# Supplementary material for: An epifluorescence microscope design for naturalistic behavior and cellular activity in freely moving Caenorhabditis elegans
Source: Nat Commun. 2026 May 19;17:4411. doi: 10.1038/s41467-026-72709-w (PMC13187321; doi:10.1038/s41467-026-72709-w)
Supplement: Supplementary file 4 — Supplementary Data 1 [file 41467_2026_72709_MOESM4_ESM.xlsx]

## Sheet: Light microscopy
Light microscopy reporting table
Please fill out each cell as directed, instructions in italics can be deleted as you complete each cell.
Hardware
Instrument and Camera	Custom epifluorescence microscope. Camera - Blackfly S Machine Vision USB Camera BFS-U3-23S6M-C
Resolution	Theoretical diffraction-limited lateral resolution was estimated using the Rayleigh criterion 𝑑 = 0.61 𝜆 / 𝑁 𝐴 d=0.61λ/NA. With NA = 0.21 and 𝜆 λ=525–550 nm, the resolution is ~1.5–1.6 µm
Filters and Light Sources	Complete list in manuscript
Quality Control
Is this the first report of the instrument? If yes, response to the below points is required and providing validation data is encouraged.
Yes	TRUE
No	FALSE
For all instruments, confirm that the following quality control processes were run:
n/a	Confirmed
FALSE	TRUE	Field homogeneity is assessed.			tested with Thorlabs PM100D
FALSE	TRUE	Illumination power stability is tested.			tested with Thorlabs PM100D
FALSE	TRUE	Stage drift is assessed.
FALSE	TRUE	Camera/detector noise is measured.
Methodology
Sample preparation and imaging	C. elegans reared and imaged on agar plates at room temperature of around 20-22°C
Fluorophores	GCaMP3.3, GCaMP5, GCaMP6f, DSRed
Acquisition
Software	https://github.com/Sebzdead/WormsPy
Enhancements	2x2 binning
Imaging parameters	14mS (RIA imaging) 20mS (ASH imaging) 30mS (AWC imaging)
Size	960 x 600
Image Processing
Software	https://github.com/Hendricks-Worm-Lab/WormsPy_paper_analysis
Workflow	Process is described in detail on the GitHub and in the code
