# Supplementary material for: An epifluorescence microscope design for naturalistic behavior and cellular activity in freely moving Caenorhabditis elegans
Source: Nat Commun. 2026 May 19;17:4411. doi: 10.1038/s41467-026-72709-w (PMC13187321; doi:10.1038/s41467-026-72709-w)
Supplement: Supplementary file 8 — Source data [file 41467_2026_72709_MOESM8_ESM.zip]

Archive with 135 entries (124 files):
- fig3 ASH/
- fig3 ASH/ASH_Segmentation.py
- fig3 ASH/Convert TIF to Stack.py
- fig3 ASH/CSV_formatting.py
- fig3 ASH/PickletoCSV.py
- fig3 ASH/Plotting.py
- fig3 ASH/TMAC_analysis.py
- fig3 ASH/TQ5856/
- fig3 ASH/TQ5856/ActivityTraces/
- fig3 ASH/TQ5856/ActivityTraces/aligned/
- fig3 ASH/TQ5856/ActivityTraces/aligned/worm11_aligned.csv
- fig3 ASH/TQ5856/ActivityTraces/aligned/worm12_aligned.csv
- fig3 ASH/TQ5856/ActivityTraces/aligned/worm13_aligned.csv
- fig3 ASH/TQ5856/ActivityTraces/aligned/worm14_aligned.csv
- fig3 ASH/TQ5856/ActivityTraces/aligned/worm16_aligned.csv
- fig3 ASH/TQ5856/ActivityTraces/aligned/worm1_aligned.csv
- fig3 ASH/TQ5856/ActivityTraces/aligned/worm3_aligned.csv
- fig3 ASH/TQ5856/ActivityTraces/aligned/worm6_aligned.csv
- fig3 ASH/TQ5856/ActivityTraces/aligned/worm8_aligned.csv
- fig3 ASH/TQ5856/ActivityTraces/aligned/worm9_aligned.csv
- fig3 ASH/TQ5856/ActivityTraces/Align_timeseries.py
- fig3 ASH/TQ5856/ActivityTraces/ASH_reversal_activity.png
- fig3 ASH/TQ5856/ActivityTraces/SummaryPlot.py
- fig3 ASH/TQ5856/ActivityTraces/worm1.csv
- fig3 ASH/TQ5856/ActivityTraces/worm11.csv
- fig3 ASH/TQ5856/ActivityTraces/worm12.csv
- fig3 ASH/TQ5856/ActivityTraces/worm13.csv
- fig3 ASH/TQ5856/ActivityTraces/worm14.csv
- fig3 ASH/TQ5856/ActivityTraces/worm16.csv
- fig3 ASH/TQ5856/ActivityTraces/worm3.csv
- fig3 ASH/TQ5856/ActivityTraces/worm6.csv
- fig3 ASH/TQ5856/ActivityTraces/worm8.csv
- fig3 ASH/TQ5856/ActivityTraces/worm9.csv
- fig3 ASH/TQ5856/worm1.csv
- fig3 ASH/TQ5856/worm1.pkl
- fig3 ASH/TQ5856/worm11.csv
- fig3 ASH/TQ5856/worm11.pkl
- fig3 ASH/TQ5856/worm11G.csv
- fig3 ASH/TQ5856/worm11R.csv
- fig3 ASH/TQ5856/worm12.csv
- fig3 ASH/TQ5856/worm12.pkl
- fig3 ASH/TQ5856/worm12G.csv
- fig3 ASH/TQ5856/worm12R.csv
- fig3 ASH/TQ5856/worm13.csv
- fig3 ASH/TQ5856/worm13.pkl
- fig3 ASH/TQ5856/worm13G.csv
- fig3 ASH/TQ5856/worm13R.csv
- fig3 ASH/TQ5856/worm14.csv
- fig3 ASH/TQ5856/worm14.pkl
- fig3 ASH/TQ5856/worm14G.csv
- fig3 ASH/TQ5856/worm14R.csv
- fig3 ASH/TQ5856/worm16.csv
- fig3 ASH/TQ5856/worm16.pkl
- fig3 ASH/TQ5856/worm16G.csv
- fig3 ASH/TQ5856/worm16R.csv
- fig3 ASH/TQ5856/worm1G.csv
- fig3 ASH/TQ5856/worm1R.csv
- fig3 ASH/TQ5856/worm3.csv
- fig3 ASH/TQ5856/worm3.pkl
- fig3 ASH/TQ5856/worm3G.csv
- fig3 ASH/TQ5856/worm3R.csv
- fig3 ASH/TQ5856/worm6.csv
- fig3 ASH/TQ5856/worm6.pkl
- fig3 ASH/TQ5856/worm6G.csv
- fig3 ASH/TQ5856/worm6R.csv
- fig3 ASH/TQ5856/worm8.csv
- fig3 ASH/TQ5856/worm8.pkl
- fig3 ASH/TQ5856/worm8G.csv
- fig3 ASH/TQ5856/worm8R.csv
- fig3 ASH/TQ5856/worm9.csv
- fig3 ASH/TQ5856/worm9.pkl
- fig3 ASH/TQ5856/worm9G.csv
- fig3 ASH/TQ5856/worm9R.csv
- fig4 AWC/
- fig4 AWC/MMH214/
- fig4 AWC/MMH214/BLUE_1.csv
- fig4 AWC/MMH214/BLUE_11.csv
- fig4 AWC/MMH214/BLUE_12.csv
- fig4 AWC/MMH214/BLUE_13.csv
- fig4 AWC/MMH214/BLUE_14.csv
- fig4 AWC/MMH214/BLUE_15.csv
- fig4 AWC/MMH214/BLUE_2.csv
- fig4 AWC/MMH214/BLUE_3.csv
- fig4 AWC/MMH214/BLUE_4.csv
- fig4 AWC/MMH214/BLUE_5.csv
- fig4 AWC/MMH214/BLUE_6.csv
- fig4 AWC/MMH214/BLUE_7.csv
- fig4 AWC/MMH214/BLUE_8.csv
- fig4 AWC/MMH214/LAWN1_annotated.csv
- fig4 AWC/MMH214/LAWN1_segmented.csv
- fig4 AWC/MMH214/LAWN1_stagepos.csv
- fig4 AWC/Segmentation.py
- fig4 AWC/WormsPy_dataproc.ipynb
- fig2 Muscle/
- fig2 Muscle/HBR4/
- fig2 Muscle/HBR4/worm1.csv
- fig2 Muscle/HBR4/worm10.csv
- fig2 Muscle/HBR4/worm11.csv
- fig2 Muscle/HBR4/worm12_screwy.csv
- fig2 Muscle/HBR4/worm2.csv
- fig2 Muscle/HBR4/worm3.csv
- fig2 Muscle/HBR4/worm4.csv
- fig2 Muscle/HBR4/worm5.csv
- fig2 Muscle/HBR4/worm6.csv
- fig2 Muscle/HBR4/worm7.csv
- fig2 Muscle/HBR4/worm8.csv
- fig2 Muscle/HBR4/worm9.csv
- fig2 Muscle/MMH116/
- fig2 Muscle/MMH116/worm1.csv
- fig2 Muscle/MMH116/worm11.csv
- fig2 Muscle/MMH116/worm12.csv
- fig2 Muscle/MMH116/worm2.csv
- fig2 Muscle/MMH116/worm3.csv
- fig2 Muscle/MMH116/worm4.csv
- fig2 Muscle/MMH116/worm5.csv
- fig2 Muscle/MMH116/worm6.csv
- fig2 Muscle/MMH116/worm7.csv
- fig2 Muscle/MMH116/worm8.csv
- fig2 Muscle/MMH116/worm9.csv
- fig2 Muscle/myo3gcamp.py
- fig2 Muscle/ortho_segmentation.py
- fig5 RIA/
- fig5 RIA/BAR269_imaging/
- fig5 RIA/BAR269_imaging/10_final.csv
- fig5 RIA/BAR269_imaging/1_final.csv
- fig5 RIA/BAR269_imaging/2_final.csv
- fig5 RIA/BAR269_imaging/4_final.csv
- fig5 RIA/BAR269_imaging/7_final.csv
- fig5 RIA/BAR269_imaging/8_final.csv
- fig5 RIA/BAR269_imaging/9_final.csv
- fig5 RIA/Convert_polar.py
- fig5 RIA/Midline_Skeletonize.py
- fig5 RIA/RIA_rotation.py
- fig5 RIA/RIA_segmentation_fromSAM.py
- fig5 RIA/smooth.py
