# Supplementary material for: An epifluorescence microscope design for naturalistic behavior and cellular activity in freely moving Caenorhabditis elegans
Source: Nat Commun. 2026 May 19;17:4411. doi: 10.1038/s41467-026-72709-w (PMC13187321; doi:10.1038/s41467-026-72709-w)
Supplement: Supplementary file 8 — Source data [file 41467_2026_72709_MOESM8_ESM.zip › fig3 ASH/CSV_formatting.py]

import pandas as pd

# Read in the CSV files
df1 = pd.read_csv('ASH_Feb25/worm6R.csv') # RFP
df2 = pd.read_csv('ASH_Feb25/worm6G.csv') #GCaMP

# Extract the '25px sum' column from each
rfp_raw = df1['25px_sum']
gcamp_raw = df2['25px_sum']

# Combine the two columns in one dataframe
combined_df = pd.DataFrame({
    'RFP_raw': rfp_raw,
    'GCaMP_raw': gcamp_raw
})
# Replace zero values with NaN
combined_df.replace(0, pd.NA, inplace=True)
# Save the combined dataframe to a new CSV file
combined_df.to_csv('ASH_Feb25/worm6.csv', index=False)
