# Supplementary material for: An epifluorescence microscope design for naturalistic behavior and cellular activity in freely moving Caenorhabditis elegans
Source: Nat Commun. 2026 May 19;17:4411. doi: 10.1038/s41467-026-72709-w (PMC13187321; doi:10.1038/s41467-026-72709-w)
Supplement: Supplementary file 8 — Source data [file 41467_2026_72709_MOESM8_ESM.zip › fig3 ASH/TQ5856/ActivityTraces/aligned/worm12_aligned.csv]

a	time	aligned_time
0.9649179331320922	0.0	-38.2
0.9640301104729844	0.1	-38.1
0.9700592373839452	0.2	-38.0
0.9758289946890436	0.3	-37.900000000000006
0.9734207095302156	0.4	-37.800000000000004
0.9574013333349942	0.5	-37.7
0.9267278769822616	0.6	-37.6
0.8847821611063769	0.7	-37.5
0.8380091990812573	0.8	-37.400000000000006
0.7941010644173814	0.9	-37.300000000000004
0.7604358866277535	1.0	-37.2
0.7429248325224473	1.1	-37.1
0.7450487782148963	1.2	-37.0
0.7669410401787717	1.3	-36.900000000000006
0.8047626367505364	1.4	-36.800000000000004
0.8509412121988535	1.5	-36.7
0.8957575503863753	1.6	-36.6
0.9301804251937772	1.7	-36.5
0.9490401971125724	1.8	-36.400000000000006
0.9530983215175688	1.9	-36.300000000000004
0.9487580769894496	2.0	-36.2
0.9451600300551984	2.1	-36.1
0.9498010206246272	2.2	-36.0
0.964832871177988	2.3	-35.900000000000006
0.986115932575118	2.4	-35.800000000000004
1.005741766785326	2.5	-35.7
1.0167324338990658	2.6	-35.6
1.0171755554844322	2.7	-35.5
1.0112033786376378	2.8	-35.400000000000006
1.0060825327646117	2.9	-35.300000000000004
1.0071758752515003	3.0	-35.2
1.0140107658238242	3.1	-35.1
1.0200684665291135	3.2	-35.0
1.0165307032436075	3.3	-34.900000000000006
0.997650872076724	3.4	-34.800000000000004
0.964389982322357	3.5	-34.7
0.924126061011433	3.6	-34.6
0.8867650718105721	3.7	-34.5
0.8597560285748845	3.8	-34.400000000000006
0.844976200437789	3.9	-34.300000000000004
0.8390635399296031	4.0	-34.2
0.8365852523583291	4.1	-34.1
0.8338583015679111	4.2	-34.0
0.831139099111158	4.3	-33.900000000000006
0.8321285620381086	4.4	-33.800000000000004
0.8413918496795736	4.5	-33.7
0.8613869236722147	4.6	-33.6
0.8908103088003562	4.7	-33.5
0.9250367986100272	4.8	-33.400000000000006
0.9581964570130116	4.9	-33.300000000000004
0.9856247000691332	5.0	-33.2
1.0054320638428431	5.1	-33.1
1.0186320847013863	5.2	-33.0
1.028096173073008	5.3	-32.900000000000006
1.0370520531962153	5.4	-32.800000000000004
1.047779389093326	5.5	-32.7
1.0608312972373826	5.6	-32.6
1.0748384732071623	5.7	-32.5
1.0868416592169654	5.8	-32.400000000000006
1.093045603952983	5.9	-32.300000000000004
1.0897962138176822	6.0	-32.2
1.074511269612314	6.1	-32.1
1.0463545022652014	6.2	-32.0
1.0065998114209864	6.3	-31.900000000000002
0.9587165512271096	6.4	-31.800000000000004
0.9081196870384552	6.5	-31.700000000000003
0.861404096295569	6.6	-31.6
0.8249842994088123	6.7	-31.500000000000004
0.8034656159339912	6.8	-31.400000000000002
0.7984889001030188	6.9	-31.300000000000004
0.8087687841566875	7.0	-31.200000000000003
0.8314041850977435	7.1	-31.1
0.863635027159474	7.2	-31.000000000000004
0.9037502187458172	7.3	-30.900000000000002
0.9503085951071804	7.4	-30.800000000000004
1.0000510123644493	7.5	-30.700000000000003
1.0460634041564378	7.6	-30.6
1.0779913061431252	7.7	-30.500000000000004
1.0850576104094656	7.8	-30.400000000000002
1.0608202270883995	7.9	-30.300000000000004
1.0071553101340844	8.0	-30.200000000000003
0.9349054124115228	8.1	-30.1
0.8602213733733586	8.2	-30.000000000000004
0.7980417619736705	8.3	-29.900000000000002
0.7559709931998776	8.4	-29.800000000000004
0.7318482477770025	8.5	-29.700000000000003
0.7163856890940294	8.6	-29.6
0.6994452513961381	8.7	-29.500000000000004
0.6764636466501641	8.8	-29.400000000000002
0.6514624740568054	8.9	-29.300000000000004
0.6350435119145779	9.0	-29.200000000000003
0.6385962204588583	9.1	-29.1
0.6679798340977989	9.2	-29.000000000000004
0.7200512640920739	9.3	-28.900000000000002
0.7836462471886837	9.4	-28.800000000000004
0.8441425998194299	9.5	-28.700000000000003
0.8890223058322099	9.6	-28.6
0.9117756212471532	9.7	-28.500000000000004
0.9128267012838376	9.8	-28.400000000000002
0.8978600096470609	9.9	-28.300000000000004
0.8749546341195826	10.0	-28.200000000000003
0.8519332434985727	10.1	-28.1
0.8346741197968144	10.2	-28.000000000000004
0.8264465023640082	10.3	-27.900000000000002
0.8279794662212016	10.4	-27.800000000000004
0.8379456114068523	10.5	-27.700000000000003
0.8536458055447967	10.6	-27.6
0.8717706434887289	10.7	-27.500000000000004
0.8891345702189464	10.8	-27.400000000000002
0.9032479461814504	10.9	-27.300000000000004
0.9125805797089196	11.0	-27.200000000000003
0.9164623215658596	11.1	-27.1
0.9147644141344298	11.2	-27.000000000000004
0.9076702729189544	11.3	-26.900000000000002
0.8957894804556991	11.4	-26.800000000000004
0.880561014775785	11.5	-26.700000000000003
0.8645537799761053	11.6	-26.6
0.8512118626306993	11.7	-26.500000000000004
0.8439105873282163	11.8	-26.400000000000002
0.8446761071430205	11.9	-26.300000000000004
0.85321833869894	12.0	-26.200000000000003
0.8668245594338073	12.1	-26.1
0.8812399829188119	12.2	-26.000000000000004
0.892180980751039	12.3	-25.900000000000002
0.8968359132302531	12.4	-25.800000000000004
0.894731220358282	12.5	-25.700000000000003
0.8876447726167095	12.6	-25.6
0.878684599140741	12.7	-25.500000000000004
0.8710034467536643	12.8	-25.400000000000002
0.8667048848354795	12.9	-25.300000000000004
0.8663009784159412	13.0	-25.200000000000003
0.868780160867964	13.1	-25.1
0.8721434152936345	13.2	-25.000000000000004
0.874218651622938	13.3	-24.900000000000002
0.873551582777041	13.4	-24.800000000000004
0.8700996069398792	13.5	-24.700000000000003
0.8653957214193355	13.6	-24.6
0.8619702889987371	13.7	-24.500000000000004
0.8621675513091465	13.8	-24.400000000000002
0.8668857256566855	13.9	-24.300000000000004
0.8749212895794818	14.0	-24.200000000000003
0.8833686007622026	14.1	-24.1
0.8890175255744437	14.2	-24.000000000000004
0.8901652060914211	14.3	-23.900000000000002
0.8879681094093134	14.4	-23.800000000000004
0.8865450213664755	14.5	-23.700000000000003
0.8915037847787868	14.6	-23.6
0.9072689169566164	14.7	-23.500000000000004
0.9342605902226744	14.8	-23.400000000000002
0.9672758224296144	14.9	-23.300000000000004
0.9961025604440676	15.0	-23.200000000000003
1.0084958327996725	15.1	-23.1
0.9945433560070164	15.2	-23.000000000000004
0.9506975322587744	15.3	-22.900000000000002
0.8817651056866583	15.4	-22.800000000000004
0.79994372055666	15.5	-22.700000000000003
0.7211916991226024	15.6	-22.6
0.6602605827399506	15.7	-22.500000000000004
0.6261796557256472	15.8	-22.400000000000002
0.6197424615010152	15.9	-22.300000000000004
0.6337932683149865	16.0	-22.200000000000003
0.6561628950315852	16.1	-22.1
0.674252215607793	16.2	-22.000000000000004
0.6797140342010737	16.3	-21.900000000000002
0.6715767531338331	16.4	-21.800000000000004
0.6565856794365144	16.5	-21.700000000000003
0.6464877969129434	16.6	-21.6
0.6531910795712944	16.7	-21.500000000000004
0.6837029669372265	16.8	-21.400000000000002
0.7369758930146106	16.9	-21.300000000000004
0.8040352514281751	17.0	-21.200000000000003
0.8713215821693694	17.1	-21.1
0.9257322357898758	17.2	-21.000000000000004
0.95914000363098	17.3	-20.900000000000002
0.9705630758946394	17.4	-20.800000000000004
0.965394896335049	17.5	-20.700000000000003
0.952449937989752	17.6	-20.6
0.9403413883770396	17.7	-20.500000000000004
0.9346266815828194	17.8	-20.400000000000002
0.9365200336346582	17.9	-20.300000000000004
0.9432659009922506	18.0	-20.200000000000003
0.9497767062436232	18.1	-20.1
0.9508582457718509	18.2	-20.000000000000004
0.9432030055833942	18.3	-19.900000000000002
0.9263922983151724	18.4	-19.800000000000004
0.9025500331963056	18.5	-19.700000000000003
0.8749563086517957	18.6	-19.6
0.8464820692368457	18.7	-19.500000000000004
0.8187490788651683	18.8	-19.400000000000002
0.7923885839918512	18.9	-19.300000000000004
0.7680365678222889	19.0	-19.200000000000003
0.7472761616163351	19.1	-19.1
0.7328590813274183	19.2	-19.000000000000004
0.7280400831878877	19.3	-18.900000000000002
0.7353663684060148	19.4	-18.800000000000004
0.7555044467888188	19.5	-18.700000000000003
0.7866311875326507	19.6	-18.6
0.8246675998943873	19.7	-18.500000000000004
0.8642942452809579	19.8	-18.400000000000002
0.9003564411045278	19.9	-18.300000000000004
0.9290915256519532	20.0	-18.200000000000003
0.9487326836274445	20.1	-18.1
0.9594269563317244	20.2	-18.000000000000004
0.9627641996618698	20.3	-17.900000000000002
0.9612682200577664	20.4	-17.800000000000004
0.9579668396736272	20.5	-17.700000000000003
0.9559350833533916	20.6	-17.6
0.9577605544644076	20.7	-17.500000000000004
0.9651123575154954	20.8	-17.400000000000002
0.978645947542483	20.9	-17.300000000000004
0.9981952811868569	21.0	-17.200000000000003
1.022865692944806	21.1	-17.1
1.050682938983852	21.2	-17.000000000000004
1.0779864704324202	21.3	-16.900000000000002
1.0993232065464953	21.4	-16.800000000000004
1.1085670541561887	21.5	-16.700000000000003
1.101203210382429	21.6	-16.6
1.076717496765512	21.7	-16.500000000000004
1.0396440599577546	21.8	-16.400000000000002
0.9984481356257984	21.9	-16.300000000000004
0.9626553111614048	22.0	-16.200000000000003
0.9396189910633252	22.1	-16.1
0.932400445126748	22.2	-16.000000000000004
0.9394593737255246	22.3	-15.900000000000002
0.955837923481504	22.4	-15.800000000000004
0.9749431541663712	22.5	-15.700000000000003
0.9901491766485376	22.6	-15.600000000000001
0.9959788305633592	22.7	-15.500000000000004
0.9890550091228242	22.8	-15.400000000000002
0.9689961509996984	22.9	-15.300000000000004
0.9390657057259114	23.0	-15.200000000000003
0.9060670007109402	23.1	-15.100000000000001
0.8790530178721377	23.2	-15.000000000000004
0.8669082639045433	23.3	-14.900000000000002
0.8754604408442592	23.4	-14.800000000000004
0.9051574987137122	23.5	-14.700000000000003
0.9503132747824832	23.6	-14.600000000000001
1.0004642879618115	23.7	-14.500000000000004
1.0436000850213387	23.8	-14.400000000000002
1.0701713461550992	23.9	-14.300000000000004
1.0762453831142749	24.0	-14.200000000000003
1.0643683145346554	24.1	-14.100000000000001
1.0416930994368288	24.2	-14.000000000000004
1.0163176092895363	24.3	-13.900000000000002
0.9937479638998078	24.4	-13.800000000000004
0.9753092319251884	24.5	-13.700000000000003
0.9591724722875988	24.6	-13.600000000000001
0.943129955314404	24.7	-13.500000000000004
0.9272503250348136	24.8	-13.400000000000002
0.9146690828358702	24.9	-13.300000000000004
0.90991739852584	25.0	-13.200000000000003
0.915702146699118	25.1	-13.100000000000001
0.9300862226148812	25.2	-13.000000000000004
0.9459805627422814	25.3	-12.900000000000002
0.9537007025696388	25.4	-12.800000000000004
0.945620083122896	25.5	-12.700000000000003
0.920603585003334	25.6	-12.600000000000001
0.8857625405078601	25.7	-12.500000000000004
0.8543215292814704	25.8	-12.400000000000002
0.8403761027072756	25.9	-12.300000000000004
0.8529308212241062	26.0	-12.200000000000003
0.891943582460476	26.1	-12.100000000000001
0.9480613544478428	26.2	-12.000000000000004
1.005993369055063	26.3	-11.900000000000002
1.04996317420001	26.4	-11.800000000000004
1.0690406051412895	26.5	-11.700000000000003
1.060466520993263	26.6	-11.600000000000001
1.0300245078978427	26.7	-11.500000000000004
0.9896350616999714	26.8	-11.400000000000002
0.95325180246565	26.9	-11.300000000000004
0.9325599439633168	27.0	-11.200000000000003
0.9338263934013166	27.1	-11.100000000000001
0.9566478070787344	27.2	-11.000000000000004
0.994597225759565	27.3	-10.900000000000002
1.0372363996603848	27.4	-10.800000000000004
1.072822525366392	27.5	-10.700000000000003
1.091181686276997	27.6	-10.600000000000001
1.086330982633259	27.7	-10.500000000000004
1.058302261454553	27.8	-10.400000000000002
1.0134272402431617	27.9	-10.300000000000004
0.962542540865716	28.0	-10.200000000000003
0.9174267414391444	28.1	-10.100000000000001
0.8869048519469916	28.2	-10.000000000000004
0.8745428059994802	28.3	-9.900000000000002
0.879051497645466	28.4	-9.800000000000004
0.8967597138345808	28.5	-9.700000000000003
0.92407637869618	28.6	-9.600000000000001
0.9580072148555144	28.7	-9.500000000000004
0.994591803051833	28.8	-9.400000000000002
1.027196094674058	28.9	-9.300000000000004
1.047120243128849	29.0	-9.200000000000003
1.047279590535219	29.1	-9.100000000000001
1.0269822789478549	29.2	-9.000000000000004
0.9943014007930548	29.3	-8.900000000000002
0.9636691975751822	29.4	-8.800000000000004
0.9494598794129016	29.5	-8.700000000000003
0.9591645131755978	29.6	-8.600000000000001
0.9901579953368804	29.7	-8.500000000000004
1.031745230611841	29.8	-8.400000000000002
1.070898697778729	29.9	-8.300000000000004
1.0981699205464948	30.0	-8.200000000000003
1.110763666688622	30.1	-8.100000000000001
1.111943515980362	30.2	-8.000000000000004
1.1080338192405217	30.3	-7.900000000000002
1.105014435322042	30.4	-7.800000000000004
1.106096141231974	30.5	-7.700000000000003
1.1106775923847565	30.6	-7.600000000000001
1.114586969467775	30.7	-7.5000000000000036
1.11155123576794	30.8	-7.400000000000002
1.0957914644012898	30.9	-7.300000000000004
1.0650674897721075	31.0	-7.200000000000003
1.0227473652382015	31.1	-7.100000000000001
0.977438350779535	31.2	-7.0000000000000036
0.9398779194592192	31.3	-6.900000000000002
0.918546044565816	31.4	-6.800000000000004
0.9164445136818574	31.5	-6.700000000000003
0.9307669242796288	31.6	-6.600000000000001
0.9552148679473464	31.7	-6.5000000000000036
0.9830465351801128	31.8	-6.400000000000002
1.0088935238894183	31.9	-6.300000000000004
1.028854364500774	32.0	-6.200000000000003
1.0399573804661886	32.1	-6.100000000000001
1.0403741515958806	32.2	-6.0
1.0306100969422698	32.3	-5.900000000000006
1.0144962232855583	32.4	-5.800000000000004
0.9985485582066468	32.5	-5.700000000000003
0.9894412743089892	32.6	-5.600000000000001
0.9909388781890076	32.7	-5.5
1.0022752922516152	32.8	-5.400000000000006
1.0191008832887771	32.9	-5.300000000000004
1.0364191979429034	33.0	-5.200000000000003
1.0516501413088373	33.1	-5.100000000000001
1.0659289693160172	33.2	-5.0
1.0829231615104349	33.3	-4.900000000000006
1.1060093606220236	33.4	-4.800000000000004
1.1356245246131045	33.5	-4.700000000000003
1.1684404630135323	33.6	-4.600000000000001
1.198853972157988	33.7	-4.5
1.2218756768258854	33.8	-4.400000000000006
1.2357024578044715	33.9	-4.300000000000004
1.242496581847196	34.0	-4.200000000000003
1.246939371782711	34.1	-4.100000000000001
1.2533198497625246	34.2	-4.0
1.2626457343847046	34.3	-3.9000000000000057
1.271275862740198	34.4	-3.8000000000000043
1.271945069188072	34.5	-3.700000000000003
1.2570221145934757	34.6	-3.6000000000000014
1.2227307918905914	34.7	-3.5
1.172311808552995	34.8	-3.4000000000000057
1.116218666929808	34.9	-3.3000000000000043
1.0686661354678408	35.0	-3.200000000000003
1.0417699160994844	35.1	-3.1000000000000014
1.0400827639283023	35.2	-3.0
1.0584424904373604	35.3	-2.9000000000000057
1.0844004994368266	35.4	-2.8000000000000043
1.104001535344988	35.5	-2.700000000000003
1.1078950805276992	35.6	-2.6000000000000014
1.0947819951821327	35.7	-2.5
1.0708948741505138	35.8	-2.4000000000000057
1.0463597124577786	35.9	-2.3000000000000043
1.0305840506585222	36.0	-2.200000000000003
1.0287629704951506	36.1	-2.1000000000000014
1.0406202549343786	36.2	-2.0
1.061396405828724	36.3	-1.9000000000000057
1.0843489127529915	36.4	-1.8000000000000043
1.1036960780925444	36.5	-1.7000000000000028
1.1169177892845494	36.6	-1.6000000000000014
1.1256131693771805	36.7	-1.5
1.1347076450439888	36.8	-1.4000000000000057
1.1504832679117003	36.9	-1.3000000000000043
1.1782700245770603	37.0	-1.2000000000000028
1.2204682423537512	37.1	-1.1000000000000014
1.2751298672098097	37.2	-1.0
1.3351552480208666	37.3	-0.9000000000000057
1.38851442349217	37.4	-0.8000000000000043
1.4203195215732194	37.5	-0.7000000000000028
1.417240902385366	37.6	-0.6000000000000014
1.3733641539883383	37.7	-0.5
1.2948836147396785	37.8	-0.4000000000000057
1.200491038297665	37.9	-0.30000000000000426
1.1159254360927378	38.0	-0.20000000000000284
1.0643418696380942	38.1	-0.10000000000000142
1.0569760743029335	38.2	0.0
1.0889753340694244	38.3	0.09999999999999432
1.1426497658689916	38.4	0.19999999999999574
1.196271067883697	38.5	0.29999999999999716
1.233523214207635	38.6	0.3999999999999986
1.2487082333908637	38.7	0.5
1.245733226436217	38.8	0.5999999999999943
1.23273321811113	38.9	0.6999999999999957
1.216422029889627	39.0	0.7999999999999972
1.1996387371536268	39.1	0.8999999999999986
1.182777515285667	39.2	1.0
1.1669437249028172	39.3	1.0999999999999943
1.1557403243427529	39.4	1.1999999999999957
1.1540428508803753	39.5	1.2999999999999972
1.1647133753857666	39.6	1.3999999999999986
1.1859364782645432	39.7	1.5
1.211489530252797	39.8	1.5999999999999943
1.2341550263862415	39.9	1.6999999999999957
1.2502260113858148	40.0	1.7999999999999972
1.2621914482151566	40.1	1.8999999999999986
1.2776848404178869	40.2	2.0
1.30494119043743	40.3	2.0999999999999943
1.347108606858894	40.4	2.1999999999999957
1.398692561870598	40.5	2.299999999999997
1.4465852290440466	40.6	2.3999999999999986
1.4757581234923096	40.7	2.5
1.476893391084696	40.8	2.5999999999999943
1.4516838681542827	40.9	2.6999999999999957
1.4124890524258396	41.0	2.799999999999997
1.3762019643719177	41.1	2.8999999999999986
1.35564984328348	41.2	3.0
1.3533467563517625	41.3	3.0999999999999943
1.3609637654161664	41.4	3.1999999999999957
1.3644991228561243	41.5	3.299999999999997
1.3520044374343194	41.6	3.3999999999999986
1.3196490074893144	41.7	3.5
1.2732272399960347	41.8	3.5999999999999943
1.2248760512035732	41.9	3.6999999999999957
1.1871828259442088	42.0	3.799999999999997
1.167847675895395	42.1	3.8999999999999986
1.1673365420584505	42.2	4.0
1.180137270008273	42.3	4.099999999999994
1.1983925962308222	42.4	4.199999999999996
1.2157768903916526	42.5	4.299999999999997
1.2298212718839374	42.6	4.399999999999999
1.2420218388580444	42.7	4.5
1.2561478208621062	42.8	4.599999999999994
1.2756477592770477	42.9	4.699999999999996
1.301035846079185	43.0	4.799999999999997
1.3280985456419314	43.1	4.899999999999999
1.3478712102560688	43.2	5.0
1.349155549879923	43.3	5.099999999999994
1.3233282829688306	43.4	5.199999999999996
1.269550917110819	43.5	5.299999999999997
1.1974277199024113	43.6	5.399999999999999
1.1249037347664674	43.7	5.5
1.071724469783761	43.8	5.599999999999994
1.0515181188311926	43.9	5.699999999999996
1.0665355793005349	44.0	5.799999999999997
1.1075507265520816	44.1	5.899999999999999
1.158481841509472	44.2	6.0
1.2029401108443043	44.3	6.099999999999994
1.2294803583702167	44.4	6.199999999999996
1.2336984434019826	44.5	6.299999999999997
1.2173047625551556	44.6	6.399999999999999
1.1856749791310226	44.7	6.5
1.1455929939018368	44.8	6.599999999999994
1.1041444240679374	44.9	6.699999999999996
1.0685886219726957	45.0	6.799999999999997
1.0462190703553744	45.1	6.899999999999999
1.0432031489799292	45.2	7.0
1.0622137322346483	45.3	7.099999999999994
1.0998325987856463	45.4	7.199999999999996
1.1454196096019205	45.5	7.299999999999997
1.1828192108731677	45.6	7.399999999999999
1.1949862350640623	45.7	7.5
1.170060214401457	45.8	7.599999999999994
1.10647682889036	45.9	7.699999999999996
1.0148702284574038	46.0	7.799999999999997
0.9156905315124342	46.1	7.899999999999999
0.8331121474083392	46.2	8.0
0.787280634171825	46.3	8.099999999999994
0.7876913175658521	46.4	8.199999999999996
0.8302071449073778	46.5	8.299999999999997
0.8989192761928188	46.6	8.399999999999999
0.9721610174784124	46.7	8.5
1.0302784871671842	46.8	8.599999999999994
1.0620352037036458	46.9	8.699999999999996
1.0671889927399465	47.0	8.799999999999997
1.0545471011512588	47.1	8.899999999999999
1.036801400499266	47.2	9.0
1.0246926599200084	47.3	9.099999999999994
1.0230098450830265	47.4	9.199999999999996
1.0297714027765117	47.5	9.299999999999997
1.0383888820305676	47.6	9.399999999999999
1.0414493443702195	47.7	9.5
1.034361505581142	47.8	9.599999999999994
1.0174220860719734	47.9	9.699999999999996
0.9955791697918082	48.0	9.799999999999997
0.976062177155731	48.1	9.899999999999999
