# Supplementary material for: An epifluorescence microscope design for naturalistic behavior and cellular activity in freely moving Caenorhabditis elegans
Source: Nat Commun. 2026 May 19;17:4411. doi: 10.1038/s41467-026-72709-w (PMC13187321; doi:10.1038/s41467-026-72709-w)
Supplement: Supplementary file 8 — Source data [file 41467_2026_72709_MOESM8_ESM.zip › fig3 ASH/TQ5856/ActivityTraces/aligned/worm13_aligned.csv]

a	time	aligned_time
0.9064436601241804	0.0	-277.4
0.8785911599902901	0.1	-277.29999999999995
0.8755949531556972	0.2	-277.2
0.8890320164202054	0.3	-277.09999999999997
0.9097416013193692	0.4	-277.0
0.9303526041808664	0.5	-276.9
0.9464012407731855	0.6	-276.79999999999995
0.95627539905865	0.7	-276.7
0.9605840880303268	0.8	-276.59999999999997
0.9614052110276032	0.9	-276.5
0.9615006457466696	1.0	-276.4
0.9633783358531208	1.1	-276.29999999999995
0.968195479843238	1.2	-276.2
0.9748253368343798	1.3	-276.09999999999997
0.9796636389577116	1.4	-276.0
0.9776526275465832	1.5	-275.9
0.9644925239316156	1.6	-275.79999999999995
0.9392933144360543	1.7	-275.7
0.9063858456719338	1.8	-275.59999999999997
0.8750781331687718	1.9	-275.5
0.856954270142376	2.0	-275.4
0.8615608133365213	2.1	-275.29999999999995
0.8923388497186409	2.2	-275.2
0.9447560783657049	2.3	-275.09999999999997
1.0075857861686524	2.4	-275.0
1.0666988591643287	2.5	-274.9
1.1095189403927443	2.6	-274.79999999999995
1.1281741043186515	2.7	-274.7
1.120360947500053	2.8	-274.59999999999997
1.0882942882202036	2.9	-274.5
1.0369614227826878	3.0	-274.4
0.972803425602042	3.1	-274.29999999999995
0.9031750315575162	3.2	-274.2
0.8361593930214661	3.3	-274.09999999999997
0.7800654273849026	3.4	-274.0
0.7422810908807753	3.5	-273.9
0.7277461432754414	3.6	-273.79999999999995
0.7377040649572191	3.7	-273.7
0.7693663030344919	3.8	-273.59999999999997
0.8167241262326949	3.9	-273.5
0.872228731125625	4.0	-273.4
0.9287058340063772	4.1	-273.29999999999995
0.9808223376784324	4.2	-273.2
1.0256698472401324	4.3	-273.09999999999997
1.0624258225633751	4.4	-273.0
1.091407268903866	4.5	-272.9
1.113012826599157	4.6	-272.79999999999995
1.1270061549374115	4.7	-272.7
1.1323819251943326	4.8	-272.59999999999997
1.1277995057228487	4.9	-272.5
1.1123746119868332	5.0	-272.4
1.0865437739611512	5.1	-272.29999999999995
1.0527290372565066	5.2	-272.2
1.0155486736413122	5.3	-272.09999999999997
0.981340105622836	5.4	-272.0
0.9568729683566506	5.5	-271.9
0.9474243412658092	5.6	-271.79999999999995
0.9548158712269956	5.7	-271.7
0.9763024268223272	5.8	-271.59999999999997
1.0050421437663477	5.9	-271.5
1.0322157223448922	6.0	-271.4
1.0500175643844796	6.1	-271.29999999999995
1.054234138005459	6.2	-271.2
1.0453089958815018	6.3	-271.09999999999997
1.0275678836471576	6.4	-271.0
1.007160413238943	6.5	-270.9
0.9897626060668184	6.6	-270.79999999999995
0.9789771377537156	6.7	-270.7
0.9758479809072006	6.8	-270.59999999999997
0.9793473497015996	6.9	-270.5
0.9873746712795838	7.0	-270.4
0.9977777485337088	7.1	-270.29999999999995
1.0090469097919064	7.2	-270.2
1.02050664832391	7.3	-270.09999999999997
1.031985079910417	7.4	-270.0
1.0430987130360645	7.5	-269.9
1.0524619075659805	7.6	-269.79999999999995
1.0572668023066394	7.7	-269.7
1.053661349699372	7.8	-269.59999999999997
1.038086355111249	7.9	-269.5
1.009246961931162	8.0	-269.4
0.9698794047628564	8.1	-269.29999999999995
0.9272536487542348	8.2	-269.2
0.8916919380971038	8.3	-269.09999999999997
0.8732568332324046	8.4	-269.0
0.877800284019977	8.5	-268.9
0.9041819563124835	8.6	-268.79999999999995
0.9441953947496484	8.7	-268.7
0.985587396416806	8.8	-268.59999999999997
1.0170288487011518	8.9	-268.5
1.0327772159261568	9.0	-268.4
1.034719741923145	9.1	-268.29999999999995
1.0306495781745038	9.2	-268.2
1.029521485728362	9.3	-268.09999999999997
1.0361165532937016	9.4	-268.0
1.048050370853606	9.5	-267.9
1.0569533744953743	9.6	-267.79999999999995
1.05337914761986	9.7	-267.7
1.0327726363566412	9.8	-267.59999999999997
0.999008103717576	9.9	-267.5
0.9632151166530278	10.0	-267.4
0.9382738662627054	10.1	-267.29999999999995
0.9319428928383496	10.2	-267.2
0.9424977460792912	10.3	-267.09999999999997
0.9593962491956342	10.4	-267.0
0.968629777225901	10.5	-266.9
0.9597856327596472	10.6	-266.79999999999995
0.9309884307776356	10.7	-266.7
0.889240593498934	10.8	-266.59999999999997
0.8463414988208529	10.9	-266.5
0.8129063335042768	11.0	-266.4
0.7937463965511412	11.1	-266.29999999999995
0.7868032562818547	11.2	-266.2
0.7857514724512125	11.3	-266.09999999999997
0.7845205718073958	11.4	-266.0
0.7812404426874089	11.5	-265.9
0.7796536437753814	11.6	-265.79999999999995
0.7874229418016132	11.7	-265.7
0.812273123782582	11.8	-265.59999999999997
0.8578695702245909	11.9	-265.5
0.921379694029007	12.0	-265.4
0.9938139059620988	12.1	-265.29999999999995
1.0629265511469146	12.2	-265.2
1.1173230548657516	12.3	-265.09999999999997
1.1499986906319983	12.4	-265.0
1.1599662602233838	12.5	-264.9
1.1515988192744464	12.6	-264.79999999999995
1.1322801230955946	12.7	-264.7
1.109498096729563	12.8	-264.59999999999997
1.0885094971900977	12.9	-264.5
1.0712982472407575	13.0	-264.4
1.056990872382908	13.1	-264.29999999999995
1.0433707430915131	13.2	-264.2
1.0287817622345097	13.3	-264.09999999999997
1.0136093093388796	13.4	-264.0
1.000707280100796	13.5	-263.9
0.9945735742584746	13.6	-263.79999999999995
0.9995983281732616	13.7	-263.7
1.0181025393168148	13.8	-263.59999999999997
1.048986127673486	13.9	-263.5
1.0875596303353818	14.0	-263.4
1.1266567580059286	14.1	-263.29999999999995
1.1586261618825304	14.2	-263.2
1.1774731388287154	14.3	-263.09999999999997
1.18039303892626	14.4	-263.0
1.1682044283165836	14.5	-262.9
1.1446295770755472	14.6	-262.79999999999995
1.114810981192345	14.7	-262.7
1.083713519448776	14.8	-262.59999999999997
1.055029041522348	14.9	-262.5
1.0308923195105224	15.0	-262.4
1.01228304675451	15.1	-262.29999999999995
0.999657518967829	15.2	-262.2
0.9933159979459668	15.3	-262.09999999999997
0.993287749688135	15.4	-262.0
0.9989163714195473	15.5	-261.9
1.0085723312502668	15.6	-261.79999999999995
1.0198398447066763	15.7	-261.7
1.0301841018337003	15.8	-261.59999999999997
1.0377555237418807	15.9	-261.5
1.041884391393342	16.0	-261.4
1.0430188410886243	16.1	-261.29999999999995
1.042206589972431	16.2	-261.2
1.040479250784745	16.3	-261.09999999999997
1.0385117321129695	16.4	-261.0
1.0367182938676718	16.5	-260.9
1.035657778060462	16.6	-260.79999999999995
1.0364152816161007	16.7	-260.7
1.0406064790503178	16.8	-260.59999999999997
1.049825526928926	16.9	-260.5
1.0646643413566064	17.0	-260.4
1.083742125379162	17.1	-260.29999999999995
1.1033343523529169	17.2	-260.2
1.1180439234310162	17.3	-260.09999999999997
1.1225008326438997	17.4	-260.0
1.113500240989092	17.5	-259.9
1.091620670944018	17.6	-259.79999999999995
1.061470465571241	17.7	-259.7
1.0303081699698995	17.8	-259.59999999999997
1.0055727135405703	17.9	-259.5
0.9923943134101856	18.0	-259.4
0.992138616116842	18.1	-259.29999999999995
1.00249499497013	18.2	-259.2
1.0188790137250008	18.3	-259.09999999999997
1.036379026565467	18.4	-259.0
1.05136884042116	18.5	-258.9
1.062204950770723	18.6	-258.79999999999995
1.0689158128837928	18.7	-258.7
1.0722288029492455	18.8	-258.59999999999997
1.072512228028685	18.9	-258.5
1.0691853715958377	19.0	-258.4
1.0609045792249887	19.1	-258.29999999999995
1.046464534228326	19.2	-258.2
1.0259975371483732	19.3	-258.09999999999997
1.0018578003134684	19.4	-258.0
0.9786464208668556	19.5	-257.9
0.9621687156471268	19.6	-257.79999999999995
0.9575959646564772	19.7	-257.7
0.967519869435591	19.8	-257.59999999999997
0.9907401805826128	19.9	-257.5
1.022406405640662	20.0	-257.4
1.0555891521227792	20.1	-257.29999999999995
1.083697435640756	20.2	-257.2
1.1026990340717846	20.3	-257.09999999999997
1.112119699129979	20.4	-257.0
1.1143552076954442	20.5	-256.9
1.1126876174708478	20.6	-256.79999999999995
1.1091006713413498	20.7	-256.7
1.1031084071520905	20.8	-256.59999999999997
1.0922359409653468	20.9	-256.5
1.0738368357580692	21.0	-256.4
1.047147504675711	21.1	-256.29999999999995
1.0143352082240764	21.2	-256.2
0.9798798456895824	21.3	-256.09999999999997
0.9485893681292176	21.4	-255.99999999999997
0.9233384176038042	21.5	-255.89999999999998
0.9038037358558112	21.6	-255.79999999999998
0.8869594084510004	21.7	-255.7
0.8691815477281132	21.8	-255.59999999999997
0.8489550584585468	21.9	-255.49999999999997
0.8287813441029084	22.0	-255.39999999999998
0.8151487808937166	22.1	-255.29999999999998
0.8162496383468516	22.2	-255.2
0.8381857444076047	22.3	-255.09999999999997
0.8812574634951909	22.4	-254.99999999999997
0.9381508996299104	22.5	-254.89999999999998
0.99521721345687	22.6	-254.79999999999998
1.036727205952856	22.7	-254.7
1.0505236383198484	22.8	-254.59999999999997
1.0326250516463849	22.9	-254.49999999999997
0.9886162327013966	23.0	-254.39999999999998
0.9311036861935578	23.1	-254.29999999999998
0.8744594925449486	23.2	-254.2
0.8294708118729969	23.3	-254.09999999999997
0.8005114383334828	23.4	-253.99999999999997
0.7863750872681872	23.5	-253.89999999999998
0.7837846073226185	23.6	-253.79999999999998
0.7911020504543425	23.7	-253.7
0.8098356598447435	23.8	-253.59999999999997
0.8431140183596137	23.9	-253.49999999999997
0.8923338858531483	24.0	-253.39999999999998
0.9543435095952084	24.1	-253.29999999999998
1.0210826939263034	24.2	-253.2
1.0819522558827257	24.3	-253.09999999999997
1.1275088741195942	24.4	-252.99999999999997
1.1524871824842815	24.5	-252.89999999999998
1.156883981757145	24.6	-252.79999999999998
1.1451737884456052	24.7	-252.7
1.1246119078056294	24.8	-252.59999999999997
1.1034987842632722	24.9	-252.49999999999997
1.089593000419959	25.0	-252.39999999999998
1.0884052973966751	25.1	-252.29999999999998
1.101380463437363	25.2	-252.2
1.1246763647630411	25.3	-252.09999999999997
1.149569585487169	25.4	-251.99999999999997
1.1649138322808936	25.5	-251.89999999999998
1.160842700654063	25.6	-251.79999999999998
1.131986690414207	25.7	-251.7
1.0786674288533171	25.8	-251.59999999999997
1.0057998339989391	25.9	-251.49999999999997
0.9206761847765884	26.0	-251.39999999999998
0.8313377695233212	26.1	-251.29999999999998
0.7464416838837766	26.2	-251.2
0.6760122020929303	26.3	-251.09999999999997
0.631426850707399	26.4	-250.99999999999997
0.6233170258836793	26.5	-250.89999999999998
0.6576375218165051	26.6	-250.79999999999998
0.7318689178167798	26.7	-250.7
0.8338566289512676	26.8	-250.59999999999997
0.9446253682830766	26.9	-250.49999999999997
1.0442966575420445	27.0	-250.39999999999998
1.1184019923692774	27.1	-250.29999999999998
1.1616191407320045	27.2	-250.2
1.17741138445049	27.3	-250.09999999999997
1.1742698112061318	27.4	-249.99999999999997
1.160890588445962	27.5	-249.89999999999998
1.1427888114362563	27.6	-249.79999999999998
1.1216536451804455	27.7	-249.7
1.097056179991177	27.8	-249.59999999999997
1.0689343985658843	27.9	-249.49999999999997
1.0391527150157658	28.0	-249.39999999999998
1.011258428677967	28.1	-249.29999999999998
0.9887493082461148	28.2	-249.2
0.9730614748452692	28.3	-249.09999999999997
0.9626514530471212	28.4	-248.99999999999997
0.9539199734740488	28.5	-248.89999999999998
0.9436367687632908	28.6	-248.79999999999998
0.93155049397899	28.7	-248.7
0.9215760882188248	28.8	-248.59999999999997
0.9206066054564346	28.9	-248.49999999999997
0.9353130239631972	29.0	-248.39999999999998
0.968525742052315	29.1	-248.29999999999998
1.0171568094670662	29.2	-248.2
1.0728249313315354	29.3	-248.09999999999997
1.1248352539684794	29.4	-247.99999999999997
1.163884734139779	29.5	-247.89999999999998
1.184605752169266	29.6	-247.79999999999998
1.1859407705909195	29.7	-247.7
1.1697281159896915	29.8	-247.59999999999997
1.1388412481723256	29.9	-247.49999999999997
1.0961854158770534	30.0	-247.39999999999998
1.044964767886019	30.1	-247.29999999999998
0.9895917773918392	30.2	-247.2
0.9361465631746712	30.3	-247.09999999999997
0.8916630603067269	30.4	-246.99999999999997
0.8623768592046978	30.5	-246.89999999999998
0.851782343935829	30.6	-246.79999999999998
0.85947470810583	30.7	-246.7
0.8813097445567769	30.8	-246.59999999999997
0.910770191115576	30.9	-246.49999999999997
0.9409752155781416	31.0	-246.39999999999998
0.9666506142722632	31.1	-246.29999999999998
0.9854823922450954	31.2	-246.2
0.9984456127185778	31.3	-246.09999999999997
1.0089068664159804	31.4	-245.99999999999997
1.020640518901171	31.5	-245.89999999999998
1.0353961162256249	31.6	-245.79999999999998
1.0511021849721611	31.7	-245.7
1.061827559139371	31.8	-245.59999999999997
1.0599830809953903	31.9	-245.49999999999997
1.0400784158080765	32.0	-245.39999999999998
1.0022500787931876	32.1	-245.29999999999998
0.9534992896880866	32.2	-245.2
0.9055310662166848	32.3	-245.09999999999997
0.8699169014016942	32.4	-244.99999999999997
0.8529755907459488	32.5	-244.89999999999998
0.8531718574569649	32.6	-244.79999999999998
0.8625431868347676	32.7	-244.7
0.8713663705369213	32.8	-244.59999999999997
0.8734023811273096	32.9	-244.49999999999997
0.8688125145736075	33.0	-244.39999999999998
0.8633598518295904	33.1	-244.29999999999998
0.8647530663141094	33.2	-244.2
0.878474434453386	33.3	-244.09999999999997
0.9053331145184952	33.4	-243.99999999999997
0.9416037446158904	33.5	-243.89999999999998
0.981035636321304	33.6	-243.79999999999998
1.017272225058563	33.7	-243.7
1.0455400441849254	33.8	-243.59999999999997
1.0633256105340692	33.9	-243.49999999999997
1.070425580061569	34.0	-243.39999999999998
1.068820559411181	34.1	-243.29999999999998
1.0624297939226917	34.2	-243.2
1.0564197005430365	34.3	-243.09999999999997
1.0557463979310997	34.4	-242.99999999999997
1.0630892354462438	34.5	-242.89999999999998
1.0769936259115684	34.6	-242.79999999999998
1.0913949339816542	34.7	-242.7
1.0973564382305898	34.8	-242.59999999999997
1.086802531412247	34.9	-242.49999999999997
1.056749568705367	35.0	-242.39999999999998
1.0118467604065484	35.1	-242.29999999999998
0.9635462265645568	35.2	-242.2
0.9258537791377974	35.3	-242.09999999999997
0.9095226413627798	35.4	-241.99999999999997
0.9175560467305915	35.5	-241.89999999999998
0.9442821570927696	35.6	-241.79999999999998
0.9783580645664696	35.7	-241.7
1.0079643245277037	35.8	-241.59999999999997
1.0254043317043326	35.9	-241.49999999999997
1.0288916914314197	36.0	-241.39999999999998
1.021062700817229	36.1	-241.29999999999998
1.00561328217895	36.2	-241.2
0.9843760361507574	36.3	-241.09999999999997
0.9566707696542632	36.4	-240.99999999999997
0.9212359398483992	36.5	-240.89999999999998
0.8793834239390876	36.6	-240.79999999999998
0.8371675024647551	36.7	-240.7
0.8048182957838595	36.8	-240.59999999999997
0.7932210061501288	36.9	-240.49999999999997
0.8089798417313931	37.0	-240.39999999999998
0.8505921626701654	37.1	-240.29999999999998
0.9078806284718572	37.2	-240.2
0.965261333754056	37.3	-240.09999999999997
1.007502492024707	37.4	-239.99999999999997
1.025379023366918	37.5	-239.89999999999998
1.0187024440951689	37.6	-239.79999999999998
0.9955200488055832	37.7	-239.7
0.9681086865330152	37.8	-239.59999999999997
0.9477928961021316	37.9	-239.49999999999997
0.9409321710053824	38.0	-239.39999999999998
0.9476021548144176	38.1	-239.29999999999998
0.9630671106662244	38.2	-239.2
0.980873070148586	38.3	-239.09999999999997
0.9958799184351288	38.4	-238.99999999999997
1.005922677446571	38.5	-238.89999999999998
1.011711012019951	38.6	-238.79999999999998
1.0154925244695152	38.7	-238.7
1.0194612733185844	38.8	-238.59999999999997
1.024754109026889	38.9	-238.49999999999997
1.031345030125309	39.0	-238.39999999999998
1.0385858351887434	39.1	-238.29999999999998
1.045862463184619	39.2	-238.2
1.0529309713193826	39.3	-238.09999999999997
1.0598269215091976	39.4	-237.99999999999997
1.0665603385959634	39.5	-237.89999999999998
1.072911517360769	39.6	-237.79999999999998
1.078500330399602	39.7	-237.7
1.0830454170494317	39.8	-237.59999999999997
1.0865497171012866	39.9	-237.49999999999997
1.0891840058299138	40.0	-237.39999999999998
1.0908742916682654	40.1	-237.29999999999998
1.0908727742773054	40.2	-237.2
1.0877059921231584	40.3	-237.09999999999997
1.0797262154161735	40.4	-236.99999999999997
1.0661127496109386	40.5	-236.89999999999998
1.0478090858597016	40.6	-236.79999999999998
1.0277859646461072	40.7	-236.7
1.010307608394438	40.8	-236.59999999999997
0.9994219257114746	40.9	-236.49999999999997
0.9973818097058312	41.0	-236.39999999999998
1.003832986367499	41.1	-236.29999999999998
1.016250730022379	41.2	-236.2
1.0314312666029215	41.3	-236.09999999999997
1.0472219359603527	41.4	-235.99999999999997
1.0634817029240773	41.5	-235.89999999999998
1.0816591978453076	41.6	-235.79999999999998
1.1031712820940889	41.7	-235.7
1.12750132164662	41.8	-235.59999999999997
1.151166941520525	41.9	-235.49999999999997
1.1682744934854752	42.0	-235.39999999999998
1.1725273757458587	42.1	-235.29999999999998
1.1597891378514178	42.2	-235.2
1.1300390105558134	42.3	-235.09999999999997
1.0878865305881087	42.4	-234.99999999999997
1.0414821610028828	42.5	-234.89999999999998
1.0002882000511424	42.6	-234.79999999999998
0.9725041480539413	42.7	-234.7
0.9629410076620172	42.8	-234.59999999999997
0.9719196641189408	42.9	-234.49999999999997
0.9954512169374696	43.0	-234.39999999999998
1.0266032768366542	43.1	-234.29999999999998
1.0576113884192084	43.2	-234.2
1.0820570058363408	43.3	-234.09999999999997
1.096419458127544	43.4	-233.99999999999997
1.1005489069082055	43.5	-233.89999999999998
1.096998704574123	43.6	-233.79999999999998
1.0895307190532884	43.7	-233.7
1.0813437448604868	43.8	-233.59999999999997
1.073657781515701	43.9	-233.49999999999997
1.065236653329233	44.0	-233.39999999999998
1.0531989746247832	44.1	-233.29999999999998
1.0349845550790735	44.2	-233.2
1.0106979584160156	44.3	-233.09999999999997
0.9845812315802602	44.4	-232.99999999999997
0.9645000407212396	44.5	-232.89999999999998
0.9592063666564684	44.6	-232.79999999999998
0.97439092811419	44.7	-232.7
1.0094138324991744	44.8	-232.59999999999997
1.0564768919841672	44.9	-232.49999999999997
1.1028618168334945	45.0	-232.39999999999998
1.135348538021997	45.1	-232.29999999999998
1.1449070214733423	45.2	-232.2
1.1297437130977503	45.3	-232.09999999999997
1.0956576221634913	45.4	-231.99999999999997
1.053831224165322	45.5	-231.89999999999998
1.01706276799181	45.6	-231.79999999999998
0.9957842820851056	45.7	-231.7
0.9950831754877938	45.8	-231.59999999999997
1.0135538931248564	45.9	-231.49999999999997
1.0442627413434242	46.0	-231.39999999999998
1.07745607975118	46.1	-231.29999999999998
1.1040146075481718	46.2	-231.2
1.1183353979609791	46.3	-231.09999999999997
1.1195594431160816	46.4	-230.99999999999997
1.1108289271967455	46.5	-230.89999999999998
1.097181568050028	46.6	-230.79999999999998
1.0832507557762423	46.7	-230.7
1.0718358629391105	46.8	-230.59999999999997
1.0637638705823365	46.9	-230.49999999999997
1.0587179919398306	47.0	-230.39999999999998
1.056292421119487	47.1	-230.29999999999998
1.0566018483184052	47.2	-230.2
1.0601721527718475	47.3	-230.09999999999997
1.06727882806788	47.4	-229.99999999999997
1.0771673039357963	47.5	-229.89999999999998
1.0876255378710449	47.6	-229.79999999999998
1.0952355250115309	47.7	-229.7
1.0963613022389178	47.8	-229.59999999999997
1.0885950281989152	47.9	-229.49999999999997
1.0720950358627637	48.0	-229.39999999999998
1.0501587672771509	48.1	-229.29999999999998
1.0285958084584508	48.2	-229.2
1.0139723344683933	48.3	-229.09999999999997
1.0113503207067525	48.4	-228.99999999999997
1.0224348669268266	48.5	-228.89999999999998
1.0448981297024102	48.6	-228.79999999999998
1.0731412062043308	48.7	-228.7
1.1001623704817107	48.8	-228.59999999999997
1.1198113922304045	48.9	-228.49999999999997
1.1286535196370269	49.0	-228.39999999999998
1.1268839566545044	49.1	-228.29999999999998
1.118071155723806	49.2	-228.2
1.1078411803688493	49.3	-228.09999999999997
1.1019013218796831	49.4	-227.99999999999997
1.104019477655668	49.5	-227.89999999999998
1.1146607524264749	49.6	-227.79999999999998
1.130836345798376	49.7	-227.7
1.1473054795581077	49.8	-227.59999999999997
1.1587027321700596	49.9	-227.49999999999997
1.1617079023987895	50.0	-227.39999999999998
1.156306682057361	50.1	-227.29999999999998
1.1455847912719097	50.2	-227.2
1.1341763794262203	50.3	-227.09999999999997
1.1261111404114597	50.4	-226.99999999999997
1.1230604861432285	50.5	-226.89999999999998
1.1237634025458514	50.6	-226.79999999999998
1.1248436121517025	50.7	-226.7
1.1225783744958042	50.8	-226.59999999999997
1.1147439893814606	50.9	-226.49999999999997
1.1016521483403725	51.0	-226.39999999999998
1.0859273322377925	51.1	-226.29999999999998
1.071254066132781	51.2	-226.2
1.0608667535918646	51.3	-226.09999999999997
1.0566239110858724	51.4	-225.99999999999997
1.0590412957688096	51.5	-225.89999999999998
1.067957039171911	51.6	-225.79999999999998
1.083068970452684	51.7	-225.7
1.1037548992480193	51.8	-225.59999999999997
1.1282479540790995	51.9	-225.49999999999997
1.152894915565303	52.0	-225.39999999999998
1.1723541322762006	52.1	-225.29999999999998
1.1810452255810056	52.2	-225.2
1.1753056735604197	52.3	-225.09999999999997
1.1551404274315014	52.4	-224.99999999999997
1.12457258557128	52.5	-224.89999999999998
1.0903408469410318	52.6	-224.79999999999998
1.0595620527362972	52.7	-224.7
1.0374537311862695	52.8	-224.59999999999997
1.0260666208104805	52.9	-224.49999999999997
1.0243844706594565	53.0	-224.39999999999998
1.029496230498698	53.1	-224.29999999999998
1.0381639100388609	53.2	-224.2
1.048098611483478	53.3	-224.09999999999997
1.0585076380807918	53.4	-223.99999999999997
1.0698171402010224	53.5	-223.89999999999998
1.082785443996003	53.6	-223.79999999999998
1.0974377585131805	53.7	-223.7
1.1123360684019277	53.8	-223.59999999999997
1.1246000142405914	53.9	-223.49999999999997
1.1307890851517903	54.0	-223.39999999999998
1.1283272874563042	54.1	-223.29999999999998
1.1167971700929462	54.2	-223.2
1.098380839566346	54.3	-223.09999999999997
1.077097610555357	54.4	-222.99999999999997
1.057134557106528	54.5	-222.89999999999998
1.0411142563310083	54.6	-222.79999999999998
1.029226877413817	54.7	-222.7
1.019668665017881	54.8	-222.59999999999997
1.0100562270827145	54.9	-222.49999999999997
0.9989283109969224	55.0	-222.39999999999998
0.9864724307555984	55.1	-222.29999999999998
0.9741922259653216	55.2	-222.2
0.963944376004672	55.3	-222.09999999999997
0.957118118646702	55.4	-221.99999999999997
0.9544875739461808	55.5	-221.89999999999998
0.956640755544669	55.6	-221.79999999999998
0.9643530383685652	55.7	-221.7
0.9782413148802148	55.8	-221.59999999999997
0.9975731267685136	55.9	-221.49999999999997
1.0188873491757129	56.0	-221.39999999999998
1.035577859995977	56.1	-221.29999999999998
1.0393631520842457	56.2	-221.2
1.0235742443139486	56.3	-221.09999999999997
0.9869080074080792	56.4	-220.99999999999997
0.9355128987314912	56.5	-220.89999999999998
0.881690319219361	56.6	-220.79999999999998
0.8391563223317401	56.7	-220.7
0.8169019248816485	56.8	-220.59999999999997
0.8149041753497297	56.9	-220.49999999999997
0.8242923992261683	57.0	-220.39999999999998
0.8322072235602573	57.1	-220.29999999999998
0.828854980754022	57.2	-220.2
0.8128869918567807	57.3	-220.09999999999997
0.7921519251384658	57.4	-219.99999999999997
0.7795279054737743	57.5	-219.89999999999998
0.7862662119727255	57.6	-219.79999999999998
0.8164368615330516	57.7	-219.7
0.8651291580913083	57.8	-219.59999999999997
0.9208290944926304	57.9	-219.49999999999997
0.9703171127665552	58.0	-219.39999999999998
1.003580775260473	58.1	-219.29999999999998
1.0167537606061114	58.2	-219.2
1.012339662950216	58.3	-219.09999999999997
0.9971564750324776	58.4	-218.99999999999997
0.97910643525228	58.5	-218.89999999999998
0.96403979030559	58.6	-218.79999999999998
0.9538140739000748	58.7	-218.7
0.946241765942708	58.8	-218.59999999999997
0.9369627496355608	58.9	-218.49999999999997
0.9224637854123212	59.0	-218.39999999999998
0.9028195923097182	59.1	-218.29999999999998
0.882673142650596	59.2	-218.2
0.8697065217486082	59.3	-218.09999999999997
0.8711197256359509	59.4	-217.99999999999997
0.8897795429116473	59.5	-217.89999999999998
0.9220456494012508	59.6	-217.79999999999998
0.9585578251188088	59.7	-217.7
0.9878090529581212	59.8	-217.59999999999997
1.0008994843639536	59.9	-217.49999999999997
0.9952392486991288	60.0	-217.39999999999998
0.9754815544890436	60.1	-217.29999999999998
0.9513323662962738	60.2	-217.2
0.9333587646561718	60.3	-217.09999999999997
0.928744161659136	60.4	-216.99999999999997
0.9387641935741996	60.5	-216.89999999999998
0.9588011627873148	60.6	-216.79999999999998
0.980561570969719	60.7	-216.7
0.9953698911414736	60.8	-216.59999999999997
0.9972253146044192	60.9	-216.49999999999997
0.9846239089439482	61.0	-216.39999999999998
0.960704769735584	61.1	-216.29999999999998
0.9318580109564284	61.2	-216.2
0.9054059193276772	61.3	-216.09999999999997
0.8872299625880125	61.4	-215.99999999999997
0.8801683282531689	61.5	-215.89999999999998
0.8836367229833942	61.6	-215.79999999999998
0.8943788810589288	61.7	-215.7
0.9078170604847576	61.8	-215.59999999999997
0.9193814080652344	61.9	-215.49999999999997
0.9254521821020488	62.0	-215.39999999999998
0.9239123699378698	62.1	-215.29999999999998
0.9144860584886292	62.2	-215.2
0.8989254682345729	62.3	-215.09999999999997
0.880874648269726	62.4	-214.99999999999997
0.8651616949906936	62.5	-214.89999999999998
0.856503912054805	62.6	-214.79999999999998
0.858022471393904	62.7	-214.7
0.8702296924544026	62.8	-214.59999999999997
0.8910181987671788	62.9	-214.49999999999997
0.916672208712198	63.0	-214.39999999999998
0.9433434580191642	63.1	-214.29999999999998
0.9681691524285652	63.2	-214.2
0.9894432081898576	63.3	-214.09999999999997
1.005853117591292	63.4	-213.99999999999997
1.0153968319650355	63.5	-213.89999999999998
1.01482951263622	63.6	-213.79999999999998
1.0002233255695467	63.7	-213.7
0.9686044426614436	63.8	-213.59999999999997
0.919991366125878	63.9	-213.49999999999997
0.858831992429427	64.0	-213.39999999999998
0.793982268613838	64.1	-213.29999999999998
0.7369267188311781	64.2	-213.2
0.6986853136453233	64.3	-213.09999999999997
0.6864676226197322	64.4	-212.99999999999997
0.7013487968841092	64.5	-212.89999999999998
0.7379256924321211	64.6	-212.79999999999998
0.7861498577809297	64.7	-212.7
0.8346441037271071	64.8	-212.59999999999997
0.8742082255491166	64.9	-212.49999999999997
0.9001964147100966	65.0	-212.39999999999998
0.913004800019141	65.1	-212.29999999999998
0.9167443509296336	65.2	-212.2
0.9168776324184296	65.3	-212.09999999999997
0.9178789108925858	65.4	-211.99999999999997
0.9217866498119512	65.5	-211.89999999999998
0.928015951909432	65.6	-211.79999999999998
0.9342369143215448	65.7	-211.7
0.937727002144268	65.8	-211.59999999999997
0.9365120326481052	65.9	-211.49999999999997
0.9298403311656512	66.0	-211.39999999999998
0.917961036129964	66.1	-211.29999999999998
0.901564910195034	66.2	-211.2
0.8813710230043423	66.3	-211.09999999999997
0.8581425244872547	66.4	-210.99999999999997
0.8330396598829618	66.5	-210.89999999999998
0.8079354332157811	66.6	-210.79999999999998
0.7853271227435874	66.7	-210.7
0.7677587160870581	66.8	-210.59999999999997
0.7570183865315508	66.9	-210.49999999999997
0.7535531757284468	67.0	-210.39999999999998
0.7564370858144904	67.1	-210.29999999999998
0.7639158947342056	67.2	-210.2
0.7742318163482707	67.3	-210.09999999999997
0.7862868430013251	67.4	-209.99999999999997
0.79980621675311	67.5	-209.89999999999998
0.814951204873225	67.6	-209.79999999999998
0.831648159455695	67.7	-209.7
0.8490766137477797	67.8	-209.59999999999997
0.8656855416182305	67.9	-209.49999999999997
0.8798024535878823	68.0	-209.39999999999998
0.8905166179969531	68.1	-209.29999999999998
0.8982824031502719	68.2	-209.2
0.9047831471261316	68.3	-209.09999999999997
0.9120126484836502	68.4	-208.99999999999997
0.9210366493673848	68.5	-208.89999999999998
0.9311609084034902	68.6	-208.79999999999998
0.9400434996888932	68.7	-208.7
0.9447348278540392	68.8	-208.59999999999997
0.9430811763731268	68.9	-208.49999999999997
0.9347662231277504	69.0	-208.39999999999998
0.9215811678317094	69.1	-208.29999999999998
0.907030991500848	69.2	-208.2
0.895662945233834	69.3	-208.09999999999997
0.8923347082904768	69.4	-207.99999999999997
0.9012638317443048	69.5	-207.89999999999998
0.9246089558519566	69.6	-207.79999999999998
0.9608072468742436	69.7	-207.7
1.003626613835097	69.8	-207.59999999999997
1.043131564442071	69.9	-207.49999999999997
1.068960790208192	70.0	-207.39999999999998
1.0747370739939028	70.1	-207.29999999999998
1.0611712332687826	70.2	-207.2
1.0356557776845718	70.3	-207.09999999999997
1.008072625606825	70.4	-206.99999999999997
0.9850388781934492	70.5	-206.89999999999998
0.9661384256665018	70.6	-206.79999999999998
0.9447239778915852	70.7	-206.7
0.9130922940730286	70.8	-206.59999999999997
0.8690296689559678	70.9	-206.49999999999997
0.8197285735314391	71.0	-206.39999999999998
0.7805304229493575	71.1	-206.29999999999998
0.768901684561432	71.2	-206.2
0.7966501918904162	71.3	-206.09999999999997
0.8641857346987983	71.4	-205.99999999999997
0.9594012185201694	71.5	-205.89999999999998
1.0614216166759376	71.6	-205.79999999999998
1.1473952051290626	71.7	-205.7
1.1996071582518328	71.8	-205.59999999999997
1.210547087020987	71.9	-205.49999999999997
1.184611467225759	72.0	-205.39999999999998
1.1362394930881243	72.1	-205.29999999999998
1.0851480255834534	72.2	-205.2
1.0499641439657104	72.3	-205.09999999999997
1.042034804724177	72.4	-204.99999999999997
1.0614017343187143	72.5	-204.89999999999998
1.0965606676603978	72.6	-204.79999999999998
1.1284972246969631	72.7	-204.7
1.137849074400112	72.8	-204.59999999999997
1.112578349086988	72.9	-204.49999999999997
1.0530587514985676	73.0	-204.39999999999998
0.9723872844622888	73.1	-204.29999999999998
0.8917109256063329	73.2	-204.2
0.8325091451978059	73.3	-204.09999999999997
0.8090484790763094	73.4	-203.99999999999997
0.8240219050656853	73.5	-203.89999999999998
0.8688556639489978	73.6	-203.79999999999998
0.9280945369687572	73.7	-203.7
0.985654846661297	73.8	-203.59999999999997
1.0302445115726728	73.9	-203.49999999999997
1.0579688713274722	74.0	-203.39999999999998
1.071593183859307	74.1	-203.29999999999998
1.0773835733031605	74.2	-203.2
1.081285951182175	74.3	-203.09999999999997
1.0861741311914814	74.4	-202.99999999999997
1.0911499536180236	74.5	-202.89999999999998
1.092842514977446	74.6	-202.79999999999998
1.0878113781068977	74.7	-202.7
1.074829881399318	74.8	-202.59999999999997
1.0560607516511311	74.9	-202.49999999999997
1.0367246147536184	75.0	-202.39999999999998
1.0234875757411626	75.1	-202.29999999999998
1.0222183335811084	75.2	-202.2
1.0359071776922666	75.3	-202.09999999999997
1.0634445718507877	75.4	-201.99999999999997
1.0996870720873189	75.5	-201.89999999999998
1.136835582762833	75.6	-201.79999999999998
1.166693900044529	75.7	-201.7
1.1830173078489368	75.8	-201.59999999999997
1.1831049005617948	75.9	-201.49999999999997
1.168130042229108	76.0	-201.39999999999998
1.142289330836726	76.1	-201.29999999999998
1.1113545136833876	76.2	-201.2
1.0813305441466563	76.3	-201.09999999999997
1.0576062201839906	76.4	-200.99999999999997
1.0445030780001652	76.5	-200.89999999999998
1.044860516573219	76.6	-200.79999999999998
1.0594381056535271	76.7	-200.7
1.0863304613774885	76.8	-200.59999999999997
1.1208956449677556	76.9	-200.49999999999997
1.1565942786029024	77.0	-200.39999999999998
1.186644456762274	77.1	-200.29999999999998
1.2058569492516245	77.2	-200.2
1.2118408501078302	77.3	-200.09999999999997
1.2051097493911858	77.4	-199.99999999999997
1.1882411908449206	77.5	-199.89999999999998
1.164718562341688	77.6	-199.79999999999998
1.1381007781854988	77.7	-199.7
1.1117608444139426	77.8	-199.59999999999997
1.0889466421861025	77.9	-199.49999999999997
1.0727134668608642	78.0	-199.39999999999998
1.0654917036516058	78.1	-199.29999999999998
1.0684734129752709	78.2	-199.2
1.0812586846148071	78.3	-199.09999999999997
1.1020721514939325	78.4	-198.99999999999997
1.128427693751505	78.5	-198.89999999999998
1.1577450378376033	78.6	-198.79999999999998
1.1874504266579329	78.7	-198.7
1.2145430985985348	78.8	-198.59999999999997
1.2351516875662285	78.9	-198.49999999999997
1.2447875751613613	79.0	-198.39999999999998
1.239600958356553	79.1	-198.29999999999998
1.2181947696391622	79.2	-198.2
1.182981746147608	79.3	-198.09999999999997
1.140125413055394	79.4	-197.99999999999997
1.097828437094206	79.5	-197.89999999999998
1.0636820580861106	79.6	-197.79999999999998
1.042343107157053	79.7	-197.7
1.034596072142808	79.8	-197.59999999999997
1.0380257192159208	79.9	-197.49999999999997
1.048632541198364	80.0	-197.39999999999998
1.0623642909621165	80.1	-197.29999999999998
1.0758988636721774	80.2	-197.2
1.0867492626647937	80.3	-197.09999999999997
1.093266950313995	80.4	-196.99999999999997
1.095005178004083	80.5	-196.89999999999998
1.093302608720438	80.6	-196.79999999999998
1.091414191733067	80.7	-196.7
1.0935741422048764	80.8	-196.59999999999997
1.103072228969138	80.9	-196.49999999999997
1.1202653578930772	81.0	-196.39999999999998
1.1417659846461332	81.1	-196.29999999999998
1.161518443628855	81.2	-196.2
1.1733770594931303	81.3	-196.09999999999997
1.1738525673830984	81.4	-195.99999999999997
1.1635361401780349	81.5	-195.89999999999998
1.1464652046431891	81.6	-195.79999999999998
1.1278880416116024	81.7	-195.7
1.1117630714388491	81.8	-195.59999999999997
1.0993692451078525	81.9	-195.49999999999997
1.0896328006326683	82.0	-195.39999999999998
1.0807126941936334	82.1	-195.29999999999998
1.0716958571950987	82.2	-195.2
1.0633220808598378	82.3	-195.09999999999997
1.057379452133118	82.4	-194.99999999999997
1.0552931945658774	82.5	-194.89999999999998
1.0569192584680995	82.6	-194.79999999999998
1.0603690860120545	82.7	-194.7
1.0629889412397922	82.8	-194.59999999999997
1.062861786728894	82.9	-194.49999999999997
1.0598686804933677	83.0	-194.39999999999998
1.055645305431584	83.1	-194.29999999999998
1.0525004585309528	83.2	-194.2
1.0520467505895763	83.3	-194.09999999999997
1.0544749894528356	83.4	-193.99999999999997
1.0589426962066826	83.5	-193.89999999999998
1.0647288830056207	83.6	-193.79999999999998
1.072193737727017	83.7	-193.7
1.0826392632267623	83.8	-193.59999999999997
1.096918752253088	83.9	-193.49999999999997
1.1136152994628852	84.0	-193.39999999999998
1.1281198534059775	84.1	-193.29999999999998
1.1335733675811477	84.2	-193.2
1.1235731831981166	84.3	-193.09999999999997
1.0954434471487895	84.4	-192.99999999999997
1.0524216737986418	84.5	-192.89999999999998
1.0035641855508877	84.6	-192.79999999999998
0.9612042566142388	84.7	-192.7
0.9368275039692668	84.8	-192.59999999999997
0.9368273239717666	84.9	-192.49999999999997
0.959673978993311	85.0	-192.39999999999998
0.9956794557119854	85.1	-192.29999999999998
1.0298211861596096	85.2	-192.2
1.0470125278736604	85.3	-192.09999999999997
1.0380021497305751	85.4	-191.99999999999997
1.0033327434865704	85.5	-191.89999999999998
0.9531975066355148	85.6	-191.79999999999998
0.90281950421921	85.7	-191.7
0.8654014289633052	85.8	-191.59999999999997
0.8463015951665177	85.9	-191.49999999999997
0.8416580097708299	86.0	-191.39999999999998
0.8421836708324604	86.1	-191.29999999999998
0.8397270093457169	86.2	-191.2
0.8324623402194691	86.3	-191.09999999999997
0.8254740101139038	86.4	-190.99999999999997
0.8265214574238726	86.5	-190.89999999999998
0.8399369800759876	86.6	-190.79999999999998
0.8628026619095165	86.7	-190.7
0.886001592896468	86.8	-190.59999999999997
0.8995140408261036	86.9	-190.49999999999997
0.8985943197592713	87.0	-190.39999999999998
0.8869653497215878	87.1	-190.29999999999998
0.875100328624258	87.2	-190.2
0.8746713337651865	87.3	-190.09999999999997
0.8924228979326507	87.4	-189.99999999999997
0.9268547964914464	87.5	-189.89999999999998
0.9693058662592224	87.6	-189.79999999999998
1.008541301076775	87.7	-189.7
1.036210703398689	87.8	-189.59999999999997
1.05039375562383	87.9	-189.49999999999997
1.0557453346411232	88.0	-189.39999999999998
1.0606116759912	88.1	-189.29999999999998
1.0728690185002892	88.2	-189.2
1.096522233780005	88.3	-189.09999999999997
1.1303557015323815	88.4	-188.99999999999997
1.1687355586001595	88.5	-188.89999999999998
1.2037391035897411	88.6	-188.79999999999998
1.2275395178834656	88.7	-188.7
1.234317032090022	88.8	-188.59999999999997
1.2214946174322043	88.9	-188.49999999999997
1.1903889859456025	89.0	-188.39999999999998
1.1463015096444116	89.1	-188.29999999999998
1.0978670160762654	89.2	-188.2
1.055443389363496	89.3	-188.09999999999997
1.0286142776142049	89.4	-187.99999999999997
1.02336080747953	89.5	-187.89999999999998
1.0398153347231245	89.6	-187.79999999999998
1.0714908643428789	89.7	-187.7
1.1064471781572491	89.8	-187.59999999999997
1.1301822796376082	89.9	-187.49999999999997
1.129426832991802	90.0	-187.39999999999998
1.0957269569763437	90.1	-187.29999999999998
1.0278224867291017	90.2	-187.2
0.9322770596249196	90.3	-187.09999999999997
0.8223563433244236	90.4	-186.99999999999997
0.7155321897050155	90.5	-186.89999999999998
0.6301209096540323	90.6	-186.79999999999998
0.5815582361637948	90.7	-186.7
0.5788798117626329	90.8	-186.59999999999997
0.6221921786273314	90.9	-186.49999999999997
0.7020861124224924	91.0	-186.39999999999998
0.8016978075922356	91.1	-186.29999999999998
0.9012724208258572	91.2	-186.2
0.9838946166123652	91.3	-186.09999999999997
1.0402023900886932	91.4	-185.99999999999997
1.070069908087576	91.5	-185.89999999999998
1.080559625576465	91.6	-185.79999999999998
1.0812679793192668	91.7	-185.7
1.0794718118437698	91.8	-185.59999999999997
1.0774354449935513	91.9	-185.49999999999997
1.0728884111648416	92.0	-185.39999999999998
1.0618815645585042	92.1	-185.29999999999998
1.0420689738053284	92.2	-185.2
1.014563047104176	92.3	-185.09999999999997
0.983647213847352	92.4	-184.99999999999997
0.9549639127604876	92.5	-184.89999999999998
0.9334907736897408	92.6	-184.79999999999998
0.922372276725926	92.7	-184.7
0.922826293592576	92.8	-184.59999999999997
0.9345568242285228	92.9	-184.49999999999997
0.9558890709701336	93.0	-184.39999999999998
0.9832781492960712	93.1	-184.29999999999998
1.0105805665931904	93.2	-184.2
1.028994891602892	93.3	-184.09999999999997
1.0284958241460358	93.4	-183.99999999999997
1.0008751604800243	93.5	-183.89999999999998
0.9435142294295834	93.6	-183.79999999999998
0.8622944853383159	93.7	-183.7
0.7720483592154606	93.8	-183.59999999999997
0.6937524200606736	93.9	-183.49999999999997
0.6489449104288371	94.0	-183.39999999999998
0.6530500111371242	94.1	-183.29999999999998
0.7099071541523833	94.2	-183.2
0.8095810003978194	94.3	-183.09999999999997
0.9305276495491964	94.4	-182.99999999999997
1.0457199878515355	94.5	-182.89999999999998
1.130844908776844	94.6	-182.79999999999998
1.1717362041756545	94.7	-182.7
1.1682880148333068	94.8	-182.59999999999997
1.133356360818706	94.9	-182.49999999999997
1.0872033854328005	95.0	-182.39999999999998
1.0499331593123509	95.1	-182.29999999999998
1.0350963113405796	95.2	-182.2
1.04677610961065	95.3	-182.09999999999997
1.0805069544351058	95.4	-181.99999999999997
1.1265171513825862	95.5	-181.89999999999998
1.1731511701875703	95.6	-181.79999999999998
1.2091459929442538	95.7	-181.7
1.22492179255571	95.8	-181.59999999999997
1.2139716157557725	95.9	-181.49999999999997
1.1750518835206063	96.0	-181.39999999999998
1.114512280882687	96.1	-181.29999999999998
1.0469166511352046	96.2	-181.2
0.9922187705765296	96.3	-181.09999999999997
0.9693922845644998	96.4	-180.99999999999997
0.988653620662836	96.5	-180.89999999999998
1.0457939730450372	96.6	-180.79999999999998
1.121633689596872	96.7	-180.7
1.1873793218284083	96.8	-180.59999999999997
1.2139414227572576	96.9	-180.49999999999997
1.1815694737684668	97.0	-180.39999999999998
1.0862994720900223	97.1	-180.29999999999998
0.941352390921462	97.2	-180.2
0.7736437653646933	97.3	-180.09999999999997
0.6169403373081525	97.4	-179.99999999999997
0.5036191541436633	97.5	-179.89999999999998
0.4568456822189871	97.6	-179.79999999999998
0.4848254688948136	97.7	-179.7
0.5786434514668437	97.8	-179.59999999999997
0.7146670724811766	97.9	-179.49999999999997
0.8612454977533746	98.0	-179.39999999999998
0.9877813404106748	98.1	-179.29999999999998
1.0730683768896714	98.2	-179.2
1.1099288330238322	98.3	-179.09999999999997
1.1047414807053202	98.4	-178.99999999999997
1.0726343144322863	98.5	-178.89999999999998
1.0307698607539189	98.6	-178.79999999999998
0.992522065973065	98.7	-178.7
0.9644707466690858	98.8	-178.59999999999997
0.9466638032730484	98.9	-178.49999999999997
0.935274610990717	99.0	-178.39999999999998
0.9260763887930168	99.1	-178.29999999999998
0.9171556104808078	99.2	-178.2
0.9098531344682824	99.3	-178.09999999999997
0.907796934644198	99.4	-177.99999999999997
0.9147464182582746	99.5	-177.89999999999998
0.932455903068844	99.6	-177.79999999999998
0.9596339179248082	99.7	-177.7
0.9923779322023666	99.8	-177.59999999999997
1.0256053001607528	99.9	-177.49999999999997
1.054516219943737	100.0	-177.39999999999998
1.0753266565306103	100.1	-177.29999999999998
1.0852263688181882	100.2	-177.2
1.0821759579846058	100.3	-177.09999999999997
1.0652152597004445	100.4	-176.99999999999997
1.0353478256050064	100.5	-176.89999999999998
0.9962918365351796	100.6	-176.79999999999998
0.9541393606831048	100.7	-176.7
0.9155666257812576	100.8	-176.59999999999997
0.8853206446609732	100.9	-176.49999999999997
0.8644462971451006	101.0	-176.39999999999998
0.8504730104072131	101.1	-176.29999999999998
0.8396134774233971	101.2	-176.2
0.8297043508850119	101.3	-176.09999999999997
0.822072896327476	101.4	-175.99999999999997
0.8211420508420487	101.5	-175.89999999999998
0.831979111552968	101.6	-175.79999999999998
0.8572374567359843	101.7	-175.7
0.8952464950895457	101.8	-175.59999999999997
0.9402473405346412	101.9	-175.49999999999997
0.9845075628059812	102.0	-175.39999999999998
1.0210790376054864	102.1	-175.29999999999998
1.0458275045295429	102.2	-175.2
1.058011681963858	102.3	-175.09999999999997
1.059588131969886	102.4	-174.99999999999997
1.053982612854386	102.5	-174.89999999999998
1.0450384609467125	102.6	-174.79999999999998
1.036403658354967	102.7	-174.7
1.0311729861000165	102.8	-174.59999999999997
1.031475921108555	102.9	-174.49999999999997
1.0379109231050905	103.0	-174.39999999999998
1.0490456681952327	103.1	-174.29999999999998
1.061370689448954	103.2	-174.2
1.0699978099099774	103.3	-174.09999999999997
1.0700855547225907	103.4	-173.99999999999997
1.0585993933642368	103.5	-173.89999999999998
1.0357457196612463	103.6	-173.79999999999998
1.005398811066338	103.7	-173.7
0.9741518759384028	103.8	-173.59999999999997
0.9492012201643432	103.9	-173.49999999999997
0.9358642874887282	104.0	-173.39999999999998
0.9358036909241572	104.1	-173.29999999999998
0.9467636598513132	104.2	-173.2
0.9639099315487912	104.3	-173.09999999999997
0.982076328561123	104.4	-172.99999999999997
0.9977987778529462	104.5	-172.89999999999998
1.010199060670788	104.6	-172.79999999999998
1.0204515231103368	104.7	-172.7
1.0303270818776389	104.8	-172.59999999999997
1.0407284365552023	104.9	-172.49999999999997
1.050989547408934	105.0	-172.39999999999998
1.0591374989356857	105.1	-172.29999999999998
1.0627032594566426	105.2	-172.2
1.0594270016426806	105.3	-172.09999999999997
1.0474813498639182	105.4	-171.99999999999997
1.0253935487689378	105.5	-171.89999999999998
0.9922139379583598	105.6	-171.79999999999998
0.9483155472376096	105.7	-171.7
0.8965882084239429	105.8	-171.59999999999997
0.8431782632210194	105.9	-171.49999999999997
0.7968610770219664	106.0	-171.39999999999998
0.7667869678326314	106.1	-171.29999999999998
0.7593433008212123	106.2	-171.2
0.7755667878295998	106.3	-171.09999999999997
0.8104292942158531	106.4	-170.99999999999997
0.8544344817535584	106.5	-170.89999999999998
0.8968276092023345	106.6	-170.79999999999998
0.9289980066236104	106.7	-170.7
0.9467074834548848	106.8	-170.59999999999997
0.9504840099580504	106.9	-170.49999999999997
0.9444135846113852	107.0	-170.39999999999998
0.9341596375635356	107.1	-170.29999999999998
0.9251068802351076	107.2	-170.2
0.9211674820287956	107.3	-170.09999999999997
0.9243074762412978	107.4	-169.99999999999997
0.9345448301754702	107.5	-169.89999999999998
0.950158996764898	107.6	-169.79999999999998
0.968039774238879	107.7	-169.7
0.9842697004585572	107.8	-169.59999999999997
0.9950000284286588	107.9	-169.49999999999997
0.997448650513212	108.0	-169.39999999999998
0.9906145364344106	108.1	-169.29999999999998
0.9753108435219604	108.2	-169.2
0.9534547909320202	108.3	-169.09999999999997
0.927037548372613	108.4	-168.99999999999997
0.8974803902168502	108.5	-168.89999999999998
0.8658948145555138	108.6	-168.79999999999998
0.8341487932183914	108.7	-168.7
0.8059776268016055	108.8	-168.59999999999997
0.7871436813486663	108.9	-168.49999999999997
0.7840850176291045	109.0	-168.39999999999998
0.801399052809383	109.1	-168.29999999999998
0.839335045483911	109.2	-168.2
0.892671434723157	109.3	-168.09999999999997
0.9517540952448572	109.4	-167.99999999999997
1.0053936576549105	109.5	-167.89999999999998
1.0443906553268905	109.6	-167.79999999999998
1.0641991942099505	109.7	-167.7
1.0657492253967795	109.8	-167.59999999999997
1.0543668572028486	109.9	-167.49999999999997
1.0375156747838037	110.0	-167.39999999999998
1.0223600005473754	110.1	-167.29999999999998
1.0139206315626634	110.2	-167.2
1.014137567913904	110.3	-167.09999999999997
1.021793691030659	110.4	-166.99999999999997
1.0331175118960645	110.5	-166.89999999999998
1.042882978488595	110.6	-166.79999999999998
1.0458111893224515	110.7	-166.7
1.0379981167777896	110.8	-166.59999999999997
1.0180219578477423	110.9	-166.49999999999997
0.9874348618271556	111.0	-166.39999999999998
0.9505258239083986	111.1	-166.29999999999998
0.9134504059864192	111.2	-166.2
0.8829493361079431	111.3	-166.09999999999997
0.8649088151634063	111.4	-165.99999999999997
0.8630268793824173	111.5	-165.89999999999998
0.8778947043141332	111.6	-165.79999999999998
0.9068135664046652	111.7	-165.7
0.9445141959393571	111.8	-165.59999999999997
0.984596285883096	111.9	-165.49999999999997
1.021137414582845	112.0	-165.39999999999998
1.0498081144178182	112.1	-165.29999999999998
1.0681212089288197	112.2	-165.2
1.074985764372709	112.3	-165.09999999999997
1.070145780086547	112.4	-164.99999999999997
1.0540552320586312	112.5	-164.89999999999998
1.028295858577857	112.6	-164.79999999999998
0.9961208841969728	112.7	-164.7
0.9625064292067436	112.8	-164.59999999999997
0.933355604878458	112.9	-164.49999999999997
0.914028038191538	113.0	-164.39999999999998
0.9077960558828004	113.1	-164.29999999999998
0.9148956148490236	113.2	-164.2
0.932559878588736	113.3	-164.09999999999997
0.956011503991649	113.4	-163.99999999999997
0.9800530025420706	113.5	-163.89999999999998
1.0007254846707074	113.6	-163.79999999999998
1.0164888439968252	113.7	-163.7
1.0284829789974068	113.8	-163.59999999999997
1.039692993690086	113.9	-163.49999999999997
1.0532622733433383	114.0	-163.39999999999998
1.0706363914407402	114.1	-163.29999999999998
1.0904254407377694	114.2	-163.2
1.108628983537394	114.3	-163.09999999999997
1.1202101445100994	114.4	-162.99999999999997
1.121271734952055	114.5	-162.89999999999998
1.1107258476200814	114.6	-162.79999999999998
1.0906151699685984	114.7	-162.7
1.0650003746651324	114.8	-162.59999999999997
1.03811088326149	114.9	-162.49999999999997
1.0127910602707924	115.0	-162.39999999999998
0.989986803442273	115.1	-162.29999999999998
0.969340190048278	115.2	-162.2
0.9503450626765804	115.3	-162.09999999999997
0.9333155514370064	115.4	-161.99999999999997
0.9196723470253536	115.5	-161.89999999999998
0.9115146479655732	115.6	-161.79999999999998
0.9108129375754582	115.7	-161.7
0.9186663853261976	115.8	-161.59999999999997
0.9349405156507686	115.9	-161.49999999999997
0.9583622595866844	116.0	-161.39999999999998
0.9869253941701638	116.1	-161.29999999999998
1.0183267339196191	116.2	-161.2
1.0501630622772014	116.3	-161.09999999999997
1.0797924240661092	116.4	-160.99999999999997
1.104046637454082	116.5	-160.89999999999998
1.119220311768991	116.6	-160.79999999999998
1.12175847657505	116.7	-160.7
1.1097170640968317	116.8	-160.59999999999997
1.084492931739685	116.9	-160.49999999999997
1.0518440836007112	117.0	-160.39999999999998
1.021222766018255	117.1	-160.29999999999998
1.0030932027115864	117.2	-160.2
1.004986675423063	117.3	-160.09999999999997
1.0279901338693376	117.4	-159.99999999999997
1.065536875668106	117.5	-159.89999999999998
1.105486106236633	117.6	-159.79999999999998
1.1348752935020436	117.7	-159.7
1.1452543390889205	117.8	-159.59999999999997
1.1360515790185473	117.9	-159.49999999999997
1.1143323290470946	118.0	-159.39999999999998
1.0911382528813225	118.1	-159.29999999999998
1.076318044708067	118.2	-159.2
1.0744174812408276	118.3	-159.09999999999997
1.08347481972097	118.4	-158.99999999999997
1.0969434112326788	118.5	-158.89999999999998
1.1073891220603496	118.6	-158.79999999999998
1.1099173300490195	118.7	-158.7
1.103722207666537	118.8	-158.59999999999997
1.0913456209461752	118.9	-158.49999999999997
1.0764596559251944	119.0	-158.39999999999998
1.061600832983474	119.1	-158.29999999999998
1.0470691908366367	119.2	-158.2
1.0313990935390145	119.3	-158.09999999999997
1.012913336441791	119.4	-157.99999999999997
0.9913682122677924	119.5	-157.89999999999998
0.9687686879808308	119.6	-157.79999999999998
0.9489430086696422	119.7	-157.7
0.936106584644244	119.8	-157.59999999999997
0.9331014511266889	119.9	-157.49999999999997
0.9401091153673464	120.0	-157.39999999999998
0.9544150902013396	120.1	-157.29999999999998
0.9713630981942823	120.2	-157.2
0.9861442957717838	120.3	-157.09999999999997
0.9957020844211208	120.4	-156.99999999999997
0.9999422419276476	120.5	-156.89999999999998
1.0016918660959868	120.6	-156.79999999999998
1.0053760388458597	120.7	-156.7
1.014958249262599	120.8	-156.59999999999997
1.0320412745381862	120.9	-156.49999999999997
1.0549574096419363	121.0	-156.39999999999998
1.0792164321828266	121.1	-156.29999999999998
1.0990631563291977	121.2	-156.2
1.1094385242196467	121.3	-156.09999999999997
1.1075544734466836	121.4	-155.99999999999997
1.0935692733304572	121.5	-155.89999999999998
1.070285256182531	121.6	-155.79999999999998
1.0421523231006704	121.7	-155.7
1.014011505155057	121.8	-155.59999999999997
0.9899642280459828	121.9	-155.49999999999997
0.9726076333890322	122.0	-155.39999999999998
0.9627276415018294	122.1	-155.29999999999998
0.9594315681135646	122.2	-155.2
0.960630218000786	122.3	-155.09999999999997
0.9637302459893198	122.4	-154.99999999999997
0.96636710734778	122.5	-154.89999999999998
0.9670025208558144	122.6	-154.79999999999998
0.9652369018409428	122.7	-154.7
0.961756458269326	122.8	-154.59999999999997
0.9579437366525232	122.9	-154.49999999999997
0.955298412430428	123.0	-154.39999999999998
0.954887770258254	123.1	-154.29999999999998
0.9570270510883394	123.2	-154.2
0.9612763201852867	123.3	-154.09999999999997
0.9666899555128744	123.4	-153.99999999999997
0.9721524477715808	123.5	-153.89999999999998
0.976632385837246	123.6	-153.79999999999998
0.9792749450928426	123.7	-153.7
0.9793704797422732	123.8	-153.59999999999997
0.976310943671527	123.9	-153.49999999999997
0.969641915569604	124.0	-153.39999999999998
0.9592461721810804	124.1	-153.29999999999998
0.9455919625797136	124.2	-153.2
0.9298962606664885	124.3	-153.09999999999997
0.9140398018963688	124.4	-152.99999999999997
0.9001560269563942	124.5	-152.89999999999998
0.8899816527541067	124.6	-152.79999999999998
0.8842229777515105	124.7	-152.7
0.8822554496278783	124.8	-152.59999999999997
0.882367249819074	124.9	-152.49999999999997
0.8825062592725883	125.0	-152.39999999999998
0.8812205209122609	125.1	-152.29999999999998
0.878349435301066	125.2	-152.2
0.8751142949936686	125.3	-152.09999999999997
0.8735401702214162	125.4	-151.99999999999997
0.875474209798989	125.5	-151.89999999999998
0.8816721966735792	125.6	-151.79999999999998
0.8913888601311196	125.7	-151.7
0.90264001716985	125.8	-151.59999999999997
0.9129535589113296	125.9	-151.49999999999997
0.9201918659852734	126.0	-151.39999999999998
0.9230486449438282	126.1	-151.29999999999998
0.9210807464418724	126.2	-151.2
0.9144489901545724	126.3	-151.09999999999997
0.9036910176455172	126.4	-150.99999999999997
0.8897321330451542	126.5	-150.89999999999998
0.874053845804989	126.6	-150.79999999999998
0.8587230640676744	126.7	-150.7
0.8460309730016776	126.8	-150.59999999999997
0.8377857295443984	126.9	-150.49999999999997
0.8346246828438177	127.0	-150.39999999999998
0.835788686898892	127.1	-150.29999999999998
0.8395370463808778	127.2	-150.2
0.8439537592368735	127.3	-150.09999999999997
0.8476317357038446	127.4	-149.99999999999997
0.8498443841562335	127.5	-149.89999999999998
0.8502414340142068	127.6	-149.79999999999998
0.848497142434641	127.7	-149.7
0.8443622313859245	127.8	-149.59999999999997
0.8381795165000643	127.9	-149.49999999999997
0.8314222259323915	128.0	-149.39999999999998
0.8266255633123312	128.1	-149.29999999999998
0.8264050576517474	128.2	-149.2
0.831903039318928	128.3	-149.09999999999997
0.841524336170559	128.4	-148.99999999999997
0.8508284604397244	128.5	-148.89999999999998
0.8539005816648322	128.6	-148.79999999999998
0.8457406882263583	128.7	-148.7
0.8246381304204208	128.8	-148.59999999999997
0.7934439456137959	128.9	-148.49999999999997
0.7591204105313414	129.0	-148.39999999999998
0.7306855774260547	129.1	-148.29999999999998
0.716329579261335	129.2	-148.2
0.7207801647927998	129.3	-148.09999999999997
0.743841272353198	129.4	-147.99999999999997
0.7805182933756466	129.5	-147.89999999999998
0.8225248492255607	129.6	-147.79999999999998
0.8605174082596208	129.7	-147.7
0.8862908588650326	129.8	-147.59999999999997
0.8943795977022426	129.9	-147.49999999999997
0.8828680908575587	130.0	-147.39999999999998
0.8534914410915744	130.1	-147.29999999999998
0.8111832182859783	130.2	-147.2
0.7631522393954576	130.3	-147.09999999999997
0.7174987938845645	130.4	-146.99999999999997
0.6814631100944029	130.5	-146.89999999999998
0.6596359431825248	130.6	-146.79999999999998
0.6526917344055931	130.7	-146.7
0.6572189225711953	130.8	-146.59999999999997
0.6669064145071306	130.9	-146.49999999999997
0.6747935085507706	131.0	-146.39999999999998
0.675774336627212	131.1	-146.29999999999998
0.6683587686204551	131.2	-146.2
0.6549663344026331	131.3	-146.09999999999997
0.6406541381647457	131.4	-145.99999999999997
0.6308523198040605	131.5	-145.89999999999998
0.6290853257042899	131.6	-145.79999999999998
0.6356238040416768	131.7	-145.7
0.6475840291680526	131.8	-145.59999999999997
0.6603734203954759	131.9	-145.49999999999997
0.6698240917521814	132.0	-145.39999999999998
0.6740704938062753	132.1	-145.29999999999998
0.674325052062196	132.2	-145.2
0.6741746146483808	132.3	-145.09999999999997
0.6776957637181132	132.4	-144.99999999999997
0.6872725963285164	132.5	-144.89999999999998
0.7021847060680719	132.6	-144.79999999999998
0.7186665553378765	132.7	-144.7
0.7313833577533834	132.8	-144.59999999999997
0.7355495281444056	132.9	-144.49999999999997
0.7286575421241634	133.0	-144.39999999999998
0.7111222295370824	133.1	-144.29999999999998
0.6858190683557096	133.2	-144.2
0.6570346905582947	133.3	-144.09999999999997
0.6294365755216677	133.4	-143.99999999999997
0.6073591492952896	133.5	-143.89999999999998
0.5943224161790686	133.6	-143.79999999999998
0.5925640270945192	133.7	-143.7
0.6025309955008595	133.8	-143.59999999999997
0.6225306805179323	133.9	-143.49999999999997
0.6488284761297445	134.0	-143.39999999999998
0.6763241404888426	134.1	-143.29999999999998
0.6996736341626255	134.2	-143.2
0.7145433672627711	134.3	-143.09999999999997
0.7186657133365436	134.4	-142.99999999999997
0.7124398347859464	134.5	-142.89999999999998
0.6988950367417116	134.6	-142.79999999999998
0.6829067257441566	134.7	-142.7
0.6697214248083914	134.8	-142.59999999999997
0.6631522087675601	134.9	-142.49999999999997
0.6641216552527007	135.0	-142.39999999999998
0.6702983858131631	135.1	-142.29999999999998
0.677209899288086	135.2	-142.2
0.6805075837188008	135.3	-142.09999999999997
0.6783829566374244	135.4	-141.99999999999997
0.6729210732475294	135.5	-141.89999999999998
0.6696225347092659	135.6	-141.79999999999998
0.675227061359841	135.7	-141.7
0.6948353583473679	135.8	-141.59999999999997
0.7296705011762465	135.9	-141.49999999999997
0.7764647551297822	136.0	-141.39999999999998
0.8286242976553645	136.1	-141.29999999999998
0.8784946296105767	136.2	-141.2
0.9196635070077248	136.3	-141.09999999999997
0.9484401339567848	136.4	-140.99999999999997
0.964231355723162	136.5	-140.89999999999998
0.9690906764743542	136.6	-140.79999999999998
0.9669179161647224	136.7	-140.7
0.9626048851541732	136.8	-140.59999999999997
0.9611045117355064	136.9	-140.49999999999997
0.9662704563830546	137.0	-140.39999999999998
0.9795237521141892	137.1	-140.29999999999998
0.9988076377339614	137.2	-140.2
1.018538404783513	137.3	-140.09999999999997
1.0310477476141464	137.4	-139.99999999999997
1.029334605540589	137.5	-139.89999999999998
1.010135114261058	137.6	-139.79999999999998
0.9758800364178458	137.7	-139.7
0.9344042099160504	137.8	-139.59999999999997
0.8962535118910043	137.9	-139.49999999999997
0.8706267113003863	138.0	-139.39999999999998
0.8617513809827175	138.1	-139.29999999999998
0.8673754460079872	138.2	-139.2
0.8800805415527614	138.3	-139.09999999999997
0.8907832469344021	138.4	-138.99999999999997
0.8927683422802681	138.5	-138.89999999999998
0.8844077047860968	138.6	-138.79999999999998
0.8694294800444715	138.7	-138.7
0.8548176802748826	138.8	-138.59999999999997
0.8475162145234747	138.9	-138.49999999999997
0.8515504187510008	139.0	-138.39999999999998
0.8667986467326714	139.1	-138.29999999999998
0.8897188085211549	139.2	-138.2
0.9153782839128074	139.3	-138.09999999999997
0.9396290134482636	139.4	-137.99999999999997
0.9604035525023632	139.5	-137.89999999999998
0.9777161137306736	139.6	-137.79999999999998
0.9926623142595116	139.7	-137.7
1.0061542120728382	139.8	-137.59999999999997
1.018123039971242	139.9	-137.49999999999997
1.0275454923521905	140.0	-137.39999999999998
1.0331417013179716	140.1	-137.29999999999998
1.0342360682829903	140.2	-137.2
1.0312435853022883	140.3	-137.09999999999997
1.025518704249336	140.4	-136.99999999999997
1.0186946318545522	140.5	-136.89999999999998
1.011908020274732	140.6	-136.79999999999998
1.0053053467346222	140.7	-136.7
0.9980181908834572	140.8	-136.59999999999997
0.988546218481382	140.9	-136.49999999999997
0.9753519059744176	141.0	-136.39999999999998
0.957484787448096	141.1	-136.29999999999998
0.935117959374164	141.2	-136.2
0.9098955065461816	141.3	-136.09999999999997
0.8849530109791833	141.4	-135.99999999999997
0.8644650386564166	141.5	-135.89999999999998
0.8526861428537229	141.6	-135.79999999999998
0.8526805752451576	141.7	-135.7
0.8651599037915647	141.8	-135.59999999999997
0.8879191611671144	141.9	-135.49999999999997
0.9161993823349432	142.0	-135.39999999999998
0.9439568636128386	142.1	-135.29999999999998
0.9656392209798949	142.2	-135.2
0.9778277673203878	142.3	-135.09999999999997
0.9801289669283672	142.4	-134.99999999999997
0.974990177590476	142.5	-134.89999999999998
0.9665564797330136	142.6	-134.79999999999998
0.9590772194698556	142.7	-134.7
0.9555102972700892	142.8	-134.59999999999997
0.9567902432678072	142.9	-134.49999999999997
0.9618492940293036	143.0	-134.39999999999998
0.96814614811739	143.1	-134.29999999999998
0.9723600297878172	143.2	-134.2
0.9710523702506856	143.3	-134.09999999999997
0.9613036970161196	143.4	-133.99999999999997
0.9413999830199882	143.5	-133.89999999999998
0.9115123423390148	143.6	-133.79999999999998
0.8741165710425339	143.7	-133.7
0.8338355868177009	143.8	-133.59999999999997
0.7965569122217422	143.9	-133.49999999999997
0.7680097923760413	144.0	-133.39999999999998
0.7522872484860275	144.1	-133.29999999999998
0.7508738368849291	144.2	-133.2
0.7625280050100044	144.3	-133.09999999999997
0.7839706189496936	144.4	-132.99999999999997
0.810967786346543	144.5	-132.89999999999998
0.8392779103367425	144.6	-132.79999999999998
0.8651234638871139	144.7	-132.7
0.885218143338948	144.8	-132.59999999999997
0.8966782598153731	144.9	-132.49999999999997
0.8971794730089867	145.0	-132.39999999999998
0.8854951742402176	145.1	-132.29999999999998
0.8622451109485785	145.2	-132.2
0.830492077499737	145.3	-132.09999999999997
0.7958347692600889	145.4	-131.99999999999997
0.7657863447157124	145.5	-131.89999999999998
0.7484022452207854	145.6	-131.79999999999998
0.7503126322777826	145.7	-131.7
0.7745602119453816	145.8	-131.59999999999997
0.81891450822637	145.9	-131.49999999999997
0.875463404792013	146.0	-131.39999999999998
0.9320574211791838	146.1	-131.29999999999998
0.9755412994059935	146.2	-131.2
0.9958742759741316	146.3	-131.09999999999997
0.9896445954850376	146.4	-130.99999999999997
0.9615062579464948	146.5	-130.89999999999998
0.9227863289880852	146.6	-130.79999999999998
0.8876370956400272	146.7	-130.7
0.8681314876868067	146.8	-130.59999999999997
0.8701672801481743	146.9	-130.49999999999997
0.8917504569563012	147.0	-130.39999999999998
0.9242830252629214	147.1	-130.29999999999998
0.9562635279031246	147.2	-130.2
0.9778189040158476	147.3	-130.09999999999997
0.9841671166681344	147.4	-129.99999999999997
0.976646418976599	147.5	-129.89999999999998
0.9611182451444938	147.6	-129.79999999999998
0.944786404671082	147.7	-129.7
0.9331291831827846	147.8	-129.59999999999997
0.9283624244911703	147.9	-129.49999999999997
0.9298338675428054	148.0	-129.39999999999998
0.935622605863452	148.1	-129.29999999999998
0.944054914881332	148.2	-129.2
0.9541505516183736	148.3	-129.09999999999997
0.964925268596292	148.4	-128.99999999999997
0.9743580055618056	148.5	-128.89999999999998
0.9790939416750066	148.6	-128.79999999999998
0.9754277396644844	148.7	-128.7
0.9611531526316892	148.8	-128.59999999999997
0.937137333579282	148.9	-128.49999999999997
0.9075055878249808	149.0	-128.39999999999998
0.8781287371154002	149.1	-128.29999999999998
0.8541782400987904	149.2	-128.2
0.8381332202093132	149.3	-128.09999999999997
0.8293558214632734	149.4	-127.99999999999997
0.8253652184243084	149.5	-127.89999999999998
0.8238961927538728	149.6	-127.79999999999998
0.824423905010447	149.7	-127.69999999999999
0.8283129356360065	149.8	-127.59999999999997
0.8377211943141673	149.9	-127.49999999999997
0.8541589858227072	150.0	-127.39999999999998
0.8776633871580172	150.1	-127.29999999999998
0.9069254451215398	150.2	-127.19999999999999
0.9399367081423456	150.3	-127.09999999999997
0.9744136907853596	150.4	-126.99999999999997
1.00762196297441	150.5	-126.89999999999998
1.0359276585439836	150.6	-126.79999999999998
1.054841844866537	150.7	-126.69999999999999
1.0600755715449193	150.8	-126.59999999999997
1.0493283861097882	150.9	-126.49999999999997
1.0237927034088168	151.0	-126.39999999999998
0.98828334003759	151.1	-126.29999999999998
0.9496416241114496	151.2	-126.19999999999999
0.9141458352576214	151.3	-126.09999999999997
0.8853323295854169	151.4	-125.99999999999997
0.8634112012114987	151.5	-125.89999999999998
0.8464788971229712	151.6	-125.79999999999998
0.8326456230476078	151.7	-125.69999999999999
0.8217169154046541	151.8	-125.59999999999997
0.8154669651076754	151.9	-125.49999999999997
0.8164966753290481	152.0	-125.39999999999998
0.8265243342325717	152.1	-125.29999999999998
0.8451795823185753	152.2	-125.19999999999999
0.8698997595582518	152.3	-125.09999999999997
0.8967625694777526	152.4	-124.99999999999997
0.9215782158291368	152.5	-124.89999999999998
0.9406181070128106	152.6	-124.79999999999998
0.950857914406962	152.7	-124.69999999999999
0.9501210298015664	152.8	-124.59999999999997
0.9375954994456236	152.9	-124.49999999999997
0.9147686998484654	153.0	-124.39999999999998
0.8861951938953279	153.1	-124.29999999999998
0.8592085472225435	153.2	-124.19999999999999
0.842063853831799	153.3	-124.09999999999997
0.840927501074524	153.4	-123.99999999999997
0.8570392290578855	153.5	-123.89999999999998
0.8856061013250014	153.6	-123.79999999999998
0.9172698515515496	153.7	-123.69999999999999
0.9416633210477848	153.8	-123.59999999999997
0.951417398303436	153.9	-123.49999999999997
0.9446994080751614	154.0	-123.39999999999998
0.925142215097748	154.1	-123.29999999999998
0.8994129784675572	154.2	-123.19999999999999
0.8738717725370866	154.3	-123.09999999999997
0.8521234382480934	154.4	-122.99999999999997
0.8346160324850151	154.5	-122.89999999999998
0.8201973619706932	154.6	-122.79999999999998
0.8084321531509715	154.7	-122.69999999999999
0.8011177269770257	154.8	-122.59999999999997
0.8019838356063296	154.9	-122.49999999999997
0.8146764771102305	155.0	-122.39999999999998
0.8401533781001079	155.1	-122.29999999999998
0.8749898663970528	155.2	-122.19999999999999
0.9116341420672532	155.3	-122.09999999999997
0.940643761253003	155.4	-121.99999999999997
0.9539383939172964	155.5	-121.89999999999998
0.9476290697391662	155.6	-121.79999999999998
0.9232301278145586	155.7	-121.69999999999999
0.8868501117117948	155.8	-121.59999999999997
0.8468623375979583	155.9	-121.49999999999997
0.8111300777017333	156.0	-121.39999999999998
0.7848778659248814	156.1	-121.29999999999998
0.7698373848597351	156.2	-121.19999999999999
0.7646578329571554	156.3	-121.09999999999997
0.7660966665187255	156.4	-120.99999999999997
0.7703776980172228	156.5	-120.89999999999998
0.7742731558727365	156.6	-120.79999999999998
0.7757427047415578	156.7	-120.69999999999999
0.774159695697727	156.8	-120.59999999999997
0.7702097141183352	156.9	-120.49999999999997
0.7655192005871152	157.0	-120.39999999999998
0.7620619429562275	157.1	-120.29999999999998
0.7614477676794197	157.2	-120.19999999999999
0.7642836373645222	157.3	-120.09999999999997
0.7698329218878233	157.4	-119.99999999999997
0.7761301294596658	157.5	-119.89999999999998
0.7805463136576025	157.6	-119.79999999999998
0.7806191951902673	157.7	-119.69999999999999
0.7748501159107155	157.8	-119.59999999999997
0.763177020337836	157.9	-119.49999999999997
0.74695575282846	158.0	-119.39999999999998
0.7284692626134425	158.1	-119.29999999999998
0.7101641248599233	158.2	-119.19999999999999
0.6939236557918159	158.3	-119.09999999999997
0.680677596445638	158.4	-118.99999999999997
0.6705019211437508	158.5	-118.89999999999998
0.663117170410249	158.6	-118.79999999999998
0.6584529536592634	158.7	-118.69999999999999
0.6568554847162429	158.8	-118.59999999999997
0.6586790923800505	158.9	-118.49999999999997
0.6633909332019066	159.0	-118.39999999999998
0.6687366567334746	159.1	-118.29999999999998
0.6706833308519876	159.2	-118.19999999999999
0.6645835609972406	159.3	-118.09999999999997
0.6473499797791078	159.4	-117.99999999999997
0.6197196453530014	159.5	-117.89999999999998
0.5873646820770083	159.6	-117.79999999999998
0.5599525438618278	159.7	-117.69999999999999
0.5481906790667135	159.8	-117.59999999999997
0.5599524007756631	159.9	-117.49999999999997
0.5971797840565961	160.0	-117.39999999999998
0.6550120540860216	160.1	-117.29999999999998
0.7235726253000732	160.2	-117.19999999999999
0.7915794293576683	160.3	-117.09999999999997
0.8500984320564348	160.4	-116.99999999999997
0.8947967121464109	160.5	-116.89999999999998
0.925927144201838	160.6	-116.79999999999998
0.946478491764978	160.7	-116.69999999999999
0.9597781854604336	160.8	-116.59999999999997
0.9678900333558482	160.9	-116.49999999999997
0.9714478423740016	161.0	-116.39999999999998
0.9706068973585554	161.1	-116.29999999999998
0.9661804239697148	161.2	-116.19999999999999
0.960078966259906	161.3	-116.09999999999997
0.9547611491260845	161.4	-115.99999999999997
0.9520810798119582	161.5	-115.89999999999998
0.952245984304431	161.6	-115.79999999999998
0.9534547493829436	161.7	-115.69999999999999
0.9523724287523694	161.8	-115.59999999999997
0.9452184261991968	161.9	-115.49999999999997
0.929083598448886	162.0	-115.39999999999998
0.9031010421820356	162.1	-115.29999999999998
0.8691431736985535	162.2	-115.19999999999999
0.8317502027242258	162.3	-115.09999999999997
0.7970980511933048	162.4	-114.99999999999997
0.77110347791014	162.5	-114.89999999999998
0.757209536613686	162.6	-114.79999999999998
0.7547679519044307	162.7	-114.69999999999999
0.7589319516509809	162.8	-114.59999999999997
0.7624368970548467	162.9	-114.49999999999997
0.7587458956278436	163.0	-114.39999999999998
0.7452209650899557	163.1	-114.29999999999998
0.7247449235751119	163.2	-114.19999999999999
0.7048157930740515	163.3	-114.09999999999997
0.6943515441505822	163.4	-113.99999999999997
0.6996692341135442	163.5	-113.89999999999998
0.7216427567287095	163.6	-113.79999999999998
0.7555119326328819	163.7	-113.69999999999999
0.7934249859028921	163.8	-113.59999999999997
0.8282891701990984	163.9	-113.49999999999997
0.8567606340619408	164.0	-113.39999999999998
0.8797192206904272	164.1	-113.29999999999998
0.9000940461456273	164.2	-113.19999999999999
0.9195491176928812	164.3	-113.09999999999997
0.9362953874384796	164.4	-112.99999999999997
0.945636670930019	164.5	-112.89999999999998
0.9431249400489464	164.6	-112.79999999999998
0.9284310696948802	164.7	-112.69999999999999
0.9073461810178296	164.8	-112.59999999999997
0.8902417922096181	164.9	-112.49999999999997
0.8873628345473779	165.0	-112.39999999999998
0.9032987226385972	165.1	-112.29999999999998
0.9336797544905852	165.2	-112.19999999999999
0.9661010019462624	165.3	-112.09999999999997
0.9850620108757822	165.4	-111.99999999999997
0.9786099225552362	165.5	-111.89999999999998
0.9435363127558192	165.6	-111.79999999999998
0.8867917949184717	165.7	-111.69999999999999
0.8227066831709993	165.8	-111.59999999999997
0.7675424392142173	165.9	-111.49999999999997
0.7338923303984494	166.0	-111.39999999999998
0.7271597715220106	166.1	-111.29999999999998
0.7451073956980665	166.2	-111.19999999999999
0.7800379337364906	166.3	-111.09999999999997
0.8222289554770823	166.4	-110.99999999999997
0.8631001025568055	166.5	-110.89999999999998
0.8971107873727002	166.6	-110.79999999999998
0.9221586172093068	166.7	-110.69999999999999
0.9388650633885272	166.8	-110.59999999999997
0.9493878658797604	166.9	-110.49999999999997
0.956310757831034	167.0	-110.39999999999998
0.961893283285174	167.1	-110.29999999999998
0.9676994309877556	167.2	-110.19999999999999
0.974478752740441	167.3	-110.09999999999997
0.9821655336171424	167.4	-109.99999999999997
0.9899355675214068	167.5	-109.89999999999998
0.996336644400965	167.6	-109.79999999999998
0.999535245868055	167.7	-109.69999999999999
0.99770442741186	167.8	-109.59999999999997
0.9895451216906976	167.9	-109.49999999999997
0.9748890259762494	168.0	-109.39999999999998
0.9552516351282012	168.1	-109.29999999999998
0.9340750988038756	168.2	-109.19999999999999
0.9163063275119512	168.3	-109.09999999999997
0.907067547107196	168.4	-108.99999999999997
0.9095918038436668	168.5	-108.89999999999998
0.9231880199789144	168.6	-108.79999999999998
0.9423847109011356	168.7	-108.69999999999999
0.958155289255649	168.8	-108.59999999999997
0.9611765326514112	168.9	-108.49999999999997
0.9458568563809412	169.0	-108.39999999999998
0.9131562225267128	169.1	-108.29999999999998
0.8705968192266487	169.2	-108.19999999999999
0.8292481998607587	169.3	-108.09999999999997
0.7990889476863938	169.4	-107.99999999999997
0.7850298455444578	169.5	-107.89999999999998
0.7854876768960662	169.6	-107.79999999999998
0.7939863001618204	169.7	-107.69999999999999
0.8027021191668358	169.8	-107.59999999999997
0.8060397444391223	169.9	-107.49999999999997
0.8025874844471812	170.0	-107.39999999999998
0.7948581161487502	170.1	-107.29999999999998
0.7873716139139458	170.2	-107.19999999999999
0.7842732530213782	170.3	-107.09999999999997
0.7875939197418734	170.4	-106.99999999999997
0.79668325464305	170.5	-106.89999999999998
0.808723014162643	170.6	-106.79999999999998
0.8198782914527892	170.7	-106.69999999999999
0.8266172412109819	170.8	-106.59999999999997
0.8268623846524655	170.9	-106.49999999999997
0.8207379937973069	171.0	-106.39999999999998
0.8107062264803283	171.1	-106.29999999999998
0.8009415831000947	171.2	-106.19999999999999
0.79599015890311	171.3	-106.09999999999997
0.7990874499842454	171.4	-105.99999999999997
0.8107922313438065	171.5	-105.89999999999998
0.8286005692329313	171.6	-105.79999999999998
0.8478245155469317	171.7	-105.69999999999999
0.8633922753892321	171.8	-105.59999999999997
0.8717078357979097	171.9	-105.49999999999997
0.871664622696306	172.0	-105.39999999999998
0.864424989792483	172.1	-105.29999999999998
0.8523387652653958	172.2	-105.19999999999999
0.8378487517561086	172.3	-105.09999999999997
0.8230605344130355	172.4	-104.99999999999997
0.8099721922289701	172.5	-104.89999999999998
0.8007322599548785	172.6	-104.79999999999998
0.7972588994996326	172.7	-104.69999999999999
0.8001675463602439	172.8	-104.59999999999997
0.8077257185651272	172.9	-104.49999999999997
0.8158152086946474	173.0	-104.39999999999998
0.8193506785818583	173.1	-104.29999999999998
0.8146230750494085	173.2	-104.19999999999999
0.8013083768585969	173.3	-104.09999999999997
0.782947121443949	173.4	-103.99999999999997
0.7655363680520115	173.5	-103.89999999999998
0.7549356399600563	173.6	-103.79999999999998
0.7544141786217152	173.7	-103.69999999999999
0.7635157579615446	173.8	-103.59999999999997
0.778643814387861	173.9	-103.49999999999997
0.7948768538619952	174.0	-103.39999999999998
0.8080099959849769	174.1	-103.29999999999998
0.8158943684151847	174.2	-103.19999999999999
0.8186629956533702	174.3	-103.09999999999997
0.8180272778379512	174.4	-102.99999999999997
0.8161797032802509	174.5	-102.89999999999998
0.8148369060643837	174.6	-102.79999999999998
0.8147232595020206	174.7	-102.69999999999999
0.8155393814420325	174.8	-102.59999999999997
0.8163074258741243	174.9	-102.49999999999997
0.8159274436263608	175.0	-102.39999999999998
0.8137438420844643	175.1	-102.29999999999998
0.809887601816683	175.2	-102.19999999999999
0.8052031623031809	175.3	-102.09999999999997
0.8007521433460333	175.4	-101.99999999999997
0.7971483208612519	175.5	-101.89999999999998
0.7941393985141632	175.6	-101.79999999999998
0.7907461136182209	175.7	-101.69999999999999
0.7859251008291697	175.8	-101.59999999999997
0.7793722901018908	175.9	-101.49999999999997
0.7719873255882445	176.0	-101.39999999999998
0.7657474319354112	176.1	-101.29999999999998
0.7631018722810956	176.2	-101.19999999999999
0.766215232565955	176.3	-101.09999999999997
0.7763395758350866	176.4	-100.99999999999997
0.7934061599365849	176.5	-100.89999999999998
0.8158243586666205	176.6	-100.79999999999998
0.8405457544427077	176.7	-100.69999999999999
0.8635475990943126	176.8	-100.59999999999997
0.8807991652662225	176.9	-100.49999999999997
0.8894660999374098	177.0	-100.39999999999998
0.8888173087183726	177.1	-100.29999999999998
0.8803312294153577	177.2	-100.19999999999999
0.8669193417803354	177.3	-100.09999999999997
0.8517225178992867	177.4	-99.99999999999997
0.8371805764281541	177.5	-99.89999999999998
0.8248253998429317	177.6	-99.79999999999998
0.8156982349938278	177.7	-99.69999999999999
0.810862759816841	177.8	-99.59999999999997
0.8114824559268179	177.9	-99.49999999999997
0.8183244044083069	178.0	-99.39999999999998
0.831023351417074	178.1	-99.29999999999998
0.8476559636815215	178.2	-99.19999999999999
0.865021047496974	178.3	-99.09999999999997
0.8796283326086916	178.4	-98.99999999999997
0.8890157676748762	178.5	-98.89999999999998
0.8928320429649395	178.6	-98.79999999999998
0.8931860097674292	178.7	-98.69999999999999
0.8940288827175433	178.8	-98.59999999999997
0.8997001864781268	178.9	-98.49999999999997
0.9131187235838808	179.0	-98.39999999999998
0.9343153832405512	179.1	-98.29999999999998
0.9599690716377272	179.2	-98.19999999999999
0.9842732051381504	179.3	-98.09999999999997
1.0009207218887832	179.4	-97.99999999999997
1.005473757282792	179.5	-97.89999999999998
0.997140807699155	179.6	-97.79999999999998
0.9791758319908008	179.7	-97.69999999999999
0.9576834298092582	179.8	-97.59999999999997
0.9393057471466612	179.9	-97.49999999999997
0.9287628235263584	180.0	-97.39999999999998
0.9272935094582702	180.1	-97.29999999999998
0.9326509139346538	180.2	-97.19999999999999
0.9406006041300896	180.3	-97.09999999999997
0.9471603787031676	180.4	-96.99999999999997
0.950446822375789	180.5	-96.89999999999998
0.9511859838615816	180.6	-96.79999999999998
0.9516683606949058	180.7	-96.69999999999999
0.9538177408258276	180.8	-96.59999999999997
0.957578402134736	180.9	-96.49999999999997
0.9606473522308756	181.0	-96.39999999999998
0.9597551484114766	181.1	-96.29999999999998
0.9527352078684724	181.2	-96.19999999999999
0.9401319747453526	181.3	-96.09999999999997
0.9253812039470932	181.4	-95.99999999999997
0.9134495486581594	181.5	-95.89999999999998
0.9087008707026806	181.6	-95.79999999999998
0.9131440743020222	181.7	-95.69999999999999
0.9259332686508884	181.8	-95.59999999999997
0.9442530447138532	181.9	-95.49999999999997
0.9649667736974364	182.0	-95.39999999999998
0.9860360970990172	182.1	-95.29999999999998
1.006911789916301	182.2	-95.19999999999999
1.0277352826279282	182.3	-95.09999999999997
1.047922938781509	182.4	-94.99999999999997
1.0651141441505805	182.5	-94.89999999999998
1.0752971394465196	182.6	-94.79999999999998
1.0742514642666638	182.7	-94.69999999999999
1.0596403630474531	182.8	-94.59999999999997
1.0326243025433883	182.9	-94.49999999999997
0.9980266450699102	183.0	-94.39999999999998
0.9627877764294704	183.1	-94.29999999999998
0.933313003641753	183.2	-94.19999999999999
0.912895825506716	183.3	-94.09999999999997
0.9004053193708116	183.4	-93.99999999999997
0.8908741540051025	183.5	-93.89999999999998
0.8777739074320565	183.6	-93.79999999999998
0.8560041458433978	183.7	-93.69999999999999
0.824288980340719	183.8	-93.59999999999997
0.7859274070850354	183.9	-93.49999999999997
0.7475826120605018	184.0	-93.39999999999998
0.7166799074874495	184.1	-93.29999999999998
0.6985942980622126	184.2	-93.19999999999999
0.694858597635694	184.3	-93.09999999999997
0.7030994905284342	184.4	-92.99999999999997
0.7185860439142997	184.5	-92.89999999999998
0.7365563321655131	184.6	-92.79999999999998
0.7542024270657632	184.7	-92.69999999999999
0.771449667835927	184.8	-92.59999999999997
0.79030642732499	184.9	-92.49999999999997
0.8132582500362917	185.0	-92.39999999999998
0.8415927857104639	185.1	-92.29999999999998
0.8744797456234708	185.2	-92.19999999999999
0.9091652282290508	185.3	-92.09999999999997
0.9420497308616356	185.4	-91.99999999999997
0.9700228001624412	185.5	-91.89999999999998
0.9914047977828824	185.6	-91.79999999999998
1.0061407414531034	185.7	-91.69999999999999
1.015292230905502	185.8	-91.59999999999997
1.0201732165116968	185.9	-91.49999999999997
1.021569815674111	186.0	-91.39999999999998
1.0193952929081578	186.1	-91.29999999999998
1.0129285437636693	186.2	-91.19999999999999
1.0015257387855403	186.3	-91.09999999999997
0.9854543473546884	186.4	-90.99999999999997
0.9663820101915634	186.5	-90.89999999999998
0.9471608088591156	186.6	-90.79999999999998
0.9308917769276904	186.7	-90.69999999999999
0.9196776167987872	186.8	-90.59999999999997
0.913711603913246	186.9	-90.49999999999997
0.911225535791696	187.0	-90.39999999999998
0.9093741162929352	187.1	-90.29999999999998
0.9056280698497604	187.2	-90.19999999999999
0.8989823154399759	187.3	-90.09999999999997
0.8903955212123069	187.4	-89.99999999999997
0.8822749501321091	187.5	-89.89999999999998
0.8772840856800544	187.6	-89.79999999999998
0.8770621152424647	187.7	-89.69999999999999
0.8814728143808407	187.8	-89.59999999999997
0.888734421381395	187.9	-89.49999999999997
0.8963350962070584	188.0	-89.39999999999998
0.9022277028950514	188.1	-89.29999999999998
0.9056626771805416	188.2	-89.19999999999999
0.907259485669074	188.3	-89.09999999999997
0.9083905535468249	188.4	-88.99999999999997
0.9103412925098868	188.5	-88.89999999999998
0.9137519137694796	188.6	-88.79999999999998
0.9185445570768144	188.7	-88.69999999999999
0.9241623457173008	188.8	-88.59999999999997
0.9297928811925404	188.9	-88.49999999999997
0.9344031306312546	189.0	-88.39999999999998
0.9366938426133988	189.1	-88.29999999999998
0.9352147146486248	189.2	-88.19999999999999
0.9287522643918954	189.3	-88.09999999999997
0.9168385369411376	189.4	-87.99999999999997
0.9000691322492645	189.5	-87.89999999999998
0.8800050762510606	189.6	-87.79999999999998
0.8586934145788433	189.7	-87.69999999999999
0.838070734513245	189.8	-87.59999999999997
0.819549145448353	189.9	-87.49999999999997
0.8039220163282682	190.0	-87.39999999999998
0.7915088673948182	190.1	-87.29999999999998
0.7823475501425663	190.2	-87.19999999999999
0.776296637640953	190.3	-87.09999999999997
0.7730581585734527	190.4	-86.99999999999997
0.7722340680750892	190.5	-86.89999999999998
0.7734992349763402	190.6	-86.79999999999998
0.776830795112849	190.7	-86.69999999999999
0.7826013889901995	190.8	-86.59999999999997
0.791355974971878	190.9	-86.49999999999997
0.8032794124216942	191.0	-86.39999999999998
0.8176147531612612	191.1	-86.29999999999998
0.8324204081993384	191.2	-86.19999999999999
0.8449270925628956	191.3	-86.09999999999997
0.8524233003476493	191.4	-85.99999999999997
0.8532757865324019	191.5	-85.89999999999998
0.8476072589104284	191.6	-85.79999999999998
0.8373651527190891	191.7	-85.69999999999999
0.8258514391706606	191.8	-85.59999999999997
0.81698843956849	191.9	-85.49999999999997
0.81454437276792	192.0	-85.39999999999998
0.8213504930912298	192.1	-85.29999999999998
0.8384615107044129	192.2	-85.19999999999999
0.8643742380473777	192.3	-85.09999999999997
0.8946935794561006	192.4	-84.99999999999997
0.922718833064191	192.5	-84.89999999999998
0.941108107091042	192.6	-84.79999999999998
0.9441802486553312	192.7	-84.69999999999999
0.929922647627588	192.8	-84.59999999999997
0.9007649033790972	192.9	-84.49999999999997
0.8627288513244364	193.0	-84.39999999999998
0.8233641040699593	193.1	-84.29999999999998
0.7894391625425123	193.2	-84.19999999999999
0.7653611681726309	193.3	-84.09999999999997
0.7527869702390433	193.4	-83.99999999999997
0.7512272578051656	193.5	-83.89999999999998
0.7590438302987543	193.6	-83.79999999999998
0.7742739295734432	193.7	-83.69999999999999
0.7950502309924109	193.8	-83.59999999999997
0.8197116141825763	193.9	-83.49999999999997
0.8467969736442649	194.0	-83.39999999999998
0.8750045320943802	194.1	-83.29999999999998
0.9030720988828028	194.2	-83.19999999999999
0.9295559063761752	194.3	-83.09999999999997
0.9526353084974138	194.4	-82.99999999999997
0.970168406061544	194.5	-82.89999999999998
0.9801332134475071	194.6	-82.79999999999998
0.9813443896713124	194.7	-82.69999999999999
0.974119914251616	194.8	-82.59999999999997
0.9605595093642894	194.9	-82.49999999999997
0.9442870059891052	195.0	-82.39999999999998
0.9297542879113893	195.1	-82.29999999999998
0.9213449453090112	195.2	-82.19999999999999
0.9224984469520624	195.3	-82.09999999999997
0.9349878984050936	195.4	-81.99999999999997
0.95843455086005	195.5	-81.89999999999998
0.9901551431775808	195.6	-81.79999999999998
1.0254647202923606	195.7	-81.69999999999999
1.0585153924479942	195.8	-81.59999999999997
1.0836030170033824	195.9	-81.49999999999997
1.0966655676742965	196.0	-81.39999999999998
1.096517241051404	196.1	-81.29999999999998
1.0853197494977662	196.2	-81.19999999999999
1.0679832866726118	196.3	-81.09999999999997
1.0506039488343208	196.4	-80.99999999999997
1.0384999608075889	196.5	-80.89999999999998
1.03462212926095	196.6	-80.79999999999998
1.0389013646260894	196.7	-80.69999999999999
1.0485622164061494	196.8	-80.59999999999997
1.0589559138115785	196.9	-80.49999999999997
1.0644210356245192	197.0	-80.39999999999998
1.0590747742241151	197.1	-80.29999999999998
1.0378678573780773	197.2	-80.19999999999999
0.998212008167366	197.3	-80.09999999999997
0.9418855411679896	197.4	-79.99999999999997
0.8761728281971201	197.5	-79.89999999999998
0.8129960685582297	197.6	-79.79999999999998
0.7655547858801179	197.7	-79.69999999999999
0.7434174446576125	197.8	-79.59999999999997
0.7482394502620737	197.9	-79.49999999999997
0.7724161653236654	198.0	-79.39999999999998
0.8017374627849385	198.1	-79.29999999999998
0.8210837279886545	198.2	-79.19999999999999
0.8205439716308205	198.3	-79.09999999999997
0.7990456238812369	198.4	-78.99999999999997
0.7638765514155874	198.5	-78.89999999999998
0.7266307111431671	198.6	-78.79999999999998
0.6978884358587149	198.7	-78.69999999999999
0.683363596154354	198.8	-78.59999999999997
0.6831560348970395	198.9	-78.49999999999997
0.6938725558670146	199.0	-78.39999999999998
0.7118688260752251	199.1	-78.29999999999998
0.7355535095681318	199.2	-78.19999999999999
0.765623137744913	199.3	-78.09999999999997
0.8035398899963602	199.4	-77.99999999999997
0.8495603355358943	199.5	-77.89999999999998
0.9016195522930252	199.6	-77.79999999999998
0.9555485552779064	199.7	-77.69999999999999
1.0061562887346365	199.8	-77.59999999999997
[truncated: 898 more rows]
