# Supplementary material for: An epifluorescence microscope design for naturalistic behavior and cellular activity in freely moving Caenorhabditis elegans
Source: Nat Commun. 2026 May 19;17:4411. doi: 10.1038/s41467-026-72709-w (PMC13187321; doi:10.1038/s41467-026-72709-w)
Supplement: Supplementary file 8 — Source data [file 41467_2026_72709_MOESM8_ESM.zip › fig3 ASH/TQ5856/ActivityTraces/aligned/worm16_aligned.csv]

a	time	aligned_time
0.8548786038204372	0.0	-81.1
0.8216662859108502	0.1	-81.0
0.7858383938048095	0.2	-80.89999999999999
0.770054771804708	0.3	-80.8
0.7846699661549803	0.4	-80.69999999999999
0.8233089133834195	0.5	-80.6
0.8874106512467306	0.6	-80.5
0.9676646040014496	0.7	-80.39999999999999
1.017135686935674	0.8	-80.3
0.9940761987586724	0.9	-80.19999999999999
0.9248436440052276	1.0	-80.1
0.8782772614751742	1.1	-80.0
0.8835300714358378	1.2	-79.89999999999999
0.9148808176605114	1.3	-79.8
0.9428477103105496	1.4	-79.69999999999999
0.9559040862076468	1.5	-79.6
0.9450833861027246	1.6	-79.5
0.9062583360276882	1.7	-79.39999999999999
0.859420807014525	1.8	-79.3
0.8514416173554632	1.9	-79.19999999999999
0.9297864515032364	2.0	-79.1
1.0979088805392656	2.1	-79.0
1.2968751947502355	2.2	-78.89999999999999
1.4515663437395323	2.3	-78.8
1.5312422644742711	2.4	-78.69999999999999
1.5425887805704848	2.5	-78.6
1.478816670652309	2.6	-78.5
1.3136545236199848	2.7	-78.39999999999999
1.0491793220283645	2.8	-78.3
0.7521253989249176	2.9	-78.19999999999999
0.5311316594134678	3.0	-78.1
0.4590556033863012	3.1	-78.0
0.5184010692471323	3.2	-77.89999999999999
0.6484003831264811	3.3	-77.8
0.8145653891184362	3.4	-77.69999999999999
0.9801467269888882	3.5	-77.6
1.0670996905299768	3.6	-77.5
1.0337537352542214	3.7	-77.39999999999999
0.9529183392338486	3.8	-77.3
0.931477353199386	3.9	-77.19999999999999
0.9740486813167116	4.0	-77.1
0.9944363181948606	4.1	-77.0
0.94999236653812	4.2	-76.89999999999999
0.8933386352000603	4.3	-76.8
0.8817236694818573	4.4	-76.69999999999999
0.9014106287935008	4.5	-76.6
0.9083326757268884	4.6	-76.5
0.8919634220275948	4.7	-76.39999999999999
0.8657968413083252	4.8	-76.3
0.8299984519306873	4.9	-76.19999999999999
0.7807389733353264	5.0	-76.1
0.7414584543740442	5.1	-76.0
0.7459572632696991	5.2	-75.89999999999999
0.7844129576292316	5.3	-75.8
0.8058073270557021	5.4	-75.69999999999999
0.7970807198689424	5.5	-75.6
0.8169860530592614	5.6	-75.5
0.910380241497356	5.7	-75.39999999999999
1.0251559237042718	5.8	-75.3
1.0658135402307651	5.9	-75.19999999999999
1.009091959878176	6.0	-75.1
0.9179597236211644	6.1	-75.0
0.8556901128914244	6.2	-74.89999999999999
0.8361461755886657	6.3	-74.8
0.8491675481237868	6.4	-74.69999999999999
0.8835222793087947	6.5	-74.6
0.9224939938743688	6.6	-74.5
0.9481295502834906	6.7	-74.39999999999999
0.948084162859711	6.8	-74.3
0.9119655727795368	6.9	-74.19999999999999
0.846800530031006	7.0	-74.1
0.7998892251996604	7.1	-74.0
0.8231478926429582	7.2	-73.89999999999999
0.9012795744864706	7.3	-73.8
0.9592156669120668	7.4	-73.69999999999999
0.9539901615666736	7.5	-73.6
0.9153524104948888	7.6	-73.5
0.885664521672887	7.7	-73.39999999999999
0.86475398265023	7.8	-73.3
0.8312329813459285	7.9	-73.19999999999999
0.7855806203520052	8.0	-73.1
0.7513712333181908	8.1	-73.0
0.7504983531154875	8.2	-72.89999999999999
0.7908226476164428	8.3	-72.8
0.8651437197956549	8.4	-72.69999999999999
0.950752668448177	8.5	-72.6
1.017868044510702	8.6	-72.5
1.047181261461953	8.7	-72.39999999999999
1.0417394587111437	8.8	-72.3
1.0248129511697393	8.9	-72.19999999999999
1.0217228903684152	9.0	-72.1
1.0363164320693536	9.1	-72.0
1.0522774007758906	9.2	-71.89999999999999
1.06191744974135	9.3	-71.8
1.0749094722744896	9.4	-71.69999999999999
1.0890526288798277	9.5	-71.6
1.0802123082253097	9.6	-71.5
1.0425419743935451	9.7	-71.39999999999999
1.010894892677989	9.8	-71.3
1.0152129303477164	9.9	-71.19999999999999
1.0371249152652786	10.0	-71.1
1.0389140553666585	10.1	-71.0
1.0133522697736834	10.2	-70.89999999999999
0.9799677170450792	10.3	-70.8
0.9491614995342932	10.4	-70.69999999999999
0.9132643407221188	10.5	-70.6
0.8650983719385498	10.6	-70.5
0.8091820947385095	10.7	-70.39999999999999
0.7606811359211458	10.8	-70.3
0.742410484633101	10.9	-70.19999999999999
0.7691082577190824	11.0	-70.1
0.8273289117566225	11.1	-70.0
0.8943881749691739	11.2	-69.89999999999999
0.977775520853682	11.3	-69.8
1.085399459746189	11.4	-69.69999999999999
1.155004521400799	11.5	-69.6
1.1030234969292432	11.6	-69.5
0.9655512050485202	11.7	-69.39999999999999
0.8864427889320825	11.8	-69.3
0.9362270761814936	11.9	-69.19999999999999
1.0382371902588057	12.0	-69.1
1.0930061042993309	12.1	-69.0
1.0929779980769376	12.2	-68.89999999999999
1.0874610564550398	12.3	-68.8
1.087368128072172	12.4	-68.69999999999999
1.0554034175107985	12.5	-68.6
0.9864640091237906	12.6	-68.5
0.94109548148458	12.7	-68.39999999999999
0.9717463825883824	12.8	-68.3
1.058948174397734	12.9	-68.19999999999999
1.136006648074826	13.0	-68.1
1.1377864168208232	13.1	-68.0
1.0427343813685532	13.2	-67.89999999999999
0.9168989410271948	13.3	-67.8
0.8786103823196894	13.4	-67.69999999999999
0.9645788148415224	13.5	-67.6
1.0730748750610366	13.6	-67.5
1.0898038345284935	13.7	-67.39999999999999
1.0276173398288468	13.8	-67.3
0.9846709788387108	13.9	-67.19999999999999
0.9936889066076608	14.0	-67.1
0.9852818960232828	14.1	-67.0
0.9060598757882736	14.2	-66.89999999999999
0.8073030546424854	14.3	-66.8
0.7818047758870088	14.4	-66.69999999999999
0.8500986246646116	14.5	-66.6
0.9475071533399492	14.6	-66.5
1.0110899325697102	14.7	-66.39999999999999
1.0453322059380237	14.8	-66.3
1.089171374605488	14.9	-66.19999999999999
1.142045612367021	15.0	-66.1
1.161348534776263	15.1	-66.0
1.1312529388221626	15.2	-65.89999999999999
1.0885049000992288	15.3	-65.8
1.0658159536221714	15.4	-65.69999999999999
1.0484225429339398	15.5	-65.6
1.0089170638239835	15.6	-65.5
0.9579631675237672	15.7	-65.39999999999999
0.9320826768809024	15.8	-65.3
0.9441328096262772	15.9	-65.19999999999999
0.97462803011508	16.0	-65.1
1.006588744904658	16.1	-65.0
1.0426907182501115	16.2	-64.89999999999999
1.0874302909557465	16.3	-64.8
1.130280656058317	16.4	-64.69999999999999
1.1566044512769589	16.5	-64.6
1.168804652452662	16.6	-64.5
1.1762839805640246	16.7	-64.39999999999999
1.171076367233003	16.8	-64.3
1.1477926159107734	16.9	-64.19999999999999
1.1320581950912194	17.0	-64.1
1.1404919023258469	17.1	-63.99999999999999
1.1313078067885254	17.2	-63.89999999999999
1.0502314164681823	17.3	-63.8
0.9157196023907972	17.4	-63.699999999999996
0.810335615269436	17.5	-63.599999999999994
0.792209977600503	17.6	-63.49999999999999
0.8508415333054428	17.7	-63.39999999999999
0.9358258277349129	17.8	-63.3
0.995436978440038	17.9	-63.199999999999996
1.005353129445833	18.0	-63.099999999999994
0.9845394449850182	18.1	-62.99999999999999
0.9718813720376098	18.2	-62.89999999999999
0.9964450075124006	18.3	-62.8
1.0866312808165564	18.4	-62.699999999999996
1.2544292555409138	18.5	-62.599999999999994
1.425178147334132	18.6	-62.49999999999999
1.4541620098579648	18.7	-62.39999999999999
1.283875658669755	18.8	-62.3
1.0347941772511289	18.9	-62.199999999999996
0.8808523417881025	19.0	-62.099999999999994
0.8738986856370723	19.1	-61.99999999999999
0.9433435743285165	19.2	-61.89999999999999
1.024872687155475	19.3	-61.8
1.1065533304316035	19.4	-61.699999999999996
1.1739084805576887	19.5	-61.599999999999994
1.2095350167947996	19.6	-61.49999999999999
1.2361243030076778	19.7	-61.39999999999999
1.2700946871675782	19.8	-61.3
1.2584186603702063	19.9	-61.199999999999996
1.1499154201998882	20.0	-61.099999999999994
0.9972413450370592	20.1	-60.99999999999999
0.9053947370335564	20.2	-60.89999999999999
0.904078924207114	20.3	-60.8
0.9374719393723996	20.4	-60.699999999999996
0.9561791774639856	20.5	-60.599999999999994
0.9561502109057004	20.6	-60.49999999999999
0.9422034197786116	20.7	-60.39999999999999
0.9137869887998044	20.8	-60.3
0.8869028957411276	20.9	-60.199999999999996
0.8876542101609904	21.0	-60.099999999999994
0.920804157793454	21.1	-59.99999999999999
0.97039689495434	21.2	-59.89999999999999
1.0288811592720486	21.3	-59.8
1.098974734710156	21.4	-59.699999999999996
1.1632080347998683	21.5	-59.599999999999994
1.183905753717466	21.6	-59.49999999999999
1.1622254638612222	21.7	-59.39999999999999
1.1734977424477322	21.8	-59.3
1.27791901968028	21.9	-59.199999999999996
1.392645556700113	22.0	-59.099999999999994
1.3520420224183456	22.1	-58.99999999999999
1.1327075419869397	22.2	-58.89999999999999
0.9110646519838376	22.3	-58.8
0.8493396034290677	22.4	-58.699999999999996
0.925679419985912	22.5	-58.599999999999994
1.0170598788637295	22.6	-58.49999999999999
1.0591710148576132	22.7	-58.39999999999999
1.0762010145777905	22.8	-58.3
1.1053493410959685	22.9	-58.199999999999996
1.14111601865043	23.0	-58.099999999999994
1.1528347035827975	23.1	-57.99999999999999
1.1331772450727602	23.2	-57.89999999999999
1.1061084222339006	23.3	-57.8
1.0864483285640558	23.4	-57.699999999999996
1.0586338283847478	23.5	-57.599999999999994
1.0094312506008474	23.6	-57.49999999999999
0.9575127574877752	23.7	-57.39999999999999
0.9289925703811928	23.8	-57.3
0.9193158905008332	23.9	-57.199999999999996
0.9026384230091502	24.0	-57.099999999999994
0.8739665170778151	24.1	-56.99999999999999
0.8615905089270299	24.2	-56.89999999999999
0.8931472574727488	24.3	-56.8
0.9649294120354246	24.4	-56.699999999999996
1.0519945102242665	24.5	-56.599999999999994
1.1278925914207	24.6	-56.49999999999999
1.1637040676918815	24.7	-56.39999999999999
1.1418707063076488	24.8	-56.3
1.0919975475182304	24.9	-56.199999999999996
1.0742115703507755	25.0	-56.099999999999994
1.105440870645509	25.1	-55.99999999999999
1.1407255475044435	25.2	-55.89999999999999
1.1397023801040067	25.3	-55.8
1.1123546791372434	25.4	-55.699999999999996
1.093649349663352	25.5	-55.599999999999994
1.1062980024216194	25.6	-55.49999999999999
1.148191665557717	25.7	-55.39999999999999
1.1944316497500678	25.8	-55.3
1.221817283027769	25.9	-55.199999999999996
1.2412553094707213	26.0	-55.099999999999994
1.2757933792273128	26.1	-54.99999999999999
1.3009090269326031	26.2	-54.89999999999999
1.2601911316032004	26.3	-54.8
1.1531977265849844	26.4	-54.699999999999996
1.0497199640529744	26.5	-54.599999999999994
1.0049749504492145	26.6	-54.49999999999999
1.0065751876054811	26.7	-54.39999999999999
1.002005206586193	26.8	-54.3
0.946513998990848	26.9	-54.199999999999996
0.8432867016202651	27.0	-54.099999999999994
0.7558806043486499	27.1	-53.99999999999999
0.7501307040054085	27.2	-53.89999999999999
0.8136303281523003	27.3	-53.8
0.872841716475149	27.4	-53.699999999999996
0.8948882174588406	27.5	-53.599999999999994
0.9195859693357642	27.6	-53.49999999999999
0.9808599379604136	27.7	-53.39999999999999
1.0635694172698622	27.8	-53.3
1.164075671535675	27.9	-53.199999999999996
1.3126172661722944	28.0	-53.099999999999994
1.481401743933029	28.1	-52.99999999999999
1.5502861250327076	28.2	-52.89999999999999
1.4393277541084777	28.3	-52.8
1.2176562220707725	28.4	-52.699999999999996
1.0218487379274297	28.5	-52.599999999999994
0.9184010585555692	28.6	-52.49999999999999
0.8872649070030117	28.7	-52.39999999999999
0.8919101675108954	28.8	-52.3
0.9230958789753508	28.9	-52.199999999999996
0.9864838607926107	29.0	-52.099999999999994
1.0699118308091626	29.1	-51.99999999999999
1.1413279669079115	29.2	-51.89999999999999
1.1895704017322892	29.3	-51.8
1.2407029484158565	29.4	-51.699999999999996
1.3035559921525235	29.5	-51.599999999999994
1.3339527838031675	29.6	-51.49999999999999
1.2993280721590474	29.7	-51.39999999999999
1.2380985584329256	29.8	-51.3
1.2017307463832063	29.9	-51.199999999999996
1.1824049720956245	30.0	-51.099999999999994
1.1474084926133306	30.1	-50.99999999999999
1.0971594332661847	30.2	-50.89999999999999
1.044208320656161	30.3	-50.8
0.979812683139923	30.4	-50.699999999999996
0.9054545959222	30.5	-50.599999999999994
0.8637557503044617	30.6	-50.49999999999999
0.8922779170696806	30.7	-50.39999999999999
0.96518790201838	30.8	-50.3
1.0257687474564396	30.9	-50.199999999999996
1.0621019473955098	31.0	-50.099999999999994
1.0991094621016122	31.1	-49.99999999999999
1.1294761603439991	31.2	-49.89999999999999
1.1132605617600513	31.3	-49.8
1.0460373163527206	31.4	-49.699999999999996
0.9776337678565168	31.5	-49.599999999999994
0.953193260655302	31.6	-49.49999999999999
0.9655924298230304	31.7	-49.39999999999999
0.9776452018830584	31.8	-49.3
0.9718979345604436	31.9	-49.199999999999996
0.9593257223098168	32.0	-49.099999999999994
0.946519574775478	32.1	-48.99999999999999
0.9234947747453418	32.2	-48.89999999999999
0.8958664397456179	32.3	-48.8
0.8983634988233729	32.4	-48.699999999999996
0.9484752599144616	32.5	-48.599999999999994
1.0115844030196175	32.6	-48.49999999999999
1.0415994222648497	32.7	-48.39999999999999
1.0351527386245432	32.8	-48.3
1.0203061891911698	32.9	-48.199999999999996
1.0092607200486694	33.0	-48.099999999999994
0.9902154473550104	33.1	-47.99999999999999
0.960821183686216	33.2	-47.89999999999999
0.939836380063662	33.3	-47.8
0.9395761953996028	33.4	-47.699999999999996
0.9539965096212872	33.5	-47.599999999999994
0.979442996002187	33.6	-47.49999999999999
1.0192319106745038	33.7	-47.39999999999999
1.063016308065354	33.8	-47.3
1.0883059266165231	33.9	-47.199999999999996
1.089706411933338	34.0	-47.099999999999994
1.082642068037725	34.1	-46.99999999999999
1.069338976226292	34.2	-46.89999999999999
1.031560366236687	34.3	-46.8
0.9720795196564532	34.4	-46.699999999999996
0.929553550581242	34.5	-46.599999999999994
0.9345854162542764	34.6	-46.49999999999999
0.9772687512227568	34.7	-46.39999999999999
1.0320849865808472	34.8	-46.3
1.0995892265925749	34.9	-46.199999999999996
1.197771610816664	35.0	-46.099999999999994
1.2965269745108303	35.1	-45.99999999999999
1.299002026689319	35.2	-45.89999999999999
1.1511872084763064	35.3	-45.8
0.9478382961665766	35.4	-45.699999999999996
0.8461284421250774	35.5	-45.599999999999994
0.8820547425327409	35.6	-45.49999999999999
0.9527153257864966	35.7	-45.39999999999999
0.9682799404106552	35.8	-45.3
0.9402518394950284	35.9	-45.199999999999996
0.9227947200308968	36.0	-45.099999999999994
0.9357927294412344	36.1	-44.99999999999999
0.9631927578740004	36.2	-44.89999999999999
0.9925596223882523	36.3	-44.8
1.0294470121845978	36.4	-44.699999999999996
1.0725735436189752	36.5	-44.599999999999994
1.0983725455919462	36.6	-44.49999999999999
1.0917661017373903	36.7	-44.39999999999999
1.0772485900064688	36.8	-44.3
1.0899554947369	36.9	-44.199999999999996
1.1204817160067129	37.0	-44.099999999999994
1.1158086254175037	37.1	-43.99999999999999
1.040502200879723	37.2	-43.89999999999999
0.9186607001444964	37.3	-43.8
0.8076531649616014	37.4	-43.699999999999996
0.744860166148313	37.5	-43.599999999999994
0.730180148606757	37.6	-43.49999999999999
0.7502622835381048	37.7	-43.39999999999999
0.802342728726628	37.8	-43.3
0.882256775423001	37.9	-43.199999999999996
0.9588437143440852	38.0	-43.099999999999994
1.000736765921019	38.1	-42.99999999999999
1.03828956144521	38.2	-42.89999999999999
1.130113428874052	38.3	-42.8
1.237306294506478	38.4	-42.699999999999996
1.2326320979375185	38.5	-42.599999999999994
1.0925588615811048	38.6	-42.49999999999999
0.9632588161856356	38.7	-42.39999999999999
0.9678868161304836	38.8	-42.3
1.060590149088014	38.9	-42.199999999999996
1.1267875887340546	39.0	-42.099999999999994
1.128869016132262	39.1	-41.99999999999999
1.1055817220483182	39.2	-41.89999999999999
1.0962739811747249	39.3	-41.8
1.1080145420150802	39.4	-41.699999999999996
1.126549860978985	39.5	-41.599999999999994
1.131226704222454	39.6	-41.49999999999999
1.108247606717691	39.7	-41.39999999999999
1.0645151063460738	39.8	-41.3
1.0223712291048015	39.9	-41.199999999999996
0.9896688897497122	40.0	-41.099999999999994
0.9475442229714036	40.1	-40.99999999999999
0.8832996849069892	40.2	-40.89999999999999
0.8208699116639787	40.3	-40.8
0.8000380551895709	40.4	-40.699999999999996
0.8316260408732123	40.5	-40.599999999999994
0.883718327338034	40.6	-40.49999999999999
0.91389785147304	40.7	-40.39999999999999
0.9125289158209652	40.8	-40.3
0.903824785197472	40.9	-40.199999999999996
0.9050804359531948	41.0	-40.099999999999994
0.9092783525257048	41.1	-39.99999999999999
0.9145438436719928	41.2	-39.89999999999999
0.9423059397900024	41.3	-39.8
1.00687958901641	41.4	-39.699999999999996
1.0797608308250282	41.5	-39.599999999999994
1.109217733487468	41.6	-39.49999999999999
1.0847013703982384	41.7	-39.39999999999999
1.0586287240531205	41.8	-39.3
1.0808157355036152	41.9	-39.199999999999996
1.1322231785090413	42.0	-39.099999999999994
1.1532429985246528	42.1	-38.99999999999999
1.1202390900799055	42.2	-38.89999999999999
1.0636770165180855	42.3	-38.8
1.0207395609348966	42.4	-38.699999999999996
0.9981387526353112	42.5	-38.599999999999994
0.9833539483469704	42.6	-38.49999999999999
0.971687152704277	42.7	-38.39999999999999
0.9687224937440052	42.8	-38.3
0.9744213440272854	42.9	-38.199999999999996
0.9822635798233342	43.0	-38.099999999999994
0.9952983498692352	43.1	-37.99999999999999
1.02681658850272	43.2	-37.89999999999999
1.0788728119035251	43.3	-37.8
1.1323425293887242	43.4	-37.699999999999996
1.1674646583439297	43.5	-37.599999999999994
1.1870586165403845	43.6	-37.49999999999999
1.2058298387409507	43.7	-37.39999999999999
1.2180169208872569	43.8	-37.3
1.1963029643437777	43.9	-37.199999999999996
1.132111564734707	44.0	-37.099999999999994
1.057564199039888	44.1	-36.99999999999999
1.0135742367772018	44.2	-36.89999999999999
1.0078548442778534	44.3	-36.8
1.0124668797828416	44.4	-36.699999999999996
0.9972706740886746	44.5	-36.599999999999994
0.965670421298348	44.6	-36.49999999999999
0.9561308474348004	44.7	-36.39999999999999
0.9982737700540578	44.8	-36.3
1.072593586977639	44.9	-36.199999999999996
1.1326080456346892	45.0	-36.099999999999994
1.1576260013261996	45.1	-35.99999999999999
1.1571794703293752	45.2	-35.89999999999999
1.1385136680814638	45.3	-35.8
1.1016964513460654	45.4	-35.699999999999996
1.0507875490137346	45.5	-35.599999999999994
0.987549096328106	45.6	-35.49999999999999
0.916590442117037	45.7	-35.39999999999999
0.865215299638276	45.8	-35.3
0.8644237984764178	45.9	-35.199999999999996
0.9026357070017904	46.0	-35.099999999999994
0.9313526356499529	46.1	-34.99999999999999
0.9255231341334405	46.2	-34.89999999999999
0.9106325009503852	46.3	-34.8
0.920099724686492	46.4	-34.699999999999996
0.949764532745302	46.5	-34.599999999999994
0.9695688770899296	46.6	-34.49999999999999
0.9640750601313416	46.7	-34.39999999999999
0.945121032458852	46.8	-34.3
0.9355112034550715	46.9	-34.199999999999996
0.9553954843728026	47.0	-34.099999999999994
1.0123101378882788	47.1	-33.99999999999999
1.0880997557834626	47.2	-33.89999999999999
1.1493518384620591	47.3	-33.8
1.1829866451415851	47.4	-33.699999999999996
1.199646293040176	47.5	-33.599999999999994
1.19422225458716	47.6	-33.49999999999999
1.1424128017230335	47.7	-33.39999999999999
1.0540075592041187	47.8	-33.3
0.9847517379813924	47.9	-33.199999999999996
0.96901424795376	48.0	-33.099999999999994
0.9793454436265272	48.1	-32.99999999999999
0.9754515067239812	48.2	-32.89999999999999
0.9577898199921616	48.3	-32.8
0.9533084619632536	48.4	-32.699999999999996
0.9779379566810056	48.5	-32.599999999999994
1.02821423908838	48.6	-32.49999999999999
1.0860057079366157	48.7	-32.39999999999999
1.121495542252389	48.8	-32.3
1.1126091313698518	48.9	-32.199999999999996
1.0708596380851612	49.0	-32.099999999999994
1.031340201962597	49.1	-31.999999999999993
1.0099984794961947	49.2	-31.89999999999999
0.9898654379785904	49.3	-31.799999999999997
0.959651685109074	49.4	-31.699999999999996
0.9417962873985588	49.5	-31.599999999999994
0.9605291881952828	49.6	-31.499999999999993
0.999481064378042	49.7	-31.39999999999999
1.0196528923973525	49.8	-31.299999999999997
1.0149494426964412	49.9	-31.199999999999996
1.020310588080979	50.0	-31.099999999999994
1.0573464030030353	50.1	-30.999999999999993
1.1015068937629382	50.2	-30.89999999999999
1.1244322178432629	50.3	-30.799999999999997
1.141105887383589	50.4	-30.699999999999996
1.1755067430932646	50.5	-30.599999999999994
1.1996737919249956	50.6	-30.499999999999993
1.1640913787233405	50.7	-30.39999999999999
1.0836552805520474	50.8	-30.299999999999997
1.031831097283462	50.9	-30.199999999999996
1.0435481366692356	51.0	-30.099999999999994
1.0825484358830908	51.1	-29.999999999999993
1.114975211993722	51.2	-29.89999999999999
1.1511408399466834	51.3	-29.799999999999997
1.1901173589857286	51.4	-29.699999999999996
1.1938833895692538	51.5	-29.599999999999994
1.159478041733747	51.6	-29.499999999999993
1.141277636074947	51.7	-29.39999999999999
1.15300091080833	51.8	-29.299999999999997
1.1334992065261682	51.9	-29.199999999999996
1.0567972797523586	52.0	-29.099999999999994
0.9887790005766314	52.1	-28.999999999999993
0.991980403260597	52.2	-28.89999999999999
1.0430305977858596	52.3	-28.799999999999997
1.07713028496981	52.4	-28.699999999999996
1.0645440527667476	52.5	-28.599999999999994
1.0133420259796433	52.6	-28.499999999999993
0.9348537336560848	52.7	-28.39999999999999
0.8454549752974445	52.8	-28.299999999999997
0.780007643850192	52.9	-28.199999999999996
0.7682063638275174	53.0	-28.099999999999994
0.8106610510811403	53.1	-27.999999999999993
0.8940330556736542	53.2	-27.89999999999999
1.00629122799599	53.3	-27.799999999999997
1.1230561846719584	53.4	-27.699999999999996
1.2032649586321036	53.5	-27.599999999999994
1.2170415450720042	53.6	-27.499999999999993
1.165977473954259	53.7	-27.39999999999999
1.0749703407996127	53.8	-27.299999999999997
0.9873712496779264	53.9	-27.199999999999996
0.9574116901145546	54.0	-27.099999999999994
1.0068324704035196	54.1	-26.999999999999993
1.0938630114055514	54.2	-26.89999999999999
1.154482431504508	54.3	-26.799999999999997
1.1620386649152707	54.4	-26.699999999999996
1.1302664481611846	54.5	-26.599999999999994
1.0814475449215626	54.6	-26.499999999999993
1.0292912723804062	54.7	-26.39999999999999
0.9792238724786338	54.8	-26.299999999999997
0.9346849786980465	54.9	-26.199999999999996
0.902738329720612	55.0	-26.099999999999994
0.8857668099444058	55.1	-25.999999999999993
0.8684846712316343	55.2	-25.89999999999999
0.8339638580999076	55.3	-25.799999999999997
0.7956446826179558	55.4	-25.699999999999996
0.7850109129803867	55.5	-25.599999999999994
0.7999376570752117	55.6	-25.499999999999993
0.7978462425828006	55.7	-25.39999999999999
0.7562596866278092	55.8	-25.299999999999997
0.7127953712832777	55.9	-25.199999999999996
0.7217138095050528	56.0	-25.099999999999994
0.7868375537428418	56.1	-24.999999999999993
0.8611581043954011	56.2	-24.89999999999999
0.9032302495832024	56.3	-24.799999999999997
0.909884051510342	56.4	-24.699999999999996
0.8989264661193317	56.5	-24.599999999999994
0.8862020376544785	56.6	-24.499999999999993
0.8818995894430743	56.7	-24.39999999999999
0.8896714001140124	56.8	-24.299999999999997
0.908103874663592	56.9	-24.199999999999996
0.940482602772842	57.0	-24.099999999999994
0.9885807906081392	57.1	-23.999999999999993
1.0340089225394404	57.2	-23.89999999999999
1.0541413617206363	57.3	-23.799999999999997
1.0570917176576116	57.4	-23.699999999999996
1.0674284476170228	57.5	-23.599999999999994
1.0800152256083757	57.6	-23.499999999999993
1.0621470975777187	57.7	-23.39999999999999
1.0030958897806947	57.8	-23.299999999999997
0.9354907491493928	57.9	-23.199999999999996
0.8976777039125685	58.0	-23.099999999999994
0.8887934540526867	58.1	-22.999999999999993
0.8798307975065873	58.2	-22.89999999999999
0.8641671858672261	58.3	-22.799999999999997
0.865169691572829	58.4	-22.699999999999996
0.8870727184555238	58.5	-22.599999999999994
0.8967193121777792	58.6	-22.499999999999993
0.8716153476060636	58.7	-22.39999999999999
0.8345471548224503	58.8	-22.299999999999997
0.8188511087835737	58.9	-22.199999999999996
0.8210190467704217	59.0	-22.099999999999994
0.8170538550788908	59.1	-21.999999999999993
0.8150484907204678	59.2	-21.89999999999999
0.8481854999083455	59.3	-21.799999999999997
0.912840714239387	59.4	-21.699999999999996
0.9654940884014314	59.5	-21.599999999999994
0.9904592094732118	59.6	-21.499999999999993
1.0171611893643782	59.7	-21.39999999999999
1.0597584665374904	59.8	-21.299999999999997
1.089943723270879	59.9	-21.199999999999996
1.083813707222402	60.0	-21.099999999999994
1.0527857512482917	60.1	-20.999999999999993
1.0096762345902754	60.2	-20.89999999999999
0.9465123107627222	60.3	-20.799999999999997
0.8740522466801771	60.4	-20.699999999999996
0.8410495039027026	60.5	-20.599999999999994
0.8766103050554723	60.6	-20.499999999999993
0.9450128750146722	60.7	-20.39999999999999
0.987200164782828	60.8	-20.299999999999997
0.9814211090342518	60.9	-20.199999999999996
0.9468952075155064	61.0	-20.099999999999994
0.9153019226905076	61.1	-19.999999999999993
0.9134445482760852	61.2	-19.89999999999999
0.9504905866456947	61.3	-19.799999999999997
1.005447858994534	61.4	-19.699999999999996
1.0438741297033165	61.5	-19.599999999999994
1.0587794193004096	61.6	-19.499999999999993
1.074251659677933	61.7	-19.39999999999999
1.1000893614316432	61.8	-19.299999999999997
1.1113298704067904	61.9	-19.199999999999996
1.0861747015069485	62.0	-19.099999999999994
1.0418079493073746	62.1	-18.999999999999993
1.0160252714502649	62.2	-18.89999999999999
1.0222905476627202	62.3	-18.799999999999997
1.0411201505392331	62.4	-18.699999999999996
1.0568868368652984	62.5	-18.599999999999994
1.076879793473774	62.6	-18.499999999999993
1.1013460831026691	62.7	-18.39999999999999
1.107747808309506	62.8	-18.299999999999997
1.0888016103523046	62.9	-18.199999999999996
1.0742380187510798	63.0	-18.099999999999994
1.0887364312718604	63.1	-17.999999999999993
1.1159941476426607	63.2	-17.89999999999999
1.1232150611651583	63.3	-17.799999999999997
1.097368098618249	63.4	-17.699999999999996
1.0486132287433785	63.5	-17.599999999999994
0.9978274160656044	63.6	-17.499999999999993
0.9639434782483876	63.7	-17.39999999999999
0.9520849726134164	63.8	-17.299999999999997
0.9545561215392372	63.9	-17.199999999999996
0.9641766217325484	64.0	-17.099999999999994
0.9793921169926392	64.1	-17.0
0.9982351056083438	64.2	-16.89999999999999
1.0172395448660427	64.3	-16.799999999999997
1.0381326254773633	64.4	-16.69999999999999
1.0691742069207424	64.5	-16.599999999999994
1.1128377278778336	64.6	-16.5
1.1509307693275277	64.7	-16.39999999999999
1.153253594540543	64.8	-16.299999999999997
1.112491838231839	64.9	-16.19999999999999
1.0584590947698995	65.0	-16.099999999999994
1.0205108388989308	65.1	-16.0
0.992626433419148	65.2	-15.899999999999991
0.9580293053480172	65.3	-15.799999999999997
0.9252325690821126	65.4	-15.699999999999989
0.9129169118460304	65.5	-15.599999999999994
0.9223569379275436	65.6	-15.5
0.9433776671934694	65.7	-15.399999999999991
0.9605684873721232	65.8	-15.299999999999997
0.9493101908552302	65.9	-15.199999999999989
0.9027292026337046	66.0	-15.099999999999994
0.8608673423676112	66.1	-15.0
0.8731594634625252	66.2	-14.899999999999991
0.9347533288756862	66.3	-14.799999999999997
0.9927107510564708	66.4	-14.699999999999989
1.0090936973519098	66.5	-14.599999999999994
0.9922679730978468	66.6	-14.5
0.9715936736770134	66.7	-14.399999999999991
0.9603241717629964	66.8	-14.299999999999997
0.9456289470134712	66.9	-14.199999999999989
0.9116008887477274	67.0	-14.099999999999994
0.8694115636283787	67.1	-14.0
0.8541524522654427	67.2	-13.899999999999991
0.8857910748022899	67.3	-13.799999999999997
0.9437878743716692	67.4	-13.699999999999989
0.9871010269004098	67.5	-13.599999999999994
0.9877582693904524	67.6	-13.5
0.941353783577217	67.7	-13.399999999999991
0.8660878692858978	67.8	-13.299999999999997
0.8004608946720261	67.9	-13.199999999999989
0.7790111452298418	68.0	-13.099999999999994
0.7999958731052093	68.1	-13.0
0.8315134325521816	68.2	-12.899999999999991
0.8490553075553726	68.3	-12.799999999999997
0.8569571990979244	68.4	-12.699999999999989
0.879274663088227	68.5	-12.599999999999994
0.9323932813170888	68.6	-12.5
0.9968723400232816	68.7	-12.399999999999991
1.018149037062319	68.8	-12.299999999999997
0.9511671633529104	68.9	-12.199999999999989
0.8168614726038539	69.0	-12.099999999999994
0.7054904253707668	69.1	-12.0
0.697789779354629	69.2	-11.899999999999991
0.7790822397197861	69.3	-11.799999999999997
0.8536531227322587	69.4	-11.699999999999989
0.8466654546583379	69.5	-11.599999999999994
0.7746284978859044	69.6	-11.5
0.714078742899783	69.7	-11.399999999999991
0.7171475679664199	69.8	-11.299999999999997
0.7694408786058697	69.9	-11.199999999999989
0.820384531740297	70.0	-11.099999999999994
0.832908475984286	70.1	-11.0
0.8058325731426234	70.2	-10.899999999999991
0.7720585022677153	70.3	-10.799999999999997
0.7765335614882662	70.4	-10.699999999999989
0.8358389155018114	70.5	-10.599999999999994
0.920577482993306	70.6	-10.5
0.9912775067824692	70.7	-10.399999999999991
1.037158186653742	70.8	-10.299999999999997
1.0618883434363595	70.9	-10.199999999999989
1.0582455479464643	71.0	-10.099999999999994
1.02745919311497	71.1	-10.0
0.998806570339679	71.2	-9.899999999999991
0.9975492294671896	71.3	-9.799999999999997
1.0107995639963845	71.4	-9.699999999999989
1.0083987263714664	71.5	-9.599999999999994
0.98307671608113	71.6	-9.5
0.9498943858020468	71.7	-9.399999999999991
0.9145354984981504	71.8	-9.299999999999997
0.8670572535029355	71.9	-9.199999999999989
0.812616230967806	72.0	-9.099999999999994
0.7825287830018387	72.1	-9.0
0.7983041658315714	72.2	-8.899999999999991
0.8483702036909206	72.3	-8.799999999999997
0.9142200287279896	72.4	-8.699999999999989
0.9846271520630726	72.5	-8.599999999999994
1.0304209296625364	72.6	-8.5
1.014244863364523	72.7	-8.399999999999991
0.946381321270626	72.8	-8.299999999999997
0.8854882955633018	72.9	-8.199999999999989
0.865711768729841	73.0	-8.099999999999994
0.86077547698156	73.1	-8.0
0.837949493525056	73.2	-7.8999999999999915
0.8188443313122801	73.3	-7.799999999999997
0.8556092165600895	73.4	-7.699999999999989
0.9533742783739132	73.5	-7.599999999999994
1.0479617515037034	73.6	-7.5
1.066520348384862	73.7	-7.3999999999999915
0.9916614257397808	73.8	-7.299999999999997
0.8665174219673648	73.9	-7.199999999999989
0.7517509431421738	74.0	-7.099999999999994
0.682120086500448	74.1	-7.0
0.6608832505052192	74.2	-6.8999999999999915
0.6807377382334956	74.3	-6.799999999999997
0.7304622832204797	74.4	-6.699999999999989
0.7857864939131779	74.5	-6.599999999999994
0.8158847418080996	74.6	-6.5
0.8065230531557909	74.7	-6.3999999999999915
0.7681009545289751	74.8	-6.299999999999997
0.7190967091062093	74.9	-6.199999999999989
0.6766255312298175	75.0	-6.099999999999994
0.6643743788818174	75.1	-6.0
0.699582714733249	75.2	-5.8999999999999915
0.7628701655453757	75.3	-5.799999999999997
0.8121595654266918	75.4	-5.699999999999989
0.83174614884221	75.5	-5.599999999999994
0.8375566575753188	75.6	-5.5
0.8385913411473515	75.7	-5.3999999999999915
0.8279323325653826	75.8	-5.299999999999997
0.8099888208580337	75.9	-5.199999999999989
0.8083295765427774	76.0	-5.099999999999994
0.842837756853315	76.1	-5.0
0.9091702933160818	76.2	-4.8999999999999915
0.978553147455236	76.3	-4.799999999999997
1.0172226336527417	76.4	-4.699999999999989
1.012409487423339	76.5	-4.599999999999994
0.9776490863859344	76.6	-4.5
0.9319459550980248	76.7	-4.3999999999999915
0.88404136155092	76.8	-4.299999999999997
0.8394917386090262	76.9	-4.199999999999989
0.8133274981039188	77.0	-4.099999999999994
0.8270210297552203	77.1	-4.0
0.8847447767630816	77.2	-3.8999999999999915
0.9564457602213842	77.3	-3.799999999999997
1.0023169381363568	77.4	-3.6999999999999886
1.0124769983558308	77.5	-3.5999999999999943
1.005985744328174	77.6	-3.5
0.9942796377009204	77.7	-3.3999999999999915
0.9620574048142488	77.8	-3.299999999999997
0.8944519960521995	77.9	-3.1999999999999886
0.8190380623826171	78.0	-3.0999999999999943
0.7966025423169385	78.1	-3.0
0.8551041215639448	78.2	-2.8999999999999915
0.9537595634030044	78.3	-2.799999999999997
1.031963905773095	78.4	-2.6999999999999886
1.0764377437028527	78.5	-2.5999999999999943
1.1149617944918662	78.6	-2.5
1.1549820446157486	78.7	-2.3999999999999915
1.1688854321023323	78.8	-2.299999999999997
1.1477020727060965	78.9	-2.1999999999999886
1.1269101180598	79.0	-2.0999999999999943
1.139363538178222	79.1	-2.0
1.173489205537776	79.2	-1.8999999999999915
1.1965552208326546	79.3	-1.7999999999999972
1.2022470909167793	79.4	-1.6999999999999886
1.2191713363874044	79.5	-1.5999999999999943
1.2713028131212376	79.6	-1.5
1.3374078131704374	79.7	-1.3999999999999915
1.3651555601930108	79.8	-1.2999999999999972
1.333582550882436	79.9	-1.1999999999999886
1.2807072682949574	80.0	-1.0999999999999943
1.24868656271641	80.1	-1.0
1.227918571365095	80.2	-0.8999999999999915
1.1883832616582857	80.3	-0.7999999999999972
1.1407808734552651	80.4	-0.6999999999999886
1.1243251888124484	80.5	-0.5999999999999943
1.145787841698001	80.6	-0.5
1.1719228677495022	80.7	-0.3999999999999915
1.1849116069006578	80.8	-0.29999999999999716
1.207996450727655	80.9	-0.19999999999998863
1.258872351449281	81.0	-0.09999999999999432
1.299399961168397	81.1	0.0
1.2607899489055885	81.2	0.10000000000000853
1.134523099496457	81.3	0.20000000000000284
1.0158785598151483	81.4	0.30000000000001137
1.0072365356251969	81.5	0.4000000000000057
1.088019919208218	81.6	0.5
1.1519280971509152	81.7	0.6000000000000085
1.169295153255122	81.8	0.7000000000000028
1.2151600602031485	81.9	0.8000000000000114
1.3159088547923028	82.0	0.9000000000000057
1.374787526017197	82.1	1.0
1.303870320688004	82.2	1.1000000000000085
1.1480232462790982	82.3	1.2000000000000028
1.0185701025895832	82.4	1.3000000000000114
0.95982912752501	82.5	1.4000000000000057
0.9309235106620072	82.6	1.5
0.8843570924904581	82.7	1.6000000000000085
0.8225970096337483	82.8	1.7000000000000028
0.7924862189694633	82.9	1.8000000000000114
0.8487456142545393	83.0	1.9000000000000057
1.0115945584759607	83.1	2.0
1.2414538949789071	83.2	2.1000000000000085
1.4653195158046282	83.3	2.200000000000003
1.6379703763150897	83.4	2.3000000000000114
1.757509200821186	83.5	2.4000000000000057
1.8150538760992867	83.6	2.5
1.7746755599743804	83.7	2.6000000000000085
1.6371678745875493	83.8	2.700000000000003
1.4791644000293886	83.9	2.8000000000000114
1.370837008768683	84.0	2.9000000000000057
1.2873961205604825	84.1	3.0
1.1752658671152547	84.2	3.1000000000000085
1.0786626949015012	84.3	3.200000000000003
1.0988071496329257	84.4	3.3000000000000114
1.2256193520544374	84.5	3.4000000000000057
1.3161160348793737	84.6	3.5
1.275849183441956	84.7	3.6000000000000085
1.1824073601332703	84.8	3.700000000000003
1.1730280886097912	84.9	3.8000000000000114
1.2557816768419374	85.0	3.9000000000000057
1.303809881377313	85.1	4.0
1.227096403899459	85.2	4.1000000000000085
1.075353412411962	85.3	4.200000000000003
0.95052603183736	85.4	4.300000000000011
0.8808273265127965	85.5	4.400000000000006
0.8220588396735977	85.6	4.5
0.7445924254524433	85.7	4.6000000000000085
0.6720251537333946	85.8	4.700000000000003
0.6422129013452034	85.9	4.800000000000011
0.661621995435056	86.0	4.900000000000006
0.7039772798131922	86.1	5.0
0.7411969243280184	86.2	5.1000000000000085
0.7681346915969961	86.3	5.200000000000003
0.794978205646685	86.4	5.300000000000011
0.8204854196326976	86.5	5.400000000000006
0.8274590991004446	86.6	5.5
0.8086910768349381	86.7	5.6000000000000085
0.7853779506174208	86.8	5.700000000000003
0.7949474032342211	86.9	5.800000000000011
0.8576049171777574	87.0	5.900000000000006
0.943160366779808	87.1	6.0
0.9784077876375707	87.2	6.1000000000000085
0.9118882640349566	87.3	6.200000000000003
0.7718210246844379	87.4	6.300000000000011
0.6455203078123719	87.5	6.400000000000006
0.6077847480384208	87.6	6.5
0.6771707361859325	87.7	6.6000000000000085
0.821920663706461	87.8	6.700000000000003
0.9860450256866008	87.9	6.800000000000011
1.1178015832588544	88.0	6.900000000000006
1.1945034971506845	88.1	7.0
1.2283391545278293	88.2	7.1000000000000085
1.2479078543702675	88.3	7.200000000000003
1.27170803591238	88.4	7.300000000000011
1.293998295324073	88.5	7.400000000000006
1.2939034809103265	88.6	7.5
1.2587359644505796	88.7	7.6000000000000085
1.1964162449527933	88.8	7.700000000000003
1.1245943232982076	88.9	7.800000000000011
1.0517297866286777	89.0	7.900000000000006
0.9721910051160744	89.1	8.0
0.8787805293870266	89.2	8.100000000000009
0.7804349990512134	89.3	8.200000000000003
0.7093337523160987	89.4	8.300000000000011
0.6973660358453229	89.5	8.400000000000006
0.7301042249514511	89.6	8.5
0.7456606744853664	89.7	8.600000000000009
0.7081537725693072	89.8	8.700000000000003
0.6575097224685511	89.9	8.800000000000011
0.6554919541191598	90.0	8.900000000000006
0.7106851945892398	90.1	9.0
0.7809472337426858	90.2	9.100000000000009
0.8208888940385637	90.3	9.200000000000003
0.8155789426968139	90.4	9.300000000000011
0.7957826154862484	90.5	9.400000000000006
0.8201417729703091	90.6	9.5
0.915533725075246	90.7	9.600000000000009
1.0389462096458166	90.8	9.700000000000003
1.1200361906556362	90.9	9.800000000000011
1.1356740223904818	91.0	9.900000000000006
1.123953938609743	91.1	10.0
1.1301914021842552	91.2	10.100000000000009
1.1591264355491575	91.3	10.200000000000003
1.1835974992083094	91.4	10.300000000000011
1.1858504070424467	91.5	10.400000000000006
1.1746510551871645	91.6	10.5
1.1568785141997997	91.7	10.600000000000009
1.1097483955645195	91.8	10.700000000000003
1.007652371753348	91.9	10.800000000000011
0.877259662175849	92.0	10.900000000000006
0.8004656513358293	92.1	11.0
0.8425578241609185	92.2	11.100000000000009
0.9812465059802544	92.3	11.200000000000003
1.126336322942224	92.4	11.300000000000011
1.2127742383466165	92.5	11.400000000000006
1.2471854533516689	92.6	11.5
1.254859443089054	92.7	11.600000000000009
1.2275560515933006	92.8	11.700000000000003
1.1563782401946263	92.9	11.800000000000011
1.075588807631771	93.0	11.900000000000006
1.028959106036124	93.1	12.0
1.0124026432694586	93.2	12.100000000000009
0.9825781164338264	93.3	12.200000000000003
0.9118973465487152	93.4	12.300000000000011
0.8179643547205756	93.5	12.400000000000006
0.7497312190961921	93.6	12.5
0.7476898550247193	93.7	12.600000000000009
0.7993762259492512	93.8	12.700000000000003
0.8424190458550359	93.9	12.800000000000011
0.8355116323606637	94.0	12.900000000000006
0.8084785932849257	94.1	13.0
0.8194937663806897	94.2	13.100000000000009
0.8876296788614391	94.3	13.200000000000003
0.9853615817026106	94.4	13.300000000000011
1.073250896504177	94.5	13.400000000000006
1.1290874720048112	94.6	13.5
1.157184468580034	94.7	13.600000000000009
1.174276751535676	94.8	13.700000000000003
1.184231956229005	94.9	13.800000000000011
1.176283016504121	95.0	13.900000000000006
1.152413240356453	95.1	14.0
1.1394798267127952	95.2	14.100000000000009
1.1611584248758733	95.3	14.200000000000003
1.2073058692653411	95.4	14.300000000000011
1.2391576196770762	95.5	14.400000000000006
1.2229350290252603	95.6	14.5
1.1639957429882215	95.7	14.600000000000009
1.1044711822186126	95.8	14.700000000000003
1.0682271816115296	95.9	14.800000000000011
1.022691974827411	96.0	14.900000000000006
0.9363012715879756	96.1	15.0
0.8558047119973892	96.2	15.100000000000009
0.8593607008706594	96.3	15.200000000000003
0.934995114874264	96.4	15.300000000000011
0.9802459565655198	96.5	15.400000000000006
0.9344049641971528	96.6	15.5
0.8441941111702375	96.7	15.600000000000009
0.7859672052262174	96.8	15.700000000000003
0.7824436376914242	96.9	15.800000000000011
0.8127068233989607	97.0	15.900000000000006
0.8620086595620974	97.1	16.0
0.9342862091078364	97.2	16.10000000000001
1.016526785805637	97.3	16.200000000000003
1.0511587963386675	97.4	16.30000000000001
0.9857858522214656	97.5	16.400000000000006
0.8583873768848261	97.6	16.5
0.7793285116548283	97.7	16.60000000000001
0.8046616942605167	97.8	16.700000000000003
0.871014790188054	97.9	16.80000000000001
0.8775561070425136	98.0	16.900000000000006
0.804139463755034	98.1	17.0
0.7284566345403553	98.2	17.10000000000001
0.7310173840879591	98.3	17.200000000000003
0.8026478995539208	98.4	17.30000000000001
0.8654357605889474	98.5	17.400000000000006
0.8701314962796972	98.6	17.5
0.8397184333494248	98.7	17.60000000000001
0.8237969866006292	98.8	17.700000000000003
0.8444693727001018	98.9	17.80000000000001
0.8888261104534553	99.0	17.900000000000006
0.926632053741337	99.1	18.0
0.9283712357002496	99.2	18.10000000000001
0.887865033771131	99.3	18.200000000000003
0.8369439771619664	99.4	18.30000000000001
0.8213391833918439	99.5	18.400000000000006
0.8554500739288043	99.6	18.5
0.9146664446691916	99.7	18.60000000000001
0.971864758819397	99.8	18.700000000000003
1.0215138363255916	99.9	18.80000000000001
1.0619027064983595	100.0	18.900000000000006
1.0754472705817286	100.1	19.0
1.0470943625060087	100.2	19.10000000000001
0.9881242539271472	100.3	19.200000000000003
0.9192294625531038	100.4	19.30000000000001
0.8496319801986904	100.5	19.400000000000006
0.7991104121964429	100.6	19.5
0.8103939692665242	100.7	19.60000000000001
0.9019001787586368	100.8	19.700000000000003
1.029695085808169	100.9	19.80000000000001
1.126089310130587	101.0	19.900000000000006
1.160522635676746	101.1	20.0
1.1492758184966134	101.2	20.10000000000001
1.1267483274130758	101.3	20.200000000000003
1.1183235313908222	101.4	20.30000000000001
1.1249586427596765	101.5	20.400000000000006
1.127849794875729	101.6	20.5
1.1154308141155764	101.7	20.60000000000001
1.0989664903207514	101.8	20.700000000000003
1.0922970060250572	101.9	20.80000000000001
1.0886395072823416	102.0	20.900000000000006
1.0708790742693477	102.1	21.0
1.0357637047000618	102.2	21.10000000000001
0.9966644714082904	102.3	21.200000000000003
0.9701680849062772	102.4	21.30000000000001
0.9692694720326052	102.5	21.400000000000006
0.998879473392287	102.6	21.5
1.0426073581969124	102.7	21.60000000000001
1.0651490359512308	102.8	21.700000000000003
1.050712002643191	102.9	21.80000000000001
1.0283449787262535	103.0	21.900000000000006
1.033254327890222	103.1	22.0
1.0571089006070886	103.2	22.10000000000001
1.0637599783119644	103.3	22.200000000000003
1.0384742926258148	103.4	22.30000000000001
0.9953260071124918	103.5	22.400000000000006
0.9477149767582702	103.6	22.5
0.8934207490521769	103.7	22.60000000000001
0.8272816217206751	103.8	22.700000000000003
0.7612689099508589	103.9	22.80000000000001
0.7279988710474425	104.0	22.900000000000006
0.755852672914826	104.1	23.0
0.8405005029190473	104.2	23.10000000000001
0.9485229112841328	104.3	23.200000000000003
1.043220647456135	104.4	23.30000000000001
1.1009797514499946	104.5	23.400000000000006
1.116598302143372	104.6	23.5
1.1051603202805929	104.7	23.60000000000001
1.0926147851097594	104.8	23.700000000000003
1.0969879092849724	104.9	23.80000000000001
1.1182075532722526	105.0	23.900000000000006
1.1441125544438568	105.1	24.0
1.163553985718233	105.2	24.10000000000001
1.174015783847734	105.3	24.200000000000003
1.1776776001237792	105.4	24.30000000000001
1.17325542724789	105.5	24.400000000000006
1.15657136865467	105.6	24.5
1.128237252378006	105.7	24.60000000000001
1.095114952323887	105.8	24.700000000000003
1.0645654335037995	105.9	24.80000000000001
1.0432849363213128	106.0	24.900000000000006
1.0374876476022814	106.1	25.0
1.038704409009571	106.2	25.10000000000001
1.0162329608844136	106.3	25.200000000000003
0.9570032184818812	106.4	25.30000000000001
0.906601462371434	106.5	25.400000000000006
0.917731105295832	106.6	25.5
0.9639878611471768	106.7	25.60000000000001
0.972140690299758	106.8	25.700000000000003
0.930789395588243	106.9	25.80000000000001
0.8929789480636079	107.0	25.900000000000006
0.8847640621955277	107.1	26.0
0.888557466520586	107.2	26.10000000000001
0.9066498330691528	107.3	26.200000000000003
0.9662096662264678	107.4	26.30000000000001
1.059567491335578	107.5	26.400000000000006
1.136291753298562	107.6	26.5
1.1597531420384652	107.7	26.60000000000001
1.139868920652188	107.8	26.700000000000003
1.114538506872888	107.9	26.80000000000001
1.117168841030988	108.0	26.900000000000006
1.1567741728503624	108.1	27.0
1.220043416306066	108.2	27.10000000000001
1.2828378443354904	108.3	27.200000000000003
1.3096465125711545	108.4	27.30000000000001
1.2626471906693235	108.5	27.400000000000006
1.144492849651386	108.6	27.5
1.02111327055481	108.7	27.60000000000001
0.9670544333790826	108.8	27.700000000000003
0.9903949436142506	108.9	27.80000000000001
1.0372500129652402	109.0	27.900000000000006
1.0636337542838488	109.1	28.0
1.0731013701060323	109.2	28.10000000000001
1.0841761406228207	109.3	28.200000000000003
1.0903636634436833	109.4	28.30000000000001
1.0665282154993034	109.5	28.400000000000006
1.0043670083624192	109.6	28.5
0.9275984441467544	109.7	28.60000000000001
0.8691431802576455	109.8	28.700000000000003
0.8420144016875135	109.9	28.80000000000001
0.836998921321595	110.0	28.900000000000006
0.8431868539939027	110.1	29.0
0.8678746027709797	110.2	29.10000000000001
0.930813395164164	110.3	29.200000000000003
1.0273523357171794	110.4	29.30000000000001
1.108051614710151	110.5	29.400000000000006
1.123204942750183	110.6	29.5
1.083632637580527	110.7	29.60000000000001
1.0477795423821623	110.8	29.700000000000003
1.0494876816240637	110.9	29.80000000000001
1.06355506429735	111.0	29.900000000000006
1.0457675909163855	111.1	30.0
0.9901773784343816	111.2	30.10000000000001
0.9368023148615144	111.3	30.200000000000003
0.925031246429615	111.4	30.30000000000001
0.949662708191721	111.5	30.400000000000006
0.9741231378939456	111.6	30.5
0.9842611517068685	111.7	30.60000000000001
1.0069535880944251	111.8	30.700000000000003
1.0621803349141017	111.9	30.80000000000001
1.1205053422615388	112.0	30.900000000000006
1.1362153412540874	112.1	31.0
1.1063888839293805	112.2	31.10000000000001
1.0687032216206491	112.3	31.200000000000003
1.0542451963409716	112.4	31.30000000000001
1.064751919392697	112.5	31.400000000000006
1.080588276995777	112.6	31.5
1.0730686072778015	112.7	31.60000000000001
1.0258758002206636	112.8	31.700000000000003
0.9599841094582536	112.9	31.80000000000001
0.9218540449737788	113.0	31.900000000000006
0.9367341973619644	113.1	32.0
0.9900477493196392	113.2	32.10000000000001
1.0536355793282244	113.3	32.2
1.1007973606407595	113.4	32.30000000000001
1.0986950975458631	113.5	32.400000000000006
1.0299110982006283	113.6	32.5
0.9342630764078412	113.7	32.60000000000001
0.8927886538960089	113.8	32.7
0.9467373347383022	113.9	32.80000000000001
1.0469872639190232	114.0	32.900000000000006
1.0994848486669118	114.1	33.0
1.058894216078225	114.2	33.10000000000001
0.9672361152391448	114.3	33.2
0.8937452384302719	114.4	33.30000000000001
