# Supplementary material for: An epifluorescence microscope design for naturalistic behavior and cellular activity in freely moving Caenorhabditis elegans
Source: Nat Commun. 2026 May 19;17:4411. doi: 10.1038/s41467-026-72709-w (PMC13187321; doi:10.1038/s41467-026-72709-w)
Supplement: Supplementary file 8 — Source data [file 41467_2026_72709_MOESM8_ESM.zip › fig3 ASH/TQ5856/ActivityTraces/aligned/worm1_aligned.csv]

a	time	aligned_time
1.0251674613528003	0.0	-47.7
1.1206507603044795	0.1	-47.6
1.1479078890302858	0.2	-47.5
1.149483450477341	0.3	-47.400000000000006
1.17683444587606	0.4	-47.300000000000004
1.230462510470044	0.5	-47.2
1.278603034673683	0.6	-47.1
1.3016010524667074	0.7	-47.0
1.2948721031496313	0.8	-46.900000000000006
1.253609640316553	0.9	-46.800000000000004
1.1862338331288549	1.0	-46.7
1.1300318744411155	1.1	-46.6
1.1236249238654046	1.2	-46.5
1.1671661183481334	1.3	-46.400000000000006
1.2266189334427855	1.4	-46.300000000000004
1.2688975371840223	1.5	-46.2
1.2789306212837406	1.6	-46.1
1.2542865470988709	1.7	-46.0
1.204264637929538	1.8	-45.900000000000006
1.1559698400958536	1.9	-45.800000000000004
1.1449202430169456	2.0	-45.7
1.1835162953882985	2.1	-45.6
1.2388734248202231	2.2	-45.5
1.2593053134587957	2.3	-45.400000000000006
1.2340006681873663	2.4	-45.300000000000004
1.2110164399008647	2.5	-45.2
1.235608178180889	2.6	-45.1
1.2821833637010491	2.7	-45.0
1.278970431255945	2.8	-44.900000000000006
1.201109657672124	2.9	-44.800000000000004
1.1044747502544223	3.0	-44.7
1.0541800801358168	3.1	-44.6
1.0523975684907427	3.2	-44.5
1.0592363661698083	3.3	-44.400000000000006
1.0557006825956416	3.4	-44.300000000000004
1.0523299186165744	3.5	-44.2
1.0516238590479456	3.6	-44.1
1.0392414570053246	3.7	-44.0
1.0143663850899072	3.8	-43.900000000000006
1.0005955906130668	3.9	-43.800000000000004
1.015573981293212	4.0	-43.7
1.0485193755813704	4.1	-43.6
1.0813311337281533	4.2	-43.5
1.115967697713242	4.3	-43.400000000000006
1.1614019227571184	4.4	-43.300000000000004
1.2024366334996262	4.5	-43.2
1.2043335636186112	4.6	-43.1
1.1543120543980716	4.7	-43.0
1.087058127631633	4.8	-42.900000000000006
1.0573480223163068	4.9	-42.800000000000004
1.0854415743068175	5.0	-42.7
1.1366937190966506	5.1	-42.6
1.1591824466246865	5.2	-42.5
1.134037231794431	5.3	-42.400000000000006
1.0831468797404598	5.4	-42.300000000000004
1.0387141122470909	5.5	-42.2
1.0198431199632434	5.6	-42.1
1.0322285219206313	5.7	-42.0
1.069250184489858	5.8	-41.900000000000006
1.107182315608474	5.9	-41.800000000000004
1.1140634296035976	6.0	-41.7
1.0760669923221098	6.1	-41.6
1.0145444716187215	6.2	-41.5
0.9703215189969028	6.3	-41.400000000000006
0.9659289613924272	6.4	-41.300000000000004
0.985777045146025	6.5	-41.2
1.0006601268829254	6.6	-41.1
1.006533654441658	6.7	-41.0
1.023024744883462	6.8	-40.900000000000006
1.0557634492065455	6.9	-40.800000000000004
1.0832167207073653	7.0	-40.7
1.087198821699027	7.1	-40.6
1.0759537939354815	7.2	-40.5
1.0667417317270609	7.3	-40.400000000000006
1.0607087101944117	7.4	-40.300000000000004
1.046191726788901	7.5	-40.2
1.018353824054736	7.6	-40.1
0.985599697266738	7.7	-40.0
0.9585509028245696	7.8	-39.900000000000006
0.940138991231236	7.9	-39.800000000000004
0.929719750454329	8.0	-39.7
0.9307951351190168	8.1	-39.6
0.9457056992009524	8.2	-39.5
0.965951262583186	8.3	-39.400000000000006
0.979444387008583	8.4	-39.300000000000004
0.9850305619665096	8.5	-39.2
0.98641319798598	8.6	-39.1
0.9762127208511174	8.7	-39.0
0.9459080412948372	8.8	-38.900000000000006
0.9098902810879124	8.9	-38.800000000000004
0.8954667290999284	9.0	-38.7
0.9046309076582274	9.1	-38.6
0.9083264655861336	9.2	-38.5
0.8864508538878808	9.3	-38.400000000000006
0.8540482332402851	9.4	-38.300000000000004
0.8376431075508008	9.5	-38.2
0.8412239900846143	9.6	-38.1
0.8477172730036805	9.7	-38.0
0.8436743584219367	9.8	-37.900000000000006
0.8305259569131641	9.9	-37.800000000000004
0.8165612880712015	10.0	-37.7
0.8068299923364876	10.1	-37.6
0.7984738912051165	10.2	-37.5
0.7806140742314397	10.3	-37.400000000000006
0.74335841163643	10.4	-37.300000000000004
0.6941422303389204	10.5	-37.2
0.661208299095926	10.6	-37.1
0.6709620498376576	10.7	-37.0
0.7206043587525779	10.8	-36.900000000000006
0.7781697482020835	10.9	-36.800000000000004
0.8104917895333976	11.0	-36.7
0.8105545688721753	11.1	-36.6
0.7989336858602745	11.2	-36.5
0.7988432382591478	11.3	-36.400000000000006
0.8122052029702529	11.4	-36.300000000000004
0.824016388106446	11.5	-36.2
0.8239544701765679	11.6	-36.1
0.8150049445921665	11.7	-36.0
0.8092141565656172	11.8	-35.900000000000006
0.8252598903325995	11.9	-35.800000000000004
0.8782322762467423	12.0	-35.7
0.9580178428863853	12.1	-35.6
1.0265091342741908	12.2	-35.5
1.0488187154750896	12.3	-35.400000000000006
1.0271447762056647	12.4	-35.300000000000004
1.0010140549843398	12.5	-35.2
1.0115674027989396	12.6	-35.1
1.0625137731960086	12.7	-35.0
1.1195282254471028	12.8	-34.900000000000006
1.1491777737656907	12.9	-34.800000000000004
1.1475039780822462	13.0	-34.7
1.1261175793674318	13.1	-34.6
1.0869028854112983	13.2	-34.5
1.0263648771106202	13.3	-34.400000000000006
0.9583845656934152	13.4	-34.300000000000004
0.9142119838357422	13.5	-34.2
0.91191134782761	13.6	-34.1
0.9338490677953916	13.7	-34.0
0.9449755340996834	13.8	-33.900000000000006
0.93136365625511	13.9	-33.800000000000004
0.9102159174341252	14.0	-33.7
0.9020679799756676	14.1	-33.6
0.9071975956464088	14.2	-33.5
0.9154992197352216	14.3	-33.400000000000006
0.925681524356358	14.4	-33.300000000000004
0.9406696500340508	14.5	-33.2
0.951454949140164	14.6	-33.1
0.943845577594396	14.7	-33.0
0.923903804608866	14.8	-32.900000000000006
0.9204823275552004	14.9	-32.800000000000004
0.9507764108980882	15.0	-32.7
0.9917072701087746	15.1	-32.6
1.001812409194108	15.2	-32.5
0.9737379360287898	15.3	-32.400000000000006
0.9496120360729132	15.4	-32.300000000000004
0.972132736682018	15.5	-32.2
1.0293732907883877	15.6	-32.1
1.0650569189515124	15.7	-32.0
1.04213779728471	15.8	-31.900000000000002
0.9798784505288768	15.9	-31.800000000000004
0.9249630322094644	16.0	-31.700000000000003
0.9021455650219178	16.1	-31.6
0.9020919250123378	16.2	-31.500000000000004
0.9028014766230772	16.3	-31.400000000000002
0.8871562690325097	16.4	-31.300000000000004
0.8490407307219578	16.5	-31.200000000000003
0.8011356716586227	16.6	-31.1
0.7744694332750983	16.7	-31.000000000000004
0.7949286671063243	16.8	-30.900000000000002
0.8566531810425787	16.9	-30.800000000000004
0.92417514396192	17.0	-30.700000000000003
0.9624212486625174	17.1	-30.6
0.96431887742755	17.2	-30.500000000000004
0.9497238308403556	17.3	-30.400000000000002
0.9384164761456396	17.4	-30.300000000000004
0.929699773291581	17.5	-30.200000000000003
0.9146175289032266	17.6	-30.1
0.9018130847991674	17.7	-30.000000000000004
0.9161555656639254	17.8	-29.900000000000002
0.9681995467469108	17.9	-29.800000000000004
1.0362013070846618	18.0	-29.700000000000003
1.0848689727552825	18.1	-29.6
1.095436413664098	18.2	-29.500000000000004
1.0732165685009096	18.3	-29.400000000000002
1.0338264455792034	18.4	-29.300000000000004
0.991235239992791	18.5	-29.200000000000003
0.9566127563646036	18.6	-29.1
0.9370197211975888	18.7	-29.000000000000004
0.929157867993645	18.8	-28.900000000000002
0.9215275956510496	18.9	-28.800000000000004
0.9086953328679864	19.0	-28.700000000000003
0.8963129947373575	19.1	-28.6
0.8876171643261564	19.2	-28.500000000000004
0.8760571427654791	19.3	-28.400000000000002
0.8590852196923618	19.4	-28.300000000000004
0.84893217905715	19.5	-28.200000000000003
0.8593051697616219	19.6	-28.1
0.8867867562437549	19.7	-28.000000000000004
0.9130579933092542	19.8	-27.900000000000002
0.9222946786058064	19.9	-27.800000000000004
0.9122630434586704	20.0	-27.700000000000003
0.8919002433938452	20.1	-27.6
0.8716629722637496	20.2	-27.500000000000004
0.8561517419281186	20.3	-27.400000000000002
0.8454606599400298	20.4	-27.300000000000004
0.8391227181893655	20.5	-27.200000000000003
0.8330619286472876	20.6	-27.1
0.8183414766509071	20.7	-27.000000000000004
0.7932419837439519	20.8	-26.900000000000002
0.7722285177920681	20.9	-26.800000000000004
0.771086189024636	21.0	-26.700000000000003
0.7850515648649223	21.1	-26.6
0.7920805068752308	21.2	-26.500000000000004
0.7782722736075272	21.3	-26.400000000000002
0.7535963963892995	21.4	-26.300000000000004
0.7419635997739539	21.5	-26.200000000000003
0.7595654719902918	21.6	-26.1
0.8033815529422206	21.7	-26.000000000000004
0.8576428668385678	21.8	-25.900000000000002
0.9080521274476364	21.9	-25.800000000000004
0.9493142354168738	22.0	-25.700000000000003
0.9815811354092132	22.1	-25.6
1.0023283691836191	22.2	-25.500000000000004
1.005529798266058	22.3	-25.400000000000002
0.992490464050775	22.4	-25.300000000000004
0.9773744263164094	22.5	-25.200000000000003
0.9711520559216912	22.6	-25.1
0.9650948928824544	22.7	-25.000000000000004
0.9443963018693128	22.8	-24.900000000000002
0.9133841091169772	22.9	-24.800000000000004
0.8910562961906585	23.0	-24.700000000000003
0.8850000289098341	23.1	-24.6
0.8848971586005452	23.2	-24.500000000000004
0.8803914915329107	23.3	-24.400000000000002
0.8743297085932941	23.4	-24.300000000000004
0.8776744439624596	23.5	-24.200000000000003
0.8944821736157798	23.6	-24.1
0.9112908881306344	23.7	-24.000000000000004
0.9051125867933588	23.8	-23.900000000000002
0.8677034225233952	23.9	-23.800000000000004
0.819407442450985	24.0	-23.700000000000003
0.7930967371854812	24.1	-23.6
0.804612390385014	24.2	-23.500000000000004
0.8416884021945992	24.3	-23.400000000000002
0.8804714284259856	24.4	-23.300000000000004
0.9095553044583706	24.5	-23.200000000000003
0.936324052781041	24.6	-23.1
0.9703564813074408	24.7	-23.000000000000004
1.0060154938013173	24.8	-22.900000000000002
1.0291294228316217	24.9	-22.800000000000004
1.0379678190958188	25.0	-22.700000000000003
1.0455994098052463	25.1	-22.6
1.0607779507659472	25.2	-22.500000000000004
1.0768564806101135	25.3	-22.400000000000002
1.0798202190213977	25.4	-22.300000000000004
1.0592322711247448	25.5	-22.200000000000003
1.0135064850344335	25.6	-22.1
0.9529842041506956	25.7	-22.000000000000004
0.8977426369832929	25.8	-21.900000000000002
0.8662184146076698	25.9	-21.800000000000004
0.8629376769193349	26.0	-21.700000000000003
0.8773265581471619	26.1	-21.6
0.8949757108639044	26.2	-21.500000000000004
0.910476695835771	26.3	-21.400000000000002
0.9279999733933402	26.4	-21.300000000000004
0.9482785392747834	26.5	-21.200000000000003
0.959243811681512	26.6	-21.1
0.9461493140666488	26.7	-21.000000000000004
0.9111420450422608	26.8	-20.900000000000002
0.876359396430881	26.9	-20.800000000000004
0.8631387346617863	27.0	-20.700000000000003
0.8693581721495933	27.1	-20.6
0.871224127393399	27.2	-20.500000000000004
0.8510704247720801	27.3	-20.400000000000002
0.8227382890995397	27.4	-20.300000000000004
0.8221609603157636	27.5	-20.200000000000003
0.8682000409231344	27.6	-20.1
0.9395783592891036	27.7	-20.000000000000004
0.9968098359651808	27.8	-19.900000000000002
1.0208738952421512	27.9	-19.800000000000004
1.0242233934244844	28.0	-19.700000000000003
1.0285362471888448	28.1	-19.6
1.0389329512677	28.2	-19.500000000000004
1.043915934108761	28.3	-19.400000000000002
1.03961691081861	28.4	-19.300000000000004
1.0429774045599318	28.5	-19.200000000000003
1.070447997360905	28.6	-19.1
1.1111563456784626	28.7	-19.000000000000004
1.1337652868300985	28.8	-18.900000000000002
1.1167911015855836	28.9	-18.800000000000004
1.0664543404349691	29.0	-18.700000000000003
1.0111969309818694	29.1	-18.6
0.9805862029827972	29.2	-18.500000000000004
0.9788318677218132	29.3	-18.400000000000002
0.9770549420752525	29.4	-18.300000000000004
0.9436175280218028	29.5	-18.200000000000003
0.8852440273940092	29.6	-18.1
0.8460908932060327	29.7	-18.000000000000004
0.858310691472321	29.8	-17.900000000000002
0.9014207240948098	29.9	-17.800000000000004
0.92217433172138	30.0	-17.700000000000003
0.8927793904467376	30.1	-17.6
0.8379507949714134	30.2	-17.500000000000004
0.803448772978694	30.3	-17.400000000000002
0.8089018413487608	30.4	-17.300000000000004
0.8355189357997295	30.5	-17.200000000000003
0.853500636532277	30.6	-17.1
0.8559418909617296	30.7	-17.000000000000004
0.8630498015381363	30.8	-16.900000000000002
0.8925386730783735	30.9	-16.800000000000004
0.9328735416374488	31.0	-16.700000000000003
0.9540260601325932	31.1	-16.6
0.9413470881064824	31.2	-16.500000000000004
0.9092749139145933	31.3	-16.400000000000002
0.8823125969947968	31.4	-16.300000000000004
0.8724134931636451	31.5	-16.200000000000003
0.878360013041739	31.6	-16.1
0.8988104347575373	31.7	-16.000000000000004
0.9350166332893464	31.8	-15.900000000000002
0.977929188386884	31.9	-15.800000000000004
1.0025538052628675	32.0	-15.700000000000003
0.9901317266381991	32.1	-15.600000000000001
0.9576070533928168	32.2	-15.5
0.9500709941866694	32.3	-15.400000000000006
0.9966240991817636	32.4	-15.300000000000004
1.0845693677388977	32.5	-15.200000000000003
1.1778618513587231	32.6	-15.100000000000001
1.2410413984248514	32.7	-15.0
1.244490197913951	32.8	-14.900000000000006
1.178856831125875	32.9	-14.800000000000004
1.078531447210833	33.0	-14.700000000000003
1.004022156087996	33.1	-14.600000000000001
0.9857459465812208	33.2	-14.5
1.0053047231757464	33.3	-14.400000000000006
1.0366012917502423	33.4	-14.300000000000004
1.0754313238750253	33.5	-14.200000000000003
1.1194382314159397	33.6	-14.100000000000001
1.1492755128113057	33.7	-14.0
1.146049711579809	33.8	-13.900000000000006
1.1100351666810009	33.9	-13.800000000000004
1.05298463742331	34.0	-13.700000000000003
0.9872468511135428	34.1	-13.600000000000001
0.9320670530702476	34.2	-13.5
0.9173332060879122	34.3	-13.400000000000006
0.959950158444655	34.4	-13.300000000000004
1.0319240507468577	34.5	-13.200000000000003
1.0720978971122543	34.6	-13.100000000000001
1.0496656212190048	34.7	-13.0
1.00774388649255	34.8	-12.900000000000006
1.0220030200031982	34.9	-12.800000000000004
1.1147189721073576	35.0	-12.700000000000003
1.2276461195700377	35.1	-12.600000000000001
1.287826156842755	35.2	-12.5
1.2869191281449095	35.3	-12.400000000000006
1.2796975708791931	35.4	-12.300000000000004
1.3068143446725582	35.5	-12.200000000000003
1.3378739535250022	35.6	-12.100000000000001
1.305317489098642	35.7	-12.0
1.1896599203693703	35.8	-11.900000000000006
1.0529406124999214	35.9	-11.800000000000004
0.977937359818042	36.0	-11.700000000000003
0.9853774938627547	36.1	-11.600000000000001
1.0273830199054272	36.2	-11.5
1.0562955765381423	36.3	-11.400000000000006
1.0744231749905588	36.4	-11.300000000000004
1.1083456097377284	36.5	-11.200000000000003
1.1587136884614062	36.6	-11.100000000000001
1.19797830542556	36.7	-11.0
1.2098340183036205	36.8	-10.900000000000006
1.2097797373637318	36.9	-10.800000000000004
1.2214890567784	37.0	-10.700000000000003
1.2440698465607756	37.1	-10.600000000000001
1.2509193614554062	37.2	-10.5
1.2184655342876043	37.3	-10.400000000000006
1.153139124724024	37.4	-10.300000000000004
1.0916163849470597	37.5	-10.200000000000003
1.0715612703809274	37.6	-10.100000000000001
1.0954102153632084	37.7	-10.0
1.126112755089753	37.8	-9.900000000000006
1.125749106281968	37.9	-9.800000000000004
1.0911321769736697	38.0	-9.700000000000003
1.0427092830604212	38.1	-9.600000000000001
0.9934648762373588	38.2	-9.5
0.948225547955796	38.3	-9.400000000000006
0.9219991583147564	38.4	-9.300000000000004
0.9323140806719262	38.5	-9.200000000000003
0.972295280752197	38.6	-9.100000000000001
1.0103749894460925	38.7	-9.0
1.0216091696924443	38.8	-8.900000000000006
1.0088399154883465	38.9	-8.800000000000004
0.990626449055898	39.0	-8.700000000000003
0.9765141863036184	39.1	-8.600000000000001
0.9593909777547476	39.2	-8.5
0.9317475081986196	39.3	-8.400000000000006
0.9044043965036233	39.4	-8.300000000000004
0.8991187379978035	39.5	-8.200000000000003
0.9187818188778686	39.6	-8.100000000000001
0.936078863522416	39.7	-8.0
0.9227761278062252	39.8	-7.900000000000006
0.8846004013586505	39.9	-7.800000000000004
0.8554090982278904	40.0	-7.700000000000003
0.8579088211614079	40.1	-7.600000000000001
0.8797803342146824	40.2	-7.5
0.890538619290225	40.3	-7.400000000000006
0.8750358883568172	40.4	-7.300000000000004
0.8458499190048159	40.5	-7.200000000000003
0.8263062574844926	40.6	-7.100000000000001
0.8289169858260506	40.7	-7.0
0.8524261355241153	40.8	-6.900000000000006
0.890529552322644	40.9	-6.800000000000004
0.9323366357891596	41.0	-6.700000000000003
0.9576858042745314	41.1	-6.600000000000001
0.948078339925732	41.2	-6.5
0.9099966379370992	41.3	-6.400000000000006
0.8762060818828661	41.4	-6.300000000000004
0.8715410562889334	41.5	-6.200000000000003
0.8849146811464563	41.6	-6.100000000000001
0.8903528828989185	41.7	-6.0
0.8883617866466889	41.8	-5.900000000000006
0.9033828281371948	41.9	-5.800000000000004
0.9406006337510006	42.0	-5.700000000000003
0.9704945857315054	42.1	-5.600000000000001
0.9647162840256144	42.2	-5.5
0.9298403948226378	42.3	-5.400000000000006
0.896258429751328	42.4	-5.300000000000004
0.883838000345841	42.5	-5.200000000000003
0.8859938618725002	42.6	-5.100000000000001
0.8825451278431823	42.7	-5.0
0.8621931388693168	42.8	-4.900000000000006
0.8332406870938102	42.9	-4.800000000000004
0.8155322594781208	43.0	-4.700000000000003
0.8211239898862754	43.1	-4.600000000000001
0.84044960226104	43.2	-4.5
0.850662314826129	43.3	-4.400000000000006
0.8435479549180548	43.4	-4.300000000000004
0.8413327858220951	43.5	-4.200000000000003
0.8715945458118588	43.6	-4.100000000000001
0.9245424517383328	43.7	-4.0
0.9529027694318472	43.8	-3.9000000000000057
0.9258178725124228	43.9	-3.8000000000000043
0.8688974329079834	44.0	-3.700000000000003
0.8360507669205919	44.1	-3.6000000000000014
0.8511345658125083	44.2	-3.5
0.8902151932101326	44.3	-3.4000000000000057
0.9147660975078356	44.4	-3.3000000000000043
0.9125468295931868	44.5	-3.200000000000003
0.9069352763019842	44.6	-3.1000000000000014
0.9282556207001038	44.7	-3.0
0.9790079228294678	44.8	-2.9000000000000057
1.0353168271522233	44.9	-2.8000000000000043
1.0795558465035862	45.0	-2.700000000000003
1.114888888540585	45.1	-2.6000000000000014
1.1468155120568406	45.2	-2.5
1.17032133477656	45.3	-2.4000000000000057
1.1795068698816675	45.4	-2.3000000000000043
1.1714774985456144	45.5	-2.200000000000003
1.138137913783982	45.6	-2.1000000000000014
1.074610279224804	45.7	-2.0
1.0012212316286664	45.8	-1.9000000000000057
0.9582459965989464	45.9	-1.8000000000000043
0.966722467397064	46.0	-1.7000000000000028
1.001632466979129	46.1	-1.6000000000000014
1.0159840848424702	46.2	-1.5
0.9966962975230552	46.3	-1.4000000000000057
0.9877569815442252	46.4	-1.3000000000000043
1.041878558430026	46.5	-1.2000000000000028
1.1517191619233975	46.6	-1.1000000000000014
1.2488069612442527	46.7	-1.0
1.2732190389065643	46.8	-0.9000000000000057
1.2297871838798828	46.9	-0.8000000000000043
1.1758736100450693	47.0	-0.7000000000000028
1.165067005430224	47.1	-0.6000000000000014
1.1994340216010302	47.2	-0.5
1.2268816323293643	47.3	-0.4000000000000057
1.1900668023593588	47.4	-0.30000000000000426
1.089281657527306	47.5	-0.20000000000000284
0.9923077530720428	47.6	-0.10000000000000142
0.9662433018596516	47.7	0.0
1.0039734289017097	47.8	0.09999999999999432
1.0418885404669824	47.9	0.19999999999999574
1.0464982168333674	48.0	0.29999999999999716
1.0458905337678852	48.1	0.3999999999999986
1.0698542670698363	48.2	0.5
1.1046107173993855	48.3	0.5999999999999943
1.126969390980996	48.4	0.6999999999999957
1.1430085140280386	48.5	0.7999999999999972
1.1669617233313048	48.6	0.8999999999999986
1.1926471843299289	48.7	1.0
1.2085139362863244	48.8	1.0999999999999943
1.2171159477443343	48.9	1.1999999999999957
1.2243977298838358	49.0	1.2999999999999972
1.2295612727577576	49.1	1.3999999999999986
1.2335678763105378	49.2	1.5
1.240691492770679	49.3	1.5999999999999943
1.248602846666066	49.4	1.6999999999999957
1.250159700236882	49.5	1.7999999999999972
1.2439625258490024	49.6	1.8999999999999986
1.233030245867203	49.7	2.0
1.2169830620739304	49.8	2.0999999999999943
1.1927096542216904	49.9	2.1999999999999957
1.1571832510166844	50.0	2.299999999999997
1.1093113835170447	50.1	2.3999999999999986
1.0631356096118212	50.2	2.5
1.0557613279002973	50.3	2.5999999999999943
1.1122666575274898	50.4	2.6999999999999957
1.1955806458123974	50.5	2.799999999999997
1.2255774289488113	50.6	2.8999999999999986
1.166674357759674	50.7	3.0
1.0710066663871616	50.8	3.0999999999999943
1.0184152630955288	50.9	3.1999999999999957
1.0364144421019132	51.0	3.299999999999997
1.0946215975719014	51.1	3.3999999999999986
1.1555264359936968	51.2	3.5
1.2069133831482015	51.3	3.5999999999999943
1.2516278776323158	51.4	3.6999999999999957
1.2856071007369054	51.5	3.799999999999997
1.2949056230970477	51.6	3.8999999999999986
1.2744873030481605	51.7	4.0
1.2441008945659289	51.8	4.099999999999994
1.2325886530544654	51.9	4.199999999999996
1.2433158979078471	52.0	4.299999999999997
1.250172283683716	52.1	4.399999999999999
1.234030841133101	52.2	4.5
1.2067321555303103	52.3	4.599999999999994
1.1897127255843414	52.4	4.699999999999996
1.183040940156044	52.5	4.799999999999997
1.1670419011373023	52.6	4.899999999999999
1.1285132459607392	52.7	5.0
1.0786188954689753	52.8	5.099999999999994
1.0449295538654677	52.9	5.199999999999996
1.0447276331774134	53.0	5.299999999999997
1.0665276152762688	53.1	5.399999999999999
1.0836788807530289	53.2	5.5
1.0857458877184978	53.3	5.599999999999994
1.0833339215929048	53.4	5.699999999999996
1.076339856877757	53.5	5.799999999999997
1.0373832303281718	53.6	5.899999999999999
0.9472159372016952	53.7	6.0
0.8341230307622474	53.8	6.099999999999994
0.754749239597829	53.9	6.199999999999996
0.7408781793045789	54.0	6.299999999999997
0.7814043251438199	54.1	6.399999999999999
0.8522390971458723	54.2	6.5
0.9516320030203508	54.3	6.599999999999994
1.0990141287527972	54.4	6.699999999999996
1.288480194981219	54.5	6.799999999999997
1.446500597097299	54.6	6.899999999999999
1.4688209789408735	54.7	7.0
1.323432644709401	54.8	7.099999999999994
1.1009692856362987	54.9	7.199999999999996
0.9453726679887112	55.0	7.299999999999997
0.9434924409118952	55.1	7.399999999999999
1.0777394839961627	55.2	7.5
1.2502446359637365	55.3	7.599999999999994
1.34178707665396	55.4	7.699999999999996
1.286591084878498	55.5	7.799999999999997
1.1226216191951983	55.6	7.899999999999999
0.9604187786261468	55.7	8.0
0.8880185776147482	55.8	8.099999999999994
0.9054948302209228	55.9	8.199999999999996
0.9454323499244272	56.0	8.299999999999997
0.9445847581432902	56.1	8.399999999999999
0.8965221279388563	56.2	8.5
0.8442338307296732	56.3	8.599999999999994
0.8276784415168972	56.4	8.699999999999996
0.8442918534035739	56.5	8.799999999999997
0.8617504945706664	56.6	8.899999999999999
0.8583348185806131	56.7	9.0
0.8426803692036655	56.8	9.099999999999994
0.8403175211966553	56.9	9.199999999999996
0.8667255822510935	57.0	9.299999999999997
0.9106507426499316	57.1	9.399999999999999
0.9429611054745266	57.2	9.5
0.9435615942288836	57.3	9.599999999999994
0.9168813923860096	57.4	9.699999999999996
0.881633456200467	57.5	9.799999999999997
0.8542761480606321	57.6	9.899999999999999
0.8438737030336316	57.7	10.0
0.8493213693245824	57.8	10.099999999999994
0.8533767380654861	57.9	10.199999999999996
0.8344741861180398	58.0	10.299999999999997
0.8023757099367763	58.1	10.399999999999999
0.809189750005599	58.2	10.5
0.8947725406939854	58.3	10.599999999999994
