# Supplementary material for: An epifluorescence microscope design for naturalistic behavior and cellular activity in freely moving Caenorhabditis elegans
Source: Nat Commun. 2026 May 19;17:4411. doi: 10.1038/s41467-026-72709-w (PMC13187321; doi:10.1038/s41467-026-72709-w)
Supplement: Supplementary file 8 — Source data [file 41467_2026_72709_MOESM8_ESM.zip › fig3 ASH/TQ5856/ActivityTraces/aligned/worm3_aligned.csv]

a	time	aligned_time
1.2447707873985574	0.0	-161.2
1.1821542925779849	0.1	-161.1
1.1185620468111106	0.2	-161.0
1.057459132958456	0.3	-160.89999999999998
1.003020815756581	0.4	-160.79999999999998
0.9594296381450812	0.5	-160.7
0.930009726202623	0.6	-160.6
0.916451726046606	0.7	-160.5
0.9183618323541832	0.8	-160.39999999999998
0.9332675810687756	0.9	-160.29999999999998
0.9570701347522542	1.0	-160.2
0.9848016294788612	1.1	-160.1
1.011473674488418	1.2	-160.0
1.032809987287462	1.3	-159.89999999999998
1.045729439290959	1.4	-159.79999999999998
1.0485471343153343	1.5	-159.7
1.0409465537656863	1.6	-159.6
1.023815815661607	1.7	-159.5
0.9990311101235348	1.8	-159.39999999999998
0.969228114284972	1.9	-159.29999999999998
0.9375562101580148	2.0	-159.2
0.9073860032679129	2.1	-159.1
0.8819494105420966	2.2	-159.0
0.8639274876667867	2.3	-158.89999999999998
0.8550454460068683	2.4	-158.79999999999998
0.8557649698578622	2.5	-158.7
0.8651651017029292	2.6	-158.6
0.8810704417743322	2.7	-158.5
0.9004276802625069	2.8	-158.39999999999998
0.919866370807507	2.9	-158.29999999999998
0.9363280532042436	3.0	-158.2
0.9476254819105752	3.1	-158.1
0.9528071845977985	3.2	-158.0
0.9522474228795188	3.3	-157.89999999999998
0.94744537086343	3.4	-157.79999999999998
0.9405840747244234	3.5	-157.7
0.933954623842854	3.6	-157.6
0.9293827321745208	3.7	-157.5
0.9277967096683322	3.8	-157.39999999999998
0.9290451902150194	3.9	-157.29999999999998
0.9320134283029606	4.0	-157.2
0.9350099160086236	4.1	-157.1
0.9363198471029444	4.2	-157.0
0.9347712308398352	4.3	-156.89999999999998
0.9301511566602824	4.4	-156.79999999999998
0.9233491873442774	4.5	-156.7
0.9161812160216504	4.6	-156.6
0.9109360665042782	4.7	-156.5
0.9097601798971128	4.8	-156.39999999999998
0.9140321019518788	4.9	-156.29999999999998
0.9238730036253128	5.0	-156.2
0.9379020639509588	5.1	-156.1
0.9532932210111422	5.2	-156.0
0.9661370156945656	5.3	-155.89999999999998
0.9720644477903528	5.4	-155.79999999999998
0.9670480680162016	5.5	-155.7
0.9482564623448424	5.6	-155.6
0.9148049427323368	5.7	-155.5
0.8682300523508799	5.8	-155.39999999999998
0.8125363000542859	5.9	-155.29999999999998
0.7537328245084143	6.0	-155.2
0.698890891003087	6.1	-155.1
0.654884055269835	6.2	-155.0
0.6270798813214602	6.3	-154.89999999999998
0.6182933586424053	6.4	-154.79999999999998
0.6282635281608029	6.5	-154.7
0.6537833213347874	6.6	-154.6
0.6894375527354779	6.7	-154.5
0.7287433109508816	6.8	-154.39999999999998
0.7653939868265711	6.9	-154.29999999999998
0.7943100013583168	7.0	-154.2
0.8122872918186019	7.1	-154.1
0.8181703236988844	7.2	-154.0
0.8126092944047074	7.3	-153.89999999999998
0.7975496422203134	7.4	-153.79999999999998
0.7756279935548646	7.5	-153.7
0.7496205064466896	7.6	-153.6
0.722032398199355	7.7	-153.5
0.6948589002831624	7.8	-153.39999999999998
0.6695061820118946	7.9	-153.29999999999998
0.646840357298243	8.0	-153.2
0.6273272080586121	8.1	-153.1
0.6112248093561516	8.2	-153.0
0.5987892317245775	8.3	-152.89999999999998
0.5904497269517055	8.4	-152.79999999999998
0.5869088964738434	8.5	-152.7
0.5891307596064685	8.6	-152.6
0.5981983516823687	8.7	-152.5
0.6150515313137321	8.8	-152.39999999999998
0.6401500913339775	8.9	-152.29999999999998
0.6731387895089571	9.0	-152.2
0.7126096517057705	9.1	-152.1
0.7560538511858723	9.2	-152.0
0.8000653267869	9.3	-151.89999999999998
0.8408021568517903	9.4	-151.79999999999998
0.8746392827820684	9.5	-151.7
0.8988762243801054	9.6	-151.6
0.9123200738943134	9.7	-151.5
0.9155686612507924	9.8	-151.39999999999998
0.9108801468275294	9.9	-151.29999999999998
0.9016229026137524	10.0	-151.2
0.8914236882414343	10.1	-151.1
0.8832321712194507	10.2	-151.0
0.8785586055000303	10.3	-150.89999999999998
0.8771006617956966	10.4	-150.79999999999998
0.8768648702607105	10.5	-150.7
0.8747438789956136	10.6	-150.6
0.8673814839561049	10.7	-150.5
0.8520856603732584	10.8	-150.39999999999998
0.8275555698405987	10.9	-150.29999999999998
0.7942623290792562	11.0	-150.2
0.7544321353852106	11.1	-150.1
0.7116829121035493	11.2	-150.0
0.6704303954289519	11.3	-149.89999999999998
0.6351962246263696	11.4	-149.79999999999998
0.6099306110273355	11.5	-149.7
0.5974293827050616	11.6	-149.6
0.5989017569003563	11.7	-149.5
0.6137395758528766	11.8	-149.39999999999998
0.6395417449264181	11.9	-149.29999999999998
0.6724384907891712	12.0	-149.2
0.7077201206957657	12.1	-149.1
0.7407012841519252	12.2	-149.0
0.7676632877411622	12.3	-148.89999999999998
0.786649499725331	12.4	-148.79999999999998
0.797879998120977	12.5	-148.7
0.8036227089801664	12.6	-148.6
0.807500595242377	12.7	-148.5
0.8133873822235215	12.8	-148.39999999999998
0.8241882902609976	12.9	-148.29999999999998
0.8408617831479178	13.0	-148.2
0.8619850715650023	13.1	-148.1
0.8840118113694797	13.2	-148.0
0.9021641688513764	13.3	-147.89999999999998
0.9117116020779412	13.4	-147.79999999999998
0.9092772287710948	13.5	-147.7
0.8938121681593679	13.6	-147.6
0.8669823525542347	13.7	-147.5
0.8328817495740763	13.8	-147.39999999999998
0.7971659934658721	13.9	-147.29999999999998
0.7658406672618985	14.0	-147.2
0.7440073040749813	14.1	-147.1
0.7348601426040738	14.2	-147.0
0.7391507503045657	14.3	-146.89999999999998
0.7552202211750844	14.4	-146.79999999999998
0.7795670680946665	14.5	-146.7
0.8077989911120652	14.6	-146.6
0.8357316487027378	14.7	-146.5
0.8603664385054502	14.8	-146.39999999999998
0.8805126312221021	14.9	-146.29999999999998
0.8969132501669365	15.0	-146.2
0.9118673352240416	15.1	-146.1
0.9284767782308456	15.2	-146.0
0.9497415463528583	15.3	-145.89999999999998
0.9777510109215464	15.4	-145.79999999999998
1.013164599641973	15.5	-145.7
1.0550656873127893	15.6	-145.6
1.1011533790206542	15.7	-145.5
1.1481539446545972	15.8	-145.39999999999998
1.192314006296178	15.9	-145.29999999999998
1.2298767491139653	16.0	-145.2
1.2575080137050236	16.1	-145.1
1.272688188464407	16.2	-145.0
1.2740882379254088	16.3	-144.89999999999998
1.2619035545632136	16.4	-144.79999999999998
1.2380575376175424	16.5	-144.7
1.2061519238173717	16.6	-144.6
1.1710667848493963	16.7	-144.5
1.1382039873686154	16.8	-144.39999999999998
1.1124936373270775	16.9	-144.29999999999998
1.0973916355064284	17.0	-144.2
1.0941381420755447	17.1	-144.1
1.1014974188872595	17.2	-144.0
1.1160722258148172	17.3	-143.89999999999998
1.133124718925921	17.4	-143.79999999999998
1.1476961676384834	17.5	-143.7
1.1557441212695525	17.6	-143.6
1.1550253921591378	17.7	-143.5
1.145534107484911	17.8	-143.39999999999998
1.12942351741796	17.9	-143.29999999999998
1.1104609726516186	18.0	-143.2
1.093159066476833	18.1	-143.1
1.0817784668340051	18.2	-143.0
1.079408138018248	18.3	-142.89999999999998
1.0873024541759768	18.4	-142.79999999999998
1.1046007415398276	18.5	-142.7
1.128481969586414	18.6	-142.6
1.154724966788842	18.7	-142.5
1.178563980121968	18.8	-142.39999999999998
1.1956649674733468	18.9	-142.29999999999998
1.2030152824905658	19.0	-142.2
1.199530326474752	19.1	-142.1
1.1862381176984802	19.2	-142.0
1.1659971348040628	19.3	-141.89999999999998
1.1428132067170105	19.4	-141.79999999999998
1.120919443786246	19.5	-141.7
1.1038415421588603	19.6	-141.6
1.0936714166736	19.7	-141.5
1.0907143182331116	19.8	-141.39999999999998
1.0935757978086773	19.9	-141.29999999999998
1.0996443428385962	20.0	-141.2
1.1058337770401785	20.1	-141.1
1.1093985288054231	20.2	-141.0
1.1086323623261836	20.3	-140.89999999999998
1.103300677126556	20.4	-140.79999999999998
1.094722426197522	20.5	-140.7
1.085492645891846	20.6	-140.6
1.0789068265460595	20.7	-140.5
1.0782051282017635	20.8	-140.39999999999998
1.0857916825536265	20.9	-140.29999999999998
1.102596116926463	21.0	-140.2
1.1277256454914997	21.1	-140.1
1.1585045426915226	21.2	-140.0
1.1909183729871038	21.3	-139.89999999999998
1.220386881081177	21.4	-139.79999999999998
1.2427038787306306	21.5	-139.7
1.2549296996130197	21.6	-139.6
1.2560213998562504	21.7	-139.5
1.247043681836976	21.8	-139.39999999999998
1.230907186856499	21.9	-139.29999999999998
1.2117020901397082	22.0	-139.2
1.1937981523625767	22.1	-139.1
1.180936238060412	22.2	-139.0
1.1755249930895093	22.3	-138.89999999999998
1.1782857960002773	22.4	-138.79999999999998
1.1882852111038948	22.5	-138.7
1.2032930570984786	22.6	-138.6
1.220337718287838	22.7	-138.5
1.2363138382888097	22.8	-138.39999999999998
1.2485255144367138	22.9	-138.29999999999998
1.255099011270551	23.0	-138.2
1.2552464337335223	23.1	-138.1
1.2493865860263005	23.2	-138.0
1.2391274864950068	23.3	-137.89999999999998
1.2270987399936577	23.4	-137.79999999999998
1.2166120730496146	23.5	-137.7
1.2111429227741275	23.6	-137.6
1.213669966459297	23.7	-137.5
1.2259707329150404	23.8	-137.39999999999998
1.2480250465961824	23.9	-137.29999999999998
1.2776967213857606	24.0	-137.2
1.3108299476319134	24.1	-137.1
1.3418110095917943	24.2	-137.0
1.3645294735520863	24.3	-136.89999999999998
1.373560530690025	24.4	-136.79999999999998
1.3653172385430317	24.5	-136.7
1.3389111095923405	24.6	-136.6
1.296515143001927	24.7	-136.5
1.2431290909998678	24.8	-136.39999999999998
1.1857746465461758	24.9	-136.29999999999998
1.132268388703667	25.0	-136.2
1.0898087611484812	25.1	-136.1
1.0636555346380765	25.2	-136.0
1.0561700361186357	25.3	-135.89999999999998
1.0664222102157497	25.4	-135.79999999999998
1.0904630267659787	25.5	-135.7
1.122223348757869	25.6	-135.6
1.154858919384402	25.7	-135.5
1.1822489349110534	25.8	-135.39999999999998
1.2003055540507184	25.9	-135.29999999999998
1.207784773440831	26.0	-135.2
1.2064047333725854	26.1	-135.1
1.2002493950634845	26.2	-135.0
1.1946173597230232	26.3	-134.89999999999998
1.1946155525315965	26.4	-134.79999999999998
1.2038556706272507	26.5	-134.7
1.2235727989226906	26.6	-134.6
1.252364418938567	26.7	-134.5
1.2865812480949388	26.8	-134.39999999999998
1.3212365099014654	26.9	-134.29999999999998
1.351180630082602	27.0	-134.2
1.3722411367832046	27.1	-134.1
1.3820584286971995	27.2	-134.0
1.3804428793757175	27.3	-133.89999999999998
1.3692093172322934	27.4	-133.79999999999998
1.3515767084038908	27.5	-133.7
1.3313208236512797	27.6	-133.6
1.3119118479930203	27.7	-133.5
1.2958485005355287	27.8	-133.39999999999998
1.284324344525159	27.9	-133.29999999999998
1.2772556340715178	28.0	-133.2
1.2735974483824997	28.1	-133.1
1.271808408726283	28.2	-133.0
1.2703126333719286	28.3	-132.89999999999998
1.2678479435183874	28.4	-132.79999999999998
1.2636584965715931	28.5	-132.7
1.257554951040727	28.6	-132.6
1.2498982718164469	28.7	-132.5
1.2415545974067428	28.8	-132.39999999999998
1.233830316059758	28.9	-132.29999999999998
1.228355978091061	29.0	-132.2
1.2268732170325756	29.1	-132.1
1.2309047464952376	29.2	-132.0
1.2413459217199028	29.3	-131.89999999999998
1.2580803142387949	29.4	-131.79999999999998
1.2797574292680989	29.5	-131.7
1.303853332612292	29.6	-131.6
1.3270612933312818	29.7	-131.5
1.345951470821099	29.8	-131.39999999999998
1.3577358444762817	29.9	-131.29999999999998
1.3609186389876204	30.0	-131.2
1.3556295521290045	30.1	-131.1
1.3435263417291257	30.2	-131.0
1.32728649014831	30.3	-130.89999999999998
1.3098391014357496	30.4	-130.79999999999998
1.293571721189232	30.5	-130.7
1.2797529755218058	30.6	-130.6
1.2683391612914672	30.7	-130.5
1.258207409966791	30.8	-130.39999999999998
1.2477231687240624	30.9	-130.29999999999998
1.2354496987765369	31.0	-130.2
1.2207721501965625	31.1	-130.1
1.2042458539510994	31.2	-130.0
1.1875718288143415	31.3	-129.89999999999998
1.173219681668393	31.4	-129.79999999999998
1.1638214987451334	31.5	-129.7
1.1615193300868605	31.6	-129.6
1.1674487061790613	31.7	-129.5
1.1814860066409374	31.8	-129.39999999999998
1.2023001435656924	31.9	-129.29999999999998
1.2276597756476848	32.0	-129.2
1.2548850087507464	32.1	-129.1
1.2813138596525842	32.2	-129.0
1.3046778333852862	32.3	-128.89999999999998
1.3233316172393974	32.4	-128.79999999999998
1.3363356043160115	32.5	-128.7
1.3434262239810069	32.6	-128.6
1.3449188511861727	32.7	-128.5
1.341576507206817	32.8	-128.39999999999998
1.3344591557270231	32.9	-128.29999999999998
1.3247575358562045	33.0	-128.2
1.3136182201340267	33.1	-128.1
1.3019786367449508	33.2	-127.99999999999999
1.2904417658124123	33.3	-127.89999999999999
1.2792205185391747	33.4	-127.79999999999998
1.2681681086799612	33.5	-127.69999999999999
1.2568877183202722	33.6	-127.6
1.2448924597078697	33.7	-127.49999999999999
1.2317744934880317	33.8	-127.39999999999999
1.2173436609835515	33.9	-127.29999999999998
1.2017076551792507	34.0	-127.19999999999999
1.1852810035815873	34.1	-127.1
1.168724081724284	34.2	-126.99999999999999
1.1528246957345625	34.3	-126.89999999999999
1.1383442354705766	34.4	-126.79999999999998
1.125858443054345	34.5	-126.69999999999999
1.1156281060221676	34.6	-126.6
1.1075342945963054	34.7	-126.49999999999999
1.101102642316487	34.8	-126.39999999999999
1.0956205792837712	34.9	-126.29999999999998
1.0903240778640364	35.0	-126.19999999999999
1.0846046039113897	35.1	-126.1
1.0781723738843298	35.2	-125.99999999999999
1.0711162243764851	35.3	-125.89999999999999
1.06382582078569	35.4	-125.79999999999998
1.0567843292349308	35.5	-125.69999999999999
1.0502880056285735	35.6	-125.6
1.0441876627981292	35.7	-125.49999999999999
1.0377598862163653	35.8	-125.39999999999999
1.029793143036067	35.9	-125.29999999999998
1.018915788633581	36.0	-125.19999999999999
1.0041118492598151	36.1	-125.1
0.9852897392881952	36.2	-124.99999999999999
0.9637177748875028	36.3	-124.89999999999999
0.9421436701859917	36.4	-124.79999999999998
0.9244837255831252	36.5	-124.69999999999999
0.9150897690565628	36.6	-124.6
0.9177446345755096	36.7	-124.49999999999999
0.934652481322624	36.8	-124.39999999999999
0.9657316795671128	36.9	-124.29999999999998
1.008457496496583	37.0	-124.19999999999999
1.058346251036529	37.1	-124.1
1.1099677310809208	37.2	-123.99999999999999
1.1581905981884602	37.3	-123.89999999999999
1.1992779566498055	37.4	-123.79999999999998
1.2314981286818598	37.5	-123.69999999999999
1.255088368527275	37.6	-123.6
1.2716441457619128	37.7	-123.49999999999999
1.2832114789179117	37.8	-123.39999999999999
1.2914507971865912	37.9	-123.29999999999998
1.2971801290318037	38.0	-123.19999999999999
1.300420045376861	38.1	-123.1
1.3008343843145551	38.2	-122.99999999999999
1.2982903216409274	38.3	-122.89999999999999
1.293224161262047	38.4	-122.79999999999998
1.2866106583037722	38.5	-122.69999999999999
1.2795413067441546	38.6	-122.6
1.272623797842474	38.7	-122.49999999999999
1.2655234943217892	38.8	-122.39999999999999
1.256925412102967	38.9	-122.29999999999998
1.2450174581875824	39.0	-122.19999999999999
1.2283592955662608	39.1	-122.1
1.2068097301005671	39.2	-121.99999999999999
1.1821237433549914	39.3	-121.89999999999999
1.1579277159477157	39.4	-121.79999999999998
1.139000378006794	39.5	-121.69999999999999
1.1300405881047624	39.6	-121.6
1.1342930956763155	39.7	-121.49999999999999
1.15246141526175	39.8	-121.39999999999999
1.1822486472458342	39.9	-121.29999999999998
1.218672792608359	40.0	-121.19999999999999
1.2550758642853457	40.1	-121.1
1.284560293119804	40.2	-120.99999999999999
1.3014909957596812	40.3	-120.89999999999999
1.3027095138527494	40.4	-120.79999999999998
1.2881983909680084	40.5	-120.69999999999999
1.2610727805335062	40.6	-120.6
1.2269240783778628	40.7	-120.49999999999999
1.192667799061481	40.8	-120.39999999999999
1.1651371446408203	40.9	-120.29999999999998
1.149705887973124	41.0	-120.19999999999999
1.149215692273144	41.1	-120.1
1.1634243116569043	41.2	-119.99999999999999
1.1890890724064551	41.3	-119.89999999999999
1.2206705320263014	41.4	-119.79999999999998
1.251509109141774	41.5	-119.69999999999999
1.2752222038774088	41.6	-119.6
1.2870176431422151	41.7	-119.49999999999999
1.2846373302394714	41.8	-119.39999999999999
1.2687318752243488	41.9	-119.29999999999998
1.242602636909921	42.0	-119.19999999999999
1.2113969962756217	42.1	-119.1
1.180966166587218	42.2	-118.99999999999999
1.156660596285151	42.3	-118.89999999999999
1.142331578988924	42.4	-118.79999999999998
1.1397355788524126	42.5	-118.69999999999999
1.1484245346792	42.6	-118.6
1.1660850346103426	42.7	-118.49999999999999
1.1891939731395922	42.8	-118.39999999999999
1.2138087838602247	42.9	-118.29999999999998
1.2363113081767434	43.0	-118.19999999999999
1.2539663522073756	43.1	-118.1
1.2652209845809876	43.2	-117.99999999999999
1.2697385805350976	43.3	-117.89999999999999
1.2682160139213845	43.4	-117.79999999999998
1.2620639527809292	43.5	-117.69999999999999
1.253037810787998	43.6	-117.6
1.2428957031202907	43.7	-117.49999999999999
1.2331376547675044	43.8	-117.39999999999999
1.224854657829731	43.9	-117.29999999999998
1.2186918792078538	44.0	-117.19999999999999
1.214909599089942	44.1	-117.1
1.2135088982259286	44.2	-116.99999999999999
1.21437738720679	44.3	-116.89999999999999
1.2174055382683326	44.4	-116.79999999999998
1.2225300221149988	44.5	-116.69999999999999
1.2296799638596605	44.6	-116.6
1.2386346872931162	44.7	-116.49999999999999
1.2488404882430506	44.8	-116.39999999999999
1.2592660134610618	44.9	-116.29999999999998
1.2683850295598238	45.0	-116.19999999999999
1.2743502262920576	45.1	-116.1
1.2753623550412292	45.2	-115.99999999999999
1.270160995805406	45.3	-115.89999999999999
1.2584948002246863	45.4	-115.79999999999998
1.2414014503338475	45.5	-115.69999999999999
1.2211613086334585	45.6	-115.6
1.2008815444003886	45.7	-115.49999999999999
1.1837911473447371	45.8	-115.39999999999999
1.1724365283909957	45.9	-115.29999999999998
1.1680184854557587	46.0	-115.19999999999999
1.1700804125992466	46.1	-115.1
1.1766519183172357	46.2	-114.99999999999999
1.184807779848841	46.3	-114.89999999999999
1.1914709717758218	46.4	-114.79999999999998
1.1942167873689242	46.5	-114.69999999999999
1.1918457504203692	46.6	-114.6
1.1845776960445191	46.7	-114.49999999999999
1.1738440793213882	46.8	-114.39999999999999
1.1617758400498044	46.9	-114.29999999999998
1.1505620350212125	47.0	-114.19999999999999
1.1418704510674864	47.1	-114.1
1.1364787274382873	47.2	-113.99999999999999
1.134185030943736	47.3	-113.89999999999999
1.1339813772438156	47.4	-113.79999999999998
1.1344070743651915	47.5	-113.69999999999999
1.1339692562189445	47.6	-113.6
1.131522589268534	47.7	-113.49999999999999
1.1265303917843883	47.8	-113.39999999999999
1.1191690831479593	47.9	-113.29999999999998
1.1102735310976537	48.0	-113.19999999999999
1.1011460563177422	48.1	-113.1
1.0932679659314088	48.2	-112.99999999999999
1.087964406862232	48.3	-112.89999999999999
1.0860833947877115	48.4	-112.79999999999998
1.0877547777218486	48.5	-112.69999999999999
1.0922876594622006	48.6	-112.6
1.0982401748449435	48.7	-112.49999999999999
1.1036553115849264	48.8	-112.39999999999999
1.106411836732167	48.9	-112.29999999999998
1.1046075242796354	49.0	-112.19999999999999
1.0968877341516354	49.1	-112.1
1.0826592558332888	49.2	-111.99999999999999
1.0621749104525486	49.3	-111.89999999999999
1.0365160193055518	49.4	-111.79999999999998
1.0075163154919209	49.5	-111.69999999999999
0.9776544130695553	49.6	-111.6
0.9499036589539492	49.7	-111.49999999999999
0.9274940289754158	49.8	-111.39999999999999
0.9135387607992136	49.9	-111.29999999999998
0.910522587124526	50.0	-111.19999999999999
0.9197273554866348	50.1	-111.1
0.9407492140577254	50.2	-110.99999999999999
0.9712953927036352	50.3	-110.89999999999999
1.0074070758382483	50.4	-110.79999999999998
1.0441380549136854	50.5	-110.69999999999999
1.0765625852753682	50.6	-110.6
1.1008501507525514	50.7	-110.49999999999999
1.1150894249519652	50.8	-110.39999999999999
1.1196007815251858	50.9	-110.29999999999998
1.1166336458374762	51.0	-110.19999999999999
1.1095469879954545	51.1	-110.1
1.101743271011244	51.2	-109.99999999999999
1.0957038208436072	51.3	-109.89999999999999
1.0924289721178675	51.4	-109.79999999999998
1.0914380640211334	51.5	-109.69999999999999
1.0912887237180324	51.6	-109.6
1.090402738302355	51.7	-109.49999999999999
1.0878951281336104	51.8	-109.39999999999999
1.084118650083176	51.9	-109.29999999999998
1.080744312472148	52.0	-109.19999999999999
1.08035698773183	52.1	-109.1
1.085699940597578	52.2	-108.99999999999999
1.0988059213356938	52.3	-108.89999999999999
1.1202782671397995	52.4	-108.79999999999998
1.1489317955746627	52.5	-108.69999999999999
1.1818921796785833	52.6	-108.6
1.215120520721375	52.7	-108.49999999999999
1.2442160573859988	52.8	-108.39999999999999
1.2652848767477365	52.9	-108.29999999999998
1.2756605497967035	53.0	-108.19999999999999
1.2743192520174889	53.1	-108.1
1.2619258849524546	53.2	-107.99999999999999
1.2405483948597669	53.3	-107.89999999999999
1.213155347272766	53.4	-107.79999999999998
1.183047557991001	53.5	-107.69999999999999
1.1533635707466643	53.6	-107.6
1.126750234844628	53.7	-107.49999999999999
1.1052224093492378	53.8	-107.39999999999999
1.0901724227008809	53.9	-107.29999999999998
1.0824500025384167	54.0	-107.19999999999999
1.082428095783425	54.1	-107.1
1.0899990406836613	54.2	-106.99999999999999
1.104497670472502	54.3	-106.89999999999999
1.1246037251057028	54.4	-106.79999999999998
1.148312555156361	54.5	-106.69999999999999
1.1730612327009708	54.6	-106.6
1.196049913017414	54.7	-106.49999999999999
1.2147176316238348	54.8	-106.39999999999999
1.2272478287438904	54.9	-106.29999999999998
1.2329299697110905	55.0	-106.19999999999999
1.2322197970996802	55.1	-106.1
1.2264285346178083	55.2	-105.99999999999999
1.2171060125896178	55.3	-105.89999999999999
1.205313699032131	55.4	-105.79999999999998
1.1910539042269916	55.5	-105.69999999999999
1.1730929965918084	55.6	-105.6
1.1492901934429305	55.7	-105.49999999999999
1.1173621349717031	55.8	-105.39999999999999
1.0758456998729746	55.9	-105.29999999999998
1.0249339387523768	56.0	-105.19999999999999
0.9668889769646648	56.1	-105.1
0.905871635184986	56.2	-104.99999999999999
0.8472185971985372	56.3	-104.89999999999999
0.7963728197570484	56.4	-104.79999999999998
0.7577705972412498	56.5	-104.69999999999999
0.7339820748340412	56.6	-104.6
0.7253044273900493	56.7	-104.49999999999999
0.7298623221496923	56.8	-104.39999999999999
0.7441327285887473	56.9	-104.29999999999998
0.7637229656438161	57.0	-104.19999999999999
0.784208192842017	57.1	-104.1
0.8018659427252355	57.2	-103.99999999999999
0.8142030968084306	57.3	-103.89999999999999
0.8202273673746809	57.4	-103.79999999999998
0.8204556332196107	57.5	-103.69999999999999
0.8166757628110856	57.6	-103.6
0.811497806559934	57.7	-103.49999999999999
0.8077563753138912	57.8	-103.39999999999999
0.807861127371102	57.9	-103.29999999999998
0.8132251141632102	58.0	-103.19999999999999
0.8239103995404795	58.1	-103.1
0.8385986157560451	58.2	-102.99999999999999
0.8549179455182991	58.3	-102.89999999999999
0.8700553819586041	58.4	-102.79999999999998
0.8814885400168442	58.5	-102.69999999999999
0.887622812868015	58.6	-102.6
0.8881419080010574	58.7	-102.49999999999999
0.8839705448583952	58.8	-102.39999999999999
0.876876204885735	58.9	-102.29999999999998
0.8688544003300496	59.0	-102.19999999999999
0.8615052208719789	59.1	-102.1
0.8555970486625373	59.2	-101.99999999999999
0.8509359400299339	59.3	-101.89999999999999
0.8465504265041126	59.4	-101.79999999999998
0.8411038618516512	59.5	-101.69999999999999
0.8333917564864124	59.6	-101.6
0.8227787519403632	59.7	-101.49999999999999
0.8094661491549875	59.8	-101.39999999999999
0.794533982962722	59.9	-101.29999999999998
0.7797539023172754	60.0	-101.19999999999999
0.7672135787121025	60.1	-101.1
0.7588300333070519	60.2	-100.99999999999999
0.7558574483391394	60.3	-100.89999999999999
0.7585083319617275	60.4	-100.79999999999998
0.7657947095005946	60.5	-100.69999999999999
0.7756509396495603	60.6	-100.6
0.7853268793399159	60.7	-100.49999999999999
0.7919606598649597	60.8	-100.39999999999999
0.7931845462764276	60.9	-100.29999999999998
0.7876091791859197	61.0	-100.19999999999999
0.7750748152367446	61.1	-100.1
0.7566340148963713	61.2	-99.99999999999999
0.7343065761719643	61.3	-99.89999999999999
0.7106955104057631	61.4	-99.79999999999998
0.6885603507165508	61.5	-99.69999999999999
0.6704199237278381	61.6	-99.6
0.6582235926131639	61.7	-99.49999999999999
0.6531096950632053	61.8	-99.39999999999999
0.6552698838453136	61.9	-99.29999999999998
0.6639477740640112	62.0	-99.19999999999999
0.6775995206614424	62.1	-99.1
0.6942173894406769	62.2	-98.99999999999999
0.7117662695859726	62.3	-98.89999999999999
0.72862740146296	62.4	-98.79999999999998
0.7439135944169615	62.5	-98.69999999999999
0.7575407129811328	62.6	-98.6
0.7700153994218987	62.7	-98.49999999999999
0.7820060126589083	62.8	-98.39999999999999
0.7938597488860366	62.9	-98.29999999999998
0.8052691024249481	63.0	-98.19999999999999
0.8152493891253293	63.1	-98.1
0.8224732289059602	63.2	-97.99999999999999
0.8258587842575729	63.3	-97.89999999999999
0.8251868970966387	63.4	-97.79999999999998
0.821483411407356	63.5	-97.69999999999999
0.8169714044274566	63.6	-97.6
0.8145536201222441	63.7	-97.49999999999999
0.8169690513796045	63.8	-97.39999999999999
0.8259051614947026	63.9	-97.29999999999998
0.8413807876719659	64.0	-97.19999999999999
0.861627908831671	64.1	-97.1
0.8835258676680647	64.2	-96.99999999999999
0.9034475248639334	64.3	-96.89999999999999
0.91823793213604	64.4	-96.79999999999998
0.9260124503532788	64.5	-96.69999999999999
0.9265389528849064	64.6	-96.6
0.9211211365637542	64.7	-96.49999999999999
0.9120662523387828	64.8	-96.39999999999999
0.9019419963590783	64.9	-96.29999999999998
0.8928683398476233	65.0	-96.19999999999999
0.8860474234725308	65.1	-96.1
0.8816332440235868	65.2	-95.99999999999999
0.8789231944917139	65.3	-95.89999999999999
0.876756203342078	65.4	-95.79999999999998
0.873955280965211	65.5	-95.69999999999999
0.8696643313238193	65.6	-95.6
0.8634892357158006	65.7	-95.49999999999999
0.8554365246562898	65.8	-95.39999999999999
0.8457191818902925	65.9	-95.29999999999998
0.8345423697087843	66.0	-95.19999999999999
0.821978704773634	66.1	-95.1
0.8079964224283199	66.2	-94.99999999999999
0.7926328820306692	66.3	-94.89999999999999
0.7762373610160729	66.4	-94.79999999999998
0.7596667869734898	66.5	-94.69999999999999
0.7443219480966216	66.6	-94.6
0.7319608491158495	66.7	-94.49999999999999
0.7243057981868666	66.8	-94.39999999999999
0.7225453470659668	66.9	-94.29999999999998
0.7268908446647036	67.0	-94.19999999999999
0.7363549578400987	67.1	-94.1
0.7488659485942284	67.2	-93.99999999999999
0.7617279199322864	67.3	-93.89999999999999
0.7723155738085501	67.4	-93.79999999999998
0.7787961359235206	67.5	-93.69999999999999
0.7806411938517883	67.6	-93.6
0.778746582962532	67.7	-93.49999999999999
0.775106296894243	67.8	-93.39999999999999
0.7721428618921946	67.9	-93.29999999999998
0.7719221056406458	68.0	-93.19999999999999
0.7755235631635642	68.1	-93.1
0.7827787740089895	68.2	-92.99999999999999
0.7924498551843292	68.3	-92.89999999999999
0.802755346544531	68.4	-92.79999999999998
0.8120256604413585	68.5	-92.69999999999999
0.8192352930000508	68.6	-92.6
0.8242239499705368	68.7	-92.49999999999999
0.8275530285073247	68.8	-92.39999999999999
0.8300898645751623	68.9	-92.29999999999998
0.8325111021980977	69.0	-92.19999999999999
0.8349330916704817	69.1	-92.1
0.8368118828456348	69.2	-91.99999999999999
0.8371408186448346	69.3	-91.89999999999999
0.8348581400953572	69.4	-91.79999999999998
0.8293032482047568	69.5	-91.69999999999999
0.8205503425804441	69.6	-91.6
0.8094986114087166	69.7	-91.49999999999999
0.797685839369374	69.8	-91.39999999999999
0.7868856340252088	69.9	-91.29999999999998
0.7786183844797825	70.0	-91.19999999999999
0.7737334089466664	70.1	-91.1
0.7721984844647193	70.2	-90.99999999999999
0.7731700623267801	70.3	-90.89999999999999
0.7753306084045906	70.4	-90.79999999999998
0.7773930820875212	70.5	-90.69999999999999
0.7786124587291139	70.6	-90.6
0.7791310779527004	70.7	-90.49999999999999
0.78002680303254	70.8	-90.39999999999999
0.7830215916999229	70.9	-90.29999999999998
0.7899175263119478	71.0	-90.19999999999999
0.8019227620950335	71.1	-90.1
0.8190788478525918	71.2	-89.99999999999999
0.8399849292226227	71.3	-89.89999999999999
0.8619353335516432	71.4	-89.79999999999998
0.8814668933673147	71.5	-89.69999999999999
0.8951863722241609	71.6	-89.6
0.9006545235727055	71.7	-89.49999999999999
0.8970713866395922	71.8	-89.39999999999999
0.8855505624965921	71.9	-89.29999999999998
0.8688808274635653	72.0	-89.19999999999999
0.8508235380385972	72.1	-89.1
0.83514080310873	72.2	-88.99999999999999
0.8246449931792372	72.3	-88.89999999999999
0.8205680189430147	72.4	-88.79999999999998
0.8224572688192578	72.5	-88.69999999999999
0.828635947972258	72.6	-88.6
0.8370713006856991	72.7	-88.49999999999999
0.8463426654257931	72.8	-88.39999999999999
0.8563514130126776	72.9	-88.29999999999998
0.8684921310354878	73.0	-88.19999999999999
0.8851878893984595	73.1	-88.1
0.9089196802825732	73.2	-87.99999999999999
0.9410701684491471	73.3	-87.89999999999999
0.9809855604986476	73.4	-87.79999999999998
1.0256051514617306	73.5	-87.69999999999999
1.0698333162215905	73.6	-87.6
1.1075927634484255	73.7	-87.49999999999999
1.1332798736755207	73.8	-87.39999999999999
1.1432132057076303	73.9	-87.29999999999998
1.136663030767078	74.0	-87.19999999999999
1.1161694741897796	74.1	-87.1
1.0870589150780194	74.2	-86.99999999999999
1.056290076055715	74.3	-86.89999999999999
1.0309375463342614	74.4	-86.79999999999998
1.0167026182193433	74.5	-86.69999999999999
1.0168108081572538	74.6	-86.6
1.0315283858142623	74.7	-86.49999999999999
1.0583508701587625	74.8	-86.39999999999999
1.0927420951986784	74.9	-86.29999999999998
1.1291845918862524	75.0	-86.19999999999999
1.1622690973106122	75.1	-86.1
1.187599031646427	75.2	-85.99999999999999
1.2023821132699006	75.3	-85.89999999999999
1.2056809671743585	75.4	-85.79999999999998
1.1983619015343567	75.5	-85.69999999999999
1.1828046755248556	75.6	-85.6
1.162430273900219	75.7	-85.49999999999999
1.1410956788335238	75.8	-85.39999999999999
1.1224161013134133	75.9	-85.29999999999998
1.1091079072104768	76.0	-85.19999999999999
1.1024793074534054	76.1	-85.1
1.102200436207325	76.2	-84.99999999999999
1.1064388275913712	76.3	-84.89999999999999
1.1123544004322357	76.4	-84.79999999999998
1.1168398742758	76.5	-84.69999999999999
1.1173106396521566	76.6	-84.6
1.1123271594937536	76.7	-84.49999999999999
1.1018834684686885	76.8	-84.39999999999999
1.0872991916434511	76.9	-84.29999999999998
1.0707718077507358	77.0	-84.19999999999999
1.0547395992805266	77.1	-84.1
1.0412459939325611	77.2	-83.99999999999999
1.03147656486671	77.3	-83.89999999999999
1.0255744674739815	77.4	-83.79999999999998
1.0227534587492706	77.5	-83.69999999999999
1.0216461324279424	77.6	-83.6
1.0207689744712665	77.7	-83.49999999999999
1.01896622797129	77.8	-83.39999999999999
1.0157123429603396	77.9	-83.29999999999998
1.0112004797352818	78.0	-83.19999999999999
1.0062085062856951	78.1	-83.1
1.001797077642011	78.2	-82.99999999999999
0.9989394382173132	78.3	-82.89999999999999
0.998196621762618	78.4	-82.79999999999998
0.9995309270505758	78.5	-82.69999999999999
1.0023025701251684	78.6	-82.6
1.0054360577217614	78.7	-82.49999999999999
1.0076937041494358	78.8	-82.39999999999999
1.0079689991045575	78.9	-82.29999999999998
1.0055179518780215	79.0	-82.19999999999999
1.000077097305068	79.1	-82.1
0.9918593867448224	79.2	-81.99999999999999
0.9814578136099512	79.3	-81.89999999999999
0.9697089162870944	79.4	-81.79999999999998
0.9575693159954848	79.5	-81.69999999999999
0.9460408791653776	79.6	-81.6
0.9361517131703536	79.7	-81.49999999999999
0.9289710173164478	79.8	-81.39999999999999
0.9256159991676686	79.9	-81.29999999999998
0.9272067875203394	80.0	-81.19999999999999
0.9347436652693288	80.1	-81.1
0.94891556251398	80.2	-80.99999999999999
0.9698874954876964	80.3	-80.89999999999999
0.9971410980720444	80.4	-80.79999999999998
1.029441891976322	80.5	-80.69999999999999
1.0649735627879342	80.6	-80.6
1.101621316233091	80.7	-80.49999999999999
1.137325244058054	80.8	-80.39999999999999
1.1703884392135613	80.9	-80.29999999999998
1.199634191969938	81.0	-80.19999999999999
1.2243637875325155	81.1	-80.1
1.2441503146541395	81.2	-79.99999999999999
1.2585783564848374	81.3	-79.89999999999999
1.2670689829327386	81.4	-79.79999999999998
1.268896436896524	81.5	-79.69999999999999
1.263417670377745	81.6	-79.6
1.250434243062946	81.7	-79.49999999999999
1.230533957654505	81.8	-79.39999999999999
1.2052517017315596	81.9	-79.29999999999998
1.176951945858943	82.0	-79.19999999999999
1.1484437703789938	82.1	-79.1
1.1224467143194854	82.2	-78.99999999999999
1.1010857899931576	82.3	-78.89999999999999
1.0855813851424163	82.4	-78.79999999999998
1.076221058819411	82.5	-78.69999999999999
1.0725897599358123	82.6	-78.6
1.07393878555895	82.7	-78.49999999999999
1.0795298887487987	82.8	-78.39999999999999
1.0888146361356097	82.9	-78.29999999999998
1.1013882630552472	83.0	-78.19999999999999
1.116758567762439	83.1	-78.1
1.1340534726809492	83.2	-77.99999999999999
1.151824183536354	83.3	-77.89999999999999
1.1680724697008589	83.4	-77.79999999999998
1.180550673882749	83.5	-77.69999999999999
1.1872790886145037	83.6	-77.6
1.187132902348235	83.7	-77.49999999999999
1.1803029288178182	83.8	-77.39999999999999
1.1684505401436491	83.9	-77.29999999999998
1.1544570203288007	84.0	-77.19999999999999
1.1417890502940398	84.1	-77.1
1.1336281196315745	84.2	-76.99999999999999
1.1320010527284046	84.3	-76.89999999999999
1.1371690332745248	84.4	-76.79999999999998
1.147471407391454	84.5	-76.69999999999999
1.1596928234726378	84.6	-76.6
1.1698667274257817	84.7	-76.49999999999999
1.174295370169563	84.8	-76.39999999999999
1.1705005744392163	84.9	-76.29999999999998
1.1578424721818366	85.0	-76.19999999999999
1.137646850197049	85.1	-76.1
1.1128300492229624	85.2	-75.99999999999999
1.087154061260574	85.3	-75.89999999999999
1.0643384475385178	85.4	-75.79999999999998
1.047274874424216	85.5	-75.69999999999999
1.0375359747518338	85.6	-75.6
1.035267053053947	85.7	-75.49999999999999
1.039432695823195	85.8	-75.39999999999999
1.048295647534237	85.9	-75.29999999999998
1.0599568274201288	86.0	-75.19999999999999
1.0727919608046788	86.1	-75.1
1.085675053575514	86.2	-74.99999999999999
1.0979623368206528	86.3	-74.89999999999999
1.109295347849605	86.4	-74.79999999999998
1.119340607126623	86.5	-74.69999999999999
1.1275954071971257	86.6	-74.6
1.133349737489085	86.7	-74.49999999999999
1.1358183445827712	86.8	-74.39999999999999
1.13437543652463	86.9	-74.29999999999998
1.1287729831416708	87.0	-74.19999999999999
1.119226433311871	87.1	-74.1
1.106310446495918	87.2	-73.99999999999999
1.0906975896638356	87.3	-73.89999999999999
1.0728540272521756	87.4	-73.79999999999998
1.0528389916747418	87.5	-73.69999999999999
1.0303208086664717	87.6	-73.6
1.0048331013259366	87.7	-73.49999999999999
0.976187666057512	87.8	-73.39999999999999
0.9448818535775284	87.9	-73.29999999999998
0.9123234671025668	88.0	-73.19999999999999
0.8807538428699273	88.1	-73.1
0.852857876642612	88.2	-72.99999999999999
0.8311654285003369	88.3	-72.89999999999999
0.8174268512638774	88.4	-72.79999999999998
0.812157800922348	88.5	-72.69999999999999
0.8144927483299231	88.6	-72.6
0.8223854770262735	88.7	-72.49999999999999
0.8330859172018197	88.8	-72.39999999999999
0.8437437833921796	88.9	-72.29999999999998
0.8519649745530853	89.0	-72.19999999999999
0.8561795535988629	89.1	-72.1
0.8557531967204757	89.2	-71.99999999999999
0.8508586833868248	89.3	-71.89999999999999
0.8421915960893809	89.4	-71.79999999999998
0.8306456021445249	89.5	-71.69999999999999
0.8170527229765419	89.6	-71.6
0.8020525399441502	89.7	-71.49999999999999
0.7861001810116134	89.8	-71.39999999999999
0.7695757874777978	89.9	-71.29999999999998
0.7529310444379211	90.0	-71.19999999999999
0.7368050381615281	90.1	-71.1
0.7220584628254507	90.2	-70.99999999999999
0.7097045874212871	90.3	-70.89999999999999
0.7007492743727467	90.4	-70.79999999999998
0.6959832152811573	90.5	-70.69999999999999
0.6957904748209818	90.6	-70.6
0.7000417853985921	90.7	-70.49999999999999
0.7081237559674486	90.8	-70.39999999999999
0.7191160931771956	90.9	-70.29999999999998
0.7320763621173896	91.0	-70.19999999999999
0.7463427910244675	91.1	-70.1
0.7617411086345245	91.2	-69.99999999999999
0.7785974657823327	91.3	-69.89999999999999
0.7975184908401284	91.4	-69.79999999999998
0.8189857321230272	91.5	-69.69999999999999
0.8428945678102792	91.6	-69.6
0.8682125790113842	91.7	-69.49999999999999
0.8929154749212792	91.8	-69.39999999999999
0.9142782909329266	91.9	-69.29999999999998
0.9294794064594794	92.0	-69.19999999999999
0.9363566065126104	92.1	-69.1
0.9340826265077844	92.2	-68.99999999999999
0.923532901773269	92.3	-68.89999999999999
0.9072040876753874	92.4	-68.79999999999998
0.8886817654285962	92.5	-68.69999999999999
0.8718017851565552	92.6	-68.6
0.8597503199458846	92.7	-68.49999999999999
0.8543667875615661	92.8	-68.39999999999999
0.855844363969533	92.9	-68.29999999999998
0.8628900213054589	93.0	-68.19999999999999
0.8732580103591117	93.1	-68.1
0.8844602468453407	93.2	-67.99999999999999
0.8944211108527294	93.3	-67.89999999999999
0.9018900143477784	93.4	-67.79999999999998
0.9065290263938708	93.5	-67.69999999999999
0.9087115140508056	93.6	-67.6
0.9091566834016068	93.7	-67.49999999999999
0.908556053828262	93.8	-67.39999999999999
0.9073189466239112	93.9	-67.29999999999998
0.905495975347802	94.0	-67.19999999999999
0.9028645280164694	94.1	-67.1
0.8991069145866402	94.2	-66.99999999999999
0.8939946167221482	94.3	-66.89999999999999
0.8875088864307323	94.4	-66.79999999999998
0.8798653243630287	94.5	-66.69999999999999
0.8714511428787507	94.6	-66.6
0.8627149433883705	94.7	-66.49999999999999
0.8540625643209245	94.8	-66.39999999999999
0.845807223089577	94.9	-66.29999999999998
0.8382002663900131	95.0	-66.19999999999999
0.8315360767337941	95.1	-66.1
0.8262900280990553	95.2	-65.99999999999999
0.8232234791210082	95.3	-65.89999999999999
0.823386171677528	95.4	-65.79999999999998
0.8279706167780876	95.5	-65.69999999999999
0.8380219253350931	95.6	-65.6
0.8540657183344367	95.7	-65.49999999999999
0.8757644360442365	95.8	-65.39999999999999
0.9017274848283752	95.9	-65.29999999999998
0.929571983983326	96.0	-65.19999999999999
0.9562629298168356	96.1	-65.1
0.9786745296087672	96.2	-64.99999999999999
0.9942375723268054	96.3	-64.89999999999999
1.0014988537488143	96.4	-64.79999999999998
1.000433611510505	96.5	-64.69999999999999
0.992417929347038	96.6	-64.6
0.9798645968831606	96.7	-64.49999999999999
0.9656219278165198	96.8	-64.39999999999999
0.9523000087036736	96.9	-64.29999999999998
0.9417032745760658	97.0	-64.19999999999999
0.9345100818208516	97.1	-64.1
0.9302641761725956	97.2	-63.999999999999986
0.9276553180574736	97.3	-63.89999999999999
0.9249931103855342	97.4	-63.79999999999998
0.9207374755570118	97.5	-63.69999999999999
0.9139473655554418	97.6	-63.599999999999994
0.9045411928959406	97.7	-63.499999999999986
0.8933161346330785	97.8	-63.39999999999999
0.8817345442346838	97.9	-63.29999999999998
0.8715410727182371	98.0	-63.19999999999999
0.8643133566298715	98.1	-63.099999999999994
0.8610646813056679	98.2	-62.999999999999986
0.8620043734892194	98.3	-62.89999999999999
0.8665211631957964	98.4	-62.79999999999998
0.873393894310778	98.5	-62.69999999999999
0.8811679007709111	98.6	-62.599999999999994
0.8885837514109143	98.7	-62.499999999999986
0.8949258262195476	98.8	-62.39999999999999
0.9001804888585196	98.9	-62.29999999999998
0.904953061383137	99.0	-62.19999999999999
0.9101713785987924	99.1	-62.099999999999994
0.9166753583722692	99.2	-61.999999999999986
0.9248319614126088	99.3	-61.89999999999999
0.934308632682582	99.4	-61.79999999999998
0.9440869088883076	99.5	-61.69999999999999
0.9527178486478728	99.6	-61.599999999999994
0.9587388941692798	99.7	-61.499999999999986
0.9611156097859864	99.8	-61.39999999999999
0.9595611939374566	99.9	-61.29999999999998
0.9546263504176012	100.0	-61.19999999999999
0.947529481557306	100.1	-61.099999999999994
0.9397859607265312	100.2	-60.999999999999986
0.9327638185095112	100.3	-60.89999999999999
0.9273159555083104	100.4	-60.79999999999998
0.9236070994001344	100.5	-60.69999999999999
0.9211796272215624	100.6	-60.599999999999994
0.9192152587414713	100.7	-60.499999999999986
0.9168832381538764	100.8	-60.39999999999999
0.9136444584621884	100.9	-60.29999999999998
0.9094108208725772	101.0	-60.19999999999999
0.9045252752283142	101.1	-60.099999999999994
0.8996018325437607	101.2	-59.999999999999986
0.895316114296904	101.3	-59.89999999999999
0.892246421316625	101.4	-59.79999999999998
0.8908314933988712	101.5	-59.69999999999999
0.891449482914639	101.6	-59.599999999999994
0.8945585180611048	101.7	-59.499999999999986
0.9007991031335568	101.8	-59.39999999999999
0.9109614235278602	101.9	-59.29999999999998
0.9257701152308516	102.0	-59.19999999999999
0.9455200577740768	102.1	-59.099999999999994
0.969678648907174	102.2	-58.999999999999986
0.9966174402763134	102.3	-58.89999999999999
1.0236228791454156	102.4	-58.79999999999998
1.0472575893174385	102.5	-58.69999999999999
1.0640223593553664	102.6	-58.599999999999994
1.0711487641385469	102.7	-58.499999999999986
1.06728270354003	102.8	-58.39999999999999
1.052833621727198	102.9	-58.29999999999998
1.0298636909543963	103.0	-58.19999999999999
1.001541787680871	103.1	-58.099999999999994
0.9713329921941224	103.2	-57.999999999999986
0.942180790697038	103.3	-57.89999999999999
0.9159341451847416	103.4	-57.79999999999998
0.8931784875720223	103.5	-57.69999999999999
0.8734851725776238	103.6	-57.599999999999994
0.8559521916519226	103.7	-57.499999999999986
0.839819720712762	103.8	-57.39999999999999
0.8249345670955909	103.9	-57.29999999999998
0.8119052904321737	104.0	-57.19999999999999
0.8019065476562033	104.1	-57.099999999999994
0.7962150553833495	104.2	-56.999999999999986
0.7956494242378775	104.3	-56.89999999999999
0.8001149647486017	104.4	-56.79999999999998
0.808416654441748	104.5	-56.69999999999999
0.8184141255915588	104.6	-56.599999999999994
0.8274818303185429	104.7	-56.499999999999986
0.8331405911005443	104.8	-56.39999999999999
0.8336733801708797	104.9	-56.29999999999998
0.8285440698304603	105.0	-56.19999999999999
0.8184998635274356	105.1	-56.099999999999994
0.8053354182024837	105.2	-55.999999999999986
0.7913979946027064	105.3	-55.89999999999999
0.7789864764949288	105.4	-55.79999999999998
0.7698203527459243	105.5	-55.69999999999999
0.7647218735440875	105.6	-55.599999999999994
0.7635782063384913	105.7	-55.499999999999986
0.7655573744938495	105.8	-55.39999999999999
0.7694738229411607	105.9	-55.29999999999998
0.7741624301356176	106.0	-55.19999999999999
0.7787348451040594	106.1	-55.099999999999994
0.7826518451560264	106.2	-54.999999999999986
0.7856264785663006	106.3	-54.89999999999999
0.7874436474105049	106.4	-54.79999999999998
0.787814792373001	106.5	-54.69999999999999
0.786368105255769	106.6	-54.599999999999994
0.782811590398971	106.7	-54.499999999999986
0.7772225215673493	106.8	-54.39999999999999
0.7703457673823438	106.9	-54.29999999999998
0.7637550353423342	107.0	-54.19999999999999
0.7597598941713295	107.1	-54.099999999999994
0.7610204122504306	107.2	-53.999999999999986
0.7699339556244337	107.3	-53.89999999999999
0.7879491089621266	107.4	-53.79999999999998
0.815007380923818	107.5	-53.69999999999999
0.8492969040496078	107.6	-53.599999999999994
0.8874269787440502	107.7	-53.499999999999986
0.92502001284046	107.8	-53.39999999999999
0.9576006308590286	107.9	-53.29999999999998
0.9815728794688684	108.0	-53.19999999999999
0.9950394031832216	108.1	-53.099999999999994
0.9982420518304695	108.2	-52.999999999999986
0.9934882720609306	108.3	-52.89999999999999
0.9845549866517472	108.4	-52.79999999999998
0.9757030830055652	108.5	-52.69999999999999
0.9705549860167236	108.6	-52.599999999999994
0.9711480203069084	108.7	-52.499999999999986
0.9774497274162262	108.8	-52.39999999999999
0.987501887560775	108.9	-52.29999999999998
0.998171998023433	109.0	-52.19999999999999
1.0062883078790823	109.1	-52.099999999999994
1.0097869046518904	109.2	-51.999999999999986
1.0084679858536558	109.3	-51.89999999999999
1.0040698104708996	109.4	-51.79999999999998
0.9995978981547676	109.5	-51.69999999999999
0.9981194993396132	109.6	-51.599999999999994
1.0014493334594412	109.7	-51.499999999999986
1.009224513635273	109.8	-51.39999999999999
1.018755601719994	109.9	-51.29999999999998
1.025775959519499	110.0	-51.19999999999999
1.0258832970226948	110.1	-51.099999999999994
1.016195931171057	110.2	-50.999999999999986
0.996637127048026	110.3	-50.89999999999999
0.9703623197627368	110.4	-50.79999999999998
0.9431259137282711	110.5	-50.69999999999999
0.9217477626715463	110.6	-50.599999999999994
0.9121535994888876	110.7	-50.499999999999986
0.9176152706375402	110.8	-50.39999999999999
0.9377517605291392	110.9	-50.29999999999998
0.9685959702150342	111.0	-50.19999999999999
1.0036797156016068	111.1	-50.099999999999994
1.0357680479668328	111.2	-49.999999999999986
1.0586949602901197	111.3	-49.89999999999999
1.0687686680884638	111.4	-49.79999999999998
1.065403472676955	111.5	-49.69999999999999
1.0509127486358103	111.6	-49.599999999999994
1.0296554419619155	111.7	-49.499999999999986
1.0068781049634734	111.8	-49.39999999999999
0.9876006733372064	111.9	-49.29999999999998
0.9757835703147154	112.0	-49.19999999999999
0.973855805047556	112.1	-49.099999999999994
0.9825544678251028	112.2	-48.999999999999986
1.0009727104888084	112.3	-48.89999999999999
1.0267371271384769	112.4	-48.79999999999998
1.056297838072342	112.5	-48.69999999999999
1.0853620331729656	112.6	-48.599999999999994
1.1094960358182897	112.7	-48.499999999999986
1.124859333059805	112.8	-48.39999999999999
1.128949042795219	112.9	-48.29999999999998
1.12117355891542	113.0	-48.19999999999999
1.1030777226363206	113.1	-48.099999999999994
1.0781172074200829	113.2	-47.999999999999986
1.0510022989008216	113.3	-47.89999999999999
1.0267555235634849	113.4	-47.79999999999998
1.0097081022255516	113.5	-47.69999999999999
1.00267060364855	113.6	-47.599999999999994
1.006455375354321	113.7	-47.499999999999986
1.0198281291972944	113.8	-47.39999999999999
1.0398592769421588	113.9	-47.29999999999998
1.062563196658732	114.0	-47.19999999999999
1.0836722523599631	114.1	-47.099999999999994
1.0993925080381408	114.2	-46.999999999999986
1.107017990009359	114.3	-46.89999999999999
1.1053239730011886	114.4	-46.79999999999998
1.0947040249472493	114.5	-46.69999999999999
1.07705383513651	114.6	-46.599999999999994
1.0554358074532932	114.7	-46.499999999999986
1.0335827334216254	114.8	-46.39999999999999
1.0153170151435391	114.9	-46.29999999999998
1.003972933819366	115.0	-46.19999999999999
1.0019105122973873	115.1	-46.099999999999994
1.0101967236575695	115.2	-45.999999999999986
1.028501135326676	115.3	-45.89999999999999
1.055211654605164	115.4	-45.79999999999998
1.0877308610737113	115.5	-45.69999999999999
1.122876884556175	115.6	-45.599999999999994
1.1572966197901478	115.7	-45.499999999999986
1.1878100933573568	115.8	-45.39999999999999
1.2116413742310843	115.9	-45.29999999999998
1.2265418074339622	116.0	-45.19999999999999
1.2308563372643888	116.1	-45.099999999999994
1.2236037187050255	116.2	-44.999999999999986
1.2046250152599534	116.3	-44.89999999999999
1.1748041467931498	116.4	-44.79999999999998
1.1362961361769597	116.5	-44.69999999999999
1.0926405441543223	116.6	-44.599999999999994
1.0486190683053214	116.7	-44.499999999999986
1.0097575862263286	116.8	-44.39999999999999
0.9814735663043884	116.9	-44.29999999999998
0.9680038091200016	117.0	-44.19999999999999
0.9713687498825162	117.1	-44.099999999999994
0.9906864685526214	117.2	-43.999999999999986
1.0221052244505282	117.3	-43.89999999999999
1.059473863337223	117.4	-43.79999999999998
1.0956521024608294	117.5	-43.69999999999999
1.1241476926552778	117.6	-43.599999999999994
1.1406339381387736	117.7	-43.499999999999986
1.1439060659199674	117.8	-43.39999999999999
1.1359883291727906	117.9	-43.29999999999998
1.121360250718654	118.0	-43.19999999999999
1.105543686566255	118.1	-43.099999999999994
1.0934867428540354	118.2	-42.999999999999986
1.0882283244111708	118.3	-42.89999999999999
1.090215102948421	118.4	-42.79999999999998
1.0974164528573265	118.5	-42.69999999999999
1.1061268708220124	118.6	-42.599999999999994
1.1121490383541566	118.7	-42.499999999999986
1.1119746044503638	118.8	-42.39999999999999
1.1036352044393176	118.9	-42.29999999999998
1.0870455823137282	119.0	-42.19999999999999
1.06383779984482	119.1	-42.099999999999994
1.036825654239481	119.2	-41.999999999999986
1.009303427009686	119.3	-41.89999999999999
0.9843711068468476	119.4	-41.79999999999998
0.9644163331221024	119.5	-41.69999999999999
0.9508093344961568	119.6	-41.599999999999994
0.9438107139218151	119.7	-41.499999999999986
0.9426633145307804	119.8	-41.39999999999999
0.9458304128064724	119.9	-41.29999999999998
0.9513374080386412	120.0	-41.19999999999999
0.9571630192282516	120.1	-41.099999999999994
0.9616116278467176	120.2	-40.999999999999986
0.9635935778628468	120.3	-40.89999999999999
0.9627573025496656	120.4	-40.79999999999998
0.9594573709434238	120.5	-40.69999999999999
0.9545921258003628	120.6	-40.599999999999994
0.949380355473294	120.7	-40.499999999999986
0.945148966717852	120.8	-40.39999999999999
0.943170292107169	120.9	-40.29999999999998
0.944537252777682	121.0	-40.19999999999999
0.9500288947765008	121.1	-40.099999999999994
0.9599246125646947	121.2	-39.999999999999986
0.97377668559965	121.3	-39.89999999999999
0.9902223245075686	121.4	-39.79999999999998
1.0069640532215094	121.5	-39.69999999999999
1.0210312932107548	121.6	-39.599999999999994
1.0293460571580066	121.7	-39.499999999999986
1.0294821070310856	121.8	-39.39999999999999
1.0203908246781022	121.9	-39.29999999999998
1.00283102934486	122.0	-39.19999999999999
0.97931466119177	122.1	-39.099999999999994
0.9535444049534372	122.2	-38.999999999999986
0.9295062136661912	122.3	-38.89999999999999
0.910507780761964	122.4	-38.79999999999998
0.8984666560226746	122.5	-38.69999999999999
0.8936450412638673	122.6	-38.599999999999994
0.8948528401584307	122.7	-38.499999999999986
0.8999757738206082	122.8	-38.39999999999999
0.9066006797358396	122.9	-38.29999999999998
0.9125319816383284	123.0	-38.19999999999999
0.9160956084528944	123.1	-38.099999999999994
0.916247931363012	123.2	-37.999999999999986
0.9125848209225752	123.3	-37.89999999999999
0.9053473014266444	123.4	-37.79999999999998
0.895456922393862	123.5	-37.69999999999999
0.8845313877799543	123.6	-37.599999999999994
0.874782707158425	123.7	-37.499999999999986
0.8687190774256778	123.8	-37.39999999999999
0.8686530608551503	123.9	-37.29999999999998
0.8761224957201506	124.0	-37.19999999999999
0.8914027482258157	124.1	-37.099999999999994
0.9132887650124566	124.2	-36.999999999999986
0.9392464394995382	124.3	-36.89999999999999
0.965906132749134	124.4	-36.79999999999998
0.9897508901763824	124.5	-36.69999999999999
1.0077900231638273	124.6	-36.599999999999994
1.0180311443298182	124.7	-36.499999999999986
1.019658055477942	124.8	-36.39999999999999
1.0129434324946287	124.9	-36.29999999999998
0.9990184980740232	125.0	-36.19999999999999
0.9796464511820524	125.1	-36.099999999999994
0.9570951713032562	125.2	-35.999999999999986
0.934106028648155	125.3	-35.89999999999999
0.9138601535791592	125.4	-35.79999999999998
0.8998014379822035	125.5	-35.69999999999999
0.8952138902033797	125.6	-35.599999999999994
0.90256043549565	125.7	-35.499999999999986
0.9227274549335592	125.8	-35.39999999999999
0.9544237998864624	125.9	-35.29999999999998
0.9940017639157912	126.0	-35.19999999999999
1.0358777047728644	126.1	-35.099999999999994
1.0735510025835586	126.2	-34.999999999999986
1.1010097996931636	126.3	-34.89999999999999
1.1141479226630486	126.4	-34.79999999999998
1.111767350813516	126.5	-34.69999999999999
1.0958349973644317	126.6	-34.599999999999994
1.0708797500232563	126.7	-34.499999999999986
1.0426868717527242	126.8	-34.39999999999999
1.0166791819057333	126.9	-34.29999999999998
0.9964842354359784	127.0	-34.19999999999999
0.9831306714413328	127.1	-34.099999999999994
0.9751096560881524	127.2	-33.999999999999986
0.9692480698832684	127.3	-33.89999999999999
0.9620686284220537	127.4	-33.79999999999998
0.9511535711700996	127.5	-33.69999999999999
0.9360392864332872	127.6	-33.599999999999994
0.918346272006681	127.7	-33.499999999999986
0.9011295132013336	127.8	-33.39999999999999
0.8877173242254593	127.9	-33.29999999999998
0.8804879462489276	128.0	-33.19999999999999
0.8800450388014841	128.1	-33.099999999999994
0.8850911266049704	128.2	-33.0
0.8930240880785958	128.3	-32.89999999999998
0.9010017784145846	128.4	-32.79999999999998
0.9070428943936296	128.5	-32.69999999999999
0.9107271899332676	128.6	-32.599999999999994
0.9132258455698083	128.7	-32.5
0.9166646300163972	128.8	-32.39999999999998
0.9230883677051636	128.9	-32.29999999999998
0.9334488313018916	129.0	-32.19999999999999
0.947020637022992	129.1	-32.099999999999994
0.9614727428103368	129.2	-32.0
0.9735621717730912	129.3	-31.899999999999977
0.9801777993959624	129.4	-31.799999999999983
0.9793382251538774	129.5	-31.69999999999999
0.9707816778616312	129.6	-31.599999999999994
0.9559559952952316	129.7	-31.5
0.937449438959288	129.8	-31.399999999999977
0.9181054187888952	129.9	-31.299999999999983
0.9001614304678818	130.0	-31.19999999999999
0.8847158616689172	130.1	-31.099999999999994
0.8716800776641664	130.2	-31.0
0.8601807405489115	130.3	-30.899999999999977
0.8492137197291538	130.4	-30.799999999999983
0.8382739262953229	130.5	-30.69999999999999
0.8277157204443114	130.6	-30.599999999999994
0.8187161200658689	130.7	-30.5
0.812868338567388	130.8	-30.399999999999977
0.8115678616876739	130.9	-30.299999999999983
0.8154215851797538	131.0	-30.19999999999999
0.8238938821076547	131.1	-30.099999999999994
0.8353140515243909	131.2	-30.0
0.84724322474457	131.3	-29.899999999999977
0.8570805427984854	131.4	-29.799999999999983
0.8627167688736221	131.5	-29.69999999999999
0.8630384286846542	131.6	-29.599999999999994
0.8581437204397344	131.7	-29.5
0.8492291348083202	131.8	-29.399999999999977
0.8382082101504545	131.9	-29.299999999999983
0.8271974655407051	132.0	-29.19999999999999
0.8180278836654384	132.1	-29.099999999999994
0.811910529944631	132.2	-29.0
0.8093174515423931	132.3	-28.899999999999977
0.8100611286730671	132.4	-28.799999999999983
0.8134960995961726	132.5	-28.69999999999999
0.8187444021957992	132.6	-28.599999999999994
0.824865502568646	132.7	-28.5
0.8309383303128233	132.8	-28.399999999999977
0.836074873062312	132.9	-28.299999999999983
0.8394186611019828	133.0	-28.19999999999999
0.8401840486841342	133.1	-28.099999999999994
0.8377644160169627	133.2	-28.0
0.8318933366250321	133.3	-27.899999999999977
0.8228030982448762	133.4	-27.799999999999983
0.8113080593651302	133.5	-27.69999999999999
0.7987544765639526	133.6	-27.599999999999994
0.7868190885118631	133.7	-27.5
0.7771910201797887	133.8	-27.399999999999977
0.7712162481485889	133.9	-27.299999999999983
0.7696040998164692	134.0	-27.19999999999999
0.7722823538975262	134.1	-27.099999999999994
0.7784443744482248	134.2	-27.0
0.7867724859503287	134.3	-26.899999999999977
0.7957670934808694	134.4	-26.799999999999983
0.8040803505090472	134.5	-26.69999999999999
0.8107574750633777	134.6	-26.599999999999994
0.8153263154393846	134.7	-26.5
0.8177321454106692	134.8	-26.399999999999977
0.8181682258079355	134.9	-26.299999999999983
0.8168830195545662	135.0	-26.19999999999999
0.8140417565506448	135.1	-26.099999999999994
0.8096873869121844	135.2	-26.0
0.8037998736644644	135.3	-25.899999999999977
0.7964134071265272	135.4	-25.799999999999983
0.7877335846652967	135.5	-25.69999999999999
0.7782048026647093	135.6	-25.599999999999994
0.7685041834798849	135.7	-25.5
0.7594677539393332	135.8	-25.399999999999977
0.7519741128071096	135.9	-25.299999999999983
0.7468151041431765	136.0	-25.19999999999999
0.7445757479224253	136.1	-25.099999999999994
0.7455355520113127	136.2	-25.0
0.7495978720242102	136.3	-24.899999999999977
0.7562552852928145	136.4	-24.799999999999983
0.7646032593841922	136.5	-24.69999999999999
0.7734152948520785	136.6	-24.599999999999994
0.7812856375420022	136.7	-24.5
0.7868310076905477	136.8	-24.399999999999977
0.7889257051849733	136.9	-24.299999999999983
0.7869314201132239	137.0	-24.19999999999999
0.7808782338340429	137.1	-24.099999999999994
0.771556958033458	137.2	-24.0
0.7604930496842723	137.3	-23.899999999999977
0.7497869410290982	137.4	-23.799999999999983
0.7418244582430373	137.5	-23.69999999999999
0.7388846782539333	137.6	-23.599999999999994
0.7427000212516394	137.7	-23.5
0.7540492794934814	137.8	-23.399999999999977
0.772478836883604	137.9	-23.299999999999983
0.796239636104864	138.0	-23.19999999999999
0.8224913772868693	138.1	-23.099999999999994
0.8477647850313578	138.2	-23.0
0.8686024849391147	138.3	-22.899999999999977
0.882241171192351	138.4	-22.799999999999983
0.8871736872091153	138.5	-22.69999999999999
0.8834512884031215	138.6	-22.599999999999994
0.8726503294600974	138.7	-22.5
0.8575152976002495	138.8	-22.399999999999977
0.8413740315336506	138.9	-22.299999999999983
0.8274749185632102	139.0	-22.19999999999999
0.8184043598635352	139.1	-22.099999999999994
0.8157061246354924	139.2	-22.0
0.8197575252960535	139.3	-21.899999999999977
0.8298844342878021	139.4	-21.799999999999983
0.8446414593015131	139.5	-21.69999999999999
0.8621598814048081	139.6	-21.599999999999994
0.8804760472464412	139.7	-21.5
0.8977865843186816	139.8	-21.399999999999977
0.9126170620740814	139.9	-21.299999999999983
0.9239207593342922	140.0	-21.19999999999999
0.9311338117606996	140.1	-21.099999999999994
0.9342022403005598	140.2	-21.0
0.93357503981535	140.3	-20.899999999999977
0.9301405602391772	140.4	-20.799999999999983
0.9250836364215962	140.5	-20.69999999999999
0.91966247537142	140.6	-20.599999999999994
0.9149399319948774	140.7	-20.5
0.9115371799618804	140.8	-20.399999999999977
0.9094904120147096	140.9	-20.299999999999983
0.908271321625296	141.0	-20.19999999999999
0.9069818160367048	141.1	-20.099999999999994
0.9046699602872668	141.2	-20.0
0.9006637568452958	141.3	-19.899999999999977
0.8948055555312696	141.4	-19.799999999999983
0.8875020902926092	141.5	-19.69999999999999
0.8795731994562646	141.6	-19.599999999999994
0.871959768873689	141.7	-19.5
0.8654064124689026	141.8	-19.399999999999977
0.8602431864554592	141.9	-19.299999999999983
0.8563485358704666	142.0	-19.19999999999999
0.8532997345259599	142.1	-19.099999999999994
0.8506390576132947	142.2	-19.0
0.8481365228158814	142.3	-18.899999999999977
0.8459327921185336	142.4	-18.799999999999983
0.844497086222519	142.5	-18.69999999999999
0.8444130722288082	142.6	-18.599999999999994
0.846078362766246	142.7	-18.5
0.8494409805950247	142.8	-18.399999999999977
0.8538840599723079	142.9	-18.299999999999983
0.858313731591879	143.0	-18.19999999999999
0.8614276912684768	143.1	-18.099999999999994
0.8620741300563719	143.2	-18.0
0.8595783447058469	143.3	-17.899999999999977
0.8539285171372961	143.4	-17.799999999999983
0.8457655761584427	143.5	-17.69999999999999
0.8361927796150675	143.6	-17.599999999999994
0.8264812043183732	143.7	-17.5
0.8177756607762959	143.8	-17.399999999999977
0.8108933623898962	143.9	-17.299999999999983
0.8062627931405506	144.0	-17.19999999999999
0.8039923893550518	144.1	-17.099999999999994
0.804011046469136	144.2	-17.0
0.8062025012543559	144.3	-16.899999999999977
0.8104687700871204	144.4	-16.799999999999983
0.8166963736671673	144.5	-16.69999999999999
0.8246462471502816	144.6	-16.599999999999994
0.8338251772874326	144.7	-16.5
0.8434095394591465	144.8	-16.399999999999977
0.8522768176155718	144.9	-16.299999999999983
0.8591630099112086	145.0	-16.19999999999999
0.8629182666741134	145.1	-16.099999999999994
0.8627951690171365	145.2	-16.0
0.8586869487454405	145.3	-15.899999999999977
0.8512422442718005	145.4	-15.799999999999983
0.8418153198331142	145.5	-15.699999999999989
0.8322552933886809	145.6	-15.599999999999994
0.8245805725891853	145.7	-15.5
0.8206126194724057	145.8	-15.399999999999977
0.8216494352665754	145.9	-15.299999999999983
0.8282446777384536	146.0	-15.199999999999989
0.8401304330556532	146.1	-15.099999999999994
0.85629018117702	146.2	-15.0
0.8751613575082896	146.3	-14.899999999999977
0.8949276104638432	146.4	-14.799999999999983
0.913848688247834	146.5	-14.699999999999989
0.9305687047172068	146.6	-14.599999999999994
0.9443412304049226	146.7	-14.5
0.9551160115840284	146.8	-14.399999999999977
0.9634530382463942	146.9	-14.299999999999983
0.9702681451624796	147.0	-14.199999999999989
0.9764650961477488	147.1	-14.099999999999994
0.9825570151562424	147.2	-14.0
0.9884041495670016	147.3	-13.899999999999977
0.9931775680752598	147.4	-13.799999999999983
0.9955951659668932	147.5	-13.699999999999989
0.9943824110369603	147.6	-13.599999999999994
0.988817935703322	147.7	-13.5
0.9791713672734148	147.8	-13.399999999999977
0.966854945897949	147.9	-13.299999999999983
0.954194408089309	148.0	-13.199999999999989
0.9438529703316624	148.1	-13.099999999999994
0.9380696389449596	148.2	-13.0
0.9379512408941272	148.3	-12.899999999999977
0.9430546759652289	148.4	-12.799999999999983
0.9514098604254267	148.5	-12.699999999999989
0.9599938197215884	148.6	-12.599999999999994
0.9655214991469226	148.7	-12.5
0.965319203467828	148.8	-12.399999999999977
0.9580248669447796	148.9	-12.299999999999983
0.9439201242162296	149.0	-12.199999999999989
0.924818639959633	149.1	-12.099999999999994
0.9035710437011284	149.2	-12.0
0.8833539561383399	149.3	-11.899999999999977
0.8669568762682419	149.4	-11.799999999999983
0.856257078778336	149.5	-11.699999999999989
0.8519939704790988	149.6	-11.599999999999994
0.8538517123118605	149.7	-11.5
0.8607677915458378	149.8	-11.399999999999977
0.8713334271480941	149.9	-11.299999999999983
0.8841509505608057	150.0	-11.199999999999989
0.8980568956814093	150.1	-11.099999999999994
0.9121864192495558	150.2	-11.0
0.9259182552266078	150.3	-10.899999999999977
0.9387770999582792	150.4	-10.799999999999983
0.95037071123975	150.5	-10.699999999999989
0.960405026240548	150.6	-10.599999999999994
0.96876833452652	150.7	-10.5
0.9756284430611958	150.8	-10.399999999999977
0.9814665778702164	150.9	-10.299999999999983
0.9869893135858347	151.0	-10.199999999999989
0.9929099128625778	151.1	-10.099999999999994
0.9996532513021674	151.2	-10.0
1.007086949338228	151.3	-9.899999999999977
1.014392071296524	151.4	-9.799999999999983
1.0201506061834489	151.5	-9.699999999999989
1.0226544200592504	151.6	-9.599999999999994
1.0203586265397897	151.7	-9.5
1.012343952111374	151.8	-9.399999999999977
0.9986414520395032	151.9	-9.299999999999983
0.9803136826450742	152.0	-9.199999999999989
0.9592636320969156	152.1	-9.099999999999994
0.9378277424569988	152.2	-9.0
0.918272566076635	152.3	-8.899999999999977
0.9023367066278648	152.4	-8.799999999999983
0.8909377560492237	152.5	-8.699999999999989
0.8841097874889934	152.6	-8.599999999999994
0.8811700468059547	152.7	-8.5
0.8810527997630645	152.8	-8.399999999999977
0.8827074839238354	152.9	-8.299999999999983
0.8854447025758344	153.0	-8.199999999999989
0.8891291452476633	153.1	-8.099999999999994
0.8941604453502014	153.2	-8.0
0.9012432483459104	153.3	-7.899999999999977
0.9110124134201024	153.4	-7.799999999999983
0.9236297319154372	153.5	-7.699999999999989
0.938486467457642	153.6	-7.599999999999994
0.9541210063761236	153.7	-7.5
0.9683973124598286	153.8	-7.399999999999977
0.9789078906572798	153.9	-7.299999999999983
0.9834937411282672	154.0	-7.199999999999989
0.980739290349206	154.1	-7.099999999999994
0.9703137475800832	154.2	-7.0
0.9530832955731878	154.3	-6.899999999999977
0.9309872688840608	154.4	-6.799999999999983
0.9067288780944144	154.5	-6.699999999999989
0.8833596581641239	154.6	-6.599999999999994
0.8638359143647804	154.7	-6.5
0.8506081219751621	154.8	-6.399999999999977
0.8452871204194689	154.9	-6.299999999999983
0.8484232280674419	155.0	-6.199999999999989
0.8594330560469001	155.1	-6.099999999999994
0.8767021729915926	155.2	-6.0
0.8978688959734872	155.3	-5.899999999999977
0.9202541494053094	155.4	-5.799999999999983
0.9413563702818626	155.5	-5.699999999999989
0.9592988763161998	155.6	-5.599999999999994
0.973117815594825	155.7	-5.5
0.9828174835293952	155.8	-5.399999999999977
0.9891859504216044	155.9	-5.299999999999983
0.9934348776966738	156.0	-5.199999999999989
0.9967777635252106	156.1	-5.099999999999994
1.0000731694063398	156.2	-5.0
1.003630829441538	156.3	-4.899999999999977
1.0072208678307186	156.4	-4.799999999999983
1.0102607270555186	156.5	-4.699999999999989
1.0121024877811962	156.6	-4.599999999999994
1.0123197141338025	156.7	-4.5
1.010901669788607	156.8	-4.399999999999977
1.0082973487034526	156.9	-4.299999999999983
1.005299385805622	157.0	-4.199999999999989
1.0028042320793795	157.1	-4.099999999999994
1.0015184621580426	157.2	-4.0
1.0016951710023865	157.3	-3.8999999999999773
1.002977603642532	157.4	-3.799999999999983
1.004401954174338	157.5	-3.6999999999999886
1.004573091102077	157.6	-3.5999999999999943
1.0019834448419247	157.7	-3.5
0.9954056704470546	157.8	-3.3999999999999773
0.9842637561016836	157.9	-3.299999999999983
0.968883297072799	158.0	-3.1999999999999886
0.9505437530576252	158.1	-3.0999999999999943
0.9313009550234376	158.2	-3.0
0.9136067461303692	158.3	-2.8999999999999773
0.8998087930674906	158.4	-2.799999999999983
0.8916506900682203	158.5	-2.6999999999999886
0.8898984271610761	158.6	-2.5999999999999943
0.8941909385869443	158.7	-2.5
0.90315687635152	158.8	-2.3999999999999773
0.9147719507193112	158.9	-2.299999999999983
0.9268690416035672	159.0	-2.1999999999999886
0.9376723647009966	159.1	-2.0999999999999943
0.9462169763702608	159.2	-2.0
0.9525385294562442	159.3	-1.8999999999999773
0.9575716740771744	159.4	-1.799999999999983
0.96276956077897	159.5	-1.6999999999999886
0.9695373547445086	159.6	-1.5999999999999943
0.9786407173252472	159.7	-1.5
0.9897841332527364	159.8	-1.3999999999999773
1.001534169453131	159.9	-1.299999999999983
1.0116803770318443	160.0	-1.1999999999999886
1.0179922498335463	160.1	-1.0999999999999943
1.0191782761873442	160.2	-1.0
1.015734096479378	160.3	-0.8999999999999773
1.0103347735554151	160.4	-0.799999999999983
1.007515682719205	160.5	-0.6999999999999886
1.0125928485805502	160.6	-0.5999999999999943
1.0300439523292195	160.7	-0.5
1.0618148860404808	160.8	-0.39999999999997726
1.1061340287661408	160.9	-0.29999999999998295
1.1573382687175224	161.0	-0.19999999999998863
1.206936425118277	161.1	-0.09999999999999432
1.2457299367383867	161.2	0.0
1.2664119130916105	161.3	0.10000000000002274
1.2658261538025113	161.4	0.20000000000001705
1.246098948121158	161.5	0.30000000000001137
1.2141777912121257	161.6	0.4000000000000057
1.1798302709392492	161.7	0.5
1.152694370182027	161.8	0.6000000000000227
1.1393273261188144	161.9	0.700000000000017
1.1412306447867084	162.0	0.8000000000000114
1.154509631785103	162.1	0.9000000000000057
1.1712671094619906	162.2	1.0
1.1822377429540674	162.3	1.1000000000000227
1.179760982467125	162.4	1.200000000000017
1.16011372907442	162.5	1.3000000000000114
1.1244950415660837	162.6	1.4000000000000057
1.0784575701990546	162.7	1.5
1.0301147665467494	162.8	1.6000000000000227
0.9878212191996316	162.9	1.700000000000017
0.9581073451084936	163.0	1.8000000000000114
0.944450694054352	163.1	1.9000000000000057
0.9470932202693272	163.2	2.0
0.9637285162559664	163.3	2.1000000000000227
0.9906298043220184	163.4	2.200000000000017
1.0237418106101412	163.5	2.3000000000000114
1.059399853324506	163.6	2.4000000000000057
1.0945779671159257	163.7	2.5
1.1267897943376683	163.8	2.6000000000000227
1.153882992335414	163.9	2.700000000000017
1.1739515300382375	164.0	2.8000000000000114
1.1854736065991662	164.1	2.9000000000000057
1.187635344872489	164.2	3.0
1.1806911397468134	164.3	3.1000000000000227
1.1661805721629448	164.4	3.200000000000017
1.146868884455723	164.5	3.3000000000000114
1.1263713335038212	164.6	3.4000000000000057
1.1085191342292318	164.7	3.5
1.0965950274174507	164.8	3.6000000000000227
1.0925995716643988	164.9	3.700000000000017
1.096710762372947	165.0	3.8000000000000114
1.1070775799382566	165.1	3.9000000000000057
1.1200429435265205	165.2	4.0
1.1308175255711577	165.3	4.100000000000023
1.134522624286038	165.4	4.200000000000017
1.1274048290437575	165.5	4.300000000000011
1.1079336954721906	165.6	4.400000000000006
1.077468990187148	165.7	4.5
1.0402549361762856	165.8	4.600000000000023
1.0026613237864268	165.9	4.700000000000017
0.9718036025362838	166.0	4.800000000000011
0.9538689043118336	166.1	4.900000000000006
0.9525848335113112	166.2	5.0
0.968251552485742	166.3	5.100000000000023
0.997615889858832	166.4	5.200000000000017
1.0346401663804734	166.5	5.300000000000011
1.0719746450800298	166.6	5.400000000000006
1.1027514619785213	166.7	5.5
1.122233933481561	166.8	5.600000000000023
1.128901270178004	166.9	5.700000000000017
1.1247096548217246	167.0	5.800000000000011
1.1144972531555803	167.1	5.900000000000006
1.1047257200598752	167.2	6.0
1.101909860366085	167.3	6.100000000000023
1.111138408157355	167.4	6.200000000000017
1.1350251061206118	167.5	6.300000000000011
1.1732795586960316	167.6	6.400000000000006
1.222906740411866	167.7	6.5
1.2788923714651408	167.8	6.600000000000023
1.3351502893369795	167.9	6.700000000000017
1.3855076808475255	168.0	6.800000000000011
1.4245649988025049	168.1	6.900000000000006
1.4483526233515518	168.2	7.0
1.4547773633526182	168.3	7.100000000000023
1.4438828561117245	168.4	7.200000000000017
1.4179348752946983	168.5	7.300000000000011
1.3813044006229165	168.6	7.400000000000006
1.3400904827327795	168.7	7.5
1.3014316954677558	168.8	7.600000000000023
1.272512833615548	168.9	7.700000000000017
1.2593719197937363	169.0	7.800000000000011
1.2657185257676644	169.1	7.900000000000006
1.2920429600535592	169.2	8.0
1.3352875788114105	169.3	8.100000000000023
1.3892506849699815	169.4	8.200000000000017
1.445718487725388	169.5	8.300000000000011
1.4961197619072772	169.6	8.400000000000006
1.5333334708150457	169.7	8.5
1.5532068568479862	169.8	8.600000000000023
1.5553899346472848	169.9	8.700000000000017
1.5432555455143344	170.0	8.800000000000011
1.5229106343479757	170.1	8.900000000000006
1.5015494163840235	170.2	9.0
1.4855831244598536	170.3	9.100000000000023
1.4790491368696477	170.4	9.200000000000017
1.4827297391379797	170.5	9.300000000000011
1.49421220570013	170.6	9.400000000000006
1.5088508067094557	170.7	9.5
1.521327280863316	170.8	9.600000000000023
1.5273312896860176	170.9	9.700000000000017
1.5248538323533851	171.0	9.800000000000011
1.5147163656377045	171.1	9.900000000000006
1.5002056871414302	171.2	10.0
1.4859677270326237	171.3	10.100000000000023
1.4765375303815624	171.4	10.200000000000017
1.4749748808761756	171.5	10.300000000000011
1.4820104736396218	171.6	10.400000000000006
1.495917042050384	171.7	10.5
1.5130757163680346	171.8	10.600000000000023
1.5289958761625737	171.9	10.700000000000017
1.5394345621961056	172.0	10.800000000000011
1.541275861621298	172.1	10.900000000000006
1.532951798975987	172.2	11.0
1.5143610889119916	172.3	11.100000000000023
1.4864078951147184	172.4	11.200000000000017
1.4503888974306092	172.5	11.300000000000011
1.407477619383121	172.6	11.400000000000006
1.3584920788327852	172.7	11.5
1.304011448710016	172.8	11.600000000000023
