# Supplementary material for: An epifluorescence microscope design for naturalistic behavior and cellular activity in freely moving Caenorhabditis elegans
Source: Nat Commun. 2026 May 19;17:4411. doi: 10.1038/s41467-026-72709-w (PMC13187321; doi:10.1038/s41467-026-72709-w)
Supplement: Supplementary file 8 — Source data [file 41467_2026_72709_MOESM8_ESM.zip › fig3 ASH/TQ5856/ActivityTraces/aligned/worm8_aligned.csv]

a	time	aligned_time
1.0755418719146832	0.0	-39.9
1.169927524557889	0.1	-39.8
1.2537336603133804	0.2	-39.699999999999996
1.3125141385421597	0.3	-39.6
1.3400636046361922	0.4	-39.5
1.338835878852347	0.5	-39.4
1.3173731609204826	0.6	-39.3
1.286566012544066	0.7	-39.199999999999996
1.2563108178014537	0.8	-39.1
1.2332686795241892	0.9	-39.0
1.219822173163861	1.0	-38.9
1.2142400142603806	1.1	-38.8
1.212081896577104	1.2	-38.699999999999996
1.208524367022387	1.3	-38.6
1.2006540042554794	1.4	-38.5
1.188502731306611	1.5	-38.4
1.1742031040237797	1.6	-38.3
1.159861632071009	1.7	-38.199999999999996
1.1456807735674155	1.8	-38.1
1.1297195745659452	1.9	-38.0
1.1095266084356474	2.0	-37.9
1.084590717487924	2.1	-37.8
1.058044792572404	2.2	-37.699999999999996
1.036537319021763	2.3	-37.6
1.0281693280846689	2.4	-37.5
1.0392334806265369	2.5	-37.4
1.0709317688470432	2.6	-37.3
1.11741704888004	2.7	-37.199999999999996
1.1664123019989363	2.8	-37.1
1.2030041786132135	2.9	-37.0
1.215772894561943	3.0	-36.9
1.202688027552279	3.1	-36.8
1.17340817330891	3.2	-36.699999999999996
1.1458712462399383	3.3	-36.6
1.1381166760615702	3.4	-36.5
1.1593378310751	3.5	-36.4
1.2050235287997608	3.6	-36.3
1.258877888863965	3.7	-36.199999999999996
1.3003465985269032	3.8	-36.1
1.3135708957003314	3.9	-36.0
1.2932779168052877	4.0	-35.9
1.2453691096433146	4.1	-35.8
1.1830289122695845	4.2	-35.699999999999996
1.1211149799288596	4.3	-35.6
1.0715885282325226	4.4	-35.5
1.0413374590927151	4.5	-35.4
1.032143954724691	4.6	-35.3
1.0417212392180355	4.7	-35.199999999999996
1.064911548923525	4.8	-35.1
1.0948106874638182	4.9	-35.0
1.1240566135705448	5.0	-34.9
1.1464139680910994	5.1	-34.8
1.1582745288588998	5.2	-34.699999999999996
1.159330933357386	5.3	-34.6
1.1519293773714856	5.4	-34.5
1.139387638023814	5.5	-34.4
1.1242989226291051	5.6	-34.3
1.107896897288704	5.7	-34.199999999999996
1.0907676435198903	5.8	-34.1
1.074099713799396	5.9	-34.0
1.0601419011509492	6.0	-33.9
1.0511001165791485	6.1	-33.8
1.0470311063724105	6.2	-33.699999999999996
1.044377745255794	6.3	-33.6
1.0366983389043285	6.4	-33.5
1.0177823524865162	6.5	-33.4
0.9856150455993244	6.6	-33.3
0.944806364036256	6.7	-33.199999999999996
0.9058060121244822	6.8	-33.1
0.8810542014683813	6.9	-33.0
0.8799585587976784	7.0	-32.9
0.905149080800835	7.1	-32.8
0.9516082700421864	7.2	-32.699999999999996
1.0086957506760172	7.3	-32.6
1.0638166663874138	7.4	-32.5
1.1061366535530066	7.5	-32.4
1.129209988616946	7.6	-32.3
1.1321017444953554	7.7	-32.199999999999996
1.119066707731167	7.8	-32.1
1.098017282121157	7.9	-32.0
1.078096813074041	8.0	-31.9
1.0668601845140957	8.1	-31.799999999999997
1.0677966343819971	8.2	-31.7
1.0789993503049835	8.3	-31.599999999999998
1.0935455509608347	8.4	-31.5
1.1016614176007582	8.5	-31.4
1.0941864271919757	8.6	-31.299999999999997
1.0663625302092954	8.7	-31.2
1.0206644953403967	8.8	-31.099999999999998
0.9674072523161232	8.9	-31.0
0.9223959896389092	9.0	-30.9
0.9019578894285496	9.1	-30.799999999999997
0.9169619193166244	9.2	-30.7
0.9682278870713174	9.3	-30.599999999999998
1.045453802268655	9.4	-30.5
1.1303792045798162	9.5	-30.4
1.2029772846377915	9.6	-30.299999999999997
1.248038443946708	9.7	-30.2
1.2593717730320435	9.8	-30.099999999999998
1.240112703284412	9.9	-30.0
1.1995838047252951	10.0	-29.9
1.1487156164704189	10.1	-29.799999999999997
1.0963611650962697	10.2	-29.7
1.0478543918149832	10.3	-29.599999999999998
1.0056170146728407	10.4	-29.5
0.9705546154967728	10.5	-29.4
0.9429941985280365	10.6	-29.299999999999997
0.9227872401463076	10.7	-29.2
0.9091140237068348	10.8	-29.099999999999998
0.900714980751649	10.9	-29.0
0.8966777209750217	11.0	-28.9
0.8971492533335053	11.1	-28.799999999999997
0.9031721651347272	11.2	-28.7
0.9155120921847052	11.3	-28.599999999999998
0.9333351706781412	11.4	-28.5
0.9540064485256606	11.5	-28.4
0.9746010643341776	11.6	-28.299999999999997
0.9943255309045932	11.7	-28.2
1.0160126608586348	11.8	-28.099999999999998
1.04514391829502	11.9	-28.0
1.0864575217233496	12.0	-27.9
1.1400059252274324	12.1	-27.799999999999997
1.199139748733784	12.2	-27.7
1.2517925630869082	12.3	-27.599999999999998
1.2844420455547132	12.4	-27.5
1.2867120114302992	12.5	-27.4
1.2546394474022344	12.6	-27.299999999999997
1.1917626573243416	12.7	-27.2
1.108244375610194	12.8	-27.099999999999998
1.0185153888697207	12.9	-27.0
0.9377533124332232	13.0	-26.9
0.8777179874763146	13.1	-26.799999999999997
0.8432309583989263	13.2	-26.7
0.8310843952687645	13.3	-26.599999999999998
0.832418338709086	13.4	-26.5
0.8376944919689213	13.5	-26.4
0.8416565800045462	13.6	-26.299999999999997
0.8455528665331963	13.7	-26.2
0.8556066267436921	13.8	-26.099999999999998
0.8789887923530659	13.9	-26.0
0.9197573387209514	14.0	-25.9
0.9767472416786144	14.1	-25.799999999999997
1.0439038549957838	14.2	-25.7
1.1122470308781	14.3	-25.599999999999998
1.172231914580434	14.4	-25.5
1.2156172152450118	14.5	-25.4
1.2365447683561532	14.6	-25.299999999999997
1.2319890649277074	14.7	-25.2
1.2019522235189264	14.8	-25.099999999999998
1.149753871553837	14.9	-25.0
1.0824541890707278	15.0	-24.9
1.0109314509060263	15.1	-24.799999999999997
0.9487754254046136	15.2	-24.7
0.9094268827611242	15.3	-24.599999999999998
0.9020228430142936	15.4	-24.5
0.927642389824847	15.5	-24.4
0.9780956443724366	15.6	-24.299999999999997
1.0384357528946364	15.7	-24.2
1.0923827855755488	15.8	-24.099999999999998
1.1280885813289212	15.9	-24.0
1.141410083859793	16.0	-23.9
1.135363851471986	16.1	-23.799999999999997
1.1167077096744642	16.2	-23.7
1.092100571032825	16.3	-23.599999999999998
1.066061992100594	16.4	-23.5
1.041275495663316	16.5	-23.4
1.0199675764342877	16.6	-23.299999999999997
1.0044947662879122	16.7	-23.2
0.996265057741574	16.8	-23.099999999999998
0.993866550475435	16.9	-23.0
0.9923494152901482	17.0	-22.9
0.9850707602445816	17.1	-22.799999999999997
0.967664768157504	17.2	-22.7
0.9418801947153506	17.3	-22.599999999999998
0.9166208044619172	17.4	-22.5
0.9049657874453708	17.5	-22.4
0.91837393385356	17.6	-22.299999999999997
0.9610985914295762	17.7	-22.2
1.027853640032102	17.8	-22.099999999999998
1.1059417644869969	17.9	-22.0
1.1805265785991654	18.0	-21.9
1.2400780921482817	18.1	-21.799999999999997
1.2792202814735227	18.2	-21.7
1.298028073400665	18.3	-21.599999999999998
1.2990281007233984	18.4	-21.5
1.2843367668725514	18.5	-21.4
1.2548611842806985	18.6	-21.299999999999997
1.211777044940762	18.7	-21.2
1.158796079218611	18.8	-21.099999999999998
1.1031701686883904	18.9	-21.0
1.0542613538625685	19.0	-20.9
1.0201874894185334	19.1	-20.799999999999997
1.0044147171445728	19.2	-20.7
1.0043267676080208	19.3	-20.599999999999998
1.0126604531359622	19.4	-20.5
1.0210101323516731	19.5	-20.4
1.0234531778609313	19.6	-20.299999999999997
1.0184416639287182	19.7	-20.2
1.0083096222878642	19.8	-20.099999999999998
0.9971855933726648	19.9	-20.0
0.98883136733251	20.0	-19.9
0.9855870541705032	20.1	-19.799999999999997
0.98858550316891	20.2	-19.7
0.9985087826187076	20.3	-19.599999999999998
1.015973329155798	20.4	-19.5
1.041131537037452	20.5	-19.4
1.0727950962772197	20.6	-19.299999999999997
1.1077967699503548	20.7	-19.2
1.1411934805239303	20.8	-19.099999999999998
1.1674238001145396	20.9	-19.0
1.1819891698290577	21.0	-18.9
1.1829188135231048	21.1	-18.799999999999997
1.1713468529810396	21.2	-18.7
1.1509446054886987	21.3	-18.599999999999998
1.1265137195107948	21.4	-18.5
1.1024489595080311	21.5	-18.4
1.08176989999335	21.6	-18.299999999999997
1.0659947767551097	21.7	-18.2
1.0555804489173315	21.8	-18.099999999999998
1.050379099438847	21.9	-18.0
1.0497490392709328	22.0	-17.9
1.052412326176231	22.1	-17.799999999999997
1.0564712306853954	22.2	-17.7
1.0599044594229587	22.3	-17.599999999999998
1.0614480380890978	22.4	-17.5
1.061377480808299	22.5	-17.4
1.0616501162089174	22.6	-17.299999999999997
1.0651594181365425	22.7	-17.2
1.0742822883579013	22.8	-17.099999999999998
1.0892462421441502	22.9	-17.0
1.107015888275047	23.0	-16.9
1.121371213974664	23.1	-16.799999999999997
1.124557227777036	23.2	-16.7
1.1102587701106787	23.3	-16.599999999999998
1.0768414064099496	23.4	-16.5
1.0292619848699578	23.5	-16.4
0.978309320217648	23.6	-16.299999999999997
0.9370062695041628	23.7	-16.2
0.9155587821917136	23.8	-16.099999999999998
0.9172349353658132	23.9	-16.0
0.9372840141352022	24.0	-15.899999999999999
0.9655062896623684	24.1	-15.799999999999997
0.9911800758665736	24.2	-15.7
1.007842120806656	24.3	-15.599999999999998
1.0155801404144509	24.4	-15.5
1.0198959152032203	24.5	-15.399999999999999
1.0280031709758497	24.6	-15.299999999999997
1.0446305187336615	24.7	-15.2
1.0694309382246343	24.8	-15.099999999999998
1.097084254718464	24.9	-15.0
1.119761283120693	25.0	-14.899999999999999
1.1305426016383286	25.1	-14.799999999999997
1.1261118334203917	25.2	-14.7
1.107592460092388	25.3	-14.599999999999998
1.079429146128657	25.4	-14.5
1.047195852155333	25.5	-14.399999999999999
1.0156402036381786	25.6	-14.299999999999997
0.9879277977333352	25.7	-14.2
0.9661500215033736	25.8	-14.099999999999998
0.952295167524944	25.9	-14.0
0.948655643882468	26.0	-13.899999999999999
0.9572012547871708	26.1	-13.799999999999997
0.9783359445249936	26.2	-13.7
1.0099529819767403	26.3	-13.599999999999998
1.0474245565441709	26.4	-13.5
1.084412104123026	26.5	-13.399999999999999
1.1138879040745204	26.6	-13.299999999999997
1.1289712832071372	26.7	-13.2
1.1238279171206524	26.8	-13.099999999999998
1.0951800262489877	26.9	-13.0
1.0444191654212442	27.0	-12.899999999999999
0.9792521290747218	27.1	-12.799999999999997
0.9132557062087544	27.2	-12.7
0.8624573313341052	27.3	-12.599999999999998
0.8398589177091267	27.4	-12.5
0.8504548448200844	27.5	-12.399999999999999
0.8894535356483622	27.6	-12.299999999999997
0.9447650818851464	27.7	-12.2
1.0023733658122316	27.8	-12.099999999999998
1.051605935691622	27.9	-12.0
1.0876012486220228	28.0	-11.899999999999999
1.1101975106274515	28.1	-11.799999999999997
1.1207020658892408	28.2	-11.7
1.1191042160851667	28.3	-11.599999999999998
1.1036770650230447	28.4	-11.5
1.0731054100265904	28.5	-11.399999999999999
1.0294805829750926	28.6	-11.299999999999997
0.979834883246072	28.7	-11.2
0.9347335480637264	28.8	-11.099999999999998
0.9042829625586188	28.9	-11.0
0.8936334734140774	29.0	-10.899999999999999
0.9005535821518746	29.1	-10.799999999999997
0.9165344841880524	29.2	-10.7
0.9307865938148762	29.3	-10.599999999999998
0.9347558854585286	29.4	-10.5
0.9246148741895732	29.5	-10.399999999999999
0.900729212044944	29.6	-10.299999999999997
0.8652641243702837	29.7	-10.2
0.8202707520190093	29.8	-10.099999999999998
0.7678895489715529	29.9	-10.0
0.7122878877847257	30.0	-9.899999999999999
0.6612401643031289	30.1	-9.799999999999997
0.6252722450504227	30.2	-9.7
0.6140751486552571	30.3	-9.599999999999998
0.6320680554471783	30.4	-9.5
0.6758533680715486	30.5	-9.399999999999999
0.7351810846056269	30.6	-9.299999999999997
0.7967874610881386	30.7	-9.2
0.8487798550192386	30.8	-9.099999999999998
0.8832818377525804	30.9	-9.0
0.8966216606720447	31.0	-8.899999999999999
0.8881196605546654	31.1	-8.799999999999997
0.8591718309543186	31.2	-8.7
0.8135018397360725	31.3	-8.599999999999998
0.7579875876959457	31.4	-8.5
0.7026054173769289	31.5	-8.399999999999999
0.6584523543843958	31.6	-8.299999999999997
0.6341638320221479	31.7	-8.2
0.6323282195582374	31.8	-8.099999999999998
0.6478089436824416	31.9	-8.0
0.6690376308137874	32.0	-7.899999999999999
0.6819036488992514	32.1	-7.799999999999997
0.6746828666058522	32.2	-7.699999999999996
0.6420914729724718	32.3	-7.600000000000001
0.5870458257934817	32.4	-7.5
0.5196663593056908	32.5	-7.399999999999999
0.4540161474317429	32.6	-7.299999999999997
0.4037238631464884	32.7	-7.199999999999996
0.3779266590438482	32.8	-7.100000000000001
0.3788911188252446	32.9	-7.0
0.4022038366858782	33.0	-6.899999999999999
0.4395401076224545	33.1	-6.799999999999997
0.4828896320796904	33.2	-6.699999999999996
0.528231200034694	33.3	-6.600000000000001
0.5766443557544321	33.4	-6.5
0.6320448886745649	33.5	-6.399999999999999
0.6966770881209015	33.6	-6.299999999999997
0.767032294060041	33.7	-6.199999999999996
0.8328557965962081	33.8	-6.100000000000001
0.8801482626869206	33.9	-6.0
0.8966272829827642	34.0	-5.899999999999999
0.8766345278857571	34.1	-5.799999999999997
0.8229478270761507	34.2	-5.699999999999996
0.7449731342744497	34.3	-5.600000000000001
0.6548655780907742	34.4	-5.5
0.5638815329368567	34.5	-5.399999999999999
0.480448146448458	34.6	-5.299999999999997
0.4099671095868739	34.7	-5.199999999999996
0.3554428467999811	34.8	-5.100000000000001
0.3181425419507655	34.9	-5.0
0.2981802778741677	35.0	-4.899999999999999
0.2953074640689225	35.1	-4.799999999999997
0.3098834498358608	35.2	-4.699999999999996
0.3433924580139595	35.3	-4.600000000000001
0.3977446048651617	35.4	-4.5
0.4733158475408507	35.5	-4.399999999999999
0.5667755471565785	35.6	-4.299999999999997
0.6702713422145796	35.7	-4.199999999999996
0.7728992636504377	35.8	-4.100000000000001
0.863935555184232	35.9	-4.0
0.9361039488337076	36.0	-3.8999999999999986
0.9871048512049284	36.1	-3.799999999999997
1.0187631143916078	36.2	-3.6999999999999957
1.0345981711618786	36.3	-3.6000000000000014
1.0373719777632155	36.4	-3.5
1.0278498193455972	36.5	-3.3999999999999986
1.0050568739970325	36.6	-3.299999999999997
0.9675137185238838	36.7	-3.1999999999999957
0.9147389092670424	36.8	-3.1000000000000014
0.8485512226228382	36.9	-3.0
0.7739192468541578	37.0	-2.8999999999999986
0.6990434851750301	37.1	-2.799999999999997
0.6342330815975554	37.2	-2.6999999999999957
0.5893987108540104	37.3	-2.6000000000000014
0.5707698680663004	37.4	-2.5
0.5783158319931876	37.5	-2.3999999999999986
0.6055339132451804	37.6	-2.299999999999997
0.6422994037373898	37.7	-2.1999999999999957
0.6797080452007735	37.8	-2.1000000000000014
0.7143851536509948	37.9	-2.0
0.749690351494217	38.0	-1.8999999999999986
0.7928691047373966	38.1	-1.7999999999999972
0.8496003516250439	38.2	-1.6999999999999957
0.9190577481606916	38.3	-1.6000000000000014
0.9924427213724594	38.4	-1.5
1.0560192176851104	38.5	-1.3999999999999986
1.0971364613134058	38.6	-1.2999999999999972
1.1100516992007197	38.7	-1.1999999999999957
1.0984735950844746	38.8	-1.1000000000000014
1.0735127063497978	38.9	-1.0
1.0481468665057276	39.0	-0.8999999999999986
1.031104412163609	39.1	-0.7999999999999972
1.0233368866003458	39.2	-0.6999999999999957
1.018883918318498	39.3	-0.6000000000000014
1.0096155065990715	39.4	-0.5
0.991235996307882	39.5	-0.3999999999999986
0.9671572608932324	39.6	-0.29999999999999716
0.9478942673438544	39.7	-0.19999999999999574
0.9460734282915976	39.8	-0.10000000000000142
0.9697042711434946	39.9	0.0
1.017534111888343	40.0	0.10000000000000142
1.0792471743359937	40.1	0.20000000000000284
1.140480725352852	40.2	0.30000000000000426
1.189774619778982	40.3	0.3999999999999986
1.2234686261829295	40.4	0.5
1.24593308204532	40.5	0.6000000000000014
1.2654307017994808	40.6	0.7000000000000028
1.288439193377344	40.7	0.8000000000000043
1.3158454192121294	40.8	0.8999999999999986
1.3428704694889453	40.9	1.0
1.3621290606130714	41.0	1.1000000000000014
1.367516403851002	41.1	1.2000000000000028
1.3565791749643077	41.2	1.3000000000000043
1.3304066160416907	41.3	1.3999999999999986
1.2917734888773174	41.4	1.5
1.2431806195929802	41.5	1.6000000000000014
1.1862053173531593	41.6	1.7000000000000028
1.122599404002624	41.7	1.8000000000000043
1.0565382500165783	41.8	1.8999999999999986
0.996779309530112	41.9	2.0
0.9572829427060658	42.0	2.1000000000000014
0.955046648051464	42.1	2.200000000000003
1.0047133370570875	42.2	2.3000000000000043
1.1110979936829064	42.3	2.3999999999999986
1.262668987329929	42.4	2.5
1.4300006443361235	42.5	2.6000000000000014
1.5719973484413006	42.6	2.700000000000003
1.649149882066769	42.7	2.8000000000000043
1.6388883560920071	42.8	2.8999999999999986
1.5458600538450682	42.9	3.0
1.4014964517461934	43.0	3.1000000000000014
1.252157434553486	43.1	3.200000000000003
1.1408700589152785	43.2	3.3000000000000043
1.0909819430467989	43.3	3.3999999999999986
1.099048605138899	43.4	3.5
1.1395496686006237	43.5	3.6000000000000014
1.178242831305718	43.6	3.700000000000003
1.1872471604997712	43.7	3.8000000000000043
1.1550532816780057	43.8	3.8999999999999986
1.0880876975477798	43.9	4.0
1.004961347313298	44.0	4.100000000000001
0.9275791729572556	44.1	4.200000000000003
0.8735817123555384	44.2	4.300000000000004
0.8526216300983133	44.3	4.399999999999999
0.866377735617086	44.4	4.5
0.9105529794685168	44.5	4.600000000000001
0.9770119802504484	44.6	4.700000000000003
1.055237043262514	44.7	4.800000000000004
1.133447577864624	44.8	4.899999999999999
1.2002072726887434	44.9	5.0
1.2468747519406511	45.0	5.100000000000001
1.2702429553252277	45.1	5.200000000000003
1.2739539769918586	45.2	5.300000000000004
1.2674309407936637	45.3	5.399999999999999
1.262199586815984	45.4	5.5
1.2669300943944437	45.5	5.600000000000001
1.2833862504843203	45.6	5.700000000000003
1.3051854220050891	45.7	5.800000000000004
1.320016790737474	45.8	5.899999999999999
1.314419282652179	45.9	6.0
1.2791172376019502	46.0	6.100000000000001
1.212678106899156	46.1	6.200000000000003
1.121954166947847	46.2	6.300000000000004
1.019139972663151	46.3	6.399999999999999
0.9167856551639012	46.4	6.5
0.8230930180143156	46.5	6.600000000000001
0.7397570591764531	46.6	6.700000000000003
0.6634158782400528	46.7	6.800000000000004
0.5899480121175735	46.8	6.899999999999999
0.519300635691786	46.9	7.0
0.4580922587350999	47.0	7.100000000000001
0.4182734576060873	47.1	7.200000000000003
0.4122413032922437	47.2	7.300000000000004
0.4468931658176516	47.3	7.399999999999999
0.5199088163340109	47.4	7.5
0.6204072126118305	47.5	7.600000000000001
0.7335705991683004	47.6	7.700000000000003
0.8464317634604348	47.7	7.800000000000004
0.951396272271014	47.8	7.899999999999999
1.0457066827314008	47.9	8.0
1.12786173342405	48.0	8.100000000000001
1.1940392800310209	48.1	8.200000000000003
1.2374287966266355	48.2	8.300000000000004
1.251193591946158	48.3	8.399999999999999
1.2331089547270886	48.4	8.5
1.1885993345362158	48.5	8.600000000000001
1.1298029981828537	48.6	8.700000000000003
1.070816499312411	48.7	8.800000000000004
1.0217694493174383	48.8	8.899999999999999
0.9852530233127832	48.9	9.0
0.9572954365635242	49.0	9.100000000000001
0.9323132460572924	49.1	9.200000000000003
0.9089464730910176	49.2	9.300000000000004
0.8930116370805863	49.3	9.399999999999999
0.8954937400492479	49.4	9.5
0.926560772411839	49.5	9.600000000000001
0.9890920532515672	49.6	9.700000000000003
