# Supplementary material for: An epifluorescence microscope design for naturalistic behavior and cellular activity in freely moving Caenorhabditis elegans
Source: Nat Commun. 2026 May 19;17:4411. doi: 10.1038/s41467-026-72709-w (PMC13187321; doi:10.1038/s41467-026-72709-w)
Supplement: Supplementary file 8 — Source data [file 41467_2026_72709_MOESM8_ESM.zip › fig3 ASH/TQ5856/ActivityTraces/aligned/worm9_aligned.csv]

a	time	aligned_time
1.0227934545008637	0.0	-161.6
0.931792518722834	0.1	-161.5
0.8418746047266958	0.2	-161.4
0.7673758428840349	0.3	-161.29999999999998
0.7190230307748445	0.4	-161.2
0.7013183018694049	0.5	-161.1
0.7124792290008399	0.6	-161.0
0.7465246219001834	0.7	-160.9
0.7961794494346226	0.8	-160.79999999999998
0.8551338381567343	0.9	-160.7
0.9187978273941588	1.0	-160.6
0.9836448562390432	1.1	-160.5
1.0459644306457023	1.2	-160.4
1.101015021745258	1.3	-160.29999999999998
1.1431790076840267	1.4	-160.2
1.1670746407496295	1.5	-160.1
1.1690751923349054	1.6	-160.0
1.1485409697008475	1.7	-159.9
1.1082835795832886	1.8	-159.79999999999998
1.0541375185792528	1.9	-159.7
0.9938086058909208	2.0	-159.6
0.9353366218768746	2.1	-159.5
0.885558924343375	2.2	-159.4
0.8489729974856015	2.3	-159.29999999999998
0.8273444955258455	2.4	-159.2
0.8202068672204603	2.5	-159.1
0.8260597110935349	2.6	-159.0
0.8436919796099185	2.7	-158.9
0.8728797546082636	2.8	-158.79999999999998
0.9139460185331468	2.9	-158.7
0.9662740035993226	3.0	-158.6
1.0265604612674504	3.1	-158.5
1.0879454376229734	3.2	-158.4
1.14086213116526	3.3	-158.29999999999998
1.1756017419638418	3.4	-158.2
1.1856094434201307	3.5	-158.1
1.1700007568139137	3.6	-158.0
1.1340676992732708	3.7	-157.9
1.0874880380605838	3.8	-157.79999999999998
1.0410410566156016	3.9	-157.7
1.003263460871727	4.0	-157.6
0.9783369718505026	4.1	-157.5
0.9657666023561308	4.2	-157.4
0.9615552266956248	4.3	-157.29999999999998
0.9600726669556668	4.4	-157.2
0.9558279100861632	4.5	-157.1
0.9447002670850352	4.6	-157.0
0.9245867665883424	4.7	-156.9
0.8956390490142162	4.8	-156.79999999999998
0.8602534762233953	4.9	-156.7
0.8228708676069055	5.0	-156.6
0.78953459156419	5.1	-156.5
0.7671338563651685	5.2	-156.4
0.7623059430169888	5.3	-156.29999999999998
0.7800476813309185	5.4	-156.2
0.8222274525739468	5.5	-156.1
0.8863450601905982	5.6	-156.0
0.96501982658218	5.7	-155.9
1.0466841494240358	5.8	-155.79999999999998
1.11766779370634	5.9	-155.7
1.1653461876919156	6.0	-155.6
1.1814650457438372	6.1	-155.5
1.1644597468026143	6.2	-155.4
1.1198329222258558	6.3	-155.29999999999998
1.0583553969303752	6.4	-155.2
0.9927280457056816	6.5	-155.1
0.933944245213449	6.6	-155.0
0.8886169050277802	6.7	-154.9
0.8580316386823075	6.8	-154.79999999999998
0.8389241034705046	6.9	-154.7
0.8253707145605802	7.0	-154.6
0.8109675575886804	7.1	-154.5
0.7906192170213766	7.2	-154.4
0.7616204479750955	7.3	-154.29999999999998
0.7240416981290327	7.4	-154.2
0.6805923081111459	7.5	-154.1
0.6361494081793772	7.6	-154.0
0.5970661108515107	7.7	-153.9
0.5702981874264993	7.8	-153.79999999999998
0.5623567587542342	7.9	-153.7
0.5781170666117903	8.0	-153.6
0.6195886286202013	8.1	-153.5
0.684870193894624	8.2	-153.4
0.7676266663172551	8.3	-153.29999999999998
0.857461920353576	8.4	-153.2
0.9414516300616348	8.5	-153.1
1.0067731214253668	8.6	-153.0
1.043903831836758	8.7	-152.9
1.0494529096783514	8.8	-152.79999999999998
1.0275684293630476	8.9	-152.7
0.9892063200442034	9.0	-152.6
0.949264674079835	9.1	-152.5
0.9223960785516576	9.2	-152.4
0.9188452796106124	9.3	-152.29999999999998
0.9416441428518	9.4	-152.2
0.9859876326148568	9.5	-152.1
1.0408478399736718	9.6	-152.0
1.0921870630939094	9.7	-151.9
1.1267531604308143	9.8	-151.79999999999998
1.135385823406364	9.9	-151.7
1.1149833057751806	10.0	-151.6
1.068679376510714	10.1	-151.5
1.0042819020344491	10.2	-151.4
0.9315717249765736	10.3	-151.29999999999998
0.8594757491794003	10.4	-151.2
0.7942096424782229	10.5	-151.1
0.7390834667906261	10.6	-151.0
0.6958518676358694	10.7	-150.9
0.6666393202084675	10.8	-150.79999999999998
0.6550540477554503	10.9	-150.7
0.6654637810337407	11.0	-150.6
0.7004440435257863	11.1	-150.5
0.7576024687589105	11.2	-150.4
0.8276452795047209	11.3	-150.29999999999998
0.895204870223179	11.4	-150.2
0.9426960605401564	11.5	-150.1
0.9559245018432484	11.6	-150.0
0.9291564594992654	11.7	-149.9
0.8674475698867494	11.8	-149.79999999999998
0.7851735304823171	11.9	-149.7
0.7013492894776039	12.0	-149.6
0.6336491628845362	12.1	-149.5
0.5934391688215446	12.2	-149.4
0.5835205812809965	12.3	-149.29999999999998
0.5990175771589001	12.4	-149.2
0.6305503787101877	12.5	-149.1
0.6680748075083939	12.6	-149.0
0.7037849299781624	12.7	-148.9
0.7331682356266365	12.8	-148.79999999999998
0.7542853845698998	12.9	-148.7
0.766159940143488	13.0	-148.6
0.7674562762288021	13.1	-148.5
0.7563075308460274	13.2	-148.4
0.7314350779294747	13.3	-148.29999999999998
0.6939456936831041	13.4	-148.2
0.6487783360596497	13.5	-148.1
0.6048745082655604	13.6	-148.0
0.5736838232977168	13.7	-147.9
0.5663223754996904	13.8	-147.79999999999998
0.5902617096071179	13.9	-147.7
0.6466485986606815	14.0	-147.6
0.7291894469153024	14.1	-147.5
0.8250639472518057	14.2	-147.4
0.9177203520828726	14.3	-147.29999999999998
0.9908067067667996	14.4	-147.2
1.0320927474808668	14.5	-147.1
1.0362026709543484	14.6	-147.0
1.0053696105140368	14.7	-146.9
0.948126904598524	14.8	-146.79999999999998
0.876590063879589	14.9	-146.7
0.8034133574017461	15.0	-146.6
0.7394172187323818	15.1	-146.5
0.6923680205941465	15.2	-146.4
0.666753849959458	15.3	-146.29999999999998
0.6639941777652578	15.4	-146.2
0.6825568441077998	15.5	-146.1
0.717840324896	15.6	-146.0
0.7621437144968994	15.7	-145.9
0.805283042478004	15.8	-145.79999999999998
0.8362295589921607	15.9	-145.7
0.8456191977530847	16.0	-145.6
0.8283826809709974	16.1	-145.5
0.7854274484972044	16.2	-145.4
0.7235142669205983	16.3	-145.29999999999998
0.6531845677565784	16.4	-145.2
0.5855045399276724	16.5	-145.1
0.529011704417674	16.6	-145.0
0.4882054890681735	16.7	-144.9
0.4641864051293303	16.8	-144.79999999999998
0.4569522490399794	16.9	-144.7
0.4679861067073115	17.0	-144.6
0.5015870582124639	17.1	-144.5
0.5639867966056563	17.2	-144.4
0.6603776654424484	17.3	-144.29999999999998
0.7910226764181906	17.4	-144.2
0.9481648465923204	17.5	-144.1
1.1153114813656326	17.6	-144.0
1.2696930007118223	17.7	-143.9
1.3875453996244564	17.8	-143.79999999999998
1.450726436251255	17.9	-143.7
1.452454555621548	18.0	-143.6
1.399988378250168	18.1	-143.5
1.3129559032601688	18.2	-143.4
1.2175476634142406	18.3	-143.29999999999998
1.1383322537446288	18.4	-143.2
1.0904278860938164	18.5	-143.1
1.0747821475727013	18.6	-143.0
1.078326818875445	18.7	-142.9
1.0791327748914037	18.8	-142.79999999999998
1.0549265961304235	18.9	-142.7
0.9920005245405544	19.0	-142.6
0.8911842032954448	19.1	-142.5
0.7684193035075814	19.2	-142.4
0.649428332917918	19.3	-142.29999999999998
0.5603550668678697	19.4	-142.2
0.5180586674633401	19.5	-142.1
0.524072713751571	19.6	-142.0
0.5647887205340013	19.7	-141.9
0.6177358168339748	19.8	-141.79999999999998
0.6611406571108899	19.9	-141.7
0.6825239202245262	20.0	-141.6
0.682615848593191	20.1	-141.5
0.6731064981091488	20.2	-141.4
0.6695815997117995	20.3	-141.29999999999998
0.683113710442313	20.4	-141.2
0.7144387043781006	20.5	-141.1
0.7532982418832435	20.6	-141.0
0.7830878699523889	20.7	-140.9
0.7885631140346621	20.8	-140.79999999999998
0.7630673012394376	20.9	-140.7
0.712075140969139	21.0	-140.6
0.6515661142854046	21.1	-140.5
0.6020380586930965	21.2	-140.4
0.5808165803247511	21.3	-140.29999999999998
0.5959038156931811	21.4	-140.2
0.6437532683084067	21.5	-140.1
0.7115264239554839	21.6	-140.0
0.7824574698817498	21.7	-139.9
0.8418231796162104	21.8	-139.79999999999998
0.8811053313912772	21.9	-139.7
0.899032337118819	22.0	-139.6
0.8996828810105493	22.1	-139.5
0.8890035105416072	22.2	-139.4
0.8714938943702979	22.3	-139.29999999999998
0.8484437977556052	22.4	-139.2
0.8182548827436982	22.5	-139.1
0.7784633474632696	22.6	-139.0
0.7284277168918991	22.7	-138.9
0.6714338310837186	22.8	-138.79999999999998
0.6152153523042376	22.9	-138.7
0.5704921806592846	23.0	-138.6
0.547921830647558	23.1	-138.5
0.5545635466186806	23.2	-138.4
0.5912809113009609	23.3	-138.29999999999998
0.6522546048322821	23.4	-138.2
0.7269374229450241	23.5	-138.1
0.8036959724125068	23.6	-138.0
0.8735771204040436	23.7	-137.9
0.9325688929518856	23.8	-137.79999999999998
0.9815010007011032	23.9	-137.7
1.0239345622681404	24.0	-137.6
1.0633488565376654	24.1	-137.5
1.1011132521488372	24.2	-137.4
1.1360648340466393	24.3	-137.29999999999998
1.1654686602259552	24.4	-137.2
1.186397107133623	24.5	-137.1
1.1965599055624956	24.6	-137.0
1.1942809561945702	24.7	-136.9
1.178138780149935	24.8	-136.79999999999998
1.1471423024439409	24.9	-136.7
1.101904749461821	25.0	-136.6
1.0463482371925097	25.1	-136.5
0.9886827079189902	25.2	-136.4
0.9404163263578942	25.3	-136.29999999999998
0.9131210313547832	25.4	-136.2
0.9140869403834108	25.5	-136.1
0.942951436552622	25.6	-136.0
0.9911756424310272	25.7	-135.9
1.0448952048465867	25.8	-135.79999999999998
1.089951306834987	25.9	-135.7
1.1168335942236518	26.0	-135.6
1.1234416581417488	26.1	-135.5
1.1147850373874697	26.2	-135.4
1.1002281837062902	26.3	-135.29999999999998
1.0898163754106354	26.4	-135.2
1.0912123566298322	26.5	-135.1
1.1080698616677958	26.6	-135.0
1.1398183812045977	26.7	-134.9
1.1823342565362709	26.8	-134.79999999999998
1.2289822224491191	26.9	-134.7
1.2718289681978778	27.0	-134.6
1.3031055573923171	27.1	-134.5
1.3169677751908937	27.2	-134.4
1.3112848942699018	27.3	-134.29999999999998
1.2888163902589072	27.4	-134.2
1.2570563030323083	27.5	-134.1
1.2264148858235315	27.6	-134.0
1.2071177581482233	27.7	-133.9
1.2058804089246034	27.8	-133.79999999999998
1.2236424462135504	27.9	-133.7
1.2552571677764262	28.0	-133.6
1.2912307651767267	28.1	-133.5
1.3207840154689143	28.2	-133.4
1.3350683526521796	28.3	-133.29999999999998
1.3294464705195517	28.4	-133.2
1.3042300276006338	28.5	-133.1
1.2638907377218789	28.6	-133.0
1.21525026621209	28.7	-132.9
1.1654019893785552	28.8	-132.79999999999998
1.1200716071240249	28.9	-132.7
1.082835412489729	29.0	-132.6
1.055237083239467	29.1	-132.5
1.0374966843756386	29.2	-132.4
1.0293392549410314	29.3	-132.29999999999998
1.0305324930379156	29.4	-132.2
1.0409480967898663	29.5	-132.1
1.0602319395196609	29.6	-132.0
1.0873329674739094	29.7	-131.9
1.1201629946797698	29.8	-131.79999999999998
1.155561057055527	29.9	-131.7
1.1895989835529737	30.0	-131.6
1.2181680477324923	30.1	-131.5
1.237719714580756	30.2	-131.4
1.246009721390406	30.3	-131.29999999999998
1.2426767417816065	30.4	-131.2
1.2294852228852913	30.5	-131.1
1.210127557336072	30.6	-131.0
1.1895747024972472	30.7	-130.9
1.1730960966104234	30.8	-130.79999999999998
1.165179306205901	30.9	-130.7
1.1685975712784555	31.0	-130.6
1.1838336479608285	31.1	-130.5
1.2089734852976275	31.2	-130.4
1.2400822299362133	31.3	-130.29999999999998
1.2719837318452862	31.4	-130.2
1.299267296567451	31.5	-130.1
1.3172786027199608	31.6	-130.0
1.3228360639522552	31.7	-129.9
1.3145152486977012	31.8	-129.79999999999998
1.2925411662505772	31.9	-129.7
1.258507768725183	32.0	-129.6
1.2151994367427918	32.1	-129.5
1.1666187288505163	32.2	-129.39999999999998
1.1180380338680398	32.3	-129.3
1.075705525142072	32.4	-129.2
1.0458999987584685	32.5	-129.1
1.0333967394369925	32.6	-129.0
1.0398649620884013	32.7	-128.89999999999998
1.0629614205557232	32.8	-128.8
1.096726756748338	32.9	-128.7
1.1333457006907692	33.0	-128.6
1.1656751417796969	33.1	-128.5
1.18952073797617	33.2	-128.39999999999998
1.2046922248671876	33.3	-128.3
1.2143956454482123	33.4	-128.2
1.2232719068574684	33.5	-128.1
1.2350145921050522	33.6	-128.0
1.2506978785878076	33.7	-127.89999999999999
1.2686009007181949	33.8	-127.8
1.2855735568027578	33.9	-127.69999999999999
1.2991978592591118	34.0	-127.6
1.309539984730531	34.1	-127.5
1.3194349341852694	34.2	-127.39999999999999
1.3329866837433553	34.3	-127.3
1.3529400124278532	34.4	-127.19999999999999
1.378291726181008	34.5	-127.1
1.403530366605021	34.6	-127.0
1.420143053535153	34.7	-126.89999999999999
1.419892360632914	34.8	-126.8
1.3984171760776627	34.9	-126.69999999999999
1.3574687875536762	35.0	-126.6
1.3047110424812336	35.1	-126.5
1.2511648634249062	35.2	-126.39999999999999
1.207492946315368	35.3	-126.3
1.180816556522055	35.4	-126.19999999999999
1.173391029452652	35.5	-126.1
1.183449731937084	35.6	-126.0
1.2073883111462316	35.7	-125.89999999999999
1.2418459135686946	35.8	-125.8
1.2844682884107534	35.9	-125.69999999999999
1.3330525307045515	36.0	-125.6
1.383842288800809	36.1	-125.5
1.4303259799557608	36.2	-125.39999999999999
1.4636478923369929	36.3	-125.3
1.4748092911556483	36.4	-125.19999999999999
1.457772134227805	36.5	-125.1
1.411976956075229	36.6	-125.0
1.3429816737523863	36.7	-124.89999999999999
1.260836671443302	36.8	-124.8
1.1768814376450245	36.9	-124.69999999999999
1.1003386752011743	37.0	-124.6
1.0360830519668034	37.1	-124.5
0.9842792587445562	37.2	-124.39999999999999
0.9416958667712816	37.3	-124.3
0.9038615753252384	37.4	-124.19999999999999
0.8670738929543027	37.5	-124.1
0.8296233192440953	37.6	-124.0
0.7921148184242215	37.7	-123.89999999999999
0.7571307692770122	37.8	-123.8
0.7285623024537127	37.9	-123.69999999999999
0.7107725314640265	38.0	-123.6
0.7075928921205079	38.1	-123.5
0.7211774108965472	38.2	-123.39999999999999
0.7509495394934949	38.3	-123.3
0.7931044972934151	38.4	-123.19999999999999
0.8411213024200308	38.5	-123.1
0.8873946621980472	38.6	-123.0
0.9255354519787548	38.7	-122.89999999999999
0.952421085404146	38.8	-122.8
0.969023484959782	38.9	-122.69999999999999
0.9794963508925882	39.0	-122.6
0.988802174447348	39.1	-122.5
0.999900109223514	39.2	-122.39999999999999
1.0117981139518182	39.3	-122.3
1.0194391878731757	39.4	-122.19999999999999
1.0155614742939592	39.5	-122.1
0.993758820180541	39.6	-122.0
0.9514376203072246	39.7	-121.89999999999999
0.8914540336712193	39.8	-121.8
0.8218623968977364	39.9	-121.69999999999999
0.7540404917237641	40.0	-121.6
0.7000348413070931	40.1	-121.5
0.6700608297619961	40.2	-121.39999999999999
0.6707427213982806	40.3	-121.3
0.7041814402260422	40.4	-121.19999999999999
0.7676362192858563	40.5	-121.1
0.8536288452754329	40.6	-121.0
0.9505212204857212	40.7	-120.89999999999999
1.0438227080827518	40.8	-120.8
1.1184149944730513	40.9	-120.69999999999999
1.1615233907625993	41.0	-120.6
1.1657951071639654	41.1	-120.5
1.1315295950428057	41.2	-120.39999999999999
1.0671679259787237	41.3	-120.3
0.9876049482898974	41.4	-120.19999999999999
0.9105814832254806	41.5	-120.1
0.8521130577924877	41.6	-120.0
0.8223373681876522	41.7	-119.89999999999999
0.8231212941821229	41.8	-119.8
0.8482316645385303	41.9	-119.69999999999999
0.8859764150764695	42.0	-119.6
0.9232983057767132	42.1	-119.5
0.949761463435833	42.2	-119.39999999999999
0.9599825529137364	42.3	-119.3
0.9538046078488948	42.4	-119.19999999999999
0.9345474961938072	42.5	-119.1
0.9064965443614612	42.6	-119.0
0.8729997219684709	42.7	-118.89999999999999
0.8360463115392538	42.8	-118.8
0.7972962085649768	42.9	-118.69999999999999
0.7596966747803182	43.0	-118.6
0.7284975565403945	43.1	-118.5
0.7108120295806253	43.2	-118.39999999999999
0.713648555491682	43.3	-118.3
0.7411587463782772	43.4	-118.19999999999999
0.7923003679399436	43.5	-118.1
0.8600004403101769	43.6	-118.0
0.932317360592688	43.7	-117.89999999999999
0.9953190891889162	43.8	-117.8
1.036751441066673	43.9	-117.69999999999999
1.049300642345096	44.0	-117.6
1.0324199284214508	44.1	-117.5
0.9922069218840632	44.2	-117.39999999999999
0.9394730209182236	44.3	-117.3
0.8867080502096333	44.4	-117.19999999999999
0.8449234480445178	44.5	-117.1
0.8212711556883834	44.6	-117.0
0.8179623244038328	44.7	-116.89999999999999
0.8325166596733268	44.8	-116.8
0.8589750335629351	44.9	-116.69999999999999
0.8895518271134557	45.0	-116.6
0.916285221927766	45.1	-116.5
0.9324535506065276	45.2	-116.39999999999999
0.933678607644135	45.3	-116.3
0.9186408546754646	45.4	-116.19999999999999
0.8892522147129295	45.5	-116.1
0.8501077583548718	45.6	-116.0
0.8072214346096951	45.7	-115.89999999999999
0.766410497036377	45.8	-115.8
0.7319864157440363	45.9	-115.69999999999999
0.7063806577969491	46.0	-115.6
0.6908678364007332	46.1	-115.5
0.6868608438029005	46.2	-115.39999999999999
0.6967914551942624	46.3	-115.3
0.7237071032153216	46.4	-115.19999999999999
0.769452499737294	46.5	-115.1
0.8322775721660556	46.6	-115.0
0.9052971995328044	46.7	-114.89999999999999
0.9770113053578824	46.8	-114.8
1.0341210803182646	46.9	-114.69999999999999
1.0656555185954102	47.0	-114.6
1.0666703589897215	47.1	-114.5
1.0399381440232638	47.2	-114.39999999999999
0.994998160202118	47.3	-114.3
0.9451295502995928	47.4	-114.19999999999999
0.903590809135355	47.5	-114.1
0.8804826087062219	47.6	-114.0
0.8810029962858268	47.7	-113.89999999999999
0.9051446389086312	47.8	-113.8
0.9484455646214832	47.9	-113.69999999999999
1.0033555188636	48.0	-113.6
1.0609286530301505	48.1	-113.5
1.112644618741245	48.2	-113.39999999999999
1.1520946981595552	48.3	-113.3
1.1761574075583	48.4	-113.19999999999999
1.1853167329055236	48.5	-113.1
1.1830181465435867	48.6	-113.0
1.1743123921409973	48.7	-112.89999999999999
1.1643070753015003	48.8	-112.8
1.1569749012363129	48.9	-112.69999999999999
1.1546456631927475	49.0	-112.6
1.1581599996772107	49.1	-112.5
1.16737616264097	49.2	-112.39999999999999
1.18164505331697	49.3	-112.3
1.200015656829844	49.4	-112.19999999999999
1.2211935590249128	49.5	-112.1
1.243469955979418	49.6	-112.0
1.2648344290703897	49.7	-111.89999999999999
1.2833055412001793	49.8	-111.8
1.2973056900405078	49.9	-111.69999999999999
1.3058490357470824	50.0	-111.6
1.3084584960718435	50.1	-111.5
1.3049502917814944	50.2	-111.39999999999999
1.2953389974655174	50.3	-111.3
1.280008516905434	50.4	-111.19999999999999
1.2600410113154787	50.5	-111.1
1.237416775945393	50.6	-111.0
1.2148363932231525	50.7	-110.89999999999999
1.1951521492553063	50.8	-110.8
1.1806587554528225	50.9	-110.69999999999999
1.172586941052752	51.0	-110.6
1.1710138443004523	51.1	-110.5
1.175157668548961	51.2	-110.39999999999999
1.1838348521235875	51.3	-110.3
1.1958310685159357	51.4	-110.19999999999999
1.2100525938614386	51.5	-110.1
1.2254781121980225	51.6	-110.0
1.24101516767317	51.7	-109.89999999999999
1.2553551891044863	51.8	-109.8
1.266861356043049	51.9	-109.69999999999999
1.2734826432366249	52.0	-109.6
1.2727026101695806	52.1	-109.5
1.2615842189081818	52.2	-109.39999999999999
1.237020691967137	52.3	-109.3
1.1963005312031068	52.4	-109.19999999999999
1.1380261633704338	52.5	-109.1
1.063287970969879	52.6	-109.0
0.9767993370781436	52.7	-108.89999999999999
0.8875032706961461	52.8	-108.8
0.8080699993424023	52.9	-108.69999999999999
0.7528791876543837	53.0	-108.6
0.734590445115181	53.1	-108.5
0.7601192750808646	53.2	-108.39999999999999
0.8274509366264591	53.3	-108.3
0.9248033306040334	53.4	-108.19999999999999
1.032970349584634	53.5	-108.1
1.130454943044663	53.6	-108.0
1.1997527874895773	53.7	-107.89999999999999
1.2325313018996065	53.8	-107.8
1.2318231334678076	53.9	-107.69999999999999
1.2105205113376396	54.0	-107.6
1.1868599053389095	54.1	-107.5
1.1785787491910602	54.2	-107.39999999999999
1.1976520657329282	54.3	-107.3
1.2470587190187308	54.4	-107.19999999999999
1.3202289417104085	54.5	-107.1
1.403056468202004	54.6	-107.0
1.4778003007072285	54.7	-106.89999999999999
1.5278541614656782	54.8	-106.8
1.5421870250785503	54.9	-106.69999999999999
1.5182865150438771	55.0	-106.6
1.46275528315088	55.1	-106.5
1.3893328437659391	55.2	-106.39999999999999
1.3149067511100383	55.3	-106.3
1.2547496515511445	55.4	-106.19999999999999
1.2184781711824906	55.5	-106.1
1.2079582715727093	55.6	-106.0
1.2176899677639612	55.7	-105.89999999999999
1.237362668821766	55.8	-105.8
1.255583481379692	55.9	-105.69999999999999
1.2634857540701832	56.0	-105.6
1.2570937328033258	56.1	-105.5
1.2378519236739036	56.2	-105.39999999999999
1.211419559040341	56.3	-105.3
1.1853909230107011	56.4	-105.19999999999999
1.1668274411433022	56.5	-105.1
1.1603456322068002	56.6	-105.0
1.1671246129941557	56.7	-104.89999999999999
1.184826160096873	56.8	-104.8
1.2082240360791696	56.9	-104.69999999999999
1.2303200007752797	57.0	-104.6
1.243757126907479	57.1	-104.5
1.242300883780162	57.2	-104.39999999999999
1.2220684725654878	57.3	-104.3
1.1821685045631969	57.4	-104.19999999999999
1.1245875194942172	57.5	-104.1
1.0534880112412248	57.6	-104.0
0.9743528134679088	57.7	-103.89999999999999
0.8934176798754814	57.8	-103.8
0.8175110836764917	57.9	-103.69999999999999
0.7539835791444081	58.0	-103.6
0.7102001893014234	58.1	-103.5
0.692277786424268	58.2	-103.39999999999999
0.7033075316068278	58.3	-103.3
0.7418427738198636	58.4	-103.19999999999999
0.801549994906354	58.5	-103.1
0.8724684070937864	58.6	-103.0
0.9435264788246114	58.7	-102.89999999999999
1.0053089777618305	58.8	-102.8
1.0519492231977312	58.9	-102.69999999999999
1.0815172213460824	59.0	-102.6
1.0950749592225055	59.1	-102.5
1.0951729832858876	59.2	-102.39999999999999
1.084645915158529	59.3	-102.3
1.0661356743773334	59.4	-102.19999999999999
1.0421808523796112	59.5	-102.1
1.0153723829097423	59.6	-102.0
0.9881738318809196	59.7	-101.89999999999999
0.9624256825577098	59.8	-101.8
0.9389208881989954	59.9	-101.69999999999999
0.9174651851998736	60.0	-101.6
0.8975023831425251	60.1	-101.5
0.8789233204943532	60.2	-101.39999999999999
0.8624736103267925	60.3	-101.3
0.8494044777542731	60.4	-101.19999999999999
0.8405400802165215	60.5	-101.1
0.835417717085959	60.6	-101.0
0.8322178243814823	60.7	-100.89999999999999
0.8287543191778416	60.8	-100.8
0.8240770633218899	60.9	-100.69999999999999
0.8196985529347033	61.0	-100.6
0.8194946837433266	61.1	-100.5
0.8279806524717289	61.2	-100.39999999999999
0.8476128101716821	61.3	-100.3
0.8764724636696234	61.4	-100.19999999999999
0.9076928475748792	61.5	-100.1
0.9312258494980143	61.6	-100.0
0.9373622331423844	61.7	-99.89999999999999
0.9204486846531033	61.8	-99.8
0.8810422790371308	61.9	-99.69999999999999
0.8254828377543203	62.0	-99.6
0.7631980649048206	62.1	-99.5
0.7032561480390246	62.2	-99.39999999999999
0.6520495552454842	62.3	-99.3
0.613253335308005	62.4	-99.19999999999999
0.5897333987540241	62.5	-99.1
0.5857544775639988	62.6	-99.0
0.6075068286013785	62.7	-98.89999999999999
0.6609464947131992	62.8	-98.8
0.747714689851314	62.9	-98.69999999999999
0.8614127301745849	63.0	-98.6
0.9867618666503684	63.1	-98.5
1.1028825578441888	63.2	-98.39999999999999
1.1897525528369302	63.3	-98.3
1.2350658754893669	63.4	-98.19999999999999
1.2383162970908277	63.5	-98.1
1.2102408844560506	63.6	-98.0
1.1680490011027305	63.7	-97.89999999999999
1.1288772259310962	63.8	-97.8
1.1045475654379424	63.9	-97.69999999999999
1.099697676760922	64.0	-97.6
1.1133716463667078	64.1	-97.5
1.142349592915481	64.2	-97.39999999999999
1.1838537567164515	64.3	-97.3
1.236048179954647	64.4	-97.19999999999999
1.2963793498327705	64.5	-97.1
1.3592994886708183	64.6	-97.0
1.4153979685638431	64.7	-96.89999999999999
1.4531873791446628	64.8	-96.8
1.4632016923826598	64.9	-96.69999999999999
1.442545085252281	65.0	-96.6
1.3974493152337302	65.1	-96.5
1.3421361763959228	65.2	-96.39999999999999
1.294030196749994	65.3	-96.3
1.2672579531515673	65.4	-96.19999999999999
1.2673789829546624	65.5	-96.1
1.2897972667351736	65.6	-96.0
1.3225031333389676	65.7	-95.89999999999999
1.3516428851199165	65.8	-95.8
1.3670888137671189	65.9	-95.69999999999999
1.3654188555364497	66.0	-95.6
1.349307612454084	66.1	-95.5
1.3242930139380331	66.2	-95.39999999999999
1.2950876807711864	66.3	-95.3
1.2634612189840393	66.4	-95.19999999999999
1.2285132129539034	66.5	-95.1
1.1887261364097013	66.6	-95.0
1.1443446941431734	66.7	-94.89999999999999
1.098707508998472	66.8	-94.8
1.0579021043612606	66.9	-94.69999999999999
1.0290000780125907	67.0	-94.6
1.017722757082289	67.1	-94.5
1.0265154933693137	67.2	-94.39999999999999
1.0537397731944176	67.3	-94.3
1.0942080381256565	67.4	-94.19999999999999
1.140789039923236	67.5	-94.1
1.1864603901890551	67.6	-94.0
1.2260832172759992	67.7	-93.89999999999999
1.2573384803981051	67.8	-93.8
1.2806002631814732	67.9	-93.69999999999999
1.2978933563404225	68.0	-93.6
1.311371753035956	68.1	-93.5
1.3218962958621037	68.2	-93.39999999999999
1.3282659947486446	68.3	-93.3
1.32745826481418	68.4	-93.19999999999999
1.3158746087095778	68.5	-93.1
1.2911576998749157	68.6	-93.0
1.253820097777824	68.7	-92.89999999999999
1.2078930713144829	68.8	-92.8
1.1601520657938618	68.9	-92.69999999999999
1.118089635674829	69.0	-92.6
1.0873957946291162	69.1	-92.5
1.0699798845837651	69.2	-92.39999999999999
1.0633767542599706	69.3	-92.3
1.061810146428078	69.4	-92.19999999999999
1.0585166717059975	69.5	-92.1
1.0484419028395973	69.6	-92.0
1.0302973536559012	69.7	-91.89999999999999
1.0072296292417366	69.8	-91.8
0.9858595263831842	69.9	-91.69999999999999
0.9740321118048396	70.0	-91.6
0.9780765886070936	70.1	-91.5
1.0005508855475904	70.2	-91.39999999999999
1.039290928315764	70.3	-91.3
1.088108578000517	70.4	-91.19999999999999
1.13884673981121	70.5	-91.1
1.183976725392968	70.6	-91.0
1.218730035557003	70.7	-90.89999999999999
1.2420022214696222	70.8	-90.8
1.2558453769616102	70.9	-90.69999999999999
1.2639759877364232	71.0	-90.6
1.2700755918518265	71.1	-90.5
1.2766048573585096	71.2	-90.39999999999999
1.2844596967183617	71.3	-90.3
1.293333432778075	71.4	-90.19999999999999
1.3023618339980638	71.5	-90.1
1.3106326509812942	71.6	-90.0
1.3173769491191143	71.7	-89.89999999999999
1.321928742028248	71.8	-89.8
1.3236748068793225	71.9	-89.69999999999999
1.3221642102885611	72.0	-89.6
1.3173688718252916	72.1	-89.5
1.3099205541110632	72.2	-89.39999999999999
1.301115419672854	72.3	-89.3
1.292603352782483	72.4	-89.19999999999999
1.2858825115405772	72.5	-89.1
1.2818731126431968	72.6	-89.0
1.2808341209549945	72.7	-88.89999999999999
1.2826824923117592	72.8	-88.8
1.2874954320702705	72.9	-88.69999999999999
1.2957915839892509	73.0	-88.6
1.3082456128337243	73.1	-88.5
1.3248196993621026	73.2	-88.39999999999999
1.3437169924001284	73.3	-88.3
1.3608272821852463	73.4	-88.19999999999999
1.370246748841182	73.5	-88.1
1.3659883960108024	73.6	-88.0
1.3443712547151083	73.7	-87.89999999999999
1.30610959233682	73.8	-87.8
1.2570909286285272	73.9	-87.69999999999999
1.207286676713344	74.0	-87.6
1.1680011750823094	74.1	-87.5
1.1483930732586185	74.2	-87.39999999999999
1.1525417181431126	74.3	-87.3
1.1781405503140805	74.4	-87.19999999999999
1.217259718328064	74.5	-87.1
1.2588088012732128	74.6	-87.0
1.2917291587338058	74.7	-86.89999999999999
1.3077851455857763	74.8	-86.8
1.3031347976908694	74.9	-86.69999999999999
1.278457304153193	75.0	-86.6
1.2379766233662766	75.1	-86.5
1.188003513883394	75.2	-86.39999999999999
1.135533431230308	75.3	-86.3
1.0871192425490277	75.4	-86.19999999999999
1.0479414358129704	75.5	-86.1
1.020927348723503	75.6	-86.0
1.005978792635756	75.7	-85.89999999999999
0.9996697781038412	75.8	-85.8
0.9958896512523184	75.9	-85.69999999999999
0.987653922164951	76.0	-85.6
0.9697371824689784	76.1	-85.5
0.9412102863120512	76.2	-85.39999999999999
0.9067525940190356	76.3	-85.3
0.8759441066254233	76.4	-85.19999999999999
0.86050757565131	76.5	-85.1
0.8703396097065821	76.6	-85.0
0.9097680559032936	76.7	-84.89999999999999
0.9755098062488428	76.8	-84.8
1.0572381841637766	76.9	-84.69999999999999
1.1406797399051	77.0	-84.6
1.2120905484695437	77.1	-84.5
1.2623161483538548	77.2	-84.39999999999999
1.2887959943945928	77.3	-84.3
1.2948299593963697	77.4	-84.19999999999999
1.2867370852284277	77.5	-84.1
1.2704893828211044	77.6	-84.0
1.2494660257649324	77.7	-83.89999999999999
1.2241452186688415	77.8	-83.8
1.193371597018312	77.9	-83.69999999999999
1.1560506520784597	78.0	-83.6
1.1121660340135728	78.1	-83.5
1.0627541071832498	78.2	-83.39999999999999
1.0093301263397825	78.3	-83.3
0.9536330088250448	78.4	-83.19999999999999
0.8981921665104717	78.5	-83.1
0.8474032743936376	78.6	-83.0
0.8081396790978125	78.7	-82.89999999999999
0.7889275286608117	78.8	-82.8
0.7974611665239397	78.9	-82.69999999999999
0.8373049220246764	79.0	-82.6
0.9053394985715086	79.1	-82.5
0.9913891328564044	79.2	-82.39999999999999
1.0805163705994667	79.3	-82.3
1.1572033354797635	79.4	-82.19999999999999
1.2097471106048605	79.5	-82.1
1.233138764415498	79.6	-82.0
1.2294614167234457	79.7	-81.89999999999999
1.2059807366155155	79.8	-81.8
1.1720229583081796	79.9	-81.69999999999999
1.1360399404552384	80.0	-81.6
1.1038927106201692	80.1	-81.5
1.0786346067512658	80.2	-81.39999999999999
1.0613555603877676	80.3	-81.3
1.0522791795607271	80.4	-81.19999999999999
1.0514025752253735	80.5	-81.1
1.058410824926256	80.6	-81.0
1.0721126880691505	80.7	-80.89999999999999
1.0899533944169333	80.8	-80.8
1.1081159670741916	80.9	-80.69999999999999
1.1223763737285597	81.0	-80.6
1.129430870116645	81.1	-80.5
1.12812468981767	81.2	-80.39999999999999
1.1200240914124062	81.3	-80.3
1.1090477076675695	81.4	-80.19999999999999
1.1002571780922812	81.5	-80.1
1.0982030434037406	81.6	-80.0
1.1053300409097335	81.7	-79.89999999999999
1.120895694440013	81.8	-79.8
1.1407063919552505	81.9	-79.69999999999999
1.1578048341525082	82.0	-79.6
1.1640662850404204	82.1	-79.5
1.1524407041171345	82.2	-79.39999999999999
1.1193391733354645	82.3	-79.3
1.0664679272030226	82.4	-79.19999999999999
1.0013846232730597	82.5	-79.1
0.9363147106253156	82.6	-79.0
0.8852988194303344	82.7	-78.89999999999999
0.860384064581722	82.8	-78.8
0.8680491513295951	82.9	-78.69999999999999
0.9071010651514476	83.0	-78.6
0.9688320630803132	83.1	-78.5
1.0394388050595165	83.2	-78.39999999999999
1.1039009151520198	83.3	-78.3
1.1500173200608244	83.4	-78.19999999999999
1.1712834906217222	83.5	-78.1
1.1677424510461607	83.6	-78.0
1.1446679360087826	83.7	-77.89999999999999
1.1096909250014544	83.8	-77.8
1.0695233816691578	83.9	-77.69999999999999
1.0275763914315146	84.0	-77.6
0.9834349663014116	84.1	-77.5
0.934411728607312	84.2	-77.39999999999999
0.878500532867069	84.3	-77.3
0.8173579768850686	84.4	-77.19999999999999
0.7578064154028396	84.5	-77.1
0.7109079886571228	84.6	-77.0
0.6887130907055434	84.7	-76.89999999999999
0.6998802391056531	84.8	-76.8
0.7459694508054646	84.9	-76.69999999999999
0.8200190736771487	85.0	-76.6
0.9080979004843382	85.1	-76.5
0.9932956993363602	85.2	-76.39999999999999
1.0606398187367545	85.3	-76.3
1.1011309580758242	85.4	-76.19999999999999
1.1135686001647709	85.5	-76.1
1.1038045058485184	85.6	-76.0
1.0820538880985824	85.7	-75.89999999999999
1.059481187547562	85.8	-75.8
1.045256581240907	85.9	-75.69999999999999
1.044801009039493	86.0	-75.6
1.059322357016243	86.1	-75.5
1.086288716318756	86.2	-75.39999999999999
1.1203662811984143	86.3	-75.3
1.154492844921863	86.4	-75.19999999999999
1.180973261397304	86.5	-75.1
1.1926258377799923	86.6	-75.0
1.1839874058781743	86.7	-74.89999999999999
1.1524497864919987	86.8	-74.8
1.0990678623257089	86.9	-74.69999999999999
1.0287386117926212	87.0	-74.6
0.949562830455289	87.1	-74.5
0.8714428798278606	87.2	-74.39999999999999
0.804238166475554	87.3	-74.3
0.7559754644936417	87.4	-74.19999999999999
0.7316048637633632	87.5	-74.1
0.7325805559961713	87.6	-74.0
0.7572237963217734	87.7	-73.89999999999999
0.8015582344531663	87.8	-73.8
0.8602013326259583	87.9	-73.69999999999999
0.9270066067282792	88.0	-73.6
0.9954207381449984	88.1	-73.5
1.0587628518721923	88.2	-73.39999999999999
1.110716360827312	88.3	-73.3
1.1461800037847067	88.4	-73.19999999999999
1.1623190614755712	88.5	-73.1
1.1594025070088845	88.6	-73.0
1.1409738993403868	88.7	-72.89999999999999
1.11313967961502	88.8	-72.8
1.0831535664700955	88.9	-72.69999999999999
1.0577815621981743	89.0	-72.6
1.0419839605170655	89.1	-72.5
1.038237270964745	89.2	-72.39999999999999
1.0464878242330218	89.3	-72.3
1.064502757507606	89.4	-72.19999999999999
1.088366696698116	89.5	-72.1
1.1130148872765593	89.6	-72.0
1.1328587465943118	89.7	-71.89999999999999
1.142605751950689	89.8	-71.8
1.138265908425113	89.9	-71.69999999999999
1.1181459947543728	90.0	-71.6
1.0834803060644558	90.1	-71.5
1.0383448792811931	90.2	-71.39999999999999
0.98869514161827	90.3	-71.3
0.9407104989911522	90.4	-71.19999999999999
0.8989914301853539	90.5	-71.1
0.8653428501253794	90.6	-71.0
0.8387395371543215	90.7	-70.89999999999999
0.816584550879452	90.8	-70.8
0.7967295774341189	90.9	-70.69999999999999
0.7792761721014362	91.0	-70.6
0.7672062531931433	91.1	-70.5
0.7654513327509598	91.2	-70.39999999999999
0.7788281007331694	91.3	-70.3
0.8098681117139482	91.4	-70.19999999999999
0.8575970867997432	91.5	-70.1
0.9177497735915666	91.6	-70.0
0.9840923118930566	91.7	-69.89999999999999
1.0499721439735366	91.8	-69.8
1.1092465897813808	91.9	-69.69999999999999
1.1563170268007972	92.0	-69.6
1.185712168301015	92.1	-69.5
1.1920398250724955	92.2	-69.39999999999999
1.1709201848549848	92.3	-69.3
1.1208281482104248	92.4	-69.19999999999999
1.0450273231872549	92.5	-69.1
0.9524390799273468	92.6	-69.0
0.8565880293765333	92.7	-68.89999999999999
0.7725907419306255	92.8	-68.8
0.7130998045927692	92.9	-68.69999999999999
0.6847090057849017	93.0	-68.6
0.6862573374128798	93.1	-68.5
0.7097467034551275	93.2	-68.39999999999999
0.7435352090666092	93.3	-68.3
0.7765501798206882	93.4	-68.19999999999999
0.8018927213736049	93.5	-68.1
0.8185222578910264	93.6	-68.0
0.8305493342312277	93.7	-67.89999999999999
0.8446511269495649	93.8	-67.8
0.8668200643987782	93.9	-67.69999999999999
0.8997973985567732	94.0	-67.6
0.9421187391804487	94.1	-67.5
0.9889335947251974	94.2	-67.39999999999999
1.034015531968074	94.3	-67.3
1.0719596558510025	94.4	-67.19999999999999
1.099635708971673	94.5	-67.1
1.1164505150884605	94.6	-67.0
1.123598371637482	94.7	-66.89999999999999
1.1229370938241878	94.8	-66.8
1.1161806063179864	94.9	-66.69999999999999
1.1047569361605387	95.0	-66.6
1.090189334875558	95.1	-66.5
1.074511185927788	95.2	-66.39999999999999
1.0602397190867714	95.3	-66.3
1.0497721747133817	95.4	-66.19999999999999
1.0444793828826564	95.5	-66.1
1.0440002550861474	95.6	-66.0
1.0461509706047525	95.7	-65.89999999999999
1.0475325442515373	95.8	-65.8
1.0445685293670586	95.9	-65.69999999999999
1.034525111566444	96.0	-65.6
1.0161326328589408	96.1	-65.5
0.989674865114466	96.2	-65.39999999999999
0.9566906402412788	96.3	-65.3
0.9195789349129834	96.4	-65.19999999999999
0.8813440366167506	96.5	-65.1
0.8455159349765947	96.6	-65.0
0.816060296888188	96.7	-64.89999999999999
0.7970192643958818	96.8	-64.8
0.7917749112772897	96.9	-64.69999999999999
0.8021164479253781	97.0	-64.6
0.8275314408371792	97.1	-64.5
0.8651333716092602	97.2	-64.39999999999999
0.9103439390752988	97.3	-64.3
0.9580336480591528	97.4	-64.19999999999999
1.0035520077895947	97.5	-64.1
1.04315396352599	97.6	-64.0
1.0737323651737485	97.7	-63.89999999999999
1.092257399606544	97.8	-63.8
1.0955852904793817	97.9	-63.69999999999999
1.0811315106413693	98.0	-63.599999999999994
1.048371648355974	98.1	-63.5
1.0005154504319496	98.2	-63.39999999999999
0.945358471541037	98.3	-63.3
0.8944906445025945	98.4	-63.19999999999999
0.860693538733968	98.5	-63.099999999999994
0.8542116662007357	98.6	-63.0
0.879233153387821	98.7	-62.89999999999999
0.9320131135768266	98.8	-62.8
1.0015271655416265	98.9	-62.69999999999999
1.0725688393563466	99.0	-62.599999999999994
1.1302192257261534	99.1	-62.5
1.164057876367275	99.2	-62.39999999999999
1.170626030749962	99.3	-62.3
1.1534222915736374	99.4	-62.19999999999999
1.120731868130978	99.5	-62.099999999999994
1.0824117771154655	99.6	-62.0
1.047000607475158	99.7	-61.89999999999999
1.0201279843654922	99.8	-61.8
1.004445932353784	99.9	-61.69999999999999
1.0005848507516628	100.0	-61.599999999999994
1.0082978000921503	100.1	-61.5
1.0270977037226745	100.2	-61.39999999999999
1.0561372368913018	100.3	-61.3
1.0935591501524362	100.4	-61.19999999999999
1.1358112548813686	100.5	-61.099999999999994
1.1774098688055168	100.6	-61.0
1.2114321904194147	100.7	-60.89999999999999
1.230738059882109	100.8	-60.8
1.2296782446317214	100.9	-60.69999999999999
1.2058684025270785	101.0	-60.599999999999994
1.16150329040972	101.1	-60.5
1.103698520719271	101.2	-60.39999999999999
1.0435160672172952	101.3	-60.3
0.9936847611620544	101.4	-60.19999999999999
0.965494118839798	101.5	-60.099999999999994
0.9657336285376514	101.6	-60.0
0.9946703630537894	101.7	-59.89999999999999
1.045780702239938	101.8	-59.8
1.1073527614299763	101.9	-59.69999999999999
1.1654186900811512	102.0	-59.599999999999994
1.2070654081634145	102.1	-59.5
1.2231806130828755	102.2	-59.39999999999999
1.210057392260426	102.3	-59.3
1.1697609051655242	102.4	-59.19999999999999
1.1094753209482604	102.5	-59.099999999999994
1.040095432998749	102.6	-59.0
0.9742260793477728	102.7	-58.89999999999999
0.9237159953681284	102.8	-58.8
0.89702271633663	102.9	-58.69999999999999
0.8970132814432494	103.0	-58.599999999999994
0.9200043874498112	103.1	-58.5
0.9566759310088904	103.2	-58.39999999999999
0.994894321355039	103.3	-58.3
1.023680555622287	103.4	-58.19999999999999
1.036932755303615	103.5	-58.099999999999994
1.0354337884076017	103.6	-58.0
1.0262571761133557	103.7	-57.89999999999999
1.0196989012226252	103.8	-57.8
1.024886784975744	103.9	-57.69999999999999
1.0457882258584572	104.0	-57.599999999999994
1.0792012252607763	104.1	-57.5
1.115552961323463	104.2	-57.39999999999999
1.142244183992229	104.3	-57.3
1.1482953020458146	104.4	-57.19999999999999
1.1285356675248834	104.5	-57.099999999999994
1.0857106469368702	104.6	-57.0
1.029644498841554	104.7	-56.89999999999999
0.9737327211833824	104.8	-56.8
0.9301207062633722	104.9	-56.69999999999999
0.9054941104572806	105.0	-56.599999999999994
0.8991565080171958	105.1	-56.5
0.9040732217012142	105.2	-56.39999999999999
0.9102688081606908	105.3	-56.3
0.9090022930720072	105.4	-56.19999999999999
0.895969185551678	105.5	-56.099999999999994
0.872422402272095	105.6	-56.0
0.8441528802836042	105.7	-55.89999999999999
0.8191506221578981	105.8	-55.8
0.8050860841933805	105.9	-55.69999999999999
0.8074718200888465	106.0	-55.599999999999994
0.8287923209711936	106.1	-55.5
0.8684215292352023	106.2	-55.39999999999999
0.9229908271356364	106.3	-55.3
0.9869966716628228	106.4	-55.19999999999999
1.0536358265573385	106.5	-55.099999999999994
1.115912290058765	106.6	-55.0
1.1679213686111167	106.7	-54.89999999999999
1.205999761482817	106.8	-54.8
1.2293330121788868	106.9	-54.69999999999999
1.239753992266787	107.0	-54.599999999999994
1.2407978344360435	107.1	-54.5
1.23641052404644	107.2	-54.39999999999999
1.2298427348893788	107.3	-54.3
1.2231176138216886	107.4	-54.19999999999999
1.2171266958317228	107.5	-54.099999999999994
1.2120976989223098	107.6	-54.0
1.2080568730388614	107.7	-53.89999999999999
1.2050040737161305	107.8	-53.8
1.2027505199765676	107.9	-53.69999999999999
1.2005752085816992	108.0	-53.599999999999994
1.1969398446495318	108.1	-53.5
1.1894655540375842	108.2	-53.39999999999999
1.1752635461419496	108.3	-53.3
1.1516043743986162	108.4	-53.19999999999999
1.1168196022535253	108.5	-53.099999999999994
1.0712403480251238	108.6	-53.0
1.0178922281226035	108.7	-52.89999999999999
0.9626059177046152	108.8	-52.8
0.91325884788971	108.9	-52.69999999999999
0.8780950521196065	109.0	-52.599999999999994
0.8634453098479794	109.1	-52.5
0.8715563682942722	109.2	-52.39999999999999
0.8994011839452462	109.3	-52.3
0.9391310612374628	109.4	-52.19999999999999
0.9802658037341851	109.5	-52.099999999999994
1.01300447459465	109.6	-52.0
1.0315120375890476	109.7	-51.89999999999999
1.0359459748843771	109.8	-51.8
1.032396152554509	109.9	-51.69999999999999
1.0306665169392666	110.0	-51.599999999999994
1.040629420260437	110.1	-51.5
1.068443514139266	110.2	-51.39999999999999
1.1140278855078003	110.3	-51.3
1.170770809774556	110.4	-51.19999999999999
1.2276327674413512	110.5	-51.099999999999994
1.2728496786466068	110.6	-51.0
1.2977614400694686	110.7	-50.89999999999999
1.2992288659967488	110.8	-50.8
1.2797590396562637	110.9	-50.69999999999999
1.2455625170772475	111.0	-50.599999999999994
1.203731599555305	111.1	-50.5
1.1600167912592088	111.2	-50.39999999999999
1.1181254505442508	111.3	-50.3
1.0804283322950166	111.4	-50.19999999999999
1.0491093935250706	111.5	-50.099999999999994
1.0266602650852146	111.6	-50.0
1.0152447875320552	111.7	-49.89999999999999
1.0153732665622237	111.8	-49.8
1.0248958917654152	111.9	-49.69999999999999
1.0391772601951457	112.0	-49.599999999999994
1.0525690870169546	112.1	-49.5
1.0604747687953908	112.2	-49.39999999999999
1.0609229700101186	112.3	-49.3
1.0548531417057714	112.4	-49.19999999999999
1.0450708102751234	112.5	-49.099999999999994
1.0345727505244242	112.6	-49.0
1.025233765127142	112.7	-48.89999999999999
1.017549881893366	112.8	-48.8
1.011452159789036	112.9	-48.69999999999999
1.007550712532179	113.0	-48.599999999999994
1.0079141555654991	113.1	-48.5
1.015767736216631	113.2	-48.39999999999999
1.0341259275461898	113.3	-48.3
1.0640072476530325	113.4	-48.19999999999999
1.1031771393096477	113.5	-48.099999999999994
1.1461736866452712	113.6	-48.0
1.1857927375018626	113.7	-47.89999999999999
1.2155216408081486	113.8	-47.8
1.2319236765137411	113.9	-47.69999999999999
1.235911197517097	114.0	-47.599999999999994
1.232246792398581	114.1	-47.5
1.2273223242007476	114.2	-47.39999999999999
1.226011817602052	114.3	-47.3
1.2288731960739416	114.4	-47.19999999999999
1.2309476437587183	114.5	-47.099999999999994
1.222847782710243	114.6	-47.0
1.1939331637000818	114.7	-46.89999999999999
1.1364825666520753	114.8	-46.8
1.0492879627719494	114.9	-46.69999999999999
0.939238675139933	115.0	-46.599999999999994
0.8201746182321699	115.1	-46.5
0.709295192500943	115.2	-46.39999999999999
0.6223046652060258	115.3	-46.3
0.568914585884465	115.4	-46.19999999999999
0.5501876400664781	115.5	-46.099999999999994
0.5585737239810429	115.6	-46.0
0.5806013746774625	115.7	-45.89999999999999
0.601337921289295	115.8	-45.8
0.6091702512555428	115.9	-45.69999999999999
0.599352628088105	116.0	-45.599999999999994
0.5751605106484303	116.1	-45.5
0.5462865557532308	116.2	-45.39999999999999
0.5250740571989891	116.3	-45.3
0.5219661248565094	116.4	-45.19999999999999
0.5418376431478159	116.5	-45.099999999999994
0.5825129389354924	116.6	-45.0
0.6358792201154311	116.7	-44.89999999999999
0.6909615965018083	116.8	-44.8
0.7375966094176363	116.9	-44.69999999999999
0.769246448618724	117.0	-44.599999999999994
0.7840371546544431	117.1	-44.5
0.7839755307760389	117.2	-44.39999999999999
0.773056073527972	117.3	-44.3
0.755283235568219	117.4	-44.19999999999999
0.7334372249416418	117.5	-44.099999999999994
0.7088857287210981	117.6	-44.0
0.6822020844999993	117.7	-43.89999999999999
0.6540417741379172	117.8	-43.8
0.6257447463601393	117.9	-43.69999999999999
0.5993963716675218	118.0	-43.599999999999994
0.5774159221846311	118.1	-43.5
0.5619711963033162	118.2	-43.39999999999999
0.5545380753165549	118.3	-43.3
0.555757543948382	118.4	-43.19999999999999
0.5655123442000813	118.5	-43.099999999999994
0.583005056147534	118.6	-43.0
0.6066715509330615	118.7	-42.89999999999999
0.633973471730858	118.8	-42.8
0.661333283883584	118.9	-42.69999999999999
0.6845266322167081	119.0	-42.599999999999994
0.6996421499907022	119.1	-42.5
0.7043528755124056	119.2	-42.39999999999999
0.6989379507851616	119.3	-42.3
0.6864739827281784	119.4	-42.19999999999999
0.6719477110775556	119.5	-42.099999999999994
0.6605656428918478	119.6	-42.0
0.6559623853056501	119.7	-41.89999999999999
0.6590845013157327	119.8	-41.8
0.6682077183357276	119.9	-41.69999999999999
0.6800149574539832	120.0	-41.599999999999994
0.6912061204549557	120.1	-41.5
0.6999459611336516	120.2	-41.39999999999999
0.7066103924554998	120.3	-41.3
0.7136318082894462	120.4	-41.19999999999999
0.7245815263432747	120.5	-41.099999999999994
0.7428386031291605	120.6	-41.0
0.7702638545288286	120.7	-40.89999999999999
0.8062614004942332	120.8	-40.8
0.8475095813775032	120.9	-40.69999999999999
0.8884857437256495	121.0	-40.599999999999994
0.9226967823025196	121.1	-40.5
0.9443049238979933	121.2	-40.39999999999999
0.949686538518656	121.3	-40.3
0.9384669943376782	121.4	-40.19999999999999
0.9137497202594886	121.5	-40.099999999999994
0.8815256728639226	121.6	-40.0
0.8494854646060176	121.7	-39.89999999999999
0.825557668333291	121.8	-39.8
0.8164654825862259	121.9	-39.69999999999999
0.8265035878676864	122.0	-39.599999999999994
0.8566787888901836	122.1	-39.5
0.9043636826149882	122.2	-39.39999999999999
0.963614331620117	122.3	-39.3
1.0262275133562562	122.4	-39.19999999999999
1.0834233602058037	122.5	-39.099999999999994
1.1277868636672015	122.6	-39.0
1.1549290096923428	122.7	-38.89999999999999
1.1643435052100544	122.8	-38.8
1.159166693334985	122.9	-38.69999999999999
1.144921489212768	123.0	-38.599999999999994
1.127685972022567	123.1	-38.5
1.1123206459533854	123.2	-38.39999999999999
1.1013325069636315	123.3	-38.3
1.094686293582286	123.4	-38.19999999999999
1.0905010274646432	123.5	-38.099999999999994
1.0862411119873838	123.6	-38.0
1.079861520763442	123.7	-37.89999999999999
1.0704308557298183	123.8	-37.8
1.0580080275622048	123.9	-37.69999999999999
1.042896472614852	124.0	-37.599999999999994
1.0246993713861836	124.1	-37.5
1.001730665540075	124.2	-37.39999999999999
0.9712229370540738	124.3	-37.3
0.930433077726436	124.4	-37.19999999999999
0.8783066935302734	124.5	-37.099999999999994
0.8170188766350692	124.6	-37.0
0.7526515564488162	124.7	-36.89999999999999
0.6945482777480917	124.8	-36.8
0.6533978959981054	124.9	-36.69999999999999
0.6386020369714221	125.0	-36.599999999999994
0.6557334722952302	125.1	-36.5
0.7048162412412426	125.2	-36.39999999999999
0.7798442746523763	125.3	-36.3
0.8695952006617296	125.4	-36.19999999999999
0.9595506317713064	125.5	-36.099999999999994
1.034604668200139	125.6	-36.0
1.0821370310227398	125.7	-35.89999999999999
1.0948794282731678	125.8	-35.8
1.072856811578195	125.9	-35.69999999999999
1.0237046188104275	126.0	-35.599999999999994
0.9609890495545672	126.1	-35.5
0.9007630545449592	126.2	-35.39999999999999
0.8572661484475308	126.3	-35.3
0.8391062470055142	126.4	-35.19999999999999
0.8472013482672516	126.5	-35.099999999999994
0.8751845479218157	126.6	-35.0
0.9120859935721468	126.7	-34.89999999999999
0.9462498982551936	126.8	-34.8
0.9689919838354284	126.9	-34.69999999999999
0.976655180533204	127.0	-34.599999999999994
0.9704323165861358	127.1	-34.5
0.954298101651598	127.2	-34.39999999999999
0.932183290778244	127.3	-34.3
0.9057707958153396	127.4	-34.19999999999999
0.87389571349665	127.5	-34.099999999999994
0.8336997220798138	127.6	-34.0
0.7828626844515663	127.7	-33.89999999999999
0.7218072207937636	127.8	-33.8
0.6548903661163323	127.9	-33.69999999999999
0.5901264437600255	128.0	-33.599999999999994
0.5376050461264962	128.1	-33.5
0.5071887404466069	128.2	-33.400000000000006
0.506196498942169	128.3	-33.29999999999998
0.5376584305778531	128.4	-33.19999999999999
0.5995009334485932	128.5	-33.099999999999994
0.6847846520728611	128.6	-33.0
0.7828934413084785	128.7	-32.900000000000006
0.8813873890663075	128.8	-32.79999999999998
0.9681180082749984	128.9	-32.69999999999999
1.0331898421267611	129.0	-32.599999999999994
1.0704418981179389	129.1	-32.5
1.0782449591091663	129.2	-32.400000000000006
1.0595027790839322	129.3	-32.29999999999998
1.0208132439725748	129.4	-32.19999999999999
0.9708604796490312	129.5	-32.099999999999994
0.9183232824225224	129.6	-32.0
0.8698363646733845	129.7	-31.900000000000006
0.8286674890405203	129.8	-31.799999999999983
0.7946080742541366	129.9	-31.69999999999999
0.7651087305417502	130.0	-31.599999999999994
0.7371378787579652	130.1	-31.5
0.7089005102203396	130.2	-31.400000000000006
0.6806397753257034	130.3	-31.299999999999983
0.6542206152075773	130.4	-31.19999999999999
0.6317981195786537	130.5	-31.099999999999994
0.6142979245289605	130.6	-31.0
0.6004865248802391	130.7	-30.900000000000006
0.5871103012132824	130.8	-30.799999999999983
0.5701083858591185	130.9	-30.69999999999999
0.5464525925779506	131.0	-30.599999999999994
0.5158924587216565	131.1	-30.5
0.4818528021906686	131.2	-30.400000000000006
0.4509690243003946	131.3	-30.299999999999983
0.4312210437111172	131.4	-30.19999999999999
0.4292105643819024	131.5	-30.099999999999994
0.4476023872658744	131.6	-30.0
0.4838505594826353	131.7	-29.900000000000006
0.5309038459485946	131.8	-29.799999999999983
0.579740841116714	131.9	-29.69999999999999
0.6226881978475642	132.0	-29.599999999999994
0.6560181274187991	132.1	-29.5
0.6806157014321073	132.2	-29.400000000000006
0.7004656051714147	132.3	-29.299999999999983
0.7198513080496369	132.4	-29.19999999999999
0.7408373179625231	132.5	-29.099999999999994
0.7624090305252801	132.6	-29.0
0.781670088184003	132.7	-28.900000000000006
0.7962970180777094	132.8	-28.799999999999983
0.8067329275513666	132.9	-28.69999999999999
0.8167793861808255	133.0	-28.599999999999994
0.8321812073932379	133.1	-28.5
0.8579254934090794	133.2	-28.400000000000006
0.8956416659184775	133.3	-28.299999999999983
0.9423541656139156	133.4	-28.19999999999999
0.9910755839829432	133.5	-28.099999999999994
1.0328341740497975	133.6	-28.0
1.059200886990058	133.7	-27.900000000000006
1.0644220295308773	133.8	-27.799999999999983
1.0466857050968874	133.9	-27.69999999999999
1.0084870766837557	134.0	-27.599999999999994
0.9562421041599832	134.1	-27.5
0.8992309814173151	134.2	-27.400000000000006
0.8478737680719488	134.3	-27.299999999999983
0.8114747615554126	134.4	-27.19999999999999
0.7959190523936263	134.5	-27.099999999999994
0.8021135697949475	134.6	-27.0
0.8259045600085717	134.7	-26.900000000000006
0.8596647452902264	134.8	-26.799999999999983
0.8949587146937841	134.9	-26.69999999999999
0.9251310227005564	135.0	-26.599999999999994
0.9467064417901312	135.1	-26.5
0.9591479283507336	135.2	-26.400000000000006
0.9634117663876738	135.3	-26.299999999999983
0.9603380471727688	135.4	-26.19999999999999
0.9498604849069316	135.5	-26.099999999999994
0.931397043816626	135.6	-26.0
0.9050144769484514	135.7	-25.900000000000006
0.8725081331603886	135.8	-25.799999999999983
0.8376494796399387	135.9	-25.69999999999999
0.8054022671547615	136.0	-25.599999999999994
0.7805110206926065	136.1	-25.5
0.7661797781354406	136.2	-25.400000000000006
0.7634381194759708	136.3	-25.299999999999983
0.7713429477330046	136.4	-25.19999999999999
0.7876973025695582	136.5	-25.099999999999994
0.8097443227137718	136.6	-25.0
0.8344154069137332	136.7	-24.900000000000006
0.8581035821648317	136.8	-24.799999999999983
0.8763457557146399	136.9	-24.69999999999999
0.8839736136185163	137.0	-24.599999999999994
0.8761045922620072	137.1	-24.5
0.8498502624593032	137.2	-24.400000000000006
0.806074428312832	137.3	-24.299999999999983
0.7502530462824898	137.4	-24.19999999999999
0.6916984125787262	137.5	-24.099999999999994
0.6410958090457147	137.6	-24.0
0.6071599997983691	137.7	-23.900000000000006
0.5938089085640519	137.8	-23.799999999999983
0.5991985629979463	137.9	-23.69999999999999
0.6171928984016402	138.0	-23.599999999999994
0.6406797280011096	138.1	-23.5
0.6651750010861449	138.2	-23.400000000000006
0.6909212250998655	138.3	-23.299999999999983
0.722367488262598	138.4	-23.19999999999999
0.7652108974673221	138.5	-23.099999999999994
0.8224170588151998	138.6	-23.0
0.8911787510378093	138.7	-22.900000000000006
0.9623424494003272	138.8	-22.799999999999983
1.0226671709460704	138.9	-22.69999999999999
1.059000022194916	139.0	-22.599999999999994
1.0626664250357774	139.1	-22.5
1.0323871535183504	139.2	-22.400000000000006
0.9747506836194026	139.3	-22.299999999999983
0.9022645004976864	139.4	-22.19999999999999
0.8298388591591295	139.5	-22.099999999999994
0.770943411709542	139.6	-22.0
0.7345753118609981	139.7	-21.900000000000006
0.7237424519689477	139.8	-21.799999999999983
0.7356053995323574	139.9	-21.69999999999999
0.7629371360252686	140.0	-21.599999999999994
0.7962810756059294	140.1	-21.5
0.8261476401678283	140.2	-21.400000000000006
0.8447593614411872	140.3	-21.299999999999983
0.847128457043168	140.4	-21.19999999999999
0.8314990381455869	140.5	-21.099999999999994
0.7993087472854729	140.6	-21.0
0.7547924369407806	140.7	-20.900000000000006
0.7042446381072998	140.8	-20.799999999999983
0.6549022587934175	140.9	-20.69999999999999
0.6134984923279863	141.0	-20.599999999999994
0.584765712185197	141.1	-20.5
0.570381055969153	141.2	-20.400000000000006
0.5688593637339753	141.3	-20.299999999999983
0.5765958346358477	141.4	-20.19999999999999
0.5897228308618936	141.5	-20.099999999999994
0.6059459637181233	141.6	-20.0
0.62539305340596	141.7	-19.900000000000006
0.6499116894826248	141.8	-19.799999999999983
0.6810576741509431	141.9	-19.69999999999999
0.7178251856753171	142.0	-19.599999999999994
0.7554939524840456	142.1	-19.5
0.7865421278847247	142.2	-19.400000000000006
0.803528604047837	142.3	-19.299999999999983
0.8026945549938997	142.4	-19.19999999999999
0.7864274917991688	142.5	-19.099999999999994
0.763085258419975	142.6	-19.0
0.7439105452703747	142.7	-18.900000000000006
0.7382898807195102	142.8	-18.799999999999983
0.7495867444757593	142.9	-18.69999999999999
0.7736208576764639	143.0	-18.599999999999994
0.800601048776586	143.1	-18.5
0.8195970437467318	143.2	-18.400000000000006
0.8233916250228326	143.3	-18.299999999999983
0.8114528962553389	143.4	-18.19999999999999
0.7898140204393482	143.5	-18.099999999999994
0.7682079057105091	143.6	-18.0
0.7560025524593359	143.7	-17.900000000000006
0.7587554211385475	143.8	-17.799999999999983
0.7765752312026831	143.9	-17.69999999999999
0.8044583610301584	144.0	-17.599999999999994
0.833983478613398	144.1	-17.5
0.8555301695079276	144.2	-17.400000000000006
0.8604347186838645	144.3	-17.299999999999983
0.8428556746416456	144.4	-17.19999999999999
0.8012732414740791	144.5	-17.099999999999994
0.7394337430387267	144.6	-17.0
0.6663681041886971	144.7	-16.900000000000006
0.595118320166651	144.8	-16.799999999999983
0.540128416340629	144.9	-16.69999999999999
0.5137954073091218	145.0	-16.599999999999994
0.5231623414345596	145.1	-16.5
0.5678844870995978	145.2	-16.400000000000006
0.6402644036792978	145.3	-16.299999999999983
0.7274220288823106	145.4	-16.19999999999999
0.8148400461854511	145.5	-16.099999999999994
0.8899910367404213	145.6	-16.0
0.9447895980280452	145.7	-15.900000000000006
0.9762189561507794	145.8	-15.799999999999983
0.9853516170362536	145.9	-15.699999999999989
0.9756544974896024	146.0	-15.599999999999994
0.951602050050618	146.1	-15.5
0.9181770217074534	146.2	-15.400000000000006
0.8811160495905626	146.3	-15.299999999999983
0.8472180650821337	146.4	-15.199999999999989
0.8239777767087944	146.5	-15.099999999999994
0.8182556827252184	146.6	-15.0
0.8343685456834635	146.7	-14.900000000000006
0.8724488829691159	146.8	-14.799999999999983
0.9279217981085788	146.9	-14.699999999999989
0.992477801772025	147.0	-14.599999999999994
1.0562369156598268	147.1	-14.5
1.1102932721549834	147.2	-14.400000000000006
1.1487359705826925	147.3	-14.299999999999983
1.169561221720375	147.4	-14.199999999999989
1.1744066844432324	147.5	-14.099999999999994
1.1674586528333266	147.6	-14.0
1.1540462964521996	147.7	-13.900000000000006
1.1393554657203024	147.8	-13.799999999999983
1.1275018345409356	147.9	-13.699999999999989
1.1210343797241225	148.0	-13.599999999999994
1.1208368749316076	148.1	-13.5
1.1263283741978858	148.2	-13.400000000000006
1.135810402580271	148.3	-13.299999999999983
1.146794423026526	148.4	-13.199999999999989
1.1562099822997844	148.5	-13.099999999999994
1.1605561008385117	148.6	-13.0
1.156221843170433	148.7	-12.900000000000006
1.1402120712920374	148.8	-12.799999999999983
1.1112994967973728	148.9	-12.699999999999989
1.0712418874989074	149.0	-12.599999999999994
1.0253854220958476	149.1	-12.5
0.9819985484919028	149.2	-12.400000000000006
0.9501589977312253	149.3	-12.299999999999983
0.9367947700987912	149.4	-12.199999999999989
0.944126623125806	149.5	-12.099999999999994
0.968829495416168	149.6	-12.0
1.0035329983307304	149.7	-11.900000000000006
1.040072968683962	149.8	-11.799999999999983
1.0728640349222078	149.9	-11.699999999999989
1.1005406414082306	150.0	-11.599999999999994
1.1248674810390369	150.1	-11.5
1.1474771564146944	150.2	-11.400000000000006
1.1663680882593404	150.3	-11.299999999999983
1.1744628669812471	150.4	-11.199999999999989
1.1615720692480418	150.5	-11.099999999999994
1.1192746371575797	150.6	-11.0
1.0464948659439897	150.7	-10.900000000000006
0.952866895435716	150.8	-10.799999999999983
0.8577695919029733	150.9	-10.699999999999989
0.7848359355033234	151.0	-10.599999999999994
0.7538612293126219	151.1	-10.5
0.7733464222638717	151.2	-10.400000000000006
0.8367838130759148	151.3	-10.299999999999983
0.9243025452171733	151.4	-10.199999999999989
1.009125401252992	151.5	-10.099999999999994
1.0663988781427385	151.6	-10.0
1.0811267498529065	151.7	-9.900000000000006
1.052419276117283	151.8	-9.799999999999983
0.9927858785895292	151.9	-9.699999999999989
0.9230636282553044	152.0	-9.599999999999994
0.8650536874071013	152.1	-9.5
0.8345513811577036	152.2	-9.400000000000006
0.8370690581533342	152.3	-9.299999999999983
0.8674165852482572	152.4	-9.199999999999989
0.9128720386733165	152.5	-9.099999999999994
0.9584549469571904	152.6	-9.0
0.9922279812603698	152.7	-8.900000000000006
1.0087565830495082	152.8	-8.799999999999983
1.009752845797915	152.9	-8.699999999999989
1.0021230327132609	153.0	-8.599999999999994
0.9945915455868108	153.1	-8.5
0.9944175787587756	153.2	-8.400000000000006
1.0053730647740462	153.3	-8.299999999999983
1.0273834162193851	153.4	-8.199999999999989
1.0574876201185253	153.5	-8.099999999999994
1.091378740265455	153.6	-8.0
1.1248102915602285	153.7	-7.900000000000006
1.1544411253085531	153.8	-7.799999999999983
1.178031798892771	153.9	-7.699999999999989
1.1941548951908416	154.0	-7.599999999999994
1.2017234606587135	154.1	-7.5
1.1996873956023852	154.2	-7.400000000000006
1.1871588860667144	154.3	-7.299999999999983
1.1640075331052049	154.4	-7.199999999999989
1.131665498914882	154.5	-7.099999999999994
1.093657520383752	154.6	-7.0
1.0554018622481365	154.7	-6.900000000000006
1.023136468491801	154.8	-6.799999999999983
1.0022773194852097	154.9	-6.699999999999989
0.9958508507110152	155.0	-6.599999999999994
1.0036501629168502	155.1	-6.5
1.022455167769392	155.2	-6.400000000000006
1.0471861174219526	155.3	-6.299999999999983
1.0724838192696615	155.4	-6.199999999999989
1.094103275420056	155.5	-6.099999999999994
1.1096679561141276	155.6	-6.0
1.1186620707335282	155.7	-5.900000000000006
1.121855297571981	155.8	-5.799999999999983
1.1205229076191334	155.9	-5.699999999999989
1.1158152298932569	156.0	-5.599999999999994
1.1084694465068996	156.1	-5.5
1.0988533770869962	156.2	-5.400000000000006
1.0871865454329557	156.3	-5.299999999999983
1.0737459087313377	156.4	-5.199999999999989
1.058946982659416	156.5	-5.099999999999994
1.0433226597074965	156.6	-5.0
1.0275136511476115	156.7	-4.900000000000006
1.0123858162247754	156.8	-4.799999999999983
0.999280933984384	156.9	-4.699999999999989
0.9902603148479748	157.0	-4.599999999999994
0.9881154989796136	157.1	-4.5
0.9959567053282672	157.2	-4.400000000000006
1.016357901827697	157.3	-4.299999999999983
1.0502569169520155	157.4	-4.199999999999989
1.0959779964535554	157.5	-4.099999999999994
1.148789562532087	157.6	-4.0
1.2012951804136027	157.7	-3.9000000000000057
1.2447189608677305	157.8	-3.799999999999983
1.2708479773143817	157.9	-3.6999999999999886
1.2741208856814863	158.0	-3.5999999999999943
1.2532124997444365	158.1	-3.5
1.2115296436995913	158.2	-3.4000000000000057
1.156342199495886	158.3	-3.299999999999983
1.096753455670101	158.4	-3.1999999999999886
1.041188489811078	158.5	-3.0999999999999943
0.9953394796039342	158.6	-3.0
0.961364357778172	158.7	-2.9000000000000057
0.9385959674804196	158.8	-2.799999999999983
0.9253125287237944	158.9	-2.6999999999999886
0.920590698971303	159.0	-2.5999999999999943
0.9252280052591576	159.1	-2.5
0.9412420236695068	159.2	-2.4000000000000057
0.9702563096486	159.3	-2.299999999999983
1.0117115456616526	159.4	-2.1999999999999886
1.0619386403153874	159.5	-2.0999999999999943
1.114659082948358	159.6	-2.0
1.1627224636191131	159.7	-1.9000000000000057
1.2002971259055102	159.8	-1.799999999999983
1.2245865014048682	159.9	-1.6999999999999886
1.236443518243023	160.0	-1.5999999999999943
1.239772823492177	160.1	-1.5
1.2400571413738557	160.2	-1.4000000000000057
1.2425660364855815	160.3	-1.299999999999983
1.2507938495333526	160.4	-1.1999999999999886
1.2655135215295572	160.5	-1.0999999999999943
1.2846245695898673	160.6	-1.0
1.3037615808425234	160.7	-0.9000000000000057
1.3174636836922904	160.8	-0.799999999999983
1.3206020179421751	160.9	-0.6999999999999886
1.3097252400489878	161.0	-0.5999999999999943
1.2840253823565075	161.1	-0.5
1.2457085644762858	161.2	-0.4000000000000057
1.1996707950477146	161.3	-0.29999999999998295
1.1525249592495932	161.4	-0.19999999999998863
1.1111771862611102	161.5	-0.09999999999999432
1.0812992964131949	161.6	0.0
1.0661220733221084	161.7	0.09999999999999432
1.0659294201059488	161.8	0.20000000000001705
1.078450838134256	161.9	0.30000000000001137
1.1000449645439696	162.0	0.4000000000000057
1.127250352674576	162.1	0.5
1.1580843838915496	162.2	0.5999999999999943
1.1925053834976187	162.3	0.700000000000017
1.2317579687130102	162.4	0.8000000000000114
1.2768200241386451	162.5	0.9000000000000057
1.326663692058222	162.6	1.0
1.3772721514005877	162.7	1.0999999999999943
1.4221344631523851	162.8	1.200000000000017
1.454261611732099	162.9	1.3000000000000114
1.4689216723984777	163.0	1.4000000000000057
1.4657697618734136	163.1	1.5
1.4491963634525828	163.2	1.5999999999999943
1.4265731595430984	163.3	1.700000000000017
1.4051971710172344	163.4	1.8000000000000114
1.389432333384522	163.5	1.9000000000000057
1.3794276215820216	163.6	2.0
1.3719074513051084	163.7	2.0999999999999943
1.3624170510439777	163.8	2.200000000000017
1.347747984030698	163.9	2.3000000000000114
1.3273501469799245	164.0	2.4000000000000057
1.3032079627335538	164.1	2.5
1.2784892720661134	164.2	2.5999999999999943
1.2557929431010353	164.3	2.700000000000017
1.235850524654817	164.4	2.8000000000000114
1.2171917480771814	164.5	2.9000000000000057
1.1967994148501249	164.6	3.0
1.1714025473184957	164.7	3.0999999999999943
1.1389135438368303	164.8	3.200000000000017
1.0995636508378703	164.9	3.3000000000000114
1.0564260714077864	165.0	3.4000000000000057
1.0151630968552394	165.1	3.5
0.9829633504798851	165.2	3.5999999999999943
0.9667993823025304	165.3	3.700000000000017
0.9713798498022422	165.4	3.8000000000000114
0.9974139635429708	165.5	3.9000000000000057
1.040894800768675	165.6	4.0
1.0938830556067012	165.7	4.099999999999994
1.1467217366243638	165.8	4.200000000000017
1.190964306359298	165.9	4.300000000000011
1.2218734472091295	166.0	4.400000000000006
1.2394145989691685	166.1	4.5
1.247269049209815	166.2	4.599999999999994
1.2502694571259738	166.3	4.700000000000017
1.2514309038964655	166.4	4.800000000000011
1.2500260823999494	166.5	4.900000000000006
1.2417505507544375	166.6	5.0
1.2210833650052608	166.7	5.099999999999994
1.1848481130415145	166.8	5.200000000000017
1.1352612514408478	166.9	5.300000000000011
1.080830997410288	167.0	5.400000000000006
1.034370971610448	167.1	5.5
1.0087513200986125	167.2	5.599999999999994
1.0121380251684446	167.3	5.700000000000017
1.044777685173626	167.4	5.800000000000011
1.098718977000264	167.5	5.900000000000006
1.160547107300561	167.6	6.0
1.2159288169541222	167.7	6.099999999999994
1.2541265590793345	167.8	6.200000000000017
1.2708523731748498	167.9	6.300000000000011
1.268687085461225	168.0	6.400000000000006
1.2552951607904284	168.1	6.5
1.2403804822513915	168.2	6.599999999999994
1.2325293264091004	168.3	6.700000000000017
1.2368298536893632	168.4	6.800000000000011
1.2537098480878264	168.5	6.900000000000006
1.279029105351143	168.6	7.0
1.3052449977998617	168.7	7.099999999999994
1.323407893375903	168.8	7.200000000000017
1.3256702271618397	168.9	7.300000000000011
1.3078265712982464	169.0	7.400000000000006
1.2711779644103751	169.1	7.5
1.2229385263411967	169.2	7.599999999999994
1.1747115030570536	169.3	7.700000000000017
1.1392495475382294	169.4	7.800000000000011
1.1265154488569529	169.5	7.900000000000006
1.1405281581055164	169.6	8.0
1.1782663095239458	169.7	8.099999999999994
1.2310477642223787	169.8	8.200000000000017
1.2877182664083051	169.9	8.300000000000011
1.3382376917567316	170.0	8.400000000000006
1.376233308164322	170.1	8.5
1.3997499191331162	170.2	8.599999999999994
1.4103576571110277	170.3	8.700000000000017
1.4114530768728837	170.4	8.800000000000011
1.4066867627198965	170.5	8.900000000000006
1.399046477242841	170.6	9.0
1.3905713420958392	170.7	9.099999999999994
1.382346716223464	170.8	9.200000000000017
1.3745035941731034	170.9	9.300000000000011
1.366249869948839	171.0	9.400000000000006
1.3561653326284246	171.1	9.5
1.3428945967946406	171.2	9.599999999999994
1.3260188717291674	171.3	9.700000000000017
1.3065925740063242	171.4	9.800000000000011
1.286897707081235	171.5	9.900000000000006
1.2694208928143025	171.6	10.0
1.255623455044266	171.7	10.099999999999994
1.2453097899450896	171.8	10.200000000000017
1.2370642188504792	171.9	10.300000000000011
1.2294985984118534	172.0	10.400000000000006
1.222403458238552	172.1	10.5
1.216830596547234	172.2	10.599999999999994
1.2137842764882667	172.3	10.700000000000017
1.2121892293413183	172.4	10.800000000000011
1.2074976843919394	172.5	10.900000000000006
1.1921677533109705	172.6	11.0
1.1582723394619328	172.7	11.099999999999994
1.1012234776803984	172.8	11.200000000000017
