# Supplementary material for: An epifluorescence microscope design for naturalistic behavior and cellular activity in freely moving Caenorhabditis elegans
Source: Nat Commun. 2026 May 19;17:4411. doi: 10.1038/s41467-026-72709-w (PMC13187321; doi:10.1038/s41467-026-72709-w)
Supplement: Supplementary file 8 — Source data [file 41467_2026_72709_MOESM8_ESM.zip › fig3 ASH/TQ5856/ActivityTraces/worm11.csv]

a	time
1.0001957652515603	0.0
0.9923433484358379	0.1
0.9679981339771007	0.2
0.930523753654391	0.3
0.8881702329884745	0.4
0.8523268800319864	0.5
0.834105868278577	0.6
0.8404769681569746	0.7
0.8714347805314312	0.8
0.9193202700416546	0.9
0.9706792440073359	1.0
1.010139247166565	1.1
1.0249529679949185	1.2
1.0085077371124078	1.3
0.961612295762376	1.4
0.8915579648956633	1.5
0.8099810784522835	1.6
0.7306330507220615	1.7
0.6673762170622632	1.8
0.632012508736048	1.9
0.631754412097238	2.0
0.6670763447152173	2.1
0.7312586186432566	2.2
0.8123253385390452	2.3
0.8966416405792986	2.4
0.9724021929780142	2.5
1.031518266573147	2.6
1.0697181720017606	2.7
1.0858464883770773	2.8
1.0814411997294124	2.9
1.0607537830535945	3.0
1.0303924521947998	3.1
0.9977238003876653	3.2
0.9682567133594975	3.3
0.9435483666838217	3.4
0.9213753850639449	3.5
0.8984588855595128	3.6
0.8739416273536577	3.7
0.8509730324976397	3.8
0.8351192959002525	3.9
0.8308354026427379	4.0
0.8387381391392698	4.1
0.8556308672615387	4.2
0.876923279181917	4.3
0.8992535007918645	4.4
0.9211712951692098	4.5
0.941485425197643	4.6
0.9569002124143747	4.7
0.9613718227691715	4.8
0.9485787249751401	4.9
0.9165983502477335	5.0
0.8717986970262784	5.1
0.8286794045733124	5.2
0.8045259146611997	5.3
0.81114347269348	5.4
0.8482700200461042	5.5
0.9026760394226141	5.6
0.9536902084237663	5.7
0.9822264412738301	5.8
0.9787569549108273	5.9
0.9467118226999285	6.0
0.9002433524943182	6.1
0.857598061897889	6.2
0.8328531817893661	6.3
0.8295107686601395	6.4
0.8390996427976917	6.5
0.8459589927226643	6.6
0.8361156501457161	6.7
0.805475436902592	6.8
0.7626020574248435	6.9
0.7245730883551473	7.0
0.7086810906082213	7.1
0.7249974807566977	7.2
0.773518383187617	7.3
0.8460760279516881	7.4
0.9303215281698334	7.5
1.0128458004167606	7.6
1.0805154285951353	7.7
1.121278423355209	7.8
1.1262117301379637	7.9
1.093193792255007	8.0
1.0304665514754094	8.1
0.9571199170085373	8.2
0.8983181880039743	8.3
0.8758772879173805	8.4
0.8981674965392052	8.5
0.9549443414772041	8.6
1.0209006416425126	8.7
1.0670227503049488	8.8
1.0741078301795	8.9
1.0412843437301047	9.0
0.9851545844469456	9.1
0.930434284351337	9.2
0.8974551534592186	9.3
0.893165047331505	9.4
0.9099043044614041	9.5
0.9317497730826678	9.6
0.9441140787063713	9.7
0.9409095605476108	9.8
0.9257260172342379	9.9
0.9076205906415197	10.0
0.8953188316888187	10.1
0.893708007978886	10.2
0.9038606708622895	10.3
0.9249298541255215	10.4
0.9553895549777599	10.5
0.992505084569322	10.6
1.0309917096812702	10.7
1.0627793535661294	10.8
1.0790785677744044	10.9
1.0742303002208888	11.0
1.0493220771621612	11.1
1.0132279956580925	11.2
0.9798877479309371	11.3
0.9627463766606865	11.4
0.9690560459692268	11.5
0.9969265651225387	11.6
1.0363759500342626	11.7
1.0733312709233607	11.8
1.094241133955558	11.9
1.0894303159195566	12.0
1.0547674836598087	12.1
0.9922061188321377	12.2
0.9096389799570607	12.3
0.8198567764030181	12.4
0.7382090834909479	12.5
0.6791454803854031	12.6
0.6526278815650051	12.7
0.6617272669389034	12.8
0.7023195195876811	12.9
0.7649621269212922	13.0
0.8381655250558406	13.1
0.9116810759881762	13.2
0.978373853153417	13.3
1.033923660238132	13.4
1.0748747648537647	13.5
1.0967507230404923	13.6
1.0941363181850419	13.7
1.0633938822860185	13.8
1.0066676863483182	13.9
0.9344600000734162	14.0
0.8644571653092283	14.1
0.8163278278064778	14.2
0.8046374086851998	14.3
0.8332878769380121	14.4
0.894226150821306	14.5
0.9710013015787011	14.6
1.0453559936338102	14.7
1.1037367709511459	14.8
1.140996440941523	14.9
1.1601593800570822	15.0
1.1688552449524658	15.1
1.1741335439505152	15.2
1.1778267975937484	15.3
1.1746526932450096	15.4
1.1545694171731047	15.5
1.1090302403848067	15.6
1.0381465046232212	15.7
0.9541976152399324	15.8
0.8783339104130996	15.9
0.8315048244178228	16.0
0.8247960107343868	16.1
0.8551422965831471	16.2
0.908857739324209	16.3
0.9700923619273069	16.4
1.0281968521031928	16.5
1.0793624484330837	16.6
1.1226327508542238	16.7
1.1547019594021024	16.8
1.1684662767266785	16.9
1.1568383865326282	17.0
1.1188323168883907	17.1
1.0630350875104484	17.2
1.005612300244781	17.3
0.9639809856284302	17.4
0.949987676192236	17.5
0.9661409144575642	17.6
1.0060255713549748	17.7
1.0576765899765883	17.8
1.1078891804113118	17.9
1.1459903801029878	18.0
1.1663712674125737	18.1
1.169395828580183	18.2
1.1604380359715782	18.3
1.1472931859288522	18.4
1.136978693659966	18.5
1.1332885116714246	18.6
1.135940781359983	18.7
1.141189957966128	18.8
1.1432261625362705	18.9
1.1358768061679982	19.0
1.1145529763351576	19.1
1.078343441641676	19.2
1.0315661958092075	19.3
0.9836051055757389	19.4
0.9462408409877102	19.5
0.9290296820477382	19.6
0.9348022660790081	19.7
0.9578579631680845	19.8
0.9862720475726945	19.9
1.0074308948433712	20.0
1.0139209165511165	20.1
1.0066038259350822	20.2
0.9933594537326863	20.3
0.9844816042790883	20.4
0.9874683054191046	20.5
1.0039680920775549	20.6
1.0301469508139305	20.7
1.0597948534948272	20.8
1.0881802327613415	20.9
1.1144803964895804	21.0
1.1414519039829962	21.1
1.1724659095214132	21.2
1.2075829941182696	21.3
1.241256120275004	21.4
1.2637939860656817	21.5
1.2666642918282014	21.6
1.2489495695415138	21.7
1.2206434151398164	21.8
1.199608546883193	21.9
1.2028303982518835	22.0
1.2367900116755384	22.1
1.2931374061537495	22.2
1.3528620977428096	22.3
1.396623849369632	22.4
1.414819655573405	22.5
1.4113460698788782	22.6
1.3993761511458893	22.7
1.392418341034632	22.8
1.3961978948226461	22.9
1.405714889268923	23.0
1.408717390198328	23.1
1.3936972050995833	23.2
1.3583452416626223	23.3
1.3136798979447584	23.4
1.2804863956529666	23.5
1.2785760254067737	23.6
1.3142058834751644	23.7
1.373483835369388	23.8
1.4270194730830017	23.9
1.4442895686141652	24.0
1.4096592037518925	24.1
1.3305665890320302	24.2
1.2332013834133317	24.3
1.1486554814492105	24.4
1.0978725200971167	24.5
1.0837298907889497	24.6
1.0938977552338474	24.7
1.1118773118069425	24.8
1.1292231621267346	24.9
1.1514828621995141	25.0
1.1940106064456548	25.1
1.2697819756611204	25.2
1.3765280405066134	25.3
1.4917587440122557	25.4
1.580229199282121	25.5
1.6109053144489072	25.6
1.5739367807102322	25.7
1.4871145580014073	25.8
1.3871609388439698	25.9
1.3105690043770486	26.0
1.2753330480023854	26.1
1.2742043294687222	26.2
1.2826459264759924	26.3
1.2756739704132816	26.4
1.2430901568765447	26.5
1.1946237565311433	26.6
1.1531338673706126	26.7
1.140819984250849	26.8
1.1665736559090454	26.9
1.2210132103026752	27.0
1.2809717441600141	27.1
1.3202767171035543	27.2
1.3211239687201612	27.3
1.2809848888832611	27.4
1.2127449686634955	27.5
1.138871904244236	27.6
1.0825418138102336	27.7
1.0593666771660395	27.8
1.0727457422792621	27.9
1.1141894219580322	28.0
1.1678209355497993	28.1
1.2166289721100172	28.2
1.247776018695625	28.3
1.255345666718896	28.4
1.2404155379806536	28.5
1.2092773262535972	28.6
1.1707706727358262	28.7
1.1335044654663866	28.8
1.1035958906386194	28.9
1.0834423117054706	29.0
1.071783259333318	29.1
1.0649285152742258	29.2
1.058697898658136	29.3
1.050419802548913	29.4
1.0402630484948088	29.5
1.0313043174355512	29.6
1.0281652851055414	29.7
1.0347129893879687	29.8
1.0518655759593276	29.9
1.076605003566698	30.0
1.1027724018791472	30.1
1.1233718673304687	30.2
1.1333786543306792	30.3
1.131803203838685	30.4
1.1220919977754729	30.5
1.110654928301733	30.6
1.1040732701381955	30.7
1.1061116669493725	30.8
1.1158970840628721	30.9
1.1283627428921146	31.0
1.1370927345882682	31.1
1.1382375139909793	31.2
1.1331035255605135	31.3
1.127483743004226	31.4
1.1279506405329291	31.5
1.1377125003464048	31.6
1.1551445296184835	31.7
1.1760376368672303	31.8
1.197580137291557	31.9
1.220692304786739	32.0
1.248743704681155	32.1
1.2836348336181467	32.2
1.322264477773721	32.3
1.3560757024669279	32.4
1.3742196612249244	32.5
1.3686197017059432	32.6
1.3382829406382788	32.7
1.2908366911554046	32.8
1.2407053070154386	32.9
1.2046620480652768	33.0
1.1962312031729523	33.1
1.2206769319642508	33.2
1.2723418826332926	33.3
1.3357568356914038	33.4
1.390825652885202	33.5
1.4205158341547055	33.6
1.4177373296111577	33.7
1.387802076165178	33.8
1.3447025297819808	33.9
1.3027005116113943	34.0
1.2675914816905258	34.1
1.2327115465239333	34.2
1.1825317945761413	34.3
1.1024004149479505	34.4
0.9889494397812895	34.5
0.8545649350318965	34.6
0.7224326435388702	34.7
0.6145442411836084	34.8
0.5399177877144685	34.9
0.4906064595281213	35.0
0.44827636407224813	35.1
0.39731608164021714	35.2
0.33620083052441807	35.3
0.27998624128434646	35.4
0.2524575642081428	35.5
0.27278939335471053	35.6
0.34454606138344523	35.7
0.4528762508314089	35.8
0.5705231467110279	35.9
0.6684113195064132	36.0
0.7250624089975499	36.1
0.7312661335351012	36.2
0.6900147172520774	36.3
0.6138587431815057	36.4
0.5214968835558009	36.5
0.43388452210812256	36.6
0.36953476325204915	36.7
0.33968918226933487	36.8
0.3453643708941302	36.9
0.3781473708484865	37.0
0.42466703409038264	37.1
0.4723933893876926	37.2
0.5136804357029378	37.3
0.5462956494864166	37.4
0.5709564180757944	37.5
0.5880106165954491	37.6
0.5955255312785876	37.7
0.5899292786532888	37.8
0.568764277823396	37.9
0.5338619388798023	38.0
0.4929230795555777	38.1
0.4582935575604171	38.2
0.4432604010358394	38.3
0.4575427597975269	38.4
0.5039972530754766	38.5
0.5778124397080613	38.6
0.6682423061153542	38.7
0.7619539719868138	38.8
0.8466853056397217	38.9
0.9140691189149592	39.0
0.9609941073989428	39.1
0.9894938663196913	39.2
1.0055828106985294	39.3
1.017535782328227	39.4
1.0339958157675355	39.5
1.062275306261363	39.6
1.1072568944931365	39.7
1.1709898203002078	39.8
1.2522855106055295	39.9
1.3451166792868934	40.0
1.4355898162251637	40.1
1.4997347725627113	40.2
1.5063159318856925	40.3
1.4274819718783585	40.4
1.2546332824708586	40.5
1.0107381283791748	40.6
0.7490790100324378	40.7
0.5350468183657133	40.8
0.4187398018243661	40.9
0.41358248762785543	41.0
0.4934992860908285	41.1
0.6095910907233554	41.2
0.7152067890404801	41.3
0.7845084984461805	41.4
0.8160241238710935	41.5
0.8233800146591761	41.6
0.8222947027288968	41.7
0.822237343659858	41.8
0.8254154208520272	41.9
0.8303407936546493	42.0
0.8356365477825003	42.1
0.8416090952187719	42.2
0.8497515731343014	42.3
0.8616029326024567	42.4
0.8780166188521157	42.5
0.8989674371134045	42.6
0.9235244818572584	42.7
0.9497090339945877	42.8
0.974286131797285	42.9
0.9927946056802246	43.0
