# Supplementary material for: An epifluorescence microscope design for naturalistic behavior and cellular activity in freely moving Caenorhabditis elegans
Source: Nat Commun. 2026 May 19;17:4411. doi: 10.1038/s41467-026-72709-w (PMC13187321; doi:10.1038/s41467-026-72709-w)
Supplement: Supplementary file 8 — Source data [file 41467_2026_72709_MOESM8_ESM.zip › fig3 ASH/TQ5856/ActivityTraces/worm13.csv]

a	time
0.9064436601241805	0.0
0.8785911599902901	0.1
0.8755949531556972	0.2
0.8890320164202054	0.3
0.9097416013193693	0.4
0.9303526041808664	0.5
0.9464012407731857	0.6
0.9562753990586499	0.7
0.9605840880303269	0.8
0.9614052110276033	0.9
0.9615006457466696	1.0
0.9633783358531207	1.1
0.9681954798432381	1.2
0.9748253368343798	1.3
0.9796636389577115	1.4
0.9776526275465833	1.5
0.9644925239316157	1.6
0.9392933144360543	1.7
0.9063858456719338	1.8
0.8750781331687718	1.9
0.856954270142376	2.0
0.8615608133365213	2.1
0.8923388497186409	2.2
0.9447560783657047	2.3
1.0075857861686524	2.4
1.0666988591643287	2.5
1.1095189403927443	2.6
1.1281741043186517	2.7
1.1203609475000533	2.8
1.0882942882202036	2.9
1.0369614227826878	3.0
0.972803425602042	3.1
0.9031750315575162	3.2
0.8361593930214661	3.3
0.7800654273849026	3.4
0.7422810908807753	3.5
0.7277461432754414	3.6
0.7377040649572191	3.7
0.7693663030344919	3.8
0.8167241262326949	3.9
0.872228731125625	4.0
0.9287058340063772	4.1
0.9808223376784323	4.2
1.0256698472401324	4.3
1.0624258225633751	4.4
1.0914072689038659	4.5
1.113012826599157	4.6
1.1270061549374115	4.7
1.1323819251943326	4.8
1.1277995057228487	4.9
1.1123746119868332	5.0
1.0865437739611512	5.1
1.0527290372565066	5.2
1.0155486736413122	5.3
0.9813401056228361	5.4
0.9568729683566506	5.5
0.9474243412658091	5.6
0.9548158712269956	5.7
0.9763024268223272	5.8
1.0050421437663477	5.9
1.0322157223448922	6.0
1.0500175643844796	6.1
1.054234138005459	6.2
1.0453089958815018	6.3
1.0275678836471576	6.4
1.007160413238943	6.5
0.9897626060668183	6.6
0.9789771377537156	6.7
0.9758479809072006	6.8
0.9793473497015995	6.9
0.9873746712795838	7.0
0.9977777485337087	7.1
1.0090469097919064	7.2
1.02050664832391	7.3
1.0319850799104173	7.4
1.0430987130360645	7.5
1.0524619075659805	7.6
1.0572668023066394	7.7
1.0536613496993719	7.8
1.038086355111249	7.9
1.009246961931162	8.0
0.9698794047628564	8.1
0.9272536487542348	8.2
0.8916919380971038	8.3
0.8732568332324046	8.4
0.877800284019977	8.5
0.9041819563124837	8.6
0.9441953947496485	8.7
0.985587396416806	8.8
1.0170288487011518	8.9
1.0327772159261568	9.0
1.034719741923145	9.1
1.0306495781745038	9.2
1.029521485728362	9.3
1.0361165532937016	9.4
1.048050370853606	9.5
1.0569533744953745	9.6
1.05337914761986	9.7
1.0327726363566412	9.8
0.999008103717576	9.9
0.9632151166530278	10.0
0.9382738662627054	10.1
0.9319428928383496	10.2
0.9424977460792913	10.3
0.9593962491956342	10.4
0.968629777225901	10.5
0.9597856327596473	10.6
0.9309884307776357	10.7
0.889240593498934	10.8
0.8463414988208529	10.9
0.8129063335042768	11.0
0.7937463965511412	11.1
0.7868032562818547	11.2
0.7857514724512125	11.3
0.7845205718073958	11.4
0.7812404426874089	11.5
0.7796536437753814	11.6
0.7874229418016132	11.7
0.812273123782582	11.8
0.8578695702245909	11.9
0.921379694029007	12.0
0.9938139059620987	12.1
1.0629265511469146	12.2
1.1173230548657516	12.3
1.1499986906319983	12.4
1.1599662602233838	12.5
1.1515988192744464	12.6
1.1322801230955946	12.7
1.109498096729563	12.8
1.0885094971900975	12.9
1.0712982472407575	13.0
1.056990872382908	13.1
1.0433707430915131	13.2
1.0287817622345097	13.3
1.0136093093388796	13.4
1.000707280100796	13.5
0.9945735742584746	13.6
0.9995983281732616	13.7
1.0181025393168148	13.8
1.048986127673486	13.9
1.0875596303353818	14.0
1.1266567580059286	14.1
1.1586261618825304	14.2
1.1774731388287154	14.3
1.18039303892626	14.4
1.1682044283165836	14.5
1.1446295770755472	14.6
1.114810981192345	14.7
1.083713519448776	14.8
1.055029041522348	14.9
1.0308923195105224	15.0
1.01228304675451	15.1
0.999657518967829	15.2
0.9933159979459669	15.3
0.993287749688135	15.4
0.9989163714195471	15.5
1.0085723312502668	15.6
1.0198398447066763	15.7
1.0301841018337003	15.8
1.0377555237418807	15.9
1.041884391393342	16.0
1.0430188410886245	16.1
1.042206589972431	16.2
1.040479250784745	16.3
1.0385117321129695	16.4
1.0367182938676718	16.5
1.035657778060462	16.6
1.0364152816161007	16.7
1.0406064790503178	16.8
1.049825526928926	16.9
1.0646643413566064	17.0
1.0837421253791621	17.1
1.1033343523529167	17.2
1.1180439234310162	17.3
1.1225008326438997	17.4
1.113500240989092	17.5
1.091620670944018	17.6
1.061470465571241	17.7
1.0303081699698997	17.8
1.0055727135405705	17.9
0.9923943134101857	18.0
0.9921386161168421	18.1
1.00249499497013	18.2
1.0188790137250008	18.3
1.0363790265654673	18.4
1.05136884042116	18.5
1.062204950770723	18.6
1.0689158128837928	18.7
1.0722288029492457	18.8
1.072512228028685	18.9
1.0691853715958377	19.0
1.0609045792249887	19.1
1.046464534228326	19.2
1.0259975371483732	19.3
1.0018578003134684	19.4
0.9786464208668556	19.5
0.9621687156471268	19.6
0.9575959646564773	19.7
0.967519869435591	19.8
0.9907401805826129	19.9
1.0224064056406619	20.0
1.0555891521227792	20.1
1.083697435640756	20.2
1.1026990340717846	20.3
1.112119699129979	20.4
1.1143552076954442	20.5
1.1126876174708478	20.6
1.1091006713413498	20.7
1.1031084071520905	20.8
1.0922359409653468	20.9
1.0738368357580692	21.0
1.047147504675711	21.1
1.0143352082240764	21.2
0.9798798456895823	21.3
0.9485893681292175	21.4
0.9233384176038042	21.5
0.9038037358558111	21.6
0.8869594084510004	21.7
0.8691815477281132	21.8
0.8489550584585468	21.9
0.8287813441029084	22.0
0.8151487808937166	22.1
0.8162496383468516	22.2
0.8381857444076047	22.3
0.8812574634951909	22.4
0.9381508996299104	22.5
0.99521721345687	22.6
1.036727205952856	22.7
1.0505236383198484	22.8
1.0326250516463849	22.9
0.9886162327013966	23.0
0.9311036861935578	23.1
0.8744594925449486	23.2
0.8294708118729969	23.3
0.8005114383334828	23.4
0.7863750872681872	23.5
0.7837846073226185	23.6
0.7911020504543425	23.7
0.8098356598447435	23.8
0.8431140183596137	23.9
0.8923338858531483	24.0
0.9543435095952085	24.1
1.0210826939263034	24.2
1.0819522558827255	24.3
1.1275088741195942	24.4
1.1524871824842817	24.5
1.156883981757145	24.6
1.1451737884456052	24.7
1.1246119078056294	24.8
1.1034987842632722	24.9
1.089593000419959	25.0
1.0884052973966751	25.1
1.101380463437363	25.2
1.1246763647630413	25.3
1.149569585487169	25.4
1.1649138322808936	25.5
1.160842700654063	25.6
1.131986690414207	25.7
1.0786674288533173	25.8
1.0057998339989391	25.9
0.9206761847765884	26.0
0.8313377695233212	26.1
0.7464416838837766	26.2
0.6760122020929303	26.3
0.631426850707399	26.4
0.6233170258836793	26.5
0.6576375218165051	26.6
0.7318689178167798	26.7
0.8338566289512676	26.8
0.9446253682830766	26.9
1.0442966575420443	27.0
1.1184019923692774	27.1
1.1616191407320045	27.2
1.17741138445049	27.3
1.1742698112061318	27.4
1.160890588445962	27.5
1.1427888114362563	27.6
1.1216536451804457	27.7
1.097056179991177	27.8
1.0689343985658843	27.9
1.0391527150157658	28.0
1.011258428677967	28.1
0.9887493082461147	28.2
0.9730614748452692	28.3
0.9626514530471211	28.4
0.9539199734740489	28.5
0.9436367687632908	28.6
0.93155049397899	28.7
0.9215760882188248	28.8
0.9206066054564346	28.9
0.9353130239631972	29.0
0.968525742052315	29.1
1.0171568094670662	29.2
1.0728249313315354	29.3
1.1248352539684794	29.4
1.1638847341397793	29.5
1.184605752169266	29.6
1.1859407705909195	29.7
1.1697281159896917	29.8
1.1388412481723256	29.9
1.0961854158770534	30.0
1.044964767886019	30.1
0.9895917773918393	30.2
0.9361465631746713	30.3
0.8916630603067269	30.4
0.8623768592046978	30.5
0.851782343935829	30.6
0.85947470810583	30.7
0.8813097445567769	30.8
0.9107701911155761	30.9
0.9409752155781416	31.0
0.9666506142722631	31.1
0.9854823922450954	31.2
0.9984456127185778	31.3
1.0089068664159804	31.4
1.020640518901171	31.5
1.0353961162256249	31.6
1.0511021849721613	31.7
1.061827559139371	31.8
1.0599830809953905	31.9
1.0400784158080763	32.0
1.0022500787931876	32.1
0.9534992896880866	32.2
0.9055310662166849	32.3
0.8699169014016942	32.4
0.8529755907459488	32.5
0.8531718574569649	32.6
0.8625431868347676	32.7
0.8713663705369213	32.8
0.8734023811273096	32.9
0.8688125145736075	33.0
0.8633598518295904	33.1
0.8647530663141094	33.2
0.878474434453386	33.3
0.9053331145184953	33.4
0.9416037446158905	33.5
0.981035636321304	33.6
1.017272225058563	33.7
1.0455400441849254	33.8
1.0633256105340692	33.9
1.070425580061569	34.0
1.068820559411181	34.1
1.0624297939226917	34.2
1.0564197005430365	34.3
1.0557463979310995	34.4
1.0630892354462438	34.5
1.0769936259115684	34.6
1.0913949339816542	34.7
1.0973564382305898	34.8
1.086802531412247	34.9
1.056749568705367	35.0
1.0118467604065484	35.1
0.9635462265645568	35.2
0.9258537791377974	35.3
0.9095226413627798	35.4
0.9175560467305917	35.5
0.9442821570927696	35.6
0.9783580645664697	35.7
1.0079643245277037	35.8
1.0254043317043326	35.9
1.0288916914314197	36.0
1.021062700817229	36.1
1.00561328217895	36.2
0.9843760361507574	36.3
0.9566707696542633	36.4
0.9212359398483992	36.5
0.8793834239390876	36.6
0.8371675024647551	36.7
0.8048182957838595	36.8
0.7932210061501288	36.9
0.8089798417313931	37.0
0.8505921626701654	37.1
0.9078806284718572	37.2
0.9652613337540561	37.3
1.007502492024707	37.4
1.025379023366918	37.5
1.0187024440951689	37.6
0.9955200488055833	37.7
0.9681086865330153	37.8
0.9477928961021316	37.9
0.9409321710053825	38.0
0.9476021548144176	38.1
0.9630671106662243	38.2
0.9808730701485859	38.3
0.9958799184351289	38.4
1.005922677446571	38.5
1.011711012019951	38.6
1.0154925244695152	38.7
1.0194612733185844	38.8
1.024754109026889	38.9
1.031345030125309	39.0
1.0385858351887434	39.1
1.045862463184619	39.2
1.0529309713193826	39.3
1.0598269215091976	39.4
1.0665603385959634	39.5
1.072911517360769	39.6
1.0785003303996021	39.7
1.0830454170494317	39.8
1.0865497171012866	39.9
1.0891840058299138	40.0
1.0908742916682654	40.1
1.0908727742773054	40.2
1.0877059921231584	40.3
1.0797262154161735	40.4
1.0661127496109386	40.5
1.0478090858597016	40.6
1.0277859646461072	40.7
1.010307608394438	40.8
0.9994219257114746	40.9
0.9973818097058311	41.0
1.003832986367499	41.1
1.016250730022379	41.2
1.0314312666029217	41.3
1.0472219359603527	41.4
1.0634817029240773	41.5
1.0816591978453076	41.6
1.1031712820940887	41.7
1.1275013216466199	41.8
1.151166941520525	41.9
1.1682744934854752	42.0
1.1725273757458587	42.1
1.1597891378514178	42.2
1.1300390105558134	42.3
1.0878865305881087	42.4
1.0414821610028828	42.5
1.0002882000511424	42.6
0.9725041480539413	42.7
0.9629410076620173	42.8
0.9719196641189408	42.9
0.9954512169374697	43.0
1.0266032768366542	43.1
1.0576113884192084	43.2
1.0820570058363408	43.3
1.096419458127544	43.4
1.1005489069082057	43.5
1.096998704574123	43.6
1.0895307190532884	43.7
1.0813437448604868	43.8
1.073657781515701	43.9
1.065236653329233	44.0
1.0531989746247832	44.1
1.0349845550790735	44.2
1.0106979584160156	44.3
0.9845812315802602	44.4
0.9645000407212397	44.5
0.9592063666564684	44.6
0.9743909281141901	44.7
1.0094138324991744	44.8
1.0564768919841672	44.9
1.1028618168334945	45.0
1.135348538021997	45.1
1.1449070214733423	45.2
1.1297437130977503	45.3
1.0956576221634913	45.4
1.053831224165322	45.5
1.01706276799181	45.6
0.9957842820851057	45.7
0.9950831754877938	45.8
1.0135538931248564	45.9
1.0442627413434242	46.0
1.07745607975118	46.1
1.1040146075481718	46.2
1.1183353979609791	46.3
1.1195594431160816	46.4
1.1108289271967455	46.5
1.0971815680500279	46.6
1.0832507557762425	46.7
1.0718358629391103	46.8
1.0637638705823365	46.9
1.0587179919398306	47.0
1.056292421119487	47.1
1.0566018483184052	47.2
1.0601721527718475	47.3
1.06727882806788	47.4
1.0771673039357965	47.5
1.0876255378710449	47.6
1.0952355250115307	47.7
1.0963613022389178	47.8
1.0885950281989152	47.9
1.0720950358627637	48.0
1.0501587672771509	48.1
1.0285958084584508	48.2
1.0139723344683933	48.3
1.0113503207067525	48.4
1.0224348669268266	48.5
1.0448981297024102	48.6
1.0731412062043308	48.7
1.1001623704817107	48.8
1.1198113922304045	48.9
1.1286535196370269	49.0
1.1268839566545044	49.1
1.1180711557238059	49.2
1.1078411803688493	49.3
1.1019013218796831	49.4
1.104019477655668	49.5
1.1146607524264747	49.6
1.1308363457983759	49.7
1.1473054795581077	49.8
1.1587027321700596	49.9
1.1617079023987895	50.0
1.156306682057361	50.1
1.1455847912719095	50.2
1.1341763794262203	50.3
1.1261111404114597	50.4
1.1230604861432285	50.5
1.1237634025458514	50.6
1.1248436121517025	50.7
1.1225783744958042	50.8
1.1147439893814606	50.9
1.1016521483403723	51.0
1.0859273322377925	51.1
1.071254066132781	51.2
1.0608667535918646	51.3
1.0566239110858724	51.4
1.0590412957688096	51.5
1.067957039171911	51.6
1.0830689704526841	51.7
1.1037548992480193	51.8
1.1282479540790995	51.9
1.152894915565303	52.0
1.1723541322762006	52.1
1.1810452255810056	52.2
1.1753056735604197	52.3
1.1551404274315014	52.4
1.12457258557128	52.5
1.0903408469410318	52.6
1.0595620527362972	52.7
1.0374537311862697	52.8
1.0260666208104803	52.9
1.0243844706594563	53.0
1.0294962304986979	53.1
1.0381639100388609	53.2
1.048098611483478	53.3
1.0585076380807918	53.4
1.0698171402010224	53.5
1.082785443996003	53.6
1.0974377585131805	53.7
1.1123360684019277	53.8
1.1246000142405914	53.9
1.1307890851517903	54.0
1.1283272874563042	54.1
1.1167971700929462	54.2
1.0983808395663461	54.3
1.0770976105553567	54.4
1.057134557106528	54.5
1.0411142563310085	54.6
1.0292268774138167	54.7
1.019668665017881	54.8
1.0100562270827145	54.9
0.9989283109969225	55.0
0.9864724307555983	55.1
0.9741922259653215	55.2
0.9639443760046719	55.3
0.9571181186467019	55.4
0.9544875739461809	55.5
0.956640755544669	55.6
0.9643530383685653	55.7
0.9782413148802148	55.8
0.9975731267685136	55.9
1.0188873491757129	56.0
1.035577859995977	56.1
1.0393631520842457	56.2
1.0235742443139486	56.3
0.9869080074080793	56.4
0.9355128987314913	56.5
0.881690319219361	56.6
0.8391563223317401	56.7
0.8169019248816485	56.8
0.8149041753497297	56.9
0.8242923992261683	57.0
0.8322072235602573	57.1
0.828854980754022	57.2
0.8128869918567807	57.3
0.7921519251384658	57.4
0.7795279054737743	57.5
0.7862662119727255	57.6
0.8164368615330516	57.7
0.8651291580913083	57.8
0.9208290944926303	57.9
0.9703171127665553	58.0
1.003580775260473	58.1
1.0167537606061114	58.2
1.012339662950216	58.3
0.9971564750324776	58.4
0.97910643525228	58.5
0.9640397903055901	58.6
0.9538140739000748	58.7
0.9462417659427079	58.8
0.9369627496355608	58.9
0.9224637854123212	59.0
0.9028195923097182	59.1
0.882673142650596	59.2
0.8697065217486082	59.3
0.8711197256359509	59.4
0.8897795429116473	59.5
0.9220456494012509	59.6
0.9585578251188087	59.7
0.9878090529581212	59.8
1.0008994843639536	59.9
0.9952392486991287	60.0
0.9754815544890435	60.1
0.9513323662962738	60.2
0.9333587646561718	60.3
0.9287441616591361	60.4
0.9387641935741997	60.5
0.9588011627873149	60.6
0.980561570969719	60.7
0.9953698911414735	60.8
0.9972253146044192	60.9
0.9846239089439482	61.0
0.9607047697355839	61.1
0.9318580109564285	61.2
0.9054059193276771	61.3
0.8872299625880125	61.4
0.8801683282531689	61.5
0.8836367229833942	61.6
0.8943788810589288	61.7
0.9078170604847575	61.8
0.9193814080652345	61.9
0.9254521821020489	62.0
0.9239123699378698	62.1
0.9144860584886293	62.2
0.8989254682345729	62.3
0.880874648269726	62.4
0.8651616949906936	62.5
0.856503912054805	62.6
0.858022471393904	62.7
0.8702296924544026	62.8
0.8910181987671788	62.9
0.9166722087121981	63.0
0.9433434580191642	63.1
0.9681691524285652	63.2
0.9894432081898576	63.3
1.005853117591292	63.4
1.0153968319650355	63.5
1.0148295126362201	63.6
1.0002233255695467	63.7
0.9686044426614436	63.8
0.9199913661258781	63.9
0.858831992429427	64.0
0.793982268613838	64.1
0.7369267188311781	64.2
0.6986853136453233	64.3
0.6864676226197322	64.4
0.7013487968841092	64.5
0.7379256924321211	64.6
0.7861498577809297	64.7
0.8346441037271071	64.8
0.8742082255491166	64.9
0.9001964147100966	65.0
0.913004800019141	65.1
0.9167443509296336	65.2
0.9168776324184296	65.3
0.9178789108925858	65.4
0.9217866498119511	65.5
0.928015951909432	65.6
0.9342369143215448	65.7
0.9377270021442681	65.8
0.9365120326481053	65.9
0.9298403311656512	66.0
0.9179610361299639	66.1
0.901564910195034	66.2
0.8813710230043423	66.3
0.8581425244872547	66.4
0.8330396598829618	66.5
0.8079354332157811	66.6
0.7853271227435874	66.7
0.7677587160870581	66.8
0.7570183865315508	66.9
0.7535531757284468	67.0
0.7564370858144904	67.1
0.7639158947342056	67.2
0.7742318163482707	67.3
0.7862868430013251	67.4
0.79980621675311	67.5
0.814951204873225	67.6
0.831648159455695	67.7
0.8490766137477797	67.8
0.8656855416182305	67.9
0.8798024535878823	68.0
0.8905166179969531	68.1
0.8982824031502719	68.2
0.9047831471261315	68.3
0.9120126484836502	68.4
0.9210366493673849	68.5
0.9311609084034902	68.6
0.9400434996888933	68.7
0.9447348278540391	68.8
0.9430811763731269	68.9
0.9347662231277505	69.0
0.9215811678317094	69.1
0.907030991500848	69.2
0.895662945233834	69.3
0.8923347082904768	69.4
0.9012638317443048	69.5
0.9246089558519566	69.6
0.9608072468742437	69.7
1.003626613835097	69.8
1.043131564442071	69.9
1.068960790208192	70.0
1.0747370739939028	70.1
1.0611712332687826	70.2
1.0356557776845718	70.3
1.008072625606825	70.4
0.9850388781934492	70.5
0.9661384256665018	70.6
0.9447239778915852	70.7
0.9130922940730286	70.8
0.8690296689559678	70.9
0.8197285735314391	71.0
0.7805304229493575	71.1
0.768901684561432	71.2
0.7966501918904162	71.3
0.8641857346987983	71.4
0.9594012185201694	71.5
1.0614216166759376	71.6
1.1473952051290626	71.7
1.1996071582518328	71.8
1.210547087020987	71.9
1.184611467225759	72.0
1.1362394930881243	72.1
1.0851480255834534	72.2
1.0499641439657104	72.3
1.042034804724177	72.4
1.0614017343187145	72.5
1.0965606676603978	72.6
1.1284972246969631	72.7
1.137849074400112	72.8
1.112578349086988	72.9
1.0530587514985676	73.0
0.9723872844622887	73.1
0.8917109256063329	73.2
0.8325091451978059	73.3
0.8090484790763094	73.4
0.8240219050656853	73.5
0.8688556639489978	73.6
0.9280945369687572	73.7
0.985654846661297	73.8
1.0302445115726728	73.9
1.0579688713274722	74.0
1.071593183859307	74.1
1.0773835733031605	74.2
1.081285951182175	74.3
1.0861741311914814	74.4
1.0911499536180236	74.5
1.092842514977446	74.6
1.0878113781068977	74.7
1.074829881399318	74.8
1.0560607516511313	74.9
1.0367246147536184	75.0
1.0234875757411626	75.1
1.0222183335811084	75.2
1.0359071776922666	75.3
1.0634445718507877	75.4
1.0996870720873189	75.5
1.136835582762833	75.6
1.166693900044529	75.7
1.1830173078489368	75.8
1.1831049005617948	75.9
1.1681300422291079	76.0
1.1422893308367261	76.1
1.1113545136833876	76.2
1.0813305441466563	76.3
1.0576062201839906	76.4
1.0445030780001652	76.5
1.044860516573219	76.6
1.0594381056535271	76.7
1.0863304613774885	76.8
1.1208956449677556	76.9
1.1565942786029024	77.0
1.186644456762274	77.1
1.2058569492516245	77.2
1.2118408501078302	77.3
1.2051097493911858	77.4
1.1882411908449206	77.5
1.164718562341688	77.6
1.1381007781854988	77.7
1.1117608444139426	77.8
1.0889466421861025	77.9
1.0727134668608642	78.0
1.0654917036516058	78.1
1.0684734129752707	78.2
1.0812586846148073	78.3
1.1020721514939325	78.4
1.128427693751505	78.5
1.1577450378376033	78.6
1.1874504266579329	78.7
1.2145430985985348	78.8
1.2351516875662285	78.9
1.2447875751613613	79.0
1.239600958356553	79.1
1.2181947696391622	79.2
1.182981746147608	79.3
1.140125413055394	79.4
1.097828437094206	79.5
1.0636820580861106	79.6
1.042343107157053	79.7
1.034596072142808	79.8
1.0380257192159208	79.9
1.0486325411983641	80.0
1.0623642909621165	80.1
1.0758988636721774	80.2
1.0867492626647937	80.3
1.093266950313995	80.4
1.095005178004083	80.5
1.093302608720438	80.6
1.091414191733067	80.7
1.0935741422048764	80.8
1.1030722289691381	80.9
1.1202653578930772	81.0
1.1417659846461332	81.1
1.161518443628855	81.2
1.1733770594931303	81.3
1.1738525673830984	81.4
1.1635361401780349	81.5
1.1464652046431891	81.6
1.1278880416116024	81.7
1.1117630714388493	81.8
1.0993692451078523	81.9
1.0896328006326685	82.0
1.0807126941936334	82.1
1.0716958571950987	82.2
1.0633220808598378	82.3
1.0573794521331181	82.4
1.0552931945658774	82.5
1.0569192584680995	82.6
1.0603690860120543	82.7
1.0629889412397922	82.8
1.0628617867288939	82.9
1.0598686804933675	83.0
1.055645305431584	83.1
1.0525004585309528	83.2
1.0520467505895765	83.3
1.0544749894528356	83.4
1.0589426962066826	83.5
1.0647288830056207	83.6
1.072193737727017	83.7
1.0826392632267625	83.8
1.096918752253088	83.9
1.1136152994628852	84.0
1.1281198534059775	84.1
1.1335733675811475	84.2
1.1235731831981166	84.3
1.0954434471487897	84.4
1.0524216737986418	84.5
1.0035641855508877	84.6
0.9612042566142389	84.7
0.9368275039692668	84.8
0.9368273239717666	84.9
0.959673978993311	85.0
0.9956794557119854	85.1
1.0298211861596096	85.2
1.0470125278736604	85.3
1.0380021497305751	85.4
1.0033327434865704	85.5
0.9531975066355147	85.6
0.90281950421921	85.7
0.8654014289633052	85.8
0.8463015951665177	85.9
0.8416580097708299	86.0
0.8421836708324604	86.1
0.8397270093457169	86.2
0.8324623402194691	86.3
0.8254740101139038	86.4
0.8265214574238726	86.5
0.8399369800759876	86.6
0.8628026619095165	86.7
0.886001592896468	86.8
0.8995140408261036	86.9
0.8985943197592713	87.0
0.8869653497215878	87.1
0.875100328624258	87.2
0.8746713337651865	87.3
0.8924228979326507	87.4
0.9268547964914464	87.5
0.9693058662592225	87.6
1.008541301076775	87.7
1.036210703398689	87.8
1.0503937556238299	87.9
1.0557453346411232	88.0
1.0606116759911999	88.1
1.0728690185002892	88.2
1.0965222337800047	88.3
1.1303557015323817	88.4
1.1687355586001595	88.5
1.2037391035897411	88.6
1.2275395178834656	88.7
1.234317032090022	88.8
1.2214946174322043	88.9
1.1903889859456025	89.0
1.1463015096444116	89.1
1.0978670160762654	89.2
1.055443389363496	89.3
1.0286142776142047	89.4
1.02336080747953	89.5
1.0398153347231245	89.6
1.0714908643428787	89.7
1.1064471781572491	89.8
1.1301822796376082	89.9
1.129426832991802	90.0
1.0957269569763437	90.1
1.0278224867291015	90.2
0.9322770596249195	90.3
0.8223563433244236	90.4
0.7155321897050155	90.5
0.6301209096540323	90.6
0.5815582361637948	90.7
0.5788798117626329	90.8
0.6221921786273314	90.9
0.7020861124224924	91.0
0.8016978075922356	91.1
0.9012724208258572	91.2
0.9838946166123653	91.3
1.0402023900886932	91.4
1.070069908087576	91.5
1.0805596255764647	91.6
1.0812679793192668	91.7
1.0794718118437698	91.8
1.0774354449935513	91.9
1.0728884111648416	92.0
1.0618815645585042	92.1
1.0420689738053284	92.2
1.014563047104176	92.3
0.9836472138473519	92.4
0.9549639127604875	92.5
0.9334907736897408	92.6
0.922372276725926	92.7
0.9228262935925761	92.8
0.9345568242285229	92.9
0.9558890709701336	93.0
0.9832781492960712	93.1
1.0105805665931904	93.2
1.028994891602892	93.3
1.0284958241460358	93.4
1.0008751604800243	93.5
0.9435142294295834	93.6
0.8622944853383159	93.7
0.7720483592154606	93.8
0.6937524200606736	93.9
0.6489449104288371	94.0
0.6530500111371242	94.1
0.7099071541523833	94.2
0.8095810003978194	94.3
0.9305276495491965	94.4
1.0457199878515357	94.5
1.130844908776844	94.6
1.1717362041756543	94.7
1.1682880148333068	94.8
1.133356360818706	94.9
1.0872033854328005	95.0
1.0499331593123507	95.1
1.0350963113405796	95.2
1.04677610961065	95.3
1.0805069544351058	95.4
1.1265171513825862	95.5
1.1731511701875705	95.6
1.2091459929442538	95.7
1.22492179255571	95.8
1.2139716157557725	95.9
1.1750518835206063	96.0
1.114512280882687	96.1
1.0469166511352046	96.2
0.9922187705765295	96.3
0.9693922845644998	96.4
0.9886536206628359	96.5
1.0457939730450372	96.6
1.121633689596872	96.7
1.1873793218284083	96.8
1.2139414227572576	96.9
1.1815694737684668	97.0
1.0862994720900225	97.1
0.941352390921462	97.2
0.7736437653646933	97.3
0.6169403373081525	97.4
0.5036191541436633	97.5
0.45684568221898714	97.6
0.4848254688948136	97.7
0.5786434514668437	97.8
0.7146670724811766	97.9
0.8612454977533746	98.0
0.9877813404106748	98.1
1.0730683768896714	98.2
1.1099288330238322	98.3
1.1047414807053202	98.4
1.0726343144322865	98.5
1.0307698607539189	98.6
0.992522065973065	98.7
0.9644707466690858	98.8
0.9466638032730483	98.9
0.935274610990717	99.0
0.9260763887930167	99.1
0.9171556104808078	99.2
0.9098531344682823	99.3
0.907796934644198	99.4
0.9147464182582746	99.5
0.932455903068844	99.6
0.9596339179248082	99.7
0.9923779322023666	99.8
1.0256053001607528	99.9
1.054516219943737	100.0
1.0753266565306105	100.1
1.0852263688181882	100.2
1.0821759579846058	100.3
1.0652152597004445	100.4
1.0353478256050064	100.5
0.9962918365351795	100.6
0.9541393606831048	100.7
0.9155666257812577	100.8
0.8853206446609732	100.9
0.8644462971451006	101.0
0.8504730104072131	101.1
0.8396134774233971	101.2
0.8297043508850119	101.3
0.822072896327476	101.4
0.8211420508420487	101.5
0.831979111552968	101.6
0.8572374567359843	101.7
0.8952464950895457	101.8
0.9402473405346412	101.9
0.9845075628059813	102.0
1.0210790376054864	102.1
1.0458275045295429	102.2
1.0580116819638579	102.3
1.059588131969886	102.4
1.053982612854386	102.5
1.0450384609467123	102.6
1.036403658354967	102.7
1.0311729861000165	102.8
1.0314759211085547	102.9
1.0379109231050903	103.0
1.0490456681952327	103.1
1.061370689448954	103.2
1.0699978099099774	103.3
1.0700855547225907	103.4
1.0585993933642368	103.5
1.0357457196612463	103.6
1.0053988110663379	103.7
0.9741518759384027	103.8
0.9492012201643432	103.9
0.9358642874887282	104.0
0.9358036909241572	104.1
0.9467636598513132	104.2
0.9639099315487911	104.3
0.982076328561123	104.4
0.9977987778529462	104.5
1.010199060670788	104.6
1.0204515231103368	104.7
1.0303270818776387	104.8
1.0407284365552025	104.9
1.0509895474089341	105.0
1.0591374989356857	105.1
1.0627032594566426	105.2
1.0594270016426806	105.3
1.0474813498639182	105.4
1.0253935487689378	105.5
0.9922139379583598	105.6
0.9483155472376096	105.7
0.8965882084239429	105.8
0.8431782632210194	105.9
0.7968610770219664	106.0
0.7667869678326314	106.1
0.7593433008212123	106.2
0.7755667878295998	106.3
0.8104292942158531	106.4
0.8544344817535584	106.5
0.8968276092023345	106.6
0.9289980066236103	106.7
0.9467074834548848	106.8
0.9504840099580504	106.9
0.9444135846113851	107.0
0.9341596375635356	107.1
0.9251068802351077	107.2
0.9211674820287957	107.3
0.9243074762412978	107.4
0.9345448301754702	107.5
0.9501589967648981	107.6
0.968039774238879	107.7
0.9842697004585571	107.8
0.9950000284286588	107.9
0.997448650513212	108.0
0.9906145364344106	108.1
0.9753108435219603	108.2
0.9534547909320202	108.3
0.927037548372613	108.4
0.8974803902168502	108.5
0.8658948145555138	108.6
0.8341487932183914	108.7
0.8059776268016055	108.8
0.7871436813486663	108.9
0.7840850176291045	109.0
0.801399052809383	109.1
0.839335045483911	109.2
0.892671434723157	109.3
0.9517540952448573	109.4
1.0053936576549105	109.5
1.0443906553268905	109.6
1.0641991942099505	109.7
1.0657492253967795	109.8
1.0543668572028486	109.9
1.0375156747838037	110.0
1.0223600005473754	110.1
1.0139206315626634	110.2
1.014137567913904	110.3
1.021793691030659	110.4
1.0331175118960643	110.5
1.042882978488595	110.6
1.0458111893224515	110.7
1.0379981167777896	110.8
1.0180219578477423	110.9
0.9874348618271556	111.0
0.9505258239083986	111.1
0.9134504059864192	111.2
0.8829493361079431	111.3
0.8649088151634063	111.4
0.8630268793824173	111.5
0.8778947043141332	111.6
0.9068135664046652	111.7
0.9445141959393571	111.8
0.9845962858830961	111.9
1.021137414582845	112.0
1.0498081144178182	112.1
1.0681212089288197	112.2
1.074985764372709	112.3
1.070145780086547	112.4
1.0540552320586312	112.5
1.028295858577857	112.6
0.9961208841969728	112.7
0.9625064292067436	112.8
0.9333556048784579	112.9
0.9140280381915379	113.0
0.9077960558828005	113.1
0.9148956148490235	113.2
0.9325598785887359	113.3
0.956011503991649	113.4
0.9800530025420706	113.5
1.0007254846707074	113.6
1.0164888439968252	113.7
1.0284829789974068	113.8
1.039692993690086	113.9
1.0532622733433383	114.0
1.0706363914407402	114.1
1.0904254407377694	114.2
1.108628983537394	114.3
1.1202101445100994	114.4
1.1212717349520547	114.5
1.1107258476200814	114.6
1.0906151699685984	114.7
1.0650003746651324	114.8
1.03811088326149	114.9
1.0127910602707924	115.0
0.989986803442273	115.1
0.969340190048278	115.2
0.9503450626765805	115.3
0.9333155514370065	115.4
0.9196723470253537	115.5
0.9115146479655731	115.6
0.9108129375754582	115.7
0.9186663853261976	115.8
0.9349405156507686	115.9
0.9583622595866845	116.0
0.9869253941701638	116.1
1.0183267339196191	116.2
1.0501630622772014	116.3
1.0797924240661092	116.4
1.104046637454082	116.5
1.119220311768991	116.6
1.12175847657505	116.7
1.1097170640968315	116.8
1.084492931739685	116.9
1.0518440836007112	117.0
1.021222766018255	117.1
1.0030932027115864	117.2
1.004986675423063	117.3
1.0279901338693376	117.4
1.065536875668106	117.5
1.105486106236633	117.6
1.1348752935020436	117.7
1.1452543390889205	117.8
1.1360515790185473	117.9
1.1143323290470946	118.0
1.0911382528813223	118.1
1.076318044708067	118.2
1.0744174812408276	118.3
1.08347481972097	118.4
1.0969434112326788	118.5
1.1073891220603496	118.6
1.1099173300490195	118.7
1.103722207666537	118.8
1.0913456209461752	118.9
1.0764596559251944	119.0
1.061600832983474	119.1
1.0470691908366367	119.2
1.0313990935390143	119.3
1.012913336441791	119.4
0.9913682122677924	119.5
0.9687686879808307	119.6
0.9489430086696422	119.7
0.9361065846442441	119.8
0.9331014511266889	119.9
0.9401091153673463	120.0
0.9544150902013397	120.1
0.9713630981942823	120.2
0.9861442957717838	120.3
0.9957020844211208	120.4
0.9999422419276477	120.5
1.0016918660959868	120.6
1.0053760388458597	120.7
1.014958249262599	120.8
1.0320412745381862	120.9
1.0549574096419363	121.0
1.0792164321828266	121.1
1.0990631563291977	121.2
1.1094385242196467	121.3
1.1075544734466836	121.4
1.0935692733304572	121.5
1.0702852561825307	121.6
1.0421523231006704	121.7
1.0140115051550567	121.8
0.9899642280459827	121.9
0.9726076333890322	122.0
0.9627276415018294	122.1
0.9594315681135646	122.2
0.960630218000786	122.3
0.9637302459893198	122.4
0.9663671073477799	122.5
0.9670025208558145	122.6
0.9652369018409427	122.7
0.9617564582693261	122.8
0.9579437366525232	122.9
0.955298412430428	123.0
0.9548877702582539	123.1
0.9570270510883394	123.2
0.9612763201852867	123.3
0.9666899555128743	123.4
0.9721524477715807	123.5
0.9766323858372459	123.6
0.9792749450928426	123.7
0.9793704797422732	123.8
0.976310943671527	123.9
0.9696419155696039	124.0
0.9592461721810805	124.1
0.9455919625797135	124.2
0.9298962606664885	124.3
0.9140398018963687	124.4
0.9001560269563942	124.5
0.8899816527541067	124.6
0.8842229777515105	124.7
0.8822554496278783	124.8
0.882367249819074	124.9
0.8825062592725883	125.0
0.8812205209122609	125.1
0.878349435301066	125.2
0.8751142949936686	125.3
0.8735401702214162	125.4
0.875474209798989	125.5
0.8816721966735792	125.6
0.8913888601311196	125.7
0.9026400171698501	125.8
0.9129535589113296	125.9
0.9201918659852734	126.0
0.9230486449438282	126.1
0.9210807464418724	126.2
0.9144489901545723	126.3
0.9036910176455173	126.4
0.8897321330451542	126.5
0.874053845804989	126.6
0.8587230640676744	126.7
0.8460309730016776	126.8
0.8377857295443984	126.9
0.8346246828438177	127.0
0.835788686898892	127.1
0.8395370463808778	127.2
0.8439537592368735	127.3
0.8476317357038446	127.4
0.8498443841562335	127.5
0.8502414340142068	127.6
0.848497142434641	127.7
0.8443622313859245	127.8
0.8381795165000643	127.9
0.8314222259323915	128.0
0.8266255633123312	128.1
0.8264050576517474	128.2
0.831903039318928	128.3
0.841524336170559	128.4
0.8508284604397244	128.5
0.8539005816648322	128.6
0.8457406882263583	128.7
0.8246381304204208	128.8
0.7934439456137959	128.9
0.7591204105313414	129.0
0.7306855774260547	129.1
0.716329579261335	129.2
0.7207801647927998	129.3
0.743841272353198	129.4
0.7805182933756466	129.5
0.8225248492255607	129.6
0.8605174082596208	129.7
0.8862908588650326	129.8
0.8943795977022426	129.9
0.8828680908575587	130.0
0.8534914410915744	130.1
0.8111832182859783	130.2
0.7631522393954576	130.3
0.7174987938845645	130.4
0.6814631100944029	130.5
0.6596359431825248	130.6
0.6526917344055931	130.7
0.6572189225711953	130.8
0.6669064145071306	130.9
0.6747935085507706	131.0
0.675774336627212	131.1
0.6683587686204551	131.2
0.6549663344026331	131.3
0.6406541381647457	131.4
0.6308523198040605	131.5
0.6290853257042899	131.6
0.6356238040416768	131.7
0.6475840291680526	131.8
0.6603734203954759	131.9
0.6698240917521814	132.0
0.6740704938062753	132.1
0.674325052062196	132.2
0.6741746146483808	132.3
0.6776957637181132	132.4
0.6872725963285164	132.5
0.7021847060680719	132.6
0.7186665553378765	132.7
0.7313833577533834	132.8
0.7355495281444056	132.9
0.7286575421241634	133.0
0.7111222295370824	133.1
0.6858190683557096	133.2
0.6570346905582947	133.3
0.6294365755216677	133.4
0.6073591492952896	133.5
0.5943224161790686	133.6
0.5925640270945192	133.7
0.6025309955008595	133.8
0.6225306805179323	133.9
0.6488284761297445	134.0
0.6763241404888426	134.1
0.6996736341626255	134.2
0.7145433672627711	134.3
0.7186657133365436	134.4
0.7124398347859464	134.5
0.6988950367417116	134.6
0.6829067257441566	134.7
0.6697214248083914	134.8
0.6631522087675601	134.9
0.6641216552527007	135.0
0.6702983858131631	135.1
0.677209899288086	135.2
0.6805075837188008	135.3
0.6783829566374244	135.4
0.6729210732475294	135.5
0.6696225347092659	135.6
0.675227061359841	135.7
0.6948353583473679	135.8
0.7296705011762465	135.9
0.7764647551297822	136.0
0.8286242976553645	136.1
0.8784946296105767	136.2
0.9196635070077248	136.3
0.9484401339567847	136.4
0.9642313557231619	136.5
0.9690906764743542	136.6
0.9669179161647223	136.7
0.9626048851541731	136.8
0.9611045117355065	136.9
0.9662704563830546	137.0
0.9795237521141892	137.1
0.9988076377339614	137.2
1.018538404783513	137.3
1.0310477476141464	137.4
1.029334605540589	137.5
1.010135114261058	137.6
0.9758800364178458	137.7
0.9344042099160503	137.8
0.8962535118910043	137.9
0.8706267113003863	138.0
0.8617513809827175	138.1
0.8673754460079872	138.2
0.8800805415527614	138.3
0.8907832469344021	138.4
0.8927683422802681	138.5
0.8844077047860968	138.6
0.8694294800444715	138.7
0.8548176802748826	138.8
0.8475162145234747	138.9
0.8515504187510008	139.0
0.8667986467326714	139.1
0.8897188085211549	139.2
0.9153782839128074	139.3
0.9396290134482637	139.4
0.9604035525023633	139.5
0.9777161137306737	139.6
0.9926623142595117	139.7
1.0061542120728382	139.8
1.018123039971242	139.9
1.0275454923521905	140.0
1.0331417013179716	140.1
1.0342360682829905	140.2
1.0312435853022885	140.3
1.0255187042493359	140.4
1.0186946318545522	140.5
1.011908020274732	140.6
1.0053053467346222	140.7
0.9980181908834571	140.8
0.9885462184813819	140.9
0.9753519059744176	141.0
0.957484787448096	141.1
0.9351179593741639	141.2
0.9098955065461815	141.3
0.8849530109791833	141.4
0.8644650386564166	141.5
0.8526861428537229	141.6
0.8526805752451576	141.7
0.8651599037915647	141.8
0.8879191611671144	141.9
0.9161993823349432	142.0
0.9439568636128386	142.1
0.9656392209798947	142.2
0.9778277673203878	142.3
0.9801289669283673	142.4
0.974990177590476	142.5
0.9665564797330136	142.6
0.9590772194698556	142.7
0.9555102972700893	142.8
0.9567902432678072	142.9
0.9618492940293036	143.0
0.96814614811739	143.1
0.9723600297878172	143.2
0.9710523702506855	143.3
0.9613036970161196	143.4
0.9413999830199882	143.5
0.9115123423390148	143.6
0.8741165710425339	143.7
0.8338355868177009	143.8
0.7965569122217422	143.9
0.7680097923760413	144.0
0.7522872484860275	144.1
0.7508738368849291	144.2
0.7625280050100044	144.3
0.7839706189496936	144.4
0.810967786346543	144.5
0.8392779103367425	144.6
0.8651234638871139	144.7
0.885218143338948	144.8
0.8966782598153731	144.9
0.8971794730089867	145.0
0.8854951742402176	145.1
0.8622451109485785	145.2
0.830492077499737	145.3
0.7958347692600889	145.4
0.7657863447157124	145.5
0.7484022452207854	145.6
0.7503126322777826	145.7
0.7745602119453816	145.8
0.81891450822637	145.9
0.875463404792013	146.0
0.9320574211791838	146.1
0.9755412994059935	146.2
0.9958742759741317	146.3
0.9896445954850375	146.4
0.9615062579464949	146.5
0.9227863289880852	146.6
0.8876370956400272	146.7
0.8681314876868067	146.8
0.8701672801481743	146.9
0.8917504569563012	147.0
0.9242830252629214	147.1
0.9562635279031246	147.2
0.9778189040158475	147.3
0.9841671166681343	147.4
0.976646418976599	147.5
0.9611182451444938	147.6
0.944786404671082	147.7
0.9331291831827846	147.8
0.9283624244911703	147.9
0.9298338675428054	148.0
0.9356226058634521	148.1
0.9440549148813321	148.2
0.9541505516183736	148.3
0.9649252685962921	148.4
0.9743580055618055	148.5
0.9790939416750066	148.6
0.9754277396644844	148.7
0.9611531526316893	148.8
0.937137333579282	148.9
0.9075055878249807	149.0
0.8781287371154002	149.1
0.8541782400987904	149.2
0.8381332202093132	149.3
0.8293558214632734	149.4
0.8253652184243084	149.5
0.8238961927538728	149.6
0.824423905010447	149.7
0.8283129356360065	149.8
0.8377211943141673	149.9
0.8541589858227072	150.0
0.8776633871580172	150.1
0.9069254451215398	150.2
0.9399367081423455	150.3
0.9744136907853597	150.4
1.00762196297441	150.5
1.0359276585439836	150.6
1.054841844866537	150.7
1.0600755715449193	150.8
1.0493283861097882	150.9
1.0237927034088168	151.0
0.9882833400375899	151.1
0.9496416241114496	151.2
0.9141458352576214	151.3
0.8853323295854169	151.4
0.8634112012114987	151.5
0.8464788971229712	151.6
0.8326456230476078	151.7
0.8217169154046541	151.8
0.8154669651076754	151.9
0.8164966753290481	152.0
0.8265243342325717	152.1
0.8451795823185753	152.2
0.8698997595582518	152.3
0.8967625694777526	152.4
0.9215782158291369	152.5
0.9406181070128106	152.6
0.950857914406962	152.7
0.9501210298015663	152.8
0.9375954994456237	152.9
0.9147686998484654	153.0
0.8861951938953279	153.1
0.8592085472225435	153.2
0.842063853831799	153.3
0.840927501074524	153.4
0.8570392290578855	153.5
0.8856061013250014	153.6
0.9172698515515497	153.7
0.9416633210477849	153.8
0.951417398303436	153.9
0.9446994080751614	154.0
0.9251422150977481	154.1
0.8994129784675572	154.2
0.8738717725370866	154.3
0.8521234382480934	154.4
0.8346160324850151	154.5
0.8201973619706932	154.6
0.8084321531509715	154.7
0.8011177269770257	154.8
0.8019838356063296	154.9
0.8146764771102305	155.0
0.8401533781001079	155.1
0.8749898663970528	155.2
0.9116341420672531	155.3
0.940643761253003	155.4
0.9539383939172965	155.5
0.9476290697391662	155.6
0.9232301278145586	155.7
0.8868501117117948	155.8
0.8468623375979583	155.9
0.8111300777017333	156.0
0.7848778659248814	156.1
0.7698373848597351	156.2
0.7646578329571554	156.3
0.7660966665187255	156.4
0.7703776980172228	156.5
0.7742731558727365	156.6
0.7757427047415578	156.7
0.774159695697727	156.8
0.7702097141183352	156.9
0.7655192005871152	157.0
0.7620619429562275	157.1
0.7614477676794197	157.2
0.7642836373645222	157.3
0.7698329218878233	157.4
0.7761301294596658	157.5
0.7805463136576025	157.6
0.7806191951902673	157.7
0.7748501159107155	157.8
0.763177020337836	157.9
0.74695575282846	158.0
0.7284692626134425	158.1
0.7101641248599233	158.2
0.6939236557918159	158.3
0.680677596445638	158.4
0.6705019211437508	158.5
0.663117170410249	158.6
0.6584529536592634	158.7
0.6568554847162429	158.8
0.6586790923800505	158.9
0.6633909332019066	159.0
0.6687366567334746	159.1
0.6706833308519876	159.2
0.6645835609972406	159.3
0.6473499797791078	159.4
0.6197196453530014	159.5
0.5873646820770083	159.6
0.5599525438618278	159.7
0.5481906790667135	159.8
0.5599524007756631	159.9
0.5971797840565961	160.0
0.6550120540860216	160.1
0.7235726253000732	160.2
0.7915794293576683	160.3
0.8500984320564348	160.4
0.8947967121464109	160.5
0.925927144201838	160.6
0.9464784917649781	160.7
0.9597781854604335	160.8
0.9678900333558482	160.9
0.9714478423740017	161.0
0.9706068973585554	161.1
0.9661804239697149	161.2
0.9600789662599061	161.3
0.9547611491260843	161.4
0.9520810798119582	161.5
0.952245984304431	161.6
0.9534547493829437	161.7
0.9523724287523694	161.8
0.9452184261991967	161.9
0.9290835984488859	162.0
0.9031010421820357	162.1
0.8691431736985535	162.2
0.8317502027242258	162.3
0.7970980511933048	162.4
0.77110347791014	162.5
0.757209536613686	162.6
0.7547679519044307	162.7
0.7589319516509809	162.8
0.7624368970548467	162.9
0.7587458956278436	163.0
0.7452209650899557	163.1
0.7247449235751119	163.2
0.7048157930740515	163.3
0.6943515441505822	163.4
0.6996692341135442	163.5
0.7216427567287095	163.6
0.7555119326328819	163.7
0.7934249859028921	163.8
0.8282891701990984	163.9
0.8567606340619408	164.0
0.8797192206904272	164.1
0.9000940461456273	164.2
0.9195491176928811	164.3
0.9362953874384796	164.4
0.945636670930019	164.5
0.9431249400489465	164.6
0.9284310696948802	164.7
0.9073461810178297	164.8
0.8902417922096181	164.9
0.8873628345473779	165.0
0.9032987226385971	165.1
0.9336797544905853	165.2
0.9661010019462625	165.3
0.9850620108757822	165.4
0.9786099225552362	165.5
0.9435363127558192	165.6
0.8867917949184717	165.7
0.8227066831709993	165.8
0.7675424392142173	165.9
0.7338923303984494	166.0
0.7271597715220106	166.1
0.7451073956980665	166.2
0.7800379337364906	166.3
0.8222289554770823	166.4
0.8631001025568055	166.5
0.8971107873727002	166.6
0.9221586172093069	166.7
0.9388650633885273	166.8
0.9493878658797605	166.9
0.9563107578310341	167.0
0.9618932832851741	167.1
0.9676994309877557	167.2
0.974478752740441	167.3
0.9821655336171423	167.4
0.9899355675214068	167.5
0.996336644400965	167.6
0.999535245868055	167.7
0.99770442741186	167.8
0.9895451216906977	167.9
0.9748890259762494	168.0
0.9552516351282012	168.1
0.9340750988038755	168.2
0.9163063275119511	168.3
0.9070675471071961	168.4
0.9095918038436669	168.5
0.9231880199789145	168.6
0.9423847109011356	168.7
0.958155289255649	168.8
0.9611765326514113	168.9
0.9458568563809411	169.0
0.9131562225267128	169.1
0.8705968192266487	169.2
0.8292481998607587	169.3
0.7990889476863938	169.4
0.7850298455444578	169.5
0.7854876768960662	169.6
0.7939863001618204	169.7
0.8027021191668358	169.8
0.8060397444391223	169.9
0.8025874844471812	170.0
0.7948581161487502	170.1
0.7873716139139458	170.2
0.7842732530213782	170.3
0.7875939197418734	170.4
0.79668325464305	170.5
0.808723014162643	170.6
0.8198782914527892	170.7
0.8266172412109819	170.8
0.8268623846524655	170.9
0.8207379937973069	171.0
0.8107062264803283	171.1
0.8009415831000947	171.2
0.79599015890311	171.3
0.7990874499842454	171.4
0.8107922313438065	171.5
0.8286005692329313	171.6
0.8478245155469317	171.7
0.8633922753892321	171.8
0.8717078357979097	171.9
0.871664622696306	172.0
0.864424989792483	172.1
0.8523387652653958	172.2
0.8378487517561086	172.3
0.8230605344130355	172.4
0.8099721922289701	172.5
0.8007322599548785	172.6
0.7972588994996326	172.7
0.8001675463602439	172.8
0.8077257185651272	172.9
0.8158152086946474	173.0
0.8193506785818583	173.1
0.8146230750494085	173.2
0.8013083768585969	173.3
0.782947121443949	173.4
0.7655363680520115	173.5
0.7549356399600563	173.6
0.7544141786217152	173.7
0.7635157579615446	173.8
0.778643814387861	173.9
0.7948768538619952	174.0
0.8080099959849769	174.1
0.8158943684151847	174.2
0.8186629956533702	174.3
0.8180272778379512	174.4
0.8161797032802509	174.5
0.8148369060643837	174.6
0.8147232595020206	174.7
0.8155393814420325	174.8
0.8163074258741243	174.9
0.8159274436263608	175.0
0.8137438420844643	175.1
0.809887601816683	175.2
0.8052031623031809	175.3
0.8007521433460333	175.4
0.7971483208612519	175.5
0.7941393985141632	175.6
0.7907461136182209	175.7
0.7859251008291697	175.8
0.7793722901018908	175.9
0.7719873255882445	176.0
0.7657474319354112	176.1
0.7631018722810956	176.2
0.766215232565955	176.3
0.7763395758350866	176.4
0.7934061599365849	176.5
0.8158243586666205	176.6
0.8405457544427077	176.7
0.8635475990943126	176.8
0.8807991652662225	176.9
0.8894660999374098	177.0
0.8888173087183726	177.1
0.8803312294153577	177.2
0.8669193417803354	177.3
0.8517225178992867	177.4
0.8371805764281541	177.5
0.8248253998429317	177.6
0.8156982349938278	177.7
0.810862759816841	177.8
0.8114824559268179	177.9
0.8183244044083069	178.0
0.831023351417074	178.1
0.8476559636815215	178.2
0.865021047496974	178.3
0.8796283326086916	178.4
0.8890157676748762	178.5
0.8928320429649395	178.6
0.8931860097674292	178.7
0.8940288827175433	178.8
0.8997001864781268	178.9
0.9131187235838809	179.0
0.9343153832405512	179.1
0.9599690716377273	179.2
0.9842732051381503	179.3
1.0009207218887832	179.4
1.005473757282792	179.5
0.997140807699155	179.6
0.9791758319908009	179.7
0.9576834298092582	179.8
0.9393057471466613	179.9
0.9287628235263585	180.0
0.9272935094582702	180.1
0.9326509139346538	180.2
0.9406006041300895	180.3
0.9471603787031677	180.4
0.950446822375789	180.5
0.9511859838615815	180.6
0.9516683606949058	180.7
0.9538177408258276	180.8
0.9575784021347359	180.9
0.9606473522308755	181.0
0.9597551484114766	181.1
0.9527352078684723	181.2
0.9401319747453526	181.3
0.9253812039470931	181.4
0.9134495486581594	181.5
0.9087008707026806	181.6
0.9131440743020222	181.7
0.9259332686508885	181.8
0.9442530447138533	181.9
0.9649667736974364	182.0
0.9860360970990173	182.1
1.006911789916301	182.2
1.0277352826279282	182.3
1.047922938781509	182.4
1.0651141441505803	182.5
1.0752971394465196	182.6
1.0742514642666638	182.7
1.0596403630474533	182.8
1.0326243025433883	182.9
0.9980266450699102	183.0
0.9627877764294703	183.1
0.933313003641753	183.2
0.9128958255067161	183.3
0.9004053193708116	183.4
0.8908741540051025	183.5
0.8777739074320565	183.6
0.8560041458433978	183.7
0.824288980340719	183.8
0.7859274070850354	183.9
0.7475826120605018	184.0
0.7166799074874495	184.1
0.6985942980622126	184.2
0.694858597635694	184.3
0.7030994905284342	184.4
0.7185860439142997	184.5
0.7365563321655131	184.6
0.7542024270657632	184.7
0.771449667835927	184.8
0.79030642732499	184.9
0.8132582500362917	185.0
0.8415927857104639	185.1
0.8744797456234708	185.2
0.9091652282290508	185.3
0.9420497308616356	185.4
0.9700228001624411	185.5
0.9914047977828825	185.6
1.0061407414531034	185.7
1.0152922309055021	185.8
1.0201732165116968	185.9
1.0215698156741113	186.0
1.0193952929081578	186.1
1.0129285437636693	186.2
1.0015257387855405	186.3
0.9854543473546885	186.4
0.9663820101915634	186.5
0.9471608088591157	186.6
0.9308917769276903	186.7
0.9196776167987871	186.8
0.9137116039132461	186.9
0.9112255357916961	187.0
0.9093741162929352	187.1
0.9056280698497605	187.2
0.8989823154399759	187.3
0.8903955212123069	187.4
0.8822749501321091	187.5
0.8772840856800544	187.6
0.8770621152424647	187.7
0.8814728143808407	187.8
0.888734421381395	187.9
0.8963350962070584	188.0
0.9022277028950514	188.1
0.9056626771805416	188.2
0.9072594856690741	188.3
0.9083905535468249	188.4
0.9103412925098868	188.5
0.9137519137694797	188.6
0.9185445570768143	188.7
0.9241623457173009	188.8
0.9297928811925404	188.9
0.9344031306312546	189.0
0.9366938426133988	189.1
0.9352147146486249	189.2
0.9287522643918954	189.3
0.9168385369411375	189.4
0.9000691322492645	189.5
0.8800050762510606	189.6
0.8586934145788433	189.7
0.838070734513245	189.8
0.819549145448353	189.9
0.8039220163282682	190.0
0.7915088673948182	190.1
0.7823475501425663	190.2
0.776296637640953	190.3
0.7730581585734527	190.4
0.7722340680750892	190.5
0.7734992349763402	190.6
0.776830795112849	190.7
0.7826013889901995	190.8
0.791355974971878	190.9
0.8032794124216942	191.0
0.8176147531612612	191.1
0.8324204081993384	191.2
0.8449270925628956	191.3
0.8524233003476493	191.4
0.8532757865324019	191.5
0.8476072589104284	191.6
0.8373651527190891	191.7
0.8258514391706606	191.8
0.81698843956849	191.9
0.81454437276792	192.0
0.8213504930912298	192.1
0.8384615107044129	192.2
0.8643742380473777	192.3
0.8946935794561006	192.4
0.922718833064191	192.5
0.941108107091042	192.6
0.9441802486553313	192.7
0.9299226476275879	192.8
0.9007649033790973	192.9
0.8627288513244364	193.0
0.8233641040699593	193.1
0.7894391625425123	193.2
0.7653611681726309	193.3
0.7527869702390433	193.4
0.7512272578051656	193.5
0.7590438302987543	193.6
0.7742739295734432	193.7
0.7950502309924109	193.8
0.8197116141825763	193.9
0.8467969736442649	194.0
0.8750045320943802	194.1
0.9030720988828028	194.2
0.9295559063761752	194.3
0.9526353084974138	194.4
0.9701684060615439	194.5
0.9801332134475071	194.6
0.9813443896713124	194.7
0.974119914251616	194.8
0.9605595093642894	194.9
0.9442870059891052	195.0
0.9297542879113893	195.1
0.9213449453090113	195.2
0.9224984469520624	195.3
0.9349878984050937	195.4
0.95843455086005	195.5
0.9901551431775808	195.6
1.0254647202923606	195.7
1.0585153924479942	195.8
1.0836030170033824	195.9
1.0966655676742965	196.0
1.0965172410514041	196.1
1.0853197494977662	196.2
1.0679832866726118	196.3
1.0506039488343208	196.4
1.0384999608075887	196.5
1.03462212926095	196.6
1.0389013646260894	196.7
1.0485622164061494	196.8
1.0589559138115783	196.9
1.0644210356245192	197.0
1.0590747742241153	197.1
1.0378678573780773	197.2
0.9982120081673661	197.3
0.9418855411679897	197.4
0.8761728281971201	197.5
0.8129960685582297	197.6
0.7655547858801179	197.7
0.7434174446576125	197.8
0.7482394502620737	197.9
0.7724161653236654	198.0
0.8017374627849385	198.1
0.8210837279886545	198.2
0.8205439716308205	198.3
0.7990456238812369	198.4
0.7638765514155874	198.5
0.7266307111431671	198.6
0.6978884358587149	198.7
0.683363596154354	198.8
0.6831560348970395	198.9
0.6938725558670146	199.0
0.7118688260752251	199.1
0.7355535095681318	199.2
0.765623137744913	199.3
0.8035398899963602	199.4
0.8495603355358943	199.5
0.9016195522930252	199.6
0.9555485552779064	199.7
1.0061562887346363	199.8
[truncated: 898 more rows]
