# Supplementary material for: An epifluorescence microscope design for naturalistic behavior and cellular activity in freely moving Caenorhabditis elegans
Source: Nat Commun. 2026 May 19;17:4411. doi: 10.1038/s41467-026-72709-w (PMC13187321; doi:10.1038/s41467-026-72709-w)
Supplement: Supplementary file 8 — Source data [file 41467_2026_72709_MOESM8_ESM.zip › fig3 ASH/TQ5856/ActivityTraces/worm14.csv]

a	time
0.9598743891654811	0.0
1.0756510854839467	0.1
1.11597581369912	0.2
1.0794523106134037	0.3
0.9952465210964869	0.4
0.9094869183474423	0.5
0.8614237491863636	0.6
0.863243903091552	0.7
0.8959431670499393	0.8
0.9225513183981936	0.9
0.9085220751178363	1.0
0.8367887058628768	1.1
0.7122466847398112	1.2
0.5586976306226064	1.3
0.41274168664517263	1.4
0.3149750583082944	1.5
0.2969560957111972	1.6
0.36689975375237294	1.7
0.5028161399169644	1.8
0.660409852818955	1.9
0.7933256554103589	2.0
0.8736852344949655	2.1
0.9005681550601085	2.2
0.8934237506838567	2.3
0.877682374763733	2.4
0.8726301043655955	2.5
0.8865932442199767	2.6
0.9181148088215003	2.7
0.9596664273023559	2.8
1.0020762797654201	2.9
1.039086038967005	3.0
1.0703231269857347	3.1
1.1000185270387461	3.2
1.1311164167169028	3.3
1.1588307310003116	3.4
1.1694587881964005	3.5
1.1467200810355673	3.6
1.0819569592867266	3.7
0.9815469845867637	3.8
0.8669887444039931	3.9
0.7678807397282202	4.0
0.7117033148387812	4.1
0.7151900065745369	4.2
0.780476371304441	4.3
0.8963407430299575	4.4
1.042339581106136	4.5
1.1931632841728697	4.6
1.322327343271153	4.7
1.4062916739378197	4.8
1.4298023513652955	4.9
1.3908996288990516	5.0
1.3025917037554002	5.1
1.1896466536631793	5.2
1.0816408346451698	5.3
1.0043130662410529	5.4
0.9704256347255358	5.5
0.9717578411971735	5.6
0.9766280583597826	5.7
0.9386163000929362	5.8
0.8173812232139185	5.9
0.6030943069996109	6.0
0.32991322256552036	6.1
0.06788371778661006	6.2
-0.10481007344695548	6.3
-0.13521376446983346	6.4
-0.0174963962116903	6.5
0.20642023774238383	6.6
0.46567606861193367	6.7
0.6884822320924759	6.8
0.8271056068380476	6.9
0.8707243816296362	7.0
0.8426715185351903	7.1
0.7849836354412165	7.2
0.738393012008357	7.3
0.7271685240444081	7.4
0.7544381420606463	7.5
0.8075254072534915	7.6
0.8685840117178156	7.7
0.9248629142882494	7.8
0.9738535077806817	7.9
1.0206657113143005	8.0
1.0691502971324662	8.1
1.1133157368770048	8.2
1.1366880184251558	8.3
1.1214247265041744	8.4
1.0605244587464981	8.5
0.9635996223739672	8.6
0.8522295912575747	8.7
0.7490919067774124	8.8
0.6684786152562519	8.9
0.6131484522910636	9.0
0.5778260519465055	9.1
0.556458918225168	9.2
0.548865624571401	9.3
0.5624015382992449	9.4
0.6066637608934158	9.5
0.6840016685423322	9.6
0.7826060788370786	9.7
0.8782764962439642	9.8
0.9451387099382955	9.9
0.9688235659750121	10.0
0.953371952911798	10.1
0.9173983050508115	10.2
0.8826687881708348	10.3
0.8633630117762058	10.4
0.8629005182918538	10.5
0.8785495584328921	10.6
0.907800877499956	10.7
0.95008807493341	10.8
1.002986243458434	10.9
1.058065366835728	11.0
1.1022759829987945	11.1
1.1255230896047075	11.2
1.1289078933876517	11.3
1.1264139917390104	11.4
1.1367111118452866	11.5
1.1681874060943154	11.6
1.2055055103963228	11.7
1.20751012389444	11.8
1.122723648957444	11.9
0.9194623127860171	12.0
0.6158323729545431	12.1
0.2886118933405569	12.2
0.04773319837291479	12.3
-0.01574158349972099	12.4
0.12082280617809138	12.5
0.39670089831363975	12.6
0.6991093245783195	12.7
0.9219319657752197	12.8
1.0157481283428047	12.9
1.0012808444166357	13.0
0.943988510135345	13.1
0.9105004544395696	13.2
0.9335691524457459	13.3
1.0016742367974705	13.4
1.0730327962107875	13.5
1.1020219283168193	13.6
1.0632148102165773	13.7
0.9628385119734617	13.8
0.8350343129031059	13.9
0.726534339871709	14.0
0.6765492569463052	14.1
0.6998109422901122	14.2
0.7805939881918009	14.3
0.8822294567925235	14.4
0.968335814460417	14.5
1.0226355339544555	14.6
1.0528572958930669	14.7
1.0755434565277453	14.8
1.0947979333402578	14.9
1.0940656320463633	15.0
1.0489463470615166	15.1
0.9503359170507054	15.2
0.8180162551647463	15.3
0.6931156300472547	15.4
0.615387117220803	15.5
0.6025542742981503	15.6
0.6456036349363283	15.7
0.7203580829722344	15.8
0.8038548285451775	15.9
0.8830108621293202	16.0
0.9521845741400169	16.1
1.0065113676636586	16.2
1.0400204010425402	16.3
1.0505083577601262	16.4
1.0449373657770389	16.5
1.0382896131539794	16.6
1.0455534503238482	16.7
1.0731725218542436	16.8
1.1163106422975189	16.9
1.1628926719086616	17.0
1.2007011355763886	17.1
1.2233174546084962	17.2
1.2325927538507822	17.3
1.2367520811133335	17.4
1.2443690047772213	17.5
1.2569317678881893	17.6
1.2653543285413926	17.7
1.2546067457086152	17.8
1.2143870454637506	17.9
1.1475066881933236	18.0
1.068467681107449	18.1
0.9931791697490144	18.2
0.9289962496817115	18.3
0.8738249899479409	18.4
0.8241935768016553	18.5
0.7837015649740604	18.6
0.7631772283887168	18.7
0.7717952206828808	18.8
0.8067375826250148	18.9
0.850468319068757	19.0
0.8784895152925736	19.1
0.8721435331944383	19.2
0.8275636893496864	19.3
0.7556675553147278	19.4
0.6751760421224503	19.5
0.6047079937106943	19.6
0.558416138701149	19.7
0.5453037556188591	19.8
0.5697825865326764	19.9
0.6315998916725811	20.0
0.7250584172695707	20.1
0.8384663223992204	20.2
0.9548209860561183	20.3
1.0544822548939907	20.4
1.1199969658727285	20.5
1.1419603202774784	20.6
1.123332933506186	20.7
1.0792677789751104	20.8
1.0311530134767586	20.9
0.9968249878416586	21.0
0.9819679525125572	21.1
0.9782317979441937	21.2
0.9701769871407593	21.3
0.947180014607758	21.4
0.9122227006460799	21.5
0.8812257747988267	21.6
0.8738350207400056	21.7
0.9032761860823405	21.8
0.9725196016332636	21.9
1.076633168755322	22.0
1.2047319467885416	22.1
1.337132059474517	22.2
1.4423428951635842	22.3
1.483369600195064	22.4
1.4355321416448203	22.5
1.304644604902899	22.6
1.1298213048412684	22.7
0.9660899704153955	22.8
0.8582112532484124	22.9
0.8227923553937534	23.0
0.8471607860181798	23.1
0.9012149333461082	23.2
0.9534429789895646	23.3
0.9842723728135566	23.4
0.9924780308356312	23.5
0.9918970092788093	23.6
0.9997147010176493	23.7
1.0238977471411106	23.8
1.0591642849306444	23.9
1.0938316768901164	24.0
1.1199802777829924	24.1
1.1372707174024992	24.2
1.1486581693835887	24.3
1.154834790278559	24.4
1.1540185599708777	24.5
1.1462524088015238	24.6
1.1362908513808365	24.7
1.1317554698388639	24.8
1.13901407266948	24.9
1.1608749108507501	25.0
1.196774731437625	25.1
1.2430197204110909	25.2
1.291775227006011	25.3
1.3308430026129536	25.4
1.3470562650712956	25.5
1.3329048846684144	25.6
1.2920799960491949	25.7
1.2391950535547414	25.8
1.1927924439350217	25.9
1.1657552774672357	26.0
1.159350073937238	26.1
1.1646660087580885	26.2
1.1700364616292949	26.3
1.1689572144556593	26.4
1.1630297365263789	26.5
1.158489610940901	26.6
1.1597989862910116	26.7
1.165731974325384	26.8
1.1708756422263256	26.9
1.1707278035006115	27.0
1.1657072163580096	27.1
1.160758570361994	27.2
1.161306796411319	27.3
1.1692545744286744	27.4
1.1821215542692258	27.5
1.195391334872974	27.6
1.2056965349240676	27.7
1.212463445617819	27.8
1.2173569120404184	27.9
1.222453094317318	28.0
1.2285080485071322	28.1
1.2342949945186292	28.2
1.2373627083574965	28.3
1.2358078627115536	28.4
1.229795812787983	28.5
1.2213821000985354	28.6
1.2125299577964455	28.7
1.2033121567288618	28.8
1.1927048047807183	28.9
1.1818272860176944	29.0
1.1761965254827533	29.1
1.1835151916965483	29.2
1.207641104835916	29.3
1.2437223141939098	29.4
1.279191159257529	29.5
1.3002898472546314	29.6
1.2990871098488364	29.7
1.2761711366876212	29.8
1.238563258460761	29.9
1.1959719183167667	30.0
1.1580781758538083	30.1
1.132832545277919	30.2
1.1245813931793598	30.3
1.1322952910157538	30.4
1.1496680506451236	30.5
1.1679182762056433	30.6
1.1796563378563683	30.7
1.1812128578985601	30.8
1.1725784001702566	30.9
1.1564077172484013	31.0
1.1375911129974738	31.1
1.122844131715394	31.2
1.1185990964326689	31.3
1.1272010060738014	31.4
1.1442472157267043	31.5
1.1601897182856178	31.6
1.165936070020643	31.7
1.1583018163129004	31.8
1.1409321250593807	31.9
1.1202833583207765	32.0
1.1006675416713916	32.1
1.082927380599606	32.2
1.067485053325542	32.3
1.0579979804876125	32.4
1.0610535784153587	32.5
1.0811447170198671	32.6
1.1150602402718537	32.7
1.1510978665561624	32.8
1.1747583075278802	32.9
1.1770946294068871	33.0
1.15955828344198	33.1
1.131991183632969	33.2
1.1058150279358763	33.3
1.087858574600489	33.4
1.0790072790097922	33.5
1.0773711952818288	33.6
1.0820010061333198	33.7
1.093453315318997	33.8
1.1111573286084986	33.9
1.130906114970331	34.0
1.145634192259311	34.1
1.1492708256335533	34.2
1.1403807698138455	34.3
1.1225724747996428	34.4
1.101762684379484	34.5
1.0829930371152818	34.6
1.0691087873170069	34.7
1.0611627250284117	34.8
1.0589141977173484	34.9
1.0607688940015219	35.0
1.0643006184088206	35.1
1.0684232922273538	35.2
1.0759720900403937	35.3
1.0935321710087695	35.4
1.1266338209181255	35.5
1.1726574915713284	35.6
1.2173300488170442	35.7
1.239628303008118	35.8
1.2238882567392542	35.9
1.1713227023556354	36.0
1.101931153688835	36.1
1.0440771135894775	36.2
1.0183338255237948	36.3
1.0267714920892965	36.4
1.0546170819761551	36.5
1.0818017930328145	36.6
1.0952811930567237	36.7
1.0940690864815568	36.8
1.0855874396038943	36.9
1.0780556943765442	37.0
1.0749231947509452	37.1
1.0742539186531364	37.2
1.0719437943057308	37.3
1.0656156135744834	37.4
1.05659759430819	37.5
1.049303355413301	37.6
1.0489426121173562	37.7
1.0589440837082165	37.8
1.079089906612065	37.9
1.105023878494468	38.0
1.129749642140035	38.1
1.1471919373161565	38.2
1.156267043985891	38.3
1.1623477217581881	38.4
1.1738021112686956	38.5
1.1950084796578455	38.6
1.2210045018283917	38.7
1.2386952998925518	38.8
1.2346765429142368	38.9
1.20431741635125	39.0
1.1556651315341357	39.1
1.1056968574982948	39.2
1.0717074878702493	39.3
1.0631483465141374	39.4
1.0781424996228854	39.5
1.105893877618508	39.6
1.1331482071759547	39.7
1.15092494206931	39.8
1.1578422488435223	39.9
1.1587489844289525	40.0
1.1605683300070524	40.1
1.1686754666743786	40.2
1.185677314813277	40.3
1.2118735231077569	40.4
1.2456243390559991	40.5
1.2829775032526611	40.6
1.3174751944058913	40.7
1.3413078796847395	40.8
1.3479027222949607	40.9
1.3347614756726374	41.0
1.3047858452730576	41.1
1.264864162192262	41.2
1.2222464325084128	41.3
1.181323863851326	41.4
1.1437428844966124	41.5
1.1119577524631223	41.6
1.0922885568986795	41.7
1.0927175045171416	41.8
1.1152656553476277	41.9
1.149324110016782	42.0
1.1739111515467433	42.1
1.170275569328978	42.2
1.1364041909258766	42.3
1.091171540155366	42.4
1.062995657444324	42.5
1.0706865365131857	42.6
1.1112646481095756	42.7
1.1639959383253682	42.8
1.2064460121347678	42.9
1.2291292698469833	43.0
1.23814828925653	43.1
1.2462774777750936	43.2
1.2614177201307455	43.3
1.2806877274833655	43.4
1.291947597215126	43.5
1.2799280882273585	43.6
1.2341765263812785	43.7
1.1569456544190628	43.8
1.0674696913227277	43.9
0.9974277501032777	44.0
0.9761409891145265	44.1
1.0127929157156552	44.2
1.088515472274547	44.3
1.1660305059813343	44.4
1.2113749094021549	44.5
1.212649091550674	44.6
1.1835102634370875	44.7
1.1512934859425328	44.8
1.1400035378594977	44.9
1.1591235735026275	45.0
1.2022350136983837	45.1
1.2524912857152506	45.2
1.2899543394160915	45.3
1.2976789668037794	45.4
1.2657551412616068	45.5
1.1935858644891846	45.6
1.0908364829187016	45.7
0.977119896691006	45.8
0.8795077347806721	45.9
0.8261940033837202	46.0
0.8359129997477525	46.1
0.9065837925532171	46.2
1.0104543181654395	46.3
1.1023372590863962	46.4
1.1404671141839544	46.5
1.1097697809572977	46.6
1.0326242686000118	46.7
0.9580838830105446	46.8
0.9345322432124449	46.9
0.9827286728358892	47.0
1.0863232474070914	47.1
1.204631919518372	47.2
1.2973861766794856	47.3
1.3447040131977155	47.4
1.3512933916395917	47.5
1.335911739394149	47.6
1.3160234485367672	47.7
1.2982291735646285	47.8
1.2789551164426407	47.9
1.2525324593434202	48.0
1.2197772986914335	48.1
1.1907783460179513	48.2
1.1795986351368604	48.3
1.1940558334206222	48.4
1.228075673407626	48.5
1.2637730435278454	48.6
1.283588461709006	48.7
1.283603769520863	48.8
1.276353100272364	48.9
1.27958667571054	49.0
1.299963717705309	49.1
1.325387378793597	49.2
1.3320949902216093	49.3
1.3005465356864154	49.4
1.2285463683966646	49.5
1.13373263744108	49.6
1.0452080819247769	49.7
0.9898292057855296	49.8
0.9805562503309502	49.9
1.012543652853278	50.0
1.0681437300966217	50.1
1.1269437839154683	50.2
1.1746455677751193	50.3
1.2064556912025848	50.4
1.2247360272428394	50.5
1.233846862541882	50.6
1.2359768024197502	50.7
1.2306354889858802	50.8
1.2179775522219818	50.9
1.2030043803609238	51.0
1.196007282596313	51.1
1.2068411043010518	51.2
1.236330498633729	51.3
1.2724330660471235	51.4
1.296323618846148	51.5
1.2949817873657297	51.6
1.2700685689722817	51.7
1.2354349324995664	51.8
1.2058227620368238	51.9
1.1870193384336556	52.0
1.1752009682402238	52.1
1.1637936531397939	52.2
1.1500627033459858	52.3
1.1361036889264051	52.4
1.1254628909535003	52.5
1.1198001885423299	52.6
1.1180211683121652	52.7
1.1172226959294485	52.8
1.1141430771538594	52.9
1.1067509786070102	53.0
1.0956161021970174	53.1
1.0837407108367907	53.2
1.0739266340415765	53.3
1.0653682851629425	53.4
1.0532895237745972	53.5
1.0336542965128317	53.6
1.0098139907639394	53.7
0.9944777248737204	53.8
1.003127012535283	53.9
1.0424908095729006	54.0
1.1031372058906341	54.1
1.1630215911502004	54.2
1.2003237261907744	54.3
1.2063820358690733	54.4
1.1894477409288693	54.5
1.1672275452721008	54.6
1.1545187932316776	54.7
1.1550008634173663	54.8
1.1619326410938164	54.9
1.1654501327349087	55.0
1.1601560193710554	55.1
1.1479983544990833	55.2
1.1357038240650328	55.3
1.129485273509426	55.4
1.1306372158203608	55.5
1.134595893923157	55.6
1.1341174237338363	55.7
1.1248557646394668	55.8
1.1095876555741415	55.9
1.097401124492013	56.0
1.0974352210050689	56.1
1.111404696168588	56.2
1.1310252360077815	56.3
1.1430537519298942	56.4
1.1383369153241247	56.5
1.1177078053368963	56.6
1.0903142581083	56.7
1.0665582999427896	56.8
1.0520293806124996	56.9
1.0467932061077612	57.0
1.0485918574516322	57.1
1.055063813247649	57.2
1.0624399935615871	57.3
1.063402714240756	57.4
1.0487329266827596	57.5
1.0134000386185325	57.6
0.9620509461467874	57.7
0.9080596011373625	57.8
0.8659300304712884	57.9
0.843231331997093	58.0
0.8386696358949902	58.1
0.8470322024484165	58.2
0.8657041432197313	58.3
0.896910891286046	58.4
0.9443598675030379	58.5
1.0076550593394782	58.6
1.0790231489244027	58.7
1.1447741507676679	58.8
1.1908408275103914	58.9
1.209393369678935	59.0
1.2026849259434151	59.1
1.1815512161942225	59.2
1.159213429356867	59.3
1.1443094652050065	59.4
1.137739279000176	59.5
1.1351255987560267	59.6
1.132560735030887	59.7
1.131043037043003	59.8
1.1362056503795044	59.9
1.1535591723602492	60.0
1.1828503266953283	60.1
1.2159188973121835	60.2
1.2400867054513809	60.3
1.2452641639962383	60.4
1.2302496092925508	60.5
1.203960981615774	60.6
1.180493339280806	60.7
1.1710460100868836	60.8
1.1781661162535786	60.9
1.1963325483213425	61.0
1.2180503851735724	61.1
1.2398826178266855	61.2
1.2626528362187455	61.3
1.285431939214859	61.4
1.2994034517258852	61.5
1.2888485457644792	61.6
1.2404660023529077	61.7
1.1543996891415358	61.8
1.0482081884503538	61.9
0.9505188417510863	62.0
0.8887716179501932	62.1
0.8785155462155257	62.2
0.9189827449997787	62.3
0.9952619584573101	62.4
1.0849334666693498	62.5
1.1663117090160318	62.6
1.2250740952551273	62.7
1.2565831709575213	62.8
1.2636926501985317	62.9
1.2527666566734184	63.0
1.2310469939851338	63.1
1.2060350415055092	63.2
1.1853106851061201	63.3
1.1755941511627683	63.4
1.1814787598629208	63.5
1.204364167854606	63.6
1.240851775305678	63.7
1.2801149801105574	63.8
1.3026255653240912	63.9
1.2848060624256876	64.0
1.2113324395072773	64.1
1.0893740196221662	64.2
0.9536049009253297	64.3
0.8542480895686981	64.4
0.8322221798998538	64.5
0.8965140443536496	64.6
1.0191607577522324	64.7
1.1514214411274202	64.8
1.2500789062729336	64.9
1.2968148513422342	65.0
1.3000516888772622	65.1
1.2814335557209402	65.2
1.2584915041376632	65.3
1.2353656618259936	65.4
1.2060133681442162	65.5
1.1650032773057717	65.6
1.1161399236949772	65.7
1.0718868974551978	65.8
1.044560275856077	65.9
1.037022369989307	66.0
1.0404729768809513	66.1
1.0404533153677176	66.2
1.025771584233654	66.3
0.99440800687654	66.4
0.9545820021915207	66.5
0.9223638513980056	66.6
0.9166006807230062	66.7
0.9508148177371866	66.8
1.0242011479164062	66.9
1.1178620018950525	67.0
1.2015592199399605	67.1
1.248674458346415	67.2
1.249541678910405	67.3
1.2140815184322216	67.4
1.1634596423507786	67.5
1.1185377852104252	67.6
1.0928728018583505	67.7
1.091723727539626	67.8
1.113551885476873	67.9
1.1511946286300148	68.0
1.193430530839859	68.1
1.2286745607891065	68.2
1.2498054306302957	68.3
1.2564930622156267	68.4
1.2527524301413437	68.5
1.2418746713197237	68.6
1.2235534029587807	68.7
1.1957524018050845	68.8
1.1588884815526619	68.9
1.1175315238211796	69.0
1.077578257048526	69.1
1.04175563683395	69.2
1.0081700618979386	69.3
0.9735783611980001	69.4
0.9383465615843016	69.5
0.9084122127951735	69.6
0.8923144537737699	69.7
0.8954552965479826	69.8
0.9154660529346912	69.9
0.9413614566160653	70.0
0.9573100313780334	70.1
0.9505345377418707	70.2
0.9208174070408508	70.3
0.8859192004768272	70.4
0.8763724878338497	70.5
0.918693247728259	70.6
1.0161019081212106	70.7
1.1413955454963525	70.8
1.2501057255604833	70.9
1.3067566465560305	71.0
1.3058172799944057	71.1
1.2723431690600537	71.2
1.2428066200438919	71.3
1.2409177226362078	71.4
1.2650445967172437	71.5
1.2935890202551672	71.6
1.3020461198815108	71.7
1.2794251353362889	71.8
1.2342123024801233	71.9
1.1876509736837773	72.0
1.1599720191970027	72.1
1.159090256101555	72.2
1.1787244117147437	72.3
1.2054573330251714	72.4
1.2278000527034973	72.5
1.2403549003055698	72.6
1.2420566444745296	72.7
1.232846060804224	72.8
1.2128801511834153	72.9
1.184066613011904	73.0
1.150972211206107	73.1
1.119674806726945	73.2
1.095984295081556	73.3
1.0846493059880187	73.4
1.0888993599546024	73.5
1.108645985371606	73.6
1.1378095380153113	73.7
1.1639654782892386	73.8
1.1728965772316053	73.9
1.1564158959229627	74.0
1.1180417954833137	74.1
1.0718339225958138	74.2
1.034685199460078	74.3
1.0172936957506937	74.4
1.0197762592822168	74.5
1.0341367551030056	74.6
1.0508906516860506	74.7
1.0648370527193578	74.8
1.0765229170138666	74.9
1.0895948613489679	75.0
1.1069479418551973	75.1
1.1285467815633654	75.2
1.1517060642315864	75.3
1.1726929214205142	75.4
1.188222023970149	75.5
1.1962881705631019	75.6
1.1964657773688818	75.7
1.1897886060572456	75.8
1.1781797300265613	75.9
1.1636212605726455	76.0
1.1475507817882016	76.1
1.1308698596755151	76.2
1.114490169268617	76.3
1.0999217283410967	76.4
1.089286457222293	76.5
1.0844131944859485	76.6
1.0853774552180713	76.7
1.0896722474193725	76.8
1.0932637054733867	76.9
1.0934475371810917	77.0
1.0914384661616967	77.1
1.092022507893138	77.2
1.099668802303534	77.3
1.1138837006307623	77.4
1.1280414860661283	77.5
1.1334834065411319	77.6
1.1260784820094702	77.7
1.1098627587597183	77.8
1.0944579608716107	77.9
1.088120382839513	78.0
1.0919999662459894	78.1
1.100191631928717	78.2
1.1052617822598103	78.3
1.104348838579984	78.4
1.1006216968618419	78.5
1.0990992007654312	78.6
1.1008633006978148	78.7
1.1010434464571457	78.8
1.0924207077677863	78.9
1.0714035658790766	79.0
1.0411978138138607	79.1
1.0098457962578566	79.2
0.9854474175095882	79.3
0.9728249676643873	79.4
0.9736899505168515	79.5
0.9886814077755438	79.6
1.0181553019017975	79.7
1.0603547011466534	79.8
1.1085508402595017	79.9
1.150266287408398	80.0
1.170669225590908	80.1
1.1593303562644441	80.2
1.1165412766853307	80.3
1.0545700363327943	80.4
0.9920176509322535	80.5
0.9445222635175188	80.6
0.9182785164818674	80.7
0.910695345093605	80.8
0.9163262045831025	80.9
0.9317396380589236	81.0
0.9548140390965627	81.1
0.9802963606919645	81.2
0.9977783731296657	81.3
0.9959311533385473	81.4
0.9702009458182365	81.5
0.9270525113218263	81.6
0.8805603237688486	81.7
0.8440730488616462	81.8
0.8239911682598114	81.9
0.8202702683712095	82.0
0.8316406140206498	82.1
0.8592066558444139	82.2
0.9041111037603184	82.3
0.9612790542357349	82.4
1.0159465844985642	82.5
1.0482913462582564	82.6
1.044845502923734	82.7
1.0088485330088004	82.8
0.9609347232593277	82.9
0.9279085610761046	83.0
0.9263995788841409	83.1
0.952706452687889	83.2
0.9860216202090711	83.3
1.0024204003079629	83.4
0.9894896863432222	83.5
0.9522287973913977	83.6
0.9083369393605505	83.7
0.8780971492823144	83.8
0.8754519467662555	83.9
0.9035691150506497	84.0
0.9548110527329122	84.1
1.0140175682087205	84.2
1.0641499855814156	84.3
1.092779525246986	84.4
1.0968506816457322	84.5
1.0831059198316506	84.6
1.063239542497763	84.7
1.0456521370935885	84.8
1.028288664994155	84.9
0.997769323804619	85.0
0.9373145854734992	85.1
0.8401526323731203	85.2
0.7197929504426481	85.3
0.608759208934665	85.4
0.5445917271533769	85.5
0.5512560315809472	85.6
0.6277324179903818	85.7
0.7501825271358635	85.8
0.8843828059709473	85.9
0.999349173854559	86.0
1.075175829794048	86.1
1.1045024115084006	86.2
1.0910885491749782	86.3
1.0478632312458425	86.4
0.9935536698488452	86.5
0.9463619931018737	86.6
0.9162439640663844	86.7
0.9005488495680148	86.8
0.8869196158698284	86.9
0.862326768380774	87.0
0.8222340346685695	87.1
0.7736904279745255	87.2
0.7309222214554653	87.3
0.7075705775913693	87.4
0.7113517661099275	87.5
0.7436425487400491	87.6
0.801784693621109	87.7
0.8802341913683559	87.8
0.9693090116737358	87.9
1.054173816166399	88.0
1.117573670921915	88.1
1.14652571058269	88.2
1.1389229101106348	88.3
1.105141057967948	88.4
1.063187468302465	88.5
1.0303652306907958	88.6
1.0160747278360238	88.7
1.0187858568422758	88.8
1.0277151938264573	88.9
1.0280993596528376	89.0
1.008031103523966	89.1
0.9642284099106465	89.2
0.9043803088354275	89.3
0.8451719544592822	89.4
0.8067934317916297	89.5
0.8056559454288688	89.6
0.8474567050717436	89.7
0.9233139479960266	89.8
1.0116989127831773	89.9
1.086760613372444	90.0
1.1296175634732468	90.1
1.1362905730926698	90.2
1.117344175021911	90.3
1.089779045067112	90.4
1.0671750830936655	90.5
1.0549118467521015	90.6
1.0525881046920267	90.7
1.059507680609921	90.8
1.0769167032500044	90.9
1.1046655182996188	91.0
1.1363196910078377	91.1
1.1590233860952701	91.2
1.1600115151469172	91.3
1.1348739163968418	91.4
1.0905251838466863	91.5
1.0406085843368018	91.6
0.9978034702138253	91.7
0.9694646611548612	91.8
0.9588108448599127	91.9
0.9683351579694807	92.0
1.0006323384313613	92.1
1.0551280143346335	92.2
1.1236176510289675	92.3
1.1892198951864277	92.4
1.2312726369307732	92.5
1.2345685234783819	92.6
1.1979450250192665	92.7
1.1368174628556271	92.8
1.0772417030478545	92.9
1.0439602825540277	93.0
1.0487871707319802	93.1
1.0859974734468474	93.2
1.137359612795908	93.3
1.1832754357148179	93.4
1.212529992609654	93.5
1.2247193152837925	93.6
1.2254651413320015	93.7
1.2198833255225785	93.8
1.2098136087484879	93.9
1.195532687112966	94.0
1.178192766644419	94.1
1.1594901392039478	94.2
1.1392492506349694	94.3
1.1147229227819833	94.4
1.0838186760251811	94.5
1.049804770855547	94.6
1.022457156350816	94.7
1.0131966238763657	94.8
1.0272611313397064	94.9
1.0589589056458495	95.0
1.093607202025027	95.1
1.1144673331410124	95.2
1.1100620949415398	95.3
1.0786981286695283	95.4
1.0296731346513788	95.5
0.980982778297936	95.6
0.9526048272003991	95.7
0.9565917931287248	95.8
0.989796815453346	95.9
1.0358656273576872	96.0
1.0763788750413963	96.1
1.1023874220431873	96.2
1.1167612272605314	96.3
1.1264845217729154	96.4
1.1332280823953425	96.5
1.1309149914420424	96.6
1.1113302739473245	96.7
1.0717608668392353	96.8
1.0184096167962622	96.9
0.964161076788922	97.0
0.9234123530100662	97.1
0.907034028608024	97.2
0.9187066384367834	97.3
0.9529812019910405	97.4
0.9961478901108747	97.5
1.0312004102435142	97.6
1.04589635681061	97.7
1.039500384213691	97.8
1.0231335212586143	97.9
1.0126596562924648	98.0
1.0187404561320907	98.1
1.040867905812194	98.2
1.0689204380406452	98.3
1.0902956810600088	98.4
1.0975235176359344	98.5
1.0919871455332115	98.6
1.082263593995585	98.7
1.0784968342250523	98.8
1.0861446777720256	98.9
1.1028453069053707	99.0
1.1204419339851701	99.1
1.1308311598486633	99.2
1.131468060209084	99.3
1.1265175350983667	99.4
1.1229848668324516	99.5
1.1250845160322973	99.6
1.1314110750920414	99.7
1.1371112105309733	99.8
1.1391103394355704	99.9
1.1397994626028016	100.0
1.1456571063700782	100.1
1.1614965963658435	100.2
1.1850869474006518	100.3
1.2070865268536402	100.4
1.2168523942179292	100.5
1.2094179985195919	100.6
1.1878019959852733	100.7
1.1590882362759476	100.8
1.1282726835526282	100.9
1.0954048482469916	101.0
1.0580590468711542	101.1
1.0164608829597455	101.2
0.9767900341423211	101.3
0.9499643742613453	101.4
0.9464574914808125	101.5
0.9702136621402926	101.6
1.0154249516861715	101.7
1.068499567548356	101.8
1.114450086888164	101.9
1.1438933710490562	102.0
1.1561528520416815	102.1
1.1565032166474165	102.2
1.149811927996979	102.3
1.1355784943532785	102.4
1.108339050117904	102.5
1.0631009838423728	102.6
1.0012505133252163	102.7
0.931946449213374	102.8
0.8680170997237238	102.9
0.8202373550859923	103.0
0.7948441604634364	103.1
0.7952311791106518	103.2
0.8241097862937413	103.3
0.8821669219255771	103.4
0.9637867923970906	103.5
1.05472133463431	103.6
1.1357471950550617	103.7
1.1909383035104573	103.8
1.2146412061279754	103.9
1.211978656836601	104.0
1.1928815114207882	104.1
1.164591235267346	104.2
1.128360598087658	104.3
1.0824130002174772	104.4
1.0280467514909986	104.5
0.9730712921985292	104.6
0.9289063650704542	104.7
0.9032962540026928	104.8
0.8949255886113426	104.9
0.8950047079747528	105.0
0.8948314356738839	105.1
0.8930119074354833	105.2
0.8964150057718214	105.3
0.9143762988713282	105.4
0.9509127435944602	105.5
1.0005455520713924	105.6
1.0501102571682364	105.7
1.084883030239889	105.8
1.0950276178733693	105.9
1.0785166887312092	106.0
1.0390926168780548	106.1
0.981434808994763	106.2
0.9080548768533182	106.3
0.8210881027422401	106.4
0.7275542635052025	106.5
0.6428513346763776	106.6
0.5881077607791764	106.7
0.5819675110497389	106.8
0.6317761527273058	106.9
0.7292800843924325	107.0
0.8527142832128041	107.1
0.9740123962686972	107.2
1.068438134995855	107.3
1.123083096344908	107.4
1.1399513944290347	107.5
1.1309168808345167	107.6
1.1071120273120898	107.7
1.0707332660838755	107.8
1.0164436074100445	107.9
0.941123082020315	108.0
0.8521012877500582	108.1
0.7647677331457267	108.2
0.691237249641289	108.3
0.6319050264889099	108.4
0.5798753176581322	108.5
0.5350417578613975	108.6
0.5132928314200267	108.7
0.5393039529377243	108.8
0.6266397733132355	108.9
0.7615272981422112	109.0
0.904394689563555	109.1
1.0088768152939804	109.2
1.0451739281125725	109.3
1.0133357906411387	109.4
0.9403011214023037	109.5
0.8641173760586212	109.6
0.81441324581144	109.7
0.7993181105168055	109.8
0.8058055411918944	109.9
0.8129559991216282	110.0
0.8091224785750226	110.1
0.8009088865640732	110.2
0.8078357807765397	110.3
0.8472607946169164	110.4
0.9206892508072655	110.5
1.0102660672387076	110.6
1.0863425471572314	110.7
1.120655498244709	110.8
1.0985554037619845	110.9
1.026024695918662	111.0
0.9293457588766937	111.1
0.8464351287622001	111.2
0.811209681596643	111.3
0.8368966815757372	111.4
0.907728374672722	111.5
0.9859548454311087	111.6
1.031837642838612	111.7
1.0246268924857056	111.8
0.9710821774713028	111.9
0.897157506277496	112.0
0.8307498062709876	112.1
0.7883864784052748	112.2
0.7727835565229272	112.3
0.7781149251582498	112.4
0.7955259224715191	112.5
0.8155688565040347	112.6
0.8301286685109928	112.7
0.8364579128305017	112.8
0.8406657446945144	112.9
0.8549471643254642	113.0
0.8871948185524351	113.1
0.9299241628023858	113.2
0.9590400945303497	113.3
0.9469531230683002	113.4
0.8827619071390862	113.5
0.784456885305917	113.6
0.6920411157387447	113.7
0.6444957117567165	113.8
0.6566838375119908	113.9
0.7129914117265028	114.0
0.7813473319366541	114.1
0.835328761025432	114.2
0.8670674309162494	114.3
0.8832352467076642	114.4
0.8910634316495304	114.5
0.8881821325776571	114.6
0.8644678904430583	114.7
0.8126668133772306	114.8
0.7376405054620242	114.9
0.6563864785778313	115.0
0.5890247593329203	115.1
0.5476701809745932	115.2
0.5310133579692553	115.3
0.5278903844943813	115.4
0.5268182992341954	115.5
0.5246100265128755	115.6
0.5281994048505616	115.7
0.548934494163175	115.8
0.5939991212382739	115.9
0.6610728728856947	116.0
0.7389653719783043	116.1
0.8122357596885065	116.2
0.8660634047212089	116.3
0.8895718158536352	116.4
0.8782008587543124	116.5
0.8356284901776723	116.6
0.7739421438961583	116.7
0.7103293657768521	116.8
0.660777282101312	116.9
0.634074347750301	117.0
0.6298545592417333	117.1
0.6418423453428578	117.2
0.6639122395031175	117.3
0.6948080993702945	117.4
0.7385230509299087	117.5
0.8003446178751059	117.6
0.8812340548214743	117.7
0.9739748571008143	117.8
1.0633361189468804	117.9
1.1303537909382337	118.0
1.1588783841884986	118.1
1.1415629626093902	118.2
1.0827951832795535	118.3
0.9974625407148979	118.4
0.9061416594410916	118.5
0.8285670803291195	118.6
0.7777245580117107	118.7
0.7566469846143321	118.8
0.7590772621468158	118.9
0.7737807414910569	119.0
0.790804122200462	119.1
0.8069111411203571	119.2
0.8273463892088985	119.3
0.8624169613293564	119.4
0.919992001643798	119.5
0.9977581826165144	119.6
1.0801173399756896	119.7
1.1426844992049876	119.8
1.162914454571161	119.9
1.1309920926218624	120.0
1.0541861702988216	120.1
0.9520049823236676	120.2
0.8460857815952566	120.3
0.7521528165821207	120.4
0.6783682697077162	120.5
0.628254972496612	120.6
0.6035611550163846	120.7
0.6049841116966813	120.8
0.6320844052669506	120.9
0.6835549938082485	121.0
0.7567967865561568	121.1
0.8459608792119331	121.2
0.9404607123024133	121.3
1.026942486092906	121.4
1.0944925549901483	121.5
1.1391048390600724	121.6
1.1638687665795644	121.7
1.1753114224968164	121.8
1.1789276098737818	121.9
1.1758734775155915	122.0
1.1611157774419891	122.1
1.1241763619580716	122.2
1.0548835478273606	122.3
0.9536359263181107	122.4
0.8393430872114597	122.5
0.7460593478266837	122.6
0.7068908345670849	122.7
0.7355234737212266	122.8
0.8193202896754983	122.9
0.9284558431291239	123.0
1.032366370521546	123.1
1.1111553427337804	123.2
1.1574100686878497	123.3
1.1727485263766815	123.4
1.1643433702475623	123.5
1.1420780931088226	123.6
1.1149649640497048	123.7
1.088037923736508	123.8
1.062656869376718	123.9
1.0401899097590555	124.0
1.0249498181237182	124.1
1.022763119269863	124.2
1.036449170176156	124.3
1.0629551194601858	124.4
1.0949871931579565	124.5
1.1252067216879633	124.6
1.1488727768418623	124.7
1.163223062628075	124.8
1.165708764815145	124.9
1.1540984857950511	125.0
1.1287286420091596	125.1
1.0941887101502004	125.2
1.0579722590168348	125.3
1.0267445174707672	125.4
1.0032516158552316	125.5
0.9860037126662715	125.6
0.9711532531288848	125.7
0.9547450303766065	125.8
0.9345912759288095	125.9
0.9120844265647335	126.0
0.8933915785788045	126.1
0.8881037338435633	126.2
0.9043787832900456	126.3
0.9429559758954823	126.4
0.9946470465231301	126.5
1.0440222138072754	126.6
1.0772452750123973	126.7
1.0887226715970666	126.8
1.0823059295795274	126.9
1.066954408415969	127.0
1.0503859956146815	127.1
1.0349324279402994	127.2
1.0178968205923893	127.3
0.9958590720549478	127.4
0.9699813065642281	127.5
0.9483932053889992	127.6
0.9430506981456452	127.7
0.9620699166460244	127.8
1.0024637689774263	127.9
1.0491639362780334	128.0
1.0824373001684902	128.1
1.0894507577611112	128.2
1.0718701960951786	128.3
1.0437809617489981	128.4
1.0215419167118391	128.5
1.0134376736457908	128.6
1.0166896413170032	128.7
1.0228693085489173	128.8
1.0260796729836157	128.9
1.0272224192710242	129.0
1.0321403969089633	129.1
1.0462987019372905	129.2
1.0698850824493487	129.3
1.0956126977794114	129.4
1.110223932486544	129.5
1.1002666070827813	129.6
1.0608543380074615	129.7
1.00238226547112	129.8
0.9485832776218402	129.9
0.924103933024926	130.0
0.9387485789633707	130.1
0.9802970794962094	130.2
1.0223914419983917	130.3
1.0422308232134598	130.4
1.0351224665946572	130.5
1.015824674220331	130.6
1.0068233822529982	130.7
1.0225385384002172	130.8
1.0601182072787183	130.9
1.1022594297440427	131.0
1.1295000845170953	131.1
1.133380264361938	131.2
1.1213865171447526	131.3
1.1104035776688634	131.4
1.113818880139757	131.5
1.1320447369096547	131.6
1.1531795588561418	131.7
1.1623907546567551	131.8
1.1522297900450587	131.9
1.1264032845556684	132.0
1.0954990551340016	132.1
1.069439462165035	132.2
1.053082826600506	132.3
1.0475839912095928	132.4
1.0544511558852212	132.5
1.0768464836002165	132.6
1.1158915376476009	132.7
1.1655358812715269	132.8
1.21198374112123	132.9
1.2398277721203628	133.0
1.2404857125111297	133.1
1.2159987823548954	133.2
1.1754943858625921	133.3
1.1283375988677515	133.4
1.0803762364426814	133.5
1.0356524754162502	133.6
1.000121003436607	133.7
0.9822642887605791	133.8
0.9891221479450556	133.9
1.0209522284702457	134.0
1.069024145936179	134.1
1.1183945085812628	134.2
1.153831876971725	134.3
1.1653664756804554	134.4
1.150981673264042	134.5
1.11627900271367	134.6
1.072397514508669	134.7
1.0331188053437934	134.8
1.0110878493792155	134.9
1.0133341450236881	135.0
1.0379385751648185	135.1
1.0745595067872664	135.2
1.1096581659700895	135.3
1.1337119348961329	135.4
1.145790191147379	135.5
1.1525887707163616	135.6
1.1629275443647507	135.7
1.1815271950231574	135.8
1.2056973502058226	135.9
1.2262377749867042	136.0
1.2315650814545243	136.1
1.213114712432416	136.2
1.1700569118690363	136.3
1.111450446690355	136.4
1.054266088477256	136.5
1.0171601502680903	136.6
1.012442684000985	136.7
1.0404899953018825	136.8
1.0898191276748488	136.9
1.1425168830242864	137.0
1.1816208842164813	137.1
1.1968413014486223	137.2
1.1870197891151435	137.3
1.1593788659474278	137.4
1.125937461522227	137.5
1.097919067478331	137.6
1.0805311410178244	137.7
1.0714237284951018	137.8
1.064188197672598	137.9
1.0543240677086165	138.0
1.0429640609883597	138.1
1.0356848222405224	138.2
1.038028275283593	138.3
1.0517771637667808	138.4
1.074598612487192	138.5
1.1023118832856025	138.6
1.1311588039473033	138.7
1.1584231611194835	138.8
1.181896539563529	138.9
1.1995522745657314	139.0
1.2098308292688715	139.1
1.2118040697858112	139.2
1.2047203496602523	139.3
1.187597949580212	139.4
1.1599441609999734	139.5
1.1236112984241826	139.6
1.0843495755928547	139.7
1.0513204708405124	139.8
1.0340341431164923	139.9
1.0379152470285906	140.0
1.0608117250156304	140.1
1.0926410077127013	140.2
1.119012428205136	140.3
1.1275423862321792	140.4
1.113700029464037	140.5
1.0827215324657835	140.6
1.0461621721443206	140.7
1.0151255405260564	140.8
0.9946478800926957	140.9
0.982902079418076	141.0
0.9751416778207287	141.1
0.9687145271757249	141.2
0.9651602500452604	141.3
0.9684040650641071	141.4
0.9813209709126368	141.5
1.0035756054993734	141.6
1.0317405484919446	141.7
1.06070476959537	141.8
1.0851333837379222	141.9
1.10072575151271	142.0
1.1055430607611239	142.1
1.1010657458711082	142.2
1.0919336781893125	142.3
1.083842341537158	142.4
1.0806478086072402	142.5
1.0826899308761575	142.6
1.0874049540315873	142.7
1.091305898896175	142.8
1.0915522270298699	142.9
1.0865217405665373	143.0
1.0763703585498732	143.1
1.0642437103582025	143.2
1.0567721818223177	143.3
1.0615632347185289	143.4
1.081675098391254	143.5
1.1108182890351157	143.6
1.1341317223086569	143.7
1.1357558509255503	143.8
1.1087687727829068	143.9
1.0604461920066675	144.0
1.0088057643051311	144.1
0.9726421111597257	144.2
0.961751887154909	144.3
0.9734921874014116	144.4
0.9970178601762301	144.5
1.0212952715743562	144.6
1.0409669319966115	144.7
1.0564208022600623	144.8
1.0690846725040406	144.9
1.0765838094730298	145.0
1.0722781616956845	145.1
1.0498120972226832	145.2
1.0087249775137783	145.3
0.9559936857474484	145.4
0.9020702621009196	145.5
0.8552810597449643	145.6
0.8199717404727742	145.7
0.7995843441289986	145.8
0.8001121710510214	145.9
0.8283638840707783	146.0
0.8847544711151472	146.1
0.9568116885947939	146.2
1.0206020174499522	146.3
1.0513893521166535	146.4
1.0370986440621222	146.5
0.985249528147307	146.6
0.918386710970476	146.7
0.8611490655161382	146.8
0.8277292024670386	146.9
0.8175465899436667	147.0
0.8205442233065071	147.1
0.8266474447044323	147.2
0.8316525309740932	147.3
0.8355668012875102	147.4
0.8361389404954391	147.5
0.8247088944092684	147.6
0.7898632365857626	147.7
0.7275930174222454	147.8
0.6500801472589296	147.9
0.5847018523078591	148.0
0.5614505797960287	148.1
0.5957417831854461	148.2
0.6776858822334063	148.3
0.7753817938788722	148.4
0.8513100085942988	148.5
0.8828469318205697	148.6
0.8748453582573125	148.7
0.8561745922625191	148.8
0.8617014658323584	148.9
0.9109786436745391	149.0
0.9976220536267305	149.1
1.0958045866871424	149.2
1.1776930473532958	149.3
1.228292396761587	149.4
1.248040174582507	149.5
1.2445153927782608	149.6
1.2227282903103545	149.7
1.1823434506122652	149.8
1.1225147679648622	149.9
1.048527638319567	150.0
0.9741998356817233	150.1
0.9185520840050213	150.2
0.8994781779498556	150.3
0.9276147047480853	150.4
1.001492112096247	150.5
1.1041323543533317	150.6
1.2032794730944967	150.7
1.2593758576563245	150.8
1.2423564658816029	150.9
1.1501658191926527	151.0
1.0157906312634981	151.1
0.8938205356911353	151.2
0.8316890327082458	151.3
0.8437205258047098	151.4
0.9058420651129593	151.5
0.9742278343468872	151.6
1.0138573726227342	151.7
1.0169352013847501	151.8
1.0004405641034442	151.9
0.9882007773285398	152.0
0.9927279953068069	152.1
1.0090910608051504	152.2
1.0218634207241681	152.3
1.0170902284880277	152.4
0.9907261835496918	152.5
0.9506299073417726	152.6
0.9138234687004801	152.7
0.9009276100871135	152.8
0.9284970490575906	152.9
1.001244820563312	153.0
1.108516438720722	153.1
1.2282504011739497	153.2
1.3362823074263568	153.3
1.414507507577238	153.4
1.4532496317691657	153.5
1.4494798809999405	153.6
1.406262866170542	153.7
1.3356570809534667	153.8
1.2607684685334313	153.9
1.2104772354542275	154.0
1.2061443199721305	154.1
1.2484019258759276	154.2
1.3147741741003984	154.3
1.3714243900679706	154.4
1.3910384060006225	154.5
1.3644486386586012	154.6
1.30005559475506	154.7
1.2153900205413963	154.8
1.129209964671604	154.9
1.0580983908713146	155.0
1.0153438006921707	155.1
1.0088091101517498	155.2
1.0381833651982644	155.3
1.0949394234579273	155.4
1.1668264125816212	155.5
1.2444390522678712	155.6
1.3247296853186108	155.7
1.4080912476825425	155.8
1.4908755465839296	155.9
1.5598699874488937	156.0
1.5950436871166012	156.1
1.5808200878411318	156.2
1.5183625767234201	156.3
1.428677560462408	156.4
1.342382141004622	156.5
1.2828063223844148	156.6
1.2553702991022884	156.7
1.2514579456301869	156.8
1.2626249298041656	156.9
1.2918906062818905	157.0
1.3515730405197512	157.1
1.4493752504353283	157.2
1.5750968285232974	157.3
1.699884074143875	157.4
1.789217930962485	157.5
1.819897289487764	157.6
1.7893580986735518	157.7
1.712854299802133	157.8
1.6127381151913234	157.9
1.5077082593555677	158.0
1.4080308135833235	158.1
1.3183429948327903	158.2
1.2447493851162061	158.3
1.1992978368742275	158.4
1.1959956039076494	158.5
1.2397966289130928	158.6
1.318019087047102	158.7
1.4035126221322642	158.8
1.468901045379629	158.9
1.5009294756663687	159.0
1.504110335425914	159.1
1.4929764902551057	159.2
1.481346200278804	159.3
1.476596531929336	159.4
1.4798031819982536	159.5
1.487675682783471	159.6
1.4936539813846044	159.7
1.489397829076704	159.8
1.4685721736709607	159.9
1.4317446062358656	160.0
1.3884374332377758	160.1
1.3533554305003117	160.2
1.3380041396965516	160.3
1.3429564465967085	160.4
1.3566492203880962	160.5
1.362628821004213	160.6
1.3505675630530227	160.7
1.3221377868394009	160.8
1.2859534743216048	160.9
1.245650702031607	161.0
1.1932922854534143	161.1
1.1170954837500624	161.2
1.0185945794319822	161.3
0.9228350773766912	161.4
0.8690871771119539	161.5
0.8867952415797035	161.6
0.9754485624925184	161.7
1.1039593083771677	161.8
1.2286511648738059	161.9
1.3154713344300093	162.0
1.3526061208611997	162.1
1.3500286985875098	162.2
1.3307970150132373	162.3
1.3196602464931215	162.4
1.3320573442341694	162.5
1.3665781717854126	162.6
1.4054871204342567	162.7
1.4255992920511393	162.8
1.4142360328419032	162.9
1.37855507353384	163.0
1.3394510132760593	163.1
1.3136436422462558	163.2
1.299112575656798	163.3
1.277812567466695	163.4
1.2347958475203402	163.5
1.1772198522995956	163.6
1.135078828731139	163.7
1.1404312966098238	163.8
1.2007989606383473	163.9
1.2887464574808067	164.0
1.3574664035555903	164.1
1.3712748008454607	164.2
1.327707028680657	164.3
1.254824345113849	164.4
1.1875223909914057	164.5
1.1426601784394597	164.6
1.1114378722869336	164.7
1.0715823649251177	164.8
1.0068121604881117	164.9
0.9188156302158728	165.0
0.8260799501232714	165.1
0.7538426154035929	165.2
0.7226551045027647	165.3
0.7404674552686088	165.4
0.7997245602425955	165.5
0.879354219495621	165.6
0.9509432311482106	165.7
0.9875579170049261	165.8
0.9726725577959933	165.9
0.9062879843839916	166.0
0.8058916756619784	166.1
0.7014299201338305	166.2
0.6258230942278691	166.3
0.6049179868918309	166.4
0.6512825549427226	166.5
0.7636168490571765	166.6
0.9293141650554979	166.7
1.1259190925299387	166.8
1.3205136059908393	166.9
1.4716566469209116	167.0
1.5396875810766428	167.1
1.5044127712729407	167.2
1.379612966788974	167.3
1.2116927649303384	167.4
1.059562960546758	167.5
0.9669614428601883	167.6
0.9442338760519051	167.7
0.9692637675828579	167.8
1.004057183868435	167.9
1.0154186804741658	168.0
0.9892604114983522	168.1
0.9341515851294648	168.2
0.8749872892802605	168.3
0.8402924735354879	168.4
0.8479800044315766	168.5
0.8952214260367237	168.6
0.9575470058700796	168.7
0.9991634814317828	168.8
0.9911174990226815	168.9
0.9287181476920913	169.0
0.8380236600924864	169.1
0.765655176631009	169.2
0.7556209668460411	169.3
0.8257113779145948	169.4
0.9575886559921958	169.5
1.1066463594687017	169.6
1.2252145094086806	169.7
1.284755388019856	169.8
1.2846973075938257	169.9
1.2449899611689283	170.0
1.1889892799595312	170.1
1.1273347665995825	170.2
1.0516395223728365	170.3
0.9415503906104187	170.4
0.7820405825756542	170.5
0.5813011308555258	170.6
0.3767883026030324	170.7
0.22210187209751198	170.8
0.16000055188300033	170.9
0.19871580604086925	171.0
0.30893742441265304	171.1
0.44463852150875494	171.2
0.5725285155994306	171.3
0.6879378675079246	171.4
0.8060584478320784	171.5
0.9376580435601428	171.6
1.07056010885953	171.7
1.172414862087904	171.8
1.2122637241107814	171.9
1.1834705893305368	172.0
1.1100806678183281	172.1
1.0314871162430164	172.2
0.9760152893452456	172.3
0.941946540982139	172.4
0.8999858105203209	172.5
0.8169845945519552	172.6
0.6853583168646817	172.7
0.536608471587064	172.8
0.4266790445519044	172.9
0.40081398245569044	173.0
0.4617916188763498	173.1
0.5645859835931011	173.2
0.6422462038331392	173.3
0.6458641750304075	173.4
0.5723752583592238	173.5
0.46333249537634014	173.6
0.37753811701691664	173.7
0.35649963094627524	173.8
0.40446205909592026	173.9
0.49367235598348813	174.0
0.5881036167821014	174.1
0.6667528943454417	174.2
0.7298136415212271	174.3
0.7862628072168256	174.4
0.836995042789038	174.5
0.8696248427322693	174.6
0.868192097448293	174.7
0.8267599765731366	174.8
0.7543902028708264	174.9
0.6697258168482927	175.0
0.5930131401080339	175.1
0.5419319573644107	175.2
0.529556796165581	175.3
0.559822997929579	175.4
0.6217167168243528	175.5
0.6896767578065415	175.6
0.735016372026128	175.7
0.7429448451880731	175.8
0.7226889094518842	175.9
0.7022127673704146	176.0
0.7108396392569998	176.1
0.7620174662001176	176.2
0.8472312348016443	176.3
0.9428971215983272	176.4
1.0233594715632548	176.5
1.071206064680502	176.6
1.0806698764143587	176.7
1.0557520782082026	176.8
1.0070876824495876	176.9
0.9495527334616862	177.0
0.8991221342734236	177.1
0.8667254510808561	177.2
0.8505619685002195	177.3
0.8333057535404162	177.4
0.7905033039311576	177.5
0.7083372242768838	177.6
0.5986249102746707	177.7
0.4972650671573875	177.8
0.4438045944584712	177.9
0.45568957394243204	178.0
0.516416471852494	178.1
0.5863317604981887	178.2
0.6274224326254797	178.3
0.6241717036006613	178.4
0.5879753413210209	178.5
0.5460049918727794	178.6
0.5249050316897746	178.7
0.5394306976354811	178.8
0.5895315127193579	178.9
0.6636576312282851	179.0
0.744825194933789	179.1
0.8173034948322132	179.2
0.8722587905210564	179.3
0.9099222177364298	179.4
0.9364420063844008	179.5
0.9570079772717633	179.6
0.9705615148654574	179.7
0.9710820939424097	179.8
0.9550665141115343	179.9
0.9288201448286632	180.0
0.9084716588125801	180.1
0.9114275474321828	180.2
0.9452146923847673	180.3
1.0018551742266915	180.4
1.0615178213367877	180.5
1.102598630372763	180.6
1.112113813550706	180.7
1.0917376837722361	180.8
1.057948429060646	180.9
1.0363546493023919	181.0
1.050692117476619	181.1
1.1089922647905968	181.2
1.1936190221065333	181.3
1.2640146530063858	181.4
1.2756981825255553	181.5
1.2070474942870675	181.6
1.0759968718343131	181.7
0.9324707375199566	181.8
0.8292814495939015	181.9
0.7913180324562517	182.0
0.8049604894140137	182.1
0.8340802903506135	182.2
0.8486345864380402	182.3
0.8435023795539536	182.4
0.834797109240254	182.5
0.8394725012651225	182.6
0.8564311535308431	182.7
0.8646103032187427	182.8
0.839073862850528	182.9
0.7719165764011241	183.0
0.6815395618191391	183.1
0.6032915145003387	183.2
0.5687121617704486	183.3
0.5886978644234844	183.4
0.6520172593749605	183.5
0.7381734163687741	183.6
0.8326188682898492	183.7
0.9316311880427034	183.8
1.0342428250813775	183.9
1.1307665912513056	184.0
1.2008302422795754	184.1
1.225077535676513	184.2
1.2013710216525693	184.3
1.1505472335798514	184.4
1.1044010314448178	184.5
1.0836639101925183	184.6
1.0832274443038776	184.7
1.0769011373529576	184.8
1.0382817480869044	184.9
0.9614645135961658	185.0
0.8665674835722924	185.1
0.7883927173492282	185.2
0.7588812575707882	185.3
0.7946788776585897	185.4
0.8926697276229981	185.5
1.0301655592982797	185.6
1.1685832913550565	185.7
1.2637792215480628	185.8
1.283518230307509	185.9
1.2237091451180553	186.0
1.1110288851998322	186.1
0.9878331704899485	186.2
0.8894257116644229	186.3
0.8298407609019158	186.4
0.8041599790255782	186.5
0.8013299541280808	186.6
0.8148588323826044	186.7
0.8442435030043672	186.8
0.8900166370468979	186.9
0.9496634546118079	187.0
1.0179040241986608	187.1
1.0890907984487692	187.2
1.1582249810504868	187.3
1.2202465510912655	187.4
1.26975288924102	187.5
1.3021653931797657	187.6
1.314960234138157	187.7
1.3076320746842647	187.8
1.2813105233545194	187.9
1.2397314677723186	188.0
1.1909428991843058	188.1
1.1467462076932418	188.2
1.1182522816440037	188.3
1.1102892579635097	188.4
1.1197350967983861	188.5
1.139833492619551	188.6
1.1667572695170603	188.7
1.2020472821751191	188.8
1.2480490223809997	188.9
1.3000259856028877	189.0
1.342273839701499	189.1
1.3530177138056962	189.2
1.316163550035827	189.3
1.2323377287064128	189.4
1.1213842353692256	189.5
1.0139374984891083	189.6
0.9370360413960597	189.7
0.9026353252921766	189.8
0.905441718311741	189.9
0.9297958915090787	190.0
0.9597753903291463	190.1
0.9862235780546366	190.2
1.008232460772457	190.3
1.0305780719384596	190.4
1.0597168085207533	190.5
1.0998030043192866	190.6
1.149309884824353	190.7
1.1993891031422228	190.8
1.2357768482393896	190.9
1.2449109099014117	191.0
1.2218975468032156	191.1
1.1754443698674881	191.2
1.125681224203392	191.3
1.0952193536884005	191.4
1.0986121377090277	191.5
1.136436964989397	191.6
1.1965930602273187	191.7
1.2604889291304284	191.8
1.309746785252931	191.9
1.3306521047591457	192.0
1.316163861084258	192.1
1.2663775333900524	192.2
1.1879562436764286	192.3
1.0926122735519355	192.4
0.9947946257752369	192.5
0.9089395127173608	192.6
0.8467986516613067	192.7
0.8155787669404908	192.8
0.8175326815380805	192.9
0.8507693927478414	193.0
0.9100657947785671	193.1
0.9868461093301454	193.2
1.0693310707559194	193.3
1.1448780488021066	193.4
1.2046249658363617	193.5
1.2471058610542438	193.6
1.2768108602430777	193.7
1.2979299870957464	193.8
1.3091400443846029	193.9
1.3056854884771345	194.0
1.2880762693494114	194.1
1.2686359217963494	194.2
1.2669115026428757	194.3
1.2946689905488573	194.4
1.342393670862741	194.5
1.3805293285361278	194.6
1.3773687570222783	194.7
1.3209239300773774	194.8
1.2274357743879296	194.9
1.1292913343783628	195.0
1.051885776002032	195.1
0.9980900920405669	195.2
0.9523223841068872	195.3
0.8993241555113064	195.4
0.8405154258901495	195.5
0.7940513848501671	195.6
0.7798029139019982	195.7
0.8030266658790216	195.8
0.8497669580355294	195.9
0.8958802804552393	196.0
0.921465967204149	196.1
0.9209867403599032	196.2
0.9045368502721514	196.3
0.8913888080216302	196.4
0.8998159799578684	196.5
0.9377948798638831	196.6
0.9986573451531953	196.7
1.0640175086009949	196.8
1.1131389979637207	196.9
1.13428124280958	197.0
1.131515948880465	197.1
1.1221247463629436	197.2
1.1253378569477093	197.3
1.1497888412745862	197.4
1.1890485814595813	197.5
1.228688253970248	197.6
1.2584194558000679	197.7
1.2782151962931139	197.8
1.2933612657908387	197.9
1.3046627441538303	198.0
1.3047727898893782	198.1
1.2846454322965841	198.2
1.2431978370720702	198.3
1.1903803592665494	198.4
1.1413715657442423	198.5
1.1082621691520749	198.6
1.0962271773414822	198.7
1.1050605684424428	198.8
1.132214713533464	198.9
1.1743682029891067	199.0
1.2276723552859345	199.1
1.2876121214399507	199.2
1.3481535382689538	199.3
1.3999026269361068	199.4
1.4292107760956405	199.5
1.4214556403055538	199.6
1.3691540549997898	199.7
1.280381523088886	199.8
[truncated: 270 more rows]
