# Supplementary material for: An epifluorescence microscope design for naturalistic behavior and cellular activity in freely moving Caenorhabditis elegans
Source: Nat Commun. 2026 May 19;17:4411. doi: 10.1038/s41467-026-72709-w (PMC13187321; doi:10.1038/s41467-026-72709-w)
Supplement: Supplementary file 8 — Source data [file 41467_2026_72709_MOESM8_ESM.zip › fig3 ASH/TQ5856/ActivityTraces/worm6.csv]

a	time
0.9818049625294561	0.0
0.9892610433459803	0.1
1.001149734346394	0.2
1.007421348206834	0.3
1.0029849527707366	0.4
1.0014145457085817	0.5
1.0308216483358126	0.6
1.0995449243249031	0.7
1.1652305771323535	0.8
1.1626770008942078	0.9
1.078593714742569	1.0
0.9793526810267692	1.1
0.9417209684824072	1.2
0.9698746746452075	1.3
1.0073264627484952	1.4
1.0207036455221927	1.5
1.0353882701797428	1.6
1.0804023191261767	1.7
1.1302072188717072	1.8
1.1267770972200657	1.9
1.0478171731067576	2.0
0.9311524495702551	2.1
0.8343089453004463	2.2
0.787136831161994	2.3
0.7843199087842829	2.4
0.807618434604718	2.5
0.8467225330143413	2.6
0.9030110506438129	2.7
0.976609493676443	2.8
1.0508654083036533	2.9
1.0960677349131311	3.0
1.0950011281993897	3.1
1.062879631924318	3.2
1.037864613812803	3.3
1.051683503593596	3.4
1.1069924589690623	3.5
1.176747845225135	3.6
1.2241583318395475	3.7
1.2295508933585655	3.8
1.2025864102201906	3.9
1.1674464372866868	4.0
1.1363143543052974	4.1
1.101633902107198	4.2
1.0559524916290046	4.3
1.0134127439328096	4.4
1.002709322158316	4.5
1.0347810309912764	4.6
1.0824425199387258	4.7
1.1018060940880363	4.8
1.0775720474619013	4.9
1.040360883675001	5.0
1.03292342390221	5.1
1.0639568044675225	5.2
1.1034998157670364	5.3
1.1206391378781566	5.4
1.1136600346675511	5.5
1.10082169977991	5.6
1.0938229460615885	5.7
1.088443987866805	5.8
1.0745647540170566	5.9
1.0484498670921734	6.0
1.017629218393498	6.1
0.9950634844105337	6.2
0.9856550000793081	6.3
0.9813832177535032	6.4
0.9744028603983591	6.5
0.9683296456340436	6.6
0.9674788790173536	6.7
0.9626111883684849	6.8
0.9425078048219035	6.9
0.9160583579375372	7.0
0.9055831683943211	7.1
0.9181113281420731	7.2
0.9412310361430536	7.3
0.9704500142633389	7.4
1.0201553791552802	7.5
1.094811471291111	7.6
1.1623201249302655	7.7
1.1741082256191777	7.8
1.1152713891027248	7.9
1.028689502199527	8.0
0.9829967139504961	8.1
1.0131586001863062	8.2
1.0936243622745734	8.3
1.1697250906801928	8.4
1.2072077381160777	8.5
1.2068764148267608	8.6
1.1860575023217017	8.7
1.1638322289021938	8.8
1.1568088091868858	8.9
1.1664744184718168	9.0
1.1676696991863866	9.1
1.127345588919622	9.2
1.0419422578501911	9.3
0.9461269484973776	9.4
0.8819883821654736	9.5
0.8688685469235427	9.6
0.9006053411886563	9.7
0.9552764139158477	9.8
1.0030436867932708	9.9
1.0188606427563816	10.0
0.9993195040317542	10.1
0.9673233896405109	10.2
0.9584589136704021	10.3
0.9987339435529493	10.4
1.0844402691651915	10.5
1.1781646996856285	10.6
1.2355490486195326	10.7
1.2462771078674253	10.8
1.2401569598875966	10.9
1.2419811732547759	11.0
1.2325423474205754	11.1
1.1774119664291358	11.2
1.0921877445251071	11.3
1.0469375966491776	11.4
1.0839174855459097	11.5
1.14960030589224	11.6
1.1419956606908634	11.7
1.0281814915281067	11.8
0.8877738118924497	11.9
0.8264914975581492	12.0
0.8661676751863265	12.1
0.9385161412844291	12.2
0.9717329723734985	12.3
0.9568674916470864	12.4
0.9339319054042251	12.5
0.9392749441588708	12.6
0.973545878867643	12.7
1.0070225075679209	12.8
1.0102206719581959	12.9
0.9835882998900144	13.0
0.9550835609096138	13.1
0.9476550440515349	13.2
0.9615448454390728	13.3
0.9929085804579286	13.4
1.0471708531800403	13.5
1.1154324110174973	13.6
1.1576998221187715	13.7
1.1405391665321905	13.8
1.0859929484643742	13.9
1.054208499107282	14.0
1.0741278997306956	14.1
1.1146853139991104	14.2
1.1302151730388403	14.3
1.1120271144650005	14.4
1.0852843073824483	14.5
1.0756623310302804	14.6
1.0945193610543487	14.7
1.1410806945492613	14.8
1.1994139137953694	14.9
1.240218211938882	15.0
1.2425512574000228	15.1
1.2111790151663158	15.2
1.161569307292897	15.3
1.0965333545958675	15.4
1.0150684153194418	15.5
0.9374982102794139	15.6
0.8970058417275533	15.7
0.9001008964844917	15.8
0.9133346052294883	15.9
0.9002721761999369	16.0
0.8626158237490621	16.1
0.8350446922698767	16.2
0.8438521002330921	16.3
0.879792492312025	16.4
0.911729497166428	16.5
0.918929906383277	16.6
0.9047212316035722	16.7
0.8837948400408278	16.8
0.8679449161265494	16.9
0.8675551715092817	17.0
0.8940476587833518	17.1
0.9471016235290222	17.2
1.0035011043237607	17.3
1.0320895652695645	17.4
1.0228186459708657	17.5
0.9953204306396165	17.6
0.9790649170296637	17.7
0.9906252745775699	17.8
1.0279917026445813	17.9
1.0751898367827426	18.0
1.1064959420991016	18.1
1.0961078074483324	18.2
1.0373282470430492	18.3
0.9539150252899722	18.4
0.8862932247906676	18.5
0.8628072653074911	18.6
0.8815128229663225	18.7
0.9158701832913738	18.8
0.9383861895677631	18.9
0.9424501526436968	19.0
0.9415221602423506	19.1
0.9476409569939445	19.2
0.9584041361144517	19.3
0.9697965589691088	19.4
0.9899016908811434	19.5
1.0231369252928144	19.6
1.0453783701454133	19.7
1.0187715743126038	19.8
0.9422531328277747	19.9
0.8701718594061769	20.0
0.8622487592073037	20.1
0.9210085966729102	20.2
0.9926018504000741	20.3
1.024476932080853	20.4
1.009167670952111	20.5
0.9770601711454034	20.6
0.9656900227142998	20.7
1.000613150808925	20.8
1.087533393992225	20.9
1.2042798211914147	21.0
1.3030200670292778	21.1
1.3359191847827994	21.2
1.2866464485581282	21.3
1.1780781110017844	21.4
1.0553792750613844	21.5
0.9632313783130374	21.6
0.9251186039502405	21.7
0.931736717953359	21.8
0.9535799004324844	21.9
0.9694206550895208	22.0
0.9775748428903713	22.1
0.983705976187864	22.2
0.9934833668072951	22.3
1.0162840464527652	22.4
1.0549039320280247	22.5
1.086318511798696	22.6
1.0754833205004366	22.7
1.0209204511091257	22.8
0.9663003259694435	22.9
0.9489112737634978	23.0
0.9531932527464966	23.1
0.9370606044130984	23.2
0.8931387405614756	23.3
0.8603541523776878	23.4
0.8776148294103874	23.5
0.9438886694858042	23.6
1.0236848537703975	23.7
1.0784896561387203	23.8
1.0914337772837923	23.9
1.0710063137273926	24.0
1.038235975437092	24.1
1.0130465373032382	24.2
1.0089573619061398	24.3
1.0295827974693732	24.4
1.0643271126045217	24.5
1.0930133354852312	24.6
1.0999227751651526	24.7
1.0846597245176215	24.8
1.0638753380979984	24.9
1.0638269131766187	25.0
1.1016695721635694	25.1
1.1667253390191372	25.2
1.2258319631407393	25.3
1.2513427501012961	25.4
1.238229879504027	25.5
1.1967667482252753	25.6
1.1456252370564948	25.7
1.1143642228695512	25.8
1.1283780331400655	25.9
1.176422217585516	26.0
1.2095914100285168	26.1
1.1875136244212778	26.2
1.115325554814448	26.3
1.0299379247932128	26.4
0.9666285674907699	26.5
0.9426167107465788	26.6
0.9515996918820818	26.7
0.9658349270596863	26.8
0.9594731387809821	26.9
0.9369151624618918	27.0
0.9285872138873346	27.1
0.9562837689893066	27.2
1.0095280939988072	27.3
1.056397688665898	27.4
1.0728200370769585	27.5
1.0614440435808477	27.6
1.0452015252011195	27.7
1.0432932026974178	27.8
1.0522389942705621	27.9
1.0501745311539163	28.0
1.0213913127016485	28.1
0.9762713133578282	28.2
0.942294161850017	28.3
0.9341588043294616	28.4
0.9396741121664421	28.5
0.938353517893644	28.6
0.9260850687922083	28.7
0.9153360819740194	28.8
0.9164289986931609	28.9
0.925812943007629	29.0
0.9317042853480983	29.1
0.9263431499174343	29.2
0.9117701350412012	29.3
0.8972572287426283	29.4
0.8954140770657661	29.5
0.9208717908991751	29.6
0.9850323426949443	29.7
1.0811563891709213	29.8
1.1738892086672792	29.9
1.2175273936673998	30.0
1.196416177777709	30.1
1.1413874415545786	30.2
1.09590187734427	30.3
1.071983114773826	30.4
1.0526682251105737	30.5
1.0322192087241286	30.6
1.0312666522320484	30.7
1.0625255799956095	30.8
1.098788611993873	30.9
1.0965632020364555	31.0
1.0497270031624628	31.1
1.0005118583533772	31.2
0.9908515382274682	31.3
1.0175246932475528	31.4
1.0455569162735734	31.5
1.0538861828917465	31.6
1.0520432098646033	31.7
1.056668694597295	31.8
1.068768870689451	31.9
1.0774987400571168	32.0
1.0743862585951247	32.1
1.0588398774065337	32.2
1.038418284369736	32.3
1.0283783580151504	32.4
1.0418585846340886	32.5
1.0719508529026445	32.6
1.090288486761727	32.7
1.07758276170236	32.8
1.0564219409469642	32.9
1.0769843674173714	33.0
1.156604972120395	33.1
1.24202559723018	33.2
1.251199874880624	33.3
1.1574453763451027	33.4
1.021571934359707	33.5
0.937063379015364	33.6
0.9496089405234018	33.7
1.026547354799939	33.8
1.092100956303828	33.9
1.091782408486142	34.0
1.0331700377058681	34.1
0.969093640080125	34.2
0.9430547339544186	34.3
0.955962503871764	34.4
0.9820388391649426	34.5
1.0014063881034545	34.6
1.0101177523514413	34.7
1.010384503103245	34.8
1.0050634943800658	34.9
1.0000305844236588	35.0
1.000601371661543	35.1
1.0027218967341394	35.2
0.9954589127308977	35.3
0.9757586512991724	35.4
0.9551305810821519	35.5
0.949313341134971	35.6
0.966929997494169	35.7
1.0089381628136846	35.8
1.0679680066598276	35.9
1.1199769305647163	36.0
1.1271145398919737	36.1
1.068185485119809	36.2
0.9700508190682019	36.3
0.8948419990987104	36.4
0.8871072506892856	36.5
0.9383260102211066	36.6
1.004337620447317	36.7
1.0468241809787806	36.8
1.053051212732519	36.9
1.0284881232850391	37.0
0.9867892839289102	37.1
0.9468613466880526	37.2
0.9262456481005349	37.3
0.9292944698205566	37.4
0.9439484340555422	37.5
0.9525040153931196	37.6
0.9458112712872935	37.7
0.9297245904138822	37.8
0.9202266993441821	37.9
0.9301524617887078	38.0
0.9573547130656803	38.1
0.9852451903248752	38.2
0.9963147302927559	38.3
0.9872180886758684	38.4
0.9716304680060076	38.5
0.9669593980022275	38.6
0.9771333590407159	38.7
0.9892570049651163	38.8
0.9874742974993479	38.9
0.9702151810783916	39.0
0.9557181674642271	39.1
0.969575387356383	39.2
1.0200546728051971	39.3
1.0829460888821816	39.4
1.117735887619034	39.5
1.1036087441109144	39.6
1.055362772691529	39.7
1.0026796942527734	39.8
0.9616841545493489	39.9
0.9313464402115105	40.0
0.9099357613685812	40.1
0.9034501240709355	40.2
0.9154964542896311	40.3
0.9371874280257129	40.4
0.9549695358100359	40.5
0.9657029632312851	40.6
0.9759674960943466	40.7
0.9876301123746056	40.8
0.9942500067579082	40.9
0.9939905533436367	41.0
0.9958108707220866	41.1
1.0070955746606884	41.2
1.021782097806848	41.3
1.0257392636865874	41.4
1.0104091460634637	41.5
0.9801316912652641	41.6
0.9502229796170844	41.7
0.9380167391681983	41.8
0.9532714154363942	41.9
0.9972990828997268	42.0
1.0649859589906934	42.1
1.135254720019968	42.2
1.165507086283775	42.3
1.1217868897088552	42.4
1.0240902837047055	42.5
0.9418735775429911	42.6
0.9289395194935196	42.7
0.9695543123099989	42.8
0.9983064706433666	42.9
0.971397741299203	43.0
0.912480705558409	43.1
0.8858079322830533	43.2
0.9284317330699791	43.3
1.0154802066151751	43.4
1.0886738732030292	43.5
1.1070050407194538	43.6
1.069440902759088	43.7
1.0041412716357871	43.8
0.9458506754207912	43.9
0.9166661810650948	44.0
0.9169137012521706	44.1
0.930042954529702	44.2
0.9373534857791014	44.3
0.9303973605018319	44.4
0.9133241478845403	44.5
0.8989710563734714	44.6
0.903089945603901	44.7
0.9330871626830973	44.8
0.975358808556035	44.9
1.0010884052657183	45.0
0.9944444804667824	45.1
0.9711880637783917	45.2
0.9610607868703376	45.3
0.9742619882849514	45.4
0.9921300418833571	45.5
0.9904385139983077	45.6
0.9678966322445145	45.7
0.950534118403328	45.8
0.9677821663409294	45.9
1.0246345361661175	46.0
1.0994738028910884	46.1
1.1655403860982272	46.2
1.203388925883985	46.3
1.194485321446045	46.4
1.1276744326428676	46.5
1.026761555070033	46.6
0.9504392516910104	46.7
0.9401729915186026	46.8
0.976281395901863	46.9
1.0034673519550337	47.0
0.9921409081007426	47.1
0.9582459134882007	47.2
0.9305627634807512	47.3
0.9196019853016073	47.4
0.9204106678910308	47.5
0.9284160364585534	47.6
0.9422271872752188	47.7
0.9577678893229569	47.8
0.9692211302193188	47.9
0.9755331245460273	48.0
0.9804439841630234	48.1
0.9858733836296625	48.2
0.9904947694624912	48.3
0.9952811590543912	48.4
1.003260335815641	48.5
1.0101914981242177	48.6
1.0029982396638253	48.7
0.977156766282299	48.8
0.954613319366918	48.9
0.9715260982245676	49.0
1.0356710002243077	49.1
1.1001167105243994	49.2
1.100278731961949	49.3
1.0290270947757938	49.4
0.9578374169014937	49.5
0.9615629083467252	49.6
1.0308726595559228	49.7
1.0831221052514262	49.8
1.0577868366975904	49.9
0.9780463630266024	50.0
0.9148183946712748	50.1
0.9116903311712149	50.2
0.956090240082989	50.3
1.0083910661057096	50.4
1.0407657879689005	50.5
1.0491222132067652	50.6
1.0422396349017955	50.7
1.029242463473774	50.8
1.0155718992669789	50.9
1.0038131340397145	51.0
0.9943369171036781	51.1
0.9857942109130405	51.2
0.9761037855951022	51.3
0.9619402344833464	51.4
0.9378749297443592	51.5
0.9018832214705138	51.6
0.8660045364761201	51.7
0.8541500908101947	51.8
0.8771856011819892	51.9
0.912587142086086	52.0
0.9244355592147663	52.1
0.9070635173881891	52.2
0.892761426119044	52.3
0.9074601525846451	52.4
0.9352301092259758	52.5
0.9440401896189495	52.6
0.9349531526712003	52.7
0.9403969462934273	52.8
0.9745346104387811	52.9
1.0114558196615104	53.0
1.0219642854267625	53.1
1.0117315269285454	53.2
1.0083858097205793	53.3
1.0226404029448535	53.4
1.036594074160137	53.5
1.026127241471883	53.6
0.9845984111175312	53.7
0.9256484115408893	53.8
0.8705237022274356	53.9
0.8344155572481112	54.0
0.8199871843378882	54.1
0.8199709659470448	54.2
0.826422163061817	54.3
0.8376674245840325	54.4
0.8532192837829228	54.5
0.8630239545243168	54.6
0.8520095560979474	54.7
0.8217073709870624	54.8
0.7975578180031726	54.9
0.8024125560145694	55.0
0.8272110796088884	55.1
0.840457006828115	55.2
0.8266183665576335	55.3
0.804905287090895	55.4
0.807698372437507	55.5
0.8472456656656991	55.6
0.9048738192585482	55.7
0.9460108022267395	55.8
0.944473098463099	55.9
0.9006335200490613	56.0
0.8414917383825868	56.1
0.7994853101962145	56.2
0.7874505337188229	56.3
0.793992360113911	56.4
0.7999526963248161	56.5
0.7944787656857383	56.6
0.7782089183074175	56.7
0.7595139590300386	56.8
0.748857086719144	56.9
0.7499327152556561	57.0
0.7537906067139737	57.1
0.7469014157468653	57.2
0.7280470031735395	57.3
0.7130208707232061	57.4
0.7183651682616137	57.5
0.7424857305992556	57.6
0.7670866091033242	57.7
0.7769635147831246	57.8
0.7746889738460805	57.9
0.7751521205584052	58.0
0.7892278982630698	58.1
0.8143945766297671	58.2
0.8374036430630265	58.3
0.8427866989235846	58.4
0.8229923637958783	58.5
0.7865504674471961	58.6
0.7535151325263132	58.7
0.735339085807418	58.8
0.7229661642726428	58.9
0.7050976278164418	59.0
0.6914145314899041	59.1
0.6990037203279009	59.2
0.720349247539158	59.3
0.731142871103658	59.4
0.7325099908300374	59.5
0.7568065756596967	59.6
0.8197858766548631	59.7
0.8904359724031911	59.8
0.9246825448479719	59.9
0.914049356205221	60.0
0.8867108960035222	60.1
0.8718679044039552	60.2
0.8771352601352534	60.3
0.8940232756867584	60.4
0.9113853925611274	60.5
0.9222812047268643	60.6
0.9257713175199478	60.7
0.9269781648329749	60.8
0.9349619385954839	60.9
0.9576969473582201	61.0
0.9954835801648605	61.1
1.0361996809570957	61.2
1.0572488289665896	61.3
1.0397197725164968	61.4
0.9909335071279588	61.5
0.9489324498297953	61.6
0.9463918715954828	61.7
0.9681355964979227	61.8
0.9658386596873858	61.9
0.9202314551413989	62.0
0.8650397253233313	62.1
0.8399706643093716	62.2
0.8429931414245522	62.3
0.8428185901799689	62.4
0.820838464355443	62.5
0.7852365567598152	62.6
0.7545829505132402	62.7
0.742288989471912	62.8
0.7525047863071368	62.9
0.7791519704086588	63.0
0.8088850276350255	63.1
0.8311344651025021	63.2
0.8446054829732736	63.3
0.8527619285094922	63.4
0.8587765817475465	63.5
0.8665150751221191	63.6
0.8784094917653347	63.7
0.8904123665410238	63.8
0.897359993662295	63.9
0.9032363369811052	64.0
0.9161820422901494	64.1
0.9350336157025837	64.2
0.9526781866615088	64.3
0.9700142259360084	64.4
0.9924824316104038	64.5
1.0148705802216713	64.6
1.023939196282326	64.7
1.0142399484073263	64.8
0.9888781853847602	64.9
0.9500647186225477	65.0
0.9036855383411719	65.1
0.8679731858815374	65.2
0.8610884581758227	65.3
0.8804698466523735	65.4
0.905909991751353	65.5
0.9223912931041275	65.6
0.9309811039281306	65.7
0.9383862809107875	65.8
0.9450688563887373	65.9
0.9461886801068837	66.0
0.938941225868092	66.1
0.926120680326254	66.2
0.9141134859382779	66.3
0.9074275646426142	66.4
0.9045663280730967	66.5
0.9035224768028398	66.6
0.9134757814628675	66.7
0.9496247084077892	66.8
1.004146906623967	66.9
1.034326207649587	67.0
1.0046016539195926	67.1
0.9381978316560571	67.2
0.8985566744474082	67.3
0.9137568183099188	67.4
0.9481796645866928	67.5
0.9615771028813338	67.6
0.9664285304723421	67.7
1.000687718200322	67.8
1.0611932126284913	67.9
1.0952441825774457	68.0
1.0591265672470436	68.1
0.9659011403044427	68.2
0.870823114673527	68.3
0.8215499422398971	68.4
0.8277776776989032	68.5
0.8685782801399512	68.6
0.9152940500611851	68.7
0.9465832485620436	68.8
0.9537224492166173	68.9
0.941425237832693	69.0
0.9227191374311267	69.1
0.9088694150200579	69.2
0.902224400661449	69.3
0.8959855924125368	69.4
0.8806122492194249	69.5
0.8565310655122444	69.6
0.8417249682006427	69.7
0.8564194721841596	69.8
0.8956446938231697	69.9
0.9278697512707895	70.0
0.9281866818936739	70.1
0.9062664967621621	70.2
0.8977555612341116	70.3
0.9323284700634642	70.4
1.0066803164892306	70.5
1.0804069589450047	70.6
1.1041367578242247	70.7
1.0650576271694736	70.8
1.0026472889439348	70.9
0.9681083330192298	71.0
0.9716945255263341	71.1
0.9823276094238635	71.2
0.9740591456453062	71.3
0.9545701178972443	71.4
0.9456372736679701	71.5
0.9525793261225431	71.6
0.9625531868652102	71.7
0.9634218923794543	71.8
0.9528940420207037	71.9
0.9315036644435776	72.0
0.8979125602959382	72.1
0.8574234360476336	72.2
0.8294851745667289	72.3
0.8351813312994447	72.4
0.8729795182581968	72.5
0.9136132335983808	72.6
0.9249610960043738	72.7
0.8998898283180963	72.8
0.8587673299298242	72.9
0.8309550162774656	73.0
0.8359195615631791	73.1
0.8725227165575598	73.2
0.9173280507214226	73.3
0.9379258094427452	73.4
0.9194233286804218	73.5
0.8808732978097592	73.6
0.8596386178097375	73.7
0.8757203855648128	73.8
0.9135210927476726	73.9
0.9403816647560052	74.0
0.9400655806998407	74.1
0.9239054062449592	74.2
0.9106601421452382	74.3
0.9039103404509996	74.4
0.8954507802338667	74.5
0.8857225821049833	74.6
0.8895093976280202	74.7
0.9171010358293977	74.8
0.9553426941797954	74.9
0.974623881002883	75.0
0.9574350679225285	75.1
0.9176792722953045	75.2
0.8875642003416606	75.3
0.8851431211615931	75.4
0.8989619324248059	75.5
0.9059371700334283	75.6
0.8991206478473359	75.7
0.892401363396237	75.8
0.8989407327030476	75.9
0.9132046748269141	76.0
0.9236841207148314	76.1
0.9418239000096749	76.2
1.0001993489839005	76.3
1.105593377172801	76.4
1.2046725778839757	76.5
1.2236651892689099	76.6
1.1477108679295496	76.7
1.0422234302006244	76.8
0.990274789695472	76.9
1.02193521564947	77.0
1.1026751821787706	77.1
1.1708960685432133	77.2
1.1830177198778276	77.3
1.139150708917572	77.4
1.0754924868539009	77.5
1.0285857785121895	77.6
1.0051825473494522	77.7
0.9879749372502524	77.8
0.9649346475605898	77.9
0.9445127896722209	78.0
0.9421884583512042	78.1
0.9595981978753017	78.2
0.9815907354643061	78.3
0.9911413088575173	78.4
0.9826609690048341	78.5
0.9625163646292169	78.6
0.9430252091439444	78.7
0.9367990388728986	78.8
0.9505648473913489	78.9
0.9804697266814016	79.0
1.0154179789857898	79.1
1.0473815292459256	79.2
1.0780589010623491	79.3
1.1140441661257434	79.4
1.1551539399349187	79.5
1.189599052931131	79.6
1.2032876589817945	79.7
1.1926671068411898	79.8
1.1652737511461715	79.9
1.1298611812004897	80.0
1.0913709583988824	80.1
1.0539658320889258	80.2
1.0214740845263748	80.3
0.9933586494091056	80.4
0.9663694381611191	80.5
0.9426582676182563	80.6
0.9308506610084097	80.7
0.9351927320570796	80.8
0.9477113520789369	80.9
0.9556768500570767	81.0
0.9540352506445932	81.1
0.9468221427992125	81.2
0.9405993730045279	81.3
0.9417869025008513	81.4
0.9556983628411219	81.5
0.9800263174430083	81.6
1.0013529431029498	81.7
1.0063383260702499	81.8
0.9972496599702416	81.9
0.9915808523313117	82.0
1.0057752186224422	82.1
1.0406041912197566	82.2
1.0792588573148405	82.3
1.0979921656042975	82.4
1.083927698482945	82.5
1.0468369966775095	82.6
1.0114354222128847	82.7
0.9961893746510283	82.8
1.000564613840397	82.9
1.0108847250792552	83.0
1.0133369747700898	83.1
1.000946754769519	83.2
0.975595588484159	83.3
0.9500316012940335	83.4
0.9439946804204127	83.5
0.9683988455256134	83.6
1.0109375400305414	83.7
1.0438191964182997	83.8
1.0491140223581754	83.9
1.0332517753264052	84.0
1.0162183668120182	84.1
1.0115140719261524	84.2
1.017534441819595	84.3
1.0222487515384415	84.4
1.0127992852611805	84.5
0.9857578366194709	84.6
0.9535606443637478	84.7
0.937366039030564	84.8
0.945660908500358	84.9
0.9598767259237537	85.0
0.9507311545246742	85.1
0.9156583047165713	85.2
0.8932831631395182	85.3
0.9258751538690887	85.4
1.002779960092659	85.5
1.0564038330352228	85.6
1.0326258434337978	85.7
0.9597107642080882	85.8
0.9232695148263891	85.9
0.9668836817715021	86.0
1.0400787615670422	86.1
1.0593022132737149	86.2
1.0038686418479876	86.3
0.9319502047766312	86.4
0.9093548642070118	86.5
0.9433362088038822	86.6
0.9895920631320615	86.7
1.0071871228372808	86.8
0.993162617724389	86.9
0.9696106881507679	87.0
0.9528448324666825	87.1
0.9406480829292783	87.2
0.9213695390223864	87.3
0.8885643089225896	87.4
0.8494797614403365	87.5
0.8228288318750614	87.6
0.8253706146035216	87.7
0.8566550891828676	87.8
0.897227673328953	87.9
0.9234063521157514	88.0
0.923587486470139	88.1
0.900460632331917	88.2
0.8613939551431546	88.3
0.8130128062618962	88.4
0.7677723017779248	88.5
0.7496805742890007	88.6
0.7817576336437767	88.7
0.8603583660444765	88.8
0.9446878243764708	88.9
0.9809106272619479	89.0
0.9447006350736297	89.1
0.8630413632423817	89.2
0.7925143051979183	89.3
0.7728217624839373	89.4
0.7989062185874773	89.5
0.8354119437819647	89.6
0.8539713639194042	89.7
0.8548344589316501	89.8
0.8568555879162648	89.9
0.8731380442627085	90.0
0.898624453575135	90.1
0.9184715784780357	90.2
0.9245472458845471	90.3
0.9216813404886264	90.4
0.9181810086110486	90.5
0.9134081114386635	90.6
0.8996610738138253	90.7
0.8776661082916114	90.8
0.8632628801057415	90.9
0.8707065031448403	91.0
0.8931512168319949	91.1
0.9104534011137715	91.2
0.9149409660007065	91.3
0.9183065909717977	91.4
0.9344077767007236	91.5
0.9665872553212835	91.6
1.0085511026547154	91.7
1.0441751356056066	91.8
1.0502378336717657	91.9
1.0160889340716017	92.0
0.962725734655071	92.1
0.9324111762003251	92.2
0.9579359585942487	92.3
1.0417763743674489	92.4
1.1518269142345492	92.5
1.2295300834273457	92.6
1.2201591599874764	92.7
1.1184826776955061	92.8
0.9853903417872405	92.9
0.9055149966546368	93.0
0.9195285481951758	93.1
0.994664427802631	93.2
1.0585158666079937	93.3
1.0616322567182392	93.4
1.0116518865798283	93.5
0.9533631219987497	93.6
0.9227380263977407	93.7
0.9222773694981435	93.8
0.9329739135686868	93.9
0.9389167133330928	94.0
0.9377344930575967	94.1
0.9345045430318317	94.2
0.9328983397431454	94.3
0.9327924759858082	94.4
0.9327272167322157	94.5
0.9321002859571187	94.6
0.9312097058467733	94.7
0.9304090820670265	94.8
0.9297498221667031	94.9
0.9291667900873037	95.0
0.9286187803105194	95.1
0.9279802432811125	95.2
0.9270590207892873	95.3
0.9260159401062413	95.4
0.9255952330563998	95.5
0.9261630656304222	95.6
0.9261719588996189	95.7
0.9230628708423488	95.8
0.9179299135068911	95.9
0.9185585085324821	96.0
0.9335082326825911	96.1
0.9607867058596922	96.2
0.9852229766360049	96.3
0.9898136809920086	96.4
0.9686507481055338	96.5
0.9290676388896563	96.6
0.8849232953213781	96.7
0.8488914568258222	96.8
0.8285725817684143	96.9
0.8280068494590487	97.0
0.8500215322721285	97.1
0.8921544043000508	97.2
0.9405817363976876	97.3
0.9755449876274411	97.4
0.9875388922946672	97.5
0.9853048027662931	97.6
0.983960551754433	97.7
0.9854411054537981	97.8
0.9743711579286699	97.9
0.9382396545474566	98.0
0.8915336049421482	98.1
0.870038618431701	98.2
0.8921710019784654	98.3
0.9317623454723367	98.4
0.9421156015911095	98.5
0.9073023378736902	98.6
0.8582213529676953	98.7
0.8351611565663465	98.8
0.8454669062468871	98.9
0.8641117040493335	99.0
0.8665620075925629	99.1
0.8510767806258638	99.2
0.8325944714396887	99.3
0.8251288768093484	99.4
0.8326052555608	99.5
0.8505309085810118	99.6
0.8707895272859175	99.7
0.88517303358667	99.8
0.8885720760830353	99.9
0.8819905856163631	100.0
0.8718557926652664	100.1
0.8639688209630412	100.2
0.8593012817113014	100.3
0.8604424952526095	100.4
0.8799556466503522	100.5
0.928714252670633	100.6
0.989498547075125	100.7
1.0198985079024447	100.8
1.0008207178621717	100.9
0.9688928827144647	101.0
0.9735049208598101	101.1
1.0092505019200488	101.2
1.0227234077345453	101.3
0.984740565306342	101.4
0.9227102878060164	101.5
0.8764551017637364	101.6
0.8525714837896788	101.7
0.8348729831580048	101.8
0.8178972560876491	101.9
0.8123296794505003	102.0
0.8245057072882445	102.1
0.8441915731955432	102.2
0.8559064600109797	102.3
0.8568993473866621	102.4
0.857132153417021	102.5
0.8609896463565732	102.6
0.8581067280299804	102.7
0.8405146379479185	102.8
0.8232319210626482	102.9
0.8352735722751731	103.0
0.887898025282246	103.1
0.9588579682817727	103.2
1.0105363557037743	103.3
1.0200687347757242	103.4
0.9926174000227075	103.5
0.952709600915888	103.6
0.9267732322059234	103.7
0.928651823497316	103.8
0.9543024139529832	103.9
0.9892078605278618	104.0
1.0223690811631307	104.1
1.0515512262889737	104.2
1.0757699779840166	104.3
1.089424946812303	104.4
1.0874937853248654	104.5
1.072276718187414	104.6
1.051184073027028	104.7
1.0296080591611798	104.8
1.0077666484799874	104.9
0.9827271944368636	105.0
0.9521515905572587	105.1
0.9180571281188961	105.2
0.8888737179499381	105.3
0.8761400582558241	105.4
0.8854624730635033	105.5
0.9087612031205008	105.6
0.9267339660891428	105.7
0.9223802681680309	105.8
0.8948803440601683	105.9
0.8604358989534565	106.0
0.8386152701461618	106.1
0.8372631050776329	106.2
0.8489709360290607	106.3
0.8599227239296792	106.4
0.8625422839226169	106.5
0.8615899471519789	106.6
0.8682683870075032	106.7
0.8877419743526355	106.8
0.9121615577867396	106.9
0.9256711955730741	107.0
0.9182633423148527	107.1
0.8985032304256249	107.2
0.8905262163976457	107.3
0.910416316761098	107.4
0.9450568085242597	107.5
0.964474181740884	107.6
0.9580367681402884	107.7
0.9466146412962535	107.8
0.9520773846938972	107.9
0.9664055722072686	108.0
0.9635145463274385	108.1
0.9355060710774342	108.2
0.9032877258964096	108.3
0.8917927248109574	108.4
0.9060988737478508	108.5
0.9332377194331968	108.6
0.957095028424586	108.7
0.9675382410381022	108.8
0.9624946464579461	108.9
0.9477528490949718	109.0
0.9337007429229258	109.1
0.9287055421233253	109.2
0.9341214904980417	109.3
0.9448994717958613	109.4
0.9538659372618816	109.5
0.9561477186560248	109.6
0.9523993343540612	109.7
0.9486967188249437	109.8
0.9507938110519097	109.9
0.9575328389549691	110.0
0.9628579536475931	110.1
0.9653376364953632	110.2
0.9710955184702702	110.3
0.9838549267629214	110.4
0.996071633113922	110.5
0.995258897660811	110.6
0.9771357739004349	110.7
0.9480323237477973	110.8
0.9169989091425756	110.9
0.8911340080573812	111.0
0.8761779083012199	111.1
0.8740876423031975	111.2
0.8787938723862787	111.3
0.8796762422849957	111.4
0.872178739674808	111.5
0.862878163446366	111.6
0.8615716466917631	111.7
0.868978390424388	111.8
0.8752745575711925	111.9
0.8728137140134502	112.0
0.8682814992699613	112.1
0.8779892693006369	112.2
0.9100786530593346	112.3
0.9542742804398379	112.4
0.9907399242117857	112.5
1.0070450686206838	112.6
1.0051811249914782	112.7
0.9945869673719819	112.8
0.9820247749671291	112.9
0.9683640860233294	113.0
0.9516085137195619	113.1
0.9306248132380829	113.2
0.9074815564183875	113.3
0.888207392013761	113.4
0.8810973227160649	113.5
0.8938300551276435	113.6
0.9298535841255575	113.7
0.9805549177382764	113.8
1.0200625646326351	113.9
1.022829346850235	114.0
0.998102014346206	114.1
0.9931817832459091	114.2
1.0436541991752	114.3
1.1275116022659186	114.4
1.185137604839293	114.5
1.1790338506953946	114.6
1.1203670024279273	114.7
1.0453131496225905	114.8
0.9834431922977	114.9
0.9473937143839463	115.0
0.9365548359494242	115.1
0.9428830546549596	115.2
0.9569395880670027	115.3
0.9715070568684762	115.4
0.9797877578281879	115.5
0.973586028647739	115.6
0.9489088614407257	115.7
0.9147803553257293	115.8
0.8917178520206753	115.9
0.8947808964447405	116.0
0.9156936970202966	116.1
0.925914917367948	116.2
0.903065315093806	116.3
0.8545270366048066	116.4
0.8116730002930923	116.5
0.8014111905651626	116.6
0.8253632501007016	116.7
0.8624068923152545	116.8
0.8858458783325481	116.9
0.8818729335492916	117.0
0.8590181515092169	117.1
0.8399140886043963	117.2
0.8409071083462762	117.3
0.8612949950447718	117.4
0.8923370342324504	117.5
0.9284981483189958	117.6
0.96332108139912	117.7
0.981150685324788	117.8
0.9656825811407278	117.9
0.9186023702419674	118.0
0.8618613426366074	118.1
0.8193512710423564	118.2
0.8013223091483019	118.3
0.8052524769076298	118.4
0.8226593510446573	118.5
0.8420399539545904	118.6
0.8525625185364542	118.7
0.8515296603052973	118.8
0.8474620037819272	118.9
0.8528655201967891	119.0
0.8731928649311802	119.1
0.9021792135524627	119.2
0.9262738736513905	119.3
0.9340416582130212	119.4
0.9244175079313052	119.5
0.9076818658258634	119.6
0.8966549884524675	119.7
0.8940994863793258	119.8
0.8879123911822686	119.9
0.8611221347430715	120.0
0.8120099501573967	120.1
0.7674914250473944	120.2
0.76938468294205	120.3
0.834421289295275	120.4
0.9276439202937754	120.5
0.9898389805653153	120.6
0.9956194276729725	120.7
0.971725122746547	120.8
0.9564952471395599	120.9
0.9593894877701593	121.0
0.9664211340894405	121.1
0.9671528668889164	121.2
0.9629496383054885	121.3
0.9569432529240389	121.4
0.9477775885494818	121.5
0.9336344132182324	121.6
0.9178851563490246	121.7
0.9090105793841139	121.8
0.9141892520434269	121.9
0.9323247156509091	122.0
0.9547451639388129	122.1
0.9736609679345598	122.2
0.9878405532910278	122.3
0.9992220876520548	122.4
1.007833047791642	122.5
1.012917350802639	122.6
1.015681204756263	122.7
1.016489552554606	122.8
1.0117419868972162	122.9
1.0000815275675028	123.0
0.9914535108228814	123.1
1.000394938762421	123.2
1.025102169563273	123.3
1.04333870909841	123.4
1.0406438676098797	123.5
1.034336905810324	123.6
1.05202065734485	123.7
1.0892853448845912	123.8
1.1090309532140192	123.9
1.0872268352961878	124.0
1.0432751250946362	124.1
1.018558177350409	124.2
1.0371490155101375	124.3
1.0928303640817842	124.4
1.1617521227909393	124.5
1.2188338704549204	124.6
1.2502726800103736	124.7
1.259432728840217	124.8
1.2586230688524296	124.9
1.2535173152414822	125.0
1.2416548854950773	125.1
1.2282358303320318	125.2
1.2339346400961653	125.3
1.2759572590900836	125.4
1.3408330874956178	125.5
1.3868017762791216	125.6
1.383620024239939	125.7
1.3474385516507983	125.8
1.32479170220383	125.9
1.3410257827023986	126.0
1.3777034297324462	126.1
1.4042889690259788	126.2
1.4146844597084787	126.3
1.421653187745386	126.4
1.4290448522605208	126.5
1.4240104643853089	126.6
1.3923329068747488	126.7
1.334599297313229	126.8
1.2720858906066272	126.9
1.241845912581778	127.0
1.278291700900531	127.1
1.3837550730883743	127.2
1.5103208615752837	127.3
1.5832033729094694	127.4
1.5612352352105763	127.5
1.4778847936546227	127.6
1.411753588541302	127.7
1.4130384752030876	127.8
1.4656630034788227	127.9
1.5182491977568593	128.0
1.5360172461516206	128.1
1.517015200450171	128.2
1.4736754110182817	128.3
1.4181840360091431	128.4
1.3685664714244088	128.5
1.3518339278912264	128.6
1.3828535626872056	128.7
1.4443028132456164	128.8
1.505082693762064	128.9
1.556334241917158	129.0
1.6091490469919951	129.1
1.6555994965985237	129.2
1.655507056580626	129.3
1.5764863155838726	129.4
1.4385066083921259	129.5
1.3060105838491916	129.6
1.2355779809841594	129.7
1.2376668974151128	129.8
1.2860121162058822	129.9
1.347359678936553	130.0
1.3940112632940624	130.1
1.4065736308076777	130.2
1.3885240378788604	130.3
1.373470245512454	130.4
1.394836991525611	130.5
1.4422505462231923	130.6
1.4623718436817024	130.7
1.4121838454754083	130.8
1.3082527648960034	130.9
1.2229762859952538	131.0
1.2340324982786628	131.1
1.3649793224115105	131.2
1.5564950890584395	131.3
1.6962143320159029	131.4
1.6977051579988147	131.5
1.5719309683860634	131.6
1.4279342997869868	131.7
1.387838907387693	131.8
1.4782291074594331	131.9
1.6031822766079762	132.0
1.6371933624222827	132.1
1.5428204193494808	132.2
1.3901232253945786	132.3
1.27792075190173	132.4
1.2571909072916667	132.5
1.3154753549952742	132.6
1.3990942167709886	132.7
1.4442185390053535	132.8
1.413808698808926	132.9
1.3230180039814232	133.0
1.2245552344037012	133.1
1.166538704877869	133.2
1.1673990783757102	133.3
1.2196332780387302	133.4
1.2968843675361625	133.5
1.357904390819991	133.6
1.3653576934209122	133.7
1.312820118138362	133.8
1.229123752835911	133.9
1.1546141218417882	134.0
1.1147450443621303	134.1
1.1098068094532076	134.2
1.121530309708556	134.3
1.1299554777738243	134.4
1.1276178128610144	134.5
1.1191686196091855	134.6
1.1111184875432891	134.7
1.106161517944442	134.8
1.1051489372844614	134.9
1.1085134804934509	135.0
1.114571339204002	135.1
1.1196454385910346	135.2
1.120124062558846	135.3
1.1127790406492404	135.4
1.0968543774353547	135.5
1.0804155697665827	135.6
1.0789572917530352	135.7
1.0987764992454137	135.8
1.1249048415034628	135.9
1.134993000254145	136.0
1.1252150232707983	136.1
1.1162068331293125	136.2
1.132334644109805	136.3
1.1778730484360724	136.4
1.233447468510967	136.5
1.2722948356984787	136.6
1.2778294006286472	136.7
1.2498076100648268	136.8
1.2012790692419277	136.9
1.1507499454548975	137.0
1.1116932357985887	137.1
1.0861178084930425	137.2
1.0677281796634686	137.3
1.0498962577334303	137.4
1.030372322513898	137.5
1.0108303069687912	137.6
0.994289605567572	137.7
0.9837063595694036	137.8
