# Supplementary material for: An epifluorescence microscope design for naturalistic behavior and cellular activity in freely moving Caenorhabditis elegans
Source: Nat Commun. 2026 May 19;17:4411. doi: 10.1038/s41467-026-72709-w (PMC13187321; doi:10.1038/s41467-026-72709-w)
Supplement: Supplementary file 8 — Source data [file 41467_2026_72709_MOESM8_ESM.zip › fig3 ASH/TQ5856/ActivityTraces/worm8.csv]

a	time
1.0755418719146832	0.0
1.169927524557889	0.1
1.2537336603133804	0.2
1.3125141385421597	0.3
1.3400636046361922	0.4
1.338835878852347	0.5
1.3173731609204826	0.6
1.2865660125440659	0.7
1.2563108178014535	0.8
1.2332686795241892	0.9
1.219822173163861	1.0
1.2142400142603806	1.1
1.212081896577104	1.2
1.208524367022387	1.3
1.2006540042554794	1.4
1.188502731306611	1.5
1.1742031040237797	1.6
1.1598616320710087	1.7
1.1456807735674157	1.8
1.1297195745659452	1.9
1.1095266084356474	2.0
1.084590717487924	2.1
1.058044792572404	2.2
1.036537319021763	2.3
1.0281693280846689	2.4
1.0392334806265369	2.5
1.0709317688470432	2.6
1.11741704888004	2.7
1.1664123019989365	2.8
1.2030041786132135	2.9
1.215772894561943	3.0
1.2026880275522793	3.1
1.17340817330891	3.2
1.1458712462399385	3.3
1.1381166760615702	3.4
1.1593378310751	3.5
1.2050235287997608	3.6
1.2588778888639647	3.7
1.3003465985269032	3.8
1.3135708957003314	3.9
1.2932779168052875	4.0
1.2453691096433146	4.1
1.1830289122695845	4.2
1.1211149799288596	4.3
1.0715885282325226	4.4
1.0413374590927151	4.5
1.0321439547246907	4.6
1.0417212392180357	4.7
1.064911548923525	4.8
1.0948106874638182	4.9
1.1240566135705448	5.0
1.1464139680910994	5.1
1.1582745288588998	5.2
1.159330933357386	5.3
1.1519293773714856	5.4
1.139387638023814	5.5
1.1242989226291051	5.6
1.107896897288704	5.7
1.0907676435198905	5.8
1.074099713799396	5.9
1.0601419011509492	6.0
1.0511001165791483	6.1
1.0470311063724105	6.2
1.044377745255794	6.3
1.0366983389043285	6.4
1.0177823524865162	6.5
0.9856150455993244	6.6
0.9448063640362561	6.7
0.9058060121244822	6.8
0.8810542014683813	6.9
0.8799585587976784	7.0
0.905149080800835	7.1
0.9516082700421863	7.2
1.0086957506760172	7.3
1.0638166663874138	7.4
1.1061366535530066	7.5
1.129209988616946	7.6
1.1321017444953554	7.7
1.119066707731167	7.8
1.0980172821211567	7.9
1.078096813074041	8.0
1.0668601845140955	8.1
1.0677966343819971	8.2
1.0789993503049835	8.3
1.0935455509608347	8.4
1.1016614176007582	8.5
1.0941864271919755	8.6
1.0663625302092954	8.7
1.0206644953403967	8.8
0.9674072523161233	8.9
0.9223959896389092	9.0
0.9019578894285497	9.1
0.9169619193166245	9.2
0.9682278870713174	9.3
1.045453802268655	9.4
1.1303792045798162	9.5
1.2029772846377915	9.6
1.248038443946708	9.7
1.2593717730320435	9.8
1.240112703284412	9.9
1.1995838047252951	10.0
1.1487156164704189	10.1
1.0963611650962695	10.2
1.0478543918149832	10.3
1.0056170146728407	10.4
0.9705546154967728	10.5
0.9429941985280363	10.6
0.9227872401463075	10.7
0.9091140237068348	10.8
0.900714980751649	10.9
0.8966777209750217	11.0
0.8971492533335053	11.1
0.9031721651347271	11.2
0.9155120921847052	11.3
0.9333351706781411	11.4
0.9540064485256606	11.5
0.9746010643341777	11.6
0.9943255309045931	11.7
1.0160126608586348	11.8
1.04514391829502	11.9
1.0864575217233496	12.0
1.1400059252274324	12.1
1.199139748733784	12.2
1.2517925630869082	12.3
1.2844420455547132	12.4
1.2867120114302992	12.5
1.2546394474022344	12.6
1.1917626573243416	12.7
1.108244375610194	12.8
1.0185153888697207	12.9
0.9377533124332232	13.0
0.8777179874763146	13.1
0.8432309583989263	13.2
0.8310843952687645	13.3
0.832418338709086	13.4
0.8376944919689213	13.5
0.8416565800045462	13.6
0.8455528665331963	13.7
0.8556066267436921	13.8
0.8789887923530659	13.9
0.9197573387209514	14.0
0.9767472416786143	14.1
1.0439038549957838	14.2
1.1122470308781	14.3
1.1722319145804339	14.4
1.2156172152450118	14.5
1.2365447683561532	14.6
1.2319890649277074	14.7
1.2019522235189264	14.8
1.149753871553837	14.9
1.0824541890707278	15.0
1.0109314509060263	15.1
0.9487754254046136	15.2
0.9094268827611242	15.3
0.9020228430142937	15.4
0.927642389824847	15.5
0.9780956443724366	15.6
1.0384357528946364	15.7
1.0923827855755488	15.8
1.1280885813289212	15.9
1.141410083859793	16.0
1.135363851471986	16.1
1.1167077096744642	16.2
1.0921005710328253	16.3
1.066061992100594	16.4
1.0412754956633161	16.5
1.0199675764342877	16.6
1.0044947662879122	16.7
0.9962650577415739	16.8
0.993866550475435	16.9
0.9923494152901482	17.0
0.9850707602445816	17.1
0.9676647681575039	17.2
0.9418801947153506	17.3
0.9166208044619173	17.4
0.9049657874453709	17.5
0.9183739338535599	17.6
0.9610985914295762	17.7
1.0278536400321021	17.8
1.1059417644869969	17.9
1.1805265785991654	18.0
1.2400780921482817	18.1
1.2792202814735227	18.2
1.298028073400665	18.3
1.2990281007233984	18.4
1.2843367668725514	18.5
1.2548611842806985	18.6
1.211777044940762	18.7
1.158796079218611	18.8
1.1031701686883904	18.9
1.0542613538625685	19.0
1.0201874894185334	19.1
1.0044147171445728	19.2
1.0043267676080208	19.3
1.0126604531359622	19.4
1.0210101323516731	19.5
1.0234531778609313	19.6
1.0184416639287182	19.7
1.0083096222878642	19.8
0.9971855933726647	19.9
0.9888313673325099	20.0
0.9855870541705031	20.1
0.98858550316891	20.2
0.9985087826187077	20.3
1.015973329155798	20.4
1.0411315370374519	20.5
1.0727950962772197	20.6
1.1077967699503548	20.7
1.1411934805239305	20.8
1.1674238001145396	20.9
1.1819891698290577	21.0
1.1829188135231048	21.1
1.1713468529810396	21.2
1.1509446054886987	21.3
1.1265137195107948	21.4
1.1024489595080313	21.5
1.08176989999335	21.6
1.0659947767551095	21.7
1.0555804489173317	21.8
1.0503790994388473	21.9
1.0497490392709328	22.0
1.052412326176231	22.1
1.0564712306853954	22.2
1.0599044594229587	22.3
1.0614480380890978	22.4
1.061377480808299	22.5
1.0616501162089174	22.6
1.0651594181365425	22.7
1.0742822883579013	22.8
1.0892462421441502	22.9
1.107015888275047	23.0
1.1213712139746639	23.1
1.124557227777036	23.2
1.1102587701106787	23.3
1.0768414064099496	23.4
1.0292619848699578	23.5
0.978309320217648	23.6
0.9370062695041628	23.7
0.9155587821917135	23.8
0.9172349353658132	23.9
0.9372840141352022	24.0
0.9655062896623685	24.1
0.9911800758665735	24.2
1.007842120806656	24.3
1.0155801404144507	24.4
1.0198959152032203	24.5
1.0280031709758497	24.6
1.0446305187336615	24.7
1.0694309382246343	24.8
1.097084254718464	24.9
1.1197612831206927	25.0
1.1305426016383286	25.1
1.1261118334203915	25.2
1.1075924600923879	25.3
1.079429146128657	25.4
1.047195852155333	25.5
1.0156402036381786	25.6
0.9879277977333352	25.7
0.9661500215033737	25.8
0.9522951675249439	25.9
0.9486556438824679	26.0
0.9572012547871709	26.1
0.9783359445249937	26.2
1.0099529819767405	26.3
1.0474245565441707	26.4
1.084412104123026	26.5
1.1138879040745204	26.6
1.1289712832071372	26.7
1.1238279171206524	26.8
1.0951800262489877	26.9
1.0444191654212442	27.0
0.9792521290747218	27.1
0.9132557062087543	27.2
0.8624573313341052	27.3
0.8398589177091267	27.4
0.8504548448200844	27.5
0.8894535356483622	27.6
0.9447650818851465	27.7
1.0023733658122316	27.8
1.0516059356916219	27.9
1.0876012486220228	28.0
1.1101975106274515	28.1
1.1207020658892408	28.2
1.1191042160851667	28.3
1.1036770650230447	28.4
1.0731054100265904	28.5
1.0294805829750926	28.6
0.979834883246072	28.7
0.9347335480637264	28.8
0.9042829625586187	28.9
0.8936334734140774	29.0
0.9005535821518746	29.1
0.9165344841880523	29.2
0.9307865938148762	29.3
0.9347558854585286	29.4
0.9246148741895733	29.5
0.900729212044944	29.6
0.8652641243702837	29.7
0.8202707520190093	29.8
0.7678895489715529	29.9
0.7122878877847257	30.0
0.6612401643031289	30.1
0.6252722450504227	30.2
0.6140751486552571	30.3
0.6320680554471783	30.4
0.6758533680715486	30.5
0.7351810846056269	30.6
0.7967874610881386	30.7
0.8487798550192386	30.8
0.8832818377525804	30.9
0.8966216606720447	31.0
0.8881196605546654	31.1
0.8591718309543186	31.2
0.8135018397360725	31.3
0.7579875876959457	31.4
0.7026054173769289	31.5
0.6584523543843958	31.6
0.6341638320221479	31.7
0.6323282195582374	31.8
0.6478089436824416	31.9
0.6690376308137874	32.0
0.6819036488992514	32.1
0.6746828666058522	32.2
0.6420914729724718	32.3
0.5870458257934817	32.4
0.5196663593056908	32.5
0.4540161474317429	32.6
0.40372386314648845	32.7
0.37792665904384826	32.8
0.3788911188252446	32.9
0.4022038366858782	33.0
0.43954010762245455	33.1
0.4828896320796904	33.2
0.528231200034694	33.3
0.5766443557544321	33.4
0.6320448886745649	33.5
0.6966770881209015	33.6
0.767032294060041	33.7
0.8328557965962081	33.8
0.8801482626869206	33.9
0.8966272829827642	34.0
0.8766345278857571	34.1
0.8229478270761507	34.2
0.7449731342744497	34.3
0.6548655780907742	34.4
0.5638815329368567	34.5
0.480448146448458	34.6
0.4099671095868739	34.7
0.35544284679998117	34.8
0.3181425419507655	34.9
0.2981802778741677	35.0
0.2953074640689225	35.1
0.3098834498358608	35.2
0.34339245801395957	35.3
0.3977446048651617	35.4
0.47331584754085076	35.5
0.5667755471565785	35.6
0.6702713422145796	35.7
0.7728992636504377	35.8
0.863935555184232	35.9
0.9361039488337077	36.0
0.9871048512049283	36.1
1.0187631143916078	36.2
1.0345981711618786	36.3
1.0373719777632155	36.4
1.0278498193455972	36.5
1.0050568739970323	36.6
0.9675137185238838	36.7
0.9147389092670424	36.8
0.8485512226228382	36.9
0.7739192468541578	37.0
0.6990434851750301	37.1
0.6342330815975554	37.2
0.5893987108540104	37.3
0.5707698680663004	37.4
0.5783158319931876	37.5
0.6055339132451804	37.6
0.6422994037373898	37.7
0.6797080452007735	37.8
0.7143851536509948	37.9
0.749690351494217	38.0
0.7928691047373966	38.1
0.8496003516250439	38.2
0.9190577481606916	38.3
0.9924427213724594	38.4
1.0560192176851104	38.5
1.0971364613134058	38.6
1.1100516992007197	38.7
1.0984735950844746	38.8
1.0735127063497978	38.9
1.0481468665057276	39.0
1.031104412163609	39.1
1.0233368866003458	39.2
1.018883918318498	39.3
1.0096155065990715	39.4
0.991235996307882	39.5
0.9671572608932324	39.6
0.9478942673438545	39.7
0.9460734282915975	39.8
0.9697042711434946	39.9
1.017534111888343	40.0
1.0792471743359937	40.1
1.140480725352852	40.2
1.189774619778982	40.3
1.2234686261829295	40.4
1.24593308204532	40.5
1.2654307017994808	40.6
1.288439193377344	40.7
1.3158454192121294	40.8
1.3428704694889453	40.9
1.3621290606130714	41.0
1.3675164038510021	41.1
1.3565791749643075	41.2
1.3304066160416907	41.3
1.2917734888773174	41.4
1.2431806195929802	41.5
1.1862053173531593	41.6
1.122599404002624	41.7
1.0565382500165783	41.8
0.996779309530112	41.9
0.9572829427060658	42.0
0.955046648051464	42.1
1.0047133370570875	42.2
1.1110979936829064	42.3
1.262668987329929	42.4
1.4300006443361237	42.5
1.5719973484413006	42.6
1.649149882066769	42.7
1.6388883560920071	42.8
1.5458600538450682	42.9
1.4014964517461934	43.0
1.252157434553486	43.1
1.1408700589152785	43.2
1.0909819430467989	43.3
1.099048605138899	43.4
1.1395496686006235	43.5
1.178242831305718	43.6
1.1872471604997712	43.7
1.1550532816780057	43.8
1.0880876975477798	43.9
1.0049613473132981	44.0
0.9275791729572556	44.1
0.8735817123555384	44.2
0.8526216300983133	44.3
0.866377735617086	44.4
0.9105529794685168	44.5
0.9770119802504483	44.6
1.055237043262514	44.7
1.133447577864624	44.8
1.2002072726887434	44.9
1.2468747519406511	45.0
1.2702429553252275	45.1
1.2739539769918586	45.2
1.2674309407936635	45.3
1.262199586815984	45.4
1.2669300943944437	45.5
1.2833862504843205	45.6
1.3051854220050891	45.7
1.320016790737474	45.8
1.314419282652179	45.9
1.2791172376019502	46.0
1.2126781068991561	46.1
1.121954166947847	46.2
1.019139972663151	46.3
0.9167856551639013	46.4
0.8230930180143156	46.5
0.7397570591764531	46.6
0.6634158782400528	46.7
0.5899480121175735	46.8
0.519300635691786	46.9
0.45809225873509996	47.0
0.41827345760608736	47.1
0.41224130329224373	47.2
0.4468931658176516	47.3
0.5199088163340109	47.4
0.6204072126118305	47.5
0.7335705991683004	47.6
0.8464317634604348	47.7
0.9513962722710139	47.8
1.0457066827314008	47.9
1.12786173342405	48.0
1.1940392800310209	48.1
1.2374287966266357	48.2
1.251193591946158	48.3
1.2331089547270886	48.4
1.1885993345362158	48.5
1.1298029981828535	48.6
1.070816499312411	48.7
1.0217694493174383	48.8
0.9852530233127831	48.9
0.9572954365635242	49.0
0.9323132460572923	49.1
0.9089464730910177	49.2
0.8930116370805863	49.3
0.8954937400492479	49.4
0.926560772411839	49.5
0.9890920532515672	49.6
