# Supplementary material for: An epifluorescence microscope design for naturalistic behavior and cellular activity in freely moving Caenorhabditis elegans
Source: Nat Commun. 2026 May 19;17:4411. doi: 10.1038/s41467-026-72709-w (PMC13187321; doi:10.1038/s41467-026-72709-w)
Supplement: Supplementary file 8 — Source data [file 41467_2026_72709_MOESM8_ESM.zip › fig3 ASH/TQ5856/worm1.csv]

RFP_raw	GCaMP_raw
2976	10576
2992	10512
3136	10304
3008	10816
3280	10784
2800	11248
2928	11616
2752	10608
2496	9984
2496	10816
2336	8768
2544	8432
2464	8656
2544	9808
2672	9888
2672	10384
2560	10832
2832	10640
2768	10416
2832	9968
2752	9632
2592	9280
2496	10208
2624	10464
2592	10096
2576	9632
2592	9456
2592	10784
2560	10912
2592	9792
	8144
2544	8256
2560	8768
2560	8704
2736	8736
2976	9136
3024	10256
3088	9536
3024	9728
2928	8720
2784	8352
2656	9072
2384	8400
	8176
	9520
2656	10016
2736	10112
2688	9936
2576	8352
2400	8016
2432	8400
2832	9712
2656	9968
2880	9840
2752	9200
2768	8608
2560	8624
2576	7728
2400	8144
2496	9120
2704	8928
2688	9264
2800	8848
2960	8560
2896	8304
2848	9264
2976	9024
2864	8944
2720	7840
2512	9120
2704	9136
2816	9216
2832	9216
2832	9424
2848	9536
2928	9136
2880	9216
2880	8784
2928	8576
2992	8512
2864	8832
3056	8160
2880	8496
2864	8832
2944	8928
2928	8784
2816	8160
2640	8432
2608	7904
2496	6560
	6736
2512	7280
2720	7808
2816	7552
2704	6848
2688	6944
2608	7264
2976	7568
3024	7760
2976	7904
3008	7680
2960	7600
3040	7280
2896	7120
2720	6608
3008	6720
2976	5568
2832	6384
2992	6560
2848	6960
2672	6832
2832	7184
2640	6320
2656	6144
2512	6896
2816	6928
2656	6576
	6336
2592	7088
2592	6416
2752	6560
2640	8672
2736	8560
2752	8944
2864	9488
3008	8704
2688	8080
2448	8960
2832	9616
2672	9536
2768	9728
2752	9616
2752	9616
2912	9168
2960	8448
2672	7552
2576	7504
2816	8000
2864	8624
2960	8464
2928	8032
2848	8192
2880	7920
2704	7840
2608	7520
2736	7808
2752	8192
2784	8352
2720	7408
2432	7120
2416	6848
2432	7792
2480	7920
2688	8160
2592	7312
2656	7712
2560	8656
2704	9088
2656	8384
2528	8064
	6640
2528	7344
2496	6896
2480	7168
2816	7456
2944	8192
3008	7056
2688	6608
2624	6304
	7024
2576	6992
2400	7856
2672	7824
2640	7232
2480	7840
2784	7920
2848	8016
2784	7584
2400	6848
2416	7312
2416	7936
2400	8240
2432	8528
2624	8912
2640	8192
2720	8320
2496	7920
2688	7472
2832	8048
2816	8352
2816	7888
2800	7760
2880	7680
2672	7760
2768	7056
2656	7280
2832	7232
2960	8208
2768	8112
2896	8176
2912	8336
2800
2688	7088
2544	7008
2608	6880
2624	6224
2416	6736
2720	6816
2752	6624
2592	5904
2512	6272
2736	6448
2816	7232
2864	6736
2912	6880
2672	6192
2608	5904
2624	6736
2624	6800
2608	7360
2672	7984
2688	8256
2736	8288
2736	8864
2864	8848
2736	8192
2848	8400
2784	8736
2864	8288
2560	7232
	6880
2560	7232
2480	6976
2608	6656
2656	7488
2512	6800
	7040
2720	7888
2736	7840
2912	7968
3008	7520
2880	7104
2864	7328
2864	7568
2784	7568
2768	7968
2640	7696
2592	7408
2400	8096
2576	8432
2576	8064
	8400
2608	8976
2672	8832
2576	8720
2624	8864
2592	8112
2560	7776
2592	7088
2640	7136
2656	6928
2560	6928
2448	7152
2592	7056
2512	7392
2640	7504
2640	8240
2736	8144
2864	8160
2928	7584
2704	7360
2608	7536
2944	7584
2848	7936
2976	7680
2800	6688
2672	7440
2672	7968
2624	8416
2784	8496
2768	9168
2736	8432
2560	8336
2512	8512
2352	7936
	7280
2320	7904
2304	8528
2416	8736
2400	8352
	8400
2448	7872
	7040
2432	7760
2576	7888
2704	7936
2528	7072
2672	7152
2864	6944
2640	7792
2720	8160
2560	7072
	6272
	6544
	5952
	6496
	6912
	6352
	6592
	6544
	7296
	7408
2416	7024
2416	6768
	6608
	6656
	6592
	7168
	6912
2512	7872
2480	7664
2512	8432
2640	7600
	7120
	7744
2384	8832
	8960
2480	9472
2384	9968
2448	9760
2464	8160
2448	7040
	7776
2368	7968
	7552
	7664
2384	9040
2560	9536
2656	9280
2736	9440
2704	9136
2560	7696
	7632
	6960
	6752
	7728
2320	8944
2608	8384
2736	8208
2608	8128
2448	8656
	10128
	10432
	9920
	10224
	9856
2464	11088
2432	10704
2480	9312
2464	8112
2336	6720
	7440
	8272
	7968
	8112
	8672
2496	9184
2432	9840
2640	9776
2544	9968
2688	10032
2672	10640
2608	10496
2672	10160
2512	9312
2544	9072
2576	8048
	8656
2384	9152
2560	9280
2592	8304
2496	8464
2576	8352
2672	7760
2512	7040
	6832
2288	7376
	8000
2592	7856
2512	8336
2736	8432
2816	8528
2944	9040
3152	9232
3008	8368
2832	7872
2640	7664
2592	8032
2784	7968
2800	7680
2768	7408
2896	7664
2720	7632
2736	7776
2720	7680
2864	7376
2784	6960
2672	7344
2624	6960
2736	7328
2512	7696
2736	7824
2592	8496
2848	7728
2784	7472
2704	7328
2688	7648
2848	8800
3136	7648
2768	7984
2784	8528
2768	8720
2832	8272
2752	8224
2784	7632
2656	7216
2608	7728
2800	7664
3008	8144
3024	8032
3040	7840
2976	7792
2976	7952
2944	8032
2976	8144
2864	7328
2736	7456
2624	7408
2608	8384
2544	7728
2624	6368
2608	6816
2464	6896
2688	7296
2704	8128
3024	8528
2848	7888
2592	7504
2528	8096
2576	8480
2576	8800
2512	8624
2704	10176
2832	10432
2896	10240
2800	10416
2912	10272
2864	10496
3168	9040
3104	9344
2992	9280
2944	8832
2768	9584
2944	9520
3072	8592
2672	8320
2480	10144
2640	10560
2544	9872
2544	10640
2464	8704
2384	9264
2496	9552
2736	10576
2752	10496
2816	9760
2688	8304
	7136
	8192
2400	8880
2384	7696
2464	7312
2272	8256
2400	9056
2512	8976
2576	8544
2544	10016
2784	11024
2832	9776
2592	10048
2512	10496
2480	9776
2640	10160
2688	10320
2720	11136
2864	11392
3072	10960
2880	11600
2896	10864
2848	10640
2608	9504
2640	9392
2624	9168
2592	8304
2528	8336
2592	10752
3072	12032
3120	10672
3056	9808
2656	8640
2624	9088
2848	9600
2944	10768
3152	11168
3072	12336
3040	11408
2784	11888
2976	11792
2800	10960
3008	10688
2688	11072
2800	11392
2912	11120
2992	10480
2816	11200
2992	10656
2832	10416
2896	10560
2944	9792
2976	9632
2880	9072
2672	9632
2720	9024
2704	9904
2864	8720
2592	9456
2912	9552
2848	9056
2752	6176
2480
2288	5744
	4864
	6512
	7472
	8352
2496	10144
	12032
2656	13456
	10848
	8752
	7168
	8944
2368	11872
2416	10480
2880	9888
3088	8288
2544	7424
2528	7552
2336	6832
	7968
2672	7504
2640	6144
2368	6736
2496	6480
2432	6640
	6544
2496	6656
2560	6864
2592	6464
2480	7648
2576	7680
2576	7760
2624	7312
2528	7216
2576	7024
2624	6848
2640	6944
2576	7024
2624	6880
2608	7040
2704	6800
2736	6432
