# Supplementary material for: An epifluorescence microscope design for naturalistic behavior and cellular activity in freely moving Caenorhabditis elegans
Source: Nat Commun. 2026 May 19;17:4411. doi: 10.1038/s41467-026-72709-w (PMC13187321; doi:10.1038/s41467-026-72709-w)
Supplement: Supplementary file 8 — Source data [file 41467_2026_72709_MOESM8_ESM.zip › fig3 ASH/TQ5856/worm11.csv]

RFP_raw	GCaMP_raw
35248	41776
43328	43792
47808	44288
53200	43792
54336	43584
54928	48640
71888	56432
72576	55712
65696	54288
56192	50688
59664	52656
61472	57616
55792	60240
66912	57488
62432	60656
70256	56816
73168	54192
75344	59152
74464	54272
81216	56656
82304	49984
79008	46560
52112	42080
47024	40992
56560	41392
41152	34256
43792	42416
35888	41952
42064	38528
39264	39744
39536	41888
54096	52704
62704	65584
83344	55520
70144	58528
65584	66160
76880	64608
76720	71072
87632	54992
76736	62528
73136	59744
67760	55104
70720	52976
62864	49504
56480	49472
54928	43184
48112	39696
48144	39744
50608	42000
50480	44960
62384	54528
69376	53984
74736	61392
71120	47552
62016	37616
50112	36784
42432	41584
45264	36624
41584	37424
39888	27504
48800	49520
65520	50320
75392	62256
84624	55248
83072	62608
80352	67072
89232	63520
73872	64544
78160	64192
86832	58176
85040	56160
80112	49552
71648	50784
67728	51488
63152	47792
52992	38912
46560	37424
43168	47600
39088	33888
39056	45536
50336	48272
60240	50656
68512	60784
69200	52832
61808	41520
51648	33216
42848	36144
41840	38736
38752	37440
38080	43648
43808	38112
59392	46128
72768	59216
68704	43104
47344	36000
46656	36144
53056	47664
61776	50832
65472	50816
71952	49680
67888	54224
68912	50160
72336	60320
70896	55088
70784	47712
55008	46992
54208	42928
43136	40656
47632	40368
43136	35168
42320	42976
39808	40032
48752	37392
49712	41744
50928	32496
45984	35152
40864	37808
49760	45712
54304	44960
53456	42000
42896	47632
58960	46768
68784	55392
66048	56208
92608	59248
89152	57424
87072	61520
98064	57392
83840	51248
81360	50688
71216	48736
68016	47088
67616	47808
57776	48208
61024	52272
59152	46080
57872	46032
55536	57808
68816	53392
68528	57312
77008	57920
73264	49584
71904	49424
72272	46848
61872	32368
42448	36896
42176	30192
38560	36496
37744	33856
36608	29616
32160	37728
43296	37136
46416	55840
67920	49472
61360	48560
56368	55088
62736	60416
74848	63088
85376	62720
82400	49312
75072	49344
66976	46576
60352	36432
53424	38096
44896	38384
41920	36688
46912	35712
41456	32560
39136	30560
41520	49792
45696	45184
44288	35904
48544	37216
47232	39008
47792	30096
39040	25840
36176	29280
28336	21808
24960	21584
24672	22400
24528	23072
24368	29072
33088	36480
34272	29024
32704	25312
30960	30960
28448	32752
32352	27024
29920	24736
24832	27712
28432	28048
26496	22896
24848	22272
24528	21200
25664	20352
24016	12928
	14768
	11936
	15376
	18064
	18768
22000	17680
24176	17696
23168	16640
	14960
	16720
23776	17488
21216	17856
22880	18960
22528	20368
24688	24400
40784	35952
40128	34240
42272	35008
41376	42896
52080	49696
49616	40816
47680	49552
52288	51552
59376	50832
66992	46768
54848	39280
49296	54304
51776	60064
56800	48576
51280	63840
62992	51600
63072	55760
43680	50384
52272	58448
57648	50512
62576	58288
58128	58064
57760	57552
53136	53424
49520	44320
33728	29392
25136	24608
30224	36544
39360	49040
41312	52800
46624	41936
32928	46720
52064	35808
49408
53408	40400
52528	38128
51024	38304
54400	48448
66336	50800
67136	48672
48192	38720
52208	50256
63632	53072
65392	52736
46288	64784
61968	68784
63264	70880
51088	58288
60672	37360
42688	45520
52112	41216
50320	48880
40304	37104
42352	41872
38544	42160
50160	37504
38176	24048
31344	27744
28000	25600
26464	25632
26736	30624
29392	30048
28208	37344
31248	28304
36096	32000
43312	36944
44592	28384
37408	26992
32704	18928
26096	26912
27984	28912
27632	22512
27936	27024
35008	34112
38688	36240
34848	29072
30176	25968
27296	21680
24880	22128
24048	18640
	16528
21232	16416
	16592
21344	16624
	16000
	14656
	14768
	14416
	16384
	15936
21216	17120
22000	21088
26800	22064
26864	21280
23712	19968
23968	19680
23600	19200
23024	18464
22976	18736
22272	16080
21040	18560
24144	27872
38576	28208
30960	20560
29168	20016
24368	20752
24176	24736
27808	24032
26240	24304
26160	22176
27376	26144
31776	30144
40688	35488
46512	44272
51280	41808
50192	46352
54128	49056
52016	38864
54576	42848
59568	42160
53232	41856
52000	38928
52432	38528
50336	40816
44960	45568
52720	50672
58736	47504
58240	48752
52368	44512
62016	49088
67360	47424
64448	45472
73760	48480
68672	53920
79456	47472
73808
79440	36048
86688
70416	27584
74144
67552	26272
74176	26976
78736	24224
81104	24320
86176	24832
83856	19008
68464	17568
52592	15168
46160	19840
52576	19776
48688	17440
45792	16032
37216	14576
49440	17056
54128	17952
61824	24400
99232	25072
86064	23664
59504	22016
73856	23408
70944	22064
64208	18608
62208	16880
41312	17216
58304	18320
60992	17664
46208	14736
46096	14048
43760	13440
50368	15264
53776	13776
55648	15280
62496	13280
49936	13488
51760	12576
48128	15968
58560	20080
76432	44480
111216	48960
105952	59536
91024
103072
75248
76128
67184
60864	35376
58752	35424
57488
51248
48672	41008
48512	40304
48912	39088
53648	42256
56480	48880
76784	62704
136176	82144
157216	76768
168688	64352
140448	50800
108976	45696
102064	48448
97216	45696
96896	43024
93040	45040
94288	42848
88352	42224
86720	43568
87232	44352
87872	42672
84480	39728
83424	40688
82352	40576
85632	42784
81504	40096
83776
74912
68304	37920
78096	39520
76240	40656
77024	36000
