# Supplementary material for: An epifluorescence microscope design for naturalistic behavior and cellular activity in freely moving Caenorhabditis elegans
Source: Nat Commun. 2026 May 19;17:4411. doi: 10.1038/s41467-026-72709-w (PMC13187321; doi:10.1038/s41467-026-72709-w)
Supplement: Supplementary file 8 — Source data [file 41467_2026_72709_MOESM8_ESM.zip › fig3 ASH/TQ5856/worm11G.csv]

frame	25px_sum	25px_mean	10px_sum	10px_mean
0	41776	1671.04	24288	2428.8
1	43792	1751.68	25632	2563.2
2	44288	1771.52	25888	2588.8
3	43792	1751.68	24528	2452.8
4	43584	1743.36	24672	2467.2
5	48640	1945.6	29312	2931.2
6	56432	2257.28	34976	3497.6
7	55712	2228.48	31760	3176.0
8	54288	2171.52	31440	3144.0
9	50688	2027.52	28752	2875.2
10	52656	2106.24	29392	2939.2
11	57616	2304.64	31728	3172.8
12	60240	2409.6	33088	3308.8
13	57488	2299.52	32352	3235.2
14	60656	2426.24	34400	3440.0
15	56816	2272.64	32272	3227.2
16	54192	2167.68	30672	3067.2
17	59152	2366.08	34032	3403.2
18	54272	2170.88	32000	3200.0
19	56656	2266.24	33728	3372.8
20	49984	1999.36	29392	2939.2
21	46560	1862.4	27520	2752.0
22	42080	1683.2	23936	2393.6
23	40992	1639.68	23648	2364.8
24	41392	1655.68	23392	2339.2
25	34256	1370.24	18592	1859.2
26	42416	1696.64	23456	2345.6
27	41952	1678.08	23824	2382.4
28	38528	1541.12	21088	2108.8
29	39744	1589.76	22464	2246.4
30	41888	1675.52	23632	2363.2
31	52704	2108.16	31344	3134.4
32	65584	2623.36	42912	4291.2
33	55520	2220.8	31984	3198.4
34	58528	2341.12	35520	3552.0
35	66160	2646.4	39216	3921.6
36	64608	2584.32	37744	3774.4
37	71072	2842.88	45328	4532.8
38	54992	2199.68	33664	3366.4
39	62528	2501.12	38704	3870.4
40	59744	2389.76	37632	3763.2
41	55104	2204.16	34720	3472.0
42	52976	2119.04	33264	3326.4
43	49504	1980.16	29664	2966.4
44	49472	1978.88	30672	3067.2
45	43184	1727.36	25136	2513.6
46	39696	1587.84	22000	2200.0
47	39744	1589.76	21376	2137.6
48	42000	1680.0	22800	2280.0
49	44960	1798.4	24240	2424.0
50	54528	2181.12	30752	3075.2
51	53984	2159.36	30096	3009.6
52	61392	2455.68	35040	3504.0
53	47552	1902.08	26976	2697.6
54	37616	1504.64	21056	2105.6
55	36784	1471.36	21344	2134.4
56	41584	1663.36	24336	2433.6
57	36624	1464.96	20944	2094.4
58	37424	1496.96	20288	2028.8
59	27504	1100.16	14096	1409.6
60	49520	1980.8	29984	2998.4
61	50320	2012.8	31440	3144.0
62	62256	2490.24	40256	4025.6
63	55248	2209.92	31728	3172.8
64	62608	2504.32	38768	3876.8
65	67072	2682.88	43264	4326.4
66	63520	2540.8	39328	3932.8
67	64544	2581.76	41360	4136.0
68	64192	2567.68	41856	4185.6
69	58176	2327.04	35744	3574.4
70	56160	2246.4	34160	3416.0
71	49552	1982.08	29616	2961.6
72	50784	2031.36	30528	3052.8
73	51488	2059.52	29504	2950.4
74	47792	1911.68	28032	2803.2
75	38912	1556.48	20800	2080.0
76	37424	1496.96	19824	1982.4
77	47600	1904.0	25952	2595.2
78	33888	1355.52	18608	1860.8
79	45536	1821.44	24992	2499.2
80	48272	1930.88	27344	2734.4
81	50656	2026.24	29232	2923.2
82	60784	2431.36	34624	3462.4
83	52832	2113.28	31568	3156.8
84	41520	1660.8	22656	2265.6
85	33216	1328.64	18064	1806.4
86	36144	1445.76	21136	2113.6
87	38736	1549.44	22400	2240.0
88	37440	1497.6	22064	2206.4
89	43648	1745.92	25120	2512.0
90	38112	1524.48	21504	2150.4
91	46128	1845.12	28752	2875.2
92	59216	2368.64	38992	3899.2
93	43104	1724.16	25296	2529.6
94	36000	1440.0	20096	2009.6
95	36144	1445.76	20432	2043.2
96	47664	1906.56	30048	3004.8
97	50832	2033.28	32368	3236.8
98	50816	2032.64	33216	3321.6
99	49680	1987.2	31312	3131.2
100	54224	2168.96	32240	3224.0
101	50160	2006.4	28800	2880.0
102	60320	2412.8	35024	3502.4
103	55088	2203.52	31424	3142.4
104	47712	1908.48	28816	2881.6
105	46992	1879.68	26912	2691.2
106	42928	1717.12	24720	2472.0
107	40656	1626.24	23680	2368.0
108	40368	1614.72	23328	2332.8
109	35168	1406.72	19072	1907.2
110	42976	1719.04	23488	2348.8
111	40032	1601.28	22832	2283.2
112	37392	1495.68	20992	2099.2
113	41744	1669.76	23968	2396.8
114	32496	1299.84	17776	1777.6
115	35152	1406.08	19712	1971.2
116	37808	1512.32	21680	2168.0
117	45712	1828.48	28992	2899.2
118	44960	1798.4	26544	2654.4
119	42000	1680.0	25088	2508.8
120	47632	1905.28	27472	2747.2
121	46768	1870.72	28544	2854.4
122	55392	2215.68	35888	3588.8
123	56208	2248.32	36528	3652.8
124	59248	2369.92	38976	3897.6
125	57424	2296.96	37152	3715.2
126	61520	2460.8	39392	3939.2
127	57392	2295.68	35632	3563.2
128	51248	2049.92	31216	3121.6
129	50688	2027.52	31920	3192.0
130	48736	1949.44	29872	2987.2
131	47088	1883.52	28064	2806.4
132	47808	1912.32	28784	2878.4
133	48208	1928.32	29152	2915.2
134	52272	2090.88	31536	3153.6
135	46080	1843.2	27792	2779.2
136	46032	1841.28	27664	2766.4
137	57808	2312.32	34416	3441.6
138	53392	2135.68	31648	3164.8
139	57312	2292.48	33312	3331.2
140	57920	2316.8	34800	3480.0
141	49584	1983.36	29920	2992.0
142	49424	1976.96	31200	3120.0
143	46848	1873.92	27536	2753.6
144	32368	1294.72	17632	1763.2
145	36896	1475.84	21296	2129.6
146	30192	1207.68	16032	1603.2
147	36496	1459.84	20416	2041.6
148	33856	1354.24	18688	1868.8
149	29616	1184.64	15648	1564.8
150	37728	1509.12	21824	2182.4
151	37136	1485.44	20400	2040.0
152	55840	2233.6	33472	3347.2
153	49472	1978.88	30096	3009.6
154	48560	1942.4	27968	2796.8
155	55088	2203.52	32528	3252.8
156	60416	2416.64	37152	3715.2
157	63088	2523.52	38720	3872.0
158	62720	2508.8	37776	3777.6
159	49312	1972.48	29776	2977.6
160	49344	1973.76	30320	3032.0
161	46576	1863.04	28464	2846.4
162	36432	1457.28	21120	2112.0
163	38096	1523.84	22240	2224.0
164	38384	1535.36	21520	2152.0
165	36688	1467.52	19984	1998.4
166	35712	1428.48	19088	1908.8
167	32560	1302.4	17632	1763.2
168	30560	1222.4	15936	1593.6
169	49792	1991.68	27488	2748.8
170	45184	1807.36	24992	2499.2
171	35904	1436.16	19872	1987.2
172	37216	1488.64	21008	2100.8
173	39008	1560.32	22208	2220.8
174	30096	1203.84	15952	1595.2
175	25840	1033.6	12608	1260.8
176	29280	1171.2	15264	1526.4
177	21808	872.32	9808	980.8
178	21584	863.36	9696	969.6
179	22400	896.0	10400	1040.0
180	23072	922.88	10752	1075.2
181	29072	1162.88	15552	1555.2
182	36480	1459.2	20704	2070.4
183	29024	1160.96	15536	1553.6
184	25312	1012.48	12624	1262.4
185	30960	1238.4	16992	1699.2
186	32752	1310.08	18288	1828.8
187	27024	1080.96	13776	1377.6
188	24736	989.44	11920	1192.0
189	27712	1108.48	13888	1388.8
190	28048	1121.92	14352	1435.2
191	22896	915.84	10752	1075.2
192	22272	890.88	10368	1036.8
193	21200	848.0	9536	953.6
194	20352	814.08	9008	900.8
195	12928	517.12	5504	550.4
196	14768	590.72	6320	632.0
197	11936	477.44	4880	488.0
198	15376	615.04	6672	667.2
199	18064	722.56	7776	777.6
200	18768	750.72	8080	808.0
201	17680	707.2	7872	787.2
202	17696	707.84	7936	793.6
203	16640	665.6	7232	723.2
204	14960	598.4	6320	632.0
205	16720	668.8	7008	700.8
206	17488	699.52	7584	758.4
207	17856	714.24	7824	782.4
208	18960	758.4	8528	852.8
209	20368	814.72	9104	910.4
210	24400	976.0	11888	1188.8
211	35952	1438.08	20416	2041.6
212	34240	1369.6	19424	1942.4
213	35008	1400.32	21296	2129.6
214	42896	1715.84	28128	2812.8
215	49696	1987.84	31920	3192.0
216	40816	1632.64	24464	2446.4
217	49552	1982.08	29104	2910.4
218	51552	2062.08	28928	2892.8
219	50832	2033.28	28656	2865.6
220	46768	1870.72	25920	2592.0
221	39280	1571.2	20752	2075.2
222	54304	2172.16	32272	3227.2
223	60064	2402.56	36416	3641.6
224	48576	1943.04	28048	2804.8
225	63840	2553.6	38896	3889.6
226	51600	2064.0	28384	2838.4
227	55760	2230.4	35344	3534.4
228	50384	2015.36	28672	2867.2
229	58448	2337.92	35120	3512.0
230	50512	2020.48	30512	3051.2
231	58288	2331.52	35280	3528.0
232	58064	2322.56	34736	3473.6
233	57552	2302.08	32816	3281.6
234	53424	2136.96	29088	2908.8
235	44320	1772.8	23984	2398.4
236	29392	1175.68	14384	1438.4
237	24608	984.32	10640	1064.0
238	36544	1461.76	18224	1822.4
239	49040	1961.6	24240	2424.0
240	52800	2112.0	26048	2604.8
241	41936	1677.44	21488	2148.8
242	46720	1868.8	25024	2502.4
243	35808	1432.32	21936	2193.6
244	0	nan	0	nan
245	40400	1616.0	26496	2649.6
246	38128	1525.12	24896	2489.6
247	38304	1532.16	26096	2609.6
248	48448	1937.92	32576	3257.6
249	50800	2032.0	33696	3369.6
250	48672	1946.88	31456	3145.6
251	38720	1548.8	23312	2331.2
252	50256	2010.24	32080	3208.0
253	53072	2122.88	34192	3419.2
254	52736	2109.44	31312	3131.2
255	64784	2591.36	40864	4086.4
256	68784	2751.36	44384	4438.4
257	70880	2835.2	42208	4220.8
258	58288	2331.52	33136	3313.6
259	37360	1494.4	20064	2006.4
260	45520	1820.8	26048	2604.8
261	41216	1648.64	23232	2323.2
262	48880	1955.2	28896	2889.6
263	37104	1484.16	20352	2035.2
264	41872	1674.88	23584	2358.4
265	42160	1686.4	20992	2099.2
266	37504	1500.16	18480	1848.0
267	24048	961.92	10816	1081.6
268	27744	1109.76	13648	1364.8
269	25600	1024.0	12192	1219.2
270	25632	1025.28	12320	1232.0
271	30624	1224.96	16176	1617.6
272	30048	1201.92	14880	1488.0
273	37344	1493.76	20576	2057.6
274	28304	1132.16	13952	1395.2
275	32000	1280.0	18048	1804.8
276	36944	1477.76	23264	2326.4
277	28384	1135.36	17072	1707.2
278	26992	1079.68	15888	1588.8
279	18928	757.12	9120	912.0
280	26912	1076.48	15456	1545.6
281	28912	1156.48	17120	1712.0
282	22512	900.48	11280	1128.0
283	27024	1080.96	14752	1475.2
284	34112	1364.48	20240	2024.0
285	36240	1449.6	22352	2235.2
286	29072	1162.88	16128	1612.8
287	25968	1038.72	13264	1326.4
288	21680	867.2	10160	1016.0
289	22128	885.12	10368	1036.8
290	18640	745.6	8208	820.8
291	16528	661.12	7136	713.6
292	16416	656.64	7024	702.4
293	16592	663.68	7120	712.0
294	16624	664.96	7088	708.8
295	16000	640.0	6752	675.2
296	14656	586.24	6192	619.2
297	14768	590.72	6368	636.8
298	14416	576.64	6080	608.0
299	16384	655.36	7040	704.0
300	15936	637.44	6848	684.8
301	17120	684.8	7456	745.6
302	21088	843.52	9200	920.0
303	22064	882.56	9760	976.0
304	21280	851.2	9456	945.6
305	19968	798.72	8688	868.8
306	19680	787.2	8848	884.8
307	19200	768.0	8464	846.4
308	18464	738.56	8128	812.8
309	18736	749.44	8240	824.0
310	16080	643.2	6768	676.8
311	18560	742.4	8016	801.6
312	27872	1114.88	15552	1555.2
313	28208	1128.32	15712	1571.2
314	20560	822.4	9296	929.6
315	20016	800.64	8976	897.6
316	20752	830.08	9264	926.4
317	24736	989.44	11920	1192.0
318	24032	961.28	11744	1174.4
319	24304	972.16	12528	1252.8
320	22176	887.04	11248	1124.8
321	26144	1045.76	12976	1297.6
322	30144	1205.76	16560	1656.0
323	35488	1419.52	22256	2225.6
324	44272	1770.88	28448	2844.8
325	41808	1672.32	26928	2692.8
326	46352	1854.08	28608	2860.8
327	49056	1962.24	29488	2948.8
328	38864	1554.56	21904	2190.4
329	42848	1713.92	25600	2560.0
330	42160	1686.4	23664	2366.4
331	41856	1674.24	23344	2334.4
332	38928	1557.12	21728	2172.8
333	38528	1541.12	22624	2262.4
334	40816	1632.64	23120	2312.0
335	45568	1822.72	26016	2601.6
336	50672	2026.88	30352	3035.2
337	47504	1900.16	29968	2996.8
338	48752	1950.08	28592	2859.2
339	44512	1780.48	26256	2625.6
340	49088	1963.52	30256	3025.6
341	47424	1896.96	28224	2822.4
342	45472	1818.88	27408	2740.8
343	48480	1939.2	32336	3233.6
344	53920	2156.8	35312	3531.2
345	47472	1898.88	32464	3246.4
346	0	nan	0	nan
347	36048	1441.92	24000	2400.0
348	0	nan	0	nan
349	27584	1103.36	14720	1472.0
350	0	nan	0	nan
351	26272	1050.88	14208	1420.8
352	26976	1079.04	14624	1462.4
353	24224	968.96	12560	1256.0
354	24320	972.8	12656	1265.6
355	24832	993.28	13392	1339.2
356	19008	760.32	9088	908.8
357	17568	702.72	8032	803.2
358	15168	606.72	6416	641.6
359	19840	793.6	8944	894.4
360	19776	791.04	8912	891.2
361	17440	697.6	7456	745.6
362	16032	641.28	7040	704.0
363	14576	583.04	6240	624.0
364	17056	682.24	7488	748.8
365	17952	718.08	8304	830.4
366	24400	976.0	11632	1163.2
367	25072	1002.88	12224	1222.4
368	23664	946.56	11600	1160.0
369	22016	880.64	10272	1027.2
370	23408	936.32	11392	1139.2
371	22064	882.56	10784	1078.4
372	18608	744.32	8592	859.2
373	16880	675.2	7424	742.4
374	17216	688.64	7696	769.6
375	18320	732.8	8320	832.0
376	17664	706.56	8000	800.0
377	14736	589.44	6512	651.2
378	14048	561.92	6224	622.4
379	13440	537.6	6192	619.2
380	15264	610.56	7024	702.4
381	13776	551.04	6192	619.2
382	15280	611.2	6704	670.4
383	13280	531.2	5840	584.0
384	13488	539.52	5856	585.6
385	12576	503.04	5344	534.4
386	15968	638.72	7136	713.6
387	20080	803.2	9552	955.2
388	44480	1779.2	28512	2851.2
389	48960	1958.4	31136	3113.6
390	59536	2381.44	41792	4179.2
391	0	nan	0	nan
392	0	nan	0	nan
393	0	nan	0	nan
394	0	nan	0	nan
395	0	nan	0	nan
396	35376	1415.04	23504	2350.4
397	35424	1416.96	24336	2433.6
398	0	nan	0	nan
399	0	nan	0	nan
400	41008	1640.32	30160	3016.0
401	40304	1612.16	29200	2920.0
402	39088	1563.52	28160	2816.0
403	42256	1690.24	29248	2924.8
404	48880	1955.2	31712	3171.2
405	62704	2508.16	36960	3696.0
406	82144	3285.76	46848	4684.8
407	76768	3070.72	44944	4494.4
408	64352	2574.08	38672	3867.2
409	50800	2032.0	33424	3342.4
410	45696	1827.84	29696	2969.6
411	48448	1937.92	34688	3468.8
412	45696	1827.84	31792	3179.2
413	43024	1720.96	28368	2836.8
414	45040	1801.6	31440	3144.0
415	42848	1713.92	28224	2822.4
416	42224	1688.96	28736	2873.6
417	43568	1742.72	29472	2947.2
418	44352	1774.08	29616	2961.6
419	42672	1706.88	27600	2760.0
420	39728	1589.12	24464	2446.4
421	40688	1627.52	25232	2523.2
422	40576	1623.04	24752	2475.2
423	42784	1711.36	25120	2512.0
424	40096	1603.84	22816	2281.6
425	0	nan	0	nan
426	0	nan	0	nan
427	37920	1516.8	21344	2134.4
428	39520	1580.8	23536	2353.6
429	40656	1626.24	24928	2492.8
430	36000	1440.0	21376	2137.6
