# Supplementary material for: An epifluorescence microscope design for naturalistic behavior and cellular activity in freely moving Caenorhabditis elegans
Source: Nat Commun. 2026 May 19;17:4411. doi: 10.1038/s41467-026-72709-w (PMC13187321; doi:10.1038/s41467-026-72709-w)
Supplement: Supplementary file 8 — Source data [file 41467_2026_72709_MOESM8_ESM.zip › fig3 ASH/TQ5856/worm11R.csv]

frame	25px_sum	25px_mean	10px_sum	10px_mean
0	35248	1409.92	15552	1555.2
1	43328	1733.12	18976	1897.6
2	47808	1912.32	21344	2134.4
3	53200	2128.0	23744	2374.4
4	54336	2173.44	24416	2441.6
5	54928	2197.12	24208	2420.8
6	71888	2875.52	34464	3446.4
7	72576	2903.04	33360	3336.0
8	65696	2627.84	28352	2835.2
9	56192	2247.68	24960	2496.0
10	59664	2386.56	26736	2673.6
11	61472	2458.88	28208	2820.8
12	55792	2231.68	24640	2464.0
13	66912	2676.48	30736	3073.6
14	62432	2497.28	28672	2867.2
15	70256	2810.24	33408	3340.8
16	73168	2926.72	34448	3444.8
17	75344	3013.76	37200	3720.0
18	74464	2978.56	35584	3558.4
19	81216	3248.64	40640	4064.0
20	82304	3292.16	42128	4212.8
21	79008	3160.32	40704	4070.4
22	52112	2084.48	23952	2395.2
23	47024	1880.96	21424	2142.4
24	56560	2262.4	26368	2636.8
25	41152	1646.08	17984	1798.4
26	43792	1751.68	19328	1932.8
27	35888	1435.52	16160	1616.0
28	42064	1682.56	19008	1900.8
29	39264	1570.56	17536	1753.6
30	39536	1581.44	17472	1747.2
31	54096	2163.84	24224	2422.4
32	62704	2508.16	28192	2819.2
33	83344	3333.76	41520	4152.0
34	70144	2805.76	33328	3332.8
35	65584	2623.36	30000	3000.0
36	76880	3075.2	35696	3569.6
37	76720	3068.8	36704	3670.4
38	87632	3505.28	42848	4284.8
39	76736	3069.44	36272	3627.2
40	73136	2925.44	34272	3427.2
41	67760	2710.4	31872	3187.2
42	70720	2828.8	32800	3280.0
43	62864	2514.56	28032	2803.2
44	56480	2259.2	25376	2537.6
45	54928	2197.12	24400	2440.0
46	48112	1924.48	21104	2110.4
47	48144	1925.76	21360	2136.0
48	50608	2024.32	23136	2313.6
49	50480	2019.2	22560	2256.0
50	62384	2495.36	28848	2884.8
51	69376	2775.04	33744	3374.4
52	74736	2989.44	35728	3572.8
53	71120	2844.8	33600	3360.0
54	62016	2480.64	28688	2868.8
55	50112	2004.48	23328	2332.8
56	42432	1697.28	18784	1878.4
57	45264	1810.56	19936	1993.6
58	41584	1663.36	18544	1854.4
59	39888	1595.52	17984	1798.4
60	48800	1952.0	23312	2331.2
61	65520	2620.8	30016	3001.6
62	75392	3015.68	36416	3641.6
63	84624	3384.96	42944	4294.4
64	83072	3322.88	41360	4136.0
65	80352	3214.08	37792	3779.2
66	89232	3569.28	44656	4465.6
67	73872	2954.88	33648	3364.8
68	78160	3126.4	36880	3688.0
69	86832	3473.28	42928	4292.8
70	85040	3401.6	42528	4252.8
71	80112	3204.48	38944	3894.4
72	71648	2865.92	34256	3425.6
73	67728	2709.12	31216	3121.6
74	63152	2526.08	28512	2851.2
75	52992	2119.68	23936	2393.6
76	46560	1862.4	21168	2116.8
77	43168	1726.72	18640	1864.0
78	39088	1563.52	17088	1708.8
79	39056	1562.24	17264	1726.4
80	50336	2013.44	22464	2246.4
81	60240	2409.6	28192	2819.2
82	68512	2740.48	31968	3196.8
83	69200	2768.0	32144	3214.4
84	61808	2472.32	28896	2889.6
85	51648	2065.92	22896	2289.6
86	42848	1713.92	19408	1940.8
87	41840	1673.6	18864	1886.4
88	38752	1550.08	17504	1750.4
89	38080	1523.2	16272	1627.2
90	43808	1752.32	19152	1915.2
91	59392	2375.68	28176	2817.6
92	72768	2910.72	35200	3520.0
93	68704	2748.16	32512	3251.2
94	47344	1893.76	21728	2172.8
95	46656	1866.24	21664	2166.4
96	53056	2122.24	24512	2451.2
97	61776	2471.04	29408	2940.8
98	65472	2618.88	30832	3083.2
99	71952	2878.08	33936	3393.6
100	67888	2715.52	33040	3304.0
101	68912	2756.48	33168	3316.8
102	72336	2893.44	35792	3579.2
103	70896	2835.84	33264	3326.4
104	70784	2831.36	32880	3288.0
105	55008	2200.32	24544	2454.4
106	54208	2168.32	24528	2452.8
107	43136	1725.44	18816	1881.6
108	47632	1905.28	20896	2089.6
109	43136	1725.44	19248	1924.8
110	42320	1692.8	18560	1856.0
111	39808	1592.32	17200	1720.0
112	48752	1950.08	22432	2243.2
113	49712	1988.48	23152	2315.2
114	50928	2037.12	23200	2320.0
115	45984	1839.36	21264	2126.4
116	40864	1634.56	18800	1880.0
117	49760	1990.4	22912	2291.2
118	54304	2172.16	25184	2518.4
119	53456	2138.24	25328	2532.8
120	42896	1715.84	19136	1913.6
121	58960	2358.4	27440	2744.0
122	68784	2751.36	32704	3270.4
123	66048	2641.92	31488	3148.8
124	92608	3704.32	48352	4835.2
125	89152	3566.08	46160	4616.0
126	87072	3482.88	43920	4392.0
127	98064	3922.56	52080	5208.0
128	83840	3353.6	42352	4235.2
129	81360	3254.4	40144	4014.4
130	71216	2848.64	33616	3361.6
131	68016	2720.64	31840	3184.0
132	67616	2704.64	31056	3105.6
133	57776	2311.04	25760	2576.0
134	61024	2440.96	28032	2803.2
135	59152	2366.08	26768	2676.8
136	57872	2314.88	26256	2625.6
137	55536	2221.44	25936	2593.6
138	68816	2752.64	31344	3134.4
139	68528	2741.12	31600	3160.0
140	77008	3080.32	36352	3635.2
141	73264	2930.56	34944	3494.4
142	71904	2876.16	34192	3419.2
143	72272	2890.88	33296	3329.6
144	61872	2474.88	28464	2846.4
145	42448	1697.92	18880	1888.0
146	42176	1687.04	18432	1843.2
147	38560	1542.4	17024	1702.4
148	37744	1509.76	16624	1662.4
149	36608	1464.32	16464	1646.4
150	32160	1286.4	14160	1416.0
151	43296	1731.84	19984	1998.4
152	46416	1856.64	21584	2158.4
153	67920	2716.8	33760	3376.0
154	61360	2454.4	29168	2916.8
155	56368	2254.72	25984	2598.4
156	62736	2509.44	28896	2889.6
157	74848	2993.92	36432	3643.2
158	85376	3415.04	42944	4294.4
159	82400	3296.0	41504	4150.4
160	75072	3002.88	36880	3688.0
161	66976	2679.04	32128	3212.8
162	60352	2414.08	28624	2862.4
163	53424	2136.96	24656	2465.6
164	44896	1795.84	20512	2051.2
165	41920	1676.8	19232	1923.2
166	46912	1876.48	21168	2116.8
167	41456	1658.24	18784	1878.4
168	39136	1565.44	17856	1785.6
169	41520	1660.8	18688	1868.8
170	45696	1827.84	20064	2006.4
171	44288	1771.52	19728	1972.8
172	48544	1941.76	22400	2240.0
173	47232	1889.28	22416	2241.6
174	47792	1911.68	22400	2240.0
175	39040	1561.6	17936	1793.6
176	36176	1447.04	16464	1646.4
177	28336	1133.44	12288	1228.8
178	24960	998.4	10208	1020.8
179	24672	986.88	10256	1025.6
180	24528	981.12	10240	1024.0
181	24368	974.72	10224	1022.4
182	33088	1323.52	14576	1457.6
183	34272	1370.88	14992	1499.2
184	32704	1308.16	14272	1427.2
185	30960	1238.4	13936	1393.6
186	28448	1137.92	13024	1302.4
187	32352	1294.08	14160	1416.0
188	29920	1196.8	13360	1336.0
189	24832	993.28	10192	1019.2
190	28432	1137.28	12816	1281.6
191	26496	1059.84	11408	1140.8
192	24848	993.92	10416	1041.6
193	24528	981.12	10128	1012.8
194	25664	1026.56	10928	1092.8
195	24016	960.64	10000	1000.0
196	0	nan	0	nan
197	0	nan	0	nan
198	0	nan	0	nan
199	0	nan	0	nan
200	0	nan	0	nan
201	22000	880.0	9056	905.6
202	24176	967.04	10512	1051.2
203	23168	926.72	9840	984.0
204	0	nan	0	nan
205	0	nan	0	nan
206	23776	951.04	9904	990.4
207	21216	848.64	8640	864.0
208	22880	915.2	9616	961.6
209	22528	901.12	9344	934.4
210	24688	987.52	10560	1056.0
211	40784	1631.36	19056	1905.6
212	40128	1605.12	18560	1856.0
213	42272	1690.88	19392	1939.2
214	41376	1655.04	19248	1924.8
215	52080	2083.2	24448	2444.8
216	49616	1984.64	23536	2353.6
217	47680	1907.2	22464	2246.4
218	52288	2091.52	24080	2408.0
219	59376	2375.04	28416	2841.6
220	66992	2679.68	31360	3136.0
221	54848	2193.92	25968	2596.8
222	49296	1971.84	21936	2193.6
223	51776	2071.04	23680	2368.0
224	56800	2272.0	26480	2648.0
225	51280	2051.2	22768	2276.8
226	62992	2519.68	29360	2936.0
227	63072	2522.88	30000	3000.0
228	43680	1747.2	19904	1990.4
229	52272	2090.88	24256	2425.6
230	57648	2305.92	26368	2636.8
231	62576	2503.04	30688	3068.8
232	58128	2325.12	27824	2782.4
233	57760	2310.4	27104	2710.4
234	53136	2125.44	24448	2444.8
235	49520	1980.8	22896	2289.6
236	33728	1349.12	15232	1523.2
237	25136	1005.44	10656	1065.6
238	30224	1208.96	13648	1364.8
239	39360	1574.4	17824	1782.4
240	41312	1652.48	18064	1806.4
241	46624	1864.96	20368	2036.8
242	32928	1317.12	14272	1427.2
243	52064	2082.56	24752	2475.2
244	49408	1976.32	24000	2400.0
245	53408	2136.32	26784	2678.4
246	52528	2101.12	25552	2555.2
247	51024	2040.96	24160	2416.0
248	54400	2176.0	25664	2566.4
249	66336	2653.44	33632	3363.2
250	67136	2685.44	33440	3344.0
251	48192	1927.68	22144	2214.4
252	52208	2088.32	24544	2454.4
253	63632	2545.28	30224	3022.4
254	65392	2615.68	31600	3160.0
255	46288	1851.52	21040	2104.0
256	61968	2478.72	28192	2819.2
257	63264	2530.56	29616	2961.6
258	51088	2043.52	23760	2376.0
259	60672	2426.88	28800	2880.0
260	42688	1707.52	21296	2129.6
261	52112	2084.48	23296	2329.6
262	50320	2012.8	22192	2219.2
263	40304	1612.16	17920	1792.0
264	42352	1694.08	19360	1936.0
265	38544	1541.76	17456	1745.6
266	50160	2006.4	24448	2444.8
267	38176	1527.04	17744	1774.4
268	31344	1253.76	14304	1430.4
269	28000	1120.0	12992	1299.2
270	26464	1058.56	12080	1208.0
271	26736	1069.44	11600	1160.0
272	29392	1175.68	13200	1320.0
273	28208	1128.32	12240	1224.0
274	31248	1249.92	13840	1384.0
275	36096	1443.84	16496	1649.6
276	43312	1732.48	20848	2084.8
277	44592	1783.68	20640	2064.0
278	37408	1496.32	18832	1883.2
279	32704	1308.16	15984	1598.4
280	26096	1043.84	11904	1190.4
281	27984	1119.36	12816	1281.6
282	27632	1105.28	12880	1288.0
283	27936	1117.44	12720	1272.0
284	35008	1400.32	15184	1518.4
285	38688	1547.52	16800	1680.0
286	34848	1393.92	15456	1545.6
287	30176	1207.04	13232	1323.2
288	27296	1091.84	12176	1217.6
289	24880	995.2	10560	1056.0
290	24048	961.92	10000	1000.0
291	0	nan	0	nan
292	21232	849.28	8736	873.6
293	0	nan	0	nan
294	21344	853.76	8736	873.6
295	0	nan	0	nan
296	0	nan	0	nan
297	0	nan	0	nan
298	0	nan	0	nan
299	0	nan	0	nan
300	0	nan	0	nan
301	21216	848.64	8640	864.0
302	22000	880.0	9072	907.2
303	26800	1072.0	11552	1155.2
304	26864	1074.56	11712	1171.2
305	23712	948.48	9776	977.6
306	23968	958.72	10064	1006.4
307	23600	944.0	9872	987.2
308	23024	920.96	9600	960.0
309	22976	919.04	9504	950.4
310	22272	890.88	9232	923.2
311	21040	841.6	8704	870.4
312	24144	965.76	10016	1001.6
313	38576	1543.04	17728	1772.8
314	30960	1238.4	13488	1348.8
315	29168	1166.72	13136	1313.6
316	24368	974.72	10240	1024.0
317	24176	967.04	9904	990.4
318	27808	1112.32	11776	1177.6
319	26240	1049.6	11296	1129.6
320	26160	1046.4	11648	1164.8
321	27376	1095.04	12016	1201.6
322	31776	1271.04	14848	1484.8
323	40688	1627.52	18768	1876.8
324	46512	1860.48	21328	2132.8
325	51280	2051.2	24336	2433.6
326	50192	2007.68	23536	2353.6
327	54128	2165.12	25840	2584.0
328	52016	2080.64	24560	2456.0
329	54576	2183.04	26224	2622.4
330	59568	2382.72	28064	2806.4
331	53232	2129.28	24272	2427.2
332	52000	2080.0	24576	2457.6
333	52432	2097.28	23856	2385.6
334	50336	2013.44	23808	2380.8
335	44960	1798.4	21376	2137.6
336	52720	2108.8	24848	2484.8
337	58736	2349.44	27808	2780.8
338	58240	2329.6	27728	2772.8
339	52368	2094.72	25344	2534.4
340	62016	2480.64	30912	3091.2
341	67360	2694.4	34160	3416.0
342	64448	2577.92	32816	3281.6
343	73760	2950.4	35808	3580.8
344	68672	2746.88	33344	3334.4
345	79456	3178.24	39440	3944.0
346	73808	2952.32	36176	3617.6
347	79440	3177.6	40976	4097.6
348	86688	3467.52	45856	4585.6
349	70416	2816.64	34288	3428.8
350	74144	2965.76	36752	3675.2
351	67552	2702.08	32208	3220.8
352	74176	2967.04	36160	3616.0
353	78736	3149.44	40640	4064.0
354	81104	3244.16	42688	4268.8
355	86176	3447.04	46288	4628.8
356	83856	3354.24	45040	4504.0
357	68464	2738.56	33344	3334.4
358	52592	2103.68	24560	2456.0
359	46160	1846.4	20544	2054.4
360	52576	2103.04	23264	2326.4
361	48688	1947.52	21936	2193.6
362	45792	1831.68	21216	2121.6
363	37216	1488.64	16656	1665.6
364	49440	1977.6	22752	2275.2
365	54128	2165.12	25184	2518.4
366	61824	2472.96	29248	2924.8
367	99232	3969.28	58672	5867.2
368	86064	3442.56	48624	4862.4
369	59504	2380.16	27952	2795.2
370	73856	2954.24	40080	4008.0
371	70944	2837.76	35552	3555.2
372	64208	2568.32	31440	3144.0
373	62208	2488.32	30192	3019.2
374	41312	1652.48	18880	1888.0
375	58304	2332.16	28304	2830.4
376	60992	2439.68	29984	2998.4
377	46208	1848.32	23488	2348.8
378	46096	1843.84	22784	2278.4
379	43760	1750.4	20784	2078.4
380	50368	2014.72	25888	2588.8
381	53776	2151.04	26464	2646.4
382	55648	2225.92	28048	2804.8
383	62496	2499.84	29808	2980.8
384	49936	1997.44	24064	2406.4
385	51760	2070.4	24992	2499.2
386	48128	1925.12	22272	2227.2
387	58560	2342.4	27264	2726.4
388	76432	3057.28	37728	3772.8
389	111216	4448.64	63072	6307.2
390	105952	4238.08	54208	5420.8
391	91024	3640.96	44832	4483.2
392	103072	4122.88	51696	5169.6
393	75248	3009.92	33488	3348.8
394	76128	3045.12	35952	3595.2
395	67184	2687.36	31216	3121.6
396	60864	2434.56	29008	2900.8
397	58752	2350.08	25920	2592.0
398	57488	2299.52	26000	2600.0
399	51248	2049.92	23632	2363.2
400	48672	1946.88	23184	2318.4
401	48512	1940.48	22768	2276.8
402	48912	1956.48	22816	2281.6
403	53648	2145.92	24928	2492.8
404	56480	2259.2	25904	2590.4
405	76784	3071.36	34352	3435.2
406	136176	5447.04	68080	6808.0
407	157216	6288.64	80224	8022.4
408	168688	6747.52	88592	8859.2
409	140448	5617.92	77104	7710.4
410	108976	4359.04	61248	6124.8
411	102064	4082.56	57792	5779.2
412	97216	3888.64	53856	5385.6
413	96896	3875.84	56048	5604.8
414	93040	3721.6	52688	5268.8
415	94288	3771.52	51392	5139.2
416	88352	3534.08	48064	4806.4
417	86720	3468.8	45504	4550.4
418	87232	3489.28	44944	4494.4
419	87872	3514.88	45040	4504.0
420	84480	3379.2	42960	4296.0
421	83424	3336.96	42688	4268.8
422	82352	3294.08	40560	4056.0
423	85632	3425.28	43216	4321.6
424	81504	3260.16	39840	3984.0
425	83776	3351.04	40992	4099.2
426	74912	2996.48	36768	3676.8
427	68304	2732.16	34656	3465.6
428	78096	3123.84	39744	3974.4
429	76240	3049.6	37376	3737.6
430	77024	3080.96	38160	3816.0
