# Supplementary material for: An epifluorescence microscope design for naturalistic behavior and cellular activity in freely moving Caenorhabditis elegans
Source: Nat Commun. 2026 May 19;17:4411. doi: 10.1038/s41467-026-72709-w (PMC13187321; doi:10.1038/s41467-026-72709-w)
Supplement: Supplementary file 8 — Source data [file 41467_2026_72709_MOESM8_ESM.zip › fig3 ASH/TQ5856/worm12.csv]

RFP_raw	GCaMP_raw
22464	8624
19920	11024
21600	13280
25184
26032	13696
24656	13456
28208	14832
28864	14160
30672	14720
32208
34528
35520	15632
34064	15248
34736	15248
28800	14688
34480	14960
29472	15088
25776	13424
23296	13872
25360	13696
27152	14048
25712	12608
24304	12496
23312	12912
21008	11072
	11760
20816	13248
21360	13488
21712	10720
	11792
20416	10336
20800	13296
25856	14224
27344	15456
27648	17264
29488	15328
31920	15376
28336	14896
30240	14064
31840	15360
32144	15344
29424	14304
26704	13584
30656	14320
31424	14832
31408	14480
29648	14176
26160	12112
22272	12576
20496	12240
	10592
	11088
20800	12624
21120	11776
20496	12208
	12560
21472	13440
21648	12896
25664	15536
27024	15936
24720	15888
25408	15776
25536	14320
25776	15104
27600	13664
26496	14208
25920	13632
29888	13696
32208	13584
29296	13216
28816	13360
23888	11504
22848	11440
	10272
	10960
19376	10464
19872	11632
20944	13040
21936	14048
23824	13872
23264	15408
27936	15472
34944
30576	13632
29040	12560
29072	11904
25936	11600
26256	11456
31328	11904
29008	11296
	11392
30384	11408
32352	10512
25792	10960
21984	11136
24288	11232
22624	11008
20176	9616
19408	10160
20736	10352
24592	12112
22912	10736
24768	9744
22960	11536
24224	11904
27600
29248	13504
28800	14032
28864	14528
26816	14464
28304	14464
27008	14192
28544	13792
26848	13728
27184	13840
24064	12400
26016	12656
25104	12064
27968	12640
26944	12640
24560	11488
24080	11840
21264	10992
	9280
	11280
20944	10288
	10384
	9040
21408	10560
23072	12720
30064	13776
30400	14656
29760	14912
31440
27104	14512
26240	13552
26304	12928
29392	12912
25424	12464
23952	11664
22480	11424
22720	10736
22560
22192
22976	11424
23424	11888
23264	11280
25376	12256
22256	11360
21184	11760
22272	12368
22752	13360
23440	13744
26096	13776
26848
31840
33648	14736
35296	14432
37392	14496
36736	15152
35152	14352
33152	13168
30496	12944
32240
30640	13472
31888	12784
33520	12768
33200	13456
32608	13200
	10928
24848	11904
22560	12144
22576	11456
22400	12240
22480	12496
22240	11408
21296	11328
21392	11344
22624	11824
20912	12192
25376	10416
23056	13888
25072	14960
32112	16192
31424
28704
32912	15408
28992	14496
28864	13200
26976	13408
30800	13312
30512	13840
32480	12912
29360	13104
30800	13760
29936	14112
31360	12032
24224	11312
22272	11568
22272	12256
22992	11456
22032	11216
	11104
21712	12512
22512	12928
21344	10992
20736	10496
	12320
	9728
21072	12000
20192	12912
23232	13440
24720	13520
23536	14240
23216	14304
20800	13936
21344	14896
22464	13392
22352	12944
21200	12304
24576	13648
27696	13392
23552	11824
20864	12048
	11024
19984	11424
19792	10544
19696	10192
	12304
21136	13904
30304	13872
25232	12384
26464	14112
28640	14352
	13664
27904	14192
29520	14928
26448	15760
23904	13760
23616	15056
22400	15024
22912	13328
22144	13040
23264	12800
22048	12144
21632	12192
20224	11312
	10496
19520	10144
19936	10592
19904	9520
22352	11184
20880	9792
19872	11376
21424	11536
22192	11872
24128	13552
24496	13552
30960	13264
31424	14416
29072	14096
26704	13680
22944	12928
21408	12016
21456	12048
14960	11984
20496	12208
20928	12224
21696	11424
21648	11936
23712	12576
23232	11952
22128	11312
20848	11280
	11360
13808	10144
	9056
	11168
19328	13360
20752	12512
23088	11760
22768	10960
21568	9584
19600	10128
21968	11808
25936	12528
25152	14064
25424	12976
	12288
20672	11232
	13648
22000	15328
24048	13440
21632	12736
21008	10976
	10432
	11168
	12320
22960	13872
14560	13056
23248	12464
23008	14496
22880	13360
20864	15120
24400	14944
24208	17200
30816	16544
28528	17920
26912	17088
28288	16960
29568	20448
35424	20112
34432	17408
31408	17056
30480	14512
28144	15856
28288	15248
27680	14992
24832	15184
28080	15344
28320	15072
27936	16320
27936	17040
27872	18320
29920	16944
28144	14304
28288	15120
27680	15760
24832	15568
28080
28320	16144
28144	17024
28288	17472
27680	16272
24832	16176
28080	16560
28320	19328
28080	19232
25600
28560	18528
31792	21168
30848	18560
35664	19184
37488	17376
22144	17088
23360	15856
22944	14768
23024	14640
22416	13728
21792	13040
21216	12896
20208	12208
20016	12352
	11520
	12656
	13280
21568	14592
22288	15008
24688	15904
25344	15392
23840	15504
23056	16080
23200	16736
21984	17152
21296	16848
22112	17424
22256	17632
23168	21872
24640	21728
33808	21200
30976	20864
24336	15968
22576	12656
	12272
	12864
	15136
19872	15744
	14880
	15744
20640	14624
	14080
	14816
20112	15168
20224	14672
20976	15376
22336	14800
20288	13264
	12464
	15440
21600	17552
22224	15248
21168	15760
19904	15344
20016	15856
20528	16496
20528	16656
20448	15376
20960	18832
22352	21472
25392	23680
26432	20864
25968	20400
26688	19392
26976	20448
	20736
	21552
28208
29760
31872	23152
30592	21024
30080	19264
28080	19376
25952	17152
28240	18096
26496	18112
26448	18176
25264	18624
24464	16416
23344	16416
20256	14848
21088	18192
22528	18064
25136	17296
24480	17792
24048
24688	20560
29520	22224
29360
38272	20432
35824
34784
30800	19568
29152	18640
28064	19024
25808	17328
27376	19152
27536	18928
25600	18512
24384	16064
25856	16992
25200
26352	15760
25616	15888
25216	14944
24000	13344
21056	13824
20592	14096
22688	16704
23264	14832
24080	17472
24976	17232
31904	17984
35616	19824
42176
42240
40064	19888
37312	17824
33728	18384
31680	17968
28736	17296
25872	16256
24848	15744
25776	15040
24128	13680
22704	13152
22880	13632
21648	13632
23712	13824
22528	13392
22000	13760
23104	13072
21856	12688
21280	13824
