# Supplementary material for: An epifluorescence microscope design for naturalistic behavior and cellular activity in freely moving Caenorhabditis elegans
Source: Nat Commun. 2026 May 19;17:4411. doi: 10.1038/s41467-026-72709-w (PMC13187321; doi:10.1038/s41467-026-72709-w)
Supplement: Supplementary file 8 — Source data [file 41467_2026_72709_MOESM8_ESM.zip › fig3 ASH/TQ5856/worm12G.csv]

frame	25px_sum	25px_mean	10px_sum	10px_mean
0	8624	344.96	4752	475.2
1	11024	440.96	5040	504
2	13280	531.2	6176	617.6
3	0	nan	0	nan
4	13696	547.84	6608	660.8
5	13456	538.24	6384	638.4
6	14832	593.28	7824	782.4
7	14160	566.4	7008	700.8
8	14720	588.8	7680	768
9	0	nan	0	nan
10	0	nan	0	nan
11	15632	625.28	8128	812.8
12	15248	609.92	7776	777.6
13	15248	609.92	7872	787.2
14	14688	587.52	7344	734.4
15	14960	598.4	7792	779.2
16	15088	603.52	7936	793.6
17	13424	536.96	6560	656
18	13872	554.88	7248	724.8
19	13696	547.84	7360	736
20	14048	561.92	7360	736
21	12608	504.32	6336	633.6
22	12496	499.84	5888	588.8
23	12912	516.48	6208	620.8
24	11072	442.88	5200	520
25	11760	470.4	5408	540.8
26	13248	529.92	6480	648
27	13488	539.52	6816	681.6
28	10720	428.8	4768	476.8
29	11792	471.68	5472	547.2
30	10336	413.44	5024	502.4
31	13296	531.84	6608	660.8
32	14224	568.96	7408	740.8
33	15456	618.24	8336	833.6
34	17264	690.56	9456	945.6
35	15328	613.12	7984	798.4
36	15376	615.04	8032	803.2
37	14896	595.84	7536	753.6
38	14064	562.56	6544	654.4
39	15360	614.4	7936	793.6
40	15344	613.76	8080	808
41	14304	572.16	7536	753.6
42	13584	543.36	6960	696
43	14320	572.8	7488	748.8
44	14832	593.28	8224	822.4
45	14480	579.2	7840	784
46	14176	567.04	7280	728
47	12112	484.48	5728	572.8
48	12576	503.04	6112	611.2
49	12240	489.6	5776	577.6
50	10592	423.68	4944	494.4
51	11088	443.52	5088	508.8
52	12624	504.96	6080	608
53	11776	471.04	5472	547.2
54	12208	488.32	5760	576
55	12560	502.4	6096	609.6
56	13440	537.6	6752	675.2
57	12896	515.84	6016	601.6
58	15536	621.44	8096	809.6
59	15936	637.44	8272	827.2
60	15888	635.52	8096	809.6
61	15776	631.04	8224	822.4
62	14320	572.8	6992	699.2
63	15104	604.16	7568	756.8
64	13664	546.56	6672	667.2
65	14208	568.32	7104	710.4
66	13632	545.28	6896	689.6
67	13696	547.84	6848	684.8
68	13584	543.36	6752	675.2
69	13216	528.64	6592	659.2
70	13360	534.4	6512	651.2
71	11504	460.16	5376	537.6
72	11440	457.6	5152	515.2
73	10272	410.88	4496	449.6
74	10960	438.4	4800	480
75	10464	418.56	4704	470.4
76	11632	465.28	5488	548.8
77	13040	521.6	6880	688
78	14048	561.92	7584	758.4
79	13872	554.88	7088	708.8
80	15408	616.32	7952	795.2
81	15472	618.88	7856	785.6
82	0	nan	0	nan
83	13632	545.28	6816	681.6
84	12560	502.4	5952	595.2
85	11904	476.16	5616	561.6
86	11600	464	5504	550.4
87	11456	458.24	5680	568
88	11904	476.16	5744	574.4
89	11296	451.84	5456	545.6
90	11392	455.68	5520	552
91	11408	456.32	5792	579.2
92	10512	420.48	5104	510.4
93	10960	438.4	5504	550.4
94	11136	445.44	5264	526.4
95	11232	449.28	5472	547.2
96	11008	440.32	5248	524.8
97	9616	384.64	4384	438.4
98	10160	406.4	4560	456
99	10352	414.08	4624	462.4
100	12112	484.48	6032	603.2
101	10736	429.44	5008	500.8
102	9744	389.76	4224	422.4
103	11536	461.44	5712	571.2
104	11904	476.16	5504	550.4
105	0	nan	0	nan
106	13504	540.16	7088	708.8
107	14032	561.28	6912	691.2
108	14528	581.12	7824	782.4
109	14464	578.56	7440	744
110	14464	578.56	7840	784
111	14192	567.68	7312	731.2
112	13792	551.68	6656	665.6
113	13728	549.12	6720	672
114	13840	553.6	7200	720
115	12400	496	6048	604.8
116	12656	506.24	6720	672
117	12064	482.56	6064	606.4
118	12640	505.6	6640	664
119	12640	505.6	6560	656
120	11488	459.52	5728	572.8
121	11840	473.6	5760	576
122	10992	439.68	4992	499.2
123	9280	371.2	4112	411.2
124	11280	451.2	5360	536
125	10288	411.52	4944	494.4
126	10384	415.36	4944	494.4
127	9040	361.6	4096	409.6
128	10560	422.4	4976	497.6
129	12720	508.8	6640	664
130	13776	551.04	7440	744
131	14656	586.24	7792	779.2
132	14912	596.48	7952	795.2
133	0	nan	0	nan
134	14512	580.48	7504	750.4
135	13552	542.08	6880	688
136	12928	517.12	6368	636.8
137	12912	516.48	6512	651.2
138	12464	498.56	6352	635.2
139	11664	466.56	5616	561.6
140	11424	456.96	5872	587.2
141	10736	429.44	5456	545.6
142	0	nan	0	nan
143	0	nan	0	nan
144	11424	456.96	5632	563.2
145	11888	475.52	5872	587.2
146	11280	451.2	5312	531.2
147	12256	490.24	5952	595.2
148	11360	454.4	5232	523.2
149	11760	470.4	5568	556.8
150	12368	494.72	5920	592
151	13360	534.4	7008	700.8
152	13744	549.76	7568	756.8
153	13776	551.04	7744	774.4
154	0	nan	0	nan
155	0	nan	0	nan
156	14736	589.44	7984	798.4
157	14432	577.28	7584	758.4
158	14496	579.84	7808	780.8
159	15152	606.08	8144	814.4
160	14352	574.08	7360	736
161	13168	526.72	6544	654.4
162	12944	517.76	6672	667.2
163	0	nan	0	nan
164	13472	538.88	7104	710.4
165	12784	511.36	6688	668.8
166	12768	510.72	6304	630.4
167	13456	538.24	6992	699.2
168	13200	528	6944	694.4
169	10928	437.12	5456	545.6
170	11904	476.16	6160	616
171	12144	485.76	6080	608
172	11456	458.24	5632	563.2
173	12240	489.6	6176	617.6
174	12496	499.84	6272	627.2
175	11408	456.32	5584	558.4
176	11328	453.12	5296	529.6
177	11344	453.76	5232	523.2
178	11824	472.96	5888	588.8
179	12192	487.68	6064	606.4
180	10416	416.64	4544	454.4
181	13888	555.52	7376	737.6
182	14960	598.4	7760	776
183	16192	647.68	9008	900.8
184	0	nan	0	nan
185	0	nan	0	nan
186	15408	616.32	8160	816
187	14496	579.84	7712	771.2
188	13200	528	6736	673.6
189	13408	536.32	6912	691.2
190	13312	532.48	6896	689.6
191	13840	553.6	7392	739.2
192	12912	516.48	6864	686.4
193	13104	524.16	6944	694.4
194	13760	550.4	7376	737.6
195	14112	564.48	7328	732.8
196	12032	481.28	6432	643.2
197	11312	452.48	5488	548.8
198	11568	462.72	5440	544
199	12256	490.24	6016	601.6
200	11456	458.24	5408	540.8
201	11216	448.64	5168	516.8
202	11104	444.16	4992	499.2
203	12512	500.48	6128	612.8
204	12928	517.12	6544	654.4
205	10992	439.68	5344	534.4
206	10496	419.84	5072	507.2
207	12320	492.8	5920	592
208	9728	389.12	4352	435.2
209	12000	480	6000	600
210	12912	516.48	6528	652.8
211	13440	537.6	6960	696
212	13520	540.8	6848	684.8
213	14240	569.6	7200	720
214	14304	572.16	7152	715.2
215	13936	557.44	6640	664
216	14896	595.84	7664	766.4
217	13392	535.68	6720	672
218	12944	517.76	6432	643.2
219	12304	492.16	6064	606.4
220	13648	545.92	7120	712
221	13392	535.68	6880	688
222	11824	472.96	5744	574.4
223	12048	481.92	5856	585.6
224	11024	440.96	4976	497.6
225	11424	456.96	5360	536
226	10544	421.76	4656	465.6
227	10192	407.68	4608	460.8
228	12304	492.16	6208	620.8
229	13904	556.16	7136	713.6
230	13872	554.88	6800	680
231	12384	495.36	6176	617.6
232	14112	564.48	7424	742.4
233	14352	574.08	7936	793.6
234	13664	546.56	7408	740.8
235	14192	567.68	7392	739.2
236	14928	597.12	7664	766.4
237	15760	630.4	8288	828.8
238	13760	550.4	6816	681.6
239	15056	602.24	7760	776
240	15024	600.96	7840	784
241	13328	533.12	6896	689.6
242	13040	521.6	6784	678.4
243	12800	512	6672	667.2
244	12144	485.76	6032	603.2
245	12192	487.68	6064	606.4
246	11312	452.48	5408	540.8
247	10496	419.84	4512	451.2
248	10144	405.76	4496	449.6
249	10592	423.68	4720	472
250	9520	380.8	4144	414.4
251	11184	447.36	4960	496
252	9792	391.68	4288	428.8
253	11376	455.04	5520	552
254	11536	461.44	5120	512
255	11872	474.88	5536	553.6
256	13552	542.08	6688	668.8
257	13552	542.08	7008	700.8
258	13264	530.56	6576	657.6
259	14416	576.64	7488	748.8
260	14096	563.84	7552	755.2
261	13680	547.2	7104	710.4
262	12928	517.12	6624	662.4
263	12016	480.64	6000	600
264	12048	481.92	5984	598.4
265	11984	479.36	5776	577.6
266	12208	488.32	5872	587.2
267	12224	488.96	5824	582.4
268	11424	456.96	5216	521.6
269	11936	477.44	5392	539.2
270	12576	503.04	5744	574.4
271	11952	478.08	5552	555.2
272	11312	452.48	5088	508.8
273	11280	451.2	4992	499.2
274	11360	454.4	4976	497.6
275	10144	405.76	4352	435.2
276	9056	362.24	4032	403.2
277	11168	446.72	5088	508.8
278	13360	534.4	6576	657.6
279	12512	500.48	5984	598.4
280	11760	470.4	5328	532.8
281	10960	438.4	4752	475.2
282	9584	383.36	4208	420.8
283	10128	405.12	4464	446.4
284	11808	472.32	5456	545.6
285	12528	501.12	6064	606.4
286	14064	562.56	7376	737.6
287	12976	519.04	6256	625.6
288	12288	491.52	5552	555.2
289	11232	449.28	4880	488
290	13648	545.92	6176	617.6
291	15328	613.12	7184	718.4
292	13440	537.6	6208	620.8
293	12736	509.44	5824	582.4
294	10976	439.04	4912	491.2
295	10432	417.28	4752	475.2
296	11168	446.72	5136	513.6
297	12320	492.8	5808	580.8
298	13872	554.88	6592	659.2
299	13056	522.24	6352	635.2
300	12464	498.56	5888	588.8
301	14496	579.84	6832	683.2
302	13360	534.4	6320	632
303	15120	604.8	6976	697.6
304	14944	597.76	6912	691.2
305	17200	688	8448	844.8
306	16544	661.76	7936	793.6
307	17920	716.8	8704	870.4
308	17088	683.52	8448	844.8
309	16960	678.4	8560	856
310	20448	817.92	10544	1054.4
311	20112	804.48	10000	1000
312	17408	696.32	8144	814.4
313	17056	682.24	7696	769.6
314	14512	580.48	6544	654.4
315	15856	634.24	7120	712
316	15248	609.92	7136	713.6
317	14992	599.68	7280	728
318	15184	607.36	7136	713.6
319	15344	613.76	7152	715.2
320	15072	602.88	7376	737.6
321	16320	652.8	8416	841.6
322	17040	681.6	8720	872
323	18320	732.8	9872	987.2
324	16944	677.76	8640	864
325	14304	572.16	7168	716.8
326	15120	604.8	7360	736
327	15760	630.4	8128	812.8
328	15568	622.72	7760	776
329	0	nan	0	nan
330	16144	645.76	7712	771.2
331	17024	680.96	7712	771.2
332	17472	698.88	8064	806.4
333	16272	650.88	7776	777.6
334	16176	647.04	7776	777.6
335	16560	662.4	8288	828.8
336	19328	773.12	10512	1051.2
337	19232	769.28	11552	1155.2
338	0	nan	0	nan
339	0	nan	0	nan
340	0	nan	0	nan
341	0	nan	0	nan
342	0	nan	0	nan
343	0	nan	0	nan
344	0	nan	0	nan
345	0	nan	0	nan
346	0	nan	0	nan
347	0	nan	0	nan
348	18528	741.12	10224	1022.4
349	21168	846.72	12240	1224
350	18560	742.4	9984	998.4
351	19184	767.36	9584	958.4
352	17376	695.04	8784	878.4
353	17088	683.52	8656	865.6
354	15856	634.24	8032	803.2
355	14768	590.72	7296	729.6
356	14640	585.6	6992	699.2
357	13728	549.12	6544	654.4
358	13040	521.6	6112	611.2
359	12896	515.84	5920	592
360	12208	488.32	5392	539.2
361	12352	494.08	5440	544
362	11520	460.8	5152	515.2
363	12656	506.24	5856	585.6
364	13280	531.2	6160	616
365	14592	583.68	7072	707.2
366	15008	600.32	7200	720
367	15904	636.16	7616	761.6
368	15392	615.68	7568	756.8
369	15504	620.16	7600	760
370	16080	643.2	7792	779.2
371	16736	669.44	7952	795.2
372	17152	686.08	8192	819.2
373	16848	673.92	8080	808
374	17424	696.96	8064	806.4
375	17632	705.28	8096	809.6
376	21872	874.88	10688	1068.8
377	21728	869.12	10240	1024
378	21200	848	9824	982.4
379	20864	834.56	10080	1008
380	15968	638.72	7568	756.8
381	12656	506.24	5712	571.2
382	12272	490.88	5728	572.8
383	12864	514.56	5712	571.2
384	15136	605.44	6512	651.2
385	15744	629.76	7120	712
386	14880	595.2	6544	654.4
387	15744	629.76	7072	707.2
388	14624	584.96	6576	657.6
389	14080	563.2	6336	633.6
390	14816	592.64	6624	662.4
391	15168	606.72	7072	707.2
392	14672	586.88	6544	654.4
393	15376	615.04	6864	686.4
394	14800	592	6848	684.8
395	13264	530.56	6016	601.6
396	12464	498.56	5488	548.8
397	15440	617.6	6912	691.2
398	17552	702.08	7712	771.2
399	15248	609.92	6752	675.2
400	15760	630.4	7440	744
401	15344	613.76	7104	710.4
402	15856	634.24	7456	745.6
403	16496	659.84	7824	782.4
404	16656	666.24	7920	792
405	15376	615.04	7024	702.4
406	18832	753.28	9264	926.4
407	21472	858.88	11520	1152
408	23680	947.2	13632	1363.2
409	20864	834.56	11264	1126.4
410	20400	816	10944	1094.4
411	19392	775.68	9840	984
412	20448	817.92	10848	1084.8
413	20736	829.44	10960	1096
414	21552	862.08	12048	1204.8
415	0	nan	0	nan
416	0	nan	0	nan
417	23152	926.08	13440	1344
418	21024	840.96	11408	1140.8
419	19264	770.56	9808	980.8
420	19376	775.04	10256	1025.6
421	17152	686.08	8128	812.8
422	18096	723.84	9200	920
423	18112	724.48	9568	956.8
424	18176	727.04	9936	993.6
425	18624	744.96	10480	1048
426	16416	656.64	7792	779.2
427	16416	656.64	8640	864
428	14848	593.92	7024	702.4
429	18192	727.68	9264	926.4
430	18064	722.56	9104	910.4
431	17296	691.84	8928	892.8
432	17792	711.68	9360	936
433	0	nan	0	nan
434	20560	822.4	11552	1155.2
435	22224	888.96	12992	1299.2
436	0	nan	0	nan
437	20432	817.28	10816	1081.6
438	0	nan	0	nan
439	0	nan	0	nan
440	19568	782.72	9648	964.8
441	18640	745.6	9136	913.6
442	19024	760.96	9984	998.4
443	17328	693.12	8416	841.6
444	19152	766.08	10128	1012.8
445	18928	757.12	10336	1033.6
446	18512	740.48	9968	996.8
447	16064	642.56	8384	838.4
448	16992	679.68	9168	916.8
449	0	nan	0	nan
450	15760	630.4	8128	812.8
451	15888	635.52	8288	828.8
452	14944	597.76	7632	763.2
453	13344	533.76	6000	600
454	13824	552.96	6512	651.2
455	14096	563.84	6384	638.4
456	16704	668.16	8688	868.8
457	14832	593.28	6880	688
458	17472	698.88	9296	929.6
459	17232	689.28	8816	881.6
460	17984	719.36	9264	926.4
461	19824	792.96	11024	1102.4
462	0	nan	0	nan
463	0	nan	0	nan
464	19888	795.52	10720	1072
465	17824	712.96	8976	897.6
466	18384	735.36	9088	908.8
467	17968	718.72	8880	888
468	17296	691.84	8848	884.8
469	16256	650.24	8016	801.6
470	15744	629.76	7552	755.2
471	15040	601.6	7552	755.2
472	13680	547.2	6560	656
473	13152	526.08	6496	649.6
474	13632	545.28	6960	696
475	13632	545.28	7008	700.8
476	13824	552.96	6768	676.8
477	13392	535.68	6496	649.6
478	13760	550.4	6656	665.6
479	13072	522.88	6160	616
480	12688	507.52	5648	564.8
481	13824	552.96	6336	633.6
