# Supplementary material for: An epifluorescence microscope design for naturalistic behavior and cellular activity in freely moving Caenorhabditis elegans
Source: Nat Commun. 2026 May 19;17:4411. doi: 10.1038/s41467-026-72709-w (PMC13187321; doi:10.1038/s41467-026-72709-w)
Supplement: Supplementary file 8 — Source data [file 41467_2026_72709_MOESM8_ESM.zip › fig3 ASH/TQ5856/worm12R.csv]

frame	25px_sum	25px_mean	10px_sum	10px_mean
0	22464	898.56	9568	956.8
1	19920	796.8	8272	827.2
2	21600	864	9184	918.4
3	25184	1007.36	11360	1136
4	26032	1041.28	11968	1196.8
5	24656	986.24	11424	1142.4
6	28208	1128.32	13840	1384
7	28864	1154.56	13920	1392
8	30672	1226.88	15376	1537.6
9	32208	1288.32	16352	1635.2
10	34528	1381.12	18256	1825.6
11	35520	1420.8	18128	1812.8
12	34064	1362.56	17696	1769.6
13	34736	1389.44	18176	1817.6
14	28800	1152	14304	1430.4
15	34480	1379.2	18352	1835.2
16	29472	1178.88	14736	1473.6
17	25776	1031.04	11840	1184
18	23296	931.84	10240	1024
19	25360	1014.4	12112	1211.2
20	27152	1086.08	13536	1353.6
21	25712	1028.48	11728	1172.8
22	24304	972.16	10624	1062.4
23	23312	932.48	9904	990.4
24	21008	840.32	8736	873.6
25	0	nan	0	nan
26	20816	832.64	8832	883.2
27	21360	854.4	9152	915.2
28	21712	868.48	9104	910.4
29	0	nan	0	nan
30	20416	816.64	8496	849.6
31	20800	832	8672	867.2
32	25856	1034.24	12256	1225.6
33	27344	1093.76	12832	1283.2
34	27648	1105.92	13072	1307.2
35	29488	1179.52	14256	1425.6
36	31920	1276.8	15776	1577.6
37	28336	1133.44	13600	1360
38	30240	1209.6	15360	1536
39	31840	1273.6	16160	1616
40	32144	1285.76	16400	1640
41	29424	1176.96	14512	1451.2
42	26704	1068.16	12672	1267.2
43	30656	1226.24	15280	1528
44	31424	1256.96	16048	1604.8
45	31408	1256.32	15616	1561.6
46	29648	1185.92	14720	1472
47	26160	1046.4	11920	1192
48	22272	890.88	9248	924.8
49	20496	819.84	8672	867.2
50	0	nan	0	nan
51	0	nan	0	nan
52	20800	832	8768	876.8
53	21120	844.8	8816	881.6
54	20496	819.84	8608	860.8
55	0	nan	0	nan
56	21472	858.88	9088	908.8
57	21648	865.92	9168	916.8
58	25664	1026.56	11824	1182.4
59	27024	1080.96	12912	1291.2
60	24720	988.8	10800	1080
61	25408	1016.32	11408	1140.8
62	25536	1021.44	11472	1147.2
63	25776	1031.04	11856	1185.6
64	27600	1104	13120	1312
65	26496	1059.84	12208	1220.8
66	25920	1036.8	12128	1212.8
67	29888	1195.52	15136	1513.6
68	32208	1288.32	16144	1614.4
69	29296	1171.84	14672	1467.2
70	28816	1152.64	14368	1436.8
71	23888	955.52	10576	1057.6
72	22848	913.92	9744	974.4
73	0	nan	0	nan
74	0	nan	0	nan
75	19376	775.04	8064	806.4
76	19872	794.88	8416	841.6
77	20944	837.76	8800	880
78	21936	877.44	9536	953.6
79	23824	952.96	10528	1052.8
80	23264	930.56	10080	1008
81	27936	1117.44	13328	1332.8
82	34944	1397.76	18128	1812.8
83	30576	1223.04	15488	1548.8
84	29040	1161.6	13744	1374.4
85	29072	1162.88	13984	1398.4
86	25936	1037.44	11616	1161.6
87	26256	1050.24	11968	1196.8
88	31328	1253.12	16608	1660.8
89	29008	1160.32	14464	1446.4
90	0	nan	0	nan
91	30384	1215.36	16304	1630.4
92	32352	1294.08	17792	1779.2
93	25792	1031.68	12160	1216
94	21984	879.36	9232	923.2
95	24288	971.52	10528	1052.8
96	22624	904.96	9888	988.8
97	20176	807.04	8384	838.4
98	19408	776.32	8128	812.8
99	20736	829.44	8752	875.2
100	24592	983.68	10976	1097.6
101	22912	916.48	9712	971.2
102	24768	990.72	11008	1100.8
103	22960	918.4	9728	972.8
104	24224	968.96	10928	1092.8
105	27600	1104	13792	1379.2
106	29248	1169.92	14896	1489.6
107	28800	1152	14048	1404.8
108	28864	1154.56	14160	1416
109	26816	1072.64	12752	1275.2
110	28304	1132.16	13536	1353.6
111	27008	1080.32	12848	1284.8
112	28544	1141.76	13920	1392
113	26848	1073.92	12768	1276.8
114	27184	1087.36	12848	1284.8
115	24064	962.56	10592	1059.2
116	26016	1040.64	12048	1204.8
117	25104	1004.16	11488	1148.8
118	27968	1118.72	13808	1380.8
119	26944	1077.76	12928	1292.8
120	24560	982.4	10848	1084.8
121	24080	963.2	10416	1041.6
122	21264	850.56	8944	894.4
123	0	nan	0	nan
124	0	nan	0	nan
125	20944	837.76	8752	875.2
126	0	nan	0	nan
127	0	nan	0	nan
128	21408	856.32	9152	915.2
129	23072	922.88	10144	1014.4
130	30064	1202.56	15808	1580.8
131	30400	1216	15088	1508.8
132	29760	1190.4	14624	1462.4
133	31440	1257.6	16000	1600
134	27104	1084.16	12928	1292.8
135	26240	1049.6	12432	1243.2
136	26304	1052.16	12096	1209.6
137	29392	1175.68	14544	1454.4
138	25424	1016.96	11504	1150.4
139	23952	958.08	10448	1044.8
140	22480	899.2	9568	956.8
141	22720	908.8	9968	996.8
142	22560	902.4	9648	964.8
143	22192	887.68	9472	947.2
144	22976	919.04	9744	974.4
145	23424	936.96	10064	1006.4
146	23264	930.56	9872	987.2
147	25376	1015.04	11056	1105.6
148	22256	890.24	9312	931.2
149	21184	847.36	8944	894.4
150	22272	890.88	9632	963.2
151	22752	910.08	9632	963.2
152	23440	937.6	9968	996.8
153	26096	1043.84	11872	1187.2
154	26848	1073.92	12912	1291.2
155	31840	1273.6	16080	1608
156	33648	1345.92	16560	1656
157	35296	1411.84	17744	1774.4
158	37392	1495.68	18112	1811.2
159	36736	1469.44	19136	1913.6
160	35152	1406.08	17664	1766.4
161	33152	1326.08	16992	1699.2
162	30496	1219.84	14672	1467.2
163	32240	1289.6	16672	1667.2
164	30640	1225.6	15328	1532.8
165	31888	1275.52	16928	1692.8
166	33520	1340.8	18576	1857.6
167	33200	1328	18016	1801.6
168	32608	1304.32	17376	1737.6
169	0	nan	0	nan
170	24848	993.92	10944	1094.4
171	22560	902.4	9520	952
172	22576	903.04	9424	942.4
173	22400	896	9392	939.2
174	22480	899.2	9408	940.8
175	22240	889.6	9520	952
176	21296	851.84	9040	904
177	21392	855.68	9072	907.2
178	22624	904.96	9632	963.2
179	20912	836.48	8800	880
180	25376	1015.04	11712	1171.2
181	23056	922.24	9808	980.8
182	25072	1002.88	11392	1139.2
183	32112	1284.48	16256	1625.6
184	31424	1256.96	15184	1518.4
185	28704	1148.16	13888	1388.8
186	32912	1316.48	16544	1654.4
187	28992	1159.68	13968	1396.8
188	28864	1154.56	13936	1393.6
189	26976	1079.04	13232	1323.2
190	30800	1232	15328	1532.8
191	30512	1220.48	15264	1526.4
192	32480	1299.2	16752	1675.2
193	29360	1174.4	14704	1470.4
194	30800	1232	15712	1571.2
195	29936	1197.44	15008	1500.8
196	31360	1254.4	16544	1654.4
197	24224	968.96	10848	1084.8
198	22272	890.88	9456	945.6
199	22272	890.88	9568	956.8
200	22992	919.68	9936	993.6
201	22032	881.28	9264	926.4
202	0	nan	0	nan
203	21712	868.48	9008	900.8
204	22512	900.48	9712	971.2
205	21344	853.76	9040	904
206	20736	829.44	8752	875.2
207	0	nan	0	nan
208	0	nan	0	nan
209	21072	842.88	8960	896
210	20192	807.68	8336	833.6
211	23232	929.28	10080	1008
212	24720	988.8	11472	1147.2
213	23536	941.44	10256	1025.6
214	23216	928.64	9792	979.2
215	20800	832	8704	870.4
216	21344	853.76	8896	889.6
217	22464	898.56	9552	955.2
218	22352	894.08	9424	942.4
219	21200	848	9088	908.8
220	24576	983.04	11392	1139.2
221	27696	1107.84	13888	1388.8
222	23552	942.08	10352	1035.2
223	20864	834.56	8736	873.6
224	0	nan	0	nan
225	19984	799.36	8320	832
226	19792	791.68	8272	827.2
227	19696	787.84	8208	820.8
228	0	nan	0	nan
229	21136	845.44	9024	902.4
230	30304	1212.16	14720	1472
231	25232	1009.28	11216	1121.6
232	26464	1058.56	12576	1257.6
233	28640	1145.6	13808	1380.8
234	0	nan	0	nan
235	27904	1116.16	13872	1387.2
236	29520	1180.8	14320	1432
237	26448	1057.92	12192	1219.2
238	23904	956.16	10208	1020.8
239	23616	944.64	10336	1033.6
240	22400	896	9456	945.6
241	22912	916.48	9712	971.2
242	22144	885.76	9472	947.2
243	23264	930.56	10144	1014.4
244	22048	881.92	9344	934.4
245	21632	865.28	9328	932.8
246	20224	808.96	8480	848
247	0	nan	0	nan
248	19520	780.8	8224	822.4
249	19936	797.44	8496	849.6
250	19904	796.16	8368	836.8
251	22352	894.08	9376	937.6
252	20880	835.2	8720	872
253	19872	794.88	8368	836.8
254	21424	856.96	9168	916.8
255	22192	887.68	9472	947.2
256	24128	965.12	10544	1054.4
257	24496	979.84	11184	1118.4
258	30960	1238.4	15984	1598.4
259	31424	1256.96	16032	1603.2
260	29072	1162.88	14480	1448
261	26704	1068.16	12816	1281.6
262	22944	917.76	10000	1000
263	21408	856.32	9056	905.6
264	21456	858.24	9088	908.8
265	14960	598.4	6448	644.8
266	20496	819.84	8720	872
267	20928	837.12	8832	883.2
268	21696	867.84	9200	920
269	21648	865.92	9360	936
270	23712	948.48	10592	1059.2
271	23232	929.28	10208	1020.8
272	22128	885.12	9664	966.4
273	20848	833.92	9008	900.8
274	0	nan	0	nan
275	13808	552.32	6016	601.6
276	0	nan	0	nan
277	0	nan	0	nan
278	19328	773.12	8016	801.6
279	20752	830.08	8704	870.4
280	23088	923.52	9984	998.4
281	22768	910.72	9536	953.6
282	21568	862.72	8880	888
283	19600	784	8064	806.4
284	21968	878.72	9648	964.8
285	25936	1037.44	12288	1228.8
286	25152	1006.08	11488	1148.8
287	25424	1016.96	11504	1150.4
288	0	nan	0	nan
289	20672	826.88	8752	875.2
290	0	nan	0	nan
291	22000	880	9312	931.2
292	24048	961.92	10416	1041.6
293	21632	865.28	9088	908.8
294	21008	840.32	8768	876.8
295	0	nan	0	nan
296	0	nan	0	nan
297	0	nan	0	nan
298	22960	918.4	9760	976
299	14560	582.4	6224	622.4
300	23248	929.92	9952	995.2
301	23008	920.32	9744	974.4
302	22880	915.2	9760	976
303	20864	834.56	8704	870.4
304	24400	976	10896	1089.6
305	24208	968.32	10512	1051.2
306	30816	1232.64	14736	1473.6
307	28528	1141.12	13152	1315.2
308	26912	1076.48	12032	1203.2
309	28288	1131.52	12736	1273.6
310	29568	1182.72	13552	1355.2
311	35424	1416.96	16720	1672
312	34432	1377.28	16656	1665.6
313	31408	1256.32	15024	1502.4
314	30480	1219.2	15200	1520
315	28144	1125.76	13296	1329.6
316	28288	1131.52	13760	1376
317	27680	1107.2	13552	1355.2
318	24832	993.28	11424	1142.4
319	28080	1123.2	13728	1372.8
320	28320	1132.8	13584	1358.4
321	27936	1117.44	13792	1379.2
322	27936	1117.44	13792	1379.2
323	27872	1114.88	12944	1294.4
324	29920	1196.8	14464	1446.4
325	28144	1218.56	15568	1556.8
326	28288	1178.88	13904	1390.4
327	27680	1416.96	18864	1886.4
328	24832	1562.88	20864	2086.4
329	28080	1756.16	22352	2235.2
330	28320	1591.68	19328	1932.8
331	28144	1125.76	13296	1329.6
332	28288	1131.52	13760	1376
333	27680	1107.2	13552	1355.2
334	24832	993.28	11424	1142.4
335	28080	1123.2	13728	1372.8
336	28320	1132.8	13584	1358.4
337	28080	1123.2	13728	1372.8
338	0	nan	0	nan
339	0	nan	0	nan
340	0	nan	0	nan
341	0	nan	0	nan
342	0	nan	0	nan
343	0	nan	0	nan
344	0	nan	0	nan
345	0	nan	0	nan
346	0	nan	0	nan
347	25600	1024	11904	1190.4
348	28560	1142.4	13776	1377.6
349	31792	1271.68	15536	1553.6
350	30848	1233.92	14928	1492.8
351	35664	1426.56	18496	1849.6
352	37488	1499.52	19280	1928
353	22144	885.76	9328	932.8
354	23360	934.4	10032	1003.2
355	22944	917.76	9824	982.4
356	23024	920.96	9872	987.2
357	22416	896.64	9504	950.4
358	21792	871.68	9248	924.8
359	21216	848.64	8960	896
360	20208	808.32	8432	843.2
361	20016	800.64	8400	840
362	0	nan	0	nan
363	0	nan	0	nan
364	0	nan	0	nan
365	21568	862.72	9296	929.6
366	22288	891.52	9744	974.4
367	24688	987.52	11040	1104
368	25344	1013.76	11696	1169.6
369	23840	953.6	10512	1051.2
370	23056	922.24	9936	993.6
371	23200	928	9856	985.6
372	21984	879.36	9088	908.8
373	21296	851.84	8896	889.6
374	22112	884.48	9280	928
375	22256	890.24	9248	924.8
376	23168	926.72	9616	961.6
377	24640	985.6	10384	1038.4
378	33808	1352.32	16192	1619.2
379	30976	1239.04	14544	1454.4
380	24336	973.44	10320	1032
381	22576	903.04	9360	936
382	0	nan	0	nan
383	0	nan	0	nan
384	0	nan	0	nan
385	19872	794.88	8224	822.4
386	0	nan	0	nan
387	0	nan	0	nan
388	20640	825.6	8688	868.8
389	0	nan	0	nan
390	0	nan	0	nan
391	20112	804.48	8480	848
392	20224	808.96	8448	844.8
393	20976	839.04	8768	876.8
394	22336	893.44	9664	966.4
395	20288	811.52	8640	864
396	0	nan	0	nan
397	0	nan	0	nan
398	21600	864	9184	918.4
399	22224	888.96	9456	945.6
400	21168	846.72	9184	918.4
401	19904	796.16	8448	844.8
402	20016	800.64	8416	841.6
403	20528	821.12	8576	857.6
404	20528	821.12	8480	848
405	20448	817.92	8672	867.2
406	20960	838.4	8768	876.8
407	22352	894.08	9408	940.8
408	25392	1015.68	11424	1142.4
409	26432	1057.28	12208	1220.8
410	25968	1038.72	11936	1193.6
411	26688	1067.52	12608	1260.8
412	26976	1079.04	13120	1312
413	0	nan	0	nan
414	0	nan	0	nan
415	28208	1128.32	13808	1380.8
416	29760	1190.4	15264	1526.4
417	31872	1274.88	16128	1612.8
418	30592	1223.68	15472	1547.2
419	30080	1203.2	14944	1494.4
420	28080	1123.2	13712	1371.2
421	25952	1038.08	11856	1185.6
422	28240	1129.6	13920	1392
423	26496	1059.84	12592	1259.2
424	26448	1057.92	12880	1288
425	25264	1010.56	12128	1212.8
426	24464	978.56	11120	1112
427	23344	933.76	10384	1038.4
428	20256	810.24	8464	846.4
429	21088	843.52	8880	888
430	22528	901.12	9488	948.8
431	25136	1005.44	11152	1115.2
432	24480	979.2	10896	1089.6
433	24048	961.92	10384	1038.4
434	24688	987.52	11056	1105.6
435	29520	1180.8	14384	1438.4
436	29360	1174.4	14224	1422.4
437	38272	1530.88	21104	2110.4
438	35824	1432.96	19024	1902.4
439	34784	1391.36	18656	1865.6
440	30800	1232	15584	1558.4
441	29152	1166.08	14224	1422.4
442	28064	1122.56	13344	1334.4
443	25808	1032.32	11760	1176
444	27376	1095.04	13024	1302.4
445	27536	1101.44	12928	1292.8
446	25600	1024	11776	1177.6
447	24384	975.36	10848	1084.8
448	25856	1034.24	12064	1206.4
449	25200	1008	11888	1188.8
450	26352	1054.08	12752	1275.2
451	25616	1024.64	12544	1254.4
452	25216	1008.64	11728	1172.8
453	24000	960	10720	1072
454	21056	842.24	8848	884.8
455	20592	823.68	8704	870.4
456	22688	907.52	9584	958.4
457	23264	930.56	10256	1025.6
458	24080	963.2	10288	1028.8
459	24976	999.04	11216	1121.6
460	31904	1276.16	16528	1652.8
461	35616	1424.64	18592	1859.2
462	42176	1687.04	23792	2379.2
463	42240	1689.6	23776	2377.6
464	40064	1602.56	22112	2211.2
465	37312	1492.48	19968	1996.8
466	33728	1349.12	17600	1760
467	31680	1267.2	15568	1556.8
468	28736	1149.44	13392	1339.2
469	25872	1034.88	11872	1187.2
470	24848	993.92	11216	1121.6
471	25776	1031.04	11744	1174.4
472	24128	965.12	10816	1081.6
473	22704	908.16	9536	953.6
474	22880	915.2	9824	982.4
475	21648	865.92	9104	910.4
476	23712	948.48	10640	1064
477	22528	901.12	9696	969.6
478	22000	880	9600	960
479	23104	924.16	9776	977.6
480	21856	874.24	9120	912
481	21280	851.2	8960	896
