# Supplementary material for: An epifluorescence microscope design for naturalistic behavior and cellular activity in freely moving Caenorhabditis elegans
Source: Nat Commun. 2026 May 19;17:4411. doi: 10.1038/s41467-026-72709-w (PMC13187321; doi:10.1038/s41467-026-72709-w)
Supplement: Supplementary file 8 — Source data [file 41467_2026_72709_MOESM8_ESM.zip › fig3 ASH/TQ5856/worm13.csv]

RFP_raw	GCaMP_raw
26080	13776
26368	13936
24544	13040
24800	11920
23328	12528
23408	12768
29248	13440
24960	13744
21424	12128
	12176
	12064
	9824
	11120
	12080
20528	11104
20784	12032
24864	11776
23456	13280
24384	14224
28896	14624
30064	13232
28576	12608
25280	12672
25312	12512
24192	14992
23936	14976
21904	14640
21360	13552
	12384
	13936
23632	14768
26336	15200
28688	13168
24400	12784
33520	15040
36096	13536
25008	12960
	12224
32096	12976
28976	13296
24816	12832
21984	12048
22064	12048
21200	11024
20000	12672
	12688
20192	14000
22656	11808
24848	16496
23696	15072
25392	16352
24016	13664
	12816
	14048
23760	15168
27712	12848
25872	13152
22768	12816
28512	13056
23552	13408
22992	14656
21360	12736
22176	13312
22256	12784
23920	13184
26480	13440
23712	13792
24352	13376
23952	12528
23984	12768
22480	12432
23072	12192
21408	12176
	12992
	11856
	12128
	13408
	12560
22432	13088
22064	13136
22784	12864
27632	13040
22096	13472
	10768
21808	8448
20528	10048
22208	9552
21776	12272
22208	11904
20944	12144
22144	12832
22336	13568
23504	13792
22880	10880
19424	10016
	11312
20688	12912
21152	13552
22880	14528
27312	14176
24352	12288
	11136
	11232
	11200
	12928
	14672
	13392
	10064
	11488
22800	9376
26064	9824
23424	14176
36992	14752
34400	12928
23680	11600
25040	13712
31984	14864
38256	16080
35440	14064
33248	14464
25968	14416
23280	14160
24544	13840
21824	13216
22880	14752
23440	14000
21760	14048
22128	13760
23232	13744
22784	13728
24352	13296
23488	12720
24208	15616
28720	14928
	13632
	14784
24032	14032
31040	13376
21792	13280
22464	12128
20512	12672
20528	13360
21872	13232
22448	14304
21648	14096
20560	13264
20320	13232
	14720
26208	12944
21312
23392	12384
21248	12528
	11584
20816	10912
	10880
	10512
	12416
	12160
22176	11600
19776	12320
22736	12064
	12736
23248
22608	12480
22144	12480
	11872
20928	12192
	10896
	11680
20640	12128
21168	11696
20720	12128
20752	11968
	12624
21472	12736
20928	14144
	12144
21104	11712
	11136
	10832
20432	10608
	10960
	11952
22080	11408
21248	12208
23152	12816
24336	14224
25904	13408
24576	13840
24064	13808
23280	13136
22336	12176
22752	13264
25184	13600
24608	13520
26944	12400
25152	13264
25360
24368	12240
24464	12368
23952	12624
22496	12304
20816	12352
	13312
20768	12688
	11072
20704	12512
22336	13040
	13472
25376	14672
25072	13472
23680	14480
24736	12976
24512	11088
22416	11968
24160	11472
25936	11184
23280	11328
23424	11264
24528	10640
23792	10560
26704	11088
22416	10784
27920	10816
	10640
	10800
19904	10976
	10800
19296	11616
	11568
20528	11744
24192	10992
27856	10704
25584	10288
24112	10352
	11488
27616	12784
26928	11792
	10528
26416	10752
24384	10048
22224	10976
21616	12208
	13344
	13360
	13104
	12384
	11760
	12304
	14480
21776	14368
23184	12128
	9248
	13216
	14368
21440	14416
	13296
	13744
	14128
	12048
	11344
	10544
27840	11760
24560	11920
30704	11824
37984	12064
35616	11664
	10960
	12976
23136	12512
21088	13280
21200	12096
	12368
	12064
	12480
20016	11840
	11696
	12816
	11072
19456	11056
	10240
	10400
	10320
20512	9872
20112	9312
	9264
20272	11344
24832	11808
24336	11904
24752	11616
25920	9904
23840	11888
22624	11792
22304	12400
22656	14224
22048	13472
22128	13024
21472	12832
	12736
21264	11984
21056	12128
	12288
	10800
	9456
	9216
	8592
	8640
	9360
	10096
	9504
	9312
	10384
21392	11712
22752	11408
22656	11088
21952	11392
	11424
	11136
	11360
	10832
	12704
21184	10992
22320	12608
27424	11712
25664	8416
23904	10688
22512	7904
23328	11456
20784	11040
20752	9664
	8320
21488	7584
20976	7552
23264	11904
25520	12736
28128	12288
27248	12144
21712	11856
21360	11104
20720	12176
21888	10880
21088	11936
22896	11632
21392	11712
21584	11424
21088	11296
20992	11360
21328
	10448
19104	11088
19728	12992
23824	13504
23296	7152
20016	11408
24912	8496
22416	11296
28992	12000
21056	11792
20560	11616
22400	10576
20528	11616
23952	10992
23488	11216
23392	10992
24016	10960
22736	11184
23024	11888
31664	13856
35200
28960	11808
28208	11344
21792	11040
20480	10048
21104	10752
21712	11872
22768	11568
23904	11536
25184	11136
	11184
25616	11568
22864	11344
23616	10912
21424	11568
24672	11552
24640	11520
21552	11184
24784	11728
21168	11136
23520	11296
22000	11520
22320	11776
21664	10672
20240	10352
	10576
19232	10592
19472	10160
20896	11152
20960	11392
22176	11904
21920	11728
22176	11536
	12000
	10672
20928	11616
21792	12272
22640	10976
21520
22544
23024	10960
22656	11392
24608	11712
26192	11824
23936	12656
22176	11648
	11936
	11296
	10656
	10736
20368	12080
20512	12768
21728	12512
21952	12352
21344	12160
	12832
25888	11536
24304	12256
25776	13328
31120	12800
26928	13520
31824	13088
24112	12272
21184	11744
20480	12256
22112	11824
21536	9616
	11488
21696	12736
23152	12864
25136	11520
23584	11840
24288	12432
26272	12128
23728	12896
23936	11936
	11328
	8640
22336	9936
20768	9616
20496	11008
20544	12592
22192	11680
22464	12416
22592	12320
	10496
19888	11472
24656	12960
32384	13312
27424	11984
23872	11744
24768	12784
24000	12464
24256	13296
24832	13280
21856	11760
24288	12064
23024	12528
24976	12448
27504	13344
22656	12816
28448	13824
26896	12208
23664	12224
24192	12944
24224	11808
22736	11200
	11456
	11760
	8592
18848	11664
22256	11648
22624	13136
30576	12048
27888	12416
24240	11952
22128	11376
20832	10480
20944	10384
19904	10672
20256	11616
21632	11264
21616	11632
20752	10992
21520
21168	12160
23472	11072
22672	10816
21056	12256
	12096
21440	11424
20480	12400
	11408
	10912
	11136
20976	11200
20816	11664
20592	10768
21968	11296
20656	11360
20416	11024
20288	11440
20080	10384
	9680
	9792
	10704
21504	11856
22464	10384
20096	11216
20672	10400
20848	10992
21184	11072
21120	11616
21104	12320
19376	12448
20768	10784
19856	10464
20752	10496
20416	10352
22896	10672
22240	10736
21536	10576
22032	10080
20464	10624
21728	10176
20528	10608
20624	10336
19872	9856
19984	10464
	10768
	9888
19488	10848
22016	12080
22720	12064
23888	11520
22144	11664
	10528
22240	9856
20080	9696
20304	10352
21328	10736
22144	9904
21616	9728
23824
21584	10128
21840	9600
20656	8960
	9584
20560	9520
	9008
	9984
	10432
22464	11120
22448	10112
	10064
	10736
21472	10288
20896	6224
22352	6960
24624	6320
	10288
21632	10288
23456	11712
30944	10768
32640	10624
30080	9808
25728	9504
23472	9408
	9136
21280	9648
22064	9360
20448	9488
21696	10032
	10400
	11280
	11104
25200
26768	10064
20864	9024
	9936
21232	9440
22960	10832
28720	10352
26976	10160
28032	11312
24928	9344
	10000
21760	9312
	10240
	10928
22128	10896
25776	11344
29984
23776	10224
	9248
22112	10336
21680	9792
	9328
	8080
	10224
20144	10000
22656	9888
24752	9728
24128	9760
24816	9344
23248	9216
22192	8848
20816	9104
	8960
22256	8528
22320	9248
22176	8672
21120	9264
23248	10400
27344	10016
25120	10320
	10272
29008	10624
	9888
22384	8944
20592	9328
20672	9168
20704	8192
	8832
19136	9168
21408	9392
21936	9680
20816	9728
21760	9760
24960	10208
24048	9328
26144	9872
30144	11456
37488	12656
38384	11024
29792	10624
	9440
25024	9488
21712	9200
23728	8912
	8816
23024	8912
20064	8736
21104	8912
21888	8464
19936	7520
	7936
18992	8688
21328	8912
20832	8560
21168	8256
20304	8176
19280	7552
19616	7952
21376	7664
20944	8096
21680	7856
23488	7680
22992	6752
20352	7408
21760	7744
23936	7120
22528	7856
24032	7904
23680	8288
19280	6944
20992	7264
	7056
19936	7216
19920	7776
21008	7712
21616	8208
21296	9712
24816	10464
28448	8800
20640	9040
22208	9072
21648	9088
19360	8784
21968	9392
23600	9120
22752	9232
23520	8256
19984	7840
18528	7712
19392	8608
21984	9184
23520	8720
20384	6800
19552	9616
20336	11488
26624
23808	13040
24752	10096
20816	7568
22640	9120
22608	8272
22016	10976
24464	11952
28928
24896	8608
28224	11328
32736	9968
29440	7104
20656	9536
19024	9472
	9200
	9664
20064	11488
22192	12064
24432	11120
20224	11008
20720
20416	9968
	10224
27200	9120
23264	12000
19952	10832
21024	10992
21120	11440
23856	11840
29360	11600
32896
31104
31472
35504	11568
29568	12176
25008	11472
28976	11232
23520	10976
23056	11120
23072	10608
26448	11344
25344	11648
24848	10960
23376
25360	12288
27392	12464
25328	11520
26800	11488
24096	11264
26672	11872
	11216
26944	11616
	10208
21136	10288
20224	11008
21728	10688
22240	11328
20592	11408
21536	10368
21248	10496
22272	10592
24720	11376
23520	10672
24832	11008
	10992
23856	10736
21616	8864
18656	9264
18352	10160
17536	10256
	9344
	9680
18416	10256
20016	10416
21632	10096
20960	10640
21920	11024
22912	10256
22528	11120
26096	10368
22640	10160
22848	10672
22928	10704
21904
25600	12320
23744	10896
20528	10784
21040	12272
24720	11392
21024	12240
21392	11648
22832	11424
22176	11520
25248	11008
24720	9440
22160	9808
20896	10528
24048	10160
22752	10736
25456	10944
24432	10832
25120	9696
19536	10960
24000	10928
23632	10960
20432	9952
22224	9696
19568	8848
	9424
19360	9248
19248	9968
19680	10704
20240	10720
21200	10032
20080	10160
23776	10480
23520	10464
22336	10496
20992	10224
22560	10384
22368	10576
23472	9680
22576	9824
22624	9840
20880	9824
25216	10272
22400	10656
22192	10080
22816	9936
22816	10352
21552	9248
22128	8736
19504	9104
19760	9152
20880	9920
21840	10080
23168	10096
21600	9120
20048	9264
20192	9472
19168	9936
20768	10672
23632	10976
24272	10240
23392	9200
24848
27728	10416
24128	10432
26880	10112
25488	10000
	8496
21920	10880
23360	10816
22848	11120
28208	10896
25728	9904
33536	10256
36848	10080
23408	10016
25888	11216
28512
	11904
34288	12000
40096	10176
	11280
25520	11344
32832	11552
24000	11920
29360	10704
29744	10720
29648	9072
29056	9728
21440	9088
19872	6800
	8672
	9296
	9568
21952	9472
23472	9664
25344	10768
26048
	11056
	10528
	11872
22272	13072
29760	12208
26880	12128
25680	13520
28176
30464	14512
31376	12384
31264	11552
25312	12560
27008	10352
24384	10208
	10864
25280	10336
22576	10848
21728
	11568
	11616
36192
34672	10400
	7152
24784	10256
	10928
	10528
	9888
	10176
	11824
	10384
	9792
	9440
	9920
	10320
	10832
	9504
	6752
	6800
	7264
	7072
25936	7536
21040	8080
19328	8640
18880	9328
19248	10096
19632	9856
19680	9840
21808	8832
22064	6784
	9520
21200
	10288
	11440
	12464
27056	13632
28544	13648
42240	13792
	12224
28544	11328
25360
20848
20256
21456	11152
24688	9872
19632	5168
	7024
	5744
	2560
	3120
	2288
	4528
	8880
21088	9840
20432	9008
22000	8864
21872	8848
19824	8928
20096	8320
19904	8160
22320	8048
21840	7696
22992	8192
20080	7472
20784	9216
	9104
30624	10064
30944	10496
27712	9856
24176	9040
21536	9312
20352	8896
	8400
	8528
	8976
	8512
21456	9104
21232	9088
20800	8784
20080	7968
	8544
	7840
30640	9424
24880
25968	9360
22976	8304
21696	6640
24992	7136
24496	8288
24000	7056
20576	7024
21184	8800
20720	8256
22112	8384
19744	8368
	8192
20400	8128
20752	8896
20832	8528
20576	8848
	7616
	8304
	7584
19728	8688
22352	9248
20208	8432
	8128
	8464
	9008
	8816
21088	7664
	7808
24688	8784
24848	8240
21168	8400
21056	7968
	8320
	7984
	8288
	8160
	8352
	8080
	8704
21008	8944
21504	8976
22096	9376
	8448
	7344
20096	7744
	8352
22096	7872
20032	6896
27088	8416
	7056
	7648
	7280
25632	9552
	8400
27184	8992
23312	8464
21328	8384
	8240
	8480
25392	8720
	9056
25008	8496
	9696
25216	8224
	9264
	8176
22480
	8736
22544	8512
	9056
	8128
22592	8464
24912	8528
26768	8608
25552	8064
22592	8416
26016	8032
25824	8704
29280	8656
31184	8432
	8672
23600	8144
21216	8480
20208	7968
19680	7920
	8384
	8112
20544	7808
	8048
19888	8192
20992	7936
20608	7696
	7760
19024	7328
	7600
	7776
	8048
19248	7744
	8000
23232	7168
22160	7600
21024	7520
21776	7920
26384	8336
	9392
31344	8400
20336	8432
20560	8752
19728	8160
	7408
	7200
	7872
	8192
19184	8048
20816	8128
21872	8608
23296	7840
23504	7904
	7776
22304	7648
22320	7824
25280	8560
21136	7664
21296	7248
20000	8048
20544	7904
19776	7856
	8000
	7696
	7776
	8672
20960	8544
20128	9232
20736	8544
	8976
	8464
19808	7504
20320	7152
19040	7520
	7712
	7216
	6272
	6928
	6896
	6528
	6928
20512	6624
18848	6704
18576	6512
19312	6960
19568	7536
	7856
	7536
	7584
18288	7888
20000	8768
20256	7952
19440	8224
19808	8352
21712	8448
23232	8320
22688	7440
20496	7296
18464	7328
18688	8416
19744	9168
20032	8704
19536	8368
17840	8112
19776	6912
18512	7008
18944	7920
18416	7632
	7968
18640	7776
18272	7840
19072	8256
19984	8064
21408	7440
21232	8384
21328	9232
24544	8176
20864	8720
23728	8320
23264	7760
22048	8144
22704	7664
22240	7072
21616	7360
19760	7072
20064	6896
18912	7232
20128	7200
18960	7280
19776	6944
18640	7088
19168	6976
	6704
	7520
19008	8208
	7568
	8368
	8096
	8048
	8000
20784	8112
21328	7840
21088	7312
19984	6768
19168	6944
	7024
19888	6816
	6688
20144	6992
20064	7312
	7056
	6864
	6880
	6912
	6960
	6832
	6976
20224	7600
22000	7104
19904	6784
18976	7104
	7392
21040
21440	7008
20000
	7104
	6768
20896	6928
21840	7424
23824	6992
23760	7200
23104	7472
21920	7328
22704	7232
23808	6960
21664	7104
	6608
20112	6000
20336	6304
19552	5952
19488	6032
	6368
	6800
20688	6992
21888	6976
20608	6400
	6592
20048	6560
20480	6560
	6384
21504	6736
22192	7120
26064	6896
23424	6752
22288	6592
21984	7056
	6816
	6832
	6208
	6608
	6656
	6768
	7344
22992	7488
25952	6864
23680	6704
22992	6448
	6128
18720	5984
	5824
20176	5824
19248	5488
20400	5856
21984	5904
22784	5680
23456	5632
23744	5760
21760	5392
19536	5488
19424	5856
18800	5520
	5552
19488	6464
19040	5520
19008	5920
21600	5936
21856	5696
21552	5648
22976	5680
25920	5824
25344	5360
22208	4960
19328	4624
18784	4528
19616	4336
	4352
20240	4256
	4432
21456	4288
20800	4448
20656	3920
18944	4064
18336	4048
18848	3952
	4064
	4576
20016	4704
21776	4800
21824	4512
20944	4768
21232	4720
18864	5984
20160	4992
19776	4496
20768	4688
21824	4688
20192	4320
19200	4368
20656	4464
22368	4496
24256	4288
21792	4112
20016	4304
19424	4320
	4224
19040	4448
19648	4368
20896	4640
	4416
17760	4720
21152	4896
22064	4800
22832	4752
21776	4464
20672	4784
21504	4960
20736	5072
21424	5232
22864	5312
24704	5440
	5456
	5440
22320	5536
21456	5104
19712	6272
20560	6576
21216	6416
21616	6544
20656	7424
22272	6848
21264	7360
21600	7184
21200	7232
	6432
	7168
	7184
	6352
20064	7104
19168	7456
19136	7104
20848	7344
22784	7040
23440	6960
25504	6720
21936	6464
21568	6448
20336	6368
	6176
20896	6784
	6768
22560	6384
22944	6192
21792	6144
	6208
	6304
	6352
	6784
	6624
	6480
	6640
	6880
	6752
19584	6768
	6864
20384	7584
21664	7744
21008	7216
20384	6768
20528	7392
	6944
	7744
	7312
22256	6880
20512	7200
21024	6672
20320	6544
21360	6448
21664	6432
21232	6368
21840	6416
23952	5984
20608	6096
	5968
19792	6496
	6272
	5920
	7008
	6896
	6528
	6368
	6208
	6320
	6688
	6928
	6576
	6320
20480	6448
20448	7024
21792	6848
21056	6272
20528	6352
22064	5712
21904	5968
22800	5824
22544	5504
23616	5696
22640	5776
23648	6496
22720	5952
20032	5456
	6208
	5488
	5296
	6128
	6624
	5392
	4640
	5056
	5232
	4656
	4480
	4432
	5232
	5184
	5680
	6704
19200	6928
	6880
	6400
	6752
	6832
24224	7568
30368	7952
28992	7536
22032	7552
21408	6960
20640	7296
20624	7200
	6208
	6144
	6112
	6528
20688	6224
21568	6752
19808	6272
	6368
20864	6608
	6320
	6320
	6816
	7104
21232	7072
	7296
24224	7136
23680
	6000
	6368
	7504
	6352
24496	7616
29984	6832
24160	6608
25280	7136
22688	6672
19744	6144
	6320
	6912
	6496
	6928
22592
	8496
	7184
21296	7008
	6112
	6272
22464	6272
20944
21696	5904
20592	6432
24240	6208
24032
23680
24832	6000
21248	6240
19664	6080
	5856
	5760
	6752
21904	6608
21696	6480
	6368
21696	7088
24224	6688
21808	6560
21664	5968
21376	4416
21680	6224
	5808
	6624
20704	6560
	6448
20800	6768
	5984
22080	6064
21424	6048
22400	5648
20896	5648
20672	5840
21392	5904
21744	5392
	5072
	5248
	5424
	5664
	5920
19872	6000
19696	6736
22928	6656
20928	6160
21248	6112
	5136
	5216
19968	4864
	4880
	4816
	4816
	4768
	5056
20672	4848
	5200
	4784
	4784
	4784
	4624
	4608
	4672
	4560
19536	4880
19648	4976
21056	4608
19552	4752
19584	4448
	4464
	4192
	4064
	4160
	3952
20448	4160
19936	4144
21056	4176
20336	4016
20288	3840
	3856
19392	3792
	3760
	3840
19584	3920
	3760
	3328
	3680
	3776
	4288
24768	5360
24064	5488
22192	6000
22240	6368
24256	7248
	5664
	6784
21776	6880
22176	6672
23728	7312
23904	7536
	6896
21712	6112
19248	5728
	6016
	5680
	6176
	5728
	6208
20256	5232
	6128
20080	5328
	5936
	5536
	5456
	6240
26320	5600
22528	5584
24384	6128
24096	6272
27968	6608
24864	6128
	6976
31008	6816
29408	5872
24912	5824
24048	5840
21472	5936
21248	5744
	5616
	5472
	5184
	5520
	5392
19536	6144
20480	6272
20672	5936
19584	6240
	5904
	3344
	6064
	6048
	6672
	7600
	6816
	6784
	6496
	5888
	5392
	5680
	5568
25504	6256
	6416
24112	5680
21024	5712
	5872
	5840
20160	5904
20016	5360
	6256
	5600
	6368
	5760
	6064
	6112
	5856
	6560
	6240
	5904
	6032
	5760
	5664
	6064
	5280
20096	5856
21536	5584
	5264
20544	6432
22432	6880
	6896
22512	6704
21920	6016
	4368
	5424
23248	5440
	5760
20880	5296
23552	5312
23280	6480
24608	5760
21904	5024
	4976
	5216
	5456
	5232
	5072
	5088
	5504
	5488
	5296
	5168
	5056
	4976
	5088
	4928
	5120
	5056
	5568
	6000
	6080
	4192
	5056
	4992
	5504
20480	5280
19984	4944
20880	4400
	4448
19872	4352
	5072
	5312
	4896
	4688
	4592
	4304
	4176
	4512
	4496
	4752
	4816
	5072
	4976
	4608
	5104
	4784
	5312
	5040
	4800
	4944
	5056
	5024
	5280
21136	5216
22688	5360
23328	5232
24576	5344
22304	5872
23200	5584
22192	5392
	4656
	4720
	4528
	4768
	4848
	4720
	4640
	4384
	4560
18816	4976
	5424
	5456
	4064
	4368
	4608
	4848
	4592
	4288
	4352
	4320
	4096
	4528
	4640
	4800
	4624
	4944
	4928
	4880
	4976
	4640
	5040
18768	5200
	4768
	5328
18352	6192
19184	5648
20480	5968
20816	5744
19984	6112
21728	5296
21344	6080
21312	5632
20576	5216
19248
19904	5792
21632	6496
	6720
25136	6080
22048	5520
20352	6032
20112	6144
22032	6112
21184	6368
23024	6480
25840	6016
24160	6416
21936	6128
21360	5792
20912	5120
19984	5616
20032	6208
22352	6176
20864	6096
21264	6352
21008	6128
20864	6480
20368	6256
20496	6992
22160	7168
22560	6688
23280	6272
22832	6240
20688	5600
20352	5760
	4848
	4960
	5552
20960	5776
23360	5952
27648	5792
26272	5824
26576	5760
	5920
27872	6160
29264	6032
27424	5728
23856	5760
25568	5712
22128	5568
26320	5312
24272	6032
26224	5648
22848	6896
26256	5952
21920	6624
21840	6064
21952	6128
21024	6000
20816	6048
19744	6064
19808	5744
20608	6112
19952	5616
	5552
19488	5936
21312	5888
20400
21584	5552
	5472
	6128
24320	6608
	6192
22800	5952
	5488
	6080
22768	6400
28688	6832
26752	6128
23312	5664
20624	5632
	5696
	5952
22176	5376
21536	5232
19760	5472
20832	5248
19568	5568
20880	5296
20464	5152
	5200
19968	5280
	5264
19056	5232
	4880
	5024
	4736
	4640
	4816
20512	4672
20256	4784
22128	4464
20976	5120
23376	4752
22240	4848
	4736
21472	4608
	4384
19536	4400
	4368
	4416
20656	4416
	4656
20528	5008
	5024
	5200
	5024
21392	4624
	5120
22240	5120
24608	5776
	5552
	5280
21648	4944
	5184
	5248
	5360
19472	5648
	5360
21568	5312
22496	5408
23312	5616
26736	5680
28112	5248
21472	5328
22496	5856
27952	6096
32096	6592
30368	5872
24400	6400
22704	6320
22592	5808
26752	5904
22752	5824
25104	6592
23376	6448
21968	6096
21136	5856
21136	5744
22128	6048
22288	5840
24096	6000
25568	5984
20592	5744
	5840
	3872
	5280
17840	5696
	5552
18720	5120
18432	6016
19392	6048
21472	6752
22496	7232
26928	6672
20832	5648
	5904
	7024
22368	6880
21760	6080
21920	6192
22256	5952
21456	6624
21616	5904
22736	6208
25120	6832
29840	6576
	6560
30112	6080
	6448
31248	6640
	6480
24608	6912
	6784
	6752
32528	6848
	6752
	6800
32256	6464
31024	6496
	6592
	6448
27104	6720
34000	6640
37088	6336
20784	6352
	6304
23168
26576
25328	6720
22128	6512
22672	6944
22624	6864
23408	6768
24624	6848
24432	6848
25216	6784
27168	6528
24528	6240
24384	6160
23120	6320
20352	7232
22368	7520
22768	7280
23888	7104
22304	6752
22208	6288
22176	6464
21232	6112
20032	6032
20160	6272
20720	6368
21408	6640
23712
22560	6512
23056	6608
22608	6672
23024	6592
21936	6704
	6560
[truncated: 859 more rows]
