# Supplementary material for: An epifluorescence microscope design for naturalistic behavior and cellular activity in freely moving Caenorhabditis elegans
Source: Nat Commun. 2026 May 19;17:4411. doi: 10.1038/s41467-026-72709-w (PMC13187321; doi:10.1038/s41467-026-72709-w)
Supplement: Supplementary file 8 — Source data [file 41467_2026_72709_MOESM8_ESM.zip › fig3 ASH/TQ5856/worm13G.csv]

frame	25px_sum	25px_mean	10px_sum	10px_mean
0	13776	551.04	6544	654.4
1	13936	557.44	6944	694.4
2	13040	521.6	6176	617.6
3	11920	476.8	5824	582.4
4	12528	501.12	6208	620.8
5	12768	510.72	6432	643.2
6	13440	537.6	6592	659.2
7	13744	549.76	6896	689.6
8	12128	485.12	6016	601.6
9	12176	487.04	5840	584.0
10	12064	482.56	5872	587.2
11	9824	392.96	4576	457.6
12	11120	444.8	5616	561.6
13	12080	483.2	5600	560.0
14	11104	444.16	5072	507.2
15	12032	481.28	5776	577.6
16	11776	471.04	5472	547.2
17	13280	531.2	6256	625.6
18	14224	568.96	6800	680.0
19	14624	584.96	7152	715.2
20	13232	529.28	6160	616.0
21	12608	504.32	6144	614.4
22	12672	506.88	6528	652.8
23	12512	500.48	6848	684.8
24	14992	599.68	7648	764.8
25	14976	599.04	7552	755.2
26	14640	585.6	7184	718.4
27	13552	542.08	6592	659.2
28	12384	495.36	5568	556.8
29	13936	557.44	6752	675.2
30	14768	590.72	7184	718.4
31	15200	608.0	7472	747.2
32	13168	526.72	6480	648.0
33	12784	511.36	6176	617.6
34	15040	601.6	7216	721.6
35	13536	541.44	6816	681.6
36	12960	518.4	6192	619.2
37	12224	488.96	5536	553.6
38	12976	519.04	6080	608.0
39	13296	531.84	6400	640.0
40	12832	513.28	6400	640.0
41	12048	481.92	5568	556.8
42	12048	481.92	5856	585.6
43	11024	440.96	5392	539.2
44	12672	506.88	6256	625.6
45	12688	507.52	6064	606.4
46	14000	560.0	7536	753.6
47	11808	472.32	6032	603.2
48	16496	659.84	8672	867.2
49	15072	602.88	7648	764.8
50	16352	654.08	8704	870.4
51	13664	546.56	7216	721.6
52	12816	512.64	6656	665.6
53	14048	561.92	6544	654.4
54	15168	606.72	6992	699.2
55	12848	513.92	6400	640.0
56	13152	526.08	6208	620.8
57	12816	512.64	6128	612.8
58	13056	522.24	6672	667.2
59	13408	536.32	7040	704.0
60	14656	586.24	7872	787.2
61	12736	509.44	6720	672.0
62	13312	532.48	6944	694.4
63	12784	511.36	5856	585.6
64	13184	527.36	6368	636.8
65	13440	537.6	7072	707.2
66	13792	551.68	7312	731.2
67	13376	535.04	7504	750.4
68	12528	501.12	6672	667.2
69	12768	510.72	7152	715.2
70	12432	497.28	6720	672.0
71	12192	487.68	6624	662.4
72	12176	487.04	6608	660.8
73	12992	519.68	7184	718.4
74	11856	474.24	5888	588.8
75	12128	485.12	5840	584.0
76	13408	536.32	7264	726.4
77	12560	502.4	6080	608.0
78	13088	523.52	6896	689.6
79	13136	525.44	6992	699.2
80	12864	514.56	6672	667.2
81	13040	521.6	7104	710.4
82	13472	538.88	7376	737.6
83	10768	430.72	5728	572.8
84	8448	337.92	3776	377.6
85	10048	401.92	4992	499.2
86	9552	382.08	4624	462.4
87	12272	490.88	6016	601.6
88	11904	476.16	5840	584.0
89	12144	485.76	5936	593.6
90	12832	513.28	6880	688.0
91	13568	542.72	7552	755.2
92	13792	551.68	7424	742.4
93	10880	435.2	4992	499.2
94	10016	400.64	4560	456.0
95	11312	452.48	5200	520.0
96	12912	516.48	6832	683.2
97	13552	542.08	7104	710.4
98	14528	581.12	7552	755.2
99	14176	567.04	7072	707.2
100	12288	491.52	5968	596.8
101	11136	445.44	5056	505.6
102	11232	449.28	5120	512.0
103	11200	448.0	5312	531.2
104	12928	517.12	6592	659.2
105	14672	586.88	7616	761.6
106	13392	535.68	6288	628.8
107	10064	402.56	4320	432.0
108	11488	459.52	5392	539.2
109	9376	375.04	4192	419.2
110	9824	392.96	4576	457.6
111	14176	567.04	6976	697.6
112	14752	590.08	7648	764.8
113	12928	517.12	6240	624.0
114	11600	464.0	5472	547.2
115	13712	548.48	7024	702.4
116	14864	594.56	7680	768.0
117	16080	643.2	8448	844.8
118	14064	562.56	7280	728.0
119	14464	578.56	7968	796.8
120	14416	576.64	7520	752.0
121	14160	566.4	7904	790.4
122	13840	553.6	7312	731.2
123	13216	528.64	6288	628.8
124	14752	590.08	8272	827.2
125	14000	560.0	7456	745.6
126	14048	561.92	7824	782.4
127	13760	550.4	7536	753.6
128	13744	549.76	7920	792.0
129	13728	549.12	7696	769.6
130	13296	531.84	7184	718.4
131	12720	508.8	6752	675.2
132	15616	624.64	8352	835.2
133	14928	597.12	8368	836.8
134	13632	545.28	7152	715.2
135	14784	591.36	8272	827.2
136	14032	561.28	7424	742.4
137	13376	535.04	7584	758.4
138	13280	531.2	7392	739.2
139	12128	485.12	6464	646.4
140	12672	506.88	7088	708.8
141	13360	534.4	7392	739.2
142	13232	529.28	7024	702.4
143	14304	572.16	7904	790.4
144	14096	563.84	7360	736.0
145	13264	530.56	6768	676.8
146	13232	529.28	6960	696.0
147	14720	588.8	8000	800.0
148	12944	517.76	7072	707.2
149	0	nan	0	nan
150	12384	495.36	6800	680.0
151	12528	501.12	6656	665.6
152	11584	463.36	5600	560.0
153	10912	436.48	5168	516.8
154	10880	435.2	5120	512.0
155	10512	420.48	4944	494.4
156	12416	496.64	6528	652.8
157	12160	486.4	6192	619.2
158	11600	464.0	5824	582.4
159	12320	492.8	6320	632.0
160	12064	482.56	6400	640.0
161	12736	509.44	7008	700.8
162	0	nan	0	nan
163	12480	499.2	6864	686.4
164	12480	499.2	6720	672.0
165	11872	474.88	6416	641.6
166	12192	487.68	6352	635.2
167	10896	435.84	5472	547.2
168	11680	467.2	5792	579.2
169	12128	485.12	6096	609.6
170	11696	467.84	5680	568.0
171	12128	485.12	6384	638.4
172	11968	478.72	6240	624.0
173	12624	504.96	6000	600.0
174	12736	509.44	6880	688.0
175	14144	565.76	8368	836.8
176	12144	485.76	6768	676.8
177	11712	468.48	6384	638.4
178	11136	445.44	5488	548.8
179	10832	433.28	5680	568.0
180	10608	424.32	5360	536.0
181	10960	438.4	5536	553.6
182	11952	478.08	6528	652.8
183	11408	456.32	6368	636.8
184	12208	488.32	6912	691.2
185	12816	512.64	6784	678.4
186	14224	568.96	7520	752.0
187	13408	536.32	6720	672.0
188	13840	553.6	7008	700.8
189	13808	552.32	7280	728.0
190	13136	525.44	6864	686.4
191	12176	487.04	6112	611.2
192	13264	530.56	7296	729.6
193	13600	544.0	7600	760.0
194	13520	540.8	7584	758.4
195	12400	496.0	6640	664.0
196	13264	530.56	7376	737.6
197	0	nan	0	nan
198	12240	489.6	6768	676.8
199	12368	494.72	6720	672.0
200	12624	504.96	6944	694.4
201	12304	492.16	6656	665.6
202	12352	494.08	6256	625.6
203	13312	532.48	6832	683.2
204	12688	507.52	6960	696.0
205	11072	442.88	5872	587.2
206	12512	500.48	6912	691.2
207	13040	521.6	7360	736.0
208	13472	538.88	7104	710.4
209	14672	586.88	7872	787.2
210	13472	538.88	6784	678.4
211	14480	579.2	7440	744.0
212	12976	519.04	6272	627.2
213	11088	443.52	4816	481.6
214	11968	478.72	5952	595.2
215	11472	458.88	5552	555.2
216	11184	447.36	5488	548.8
217	11328	453.12	5344	534.4
218	11264	450.56	5600	560.0
219	10640	425.6	5168	516.8
220	10560	422.4	5456	545.6
221	11088	443.52	5712	571.2
222	10784	431.36	5424	542.4
223	10816	432.64	5376	537.6
224	10640	425.6	4896	489.6
225	10800	432.0	5248	524.8
226	10976	439.04	5312	531.2
227	10800	432.0	4992	499.2
228	11616	464.64	5872	587.2
229	11568	462.72	5680	568.0
230	11744	469.76	5728	572.8
231	10992	439.68	5152	515.2
232	10704	428.16	4832	483.2
233	10288	411.52	4640	464.0
234	10352	414.08	4544	454.4
235	11488	459.52	5312	531.2
236	12784	511.36	6032	603.2
237	11792	471.68	6064	606.4
238	10528	421.12	4928	492.8
239	10752	430.08	5008	500.8
240	10048	401.92	4496	449.6
241	10976	439.04	4848	484.8
242	12208	488.32	5984	598.4
243	13344	533.76	6960	696.0
244	13360	534.4	6448	644.8
245	13104	524.16	6208	620.8
246	12384	495.36	5936	593.6
247	11760	470.4	5280	528.0
248	12304	492.16	5968	596.8
249	14480	579.2	7552	755.2
250	14368	574.72	7200	720.0
251	12128	485.12	6128	612.8
252	9248	369.92	4096	409.6
253	13216	528.64	6528	652.8
254	14368	574.72	7488	748.8
255	14416	576.64	8192	819.2
256	13296	531.84	6912	691.2
257	13744	549.76	7680	768.0
258	14128	565.12	7376	737.6
259	12048	481.92	5712	571.2
260	11344	453.76	4992	499.2
261	10544	421.76	4528	452.8
262	11760	470.4	5088	508.8
263	11920	476.8	5184	518.4
264	11824	472.96	5488	548.8
265	12064	482.56	5840	584.0
266	11664	466.56	5504	550.4
267	10960	438.4	5200	520.0
268	12976	519.04	6064	606.4
269	12512	500.48	5488	548.8
270	13280	531.2	6096	609.6
271	12096	483.84	5552	555.2
272	12368	494.72	5904	590.4
273	12064	482.56	5616	561.6
274	12480	499.2	5936	593.6
275	11840	473.6	5488	548.8
276	11696	467.84	5392	539.2
277	12816	512.64	5888	588.8
278	11072	442.88	5248	524.8
279	11056	442.24	5312	531.2
280	10240	409.6	4672	467.2
281	10400	416.0	4592	459.2
282	10320	412.8	4512	451.2
283	9872	394.88	4480	448.0
284	9312	372.48	4096	409.6
285	9264	370.56	4432	443.2
286	11344	453.76	5600	560.0
287	11808	472.32	5744	574.4
288	11904	476.16	5744	574.4
289	11616	464.64	5424	542.4
290	9904	396.16	4864	486.4
291	11888	475.52	5664	566.4
292	11792	471.68	5360	536.0
293	12400	496.0	5536	553.6
294	14224	568.96	7952	795.2
295	13472	538.88	6816	681.6
296	13024	520.96	6640	664.0
297	12832	513.28	6816	681.6
298	12736	509.44	6704	670.4
299	11984	479.36	5840	584.0
300	12128	485.12	6320	632.0
301	12288	491.52	6480	648.0
302	10800	432.0	4880	488.0
303	9456	378.24	4272	427.2
304	9216	368.64	4224	422.4
305	8592	343.68	3728	372.8
306	8640	345.6	3808	380.8
307	9360	374.4	4384	438.4
308	10096	403.84	4640	464.0
309	9504	380.16	4256	425.6
310	9312	372.48	4528	452.8
311	10384	415.36	5232	523.2
312	11712	468.48	5584	558.4
313	11408	456.32	5280	528.0
314	11088	443.52	5344	534.4
315	11392	455.68	5232	523.2
316	11424	456.96	4976	497.6
317	11136	445.44	4960	496.0
318	11360	454.4	5056	505.6
319	10832	433.28	4912	491.2
320	12704	508.16	6112	611.2
321	10992	439.68	4832	483.2
322	12608	504.32	5712	571.2
323	11712	468.48	6112	611.2
324	8416	336.64	4368	436.8
325	10688	427.52	5936	593.6
326	7904	316.16	3856	385.6
327	11456	458.24	6400	640.0
328	11040	441.6	5984	598.4
329	9664	386.56	5312	531.2
330	8320	332.8	3888	388.8
331	7584	303.36	3360	336.0
332	7552	302.08	3408	340.8
333	11904	476.16	6480	648.0
334	12736	509.44	7104	710.4
335	12288	491.52	6512	651.2
336	12144	485.76	6208	620.8
337	11856	474.24	6112	611.2
338	11104	444.16	5536	553.6
339	12176	487.04	6192	619.2
340	10880	435.2	5504	550.4
341	11936	477.44	6624	662.4
342	11632	465.28	6480	648.0
343	11712	468.48	6624	662.4
344	11424	456.96	6384	638.4
345	11296	451.84	6400	640.0
346	11360	454.4	6432	643.2
347	0	nan	0	nan
348	10448	417.92	5280	528.0
349	11088	443.52	5648	564.8
350	12992	519.68	6784	678.4
351	13504	540.16	7824	782.4
352	7152	286.08	3296	329.6
353	11408	456.32	6256	625.6
354	8496	339.84	3984	398.4
355	11296	451.84	6192	619.2
356	12000	480.0	6688	668.8
357	11792	471.68	6496	649.6
358	11616	464.64	5872	587.2
359	10576	423.04	5104	510.4
360	11616	464.64	6224	622.4
361	10992	439.68	5536	553.6
362	11216	448.64	5696	569.6
363	10992	439.68	5632	563.2
364	10960	438.4	5632	563.2
365	11184	447.36	5984	598.4
366	11888	475.52	5984	598.4
367	13856	554.24	7376	737.6
368	0	nan	0	nan
369	0	nan	0	nan
370	11808	472.32	5664	566.4
371	11344	453.76	5728	572.8
372	11040	441.6	5584	558.4
373	10048	401.92	4752	475.2
374	10752	430.08	5616	561.6
375	11872	474.88	6656	665.6
376	11568	462.72	6128	612.8
377	11536	461.44	6000	600.0
378	11136	445.44	5216	521.6
379	11184	447.36	5424	542.4
380	11568	462.72	5600	560.0
381	11344	453.76	5664	566.4
382	10912	436.48	5280	528.0
383	11568	462.72	5696	569.6
384	11552	462.08	5840	584.0
385	11520	460.8	6032	603.2
386	11184	447.36	5696	569.6
387	11728	469.12	6304	630.4
388	11136	445.44	6032	603.2
389	11296	451.84	6064	606.4
390	11520	460.8	5920	592.0
391	11776	471.04	6480	648.0
392	10672	426.88	5296	529.6
393	10352	414.08	4928	492.8
394	10576	423.04	5296	529.6
395	10592	423.68	5648	564.8
396	10160	406.4	5040	504.0
397	11152	446.08	6016	601.6
398	11392	455.68	6048	604.8
399	11904	476.16	6368	636.8
400	11728	469.12	5920	592.0
401	11536	461.44	5792	579.2
402	12000	480.0	6096	609.6
403	10672	426.88	5088	508.8
404	11616	464.64	5936	593.6
405	12272	490.88	6656	665.6
406	10976	439.04	5776	577.6
407	0	nan	0	nan
408	0	nan	0	nan
409	10960	438.4	5568	556.8
410	11392	455.68	5856	585.6
411	11712	468.48	6320	632.0
412	11824	472.96	6416	641.6
413	12656	506.24	6880	688.0
414	11648	465.92	5920	592.0
415	11936	477.44	6240	624.0
416	11296	451.84	5440	544.0
417	10656	426.24	5248	524.8
418	10736	429.44	5056	505.6
419	12080	483.2	6512	651.2
420	12768	510.72	7088	708.8
421	12512	500.48	6816	681.6
422	12352	494.08	6768	676.8
423	12160	486.4	6400	640.0
424	12832	513.28	6768	676.8
425	11536	461.44	5760	576.0
426	12256	490.24	6464	646.4
427	13328	533.12	7136	713.6
428	12800	512.0	6912	691.2
429	13520	540.8	7312	731.2
430	13088	523.52	7216	721.6
431	12272	490.88	6448	644.8
432	11744	469.76	6144	614.4
433	12256	490.24	6480	648.0
434	11824	472.96	5840	584.0
435	9616	384.64	4176	417.6
436	11488	459.52	5696	569.6
437	12736	509.44	6592	659.2
438	12864	514.56	7200	720.0
439	11520	460.8	6224	622.4
440	11840	473.6	6416	641.6
441	12432	497.28	6640	664.0
442	12128	485.12	6416	641.6
443	12896	515.84	7200	720.0
444	11936	477.44	6736	673.6
445	11328	453.12	6112	611.2
446	8640	345.6	4224	422.4
447	9936	397.44	4976	497.6
448	9616	384.64	5104	510.4
449	11008	440.32	5872	587.2
450	12592	503.68	6608	660.8
451	11680	467.2	6624	662.4
452	12416	496.64	7136	713.6
453	12320	492.8	6816	681.6
454	10496	419.84	5120	512.0
455	11472	458.88	6176	617.6
456	12960	518.4	6848	684.8
457	13312	532.48	7680	768.0
458	11984	479.36	6368	636.8
459	11744	469.76	5984	598.4
460	12784	511.36	7312	731.2
461	12464	498.56	6672	667.2
462	13296	531.84	7536	753.6
463	13280	531.2	7408	740.8
464	11760	470.4	5984	598.4
465	12064	482.56	6592	659.2
466	12528	501.12	6720	672.0
467	12448	497.92	6704	670.4
468	13344	533.76	7328	732.8
469	12816	512.64	7456	745.6
470	13824	552.96	7728	772.8
471	12208	488.32	6512	651.2
472	12224	488.96	6800	680.0
473	12944	517.76	7440	744.0
474	11808	472.32	6400	640.0
475	11200	448.0	6128	612.8
476	11456	458.24	5808	580.8
477	11760	470.4	6080	608.0
478	8592	343.68	4256	425.6
479	11664	466.56	6224	622.4
480	11648	465.92	6224	622.4
481	13136	525.44	7088	708.8
482	12048	481.92	6560	656.0
483	12416	496.64	6896	689.6
484	11952	478.08	6352	635.2
485	11376	455.04	6208	620.8
486	10480	419.2	5328	532.8
487	10384	415.36	4848	484.8
488	10672	426.88	5296	529.6
489	11616	464.64	6032	603.2
490	11264	450.56	5680	568.0
491	11632	465.28	6096	609.6
492	10992	439.68	5648	564.8
493	0	nan	0	nan
494	12160	486.4	6752	675.2
495	11072	442.88	6080	608.0
496	10816	432.64	5920	592.0
497	12256	490.24	6832	683.2
498	12096	483.84	6544	654.4
499	11424	456.96	5696	569.6
500	12400	496.0	6624	662.4
501	11408	456.32	5648	564.8
502	10912	436.48	5264	526.4
503	11136	445.44	5552	555.2
504	11200	448.0	5632	563.2
505	11664	466.56	6304	630.4
506	10768	430.72	5200	520.0
507	11296	451.84	6016	601.6
508	11360	454.4	6224	622.4
509	11024	440.96	6064	606.4
510	11440	457.6	6240	624.0
511	10384	415.36	5232	523.2
512	9680	387.2	4832	483.2
513	9792	391.68	4768	476.8
514	10704	428.16	5504	550.4
515	11856	474.24	6432	643.2
516	10384	415.36	5424	542.4
517	11216	448.64	6080	608.0
518	10400	416.0	5728	572.8
519	10992	439.68	6144	614.4
520	11072	442.88	6064	606.4
521	11616	464.64	6048	604.8
522	12320	492.8	6480	648.0
523	12448	497.92	6480	648.0
524	10784	431.36	5216	521.6
525	10464	418.56	5312	531.2
526	10496	419.84	5456	545.6
527	10352	414.08	5184	518.4
528	10672	426.88	5472	547.2
529	10736	429.44	5920	592.0
530	10576	423.04	5904	590.4
531	10080	403.2	5280	528.0
532	10624	424.96	5792	579.2
533	10176	407.04	5392	539.2
534	10608	424.32	5616	561.6
535	10336	413.44	5344	534.4
536	9856	394.24	4464	446.4
537	10464	418.56	5168	516.8
538	10768	430.72	5520	552.0
539	9888	395.52	5136	513.6
540	10848	433.92	5952	595.2
541	12080	483.2	6640	664.0
542	12064	482.56	6512	651.2
543	11520	460.8	6128	612.8
544	11664	466.56	5984	598.4
545	10528	421.12	4992	499.2
546	9856	394.24	4848	484.8
547	9696	387.84	5024	502.4
548	10352	414.08	5344	534.4
549	10736	429.44	5632	563.2
550	9904	396.16	5136	513.6
551	9728	389.12	5168	516.8
552	0	nan	0	nan
553	0	nan	0	nan
554	10128	405.12	5456	545.6
555	9600	384.0	4848	484.8
556	8960	358.4	4256	425.6
557	9584	383.36	4656	465.6
558	9520	380.8	4640	464.0
559	9008	360.32	4192	419.2
560	9984	399.36	5008	500.8
561	10432	417.28	5088	508.8
562	11120	444.8	6128	612.8
563	10112	404.48	5536	553.6
564	10064	402.56	5232	523.2
565	10736	429.44	5632	563.2
566	10288	411.52	5312	531.2
567	6224	248.96	2704	270.4
568	6960	278.4	3184	318.4
569	6320	252.8	2784	278.4
570	10288	411.52	5280	528.0
571	10288	411.52	5216	521.6
572	11712	468.48	6160	616.0
573	10768	430.72	5632	563.2
574	10624	424.96	5504	550.4
575	9808	392.32	4656	465.6
576	9504	380.16	4656	465.6
577	9408	376.32	4672	467.2
578	9136	365.44	4400	440.0
579	9648	385.92	4784	478.4
580	9360	374.4	4656	465.6
581	9488	379.52	4656	465.6
582	10032	401.28	5024	502.4
583	10400	416.0	5392	539.2
584	11280	451.2	6112	611.2
585	11104	444.16	5824	582.4
586	0	nan	0	nan
587	10064	402.56	5184	518.4
588	9024	360.96	4528	452.8
589	9936	397.44	5040	504.0
590	9440	377.6	4656	465.6
591	10832	433.28	5632	563.2
592	10352	414.08	5200	520.0
593	10160	406.4	5024	502.4
594	11312	452.48	6128	612.8
595	9344	373.76	4672	467.2
596	10000	400.0	5296	529.6
597	9312	372.48	4576	457.6
598	10240	409.6	5472	547.2
599	10928	437.12	5840	584.0
600	10896	435.84	5616	561.6
601	11344	453.76	6496	649.6
602	0	nan	0	nan
603	10224	408.96	5184	518.4
604	9248	369.92	4208	420.8
605	10336	413.44	5184	518.4
606	9792	391.68	4448	444.8
607	9328	373.12	4224	422.4
608	8080	323.2	3728	372.8
609	10224	408.96	5248	524.8
610	10000	400.0	5104	510.4
611	9888	395.52	5232	523.2
612	9728	389.12	5008	500.8
613	9760	390.4	5120	512.0
614	9344	373.76	4896	489.6
615	9216	368.64	4640	464.0
616	8848	353.92	4368	436.8
617	9104	364.16	4432	443.2
618	8960	358.4	4304	430.4
619	8528	341.12	3952	395.2
620	9248	369.92	4464	446.4
621	8672	346.88	4160	416.0
622	9264	370.56	4480	448.0
623	10400	416.0	5312	531.2
624	10016	400.64	5088	508.8
625	10320	412.8	5216	521.6
626	10272	410.88	5440	544.0
627	10624	424.96	5808	580.8
628	9888	395.52	5120	512.0
629	8944	357.76	4464	446.4
630	9328	373.12	4736	473.6
631	9168	366.72	4560	456.0
632	8192	327.68	4000	400.0
633	8832	353.28	4448	444.8
634	9168	366.72	4656	465.6
635	9392	375.68	4752	475.2
636	9680	387.2	5152	515.2
637	9728	389.12	5168	516.8
638	9760	390.4	5104	510.4
639	10208	408.32	5296	529.6
640	9328	373.12	4720	472.0
641	9872	394.88	5104	510.4
642	11456	458.24	5760	576.0
643	12656	506.24	6384	638.4
644	11024	440.96	5664	566.4
645	10624	424.96	5728	572.8
646	9440	377.6	4704	470.4
647	9488	379.52	4800	480.0
648	9200	368.0	4528	452.8
649	8912	356.48	4576	457.6
650	8816	352.64	4528	452.8
651	8912	356.48	4688	468.8
652	8736	349.44	4448	444.8
653	8912	356.48	4736	473.6
654	8464	338.56	4320	432.0
655	7520	300.8	3536	353.6
656	7936	317.44	3664	366.4
657	8688	347.52	4112	411.2
658	8912	356.48	4560	456.0
659	8560	342.4	4224	422.4
660	8256	330.24	4112	411.2
661	8176	327.04	4064	406.4
662	7552	302.08	3504	350.4
663	7952	318.08	3744	374.4
664	7664	306.56	3456	345.6
665	8096	323.84	3776	377.6
666	7856	314.24	3616	361.6
667	7680	307.2	3632	363.2
668	6752	270.08	3088	308.8
669	7408	296.32	3472	347.2
670	7744	309.76	3552	355.2
671	7120	284.8	3280	328.0
672	7856	314.24	3792	379.2
673	7904	316.16	3776	377.6
674	8288	331.52	3952	395.2
675	6944	277.76	3216	321.6
676	7264	290.56	3360	336.0
677	7056	282.24	3232	323.2
678	7216	288.64	3328	332.8
679	7776	311.04	3632	363.2
680	7712	308.48	3632	363.2
681	8208	328.32	4048	404.8
682	9712	388.48	5296	529.6
683	10464	418.56	5696	569.6
684	8800	352.0	4576	457.6
685	9040	361.6	4720	472.0
686	9072	362.88	4720	472.0
687	9088	363.52	4672	467.2
688	8784	351.36	4368	436.8
689	9392	375.68	5136	513.6
690	9120	364.8	4736	473.6
691	9232	369.28	4816	481.6
692	8256	330.24	4080	408.0
693	7840	313.6	3920	392.0
694	7712	308.48	3680	368.0
695	8608	344.32	4128	412.8
696	9184	367.36	4720	472.0
697	8720	348.8	4336	433.6
698	6800	272.0	3056	305.6
699	9616	384.64	5248	524.8
700	11488	459.52	6208	620.8
701	0	nan	0	nan
702	13040	521.6	7920	792.0
703	10096	403.84	5392	539.2
704	7568	302.72	3392	339.2
705	9120	364.8	4448	444.8
706	8272	330.88	3968	396.8
707	10976	439.04	5984	598.4
708	11952	478.08	6496	649.6
709	0	nan	0	nan
710	8608	344.32	4608	460.8
711	11328	453.12	6464	646.4
712	9968	398.72	5360	536.0
713	7104	284.16	3456	345.6
714	9536	381.44	4832	483.2
715	9472	378.88	4608	460.8
716	9200	368.0	4304	430.4
717	9664	386.56	4880	488.0
718	11488	459.52	5936	593.6
719	12064	482.56	6416	641.6
720	11120	444.8	5696	569.6
721	11008	440.32	5936	593.6
722	0	nan	0	nan
723	9968	398.72	5280	528.0
724	10224	408.96	5072	507.2
725	9120	364.8	4816	481.6
726	12000	480.0	6448	644.8
727	10832	433.28	5568	556.8
728	10992	439.68	5776	577.6
729	11440	457.6	6336	633.6
730	11840	473.6	6752	675.2
731	11600	464.0	6432	643.2
732	0	nan	0	nan
733	0	nan	0	nan
734	0	nan	0	nan
735	11568	462.72	7040	704.0
736	12176	487.04	7536	753.6
737	11472	458.88	6704	670.4
738	11232	449.28	6160	616.0
739	10976	439.04	5760	576.0
740	11120	444.8	6256	625.6
741	10608	424.32	5552	555.2
742	11344	453.76	6560	656.0
743	11648	465.92	6816	681.6
744	10960	438.4	6016	601.6
745	0	nan	0	nan
746	12288	491.52	7376	737.6
747	12464	498.56	7456	745.6
748	11520	460.8	6432	643.2
749	11488	459.52	6240	624.0
750	11264	450.56	6416	641.6
751	11872	474.88	6944	694.4
752	11216	448.64	6304	630.4
753	11616	464.64	6816	681.6
754	10208	408.32	5696	569.6
755	10288	411.52	5600	560.0
756	11008	440.32	5888	588.8
757	10688	427.52	4992	499.2
758	11328	453.12	6080	608.0
759	11408	456.32	6064	606.4
760	10368	414.72	5152	515.2
761	10496	419.84	5104	510.4
762	10592	423.68	5392	539.2
763	11376	455.04	6224	622.4
764	10672	426.88	5904	590.4
765	11008	440.32	6048	604.8
766	10992	439.68	6320	632.0
767	10736	429.44	6016	601.6
768	8864	354.56	4208	420.8
769	9264	370.56	4608	460.8
770	10160	406.4	5328	532.8
771	10256	410.24	5200	520.0
772	9344	373.76	4320	432.0
773	9680	387.2	5024	502.4
774	10256	410.24	5232	523.2
775	10416	416.64	5248	524.8
776	10096	403.84	5168	516.8
777	10640	425.6	5776	577.6
778	11024	440.96	6048	604.8
779	10256	410.24	5552	555.2
780	11120	444.8	6304	630.4
781	10368	414.72	5344	534.4
782	10160	406.4	5280	528.0
783	10672	426.88	5776	577.6
784	10704	428.16	5872	587.2
785	0	nan	0	nan
786	12320	492.8	6864	686.4
787	10896	435.84	5936	593.6
788	10784	431.36	5776	577.6
789	12272	490.88	5888	588.8
790	11392	455.68	6000	600.0
791	12240	489.6	7056	705.6
792	11648	465.92	6352	635.2
793	11424	456.96	6048	604.8
794	11520	460.8	6064	606.4
795	11008	440.32	5328	532.8
796	9440	377.6	4592	459.2
797	9808	392.32	4928	492.8
798	10528	421.12	5680	568.0
799	10160	406.4	5376	537.6
800	10736	429.44	5616	561.6
801	10944	437.76	5632	563.2
802	10832	433.28	5504	550.4
803	9696	387.84	4816	481.6
804	10960	438.4	5936	593.6
805	10928	437.12	5888	588.8
806	10960	438.4	5904	590.4
807	9952	398.08	4912	491.2
808	9696	387.84	4688	468.8
809	8848	353.92	4112	411.2
810	9424	376.96	4464	446.4
811	9248	369.92	4512	451.2
812	9968	398.72	4912	491.2
813	10704	428.16	5376	537.6
814	10720	428.8	5440	544.0
815	10032	401.28	5120	512.0
816	10160	406.4	5376	537.6
817	10480	419.2	5632	563.2
818	10464	418.56	5632	563.2
819	10496	419.84	5648	564.8
820	10224	408.96	5088	508.8
821	10384	415.36	5232	523.2
822	10576	423.04	5504	550.4
823	9680	387.2	4736	473.6
824	9824	392.96	4960	496.0
825	9840	393.6	4976	497.6
826	9824	392.96	4816	481.6
827	10272	410.88	5280	528.0
828	10656	426.24	5792	579.2
829	10080	403.2	5360	536.0
830	9936	397.44	5264	526.4
831	10352	414.08	5568	556.8
832	9248	369.92	4640	464.0
833	8736	349.44	4272	427.2
834	9104	364.16	4432	443.2
835	9152	366.08	4432	443.2
836	9920	396.8	5296	529.6
837	10080	403.2	5440	544.0
838	10096	403.84	5536	553.6
839	9120	364.8	4608	460.8
840	9264	370.56	4736	473.6
841	9472	378.88	4624	462.4
842	9936	397.44	5008	500.8
843	10672	426.88	5344	534.4
844	10976	439.04	5808	580.8
845	10240	409.6	5120	512.0
846	9200	368.0	4848	484.8
847	0	nan	0	nan
848	10416	416.64	5808	580.8
849	10432	417.28	5824	582.4
850	10112	404.48	5776	577.6
851	10000	400.0	5504	550.4
852	8496	339.84	4160	416.0
853	10880	435.2	5280	528.0
854	10816	432.64	5488	548.8
855	11120	444.8	5888	588.8
856	10896	435.84	5920	592.0
857	9904	396.16	5088	508.8
858	10256	410.24	5264	526.4
859	10080	403.2	5120	512.0
860	10016	400.64	5376	537.6
861	11216	448.64	6064	606.4
862	0	nan	0	nan
863	11904	476.16	6544	654.4
864	12000	480.0	6496	649.6
865	10176	407.04	5792	579.2
866	11280	451.2	6240	624.0
867	11344	453.76	6048	604.8
868	11552	462.08	6192	619.2
869	11920	476.8	6384	638.4
870	10704	428.16	5600	560.0
871	10720	428.8	5376	537.6
872	9072	362.88	4656	465.6
873	9728	389.12	5296	529.6
874	9088	363.52	4720	472.0
875	6800	272.0	3264	326.4
876	8672	346.88	4288	428.8
877	9296	371.84	4688	468.8
878	9568	382.72	4656	465.6
879	9472	378.88	4528	452.8
880	9664	386.56	4624	462.4
881	10768	430.72	5552	555.2
882	0	nan	0	nan
883	11056	442.24	5456	545.6
884	10528	421.12	5104	510.4
885	11872	474.88	6080	608.0
886	13072	522.88	7536	753.6
887	12208	488.32	6352	635.2
888	12128	485.12	6624	662.4
889	13520	540.8	7584	758.4
890	0	nan	0	nan
891	14512	580.48	8176	817.6
892	12384	495.36	6400	640.0
893	11552	462.08	6048	604.8
894	12560	502.4	6368	636.8
895	10352	414.08	5152	515.2
896	10208	408.32	5168	516.8
897	10864	434.56	5712	571.2
898	10336	413.44	5408	540.8
899	10848	433.92	5936	593.6
900	0	nan	0	nan
901	0	nan	0	nan
902	0	nan	0	nan
903	11568	462.72	6368	636.8
904	11616	464.64	6256	625.6
905	0	nan	0	nan
906	10400	416.0	5680	568.0
907	0	nan	0	nan
908	0	nan	0	nan
909	0	nan	0	nan
910	7152	286.08	3472	347.2
911	0	nan	0	nan
912	10256	410.24	5872	587.2
913	0	nan	0	nan
914	0	nan	0	nan
915	10928	437.12	5792	579.2
916	10528	421.12	5376	537.6
917	9888	395.52	5360	536.0
918	10176	407.04	5696	569.6
919	0	nan	0	nan
920	11824	472.96	7136	713.6
921	0	nan	0	nan
922	10384	415.36	6528	652.8
923	9792	391.68	6240	624.0
924	0	nan	0	nan
925	0	nan	0	nan
926	0	nan	0	nan
927	0	nan	0	nan
928	0	nan	0	nan
929	9440	377.6	5168	516.8
930	9920	396.8	5392	539.2
931	0	nan	0	nan
932	0	nan	0	nan
933	0	nan	0	nan
934	10320	412.8	5808	580.8
935	10832	433.28	6048	604.8
936	0	nan	0	nan
937	9504	380.16	5216	521.6
938	0	nan	0	nan
939	6752	270.08	3200	320.0
940	6800	272.0	3280	328.0
941	7264	290.56	3424	342.4
942	7072	282.88	3488	348.8
943	7536	301.44	3776	377.6
944	8080	323.2	4224	422.4
945	8640	345.6	4656	465.6
946	9328	373.12	5408	540.8
947	10096	403.84	6048	604.8
948	9856	394.24	5856	585.6
949	9840	393.6	5888	588.8
950	8832	353.28	5120	512.0
951	6784	271.36	3632	363.2
952	9520	380.8	5840	584.0
953	0	nan	0	nan
954	0	nan	0	nan
955	0	nan	0	nan
956	10288	411.52	5696	569.6
957	0	nan	0	nan
958	0	nan	0	nan
959	11440	457.6	6624	662.4
960	12464	498.56	6880	688.0
961	13632	545.28	8192	819.2
962	13648	545.92	8032	803.2
963	13792	551.68	8496	849.6
964	0	nan	0	nan
965	12224	488.96	7520	752.0
966	11328	453.12	6928	692.8
967	0	nan	0	nan
968	0	nan	0	nan
969	0	nan	0	nan
970	11152	446.08	6720	672.0
971	9872	394.88	5504	550.4
972	5168	206.72	2160	216.0
973	7024	280.96	3024	302.4
974	5744	229.76	2432	243.2
975	2560	102.4	1136	113.6
976	3120	124.8	1344	134.4
977	2288	91.52	1040	104.0
978	0	nan	0	nan
979	4528	181.12	1936	193.6
980	8880	355.2	4320	432.0
981	9840	393.6	5216	521.6
982	9008	360.32	4672	467.2
983	8864	354.56	4768	476.8
984	8848	353.92	4704	470.4
985	8928	357.12	4848	484.8
986	8320	332.8	4176	417.6
987	8160	326.4	4016	401.6
988	8048	321.92	3776	377.6
989	7696	307.84	3968	396.8
990	8192	327.68	4000	400.0
991	7472	298.88	3968	396.8
992	9216	368.64	4896	489.6
993	9104	364.16	4896	489.6
994	10064	402.56	5360	536.0
995	10496	419.84	5440	544.0
996	9856	394.24	5088	508.8
997	9040	361.6	4816	481.6
998	9312	372.48	4992	499.2
999	8896	355.84	4752	475.2
1000	8400	336.0	4208	420.8
1001	8528	341.12	4048	404.8
1002	8976	359.04	4832	483.2
1003	8512	340.48	4624	462.4
1004	9104	364.16	4864	486.4
1005	9088	363.52	5120	512.0
1006	8784	351.36	4864	486.4
1007	7968	318.72	4032	403.2
1008	8544	341.76	4496	449.6
1009	7840	313.6	3824	382.4
1010	9424	376.96	5024	502.4
1011	0	nan	0	nan
1012	9360	374.4	4928	492.8
1013	8304	332.16	4480	448.0
1014	6640	265.6	3344	334.4
1015	7136	285.44	3440	344.0
1016	8288	331.52	4176	417.6
1017	7056	282.24	3200	320.0
1018	7024	280.96	3488	348.8
1019	8800	352.0	4672	467.2
1020	8256	330.24	4384	438.4
1021	8384	335.36	4432	443.2
1022	8368	334.72	4544	454.4
1023	8192	327.68	4224	422.4
1024	8128	325.12	4224	422.4
1025	8896	355.84	5040	504.0
1026	8528	341.12	4656	465.6
1027	8848	353.92	4800	480.0
1028	7616	304.64	3616	361.6
1029	8304	332.16	4304	430.4
1030	7584	303.36	3616	361.6
1031	8688	347.52	4528	452.8
1032	9248	369.92	4912	491.2
1033	8432	337.28	4128	412.8
1034	8128	325.12	4080	408.0
1035	8464	338.56	4384	438.4
1036	9008	360.32	4800	480.0
1037	8816	352.64	4768	476.8
1038	7664	306.56	4032	403.2
1039	7808	312.32	4144	414.4
1040	8784	351.36	4608	460.8
1041	8240	329.6	4128	412.8
1042	8400	336.0	4160	416.0
1043	7968	318.72	3696	369.6
1044	8320	332.8	4208	420.8
1045	7984	319.36	3840	384.0
1046	8288	331.52	4272	427.2
1047	8160	326.4	3872	387.2
1048	8352	334.08	4208	420.8
1049	8080	323.2	4064	406.4
1050	8704	348.16	4560	456.0
1051	8944	357.76	4496	449.6
1052	8976	359.04	4848	484.8
1053	9376	375.04	5200	520.0
1054	8448	337.92	4336	433.6
1055	7344	293.76	3552	355.2
1056	7744	309.76	3664	366.4
1057	8352	334.08	4304	430.4
1058	7872	314.88	4112	411.2
1059	6896	275.84	3504	350.4
1060	8416	336.64	4256	425.6
1061	7056	282.24	3280	328.0
1062	7648	305.92	3760	376.0
1063	7280	291.2	3584	358.4
1064	9552	382.08	5120	512.0
1065	8400	336.0	4000	400.0
1066	8992	359.68	4432	443.2
1067	8464	338.56	4032	403.2
1068	8384	335.36	4416	441.6
1069	8240	329.6	4048	404.8
1070	8480	339.2	4528	452.8
1071	8720	348.8	4992	499.2
1072	9056	362.24	4832	483.2
1073	8496	339.84	4672	467.2
1074	9696	387.84	5280	528.0
1075	8224	328.96	4384	438.4
1076	9264	370.56	4848	484.8
1077	8176	327.04	4432	443.2
1078	0	nan	0	nan
1079	8736	349.44	4912	491.2
1080	8512	340.48	4608	460.8
1081	9056	362.24	5152	515.2
1082	8128	325.12	4320	432.0
1083	8464	338.56	4368	436.8
1084	8528	341.12	4704	470.4
1085	8608	344.32	4640	464.0
1086	8064	322.56	4160	416.0
1087	8416	336.64	4640	464.0
1088	8032	321.28	4096	409.6
1089	8704	348.16	4416	441.6
1090	8656	346.24	4496	449.6
1091	8432	337.28	4128	412.8
1092	8672	346.88	4704	470.4
1093	8144	325.76	4400	440.0
1094	8480	339.2	4432	443.2
1095	7968	318.72	3904	390.4
1096	7920	316.8	3952	395.2
1097	8384	335.36	4368	436.8
1098	8112	324.48	4368	436.8
1099	7808	312.32	4160	416.0
1100	8048	321.92	4192	419.2
1101	8192	327.68	4496	449.6
1102	7936	317.44	4304	430.4
1103	7696	307.84	4160	416.0
1104	7760	310.4	4208	420.8
1105	7328	293.12	3920	392.0
1106	7600	304.0	4176	417.6
1107	7776	311.04	4080	408.0
1108	8048	321.92	4352	435.2
1109	7744	309.76	4080	408.0
1110	8000	320.0	4160	416.0
1111	7168	286.72	3632	363.2
1112	7600	304.0	3936	393.6
1113	7520	300.8	3744	374.4
1114	7920	316.8	4016	401.6
1115	8336	333.44	4128	412.8
1116	9392	375.68	4448	444.8
1117	8400	336.0	4416	441.6
1118	8432	337.28	4352	435.2
1119	8752	350.08	4416	441.6
1120	8160	326.4	4032	403.2
1121	7408	296.32	3296	329.6
1122	7200	288.0	3408	340.8
1123	7872	314.88	3872	387.2
1124	8192	327.68	4176	417.6
1125	8048	321.92	3984	398.4
1126	8128	325.12	4048	404.8
1127	8608	344.32	4304	430.4
1128	7840	313.6	3888	388.8
1129	7904	316.16	3856	385.6
1130	7776	311.04	3952	395.2
1131	7648	305.92	3728	372.8
1132	7824	312.96	3952	395.2
1133	8560	342.4	4368	436.8
1134	7664	306.56	4032	403.2
1135	7248	289.92	3808	380.8
1136	8048	321.92	4224	422.4
1137	7904	316.16	4240	424.0
1138	7856	314.24	4032	403.2
1139	8000	320.0	4160	416.0
1140	7696	307.84	4000	400.0
1141	7776	311.04	4032	403.2
1142	8672	346.88	4640	464.0
1143	8544	341.76	4480	448.0
1144	9232	369.28	5104	510.4
1145	8544	341.76	4416	441.6
1146	8976	359.04	4928	492.8
1147	8464	338.56	4464	446.4
1148	7504	300.16	3664	366.4
1149	7152	286.08	3520	352.0
1150	7520	300.8	3856	385.6
1151	7712	308.48	3984	398.4
1152	7216	288.64	3616	361.6
1153	6272	250.88	2784	278.4
1154	6928	277.12	3264	326.4
1155	6896	275.84	3296	329.6
1156	6528	261.12	3088	308.8
1157	6928	277.12	3472	347.2
1158	6624	264.96	3248	324.8
1159	6704	268.16	3200	320.0
1160	6512	260.48	3184	318.4
1161	6960	278.4	3568	356.8
1162	7536	301.44	3952	395.2
1163	7856	314.24	4192	419.2
1164	7536	301.44	4016	401.6
1165	7584	303.36	3840	384.0
1166	7888	315.52	3888	388.8
1167	8768	350.72	4768	476.8
1168	7952	318.08	4080	408.0
1169	8224	328.96	4352	435.2
1170	8352	334.08	4384	438.4
1171	8448	337.92	4416	441.6
1172	8320	332.8	4160	416.0
1173	7440	297.6	3360	336.0
1174	7296	291.84	3568	356.8
1175	7328	293.12	3632	363.2
1176	8416	336.64	4368	436.8
1177	9168	366.72	4976	497.6
1178	8704	348.16	4512	451.2
1179	8368	334.72	4464	446.4
1180	8112	324.48	4336	433.6
1181	6912	276.48	3344	334.4
1182	7008	280.32	3456	345.6
1183	7920	316.8	4256	425.6
1184	7632	305.28	4080	408.0
1185	7968	318.72	4288	428.8
1186	7776	311.04	4144	414.4
1187	7840	313.6	4192	419.2
1188	8256	330.24	4304	430.4
1189	8064	322.56	4256	425.6
1190	7440	297.6	4112	411.2
1191	8384	335.36	4608	460.8
1192	9232	369.28	4960	496.0
1193	8176	327.04	4464	446.4
1194	8720	348.8	4816	481.6
1195	8320	332.8	4672	467.2
1196	7760	310.4	4096	409.6
1197	8144	325.76	4448	444.8
1198	7664	306.56	4080	408.0
1199	7072	282.88	3680	368.0
1200	7360	294.4	3984	398.4
1201	7072	282.88	3680	368.0
1202	6896	275.84	3712	371.2
1203	7232	289.28	4016	401.6
1204	7200	288.0	3936	393.6
1205	7280	291.2	4048	404.8
1206	6944	277.76	3696	369.6
1207	7088	283.52	3728	372.8
1208	6976	279.04	3440	344.0
1209	6704	268.16	3152	315.2
1210	7520	300.8	3936	393.6
1211	8208	328.32	4272	427.2
1212	7568	302.72	3872	387.2
1213	8368	334.72	4336	433.6
1214	8096	323.84	4400	440.0
1215	8048	321.92	4224	422.4
1216	8000	320.0	4480	448.0
1217	8112	324.48	4496	449.6
1218	7840	313.6	4080	408.0
1219	7312	292.48	3792	379.2
1220	6768	270.72	3328	332.8
1221	6944	277.76	3520	352.0
1222	7024	280.96	3712	371.2
1223	6816	272.64	3456	345.6
1224	6688	267.52	3424	342.4
1225	6992	279.68	3696	369.6
1226	7312	292.48	3888	388.8
1227	7056	282.24	3680	368.0
1228	6864	274.56	3648	364.8
1229	6880	275.2	3712	371.2
1230	6912	276.48	3744	374.4
1231	6960	278.4	3824	382.4
1232	6832	273.28	3568	356.8
1233	6976	279.04	3488	348.8
1234	7600	304.0	3952	395.2
1235	7104	284.16	3584	358.4
1236	6784	271.36	3536	353.6
1237	7104	284.16	3824	382.4
1238	7392	295.68	4048	404.8
1239	0	nan	0	nan
1240	7008	280.32	3872	387.2
1241	0	nan	0	nan
1242	7104	284.16	3616	361.6
1243	6768	270.72	3392	339.2
1244	6928	277.12	3584	358.4
1245	7424	296.96	3856	385.6
1246	6992	279.68	3584	358.4
1247	7200	288.0	3584	358.4
1248	7472	298.88	3840	384.0
1249	7328	293.12	3856	385.6
1250	7232	289.28	3872	387.2
1251	6960	278.4	3504	350.4
1252	7104	284.16	3632	363.2
1253	6608	264.32	3360	336.0
1254	6000	240.0	2944	294.4
1255	6304	252.16	3136	313.6
1256	5952	238.08	2848	284.8
1257	6032	241.28	2960	296.0
1258	6368	254.72	3056	305.6
1259	6800	272.0	3488	348.8
1260	6992	279.68	3712	371.2
1261	6976	279.04	3616	361.6
1262	6400	256.0	3344	334.4
1263	6592	263.68	3312	331.2
1264	6560	262.4	3248	324.8
1265	6560	262.4	3120	312.0
1266	6384	255.36	3008	300.8
1267	6736	269.44	3392	339.2
1268	7120	284.8	3568	356.8
1269	6896	275.84	3600	360.0
1270	6752	270.08	3376	337.6
1271	6592	263.68	3264	326.4
1272	7056	282.24	3760	376.0
1273	6816	272.64	3440	344.0
1274	6832	273.28	3408	340.8
1275	6208	248.32	2880	288.0
1276	6608	264.32	3088	308.8
1277	6656	266.24	3040	304.0
1278	6768	270.72	3392	339.2
1279	7344	293.76	3856	385.6
1280	7488	299.52	4000	400.0
1281	6864	274.56	3632	363.2
1282	6704	268.16	3632	363.2
1283	6448	257.92	3312	331.2
1284	6128	245.12	3072	307.2
1285	5984	239.36	2912	291.2
1286	5824	232.96	2736	273.6
1287	5824	232.96	2752	275.2
1288	5488	219.52	2512	251.2
1289	5856	234.24	2864	286.4
1290	5904	236.16	2848	284.8
1291	5680	227.2	2704	270.4
1292	5632	225.28	2736	273.6
1293	5760	230.4	2800	280.0
1294	5392	215.68	2592	259.2
1295	5488	219.52	2544	254.4
1296	5856	234.24	2816	281.6
1297	5520	220.8	2464	246.4
1298	5552	222.08	2544	254.4
1299	6464	258.56	3072	307.2
1300	5520	220.8	2576	257.6
1301	5920	236.8	2768	276.8
1302	5936	237.44	2832	283.2
1303	5696	227.84	2560	256.0
1304	5648	225.92	2624	262.4
1305	5680	227.2	2640	264.0
1306	5824	232.96	2720	272.0
1307	5360	214.4	2512	251.2
1308	4960	198.4	2272	227.2
1309	4624	184.96	2048	204.8
1310	4528	181.12	2048	204.8
1311	4336	173.44	1952	195.2
1312	4352	174.08	1952	195.2
1313	4256	170.24	1920	192.0
1314	4432	177.28	1936	193.6
1315	4288	171.52	1936	193.6
1316	4448	177.92	2032	203.2
1317	3920	156.8	1744	174.4
1318	4064	162.56	1808	180.8
1319	4048	161.92	1776	177.6
1320	3952	158.08	1712	171.2
1321	4064	162.56	1776	177.6
1322	4576	183.04	2032	203.2
1323	4704	188.16	2176	217.6
1324	4800	192.0	2128	212.8
1325	4512	180.48	2000	200.0
1326	4768	190.72	2160	216.0
1327	4720	188.8	2240	224.0
1328	5984	239.36	2864	286.4
1329	4992	199.68	2272	227.2
1330	4496	179.84	2048	204.8
1331	4688	187.52	2144	214.4
1332	4688	187.52	2176	217.6
1333	4320	172.8	1936	193.6
1334	4368	174.72	1920	192.0
1335	4464	178.56	1984	198.4
1336	4496	179.84	2016	201.6
1337	4288	171.52	1936	193.6
1338	4112	164.48	1856	185.6
1339	4304	172.16	1904	190.4
1340	4320	172.8	1872	187.2
1341	4224	168.96	1872	187.2
1342	4448	177.92	2064	206.4
1343	4368	174.72	1920	192.0
1344	4640	185.6	2080	208.0
1345	4416	176.64	2032	203.2
1346	4720	188.8	2192	219.2
1347	4896	195.84	2320	232.0
1348	4800	192.0	2224	222.4
1349	4752	190.08	2128	212.8
1350	4464	178.56	1920	192.0
1351	4784	191.36	2144	214.4
1352	4960	198.4	2384	238.4
1353	5072	202.88	2416	241.6
1354	5232	209.28	2544	254.4
1355	5312	212.48	2592	259.2
1356	5440	217.6	2576	257.6
1357	5456	218.24	2576	257.6
1358	5440	217.6	2528	252.8
1359	5536	221.44	2624	262.4
1360	5104	204.16	2384	238.4
1361	6272	250.88	3008	300.8
1362	6576	263.04	3440	344.0
1363	6416	256.64	3040	304.0
1364	6544	261.76	3408	340.8
1365	7424	296.96	4256	425.6
1366	6848	273.92	3520	352.0
1367	7360	294.4	3856	385.6
1368	7184	287.36	3440	344.0
1369	7232	289.28	3536	353.6
1370	6432	257.28	3184	318.4
1371	7168	286.72	3712	371.2
1372	7184	287.36	3872	387.2
1373	6352	254.08	3344	334.4
1374	7104	284.16	3584	358.4
1375	7456	298.24	4000	400.0
1376	7104	284.16	3856	385.6
1377	7344	293.76	3888	388.8
1378	7040	281.6	3600	360.0
1379	6960	278.4	3584	358.4
1380	6720	268.8	3312	331.2
1381	6464	258.56	3280	328.0
1382	6448	257.92	3296	329.6
1383	6368	254.72	3168	316.8
1384	6176	247.04	3040	304.0
1385	6784	271.36	3504	350.4
1386	6768	270.72	3456	345.6
1387	6384	255.36	3312	331.2
1388	6192	247.68	3184	318.4
1389	6144	245.76	3104	310.4
1390	6208	248.32	3088	308.8
1391	6304	252.16	3024	302.4
1392	6352	254.08	3088	308.8
1393	6784	271.36	3456	345.6
1394	6624	264.96	3360	336.0
1395	6480	259.2	3392	339.2
1396	6640	265.6	3536	353.6
1397	6880	275.2	3792	379.2
1398	6752	270.08	3760	376.0
1399	6768	270.72	3616	361.6
1400	6864	274.56	3888	388.8
1401	7584	303.36	4288	428.8
1402	7744	309.76	4368	436.8
1403	7216	288.64	3840	384.0
1404	6768	270.72	3616	361.6
1405	7392	295.68	4144	414.4
1406	6944	277.76	3680	368.0
1407	7744	309.76	4192	419.2
1408	7312	292.48	3984	398.4
1409	6880	275.2	3504	350.4
1410	7200	288.0	3888	388.8
1411	6672	266.88	3408	340.8
1412	6544	261.76	3472	347.2
1413	6448	257.92	3120	312.0
1414	6432	257.28	3200	320.0
1415	6368	254.72	3104	310.4
1416	6416	256.64	3232	323.2
1417	5984	239.36	2944	294.4
1418	6096	243.84	2928	292.8
1419	5968	238.72	2912	291.2
1420	6496	259.84	3184	318.4
1421	6272	250.88	3104	310.4
1422	5920	236.8	2688	268.8
1423	7008	280.32	3488	348.8
1424	6896	275.84	3392	339.2
1425	6528	261.12	3424	342.4
1426	6368	254.72	3152	315.2
1427	6208	248.32	3232	323.2
1428	6320	252.8	3152	315.2
1429	6688	267.52	3328	332.8
1430	6928	277.12	3376	337.6
1431	6576	263.04	3104	310.4
1432	6320	252.8	3328	332.8
1433	6448	257.92	3088	308.8
1434	7024	280.96	3392	339.2
1435	6848	273.92	3344	334.4
1436	6272	250.88	2928	292.8
1437	6352	254.08	3008	300.8
1438	5712	228.48	2576	257.6
1439	5968	238.72	2656	265.6
1440	5824	232.96	2576	257.6
1441	5504	220.16	2512	251.2
1442	5696	227.84	2544	254.4
1443	5776	231.04	2528	252.8
1444	6496	259.84	2832	283.2
1445	5952	238.08	2544	254.4
1446	5456	218.24	2528	252.8
1447	6208	248.32	3056	305.6
1448	5488	219.52	2496	249.6
1449	5296	211.84	2416	241.6
1450	6128	245.12	2864	286.4
1451	6624	264.96	3296	329.6
1452	5392	215.68	2496	249.6
1453	4640	185.6	2016	201.6
1454	5056	202.24	2336	233.6
1455	5232	209.28	2432	243.2
1456	4656	186.24	2240	224.0
1457	4480	179.2	2256	225.6
1458	4432	177.28	2048	204.8
1459	5232	209.28	2288	228.8
1460	5184	207.36	2288	228.8
1461	5680	227.2	2528	252.8
1462	6704	268.16	3008	300.8
1463	6928	277.12	3408	340.8
1464	6880	275.2	3472	347.2
1465	6400	256.0	3376	337.6
1466	6752	270.08	3664	366.4
1467	6832	273.28	3616	361.6
1468	7568	302.72	4272	427.2
1469	7952	318.08	4448	444.8
1470	7536	301.44	4384	438.4
1471	7552	302.08	4416	441.6
1472	6960	278.4	3440	344.0
1473	7296	291.84	3504	350.4
1474	7200	288.0	3408	340.8
1475	6208	248.32	2896	289.6
1476	6144	245.76	2880	288.0
1477	6112	244.48	2976	297.6
1478	6528	261.12	3520	352.0
1479	6224	248.96	3296	329.6
1480	6752	270.08	3920	392.0
1481	6272	250.88	3376	337.6
1482	6368	254.72	3360	336.0
1483	6608	264.32	3616	361.6
1484	6320	252.8	3344	334.4
1485	6320	252.8	3216	321.6
1486	6816	272.64	3488	348.8
1487	7104	284.16	3856	385.6
1488	7072	282.88	3904	390.4
1489	7296	291.84	4112	411.2
1490	7136	285.44	4080	408.0
1491	0	nan	0	nan
1492	6000	240.0	3024	302.4
1493	6368	254.72	3328	332.8
1494	7504	300.16	4336	433.6
1495	6352	254.08	3280	328.0
1496	0	nan	0	nan
1497	7616	304.64	4240	424.0
1498	6832	273.28	3936	393.6
1499	6608	264.32	3744	374.4
1500	7136	285.44	4144	414.4
1501	6672	266.88	3536	353.6
1502	6144	245.76	3376	337.6
1503	6320	252.8	3104	310.4
1504	6912	276.48	3968	396.8
1505	6496	259.84	3568	356.8
1506	6928	277.12	3920	392.0
1507	0	nan	0	nan
1508	0	nan	0	nan
1509	8496	339.84	4752	475.2
1510	7184	287.36	3952	395.2
1511	7008	280.32	3728	372.8
1512	6112	244.48	3328	332.8
1513	6272	250.88	3440	344.0
1514	6272	250.88	3344	334.4
1515	0	nan	0	nan
1516	5904	236.16	3072	307.2
1517	6432	257.28	3328	332.8
1518	6208	248.32	3312	331.2
1519	0	nan	0	nan
1520	0	nan	0	nan
1521	6000	240.0	3200	320.0
1522	6240	249.6	3424	342.4
1523	6080	243.2	3168	316.8
1524	5856	234.24	2896	289.6
1525	5760	230.4	2784	278.4
1526	6752	270.08	3536	353.6
1527	6608	264.32	3520	352.0
1528	6480	259.2	3568	356.8
1529	6368	254.72	3440	344.0
1530	7088	283.52	4016	401.6
1531	6688	267.52	3536	353.6
1532	6560	262.4	3600	360.0
1533	5968	238.72	3168	316.8
1534	4416	176.64	2016	201.6
1535	6224	248.96	3152	315.2
1536	5808	232.32	2736	273.6
1537	6624	264.96	3344	334.4
1538	6560	262.4	3392	339.2
1539	6448	257.92	3296	329.6
1540	6768	270.72	3712	371.2
1541	5984	239.36	3168	316.8
1542	6064	242.56	3232	323.2
1543	6048	241.92	3248	324.8
1544	5648	225.92	2832	283.2
1545	5648	225.92	3056	305.6
1546	5840	233.6	3248	324.8
1547	5904	236.16	3072	307.2
1548	5392	215.68	2864	286.4
1549	5072	202.88	2416	241.6
1550	5248	209.92	2416	241.6
1551	5424	216.96	2640	264.0
1552	5664	226.56	2784	278.4
1553	5920	236.8	2992	299.2
1554	6000	240.0	3104	310.4
1555	6736	269.44	3696	369.6
1556	6656	266.24	3696	369.6
1557	6160	246.4	3280	328.0
1558	6112	244.48	3216	321.6
1559	5136	205.44	2432	243.2
1560	5216	208.64	2512	251.2
1561	4864	194.56	2352	235.2
1562	4880	195.2	2320	232.0
1563	4816	192.64	2384	238.4
1564	4816	192.64	2368	236.8
1565	4768	190.72	2192	219.2
1566	5056	202.24	2592	259.2
1567	4848	193.92	2368	236.8
1568	5200	208.0	2608	260.8
1569	4784	191.36	2368	236.8
1570	4784	191.36	2304	230.4
1571	4784	191.36	2384	238.4
1572	4624	184.96	2160	216.0
1573	4608	184.32	2080	208.0
1574	4672	186.88	2160	216.0
1575	4560	182.4	2064	206.4
1576	4880	195.2	2336	233.6
1577	4976	199.04	2416	241.6
1578	4608	184.32	2208	220.8
1579	4752	190.08	2208	220.8
1580	4448	177.92	2016	201.6
1581	4464	178.56	1968	196.8
1582	4192	167.68	1856	185.6
1583	4064	162.56	1744	174.4
1584	4160	166.4	1936	193.6
1585	3952	158.08	1712	171.2
1586	4160	166.4	1840	184.0
1587	4144	165.76	1808	180.8
1588	4176	167.04	1856	185.6
1589	4016	160.64	1792	179.2
1590	3840	153.6	1664	166.4
1591	3856	154.24	1664	166.4
1592	3792	151.68	1696	169.6
1593	3760	150.4	1664	166.4
1594	3840	153.6	1680	168.0
1595	3920	156.8	1808	180.8
1596	3760	150.4	1616	161.6
1597	3328	133.12	1456	145.6
1598	3680	147.2	1584	158.4
1599	3776	151.04	1632	163.2
1600	4288	171.52	1904	190.4
1601	5360	214.4	2448	244.8
1602	5488	219.52	2624	262.4
1603	6000	240.0	3056	305.6
1604	6368	254.72	3424	342.4
1605	7248	289.92	3728	372.8
1606	5664	226.56	2768	276.8
1607	6784	271.36	3248	324.8
1608	6880	275.2	3216	321.6
1609	6672	266.88	3120	312.0
1610	7312	292.48	3392	339.2
1611	7536	301.44	3408	340.8
1612	6896	275.84	3184	318.4
1613	6112	244.48	2832	283.2
1614	5728	229.12	2816	281.6
1615	6016	240.64	2784	278.4
1616	5680	227.2	2592	259.2
1617	6176	247.04	2800	280.0
1618	5728	229.12	2512	251.2
1619	6208	248.32	2800	280.0
1620	5232	209.28	2224	222.4
1621	6128	245.12	2800	280.0
1622	5328	213.12	2288	228.8
1623	5936	237.44	2688	268.8
1624	5536	221.44	2416	241.6
1625	5456	218.24	2416	241.6
1626	6240	249.6	2816	281.6
1627	5600	224.0	2464	246.4
1628	5584	223.36	2416	241.6
1629	6128	245.12	2880	288.0
1630	6272	250.88	2752	275.2
1631	6608	264.32	2960	296.0
1632	6128	245.12	2800	280.0
1633	6976	279.04	3216	321.6
1634	6816	272.64	3168	316.8
1635	5872	234.88	2688	268.8
1636	5824	232.96	2688	268.8
1637	5840	233.6	2672	267.2
1638	5936	237.44	2768	276.8
1639	5744	229.76	2608	260.8
1640	5616	224.64	2560	256.0
1641	5472	218.88	2464	246.4
1642	5184	207.36	2272	227.2
1643	5520	220.8	2368	236.8
1644	5392	215.68	2384	238.4
1645	6144	245.76	2912	291.2
1646	6272	250.88	2992	299.2
1647	5936	237.44	3120	312.0
1648	6240	249.6	3072	307.2
1649	5904	236.16	2672	267.2
1650	3344	133.76	1520	152.0
1651	6064	242.56	2976	297.6
1652	6048	241.92	2896	289.6
1653	6672	266.88	3296	329.6
1654	7600	304.0	3648	364.8
1655	6816	272.64	3472	347.2
1656	6784	271.36	3168	316.8
1657	6496	259.84	3008	300.8
1658	5888	235.52	2592	259.2
1659	5392	215.68	2368	236.8
1660	5680	227.2	2448	244.8
1661	5568	222.72	2448	244.8
1662	6256	250.24	2736	273.6
1663	6416	256.64	2800	280.0
1664	5680	227.2	2448	244.8
1665	5712	228.48	2512	251.2
1666	5872	234.88	2560	256.0
1667	5840	233.6	2560	256.0
1668	5904	236.16	2576	257.6
1669	5360	214.4	2352	235.2
1670	6256	250.24	2928	292.8
1671	5600	224.0	2448	244.8
1672	6368	254.72	2992	299.2
1673	5760	230.4	2608	260.8
1674	6064	242.56	2832	283.2
1675	6112	244.48	2848	284.8
1676	5856	234.24	2720	272.0
1677	6560	262.4	3024	302.4
1678	6240	249.6	2832	283.2
1679	5904	236.16	2576	257.6
1680	6032	241.28	2864	286.4
1681	5760	230.4	2672	267.2
1682	5664	226.56	2624	262.4
1683	6064	242.56	2832	283.2
1684	5280	211.2	2352	235.2
1685	5856	234.24	2736	273.6
1686	5584	223.36	2432	243.2
1687	5264	210.56	2256	225.6
1688	6432	257.28	3024	302.4
1689	6880	275.2	3392	339.2
1690	6896	275.84	3520	352.0
1691	6704	268.16	3360	336.0
1692	6016	240.64	2800	280.0
1693	4368	174.72	2048	204.8
1694	5424	216.96	2448	244.8
1695	5440	217.6	2432	243.2
1696	5760	230.4	2672	267.2
1697	5296	211.84	2448	244.8
1698	5312	212.48	2304	230.4
1699	6480	259.2	2992	299.2
1700	5760	230.4	2608	260.8
1701	5024	200.96	2208	220.8
1702	4976	199.04	2176	217.6
1703	5216	208.64	2288	228.8
1704	5456	218.24	2416	241.6
1705	5232	209.28	2304	230.4
1706	5072	202.88	2224	222.4
1707	5088	203.52	2208	220.8
1708	5504	220.16	2496	249.6
1709	5488	219.52	2496	249.6
1710	5296	211.84	2272	227.2
1711	5168	206.72	2288	228.8
1712	5056	202.24	2112	211.2
1713	4976	199.04	2208	220.8
1714	5088	203.52	2240	224.0
1715	4928	197.12	2160	216.0
1716	5120	204.8	2192	219.2
1717	5056	202.24	2128	212.8
1718	5568	222.72	2448	244.8
1719	6000	240.0	2800	280.0
1720	6080	243.2	2864	286.4
1721	4192	167.68	1824	182.4
1722	5056	202.24	2368	236.8
1723	4992	199.68	2144	214.4
1724	5504	220.16	2448	244.8
1725	5280	211.2	2336	233.6
1726	4944	197.76	2176	217.6
1727	4400	176.0	1984	198.4
1728	4448	177.92	2064	206.4
1729	4352	174.08	2064	206.4
1730	5072	202.88	2352	235.2
1731	5312	212.48	2464	246.4
1732	4896	195.84	2208	220.8
1733	4688	187.52	2128	212.8
1734	4592	183.68	2176	217.6
1735	4304	172.16	1968	196.8
1736	4176	167.04	1856	185.6
1737	4512	180.48	1968	196.8
1738	4496	179.84	2016	201.6
1739	4752	190.08	2128	212.8
1740	4816	192.64	2176	217.6
1741	5072	202.88	2256	225.6
1742	4976	199.04	2192	219.2
1743	4608	184.32	1952	195.2
1744	5104	204.16	2176	217.6
1745	4784	191.36	2064	206.4
1746	5312	212.48	2336	233.6
1747	5040	201.6	2208	220.8
1748	4800	192.0	2048	204.8
1749	4944	197.76	2192	219.2
1750	5056	202.24	2240	224.0
1751	5024	200.96	2176	217.6
1752	5280	211.2	2272	227.2
1753	5216	208.64	2320	232.0
1754	5360	214.4	2352	235.2
1755	5232	209.28	2304	230.4
1756	5344	213.76	2320	232.0
1757	5872	234.88	2640	264.0
1758	5584	223.36	2448	244.8
1759	5392	215.68	2416	241.6
1760	4656	186.24	2128	212.8
1761	4720	188.8	2192	219.2
1762	4528	181.12	2016	201.6
1763	4768	190.72	2048	204.8
1764	4848	193.92	2080	208.0
1765	4720	188.8	2032	203.2
1766	4640	185.6	1984	198.4
1767	4384	175.36	1904	190.4
1768	4560	182.4	2016	201.6
1769	4976	199.04	2208	220.8
1770	5424	216.96	2416	241.6
1771	5456	218.24	2400	240.0
1772	4064	162.56	1728	172.8
1773	4368	174.72	1888	188.8
1774	4608	184.32	1968	196.8
1775	4848	193.92	2048	204.8
1776	4592	183.68	2016	201.6
1777	4288	171.52	1856	185.6
1778	4352	174.08	1888	188.8
1779	4320	172.8	1920	192.0
1780	4096	163.84	1776	177.6
1781	4528	181.12	1968	196.8
1782	4640	185.6	2016	201.6
1783	4800	192.0	2096	209.6
1784	4624	184.96	2064	206.4
1785	4944	197.76	2192	219.2
1786	4928	197.12	2160	216.0
1787	4880	195.2	2144	214.4
1788	4976	199.04	2192	219.2
1789	4640	185.6	2096	209.6
1790	5040	201.6	2304	230.4
1791	5200	208.0	2288	228.8
1792	4768	190.72	2160	216.0
1793	5328	213.12	2656	265.6
1794	6192	247.68	3120	312.0
1795	5648	225.92	2592	259.2
1796	5968	238.72	2880	288.0
1797	5744	229.76	2768	276.8
1798	6112	244.48	3184	318.4
1799	5296	211.84	2464	246.4
1800	6080	243.2	3280	328.0
1801	5632	225.28	2880	288.0
1802	5216	208.64	2704	270.4
1803	0	nan	0	nan
1804	5792	231.68	3168	316.8
1805	6496	259.84	3552	355.2
1806	6720	268.8	3856	385.6
1807	6080	243.2	3232	323.2
1808	5520	220.8	2688	268.8
1809	6032	241.28	3120	312.0
1810	6144	245.76	3184	318.4
1811	6112	244.48	3024	302.4
1812	6368	254.72	3392	339.2
1813	6480	259.2	3504	350.4
1814	6016	240.64	3200	320.0
1815	6416	256.64	3392	339.2
1816	6128	245.12	3200	320.0
1817	5792	231.68	2880	288.0
1818	5120	204.8	2528	252.8
1819	5616	224.64	2720	272.0
1820	6208	248.32	3152	315.2
1821	6176	247.04	3072	307.2
1822	6096	243.84	2944	294.4
1823	6352	254.08	3120	312.0
1824	6128	245.12	2912	291.2
1825	6480	259.2	3280	328.0
1826	6256	250.24	3104	310.4
1827	6992	279.68	3696	369.6
1828	7168	286.72	3872	387.2
1829	6688	267.52	3440	344.0
1830	6272	250.88	3040	304.0
1831	6240	249.6	3040	304.0
1832	5600	224.0	2496	249.6
1833	5760	230.4	2784	278.4
1834	4848	193.92	2272	227.2
1835	4960	198.4	2352	235.2
1836	5552	222.08	2800	280.0
1837	5776	231.04	3024	302.4
1838	5952	238.08	3104	310.4
1839	5792	231.68	2992	299.2
1840	5824	232.96	2880	288.0
1841	5760	230.4	2912	291.2
1842	5920	236.8	2912	291.2
1843	6160	246.4	3104	310.4
1844	6032	241.28	2944	294.4
1845	5728	229.12	2848	284.8
1846	5760	230.4	2912	291.2
1847	5712	228.48	2816	281.6
1848	5568	222.72	2576	257.6
1849	5312	212.48	2672	267.2
1850	6032	241.28	3104	310.4
1851	5648	225.92	2800	280.0
1852	6896	275.84	3776	377.6
1853	5952	238.08	2960	296.0
1854	6624	264.96	3392	339.2
1855	6064	242.56	3136	313.6
1856	6128	245.12	3040	304.0
1857	6000	240.0	3056	305.6
1858	6048	241.92	2992	299.2
1859	6064	242.56	3264	326.4
1860	5744	229.76	2800	280.0
1861	6112	244.48	3120	312.0
1862	5616	224.64	2688	268.8
1863	5552	222.08	2704	270.4
1864	5936	237.44	3056	305.6
1865	5888	235.52	3088	308.8
1866	0	nan	0	nan
1867	5552	222.08	2912	291.2
1868	5472	218.88	2800	280.0
1869	6128	245.12	3248	324.8
1870	6608	264.32	3488	348.8
1871	6192	247.68	2960	296.0
1872	5952	238.08	2784	278.4
1873	5488	219.52	2448	244.8
1874	6080	243.2	3072	307.2
1875	6400	256.0	3328	332.8
1876	6832	273.28	3600	360.0
1877	6128	245.12	2848	284.8
1878	5664	226.56	2688	268.8
1879	5632	225.28	2800	280.0
1880	5696	227.84	2912	291.2
1881	5952	238.08	3152	315.2
1882	5376	215.04	2624	262.4
1883	0	nan	0	nan
1884	5232	209.28	2576	257.6
1885	5472	218.88	2704	270.4
1886	5248	209.92	2592	259.2
1887	5568	222.72	2768	276.8
1888	5296	211.84	2592	259.2
1889	5152	206.08	2448	244.8
1890	5200	208.0	2464	246.4
1891	5280	211.2	2576	257.6
1892	5264	210.56	2560	256.0
1893	5232	209.28	2592	259.2
1894	4880	195.2	2384	238.4
1895	5024	200.96	2464	246.4
1896	4736	189.44	2304	230.4
1897	4640	185.6	2256	225.6
1898	4816	192.64	2336	233.6
1899	4672	186.88	2208	220.8
1900	4784	191.36	2240	224.0
1901	4464	178.56	2048	204.8
1902	5120	204.8	2416	241.6
1903	4752	190.08	2208	220.8
1904	4848	193.92	2272	227.2
1905	4736	189.44	2176	217.6
1906	4608	184.32	2096	209.6
1907	4384	175.36	2064	206.4
1908	4400	176.0	2096	209.6
1909	4368	174.72	2080	208.0
1910	4416	176.64	2064	206.4
1911	4416	176.64	2048	204.8
1912	4656	186.24	2240	224.0
1913	5008	200.32	2480	248.0
1914	5024	200.96	2448	244.8
1915	5200	208.0	2464	246.4
1916	5024	200.96	2432	243.2
1917	4624	184.96	2208	220.8
1918	5120	204.8	2416	241.6
1919	5120	204.8	2480	248.0
1920	5776	231.04	2864	286.4
1921	5552	222.08	2656	265.6
1922	5280	211.2	2464	246.4
1923	4944	197.76	2256	225.6
1924	5184	207.36	2480	248.0
1925	5248	209.92	2448	244.8
1926	5360	214.4	2544	254.4
1927	5648	225.92	2736	273.6
1928	5360	214.4	2640	264.0
1929	5312	212.48	2704	270.4
1930	5408	216.32	2592	259.2
1931	5616	224.64	2800	280.0
1932	5680	227.2	2960	296.0
1933	5248	209.92	2544	254.4
1934	5328	213.12	2656	265.6
1935	5856	234.24	2848	284.8
1936	6096	243.84	3008	300.8
1937	6592	263.68	3296	329.6
1938	5872	234.88	2848	284.8
1939	6400	256.0	2992	299.2
1940	6320	252.8	3232	323.2
1941	5808	232.32	2912	291.2
1942	5904	236.16	2912	291.2
1943	5824	232.96	2928	292.8
1944	6592	263.68	3344	334.4
1945	6448	257.92	3360	336.0
1946	6096	243.84	3040	304.0
1947	5856	234.24	3040	304.0
1948	5744	229.76	2880	288.0
1949	6048	241.92	3120	312.0
1950	5840	233.6	3072	307.2
1951	6000	240.0	3040	304.0
1952	5984	239.36	3040	304.0
1953	5744	229.76	2832	283.2
1954	5840	233.6	2800	280.0
1955	3872	154.88	1776	177.6
1956	5280	211.2	2544	254.4
1957	5696	227.84	2704	270.4
1958	5552	222.08	2768	276.8
1959	5120	204.8	2336	233.6
1960	6016	240.64	2896	289.6
1961	6048	241.92	2896	289.6
1962	6752	270.08	3456	345.6
1963	7232	289.28	3840	384.0
1964	6672	266.88	3360	336.0
1965	5648	225.92	2576	257.6
1966	5904	236.16	2640	264.0
1967	7024	280.96	3584	358.4
1968	6880	275.2	3424	342.4
1969	6080	243.2	2928	292.8
1970	6192	247.68	2944	294.4
1971	5952	238.08	2912	291.2
1972	6624	264.96	3424	342.4
1973	5904	236.16	2832	283.2
1974	6208	248.32	3312	331.2
1975	6832	273.28	3568	356.8
1976	6576	263.04	3296	329.6
1977	6560	262.4	3344	334.4
1978	6080	243.2	2896	289.6
1979	6448	257.92	3168	316.8
1980	6640	265.6	3440	344.0
1981	6480	259.2	3216	321.6
1982	6912	276.48	3488	348.8
1983	6784	271.36	3328	332.8
1984	6752	270.08	3312	331.2
1985	6848	273.92	3344	334.4
1986	6752	270.08	3344	334.4
1987	6800	272.0	3328	332.8
1988	6464	258.56	3040	304.0
1989	6496	259.84	3296	329.6
1990	6592	263.68	3152	315.2
1991	6448	257.92	3136	313.6
1992	6720	268.8	3216	321.6
1993	6640	265.6	3472	347.2
1994	6336	253.44	3232	323.2
1995	6352	254.08	3248	324.8
1996	6304	252.16	3328	332.8
1997	0	nan	0	nan
1998	0	nan	0	nan
[truncated: 898 more rows]
