# Supplementary material for: An epifluorescence microscope design for naturalistic behavior and cellular activity in freely moving Caenorhabditis elegans
Source: Nat Commun. 2026 May 19;17:4411. doi: 10.1038/s41467-026-72709-w (PMC13187321; doi:10.1038/s41467-026-72709-w)
Supplement: Supplementary file 8 — Source data [file 41467_2026_72709_MOESM8_ESM.zip › fig3 ASH/TQ5856/worm13R.csv]

frame	25px_sum	25px_mean	10px_sum	10px_mean
0	26080	1043.2	12496	1249.6
1	26368	1054.72	12656	1265.6
2	24544	981.76	11104	1110.4
3	24800	992.0	11472	1147.2
4	23328	933.12	10672	1067.2
5	23408	936.32	11024	1102.4
6	29248	1169.92	15984	1598.4
7	24960	998.4	11888	1188.8
8	21424	856.96	9232	923.2
9	0	nan	0	nan
10	0	nan	0	nan
11	0	nan	0	nan
12	0	nan	0	nan
13	0	nan	0	nan
14	20528	821.12	8848	884.8
15	20784	831.36	9040	904.0
16	24864	994.56	11776	1177.6
17	23456	938.24	10608	1060.8
18	24384	975.36	11200	1120.0
19	28896	1155.84	14304	1430.4
20	30064	1202.56	14928	1492.8
21	28576	1143.04	14528	1452.8
22	25280	1011.2	12160	1216.0
23	25312	1012.48	12432	1243.2
24	24192	967.68	11360	1136.0
25	23936	957.44	10944	1094.4
26	21904	876.16	9392	939.2
27	21360	854.4	9120	912.0
28	0	nan	0	nan
29	0	nan	0	nan
30	23632	945.28	10112	1011.2
31	26336	1053.44	12384	1238.4
32	28688	1147.52	14464	1446.4
33	24400	976.0	10976	1097.6
34	33520	1340.8	18592	1859.2
35	36096	1443.84	20320	2032.0
36	25008	1000.32	11968	1196.8
37	0	nan	0	nan
38	32096	1283.84	17376	1737.6
39	28976	1159.04	14704	1470.4
40	24816	992.64	11744	1174.4
41	21984	879.36	9472	947.2
42	22064	882.56	9632	963.2
43	21200	848.0	9280	928.0
44	20000	800.0	8432	843.2
45	0	nan	0	nan
46	20192	807.68	8528	852.8
47	22656	906.24	9792	979.2
48	24848	993.92	11616	1161.6
49	23696	947.84	10528	1052.8
50	25392	1015.68	11776	1177.6
51	24016	960.64	10832	1083.2
52	0	nan	0	nan
53	0	nan	0	nan
54	23760	950.4	10544	1054.4
55	27712	1108.48	13472	1347.2
56	25872	1034.88	12416	1241.6
57	22768	910.72	9952	995.2
58	28512	1140.48	14336	1433.6
59	23552	942.08	10848	1084.8
60	22992	919.68	10064	1006.4
61	21360	854.4	9088	908.8
62	22176	887.04	9376	937.6
63	22256	890.24	9408	940.8
64	23920	956.8	10224	1022.4
65	26480	1059.2	12224	1222.4
66	23712	948.48	10480	1048.0
67	24352	974.08	11008	1100.8
68	23952	958.08	10416	1041.6
69	23984	959.36	10944	1094.4
70	22480	899.2	9760	976.0
71	23072	922.88	10448	1044.8
72	21408	856.32	9040	904.0
73	0	nan	0	nan
74	0	nan	0	nan
75	0	nan	0	nan
76	0	nan	0	nan
77	0	nan	0	nan
78	22432	897.28	10032	1003.2
79	22064	882.56	9360	936.0
80	22784	911.36	10080	1008.0
81	27632	1105.28	13888	1388.8
82	22096	883.84	9584	958.4
83	0	nan	0	nan
84	21808	872.32	9168	916.8
85	20528	821.12	8704	870.4
86	22208	888.32	9360	936.0
87	21776	871.04	9072	907.2
88	22208	888.32	9440	944.0
89	20944	837.76	8960	896.0
90	22144	885.76	9616	961.6
91	22336	893.44	9696	969.6
92	23504	940.16	10144	1014.4
93	22880	915.2	10096	1009.6
94	19424	776.96	8176	817.6
95	0	nan	0	nan
96	20688	827.52	8848	884.8
97	21152	846.08	8960	896.0
98	22880	915.2	9680	968.0
99	27312	1092.48	12816	1281.6
100	24352	974.08	10672	1067.2
101	0	nan	0	nan
102	0	nan	0	nan
103	0	nan	0	nan
104	0	nan	0	nan
105	0	nan	0	nan
106	0	nan	0	nan
107	0	nan	0	nan
108	0	nan	0	nan
109	22800	912.0	9488	948.8
110	26064	1042.56	12224	1222.4
111	23424	936.96	11328	1132.8
112	36992	1479.68	20288	2028.8
113	34400	1376.0	18464	1846.4
114	23680	947.2	10208	1020.8
115	25040	1001.6	11616	1161.6
116	31984	1279.36	15472	1547.2
117	38256	1530.24	20576	2057.6
118	35440	1417.6	17936	1793.6
119	33248	1329.92	17968	1796.8
120	25968	1038.72	12560	1256.0
121	23280	931.2	10560	1056.0
122	24544	981.76	11648	1164.8
123	21824	872.96	9520	952.0
124	22880	915.2	10128	1012.8
125	23440	937.6	10704	1070.4
126	21760	870.4	9536	953.6
127	22128	885.12	9536	953.6
128	23232	929.28	10624	1062.4
129	22784	911.36	10416	1041.6
130	24352	974.08	10912	1091.2
131	23488	939.52	10624	1062.4
132	24208	968.32	11568	1156.8
133	28720	1148.8	14688	1468.8
134	0	nan	0	nan
135	0	nan	0	nan
136	24032	961.28	10704	1070.4
137	31040	1241.6	17456	1745.6
138	21792	871.68	9632	963.2
139	22464	898.56	9920	992.0
140	20512	820.48	8752	875.2
141	20528	821.12	8656	865.6
142	21872	874.88	9632	963.2
143	22448	897.92	9920	992.0
144	21648	865.92	9440	944.0
145	20560	822.4	8912	891.2
146	20320	812.8	8688	868.8
147	0	nan	0	nan
148	26208	1048.32	12976	1297.6
149	21312	852.48	9296	929.6
150	23392	935.68	10912	1091.2
151	21248	849.92	9344	934.4
152	0	nan	0	nan
153	20816	832.64	9024	902.4
154	0	nan	0	nan
155	0	nan	0	nan
156	0	nan	0	nan
157	0	nan	0	nan
158	22176	887.04	9632	963.2
159	19776	791.04	8448	844.8
160	22736	909.44	9536	953.6
161	0	nan	0	nan
162	23248	929.92	10048	1004.8
163	22608	904.32	9872	987.2
164	22144	885.76	9440	944.0
165	0	nan	0	nan
166	20928	837.12	8848	884.8
167	0	nan	0	nan
168	0	nan	0	nan
169	20640	825.6	9024	902.4
170	21168	846.72	9120	912.0
171	20720	828.8	8960	896.0
172	20752	830.08	8944	894.4
173	0	nan	0	nan
174	21472	858.88	9200	920.0
175	20928	837.12	9392	939.2
176	0	nan	0	nan
177	21104	844.16	9296	929.6
178	0	nan	0	nan
179	0	nan	0	nan
180	20432	817.28	8704	870.4
181	0	nan	0	nan
182	0	nan	0	nan
183	22080	883.2	9536	953.6
184	21248	849.92	9280	928.0
185	23152	926.08	10112	1011.2
186	24336	973.44	11552	1155.2
187	25904	1036.16	12592	1259.2
188	24576	983.04	11008	1100.8
189	24064	962.56	10576	1057.6
190	23280	931.2	10208	1020.8
191	22336	893.44	9888	988.8
192	22752	910.08	10064	1006.4
193	25184	1007.36	11808	1180.8
194	24608	984.32	11360	1136.0
195	26944	1077.76	13184	1318.4
196	25152	1006.08	11664	1166.4
197	25360	1014.4	12176	1217.6
198	24368	974.72	10976	1097.6
199	24464	978.56	11712	1171.2
200	23952	958.08	10832	1083.2
201	22496	899.84	9776	977.6
202	20816	832.64	9024	902.4
203	0	nan	0	nan
204	20768	830.72	8912	891.2
205	0	nan	0	nan
206	20704	828.16	8816	881.6
207	22336	893.44	9536	953.6
208	0	nan	0	nan
209	25376	1015.04	11984	1198.4
210	25072	1002.88	11728	1172.8
211	23680	947.2	10384	1038.4
212	24736	989.44	10928	1092.8
213	24512	980.48	11248	1124.8
214	22416	896.64	9936	993.6
215	24160	966.4	11424	1142.4
216	25936	1037.44	13104	1310.4
217	23280	931.2	10848	1084.8
218	23424	936.96	11264	1126.4
219	24528	981.12	11776	1177.6
220	23792	951.68	11440	1144.0
221	26704	1068.16	14000	1400.0
222	22416	896.64	10592	1059.2
223	27920	1116.8	15184	1518.4
224	0	nan	0	nan
225	0	nan	0	nan
226	19904	796.16	8576	857.6
227	0	nan	0	nan
228	19296	771.84	8112	811.2
229	0	nan	0	nan
230	20528	821.12	8720	872.0
231	24192	967.68	11040	1104.0
232	27856	1114.24	14000	1400.0
233	25584	1023.36	12144	1214.4
234	24112	964.48	11008	1100.8
235	0	nan	0	nan
236	27616	1104.64	13904	1390.4
237	26928	1077.12	13136	1313.6
238	0	nan	0	nan
239	26416	1056.64	13904	1390.4
240	24384	975.36	11888	1188.8
241	22224	888.96	10304	1030.4
242	21616	864.64	9936	993.6
243	0	nan	0	nan
244	0	nan	0	nan
245	0	nan	0	nan
246	0	nan	0	nan
247	0	nan	0	nan
248	0	nan	0	nan
249	0	nan	0	nan
250	21776	871.04	9504	950.4
251	23184	927.36	10592	1059.2
252	0	nan	0	nan
253	0	nan	0	nan
254	0	nan	0	nan
255	21440	857.6	9216	921.6
256	0	nan	0	nan
257	0	nan	0	nan
258	0	nan	0	nan
259	0	nan	0	nan
260	0	nan	0	nan
261	0	nan	0	nan
262	27840	1113.6	14336	1433.6
263	24560	982.4	11488	1148.8
264	30704	1228.16	16272	1627.2
265	37984	1519.36	21488	2148.8
266	35616	1424.64	19616	1961.6
267	0	nan	0	nan
268	0	nan	0	nan
269	23136	925.44	10416	1041.6
270	21088	843.52	8992	899.2
271	21200	848.0	9024	902.4
272	0	nan	0	nan
273	0	nan	0	nan
274	0	nan	0	nan
275	20016	800.64	8608	860.8
276	0	nan	0	nan
277	0	nan	0	nan
278	0	nan	0	nan
279	19456	778.24	8416	841.6
280	0	nan	0	nan
281	0	nan	0	nan
282	0	nan	0	nan
283	20512	820.48	9120	912.0
284	20112	804.48	8784	878.4
285	0	nan	0	nan
286	20272	810.88	8784	878.4
287	24832	993.28	11792	1179.2
288	24336	973.44	11536	1153.6
289	24752	990.08	11696	1169.6
290	25920	1036.8	12752	1275.2
291	23840	953.6	11008	1100.8
292	22624	904.96	9920	992.0
293	22304	892.16	9728	972.8
294	22656	906.24	9728	972.8
295	22048	881.92	9552	955.2
296	22128	885.12	9504	950.4
297	21472	858.88	9136	913.6
298	0	nan	0	nan
299	21264	850.56	9088	908.8
300	21056	842.24	9088	908.8
301	0	nan	0	nan
302	0	nan	0	nan
303	0	nan	0	nan
304	0	nan	0	nan
305	0	nan	0	nan
306	0	nan	0	nan
307	0	nan	0	nan
308	0	nan	0	nan
309	0	nan	0	nan
310	0	nan	0	nan
311	0	nan	0	nan
312	21392	855.68	9264	926.4
313	22752	910.08	10192	1019.2
314	22656	906.24	10080	1008.0
315	21952	878.08	9536	953.6
316	0	nan	0	nan
317	0	nan	0	nan
318	0	nan	0	nan
319	0	nan	0	nan
320	0	nan	0	nan
321	21184	847.36	9104	910.4
322	22320	892.8	10096	1009.6
323	27424	1096.96	14112	1411.2
324	25664	1026.56	12848	1284.8
325	23904	956.16	11328	1132.8
326	22512	900.48	10464	1046.4
327	23328	933.12	11472	1147.2
328	20784	831.36	9696	969.6
329	20752	830.08	9440	944.0
330	0	nan	0	nan
331	21488	859.52	9632	963.2
332	20976	839.04	9168	916.8
333	23264	930.56	10816	1081.6
334	25520	1020.8	12816	1281.6
335	28128	1125.12	13936	1393.6
336	27248	1089.92	12960	1296.0
337	21712	868.48	9232	923.2
338	21360	854.4	8880	888.0
339	20720	828.8	8832	883.2
340	21888	875.52	9424	942.4
341	21088	843.52	9104	910.4
342	22896	915.84	10016	1001.6
343	21392	855.68	9104	910.4
344	21584	863.36	9264	926.4
345	21088	843.52	9024	902.4
346	20992	839.68	9200	920.0
347	21328	853.12	9456	945.6
348	0	nan	0	nan
349	19104	764.16	8048	804.8
350	19728	789.12	8192	819.2
351	23824	952.96	10576	1057.6
352	23296	931.84	10000	1000.0
353	20016	800.64	8304	830.4
354	24912	996.48	12336	1233.6
355	22416	896.64	10384	1038.4
356	28992	1159.68	15728	1572.8
357	21056	842.24	9360	936.0
358	20560	822.4	8688	868.8
359	22400	896.0	9552	955.2
360	20528	821.12	8880	888.0
361	23952	958.08	11104	1110.4
362	23488	939.52	10752	1075.2
363	23392	935.68	10624	1062.4
364	24016	960.64	11408	1140.8
365	22736	909.44	10704	1070.4
366	23024	920.96	10128	1012.8
367	31664	1266.56	15744	1574.4
368	0	nan	0	nan
369	35200	1408.0	17376	1737.6
370	28960	1158.4	13952	1395.2
371	28208	1128.32	13824	1382.4
372	21792	871.68	9376	937.6
373	20480	819.2	8976	897.6
374	21104	844.16	8832	883.2
375	21712	868.48	9216	921.6
376	22768	910.72	9600	960.0
377	23904	956.16	10464	1046.4
378	25184	1007.36	12176	1217.6
379	0	nan	0	nan
380	25616	1024.64	12240	1224.0
381	22864	914.56	10208	1020.8
382	23616	944.64	11040	1104.0
383	21424	856.96	9248	924.8
384	24672	986.88	11616	1161.6
385	24640	985.6	11568	1156.8
386	21552	862.08	9456	945.6
387	24784	991.36	12032	1203.2
388	21168	846.72	9248	924.8
389	23520	940.8	11168	1116.8
390	22000	880.0	10240	1024.0
391	22320	892.8	10016	1001.6
392	21664	866.56	9760	976.0
393	20240	809.6	8736	873.6
394	0	nan	0	nan
395	19232	769.28	8080	808.0
396	19472	778.88	8112	811.2
397	20896	835.84	9040	904.0
398	20960	838.4	8928	892.8
399	22176	887.04	9904	990.4
400	21920	876.8	10144	1014.4
401	22176	887.04	9984	998.4
402	0	nan	0	nan
403	0	nan	0	nan
404	20928	837.12	8880	888.0
405	21792	871.68	9424	942.4
406	22640	905.6	9584	958.4
407	21520	860.8	9120	912.0
408	22544	901.76	9792	979.2
409	23024	920.96	10032	1003.2
410	22656	906.24	10192	1019.2
411	24608	984.32	11152	1115.2
412	26192	1047.68	12736	1273.6
413	23936	957.44	10976	1097.6
414	22176	887.04	9600	960.0
415	0	nan	0	nan
416	0	nan	0	nan
417	0	nan	0	nan
418	0	nan	0	nan
419	20368	814.72	8848	884.8
420	20512	820.48	8928	892.8
421	21728	869.12	9296	929.6
422	21952	878.08	9936	993.6
423	21344	853.76	9040	904.0
424	0	nan	0	nan
425	25888	1035.52	12000	1200.0
426	24304	972.16	10736	1073.6
427	25776	1031.04	12320	1232.0
428	31120	1244.8	16256	1625.6
429	26928	1077.12	13696	1369.6
430	31824	1272.96	16816	1681.6
431	24112	964.48	10960	1096.0
432	21184	847.36	9440	944.0
433	20480	819.2	8960	896.0
434	22112	884.48	9632	963.2
435	21536	861.44	9168	916.8
436	0	nan	0	nan
437	21696	867.84	9440	944.0
438	23152	926.08	10464	1046.4
439	25136	1005.44	12368	1236.8
440	23584	943.36	10912	1091.2
441	24288	971.52	11520	1152.0
442	26272	1050.88	12816	1281.6
443	23728	949.12	10464	1046.4
444	23936	957.44	11088	1108.8
445	0	nan	0	nan
446	0	nan	0	nan
447	22336	893.44	9856	985.6
448	20768	830.72	8912	891.2
449	20496	819.84	8640	864.0
450	20544	821.76	8704	870.4
451	22192	887.68	10000	1000.0
452	22464	898.56	10160	1016.0
453	22592	903.68	10208	1020.8
454	0	nan	0	nan
455	19888	795.52	8576	857.6
456	24656	986.24	11488	1148.8
457	32384	1295.36	17648	1764.8
458	27424	1096.96	13584	1358.4
459	23872	954.88	11088	1108.8
460	24768	990.72	11856	1185.6
461	24000	960.0	10960	1096.0
462	24256	970.24	11264	1126.4
463	24832	993.28	11856	1185.6
464	21856	874.24	9728	972.8
465	24288	971.52	11536	1153.6
466	23024	920.96	10256	1025.6
467	24976	999.04	11392	1139.2
468	27504	1100.16	13568	1356.8
469	22656	906.24	10128	1012.8
470	28448	1137.92	15504	1550.4
471	26896	1075.84	12752	1275.2
472	23664	946.56	10384	1038.4
473	24192	967.68	10816	1081.6
474	24224	968.96	11056	1105.6
475	22736	909.44	9968	996.8
476	0	nan	0	nan
477	0	nan	0	nan
478	0	nan	0	nan
479	18848	753.92	7920	792.0
480	22256	890.24	9488	948.8
481	22624	904.96	9808	980.8
482	30576	1223.04	14944	1494.4
483	27888	1115.52	13360	1336.0
484	24240	969.6	10688	1068.8
485	22128	885.12	9328	932.8
486	20832	833.28	9184	918.4
487	20944	837.76	9088	908.8
488	19904	796.16	8464	846.4
489	20256	810.24	8784	878.4
490	21632	865.28	9392	939.2
491	21616	864.64	9360	936.0
492	20752	830.08	8816	881.6
493	21520	860.8	9120	912.0
494	21168	846.72	9104	910.4
495	23472	938.88	10176	1017.6
496	22672	906.88	10320	1032.0
497	21056	842.24	9248	924.8
498	0	nan	0	nan
499	21440	857.6	9120	912.0
500	20480	819.2	8640	864.0
501	0	nan	0	nan
502	0	nan	0	nan
503	0	nan	0	nan
504	20976	839.04	8992	899.2
505	20816	832.64	8896	889.6
506	20592	823.68	8720	872.0
507	21968	878.72	9328	932.8
508	20656	826.24	8736	873.6
509	20416	816.64	8800	880.0
510	20288	811.52	8640	864.0
511	20080	803.2	8800	880.0
512	0	nan	0	nan
513	0	nan	0	nan
514	0	nan	0	nan
515	21504	860.16	9456	945.6
516	22464	898.56	9920	992.0
517	20096	803.84	8512	851.2
518	20672	826.88	8784	878.4
519	20848	833.92	9248	924.8
520	21184	847.36	9168	916.8
521	21120	844.8	8832	883.2
522	21104	844.16	8880	888.0
523	19376	775.04	8080	808.0
524	20768	830.72	8784	878.4
525	19856	794.24	8528	852.8
526	20752	830.08	9072	907.2
527	20416	816.64	9040	904.0
528	22896	915.84	10400	1040.0
529	22240	889.6	9840	984.0
530	21536	861.44	9456	945.6
531	22032	881.28	9472	947.2
532	20464	818.56	8800	880.0
533	21728	869.12	9248	924.8
534	20528	821.12	8864	886.4
535	20624	824.96	9264	926.4
536	19872	794.88	8752	875.2
537	19984	799.36	8608	860.8
538	0	nan	0	nan
539	0	nan	0	nan
540	19488	779.52	8272	827.2
541	22016	880.64	9568	956.8
542	22720	908.8	10496	1049.6
543	23888	955.52	11024	1102.4
544	22144	885.76	9376	937.6
545	0	nan	0	nan
546	22240	889.6	9520	952.0
547	20080	803.2	8640	864.0
548	20304	812.16	8624	862.4
549	21328	853.12	9200	920.0
550	22144	885.76	9504	950.4
551	21616	864.64	9056	905.6
552	0	nan	0	nan
553	23824	952.96	10352	1035.2
554	21584	863.36	9360	936.0
555	21840	873.6	9680	968.0
556	20656	826.24	9184	918.4
557	0	nan	0	nan
558	20560	822.4	8768	876.8
559	0	nan	0	nan
560	0	nan	0	nan
561	0	nan	0	nan
562	22464	898.56	10208	1020.8
563	22448	897.92	10000	1000.0
564	0	nan	0	nan
565	0	nan	0	nan
566	21472	858.88	9600	960.0
567	20896	835.84	9312	931.2
568	22352	894.08	9808	980.8
569	24624	984.96	11264	1126.4
570	0	nan	0	nan
571	21632	865.28	9168	916.8
572	23456	938.24	9888	988.8
573	30944	1237.76	15296	1529.6
574	32640	1305.6	17088	1708.8
575	30080	1203.2	16176	1617.6
576	25728	1029.12	13376	1337.6
577	23472	938.88	10832	1083.2
578	0	nan	0	nan
579	21280	851.2	9424	942.4
580	22064	882.56	9520	952.0
581	20448	817.92	8672	867.2
582	21696	867.84	9312	931.2
583	0	nan	0	nan
584	0	nan	0	nan
585	0	nan	0	nan
586	25200	1008.0	11888	1188.8
587	26768	1070.72	13184	1318.4
588	20864	834.56	9056	905.6
589	0	nan	0	nan
590	21232	849.28	9216	921.6
591	22960	918.4	10528	1052.8
592	28720	1148.8	15456	1545.6
593	26976	1079.04	13728	1372.8
594	28032	1121.28	14896	1489.6
595	24928	997.12	12512	1251.2
596	0	nan	0	nan
597	21760	870.4	9248	924.8
598	0	nan	0	nan
599	0	nan	0	nan
600	22128	885.12	9408	940.8
601	25776	1031.04	11920	1192.0
602	29984	1199.36	15968	1596.8
603	23776	951.04	11024	1102.4
604	0	nan	0	nan
605	22112	884.48	9600	960.0
606	21680	867.2	9456	945.6
607	0	nan	0	nan
608	0	nan	0	nan
609	0	nan	0	nan
610	20144	805.76	8720	872.0
611	22656	906.24	10432	1043.2
612	24752	990.08	11904	1190.4
613	24128	965.12	11488	1148.8
614	24816	992.64	12240	1224.0
615	23248	929.92	11312	1131.2
616	22192	887.68	10352	1035.2
617	20816	832.64	9632	963.2
618	0	nan	0	nan
619	22256	890.24	10096	1009.6
620	22320	892.8	10160	1016.0
621	22176	887.04	9952	995.2
622	21120	844.8	9216	921.6
623	23248	929.92	10768	1076.8
624	27344	1093.76	14432	1443.2
625	25120	1004.8	12208	1220.8
626	0	nan	0	nan
627	29008	1160.32	15680	1568.0
628	0	nan	0	nan
629	22384	895.36	10336	1033.6
630	20592	823.68	9072	907.2
631	20672	826.88	8992	899.2
632	20704	828.16	8960	896.0
633	0	nan	0	nan
634	19136	765.44	8208	820.8
635	21408	856.32	9024	902.4
636	21936	877.44	9216	921.6
637	20816	832.64	9200	920.0
638	21760	870.4	9440	944.0
639	24960	998.4	11552	1155.2
640	24048	961.92	10896	1089.6
641	26144	1045.76	12704	1270.4
642	30144	1205.76	15136	1513.6
643	37488	1499.52	19920	1992.0
644	38384	1535.36	21376	2137.6
645	29792	1191.68	15376	1537.6
646	0	nan	0	nan
647	25024	1000.96	12528	1252.8
648	21712	868.48	9792	979.2
649	23728	949.12	11728	1172.8
650	0	nan	0	nan
651	23024	920.96	11312	1131.2
652	20064	802.56	8592	859.2
653	21104	844.16	9168	916.8
654	21888	875.52	9696	969.6
655	19936	797.44	8496	849.6
656	0	nan	0	nan
657	18992	759.68	8112	811.2
658	21328	853.12	9408	940.8
659	20832	833.28	9456	945.6
660	21168	846.72	9168	916.8
661	20304	812.16	8768	876.8
662	19280	771.2	8240	824.0
663	19616	784.64	8544	854.4
664	21376	855.04	9424	942.4
665	20944	837.76	8976	897.6
666	21680	867.2	9392	939.2
667	23488	939.52	10368	1036.8
668	22992	919.68	10784	1078.4
669	20352	814.08	9136	913.6
670	21760	870.4	9856	985.6
671	23936	957.44	11936	1193.6
672	22528	901.12	10848	1084.8
673	24032	961.28	12272	1227.2
674	23680	947.2	11856	1185.6
675	19280	771.2	8368	836.8
676	20992	839.68	9376	937.6
677	0	nan	0	nan
678	19936	797.44	8752	875.2
679	19920	796.8	8592	859.2
680	21008	840.32	9168	916.8
681	21616	864.64	9792	979.2
682	21296	851.84	8976	897.6
683	24816	992.64	11008	1100.8
684	28448	1137.92	13840	1384.0
685	20640	825.6	8960	896.0
686	22208	888.32	9856	985.6
687	21648	865.92	9344	934.4
688	19360	774.4	8208	820.8
689	21968	878.72	9312	931.2
690	23600	944.0	11152	1115.2
691	22752	910.08	10480	1048.0
692	23520	940.8	10848	1084.8
693	19984	799.36	8576	857.6
694	18528	741.12	7872	787.2
695	19392	775.68	8384	838.4
696	21984	879.36	9760	976.0
697	23520	940.8	10608	1060.8
698	20384	815.36	8864	886.4
699	19552	782.08	8432	843.2
700	20336	813.44	8720	872.0
701	26624	1064.96	13424	1342.4
702	23808	952.32	10560	1056.0
703	24752	990.08	11920	1192.0
704	20816	832.64	9088	908.8
705	22640	905.6	10336	1033.6
706	22608	904.32	10048	1004.8
707	22016	880.64	9456	945.6
708	24464	978.56	10768	1076.8
709	28928	1157.12	14960	1496.0
710	24896	995.84	11760	1176.0
711	28224	1128.96	13792	1379.2
712	32736	1309.44	17472	1747.2
713	29440	1177.6	15088	1508.8
714	20656	826.24	8704	870.4
715	19024	760.96	8000	800.0
716	0	nan	0	nan
717	0	nan	0	nan
718	20064	802.56	8480	848.0
719	22192	887.68	9600	960.0
720	24432	977.28	11184	1118.4
721	20224	808.96	8608	860.8
722	20720	828.8	8832	883.2
723	20416	816.64	8672	867.2
724	0	nan	0	nan
725	27200	1088.0	13808	1380.8
726	23264	930.56	10176	1017.6
727	19952	798.08	8320	832.0
728	21024	840.96	9008	900.8
729	21120	844.8	9200	920.0
730	23856	954.24	10400	1040.0
731	29360	1174.4	14272	1427.2
732	32896	1315.84	15904	1590.4
733	31104	1244.16	16016	1601.6
734	31472	1258.88	16208	1620.8
735	35504	1420.16	19264	1926.4
736	29568	1182.72	15696	1569.6
737	25008	1000.32	11328	1132.8
738	28976	1159.04	14400	1440.0
739	23520	940.8	11024	1102.4
740	23056	922.24	10928	1092.8
741	23072	922.88	10944	1094.4
742	26448	1057.92	13952	1395.2
743	25344	1013.76	13216	1321.6
744	24848	993.92	11488	1148.8
745	23376	935.04	11024	1102.4
746	25360	1014.4	12576	1257.6
747	27392	1095.68	14528	1452.8
748	25328	1013.12	11968	1196.8
749	26800	1072.0	13216	1321.6
750	24096	963.84	11328	1132.8
751	26672	1066.88	12928	1292.8
752	0	nan	0	nan
753	26944	1077.76	14432	1443.2
754	0	nan	0	nan
755	21136	845.44	9536	953.6
756	20224	808.96	8848	884.8
757	21728	869.12	9808	980.8
758	22240	889.6	9904	990.4
759	20592	823.68	8784	878.4
760	21536	861.44	9328	932.8
761	21248	849.92	9184	918.4
762	22272	890.88	10176	1017.6
763	24720	988.8	11728	1172.8
764	23520	940.8	11664	1166.4
765	24832	993.28	11840	1184.0
766	0	nan	0	nan
767	23856	954.24	11360	1136.0
768	21616	864.64	9664	966.4
769	18656	746.24	8048	804.8
770	18352	734.08	7792	779.2
771	17536	701.44	7520	752.0
772	0	nan	0	nan
773	0	nan	0	nan
774	18416	736.64	7872	787.2
775	20016	800.64	8576	857.6
776	21632	865.28	9568	956.8
777	20960	838.4	9088	908.8
778	21920	876.8	9584	958.4
779	22912	916.48	10528	1052.8
780	22528	901.12	10432	1043.2
781	26096	1043.84	13088	1308.8
782	22640	905.6	10000	1000.0
783	22848	913.92	10464	1046.4
784	22928	917.12	10640	1064.0
785	21904	876.16	9616	961.6
786	25600	1024.0	12800	1280.0
787	23744	949.76	11120	1112.0
788	20528	821.12	8880	888.0
789	21040	841.6	9232	923.2
790	24720	988.8	10736	1073.6
791	21024	840.96	9184	918.4
792	21392	855.68	9376	937.6
793	22832	913.28	10208	1020.8
794	22176	887.04	9872	987.2
795	25248	1009.92	12176	1217.6
796	24720	988.8	11184	1118.4
797	22160	886.4	9600	960.0
798	20896	835.84	8864	886.4
799	24048	961.92	10720	1072.0
800	22752	910.08	9808	980.8
801	25456	1018.24	12048	1204.8
802	24432	977.28	11488	1148.8
803	25120	1004.8	11776	1177.6
804	19536	781.44	8304	830.4
805	24000	960.0	11600	1160.0
806	23632	945.28	11472	1147.2
807	20432	817.28	9024	902.4
808	22224	888.96	10000	1000.0
809	19568	782.72	8272	827.2
810	0	nan	0	nan
811	19360	774.4	8064	806.4
812	19248	769.92	8096	809.6
813	19680	787.2	8288	828.8
814	20240	809.6	8448	844.8
815	21200	848.0	8896	889.6
816	20080	803.2	8688	868.8
817	23776	951.04	10992	1099.2
818	23520	940.8	10736	1073.6
819	22336	893.44	9520	952.0
820	20992	839.68	8960	896.0
821	22560	902.4	9552	955.2
822	22368	894.72	9584	958.4
823	23472	938.88	10128	1012.8
824	22576	903.04	10112	1011.2
825	22624	904.96	10112	1011.2
826	20880	835.2	9024	902.4
827	25216	1008.64	12448	1244.8
828	22400	896.0	10000	1000.0
829	22192	887.68	10160	1016.0
830	22816	912.64	10928	1092.8
831	22816	912.64	11008	1100.8
832	21552	862.08	9664	966.4
833	22128	885.12	9744	974.4
834	19504	780.16	8320	832.0
835	19760	790.4	8512	851.2
836	20880	835.2	8640	864.0
837	21840	873.6	9152	915.2
838	23168	926.72	10048	1004.8
839	21600	864.0	9232	923.2
840	20048	801.92	8672	867.2
841	20192	807.68	8800	880.0
842	19168	766.72	8304	830.4
843	20768	830.72	8608	860.8
844	23632	945.28	10080	1008.0
845	24272	970.88	11280	1128.0
846	23392	935.68	10352	1035.2
847	24848	993.92	11424	1142.4
848	27728	1109.12	12944	1294.4
849	24128	965.12	11456	1145.6
850	26880	1075.2	13728	1372.8
851	25488	1019.52	11856	1185.6
852	0	nan	0	nan
853	21920	876.8	9360	936.0
854	23360	934.4	10304	1030.4
855	22848	913.92	9488	948.8
856	28208	1128.32	13616	1361.6
857	25728	1029.12	12288	1228.8
858	33536	1341.44	17536	1753.6
859	36848	1473.92	20512	2051.2
860	23408	936.32	10112	1011.2
861	25888	1035.52	12576	1257.6
862	28512	1140.48	14880	1488.0
863	0	nan	0	nan
864	34288	1371.52	19072	1907.2
865	40096	1603.84	24752	2475.2
866	0	nan	0	nan
867	25520	1020.8	12512	1251.2
868	32832	1313.28	16784	1678.4
869	24000	960.0	10384	1038.4
870	29360	1174.4	15072	1507.2
871	29744	1189.76	15184	1518.4
872	29648	1185.92	14976	1497.6
873	29056	1162.24	14752	1475.2
874	21440	857.6	9376	937.6
875	19872	794.88	8528	852.8
876	0	nan	0	nan
877	0	nan	0	nan
878	0	nan	0	nan
879	21952	878.08	9424	942.4
880	23472	938.88	10112	1011.2
881	25344	1013.76	11760	1176.0
882	26048	1041.92	12288	1228.8
883	0	nan	0	nan
884	0	nan	0	nan
885	0	nan	0	nan
886	22272	890.88	9552	955.2
887	29760	1190.4	14752	1475.2
888	26880	1075.2	12704	1270.4
889	25680	1027.2	12032	1203.2
890	28176	1127.04	13632	1363.2
891	30464	1218.56	15136	1513.6
892	31376	1255.04	16016	1601.6
893	31264	1250.56	16400	1640.0
894	25312	1012.48	11360	1136.0
895	27008	1080.32	12880	1288.0
896	24384	975.36	10992	1099.2
897	0	nan	0	nan
898	25280	1011.2	11936	1193.6
899	22576	903.04	10048	1004.8
900	21728	869.12	9440	944.0
901	0	nan	0	nan
902	0	nan	0	nan
903	0	nan	0	nan
904	0	nan	0	nan
905	36192	1447.68	19120	1912.0
906	34672	1386.88	18768	1876.8
907	0	nan	0	nan
908	0	nan	0	nan
909	0	nan	0	nan
910	0	nan	0	nan
911	0	nan	0	nan
912	24784	991.36	13056	1305.6
913	0	nan	0	nan
914	0	nan	0	nan
915	0	nan	0	nan
916	0	nan	0	nan
917	0	nan	0	nan
918	0	nan	0	nan
919	0	nan	0	nan
920	0	nan	0	nan
921	0	nan	0	nan
922	0	nan	0	nan
923	0	nan	0	nan
924	0	nan	0	nan
925	0	nan	0	nan
926	0	nan	0	nan
927	0	nan	0	nan
928	0	nan	0	nan
929	0	nan	0	nan
930	0	nan	0	nan
931	0	nan	0	nan
932	0	nan	0	nan
933	0	nan	0	nan
934	0	nan	0	nan
935	0	nan	0	nan
936	0	nan	0	nan
937	0	nan	0	nan
938	0	nan	0	nan
939	0	nan	0	nan
940	0	nan	0	nan
941	0	nan	0	nan
942	0	nan	0	nan
943	25936	1037.44	13408	1340.8
944	21040	841.6	9728	972.8
945	19328	773.12	8816	881.6
946	18880	755.2	8480	848.0
947	19248	769.92	8688	868.8
948	19632	785.28	8976	897.6
949	19680	787.2	8896	889.6
950	21808	872.32	10224	1022.4
951	22064	882.56	10624	1062.4
952	0	nan	0	nan
953	0	nan	0	nan
954	0	nan	0	nan
955	21200	848.0	9552	955.2
956	0	nan	0	nan
957	0	nan	0	nan
958	0	nan	0	nan
959	0	nan	0	nan
960	0	nan	0	nan
961	27056	1082.24	12560	1256.0
962	28544	1141.76	13808	1380.8
963	42240	1689.6	25072	2507.2
964	0	nan	0	nan
965	0	nan	0	nan
966	28544	1141.76	15072	1507.2
967	25360	1014.4	12528	1252.8
968	20848	833.92	9184	918.4
969	20256	810.24	8992	899.2
970	21456	858.24	9696	969.6
971	24688	987.52	11632	1163.2
972	19632	785.28	8480	848.0
973	0	nan	0	nan
974	0	nan	0	nan
975	0	nan	0	nan
976	0	nan	0	nan
977	0	nan	0	nan
978	0	nan	0	nan
979	0	nan	0	nan
980	0	nan	0	nan
981	21088	843.52	9136	913.6
982	20432	817.28	8688	868.8
983	22000	880.0	9808	980.8
984	21872	874.88	9456	945.6
985	19824	792.96	8464	846.4
986	20096	803.84	8640	864.0
987	19904	796.16	8432	843.2
988	22320	892.8	9680	968.0
989	21840	873.6	9344	934.4
990	22992	919.68	10128	1012.8
991	20080	803.2	8624	862.4
992	20784	831.36	9520	952.0
993	0	nan	0	nan
994	30624	1224.96	16832	1683.2
995	30944	1237.76	16080	1608.0
996	27712	1108.48	13568	1356.8
997	24176	967.04	10656	1065.6
998	21536	861.44	9568	956.8
999	20352	814.08	8784	878.4
1000	0	nan	0	nan
1001	0	nan	0	nan
1002	0	nan	0	nan
1003	0	nan	0	nan
1004	21456	858.24	9008	900.8
1005	21232	849.28	9088	908.8
1006	20800	832.0	9488	948.8
1007	20080	803.2	8880	888.0
1008	0	nan	0	nan
1009	0	nan	0	nan
1010	30640	1225.6	17152	1715.2
1011	24880	995.2	11648	1164.8
1012	25968	1038.72	12064	1206.4
1013	22976	919.04	10224	1022.4
1014	21696	867.84	9632	963.2
1015	24992	999.68	12368	1236.8
1016	24496	979.84	11696	1169.6
1017	24000	960.0	11152	1115.2
1018	20576	823.04	8928	892.8
1019	21184	847.36	9232	923.2
1020	20720	828.8	8736	873.6
1021	22112	884.48	9536	953.6
1022	19744	789.76	8288	828.8
1023	0	nan	0	nan
1024	20400	816.0	8784	878.4
1025	20752	830.08	8832	883.2
1026	20832	833.28	8944	894.4
1027	20576	823.04	8720	872.0
1028	0	nan	0	nan
1029	0	nan	0	nan
1030	0	nan	0	nan
1031	19728	789.12	8656	865.6
1032	22352	894.08	9936	993.6
1033	20208	808.32	8624	862.4
1034	0	nan	0	nan
1035	0	nan	0	nan
1036	0	nan	0	nan
1037	0	nan	0	nan
1038	21088	843.52	9104	910.4
1039	0	nan	0	nan
1040	24688	987.52	12048	1204.8
1041	24848	993.92	11408	1140.8
1042	21168	846.72	8912	891.2
1043	21056	842.24	8976	897.6
1044	0	nan	0	nan
1045	0	nan	0	nan
1046	0	nan	0	nan
1047	0	nan	0	nan
1048	0	nan	0	nan
1049	0	nan	0	nan
1050	0	nan	0	nan
1051	21008	840.32	8912	891.2
1052	21504	860.16	9280	928.0
1053	22096	883.84	9584	958.4
1054	0	nan	0	nan
1055	0	nan	0	nan
1056	20096	803.84	8640	864.0
1057	0	nan	0	nan
1058	22096	883.84	9504	950.4
1059	20032	801.28	8640	864.0
1060	27088	1083.52	14320	1432.0
1061	0	nan	0	nan
1062	0	nan	0	nan
1063	0	nan	0	nan
1064	25632	1025.28	12480	1248.0
1065	0	nan	0	nan
1066	27184	1087.36	13712	1371.2
1067	23312	932.48	10224	1022.4
1068	21328	853.12	9008	900.8
1069	0	nan	0	nan
1070	0	nan	0	nan
1071	25392	1015.68	12176	1217.6
1072	0	nan	0	nan
1073	25008	1000.32	11568	1156.8
1074	0	nan	0	nan
1075	25216	1008.64	11648	1164.8
1076	0	nan	0	nan
1077	0	nan	0	nan
1078	22480	899.2	9536	953.6
1079	0	nan	0	nan
1080	22544	901.76	10016	1001.6
1081	0	nan	0	nan
1082	0	nan	0	nan
1083	22592	903.68	9824	982.4
1084	24912	996.48	11536	1153.6
1085	26768	1070.72	13408	1340.8
1086	25552	1022.08	12496	1249.6
1087	22592	903.68	10192	1019.2
1088	26016	1040.64	12848	1284.8
1089	25824	1032.96	12032	1203.2
1090	29280	1171.2	14976	1497.6
1091	31184	1247.36	16656	1665.6
1092	0	nan	0	nan
1093	23600	944.0	11248	1124.8
1094	21216	848.64	9344	934.4
1095	20208	808.32	8816	881.6
1096	19680	787.2	8464	846.4
1097	0	nan	0	nan
1098	0	nan	0	nan
1099	20544	821.76	9072	907.2
1100	0	nan	0	nan
1101	19888	795.52	8720	872.0
1102	20992	839.68	9056	905.6
1103	20608	824.32	8800	880.0
1104	0	nan	0	nan
1105	19024	760.96	7952	795.2
1106	0	nan	0	nan
1107	0	nan	0	nan
1108	0	nan	0	nan
1109	19248	769.92	8048	804.8
1110	0	nan	0	nan
1111	23232	929.28	10608	1060.8
1112	22160	886.4	9680	968.0
1113	21024	840.96	9344	934.4
1114	21776	871.04	9824	982.4
1115	26384	1055.36	13616	1361.6
1116	0	nan	0	nan
1117	31344	1253.76	16912	1691.2
1118	20336	813.44	8896	889.6
1119	20560	822.4	9152	915.2
1120	19728	789.12	8576	857.6
1121	0	nan	0	nan
1122	0	nan	0	nan
1123	0	nan	0	nan
1124	0	nan	0	nan
1125	19184	767.36	8272	827.2
1126	20816	832.64	9136	913.6
1127	21872	874.88	9952	995.2
1128	23296	931.84	11088	1108.8
1129	23504	940.16	11168	1116.8
1130	0	nan	0	nan
1131	22304	892.16	10896	1089.6
1132	22320	892.8	10480	1048.0
1133	25280	1011.2	12976	1297.6
1134	21136	845.44	9504	950.4
1135	21296	851.84	9376	937.6
1136	20000	800.0	8864	886.4
1137	20544	821.76	9184	918.4
1138	19776	791.04	8464	846.4
1139	0	nan	0	nan
1140	0	nan	0	nan
1141	0	nan	0	nan
1142	0	nan	0	nan
1143	20960	838.4	9536	953.6
1144	20128	805.12	8800	880.0
1145	20736	829.44	9104	910.4
1146	0	nan	0	nan
1147	0	nan	0	nan
1148	19808	792.32	8608	860.8
1149	20320	812.8	8800	880.0
1150	19040	761.6	8288	828.8
1151	0	nan	0	nan
1152	0	nan	0	nan
1153	0	nan	0	nan
1154	0	nan	0	nan
1155	0	nan	0	nan
1156	0	nan	0	nan
1157	0	nan	0	nan
1158	20512	820.48	8976	897.6
1159	18848	753.92	8112	811.2
1160	18576	743.04	7952	795.2
1161	19312	772.48	8432	843.2
1162	19568	782.72	8560	856.0
1163	0	nan	0	nan
1164	0	nan	0	nan
1165	0	nan	0	nan
1166	18288	731.52	7632	763.2
1167	20000	800.0	8480	848.0
1168	20256	810.24	8736	873.6
1169	19440	777.6	8704	870.4
1170	19808	792.32	8560	856.0
1171	21712	868.48	10432	1043.2
1172	23232	929.28	11024	1102.4
1173	22688	907.52	10096	1009.6
1174	20496	819.84	8896	889.6
1175	18464	738.56	7920	792.0
1176	18688	747.52	7968	796.8
1177	19744	789.76	8672	867.2
1178	20032	801.28	8720	872.0
1179	19536	781.44	8576	857.6
1180	17840	713.6	7472	747.2
1181	19776	791.04	8656	865.6
1182	18512	740.48	7952	795.2
1183	18944	757.76	8176	817.6
1184	18416	736.64	7888	788.8
1185	0	nan	0	nan
1186	18640	745.6	7888	788.8
1187	18272	730.88	7808	780.8
1188	19072	762.88	8528	852.8
1189	19984	799.36	8688	868.8
1190	21408	856.32	9632	963.2
1191	21232	849.28	9744	974.4
1192	21328	853.12	9360	936.0
1193	24544	981.76	11696	1169.6
1194	20864	834.56	8896	889.6
1195	23728	949.12	11056	1105.6
1196	23264	930.56	10736	1073.6
1197	22048	881.92	9840	984.0
1198	22704	908.16	10544	1054.4
1199	22240	889.6	10080	1008.0
1200	21616	864.64	9696	969.6
1201	19760	790.4	8624	862.4
1202	20064	802.56	8624	862.4
1203	18912	756.48	8160	816.0
1204	20128	805.12	8752	875.2
1205	18960	758.4	8208	820.8
1206	19776	791.04	8480	848.0
1207	18640	745.6	8032	803.2
1208	19168	766.72	8336	833.6
1209	0	nan	0	nan
1210	0	nan	0	nan
1211	19008	760.32	7936	793.6
1212	0	nan	0	nan
1213	0	nan	0	nan
1214	0	nan	0	nan
1215	0	nan	0	nan
1216	0	nan	0	nan
1217	20784	831.36	8992	899.2
1218	21328	853.12	9392	939.2
1219	21088	843.52	9104	910.4
1220	19984	799.36	8624	862.4
1221	19168	766.72	8256	825.6
1222	0	nan	0	nan
1223	19888	795.52	8496	849.6
1224	0	nan	0	nan
1225	20144	805.76	8688	868.8
1226	20064	802.56	8576	857.6
1227	0	nan	0	nan
1228	0	nan	0	nan
1229	0	nan	0	nan
1230	0	nan	0	nan
1231	0	nan	0	nan
1232	0	nan	0	nan
1233	0	nan	0	nan
1234	20224	808.96	8688	868.8
1235	22000	880.0	9392	939.2
1236	19904	796.16	8720	872.0
1237	18976	759.04	8016	801.6
1238	0	nan	0	nan
1239	21040	841.6	8976	897.6
1240	21440	857.6	9200	920.0
1241	20000	800.0	8512	851.2
1242	0	nan	0	nan
1243	0	nan	0	nan
1244	20896	835.84	9056	905.6
1245	21840	873.6	9632	963.2
1246	23824	952.96	11184	1118.4
1247	23760	950.4	11440	1144.0
1248	23104	924.16	10816	1081.6
1249	21920	876.8	9728	972.8
1250	22704	908.16	10624	1062.4
1251	23808	952.32	11744	1174.4
1252	21664	866.56	10000	1000.0
1253	0	nan	0	nan
1254	20112	804.48	9040	904.0
1255	20336	813.44	8864	886.4
1256	19552	782.08	8400	840.0
1257	19488	779.52	8272	827.2
1258	0	nan	0	nan
1259	0	nan	0	nan
1260	20688	827.52	8832	883.2
1261	21888	875.52	9744	974.4
1262	20608	824.32	9152	915.2
1263	0	nan	0	nan
1264	20048	801.92	8784	878.4
1265	20480	819.2	8880	888.0
1266	0	nan	0	nan
1267	21504	860.16	9296	929.6
1268	22192	887.68	9920	992.0
1269	26064	1042.56	12512	1251.2
1270	23424	936.96	11440	1144.0
1271	22288	891.52	10176	1017.6
1272	21984	879.36	10144	1014.4
1273	0	nan	0	nan
1274	0	nan	0	nan
1275	0	nan	0	nan
1276	0	nan	0	nan
1277	0	nan	0	nan
1278	0	nan	0	nan
1279	0	nan	0	nan
1280	22992	919.68	9936	993.6
1281	25952	1038.08	12480	1248.0
1282	23680	947.2	10272	1027.2
1283	22992	919.68	10032	1003.2
1284	0	nan	0	nan
1285	18720	748.8	7936	793.6
1286	0	nan	0	nan
1287	20176	807.04	8928	892.8
1288	19248	769.92	8368	836.8
1289	20400	816.0	8944	894.4
1290	21984	879.36	10112	1011.2
1291	22784	911.36	10768	1076.8
1292	23456	938.24	10992	1099.2
1293	23744	949.76	12240	1224.0
1294	21760	870.4	10176	1017.6
1295	19536	781.44	8512	851.2
1296	19424	776.96	8208	820.8
1297	18800	752.0	7968	796.8
1298	0	nan	0	nan
1299	19488	779.52	8384	838.4
1300	19040	761.6	7920	792.0
1301	19008	760.32	8240	824.0
1302	21600	864.0	9664	966.4
1303	21856	874.24	9792	979.2
1304	21552	862.08	9824	982.4
1305	22976	919.04	10736	1073.6
1306	25920	1036.8	12976	1297.6
1307	25344	1013.76	12000	1200.0
1308	22208	888.32	10176	1017.6
1309	19328	773.12	8384	838.4
1310	18784	751.36	8096	809.6
1311	19616	784.64	8416	841.6
1312	0	nan	0	nan
1313	20240	809.6	9376	937.6
1314	0	nan	0	nan
1315	21456	858.24	9552	955.2
1316	20800	832.0	9664	966.4
1317	20656	826.24	9232	923.2
1318	18944	757.76	8112	811.2
1319	18336	733.44	7760	776.0
1320	18848	753.92	7952	795.2
1321	0	nan	0	nan
1322	0	nan	0	nan
1323	20016	800.64	9072	907.2
1324	21776	871.04	10000	1000.0
1325	21824	872.96	9776	977.6
1326	20944	837.76	9408	940.8
1327	21232	849.28	9792	979.2
1328	18864	754.56	8480	848.0
1329	20160	806.4	8704	870.4
1330	19776	791.04	8400	840.0
1331	20768	830.72	8928	892.8
1332	21824	872.96	9648	964.8
1333	20192	807.68	9008	900.8
1334	19200	768.0	8368	836.8
1335	20656	826.24	9376	937.6
1336	22368	894.72	10608	1060.8
1337	24256	970.24	11360	1136.0
1338	21792	871.68	9360	936.0
1339	20016	800.64	8864	886.4
1340	19424	776.96	8320	832.0
1341	0	nan	0	nan
1342	19040	761.6	8016	801.6
1343	19648	785.92	8512	851.2
1344	20896	835.84	9312	931.2
1345	0	nan	0	nan
1346	17760	710.4	7648	764.8
1347	21152	846.08	9728	972.8
1348	22064	882.56	9968	996.8
1349	22832	913.28	10784	1078.4
1350	21776	871.04	9600	960.0
1351	20672	826.88	9088	908.8
1352	21504	860.16	9648	964.8
1353	20736	829.44	9328	932.8
1354	21424	856.96	9632	963.2
1355	22864	914.56	10720	1072.0
1356	24704	988.16	12400	1240.0
1357	0	nan	0	nan
1358	0	nan	0	nan
1359	22320	892.8	10192	1019.2
1360	21456	858.24	9360	936.0
1361	19712	788.48	8640	864.0
1362	20560	822.4	8768	876.8
1363	21216	848.64	9184	918.4
1364	21616	864.64	9264	926.4
1365	20656	826.24	9056	905.6
1366	22272	890.88	10144	1014.4
1367	21264	850.56	9216	921.6
1368	21600	864.0	9312	931.2
1369	21200	848.0	9104	910.4
1370	0	nan	0	nan
1371	0	nan	0	nan
1372	0	nan	0	nan
1373	0	nan	0	nan
1374	20064	802.56	8480	848.0
1375	19168	766.72	8000	800.0
1376	19136	765.44	8016	801.6
1377	20848	833.92	8928	892.8
1378	22784	911.36	10304	1030.4
1379	23440	937.6	10768	1076.8
1380	25504	1020.16	12080	1208.0
1381	21936	877.44	9776	977.6
1382	21568	862.72	9408	940.8
1383	20336	813.44	8880	888.0
1384	0	nan	0	nan
1385	20896	835.84	9424	942.4
1386	0	nan	0	nan
1387	22560	902.4	10560	1056.0
1388	22944	917.76	11360	1136.0
1389	21792	871.68	10320	1032.0
1390	0	nan	0	nan
1391	0	nan	0	nan
1392	0	nan	0	nan
1393	0	nan	0	nan
1394	0	nan	0	nan
1395	0	nan	0	nan
1396	0	nan	0	nan
1397	0	nan	0	nan
1398	0	nan	0	nan
1399	19584	783.36	8656	865.6
1400	0	nan	0	nan
1401	20384	815.36	8656	865.6
1402	21664	866.56	9296	929.6
1403	21008	840.32	9280	928.0
1404	20384	815.36	8832	883.2
1405	20528	821.12	9024	902.4
1406	0	nan	0	nan
1407	0	nan	0	nan
1408	0	nan	0	nan
1409	22256	890.24	10048	1004.8
1410	20512	820.48	9024	902.4
1411	21024	840.96	9472	947.2
1412	20320	812.8	9088	908.8
1413	21360	854.4	9728	972.8
1414	21664	866.56	9584	958.4
1415	21232	849.28	9440	944.0
1416	21840	873.6	9872	987.2
1417	23952	958.08	11712	1171.2
1418	20608	824.32	9200	920.0
1419	0	nan	0	nan
1420	19792	791.68	8704	870.4
1421	0	nan	0	nan
1422	0	nan	0	nan
1423	0	nan	0	nan
1424	0	nan	0	nan
1425	0	nan	0	nan
1426	0	nan	0	nan
1427	0	nan	0	nan
1428	0	nan	0	nan
1429	0	nan	0	nan
1430	0	nan	0	nan
1431	0	nan	0	nan
1432	0	nan	0	nan
1433	20480	819.2	8912	891.2
1434	20448	817.92	9120	912.0
1435	21792	871.68	9872	987.2
1436	21056	842.24	9440	944.0
1437	20528	821.12	8992	899.2
1438	22064	882.56	10112	1011.2
1439	21904	876.16	10224	1022.4
1440	22800	912.0	10880	1088.0
1441	22544	901.76	10432	1043.2
1442	23616	944.64	11616	1161.6
1443	22640	905.6	10928	1092.8
1444	23648	945.92	11424	1142.4
1445	22720	908.8	10560	1056.0
1446	20032	801.28	8928	892.8
1447	0	nan	0	nan
1448	0	nan	0	nan
1449	0	nan	0	nan
1450	0	nan	0	nan
1451	0	nan	0	nan
1452	0	nan	0	nan
1453	0	nan	0	nan
1454	0	nan	0	nan
1455	0	nan	0	nan
1456	0	nan	0	nan
1457	0	nan	0	nan
1458	0	nan	0	nan
1459	0	nan	0	nan
1460	0	nan	0	nan
1461	0	nan	0	nan
1462	0	nan	0	nan
1463	19200	768.0	8192	819.2
1464	0	nan	0	nan
1465	0	nan	0	nan
1466	0	nan	0	nan
1467	0	nan	0	nan
1468	24224	968.96	11312	1131.2
1469	30368	1214.72	16256	1625.6
1470	28992	1159.68	15488	1548.8
1471	22032	881.28	9856	985.6
1472	21408	856.32	9408	940.8
1473	20640	825.6	8768	876.8
1474	20624	824.96	8688	868.8
1475	0	nan	0	nan
1476	0	nan	0	nan
1477	0	nan	0	nan
1478	0	nan	0	nan
1479	20688	827.52	8880	888.0
1480	21568	862.72	9440	944.0
1481	19808	792.32	8272	827.2
1482	0	nan	0	nan
1483	20864	834.56	9120	912.0
1484	0	nan	0	nan
1485	0	nan	0	nan
1486	0	nan	0	nan
1487	0	nan	0	nan
1488	21232	849.28	9328	932.8
1489	0	nan	0	nan
1490	24224	968.96	11088	1108.8
1491	23680	947.2	10576	1057.6
1492	0	nan	0	nan
1493	0	nan	0	nan
1494	0	nan	0	nan
1495	0	nan	0	nan
1496	0	nan	0	nan
1497	24496	979.84	11504	1150.4
1498	29984	1199.36	15568	1556.8
1499	24160	966.4	11792	1179.2
1500	25280	1011.2	12688	1268.8
1501	22688	907.52	10560	1056.0
1502	19744	789.76	8464	846.4
1503	0	nan	0	nan
1504	0	nan	0	nan
1505	0	nan	0	nan
1506	0	nan	0	nan
1507	0	nan	0	nan
1508	22592	903.68	10448	1044.8
1509	0	nan	0	nan
1510	0	nan	0	nan
1511	21296	851.84	8944	894.4
1512	0	nan	0	nan
1513	0	nan	0	nan
1514	22464	898.56	10192	1019.2
1515	20944	837.76	9280	928.0
1516	21696	867.84	9312	931.2
1517	20592	823.68	8800	880.0
1518	24240	969.6	11184	1118.4
1519	24032	961.28	11280	1128.0
1520	23680	947.2	11376	1137.6
1521	24832	993.28	12064	1206.4
1522	21248	849.92	9280	928.0
1523	19664	786.56	8304	830.4
1524	0	nan	0	nan
1525	0	nan	0	nan
1526	0	nan	0	nan
1527	21904	876.16	9408	940.8
1528	21696	867.84	9424	942.4
1529	0	nan	0	nan
1530	21696	867.84	9312	931.2
1531	24224	968.96	10768	1076.8
1532	21808	872.32	9296	929.6
1533	21664	866.56	9312	931.2
1534	21376	855.04	9264	926.4
1535	21680	867.2	9296	929.6
1536	0	nan	0	nan
1537	0	nan	0	nan
1538	20704	828.16	8992	899.2
1539	0	nan	0	nan
1540	20800	832.0	8976	897.6
1541	0	nan	0	nan
1542	22080	883.2	9856	985.6
1543	21424	856.96	9472	947.2
1544	22400	896.0	10016	1001.6
1545	20896	835.84	9056	905.6
1546	20672	826.88	8816	881.6
1547	21392	855.68	8992	899.2
1548	21744	869.76	9200	920.0
1549	0	nan	0	nan
1550	0	nan	0	nan
1551	0	nan	0	nan
1552	0	nan	0	nan
1553	0	nan	0	nan
1554	19872	794.88	8592	859.2
1555	19696	787.84	8672	867.2
1556	22928	917.12	9920	992.0
1557	20928	837.12	8880	888.0
1558	21248	849.92	9120	912.0
1559	0	nan	0	nan
1560	0	nan	0	nan
1561	19968	798.72	8416	841.6
1562	0	nan	0	nan
1563	0	nan	0	nan
1564	0	nan	0	nan
1565	0	nan	0	nan
1566	0	nan	0	nan
1567	20672	826.88	9360	936.0
1568	0	nan	0	nan
1569	0	nan	0	nan
1570	0	nan	0	nan
1571	0	nan	0	nan
1572	0	nan	0	nan
1573	0	nan	0	nan
1574	0	nan	0	nan
1575	0	nan	0	nan
1576	19536	781.44	8720	872.0
1577	19648	785.92	8800	880.0
1578	21056	842.24	10048	1004.8
1579	19552	782.08	9104	910.4
1580	19584	783.36	8624	862.4
1581	0	nan	0	nan
1582	0	nan	0	nan
1583	0	nan	0	nan
1584	0	nan	0	nan
1585	0	nan	0	nan
1586	20448	817.92	8896	889.6
1587	19936	797.44	8800	880.0
1588	21056	842.24	9184	918.4
1589	20336	813.44	8816	881.6
1590	20288	811.52	9072	907.2
1591	0	nan	0	nan
1592	19392	775.68	8800	880.0
1593	0	nan	0	nan
1594	0	nan	0	nan
1595	19584	783.36	8736	873.6
1596	0	nan	0	nan
1597	0	nan	0	nan
1598	0	nan	0	nan
1599	0	nan	0	nan
1600	0	nan	0	nan
1601	24768	990.72	11552	1155.2
1602	24064	962.56	11056	1105.6
1603	22192	887.68	9328	932.8
1604	22240	889.6	9408	940.8
1605	24256	970.24	10688	1068.8
1606	0	nan	0	nan
1607	0	nan	0	nan
1608	21776	871.04	9520	952.0
1609	22176	887.04	9616	961.6
1610	23728	949.12	10928	1092.8
1611	23904	956.16	11072	1107.2
1612	0	nan	0	nan
1613	21712	868.48	10032	1003.2
1614	19248	769.92	8656	865.6
1615	0	nan	0	nan
1616	0	nan	0	nan
1617	0	nan	0	nan
1618	0	nan	0	nan
1619	0	nan	0	nan
1620	20256	810.24	8640	864.0
1621	0	nan	0	nan
1622	20080	803.2	8752	875.2
1623	0	nan	0	nan
1624	0	nan	0	nan
1625	0	nan	0	nan
1626	0	nan	0	nan
1627	26320	1052.8	12720	1272.0
1628	22528	901.12	10560	1056.0
1629	24384	975.36	11872	1187.2
1630	24096	963.84	11456	1145.6
1631	27968	1118.72	14576	1457.6
1632	24864	994.56	12336	1233.6
1633	0	nan	0	nan
1634	31008	1240.32	17056	1705.6
1635	29408	1176.32	15936	1593.6
1636	24912	996.48	12624	1262.4
1637	24048	961.92	11856	1185.6
1638	21472	858.88	10064	1006.4
1639	21248	849.92	9728	972.8
1640	0	nan	0	nan
1641	0	nan	0	nan
1642	0	nan	0	nan
1643	0	nan	0	nan
1644	0	nan	0	nan
1645	19536	781.44	8352	835.2
1646	20480	819.2	8944	894.4
1647	20672	826.88	9216	921.6
1648	19584	783.36	8624	862.4
1649	0	nan	0	nan
1650	0	nan	0	nan
1651	0	nan	0	nan
1652	0	nan	0	nan
1653	0	nan	0	nan
1654	0	nan	0	nan
1655	0	nan	0	nan
1656	0	nan	0	nan
1657	0	nan	0	nan
1658	0	nan	0	nan
1659	0	nan	0	nan
1660	0	nan	0	nan
1661	0	nan	0	nan
1662	25504	1020.16	12848	1284.8
1663	0	nan	0	nan
1664	24112	964.48	11440	1144.0
1665	21024	840.96	9408	940.8
1666	0	nan	0	nan
1667	0	nan	0	nan
1668	20160	806.4	8832	883.2
1669	20016	800.64	8512	851.2
1670	0	nan	0	nan
1671	0	nan	0	nan
1672	0	nan	0	nan
1673	0	nan	0	nan
1674	0	nan	0	nan
1675	0	nan	0	nan
1676	0	nan	0	nan
1677	0	nan	0	nan
1678	0	nan	0	nan
1679	0	nan	0	nan
1680	0	nan	0	nan
1681	0	nan	0	nan
1682	0	nan	0	nan
1683	0	nan	0	nan
1684	0	nan	0	nan
1685	20096	803.84	8960	896.0
1686	21536	861.44	9504	950.4
1687	0	nan	0	nan
1688	20544	821.76	9232	923.2
1689	22432	897.28	10592	1059.2
1690	0	nan	0	nan
1691	22512	900.48	10624	1062.4
1692	21920	876.8	10288	1028.8
1693	0	nan	0	nan
1694	0	nan	0	nan
1695	23248	929.92	11376	1137.6
1696	0	nan	0	nan
1697	20880	835.2	9376	937.6
1698	23552	942.08	11248	1124.8
1699	23280	931.2	11168	1116.8
1700	24608	984.32	12080	1208.0
1701	21904	876.16	10208	1020.8
1702	0	nan	0	nan
1703	0	nan	0	nan
1704	0	nan	0	nan
1705	0	nan	0	nan
1706	0	nan	0	nan
1707	0	nan	0	nan
1708	0	nan	0	nan
1709	0	nan	0	nan
1710	0	nan	0	nan
1711	0	nan	0	nan
1712	0	nan	0	nan
1713	0	nan	0	nan
1714	0	nan	0	nan
1715	0	nan	0	nan
1716	0	nan	0	nan
1717	0	nan	0	nan
1718	0	nan	0	nan
1719	0	nan	0	nan
1720	0	nan	0	nan
1721	0	nan	0	nan
1722	0	nan	0	nan
1723	0	nan	0	nan
1724	0	nan	0	nan
1725	20480	819.2	9056	905.6
1726	19984	799.36	8768	876.8
1727	20880	835.2	9344	934.4
1728	0	nan	0	nan
1729	19872	794.88	8736	873.6
1730	0	nan	0	nan
1731	0	nan	0	nan
1732	0	nan	0	nan
1733	0	nan	0	nan
1734	0	nan	0	nan
1735	0	nan	0	nan
1736	0	nan	0	nan
1737	0	nan	0	nan
1738	0	nan	0	nan
1739	0	nan	0	nan
1740	0	nan	0	nan
1741	0	nan	0	nan
1742	0	nan	0	nan
1743	0	nan	0	nan
1744	0	nan	0	nan
1745	0	nan	0	nan
1746	0	nan	0	nan
1747	0	nan	0	nan
1748	0	nan	0	nan
1749	0	nan	0	nan
1750	0	nan	0	nan
1751	0	nan	0	nan
1752	0	nan	0	nan
1753	21136	845.44	9488	948.8
1754	22688	907.52	10800	1080.0
1755	23328	933.12	11168	1116.8
1756	24576	983.04	12112	1211.2
1757	22304	892.16	10304	1030.4
1758	23200	928.0	10720	1072.0
1759	22192	887.68	10224	1022.4
1760	0	nan	0	nan
1761	0	nan	0	nan
1762	0	nan	0	nan
1763	0	nan	0	nan
1764	0	nan	0	nan
1765	0	nan	0	nan
1766	0	nan	0	nan
1767	0	nan	0	nan
1768	0	nan	0	nan
1769	18816	752.64	8176	817.6
1770	0	nan	0	nan
1771	0	nan	0	nan
1772	0	nan	0	nan
1773	0	nan	0	nan
1774	0	nan	0	nan
1775	0	nan	0	nan
1776	0	nan	0	nan
1777	0	nan	0	nan
1778	0	nan	0	nan
1779	0	nan	0	nan
1780	0	nan	0	nan
1781	0	nan	0	nan
1782	0	nan	0	nan
1783	0	nan	0	nan
1784	0	nan	0	nan
1785	0	nan	0	nan
1786	0	nan	0	nan
1787	0	nan	0	nan
1788	0	nan	0	nan
1789	0	nan	0	nan
1790	0	nan	0	nan
1791	18768	750.72	7968	796.8
1792	0	nan	0	nan
1793	0	nan	0	nan
1794	18352	734.08	7904	790.4
1795	19184	767.36	8352	835.2
1796	20480	819.2	8864	886.4
1797	20816	832.64	9040	904.0
1798	19984	799.36	8608	860.8
1799	21728	869.12	9888	988.8
1800	21344	853.76	9392	939.2
1801	21312	852.48	9552	955.2
1802	20576	823.04	8992	899.2
1803	19248	769.92	8224	822.4
1804	19904	796.16	8656	865.6
1805	21632	865.28	9776	977.6
1806	0	nan	0	nan
1807	25136	1005.44	12176	1217.6
1808	22048	881.92	10000	1000.0
1809	20352	814.08	8944	894.4
1810	20112	804.48	8960	896.0
1811	22032	881.28	10112	1011.2
1812	21184	847.36	9168	916.8
1813	23024	920.96	10528	1052.8
1814	25840	1033.6	12800	1280.0
1815	24160	966.4	11472	1147.2
1816	21936	877.44	9760	976.0
1817	21360	854.4	9328	932.8
1818	20912	836.48	9376	937.6
1819	19984	799.36	8704	870.4
1820	20032	801.28	8688	868.8
1821	22352	894.08	10160	1016.0
1822	20864	834.56	9152	915.2
1823	21264	850.56	9136	913.6
1824	21008	840.32	9280	928.0
1825	20864	834.56	9264	926.4
1826	20368	814.72	8896	889.6
1827	20496	819.84	9184	918.4
1828	22160	886.4	9776	977.6
1829	22560	902.4	9840	984.0
1830	23280	931.2	10896	1089.6
1831	22832	913.28	10864	1086.4
1832	20688	827.52	9040	904.0
1833	20352	814.08	8768	876.8
1834	0	nan	0	nan
1835	0	nan	0	nan
1836	0	nan	0	nan
1837	20960	838.4	8896	889.6
1838	23360	934.4	10224	1022.4
1839	27648	1105.92	14112	1411.2
1840	26272	1050.88	12656	1265.6
1841	26576	1063.04	13152	1315.2
1842	0	nan	0	nan
1843	27872	1114.88	14368	1436.8
1844	29264	1170.56	15280	1528.0
1845	27424	1096.96	14096	1409.6
1846	23856	954.24	11488	1148.8
1847	25568	1022.72	12864	1286.4
1848	22128	885.12	9856	985.6
1849	26320	1052.8	14208	1420.8
1850	24272	970.88	12016	1201.6
1851	26224	1048.96	13952	1395.2
1852	22848	913.92	10848	1084.8
1853	26256	1050.24	13824	1382.4
1854	21920	876.8	9776	977.6
1855	21840	873.6	10320	1032.0
1856	21952	878.08	10256	1025.6
1857	21024	840.96	9280	928.0
1858	20816	832.64	9344	934.4
1859	19744	789.76	8784	878.4
1860	19808	792.32	8464	846.4
1861	20608	824.32	9024	902.4
1862	19952	798.08	8416	841.6
1863	0	nan	0	nan
1864	19488	779.52	8256	825.6
1865	21312	852.48	9312	931.2
1866	20400	816.0	8720	872.0
1867	21584	863.36	9088	908.8
1868	0	nan	0	nan
1869	0	nan	0	nan
1870	24320	972.8	11616	1161.6
1871	0	nan	0	nan
1872	22800	912.0	10560	1056.0
1873	0	nan	0	nan
1874	0	nan	0	nan
1875	22768	910.72	10128	1012.8
1876	28688	1147.52	15040	1504.0
1877	26752	1070.08	13136	1313.6
1878	23312	932.48	10720	1072.0
1879	20624	824.96	9280	928.0
1880	0	nan	0	nan
1881	0	nan	0	nan
1882	22176	887.04	9888	988.8
1883	0	nan	0	nan
1884	21536	861.44	9264	926.4
1885	19760	790.4	8432	843.2
1886	20832	833.28	9120	912.0
1887	19568	782.72	8208	820.8
1888	20880	835.2	8944	894.4
1889	20464	818.56	8784	878.4
1890	0	nan	0	nan
1891	19968	798.72	8512	851.2
1892	0	nan	0	nan
1893	19056	762.24	8224	822.4
1894	0	nan	0	nan
1895	0	nan	0	nan
1896	0	nan	0	nan
1897	0	nan	0	nan
1898	0	nan	0	nan
1899	20512	820.48	8992	899.2
1900	20256	810.24	8912	891.2
1901	22128	885.12	10192	1019.2
1902	20976	839.04	9744	974.4
1903	23376	935.04	11504	1150.4
1904	22240	889.6	10752	1075.2
1905	0	nan	0	nan
1906	21472	858.88	10320	1032.0
1907	0	nan	0	nan
1908	19536	781.44	8944	894.4
1909	0	nan	0	nan
1910	0	nan	0	nan
1911	20656	826.24	9248	924.8
1912	0	nan	0	nan
1913	20528	821.12	9376	937.6
1914	0	nan	0	nan
1915	0	nan	0	nan
1916	0	nan	0	nan
1917	21392	855.68	9728	972.8
1918	0	nan	0	nan
1919	22240	889.6	9920	992.0
1920	24608	984.32	11824	1182.4
1921	0	nan	0	nan
1922	0	nan	0	nan
1923	21648	865.92	9424	942.4
1924	0	nan	0	nan
1925	0	nan	0	nan
1926	0	nan	0	nan
1927	19472	778.88	8384	838.4
1928	0	nan	0	nan
1929	21568	862.72	8944	894.4
1930	22496	899.84	9760	976.0
1931	23312	932.48	10304	1030.4
1932	26736	1069.44	13248	1324.8
1933	28112	1124.48	14656	1465.6
1934	21472	858.88	9408	940.8
1935	22496	899.84	9760	976.0
1936	27952	1118.08	13744	1374.4
1937	32096	1283.84	17488	1748.8
1938	30368	1214.72	15744	1574.4
1939	24400	976.0	11440	1144.0
1940	22704	908.16	9776	977.6
1941	22592	903.68	10176	1017.6
1942	26752	1070.08	13952	1395.2
1943	22752	910.08	10528	1052.8
1944	25104	1004.16	12224	1222.4
1945	23376	935.04	11024	1102.4
1946	21968	878.72	9680	968.0
1947	21136	845.44	9360	936.0
1948	21136	845.44	9472	947.2
1949	22128	885.12	10048	1004.8
1950	22288	891.52	10080	1008.0
1951	24096	963.84	11600	1160.0
1952	25568	1022.72	13536	1353.6
1953	20592	823.68	9056	905.6
1954	0	nan	0	nan
1955	0	nan	0	nan
1956	0	nan	0	nan
1957	17840	713.6	7536	753.6
1958	0	nan	0	nan
1959	18720	748.8	7744	774.4
1960	18432	737.28	7760	776.0
1961	19392	775.68	8304	830.4
1962	21472	858.88	9408	940.8
1963	22496	899.84	10176	1017.6
1964	26928	1077.12	13776	1377.6
1965	20832	833.28	9040	904.0
1966	0	nan	0	nan
1967	0	nan	0	nan
1968	22368	894.72	9744	974.4
1969	21760	870.4	9552	955.2
1970	21920	876.8	9376	937.6
1971	22256	890.24	9424	942.4
1972	21456	858.24	9104	910.4
1973	21616	864.64	9520	952.0
1974	22736	909.44	10720	1072.0
1975	25120	1004.8	12592	1259.2
1976	29840	1193.6	15120	1512.0
1977	0	nan	0	nan
1978	30112	1204.48	15984	1598.4
1979	0	nan	0	nan
1980	31248	1249.92	16608	1660.8
1981	0	nan	0	nan
1982	24608	984.32	11408	1140.8
1983	0	nan	0	nan
1984	0	nan	0	nan
1985	32528	1301.12	17488	1748.8
1986	0	nan	0	nan
1987	0	nan	0	nan
1988	32256	1290.24	16992	1699.2
1989	31024	1240.96	16768	1676.8
1990	0	nan	0	nan
1991	0	nan	0	nan
1992	27104	1084.16	13120	1312.0
1993	34000	1360.0	18192	1819.2
1994	37088	1483.52	21248	2124.8
1995	20784	831.36	8960	896.0
1996	0	nan	0	nan
1997	23168	926.72	10864	1086.4
1998	26576	1063.04	14064	1406.4
[truncated: 898 more rows]
