# Supplementary material for: An epifluorescence microscope design for naturalistic behavior and cellular activity in freely moving Caenorhabditis elegans
Source: Nat Commun. 2026 May 19;17:4411. doi: 10.1038/s41467-026-72709-w (PMC13187321; doi:10.1038/s41467-026-72709-w)
Supplement: Supplementary file 8 — Source data [file 41467_2026_72709_MOESM8_ESM.zip › fig3 ASH/TQ5856/worm14.csv]

RFP_raw	GCaMP_raw
36528	18048
43872
49840	27232
59040
57376
53152	23072
50448	22336
54592
50464	21872
59136	27024
59840	21568
49616	22688
52560	20848
59248	21216
66864	21232
75328	19120
75856
59920	18320
58160	20304
61936	22736
60384	23808
53712	24512
62512
54800	24448
57312	24864
57040	22128
49904	21264
47680	21504
48816	19600
38176	19520
45952	24256
50928	22672
49136	23408
45568	21744
42432	22736
37376	22608
38656	19984
42736	19456
38448	20608
50672	20576
58000
60896	21472
49632
55904	19776
53712	18112
27264	18512
29248	17632
27248	18560
	23712
41776	22912
34992	24400
34720	21104
33456	21248
41536	18016
38048	21152
50304	20016
50784	17968
40176	20352
44800	22816
53568	20736
59440
65776
85216
96816	22224
93232	21088
95136	23936
79024
62592	20336
46624	19104
48976	22400
54064
58880	22160
62320
56896
58064
57136	22624
54112
55968	20784
45040	21856
49840	22832
43952	19392
37888	15856
31136	17648
33472	21024
40224	20736
43984	18976
43696
49872	20688
51424
51616	17200
50896	16592
50720	15664
51088	16256
46384	16240
52960	14816
53712	14032
41200	15488
43392	16096
42688	18416
45552	21344
51600	22240
52672	24176
56560	22560
54944
50464
41904	19952
48288	19760
49760	19520
39712	17792
45632	18656
38448	19152
33616	20080
41760
42288
44112	21872
41920	23280
48464	22400
48800
47584
46096
58144
69024	29376
89776	26416
106464	19616
71840	17712
62688
83616	20832
60080
69904	32336
57040	26880
64208	31936
73632
73600
51904	24288
47872
39104
33888
37296
30768	15008
34016	12496
39104	12800
45328	13248
39104	12016
39616	13584
40128
42400	22608
47344	20048
47296	20928
44304	17760
33840
41232	21920
43344	22288
46352
54624
60912
50784	17920
52688	16576
45616	16320
44752	16672
48192	15760
33136	12736
23952	11536
	11104
	13024
	11888
	10880
	10560
	11872
	12576
	13040
23632	13440
23152	14096
23872	14128
18704	14816
24736	12976
23920	15552
26336	17120
36832	19184
40208	27936
62784	31456
71568
69936
70560
69088	32176
70128
68576
67136
65712
56288
49040	19616
45168
47472
54400	20176
46144	16720
40032
47952
64896
59056
58864
64432
62048	21456
54256	20144
48272	18448
44736	19712
37392	18368
37760
37968	21184
44816
44080
45360	21344
46672	20848
48176	18144
40032	19760
37520
50272
53696
52592
56512
48352
55952	23152
49952	23728
42560	23792
38176	21424
37600	21888
28736	26400
40784	29296
50432	25728
50368	22640
50912	21184
51664	23264
52336	20256
50000	17584
40784	15936
33104	16992
34208	17648
40896	18448
44288	16864
41968	17536
41216	18592
38912	22496
42432	23296
52368	20144
39968	20192
39056	20704
36176
39088	21664
42336	20512
41712	18240
41888	22224
35504	19376
36272	20112
35392	18480
34576	18864
29904	17952
26080	18016
25344	19072
26864	17552
27936	17968
29232	16832
30480	16512
29248	15664
27840	14992
25488	15504
25296	14368
24080	13856
24576	14080
25616	13584
26048	14848
	15648
30352	16544
	17904
31696	15968
29568	15680
26816	16128
28528	15376
27072	14992
25744	15136
24896	15040
24208	14960
24352	14144
23904	14576
	14416
22544	14736
	13584
	15504
23744	15408
28096	15408
24992	13696
24848	15504
23600	14944
25216	15328
29200	14800
25968	14320
25456	15136
25616	15680
25472	16768
	17344
25744	16384
	15296
25312	16736
25888	15552
29104	14112
24544	14128
24592	12720
22464	12416
22192	13072
22160	13216
22368	12896
21840	12704
21552	12832
	12640
	12672
	12112
	12160
	11456
	13008
	14224
23488	13632
	13120
24288	13024
22640	12592
22768	11440
21728	11680
21776	11424
	11152
	10160
	10320
	11968
	12640
21424	13328
23200	13600
24320	13632
24400	12464
23360	12560
	11888
	11936
	12080
	11728
	11296
	11968
	12304
	13232
22192	12336
22352	13040
22688	11664
22176	11616
	11616
	11344
	11168
	10432
	10784
	11568
	11136
	11264
	11280
	11616
	12432
21760	13616
23152	14720
23648	15232
24480	15136
25600	11984
	11376
	10800
	11600
	12336
	12032
	11760
22304	11760
	11360
	11008
	11552
	10880
	11488
	11264
	10608
	10720
	10464
	10752
	11392
	11184
	11840
	12416
	12688
	12576
21344	12144
	12640
	13232
	15360
23696	16080
26240	13776
25696	14432
27888	14912
	12816
27600	13584
30096	13248
24208	13440
24304	14576
26096	14848
29200	14304
26944	14016
24816	14496
24544	14160
	14128
	13472
	13680
21712	14752
	16032
23088	16336
26160	16592
25904	17472
25344	17712
26464	16800
32624	14800
25072	15408
24576	15440
27936	14672
30576	14704
32096	14288
30336	14304
27728	15680
28464	17504
34048	19440
39024	18768
37360	17728
37664	15824
32016	14432
25984	15216
25152	16112
28400	15568
26288	14976
25232	14400
22992	14624
23264	15376
	15360
23088	14704
23568	14752
23984	15168
24544	14976
26528	14464
32160	12576
31296	10800
24512	10208
23040	14608
26640	14880
25408	16400
28096	15072
28416	15600
31552	15680
30528	15744
29008	16144
30624	17680
32352	18080
34160	19024
30464	20656
34864	19104
34896	18784
39152	17216
32976	18432
44256	17648
47376	16480
50192	15952
40912	16832
36576	16992
33776	17552
35104	21744
45280	21872
48016	22048
52304	19104
49360	16032
30528	17168
29248	16320
27792	15792
26096	17024
26624	16736
24608	16720
23968	15408
	15984
22960	17408
32352	18752
34576	18736
36800	19376
34480	17488
35168	20400
30288	16240
35360	19696
37248	19200
36768	23296
38368	24464
39488	15648
26240	16912
28112	19824
34640	23024
35552	20368
44944	22352
47888	25952
43904	24080
51424	21648
44208	17808
46272	21824
43904	18112
41488	20112
35520	18272
35920	19232
32336	17152
29888	17856
31776	16560
27440	16224
24784	16224
31776	18272
32240	16752
32816	17696
33664	17936
32128	17200
30352	17088
27328	22272
38448	18720
33632	20992
33648	16288
32384	16720
28720	20080
36896	17056
28736	14832
27056	15136
28464	15552
30464	14896
27904	14176
28016	15136
28112	14064
30048	14272
26656	14272
27696	14224
29312	15744
34592	15136
39504	17296
40624	19568
43312	20176
40944	20512
44944	18656
49328	16432
28336	16160
27424	15456
30544	15696
25376	15360
26480	14704
24512	14096
23136	12144
21648	12032
20672	12704
22064	12512
22608	12800
22192	12208
22928	13008
23408	12160
22608	12256
22672	12544
	11904
23376	12800
23312	13056
23920	12320
23440	11728
	12096
	11872
	13104
	14336
25072	13344
24608	12832
24048	11632
	11728
	11808
	11408
	11584
	12192
	10832
	11424
	12224
	12368
	10048
	7952
	8512
	8608
	8464
	8480
	8800
	8672
	9904
	11296
	12448
24832	12544
	14720
24608	15248
26064	15008
24624	12736
	13840
	14320
26592	13200
25392	14400
28000	14784
29408	14688
	14688
	14432
	14608
	15664
	15552
24624	15504
27184	14688
23888	14448
	13808
	12496
	13264
	14080
	14560
	14224
	14576
	14640
23472	14720
24368	16688
25504	15904
26336	14256
24880	11248
	9376
	9392
	9152
	8496
	9840
	12672
24128	15552
28864	16608
33152	16160
28272	15904
26320	18672
26608	16288
30912	14512
26016	14512
24032	14048
23120	13920
23248	13184
22640	13600
23040	14064
23952	14544
25488	18032
30752	18928
43888	20720
44608	19776
52864	16192
46784	13760
28352	15168
28816	13248
27280	15456
25024	15520
24256	14544
24336	15648
23104	14336
22992	14576
	14304
25632	16096
29984	16560
36384	15664
31776	15696
30672	13792
30912	13760
32080	15312
29488	13904
31920	14112
32832	14896
36656	15312
39104	16944
43888	17152
43200	13952
27632	13280
24416	13728
23536	17072
27248	15200
28224	14144
23792	15680
31856	15440
29056	14880
29360	15648
35216	15312
30144	15472
32336	16336
32048	17136
29600	16576
26320	16848
25904	15312
24144	13792
	13936
	15584
24160	15008
30272	16208
36736	14512
30176	16528
36688	15344
34352	15152
34864	17552
41792	17200
46048	16864
45008	16192
39280	16272
38880	15504
37728	14784
32976	15440
37936	17328
50128	20048
50256	20384
52304	16400
38672	15424
31072	13920
24080	14464
24896	17248
29008	18128
31824	18480
32976	15488
26496	15856
26224	16848
25440	15728
25824	15584
25088	15888
26032	16336
23328	15936
28000	12480
23600	12848
23392	12944
23552	14528
25760	14512
25888	14480
24448	13968
23904	14800
24064	15024
27472	15536
26416	14896
29152	13568
27856	14864
28880	14512
28288	13536
27408	13200
24944	12240
23600	12688
23120	12736
23312	13072
22912	13952
28432	13760
26576	12320
29664	15360
37792	14096
35776	14144
27920	14464
26224	14816
31056	13136
30416	14000
29008	13536
26224	13024
25104	13744
23568	13184
23168	12400
22288	12416
	14432
	12560
	13232
24112	13440
23408	12992
22992	13008
25216	12640
24448	12256
23360	11952
22672	11680
22624	11168
21840	10416
	11008
	10768
21152	11584
23360	11792
23872	12064
27024	11648
23856	12400
23376	12720
23456	13312
24464	12640
25392	12960
24976	12528
30528	12576
23968	12784
	12368
	12400
23152	12096
	11040
	11120
	11536
	11648
	11472
	11632
22080	9664
22352	9440
	9728
	9136
	9680
	9280
	9152
	10704
	11328
21728	12000
	12944
24240	13648
27040	13392
25584	12496
	10080
	9840
	9936
	10080
	9952
	9696
	9648
	10784
	11168
	11424
	11008
	9936
	7984
	8256
	8528
	8416
	8144
	8624
	9152
	9696
	10736
	12608
25120	12640
28000	13024
32112	12480
	12944
36512	12976
	14176
32096	15008
37200	17952
38608	13968
35616	14304
35648	16384
42576	15872
46992	16416
42144	15728
40192	17808
39248	16880
37184	17728
35952	16128
31728	16496
30656	15232
33680	14528
34016	13536
29392	14000
29808	13328
36144	16080
43504	16512
50128	17248
53712
55648	13808
46432	14048
46272	13184
36912	12512
30976	12160
28752	12032
25584	12064
23600	12432
24176	12880
30224	14032
31200	12304
32048	12720
33296	12912
35104	12512
34512	13744
35200	13936
35184	14176
46320
46896
42800	14048
41456
40592	14128
42496	13440
36928	14816
38384	14064
30640	15408
27984	14736
31648	15888
28560	14144
23632	11136
23184	12896
28416	12736
	13456
34800	13296
32304	14016
30704	15648
34368	15856
39744	14816
32368	14384
46448	15104
37680	14448
41184	12464
33184	11888
30160	12816
31248	12704
25520	13728
29792	15088
29648	14288
27552	14144
29824	14112
32144	14064
27200	13840
35136	14320
26480	14112
30016	13232
26592	12992
28432	12960
24144	14704
25824	14928
28096	13472
28032	12608
28256	12144
27200	12784
27808	12928
34528	12480
32064	12304
27632	12224
26320	12672
24176	12224
22800	12144
21824	14048
23584	15008
25760	13104
24064	13312
27568	13952
32032	12320
29072	12288
26080	12736
23600	14912
28384	14080
24736	13632
23856	14080
23488	13648
	13296
	13936
	13392
	12400
22864	11264
	12512
23888	13120
27072	13952
32592	14320
34592	14800
36672	14336
31920	12752
25904	13488
24288	14080
26608	13568
31536	13152
26448	12304
26608	11600
25920	12848
26896	12896
	5424
31136	15216
32624	16416
33808	16704
35840	13456
28320	14560
24048	14112
27472	12832
24640	12512
23296	12496
	11776
27136	13056
32448	12704
35152	12256
33536	13440
33520	13264
34528	13792
32736	12816
31888	14960
31456	15424
30704	14336
32912	11936
26656	11984
25952	11568
24272	11216
22544	11200
22560	10736
	11664
	11264
	11376
	10384
	11248
	11632
23520	12624
24496	12784
26704	13376
25408	12544
26512	13024
26096	13184
26544	13456
25504	13840
28176	13664
26656	14016
26976	13456
24848	12672
24160	12992
23216	13760
23312	14400
23808	13776
	12512
	12480
25648	12880
24144	13952
31584	12320
25568	12816
34560	14592
34096	13072
35840	12048
27328	11504
23200	11648
24272	11920
	11792
	12864
24448	12672
	12880
	12112
24304	12592
23312	12688
27040	13264
31696	13072
34704	13168
35824	12336
38688	13248
37520	13904
39568	14480
42944	13904
39040	13632
34496	13664
30256	14016
25296	14544
24544	13504
23168	13008
	14192
26160	14112
28688	13760
28976	14256
27536	13888
28224	13616
29936	12816
36784	10960
27936	10768
30672	11632
28880	13200
	12752
38288	12080
33584	11552
26704	10848
24576	10480
23264	10320
	10192
	12272
	13200
27168	13712
34272	13504
33792	13920
37792	14704
39776	15408
48528	16432
51184	15568
54960	14928
53248	15808
51776	15440
46272	15328
41184	16272
38528	15392
35280	15712
33296	16272
28064	15264
28768	13200
27616	13216
32544	15584
38656	16928
41728	17792
44624	15376
47296	13792
40016	13056
40640	11504
41664	12512
46304	12480
43984	12720
45280	4832
	11888
34208	11936
31616	13504
33056	14992
38576	16640
42032	16864
41248	17760
43856	16336
48080	13968
39904	14576
41584	16000
46880	17984
48704	16336
46176	15312
43248	15744
44432	15600
38576	14512
32832	14720
32000	15344
30960	13616
28832	14592
28992	14640
35568	14512
44784	16896
48704	15280
52368	12848
37488	18544
32480	14000
27552	17440
42688	17520
49104	16208
43744	15920
43376	15264
38304	15216
42864	15712
46176	15184
48528	13872
40752	14752
41280	16720
39968	15248
38656	12144
30752	10528
32704	10992
26880	10928
	9808
	14848
33136	16528
50784
59008
53072	15264
52736	15744
40464	17376
50048
48560	17504
46400	15632
41600	15760
40960	14784
38592	13632
35312	15168
35456
50048	14608
	15440
55568	15840
51984	13632
46064
48704	13392
50880	13296
51504	13072
	12896
46368	12512
41104	12944
40112	14160
43600	13952
40224	13216
37808	16608
45856	16896
43376	16144
49824	16656
49632	15696
50032	15920
50608	15312
51664	14592
50224	15856
47776	16240
48224	15456
51536	15856
48240	16336
43536	16480
34720	14480
34528	16656
31296	15136
31984	14288
29824	15632
28080	13328
31808	14608
41232	17024
48880	16160
54752	16528
51696	18240
44736	15424
43072	15184
38000	13424
41056	14400
40912	13664
37344	12192
34272	12784
27968	12592
27296	12704
25392	12768
25264	13280
26096	15152
34672	15968
42464	13808
40768	13456
38832	17136
57008	16160
48864	13344
47632	12640
41696	14544
48480	15376
56880	13648
37296	13728
36768	13184
37920	14976
33472	15200
32800	14784
28448	13872
26000	13424
25712	13696
25248	13840
25168	12864
26464	13552
27888	13632
28208	13552
38192	14704
36816	13904
37776	12512
33872	5040
37600	13568
36784	12448
32112	12240
25808	11424
23120	11696
23008	12464
25152	14384
30144	14096
26816	12672
26640	12672
28672	14864
32064	15520
39152	13360
25616	12992
30336	13392
32752	13728
30544	12960
27632	13296
24816	12912
24816	13584
	11056
	13024
23536	12688
	12096
24384	12720
28736	12096
32544	12464
30480	14240
	13696
34048	13024
36992	13120
30752	12816
30064	13472
36512	12864
37344	12032
32928	11344
27456	11296
27216	11616
23520	11200
24272	11792
25760	11296
25008	11664
25456	11920
26752	12272
28880	12336
31760	12832
31808	13088
30256	13664
34384	13856
35488	13024
36736	12752
31200	13120
27296	12832
23680	12224
	11760
	12704
	10080
	10640
	12416
	12624
	13344
30416	12416
	12496
	11600
26704	12592
25760	11440
25024	11472
22624	11712
	11904
25184	11248
24992	11088
24624	10944
25136	4928
26016	10912
28064	11952
30304	14336
31408	14240
37792	15040
35440	14544
32128	12896
28784	12304
25328	11168
23632	12320
24912	13360
28432	14464
30256	13536
31280	12912
27632	13376
25232	13840
27488	13776
25008	12912
27472	13792
27616	12944
26288	14304
32528	12832
30480	12752
31056	14224
26208	11840
22992	11120
	11472
	12576
	14688
27136	14800
27152	15824
27296	13984
25296	12832
25824	12480
26896	13744
28736	12992
33936	12880
34896	13568
32656	14080
35216	14656
33248	12752
24784	13744
23424	13136
24000	13088
27520	12640
26992	11888
25392	13024
28208	13520
32096	11856
33408	12512
27152	13328
32384	14000
28496	13984
27984	13920
26912	13424
27040	13360
25104	12800
23648	11776
23296	13536
22896	13056
23776	13744
27840	15280
30704	15472
33552	15264
34896	14496
30320	12976
28304	11040
24000	11152
22752	11136
22048	11520
22080	11712
22240	12016
22704	12576
25568	14976
28992	13024
32064	12096
27232	13376
28624	14576
	12416
	13600
	13456
31840	13312
31808	13248
30400	13648
30144	13440
27744	13536
26144	12640
25936	12832
24624	13216
23568	12816
23136	13456
	12176
	12800
23760	13008
23872	12832
25472	12656
27488	11984
27136	12000
25744	10960
24336	10592
23248	10528
	10960
	11712
23488	12048
24416	12512
28000	12400
28432	12416
31936	11328
26304	12224
29536	13168
34128	13552
37152	13088
33184	13216
	13264
	12976
	12688
30016	12464
	12704
26384	12208
27328	12560
23312	11792
24672	11632
23824	11632
23376	10320
	10464
	10912
22176	10736
22080	10560
22512	10368
21872	10384
22192	10688
23088	10480
	10816
	10112
	10160
	11808
24048	13136
27232	12880
27472	13248
27232	12048
	11056
	9856
	10128
	10128
	10352
	10816
	10432
	10544
	10512
	10544
22416	10368
	10368
	10688
	8400
	7136
	8016
	7696
	7536
	7088
	7200
	8112
	9888
	11424
	12464
26960	13104
32736	13040
36688	12416
36736	11632
35968	12336
35696	13008
35840	12688
38272	12336
37920	11920
36368	12096
34576	11008
35312	12880
38368
57216	18144
61072
62064
57456
58448	17024
52480	16896
53072	17904
48592
47632	18032
47456	18832
47744	16800
46256	13776
41584	16336
41936	16912
36368	17664
36240	16768
29968	17376
30768	15008
29200	14608
26224	15760
31680	15872
30512	13680
36464	17008
40512	15616
41584	14800
40688	15040
39152	13664
31392	13472
28800	13728
30144	14176
28256	15536
35952	22496
44032	20544
53904	19632
48496	19216
57424	14624
39456	16272
36688	14880
	15904
38080	16400
47216
45904
50816
50848
45904	21056
46992	18512
44816
49920
51312	19568
50192	19392
49488	15920
41392	16912
33056	16816
33584	17520
27408	15984
25536	16192
23456	16928
26000	17696
25920	17664
35392	19088
34096	17792
36160	18832
41392	17824
40976	17760
31712	20416
36800	22816
36464	20832
40384	17856
31360	19344
32320	19088
39488	16256
39056	14848
30880	13552
31536	13120
29456	13152
30736	13696
30672	13712
25968	15664
26480	16336
26928	15104
24448	18080
24016	18688
25648	20016
29632	20832
28736	19888
29008	19488
31552	15664
	15152
27296	16864
35360	18560
28160	15152
33952	17600
29680	18880
30992	16000
28112	20256
25440	22768
26448	23888
31344	25440
28096	21728
33680	24944
35472	24896
35104	21200
35184	17968
32384	19776
34720	18896
35520	17536
32784	16288
37520	15168
32400	18144
30448	20560
23936	17408
22400	17120
23760	16352
24992	17920
25840	17680
28848	18432
25632	17744
24320	17360
	18496
29360	19024
24384	18592
35728	19216
28688	19616
36832	17808
35856	19856
29536	18208
36688	19488
33088	16928
28736	20928
33536	18288
40624	18656
39872	18944
45056	22224
53856	24256
55696	24688
61520
54016	17984
53104
50784
48432	21872
43584	21600
42944	21584
40144	20848
38688	22432
38048	20096
34896	18448
38704	20528
39168	20592
36848	20032
35216	22640
33952	21328
35584	19408
32432	16384
28912	15888
27712	15184
30128	19680
34432	17968
35360	16400
43248	17312
37424	16768
38064	18288
40960	19296
34288	22912
44128	24944
45536	22144
45408	19264
43120	20128
40864	18992
40384	20832
47936	17744
40624	16608
43568	16384
42720	17120
52016	15248
56688	17296
53504
59936
58464
53264	22400
55456
57232
52992
57024	20496
56416
65360
60880	17088
56288	17264
47312	15328
36016	15216
36592	15872
32688	17904
33472	17792
23760	20688
36560	26736
41968	19968
47504	19728
38096	17600
49392	18192
46752
41376	16736
43744	16928
36768	16736
42640	15856
36432	15008
40752	14496
42464	13504
	14176
	15200
43248	15920
39504	17856
43024
50784
54560	19424
52912
58992	16032
49552	19056
48016	18000
42928	19376
40784	19328
34672	19392
28240	16400
32448	17792
37936	17008
42704	16048
38896	15664
41008	16704
37136
61312
72160	18528
82272	15648
	15280
64736	14768
61472	16928
56752	17376
64800	15824
53392	16224
43280	14640
35424	10608
31600	15648
30704	16608
33696	16240
35008
44192	21600
61856	20336
58032	18592
48512	20704
42336	15600
47472	21088
52224	18144
66640	18576
80496	17328
69600	16944
59088	15456
61968	21472
57360	19424
60976	21184
75344	22176
82480
73664
70144
74480	18048
59136
61072
60944	19984
57680	16240
52272	15344
43008	17296
48816	19008
46640	16544
51712	16768
46272	14832
58640	17984
	16432
59664	15104
	14480
52384	15552
49056	16528
55216	18816
58688
62352
63008
65040
68080
63424	22416
56752
49520
56320
56992
56976	22944
51664	20912
50208	19632
50432	19376
49840	18000
55840	17104
53088	17616
53136	21264
58576
73904	22096
72016	17760
65136
65584
63776	16848
45168	15744
53600	16144
54912	15296
55520
58736	15728
59024	16528
59280	17280
60816	17456
60368	17296
50496	17568
52304	17904
49872	18288
46368	17968
50768	18816
54288	20192
56448	20208
52528	21776
57616	24048
55376	20224
58816	21184
55616	20592
56096	19376
49008
44224
47552
47872
51792	21584
53888	20592
45792	19456
38176	15552
35376	14848
30768	14688
27840	14096
28848	19360
35184	21728
58704	20160
56016	17216
	16896
45968	17968
48208	15360
47648	18256
49232	17616
52256	16768
47264	16544
47920	15472
50144	15872
40208	16704
44432	16784
49360	16032
54816	16224
58288	15424
57120	16784
59840
62144	17888
53552	19056
49376	18640
45568	14304
44752	16272
29056	16176
33984	17152
34848	17904
36592	17936
37904	15056
33072	13936
28368	12912
30544	12784
31824	16512
41104	17696
46480	16320
50784	16528
47072	14800
42464	15536
47152	15648
43776	13696
36224	13184
27088	13248
25328	16640
27744	17568
32896	16160
38304	14896
40288	14688
42080	14736
42768	14752
44288	14944
41456	14672
46992	14832
43808	14736
47248	16080
41696	15760
36256	15136
33968	15200
30704	13600
28880	15616
31920	17424
34240	16720
32640	17024
30048	17184
32592	17104
33824	17760
37376	17328
35312	16320
41856	16816
36896	16288
36608	16016
32384	15568
28976	14064
24416	12912
24272	12864
	14032
	13888
25488	15952
26768	16576
26032	16384
44992	17584
42832	14832
41712	15184
	14336
36400	14320
	14048
40736	14128
34592	14640
39776	16032
40240	16368
42128	15808
35184	15472
32624	15312
28896	14784
28240	15152
30576	15456
30944	15904
32496	15024
31280	14864
31712	12432
30224	12832
27936	14816
29520	13680
26368	13952
27472	15744
28096	16224
29184	16608
32496	16976
38720	17248
39248	17056
45168	18560
51152	17760
49792	16992
49008	16480
47840	15280
41440	14800
34672	11536
29280	12256
27104	11376
24480	11744
	13008
23232	13296
	12720
24592	13568
	14288
24960	15568
27328	15968
29712	14960
28864	14096
26640	13120
24256	16272
27536	17168
31200	18480
32496	17088
32624	18048
42704	16224
41728	14720
37616	16704
41040	16800
44688	16384
40160	14592
36880	5120
29008	12336
	4432
23984	12496
26432	4960
31152	15808
48512	14256
49008	16320
41664	16912
47136	17056
47728	16528
46848	17808
39904	17856
41408	16496
34992	17600
36208	16224
35104	14800
33200	13984
29696	14192
30704	14624
29360	15440
29744	16672
26672	13040
27552	14832
26528	13872
26592	18320
	20112
48000	16144
32576	18272
32336	17312
54160	20176
39456	17312
38816	15008
34736	16672
30480	15568
31456	14624
25600	14320
23728	14768
24352	14800
25056	15808
25392	17680
30800	17312
34976	19392
41760	17952
45968	17872
45472	17232
[truncated: 265 more rows]
