# Supplementary material for: An epifluorescence microscope design for naturalistic behavior and cellular activity in freely moving Caenorhabditis elegans
Source: Nat Commun. 2026 May 19;17:4411. doi: 10.1038/s41467-026-72709-w (PMC13187321; doi:10.1038/s41467-026-72709-w)
Supplement: Supplementary file 8 — Source data [file 41467_2026_72709_MOESM8_ESM.zip › fig3 ASH/TQ5856/worm14G.csv]

frame	25px_sum	25px_mean	10px_sum	10px_mean
0	18048	721.92	9136	913.6
1	0	nan	0	nan
2	27232	1089.28	16896	1689.6
3	0	nan	0	nan
4	0	nan	0	nan
5	23072	922.88	13584	1358.4
6	22336	893.44	12448	1244.8
7	0	nan	0	nan
8	21872	874.88	10944	1094.4
9	27024	1080.96	16160	1616.0
10	21568	862.72	11328	1132.8
11	22688	907.52	12816	1281.6
12	20848	833.92	11600	1160.0
13	21216	848.64	12336	1233.6
14	21232	849.28	12272	1227.2
15	19120	764.8	10192	1019.2
16	0	nan	0	nan
17	18320	732.8	9920	992.0
18	20304	812.16	10736	1073.6
19	22736	909.44	12720	1272.0
20	23808	952.32	13536	1353.6
21	24512	980.48	13616	1361.6
22	0	nan	0	nan
23	24448	977.92	14464	1446.4
24	24864	994.56	14528	1452.8
25	22128	885.12	12912	1291.2
26	21264	850.56	11456	1145.6
27	21504	860.16	12016	1201.6
28	19600	784.0	10208	1020.8
29	19520	780.8	10160	1016.0
30	24256	970.24	14112	1411.2
31	22672	906.88	12912	1291.2
32	23408	936.32	13360	1336.0
33	21744	869.76	11824	1182.4
34	22736	909.44	13200	1320.0
35	22608	904.32	12960	1296.0
36	19984	799.36	10288	1028.8
37	19456	778.24	10224	1022.4
38	20608	824.32	10352	1035.2
39	20576	823.04	10048	1004.8
40	0	nan	0	nan
41	21472	858.88	11632	1163.2
42	0	nan	0	nan
43	19776	791.04	11248	1124.8
44	18112	724.48	8928	892.8
45	18512	740.48	8352	835.2
46	17632	705.28	8144	814.4
47	18560	742.4	8784	878.4
48	23712	948.48	13392	1339.2
49	22912	916.48	12464	1246.4
50	24400	976.0	14000	1400.0
51	21104	844.16	11344	1134.4
52	21248	849.92	11312	1131.2
53	18016	720.64	8368	836.8
54	21152	846.08	10816	1081.6
55	20016	800.64	10304	1030.4
56	17968	718.72	9088	908.8
57	20352	814.08	10576	1057.6
58	22816	912.64	12608	1260.8
59	20736	829.44	10656	1065.6
60	0	nan	0	nan
61	0	nan	0	nan
62	0	nan	0	nan
63	22224	888.96	10976	1097.6
64	21088	843.52	10384	1038.4
65	23936	957.44	13168	1316.8
66	0	nan	0	nan
67	20336	813.44	11600	1160.0
68	19104	764.16	10256	1025.6
69	22400	896.0	13168	1316.8
70	0	nan	0	nan
71	22160	886.4	13376	1337.6
72	0	nan	0	nan
73	0	nan	0	nan
74	0	nan	0	nan
75	22624	904.96	13552	1355.2
76	0	nan	0	nan
77	20784	831.36	11472	1147.2
78	21856	874.24	13248	1324.8
79	22832	913.28	14112	1411.2
80	19392	775.68	10336	1033.6
81	15856	634.24	7632	763.2
82	17648	705.92	9584	958.4
83	21024	840.96	12368	1236.8
84	20736	829.44	11536	1153.6
85	18976	759.04	10160	1016.0
86	0	nan	0	nan
87	20688	827.52	12208	1220.8
88	0	nan	0	nan
89	17200	688.0	9280	928.0
90	16592	663.68	8928	892.8
91	15664	626.56	7744	774.4
92	16256	650.24	8624	862.4
93	16240	649.6	8416	841.6
94	14816	592.64	7392	739.2
95	14032	561.28	7136	713.6
96	15488	619.52	8288	828.8
97	16096	643.84	8304	830.4
98	18416	736.64	10576	1057.6
99	21344	853.76	12880	1288.0
100	22240	889.6	13488	1348.8
101	24176	967.04	14848	1484.8
102	22560	902.4	13392	1339.2
103	0	nan	0	nan
104	0	nan	0	nan
105	19952	798.08	10560	1056.0
106	19760	790.4	10656	1065.6
107	19520	780.8	10880	1088.0
108	17792	711.68	9808	980.8
109	18656	746.24	10576	1057.6
110	19152	766.08	10528	1052.8
111	20080	803.2	11088	1108.8
112	0	nan	0	nan
113	0	nan	0	nan
114	21872	874.88	12256	1225.6
115	23280	931.2	13904	1390.4
116	22400	896.0	13456	1345.6
117	0	nan	0	nan
118	0	nan	0	nan
119	0	nan	0	nan
120	0	nan	0	nan
121	29376	1175.04	17296	1729.6
122	26416	1056.64	15184	1518.4
123	19616	784.64	10656	1065.6
124	17712	708.48	9024	902.4
125	0	nan	0	nan
126	20832	833.28	9424	942.4
127	0	nan	0	nan
128	32336	1293.44	21360	2136.0
129	26880	1075.2	16624	1662.4
130	31936	1277.44	22256	2225.6
131	0	nan	0	nan
132	0	nan	0	nan
133	24288	971.52	14576	1457.6
134	0	nan	0	nan
135	0	nan	0	nan
136	0	nan	0	nan
137	0	nan	0	nan
138	15008	600.32	8128	812.8
139	12496	499.84	6080	608.0
140	12800	512.0	7072	707.2
141	13248	529.92	7184	718.4
142	12016	480.64	6144	614.4
143	13584	543.36	6848	684.8
144	0	nan	0	nan
145	22608	904.32	13600	1360.0
146	20048	801.92	10768	1076.8
147	20928	837.12	11904	1190.4
148	17760	710.4	8944	894.4
149	0	nan	0	nan
150	21920	876.8	13488	1348.8
151	22288	891.52	13104	1310.4
152	0	nan	0	nan
153	0	nan	0	nan
154	0	nan	0	nan
155	17920	716.8	9872	987.2
156	16576	663.04	7632	763.2
157	16320	652.8	7200	720.0
158	16672	666.88	7440	744.0
159	15760	630.4	7264	726.4
160	12736	509.44	5520	552.0
161	11536	461.44	4976	497.6
162	11104	444.16	4704	470.4
163	13024	520.96	5584	558.4
164	11888	475.52	5088	508.8
165	10880	435.2	4576	457.6
166	10560	422.4	4448	444.8
167	11872	474.88	5104	510.4
168	12576	503.04	5360	536.0
169	13040	521.6	5648	564.8
170	13440	537.6	5888	588.8
171	14096	563.84	6272	627.2
172	14128	565.12	6512	651.2
173	14816	592.64	6624	662.4
174	12976	519.04	5712	571.2
175	15552	622.08	6816	681.6
176	17120	684.8	8448	844.8
177	19184	767.36	10784	1078.4
178	27936	1117.44	18096	1809.6
179	31456	1258.24	20288	2028.8
180	0	nan	0	nan
181	0	nan	0	nan
182	0	nan	0	nan
183	32176	1287.04	22640	2264.0
184	0	nan	0	nan
185	0	nan	0	nan
186	0	nan	0	nan
187	0	nan	0	nan
188	0	nan	0	nan
189	19616	784.64	10624	1062.4
190	0	nan	0	nan
191	0	nan	0	nan
192	20176	807.04	11312	1131.2
193	16720	668.8	9088	908.8
194	0	nan	0	nan
195	0	nan	0	nan
196	0	nan	0	nan
197	0	nan	0	nan
198	0	nan	0	nan
199	0	nan	0	nan
200	21456	858.24	12608	1260.8
201	20144	805.76	11488	1148.8
202	18448	737.92	9904	990.4
203	19712	788.48	10784	1078.4
204	18368	734.72	9712	971.2
205	0	nan	0	nan
206	21184	847.36	11856	1185.6
207	0	nan	0	nan
208	0	nan	0	nan
209	21344	853.76	12352	1235.2
210	20848	833.92	12144	1214.4
211	18144	725.76	9632	963.2
212	19760	790.4	11328	1132.8
213	0	nan	0	nan
214	0	nan	0	nan
215	0	nan	0	nan
216	0	nan	0	nan
217	0	nan	0	nan
218	0	nan	0	nan
219	23152	926.08	13072	1307.2
220	23728	949.12	13456	1345.6
221	23792	951.68	13648	1364.8
222	21424	856.96	10672	1067.2
223	21888	875.52	11392	1139.2
224	26400	1056.0	14560	1456.0
225	29296	1171.84	16800	1680.0
226	25728	1029.12	14320	1432.0
227	22640	905.6	11600	1160.0
228	21184	847.36	10576	1057.6
229	23264	930.56	12720	1272.0
230	20256	810.24	10816	1081.6
231	17584	703.36	8896	889.6
232	15936	637.44	8336	833.6
233	16992	679.68	8768	876.8
234	17648	705.92	9104	910.4
235	18448	737.92	10192	1019.2
236	16864	674.56	8544	854.4
237	17536	701.44	9232	923.2
238	18592	743.68	10496	1049.6
239	22496	899.84	13152	1315.2
240	23296	931.84	13376	1337.6
241	20144	805.76	11536	1153.6
242	20192	807.68	11344	1134.4
243	20704	828.16	11744	1174.4
244	0	nan	0	nan
245	21664	866.56	12160	1216.0
246	20512	820.48	10816	1081.6
247	18240	729.6	8736	873.6
248	22224	888.96	12512	1251.2
249	19376	775.04	9696	969.6
250	20112	804.48	10304	1030.4
251	18480	739.2	9024	902.4
252	18864	754.56	9152	915.2
253	17952	718.08	8640	864.0
254	18016	720.64	8560	856.0
255	19072	762.88	9632	963.2
256	17552	702.08	8400	840.0
257	17968	718.72	8768	876.8
258	16832	673.28	8464	846.4
259	16512	660.48	8176	817.6
260	15664	626.56	7616	761.6
261	14992	599.68	7248	724.8
262	15504	620.16	7376	737.6
263	14368	574.72	6944	694.4
264	13856	554.24	6448	644.8
265	14080	563.2	6512	651.2
266	13584	543.36	6416	641.6
267	14848	593.92	6928	692.8
268	15648	625.92	7248	724.8
269	16544	661.76	7792	779.2
270	17904	716.16	8432	843.2
271	15968	638.72	7632	763.2
272	15680	627.2	7392	739.2
273	16128	645.12	7536	753.6
274	15376	615.04	6992	699.2
275	14992	599.68	6464	646.4
276	15136	605.44	6944	694.4
277	15040	601.6	6800	680.0
278	14960	598.4	6656	665.6
279	14144	565.76	6304	630.4
280	14576	583.04	6672	667.2
281	14416	576.64	6640	664.0
282	14736	589.44	6624	662.4
283	13584	543.36	6320	632.0
284	15504	620.16	7312	731.2
285	15408	616.32	7056	705.6
286	15408	616.32	6864	686.4
287	13696	547.84	6176	617.6
288	15504	620.16	7152	715.2
289	14944	597.76	6784	678.4
290	15328	613.12	7232	723.2
291	14800	592.0	7008	700.8
292	14320	572.8	6848	684.8
293	15136	605.44	7040	704.0
294	15680	627.2	7232	723.2
295	16768	670.72	7648	764.8
296	17344	693.76	7824	782.4
297	16384	655.36	7456	745.6
298	15296	611.84	6832	683.2
299	16736	669.44	7728	772.8
300	15552	622.08	7168	716.8
301	14112	564.48	6528	652.8
302	14128	565.12	6592	659.2
303	12720	508.8	5792	579.2
304	12416	496.64	5744	574.4
305	13072	522.88	6208	620.8
306	13216	528.64	6272	627.2
307	12896	515.84	6096	609.6
308	12704	508.16	5984	598.4
309	12832	513.28	5856	585.6
310	12640	505.6	5776	577.6
311	12672	506.88	5696	569.6
312	12112	484.48	5472	547.2
313	12160	486.4	5584	558.4
314	11456	458.24	5184	518.4
315	13008	520.32	6144	614.4
316	14224	568.96	6704	670.4
317	13632	545.28	6224	622.4
318	13120	524.8	6288	628.8
319	13024	520.96	6064	606.4
320	12592	503.68	5760	576.0
321	11440	457.6	5232	523.2
322	11680	467.2	5328	532.8
323	11424	456.96	5104	510.4
324	11152	446.08	5136	513.6
325	10160	406.4	4592	459.2
326	10320	412.8	4576	457.6
327	11968	478.72	5504	550.4
328	12640	505.6	5936	593.6
329	13328	533.12	6096	609.6
330	13600	544.0	6160	616.0
331	13632	545.28	6384	638.4
332	12464	498.56	5808	580.8
333	12560	502.4	5792	579.2
334	11888	475.52	5296	529.6
335	11936	477.44	5392	539.2
336	12080	483.2	5280	528.0
337	11728	469.12	5168	516.8
338	11296	451.84	4896	489.6
339	11968	478.72	5504	550.4
340	12304	492.16	5776	577.6
341	13232	529.28	6256	625.6
342	12336	493.44	5696	569.6
343	13040	521.6	6096	609.6
344	11664	466.56	5408	540.8
345	11616	464.64	5392	539.2
346	11616	464.64	5392	539.2
347	11344	453.76	5168	516.8
348	11168	446.72	4976	497.6
349	10432	417.28	4672	467.2
350	10784	431.36	4816	481.6
351	11568	462.72	5216	521.6
352	11136	445.44	4976	497.6
353	11264	450.56	5184	518.4
354	11280	451.2	5168	516.8
355	11616	464.64	5296	529.6
356	12432	497.28	5696	569.6
357	13616	544.64	6224	622.4
358	14720	588.8	6624	662.4
359	15232	609.28	6592	659.2
360	15136	605.44	6784	678.4
361	11984	479.36	5216	521.6
362	11376	455.04	5024	502.4
363	10800	432.0	4880	488.0
364	11600	464.0	5184	518.4
365	12336	493.44	5600	560.0
366	12032	481.28	5600	560.0
367	11760	470.4	5472	547.2
368	11760	470.4	5360	536.0
369	11360	454.4	5104	510.4
370	11008	440.32	4784	478.4
371	11552	462.08	5072	507.2
372	10880	435.2	4720	472.0
373	11488	459.52	4976	497.6
374	11264	450.56	4912	491.2
375	10608	424.32	4656	465.6
376	10720	428.8	4592	459.2
377	10464	418.56	4480	448.0
378	10752	430.08	4592	459.2
379	11392	455.68	4912	491.2
380	11184	447.36	4832	483.2
381	11840	473.6	5440	544.0
382	12416	496.64	5616	561.6
383	12688	507.52	5808	580.8
384	12576	503.04	5824	582.4
385	12144	485.76	5648	564.8
386	12640	505.6	5888	588.8
387	13232	529.28	6128	612.8
388	15360	614.4	7072	707.2
389	16080	643.2	7296	729.6
390	13776	551.04	6192	619.2
391	14432	577.28	6368	636.8
392	14912	596.48	6896	689.6
393	12816	512.64	5968	596.8
394	13584	543.36	6320	632.0
395	13248	529.92	6016	601.6
396	13440	537.6	6112	611.2
397	14576	583.04	6768	676.8
398	14848	593.92	6896	689.6
399	14304	572.16	6592	659.2
400	14016	560.64	6496	649.6
401	14496	579.84	6656	665.6
402	14160	566.4	6368	636.8
403	14128	565.12	6496	649.6
404	13472	538.88	6336	633.6
405	13680	547.2	6416	641.6
406	14752	590.08	7056	705.6
407	16032	641.28	7728	772.8
408	16336	653.44	7712	771.2
409	16592	663.68	7760	776.0
410	17472	698.88	8256	825.6
411	17712	708.48	8352	835.2
412	16800	672.0	8128	812.8
413	14800	592.0	6880	688.0
414	15408	616.32	7072	707.2
415	15440	617.6	7120	712.0
416	14672	586.88	6640	664.0
417	14704	588.16	6720	672.0
418	14288	571.52	6512	651.2
419	14304	572.16	6544	654.4
420	15680	627.2	7424	742.4
421	17504	700.16	8528	852.8
422	19440	777.6	9792	979.2
423	18768	750.72	9328	932.8
424	17728	709.12	8656	865.6
425	15824	632.96	7536	753.6
426	14432	577.28	6336	633.6
427	15216	608.64	7056	705.6
428	16112	644.48	7584	758.4
429	15568	622.72	7168	716.8
430	14976	599.04	6688	668.8
431	14400	576.0	6528	652.8
432	14624	584.96	6672	667.2
433	15376	615.04	7040	704.0
434	15360	614.4	7120	712.0
435	14704	588.16	6752	675.2
436	14752	590.08	6576	657.6
437	15168	606.72	7008	700.8
438	14976	599.04	7088	708.8
439	14464	578.56	6752	675.2
440	12576	503.04	5840	584.0
441	10800	432.0	4976	497.6
442	10208	408.32	4688	468.8
443	14608	584.32	6624	662.4
444	14880	595.2	6592	659.2
445	16400	656.0	7200	720.0
446	15072	602.88	6976	697.6
447	15600	624.0	7344	734.4
448	15680	627.2	7696	769.6
449	15744	629.76	7696	769.6
450	16144	645.76	7760	776.0
451	17680	707.2	8560	856.0
452	18080	723.2	8496	849.6
453	19024	760.96	8912	891.2
454	20656	826.24	10000	1000.0
455	19104	764.16	9136	913.6
456	18784	751.36	8720	872.0
457	17216	688.64	8128	812.8
458	18432	737.28	8704	870.4
459	17648	705.92	8208	820.8
460	16480	659.2	7696	769.6
461	15952	638.08	7600	760.0
462	16832	673.28	8224	822.4
463	16992	679.68	8464	846.4
464	17552	702.08	8720	872.0
465	21744	869.76	11280	1128.0
466	21872	874.88	11584	1158.4
467	22048	881.92	11680	1168.0
468	19104	764.16	10032	1003.2
469	16032	641.28	8112	811.2
470	17168	686.72	8672	867.2
471	16320	652.8	8176	817.6
472	15792	631.68	7712	771.2
473	17024	680.96	8096	809.6
474	16736	669.44	8064	806.4
475	16720	668.8	7968	796.8
476	15408	616.32	7152	715.2
477	15984	639.36	8512	851.2
478	17408	696.32	9440	944.0
479	18752	750.08	10048	1004.8
480	18736	749.44	9792	979.2
481	19376	775.04	10144	1014.4
482	17488	699.52	8272	827.2
483	20400	816.0	10208	1020.8
484	16240	649.6	7504	750.4
485	19696	787.84	9808	980.8
486	19200	768.0	9616	961.6
487	23296	931.84	13696	1369.6
488	24464	978.56	14336	1433.6
489	15648	625.92	8096	809.6
490	16912	676.48	8752	875.2
491	19824	792.96	10864	1086.4
492	23024	920.96	12912	1291.2
493	20368	814.72	10336	1033.6
494	22352	894.08	12464	1246.4
495	25952	1038.08	15328	1532.8
496	24080	963.2	13952	1395.2
497	21648	865.92	12432	1243.2
498	17808	712.32	9040	904.0
499	21824	872.96	12640	1264.0
500	18112	724.48	9344	934.4
501	20112	804.48	11136	1113.6
502	18272	730.88	9232	923.2
503	19232	769.28	10368	1036.8
504	17152	686.08	8448	844.8
505	17856	714.24	8880	888.0
506	16560	662.4	8272	827.2
507	16224	648.96	8464	846.4
508	16224	648.96	8464	846.4
509	18272	730.88	9808	980.8
510	16752	670.08	8720	872.0
511	17696	707.84	9232	923.2
512	17936	717.44	9072	907.2
513	17200	688.0	8672	867.2
514	17088	683.52	8240	824.0
515	22272	890.88	12352	1235.2
516	18720	748.8	9664	966.4
517	20992	839.68	11520	1152.0
518	16288	651.52	8000	800.0
519	16720	668.8	8448	844.8
520	20080	803.2	10848	1084.8
521	17056	682.24	8704	870.4
522	14832	593.28	7488	748.8
523	15136	605.44	7808	780.8
524	15552	622.08	8000	800.0
525	14896	595.84	7552	755.2
526	14176	567.04	7264	726.4
527	15136	605.44	7776	777.6
528	14064	562.56	6944	694.4
529	14272	570.88	7312	731.2
530	14272	570.88	7568	756.8
531	14224	568.96	7232	723.2
532	15744	629.76	7920	792.0
533	15136	605.44	7408	740.8
534	17296	691.84	9072	907.2
535	19568	782.72	9920	992.0
536	20176	807.04	10272	1027.2
537	20512	820.48	10400	1040.0
538	18656	746.24	9376	937.6
539	16432	657.28	8064	806.4
540	16160	646.4	7712	771.2
541	15456	618.24	7376	737.6
542	15696	627.84	7424	742.4
543	15360	614.4	7168	716.8
544	14704	588.16	6912	691.2
545	14096	563.84	6752	675.2
546	12144	485.76	5632	563.2
547	12032	481.28	5696	569.6
548	12704	508.16	6064	606.4
549	12512	500.48	5968	596.8
550	12800	512.0	6224	622.4
551	12208	488.32	5920	592.0
552	13008	520.32	6192	619.2
553	12160	486.4	5872	587.2
554	12256	490.24	5920	592.0
555	12544	501.76	6160	616.0
556	11904	476.16	5696	569.6
557	12800	512.0	6320	632.0
558	13056	522.24	6320	632.0
559	12320	492.8	5600	560.0
560	11728	469.12	5280	528.0
561	12096	483.84	5456	545.6
562	11872	474.88	5520	552.0
563	13104	524.16	6272	627.2
564	14336	573.44	6800	680.0
565	13344	533.76	6416	641.6
566	12832	513.28	5936	593.6
567	11632	465.28	5200	520.0
568	11728	469.12	5216	521.6
569	11808	472.32	5408	540.8
570	11408	456.32	4960	496.0
571	11584	463.36	5072	507.2
572	12192	487.68	5440	544.0
573	10832	433.28	4672	467.2
574	11424	456.96	5056	505.6
575	12224	488.96	5520	552.0
576	12368	494.72	5424	542.4
577	10048	401.92	4208	420.8
578	7952	318.08	3360	336.0
579	8512	340.48	3616	361.6
580	8608	344.32	3776	377.6
581	8464	338.56	3792	379.2
582	8480	339.2	3776	377.6
583	8800	352.0	3904	390.4
584	8672	346.88	3856	385.6
585	9904	396.16	4576	457.6
586	11296	451.84	5216	521.6
587	12448	497.92	5856	585.6
588	12544	501.76	5696	569.6
589	14720	588.8	6816	681.6
590	15248	609.92	6992	699.2
591	15008	600.32	6992	699.2
592	12736	509.44	5952	595.2
593	13840	553.6	6736	673.6
594	14320	572.8	7248	724.8
595	13200	528.0	6496	649.6
596	14400	576.0	7056	705.6
597	14784	591.36	7072	707.2
598	14688	587.52	6944	694.4
599	14688	587.52	6912	691.2
600	14432	577.28	6816	681.6
601	14608	584.32	6688	668.8
602	15664	626.56	7360	736.0
603	15552	622.08	7376	737.6
604	15504	620.16	7488	748.8
605	14688	587.52	6912	691.2
606	14448	577.92	6608	660.8
607	13808	552.32	6384	638.4
608	12496	499.84	5696	569.6
609	13264	530.56	6128	612.8
610	14080	563.2	6656	665.6
611	14560	582.4	6944	694.4
612	14224	568.96	6464	646.4
613	14576	583.04	7008	700.8
614	14640	585.6	7008	700.8
615	14720	588.8	7040	704.0
616	16688	667.52	7760	776.0
617	15904	636.16	7184	718.4
618	14256	570.24	6640	664.0
619	11248	449.92	4928	492.8
620	9376	375.04	4000	400.0
621	9392	375.68	3984	398.4
622	9152	366.08	3792	379.2
623	8496	339.84	3552	355.2
624	9840	393.6	4224	422.4
625	12672	506.88	5536	553.6
626	15552	622.08	7120	712.0
627	16608	664.32	7696	769.6
628	16160	646.4	7696	769.6
629	15904	636.16	7664	766.4
630	18672	746.88	8976	897.6
631	16288	651.52	8208	820.8
632	14512	580.48	7120	712.0
633	14512	580.48	7152	715.2
634	14048	561.92	6736	673.6
635	13920	556.8	6672	667.2
636	13184	527.36	6400	640.0
637	13600	544.0	6560	656.0
638	14064	562.56	6864	686.4
639	14544	581.76	7184	718.4
640	18032	721.28	9104	910.4
641	18928	757.12	9504	950.4
642	20720	828.8	10928	1092.8
643	19776	791.04	10512	1051.2
644	16192	647.68	8112	811.2
645	13760	550.4	6608	660.8
646	15168	606.72	7440	744.0
647	13248	529.92	6288	628.8
648	15456	618.24	7264	726.4
649	15520	620.8	7472	747.2
650	14544	581.76	6720	672.0
651	15648	625.92	7312	731.2
652	14336	573.44	6720	672.0
653	14576	583.04	7104	710.4
654	14304	572.16	7024	702.4
655	16096	643.84	8192	819.2
656	16560	662.4	8528	852.8
657	15664	626.56	8016	801.6
658	15696	627.84	8096	809.6
659	13792	551.68	6864	686.4
660	13760	550.4	6800	680.0
661	15312	612.48	7888	788.8
662	13904	556.16	7024	702.4
663	14112	564.48	7264	726.4
664	14896	595.84	7744	774.4
665	15312	612.48	7760	776.0
666	16944	677.76	8592	859.2
667	17152	686.08	8448	844.8
668	13952	558.08	6800	680.0
669	13280	531.2	6288	628.8
670	13728	549.12	6432	643.2
671	17072	682.88	8032	803.2
672	15200	608.0	7312	731.2
673	14144	565.76	6816	681.6
674	15680	627.2	7536	753.6
675	15440	617.6	7312	731.2
676	14880	595.2	7552	755.2
677	15648	625.92	7920	792.0
678	15312	612.48	7984	798.4
679	15472	618.88	7696	769.6
680	16336	653.44	8192	819.2
681	17136	685.44	8720	872.0
682	16576	663.04	8256	825.6
683	16848	673.92	8304	830.4
684	15312	612.48	7264	726.4
685	13792	551.68	6496	649.6
686	13936	557.44	7152	715.2
687	15584	623.36	8672	867.2
688	15008	600.32	8160	816.0
689	16208	648.32	8928	892.8
690	14512	580.48	7840	784.0
691	16528	661.12	9072	907.2
692	15344	613.76	8288	828.8
693	15152	606.08	7824	782.4
694	17552	702.08	9152	915.2
695	17200	688.0	8832	883.2
696	16864	674.56	9488	948.8
697	16192	647.68	9168	916.8
698	16272	650.88	9008	900.8
699	15504	620.16	8272	827.2
700	14784	591.36	7680	768.0
701	15440	617.6	8016	801.6
702	17328	693.12	8816	881.6
703	20048	801.92	10912	1091.2
704	20384	815.36	11136	1113.6
705	16400	656.0	8128	812.8
706	15424	616.96	7408	740.8
707	13920	556.8	6608	660.8
708	14464	578.56	7008	700.8
709	17248	689.92	8496	849.6
710	18128	725.12	8656	865.6
711	18480	739.2	8720	872.0
712	15488	619.52	7968	796.8
713	15856	634.24	8144	814.4
714	16848	673.92	8560	856.0
715	15728	629.12	7584	758.4
716	15584	623.36	7728	772.8
717	15888	635.52	7936	793.6
718	16336	653.44	8144	814.4
719	15936	637.44	7808	780.8
720	12480	499.2	5952	595.2
721	12848	513.92	6224	622.4
722	12944	517.76	6256	625.6
723	14528	581.12	7184	718.4
724	14512	580.48	7216	721.6
725	14480	579.2	6960	696.0
726	13968	558.72	6784	678.4
727	14800	592.0	7312	731.2
728	15024	600.96	7280	728.0
729	15536	621.44	7504	750.4
730	14896	595.84	7152	715.2
731	13568	542.72	6720	672.0
732	14864	594.56	7280	728.0
733	14512	580.48	6912	691.2
734	13536	541.44	6736	673.6
735	13200	528.0	6384	638.4
736	12240	489.6	5840	584.0
737	12688	507.52	6176	617.6
738	12736	509.44	6144	614.4
739	13072	522.88	6320	632.0
740	13952	558.08	6720	672.0
741	13760	550.4	6608	660.8
742	12320	492.8	5744	574.4
743	15360	614.4	7424	742.4
744	14096	563.84	6736	673.6
745	14144	565.76	6848	684.8
746	14464	578.56	6944	694.4
747	14816	592.64	7136	713.6
748	13136	525.44	6176	617.6
749	14000	560.0	6608	660.8
750	13536	541.44	6192	619.2
751	13024	520.96	5984	598.4
752	13744	549.76	6384	638.4
753	13184	527.36	5952	595.2
754	12400	496.0	5680	568.0
755	12416	496.64	5584	558.4
756	14432	577.28	6672	667.2
757	12560	502.4	5792	579.2
758	13232	529.28	6480	648.0
759	13440	537.6	6368	636.8
760	12992	519.68	6176	617.6
761	13008	520.32	6304	630.4
762	12640	505.6	6128	612.8
763	12256	490.24	5664	566.4
764	11952	478.08	5472	547.2
765	11680	467.2	5296	529.6
766	11168	446.72	5184	518.4
767	10416	416.64	4752	475.2
768	11008	440.32	5088	508.8
769	10768	430.72	4992	499.2
770	11584	463.36	5312	531.2
771	11792	471.68	5376	537.6
772	12064	482.56	5584	558.4
773	11648	465.92	5344	534.4
774	12400	496.0	5744	574.4
775	12720	508.8	6112	611.2
776	13312	532.48	6064	606.4
777	12640	505.6	5920	592.0
778	12960	518.4	5872	587.2
779	12528	501.12	5776	577.6
780	12576	503.04	5648	564.8
781	12784	511.36	5824	582.4
782	12368	494.72	5616	561.6
783	12400	496.0	5616	561.6
784	12096	483.84	5408	540.8
785	11040	441.6	4816	481.6
786	11120	444.8	5184	518.4
787	11536	461.44	5472	547.2
788	11648	465.92	5344	534.4
789	11472	458.88	5440	544.0
790	11632	465.28	5488	548.8
791	9664	386.56	4432	443.2
792	9440	377.6	4192	419.2
793	9728	389.12	4256	425.6
794	9136	365.44	4064	406.4
795	9680	387.2	4368	436.8
796	9280	371.2	4112	411.2
797	9152	366.08	4096	409.6
798	10704	428.16	4912	491.2
799	11328	453.12	5232	523.2
800	12000	480.0	5552	555.2
801	12944	517.76	6080	608.0
802	13648	545.92	6352	635.2
803	13392	535.68	6000	600.0
804	12496	499.84	5504	550.4
805	10080	403.2	4336	433.6
806	9840	393.6	4240	424.0
807	9936	397.44	4240	424.0
808	10080	403.2	4384	438.4
809	9952	398.08	4208	420.8
810	9696	387.84	4144	414.4
811	9648	385.92	4096	409.6
812	10784	431.36	4816	481.6
813	11168	446.72	5088	508.8
814	11424	456.96	5296	529.6
815	11008	440.32	4992	499.2
816	9936	397.44	4352	435.2
817	7984	319.36	3408	340.8
818	8256	330.24	3648	364.8
819	8528	341.12	3776	377.6
820	8416	336.64	3712	371.2
821	8144	325.76	3504	350.4
822	8624	344.96	3680	368.0
823	9152	366.08	3952	395.2
824	9696	387.84	4304	430.4
825	10736	429.44	4864	486.4
826	12608	504.32	5952	595.2
827	12640	505.6	5984	598.4
828	13024	520.96	6608	660.8
829	12480	499.2	6672	667.2
830	12944	517.76	7216	721.6
831	12976	519.04	7008	700.8
832	14176	567.04	7792	779.2
833	15008	600.32	7600	760.0
834	17952	718.08	10112	1011.2
835	13968	558.72	7168	716.8
836	14304	572.16	7152	715.2
837	16384	655.36	8976	897.6
838	15872	634.88	8256	825.6
839	16416	656.64	9040	904.0
840	15728	629.12	8864	886.4
841	17808	712.32	10240	1024.0
842	16880	675.2	9216	921.6
843	17728	709.12	10080	1008.0
844	16128	645.12	8608	860.8
845	16496	659.84	9088	908.8
846	15232	609.28	7664	766.4
847	14528	581.12	7312	731.2
848	13536	541.44	6496	649.6
849	14000	560.0	7504	750.4
850	13328	533.12	6192	619.2
851	16080	643.2	8944	894.4
852	16512	660.48	8864	886.4
853	17248	689.92	9376	937.6
854	0	nan	0	nan
855	13808	552.32	7472	747.2
856	14048	561.92	7616	761.6
857	13184	527.36	6976	697.6
858	12512	500.48	6352	635.2
859	12160	486.4	6112	611.2
860	12032	481.28	6096	609.6
861	12064	482.56	6192	619.2
862	12432	497.28	6352	635.2
863	12880	515.2	6832	683.2
864	14032	561.28	7248	724.8
865	12304	492.16	6432	643.2
866	12720	508.8	6624	662.4
867	12912	516.48	6960	696.0
868	12512	500.48	6544	654.4
869	13744	549.76	7824	782.4
870	13936	557.44	7792	779.2
871	14176	567.04	7168	716.8
872	0	nan	0	nan
873	0	nan	0	nan
874	14048	561.92	7760	776.0
875	0	nan	0	nan
876	14128	565.12	6976	697.6
877	13440	537.6	6400	640.0
878	14816	592.64	7648	764.8
879	14064	562.56	6800	680.0
880	15408	616.32	8000	800.0
881	14736	589.44	7392	739.2
882	15888	635.52	8144	814.4
883	14144	565.76	6960	696.0
884	11136	445.44	5328	532.8
885	12896	515.84	6704	670.4
886	12736	509.44	6528	652.8
887	13456	538.24	7200	720.0
888	13296	531.84	6768	676.8
889	14016	560.64	6960	696.0
890	15648	625.92	8224	822.4
891	15856	634.24	8128	812.8
892	14816	592.64	7568	756.8
893	14384	575.36	7360	736.0
894	15104	604.16	7952	795.2
895	14448	577.92	7552	755.2
896	12464	498.56	6560	656.0
897	11888	475.52	6000	600.0
898	12816	512.64	6448	644.8
899	12704	508.16	6416	641.6
900	13728	549.12	7136	713.6
901	15088	603.52	7824	782.4
902	14288	571.52	7440	744.0
903	14144	565.76	7184	718.4
904	14112	564.48	7008	700.8
905	14064	562.56	6960	696.0
906	13840	553.6	6912	691.2
907	14320	572.8	6912	691.2
908	14112	564.48	6848	684.8
909	13232	529.28	6352	635.2
910	12992	519.68	6016	601.6
911	12960	518.4	6288	628.8
912	14704	588.16	7296	729.6
913	14928	597.12	7456	745.6
914	13472	538.88	6736	673.6
915	12608	504.32	6176	617.6
916	12144	485.76	5696	569.6
917	12784	511.36	6048	604.8
918	12928	517.12	6096	609.6
919	12480	499.2	5920	592.0
920	12304	492.16	5712	571.2
921	12224	488.96	5552	555.2
922	12672	506.88	5696	569.6
923	12224	488.96	5472	547.2
924	12144	485.76	5488	548.8
925	14048	561.92	6448	644.8
926	15008	600.32	6896	689.6
927	13104	524.16	6144	614.4
928	13312	532.48	6256	625.6
929	13952	558.08	6592	659.2
930	12320	492.8	6000	600.0
931	12288	491.52	6000	600.0
932	12736	509.44	6160	616.0
933	14912	596.48	7360	736.0
934	14080	563.2	7120	712.0
935	13632	545.28	6752	675.2
936	14080	563.2	6848	684.8
937	13648	545.92	6464	646.4
938	13296	531.84	6256	625.6
939	13936	557.44	6656	665.6
940	13392	535.68	6464	646.4
941	12400	496.0	6048	604.8
942	11264	450.56	5472	547.2
943	12512	500.48	6304	630.4
944	13120	524.8	6608	660.8
945	13952	558.08	6736	673.6
946	14320	572.8	6768	676.8
947	14800	592.0	7152	715.2
948	14336	573.44	6864	686.4
949	12752	510.08	6112	611.2
950	13488	539.52	6704	670.4
951	14080	563.2	7248	724.8
952	13568	542.72	6672	667.2
953	13152	526.08	6496	649.6
954	12304	492.16	6064	606.4
955	11600	464.0	5632	563.2
956	12848	513.92	6384	638.4
957	12896	515.84	6352	635.2
958	5424	216.96	2816	281.6
959	15216	608.64	7376	737.6
960	16416	656.64	8112	811.2
961	16704	668.16	8416	841.6
962	13456	538.24	6688	668.8
963	14560	582.4	7360	736.0
964	14112	564.48	6848	684.8
965	12832	513.28	6064	606.4
966	12512	500.48	5824	582.4
967	12496	499.84	5808	580.8
968	11776	471.04	5232	523.2
969	13056	522.24	6096	609.6
970	12704	508.16	5776	577.6
971	12256	490.24	5664	566.4
972	13440	537.6	6272	627.2
973	13264	530.56	6256	625.6
974	13792	551.68	6544	654.4
975	12816	512.64	5936	593.6
976	14960	598.4	7168	716.8
977	15424	616.96	7552	755.2
978	14336	573.44	6864	686.4
979	11936	477.44	5568	556.8
980	11984	479.36	5520	552.0
981	11568	462.72	5376	537.6
982	11216	448.64	5024	502.4
983	11200	448.0	5072	507.2
984	10736	429.44	4944	494.4
985	11664	466.56	5328	532.8
986	11264	450.56	5136	513.6
987	11376	455.04	5232	523.2
988	10384	415.36	4704	470.4
989	11248	449.92	5376	537.6
990	11632	465.28	5456	545.6
991	12624	504.96	6032	603.2
992	12784	511.36	6192	619.2
993	13376	535.04	6432	643.2
994	12544	501.76	5920	592.0
995	13024	520.96	6288	628.8
996	13184	527.36	6336	633.6
997	13456	538.24	6576	657.6
998	13840	553.6	6752	675.2
999	13664	546.56	6688	668.8
1000	14016	560.64	6832	683.2
1001	13456	538.24	6368	636.8
1002	12672	506.88	6032	603.2
1003	12992	519.68	6112	611.2
1004	13760	550.4	6384	638.4
1005	14400	576.0	6720	672.0
1006	13776	551.04	6592	659.2
1007	12512	500.48	6112	611.2
1008	12480	499.2	6288	628.8
1009	12880	515.2	6336	633.6
1010	13952	558.08	7296	729.6
1011	12320	492.8	5888	588.8
1012	12816	512.64	6176	617.6
1013	14592	583.68	7408	740.8
1014	13072	522.88	6448	644.8
1015	12048	481.92	5824	582.4
1016	11504	460.16	5616	561.6
1017	11648	465.92	5632	563.2
1018	11920	476.8	5840	584.0
1019	11792	471.68	5696	569.6
1020	12864	514.56	6192	619.2
1021	12672	506.88	6224	622.4
1022	12880	515.2	6288	628.8
1023	12112	484.48	5696	569.6
1024	12592	503.68	6032	603.2
1025	12688	507.52	6096	609.6
1026	13264	530.56	6384	638.4
1027	13072	522.88	6272	627.2
1028	13168	526.72	6272	627.2
1029	12336	493.44	5872	587.2
1030	13248	529.92	6288	628.8
1031	13904	556.16	6736	673.6
1032	14480	579.2	6928	692.8
1033	13904	556.16	6576	657.6
1034	13632	545.28	6432	643.2
1035	13664	546.56	6528	652.8
1036	14016	560.64	6800	680.0
1037	14544	581.76	7040	704.0
1038	13504	540.16	6304	630.4
1039	13008	520.32	6336	633.6
1040	14192	567.68	7168	716.8
1041	14112	564.48	7088	708.8
1042	13760	550.4	6976	697.6
1043	14256	570.24	7408	740.8
1044	13888	555.52	7232	723.2
1045	13616	544.64	7120	712.0
1046	12816	512.64	6320	632.0
1047	10960	438.4	5280	528.0
1048	10768	430.72	5280	528.0
1049	11632	465.28	5936	593.6
1050	13200	528.0	6976	697.6
1051	12752	510.08	6560	656.0
1052	12080	483.2	6416	641.6
1053	11552	462.08	5712	571.2
1054	10848	433.92	5408	540.8
1055	10480	419.2	5008	500.8
1056	10320	412.8	4816	481.6
1057	10192	407.68	4656	465.6
1058	12272	490.88	5984	598.4
1059	13200	528.0	6784	678.4
1060	13712	548.48	7136	713.6
1061	13504	540.16	6976	697.6
1062	13920	556.8	7440	744.0
1063	14704	588.16	8048	804.8
1064	15408	616.32	8144	814.4
1065	16432	657.28	8960	896.0
1066	15568	622.72	8208	820.8
1067	14928	597.12	8192	819.2
1068	15808	632.32	8608	860.8
1069	15440	617.6	8224	822.4
1070	15328	613.12	8064	806.4
1071	16272	650.88	8896	889.6
1072	15392	615.68	8000	800.0
1073	15712	628.48	8096	809.6
1074	16272	650.88	8480	848.0
1075	15264	610.56	7760	776.0
1076	13200	528.0	6368	636.8
1077	13216	528.64	6672	667.2
1078	15584	623.36	8752	875.2
1079	16928	677.12	9584	958.4
1080	17792	711.68	10144	1014.4
1081	15376	615.04	8080	808.0
1082	13792	551.68	7472	747.2
1083	13056	522.24	6576	657.6
1084	11504	460.16	6032	603.2
1085	12512	500.48	6864	686.4
1086	12480	499.2	6832	683.2
1087	12720	508.8	7168	716.8
1088	4832	193.28	2576	257.6
1089	11888	475.52	6752	675.2
1090	11936	477.44	6400	640.0
1091	13504	540.16	7008	700.8
1092	14992	599.68	7440	744.0
1093	16640	665.6	8512	851.2
1094	16864	674.56	8848	884.8
1095	17760	710.4	9600	960.0
1096	16336	653.44	8784	878.4
1097	13968	558.72	7520	752.0
1098	14576	583.04	7712	771.2
1099	16000	640.0	9296	929.6
1100	17984	719.36	10736	1073.6
1101	16336	653.44	9488	948.8
1102	15312	612.48	8208	820.8
1103	15744	629.76	8544	854.4
1104	15600	624.0	8624	862.4
1105	14512	580.48	7888	788.8
1106	14720	588.8	7520	752.0
1107	15344	613.76	8496	849.6
1108	13616	544.64	6928	692.8
1109	14592	583.68	8112	811.2
1110	14640	585.6	7920	792.0
1111	14512	580.48	7840	784.0
1112	16896	675.84	10480	1048.0
1113	15280	611.2	8544	854.4
1114	12848	513.92	6912	691.2
1115	18544	741.76	10976	1097.6
1116	14000	560.0	7168	716.8
1117	17440	697.6	9872	987.2
1118	17520	700.8	9584	958.4
1119	16208	648.32	8080	808.0
1120	15920	636.8	7568	756.8
1121	15264	610.56	7664	766.4
1122	15216	608.64	7840	784.0
1123	15712	628.48	8480	848.0
1124	15184	607.36	8336	833.6
1125	13872	554.88	7296	729.6
1126	14752	590.08	7936	793.6
1127	16720	668.8	8896	889.6
1128	15248	609.92	7888	788.8
1129	12144	485.76	5760	576.0
1130	10528	421.12	4656	465.6
1131	10992	439.68	5088	508.8
1132	10928	437.12	4960	496.0
1133	9808	392.32	4368	436.8
1134	14848	593.92	7856	785.6
1135	16528	661.12	9616	961.6
1136	0	nan	0	nan
1137	0	nan	0	nan
1138	15264	610.56	9376	937.6
1139	15744	629.76	9552	955.2
1140	17376	695.04	10544	1054.4
1141	0	nan	0	nan
1142	17504	700.16	9648	964.8
1143	15632	625.28	7968	796.8
1144	15760	630.4	7936	793.6
1145	14784	591.36	7104	710.4
1146	13632	545.28	6464	646.4
1147	15168	606.72	8560	856.0
1148	0	nan	0	nan
1149	14608	584.32	7856	785.6
1150	15440	617.6	8704	870.4
1151	15840	633.6	9120	912.0
1152	13632	545.28	6944	694.4
1153	0	nan	0	nan
1154	0	nan	0	nan
1155	13392	535.68	7472	747.2
1156	13296	531.84	7328	732.8
1157	13072	522.88	7152	715.2
1158	12896	515.84	7152	715.2
1159	12512	500.48	6576	657.6
1160	12944	517.76	7040	704.0
1161	14160	566.4	7952	795.2
1162	13952	558.08	7552	755.2
1163	13216	528.64	7136	713.6
1164	16608	664.32	9104	910.4
1165	16896	675.84	9248	924.8
1166	16144	645.76	8448	844.8
1167	16656	666.24	9056	905.6
1168	15696	627.84	8448	844.8
1169	15920	636.8	8880	888.0
1170	15312	612.48	8576	857.6
1171	14592	583.68	7872	787.2
1172	15856	634.24	8832	883.2
1173	16240	649.6	9024	902.4
1174	15456	618.24	8496	849.6
1175	15856	634.24	8560	856.0
1176	16336	653.44	8656	865.6
1177	16480	659.2	8640	864.0
1178	14480	579.2	6816	681.6
1179	16656	666.24	8608	860.8
1180	15136	605.44	7472	747.2
1181	14288	571.52	6848	684.8
1182	15632	625.28	8096	809.6
1183	13328	533.12	6656	665.6
1184	14608	584.32	7376	737.6
1185	17024	680.96	9264	926.4
1186	16160	646.4	8656	865.6
1187	16528	661.12	9584	958.4
1188	18240	729.6	11072	1107.2
1189	15424	616.96	7888	788.8
1190	15184	607.36	7920	792.0
1191	13424	536.96	6624	662.4
1192	14400	576.0	7792	779.2
1193	13664	546.56	7312	731.2
1194	12192	487.68	6320	632.0
1195	12784	511.36	6224	622.4
1196	12592	503.68	6016	601.6
1197	12704	508.16	6144	614.4
1198	12768	510.72	6128	612.8
1199	13280	531.2	6384	638.4
1200	15152	606.08	7520	752.0
1201	15968	638.72	7824	782.4
1202	13808	552.32	6896	689.6
1203	13456	538.24	6672	667.2
1204	17136	685.44	8768	876.8
1205	16160	646.4	8064	806.4
1206	13344	533.76	6768	676.8
1207	12640	505.6	6240	624.0
1208	14544	581.76	7216	721.6
1209	15376	615.04	7920	792.0
1210	13648	545.92	7040	704.0
1211	13728	549.12	6624	662.4
1212	13184	527.36	6336	633.6
1213	14976	599.04	7520	752.0
1214	15200	608.0	7648	764.8
1215	14784	591.36	7344	734.4
1216	13872	554.88	6688	668.8
1217	13424	536.96	6464	646.4
1218	13696	547.84	6640	664.0
1219	13840	553.6	6576	657.6
1220	12864	514.56	6160	616.0
1221	13552	542.08	6432	643.2
1222	13632	545.28	6832	683.2
1223	13552	542.08	6672	667.2
1224	14704	588.16	7664	766.4
1225	13904	556.16	7072	707.2
1226	12512	500.48	6384	638.4
1227	5040	201.6	2800	280.0
1228	13568	542.72	7088	708.8
1229	12448	497.92	6176	617.6
1230	12240	489.6	5968	596.8
1231	11424	456.96	5504	550.4
1232	11696	467.84	5664	566.4
1233	12464	498.56	5952	595.2
1234	14384	575.36	7040	704.0
1235	14096	563.84	6816	681.6
1236	12672	506.88	6160	616.0
1237	12672	506.88	6288	628.8
1238	14864	594.56	7648	764.8
1239	15520	620.8	7904	790.4
1240	13360	534.4	6960	696.0
1241	12992	519.68	6416	641.6
1242	13392	535.68	6592	659.2
1243	13728	549.12	6816	681.6
1244	12960	518.4	6368	636.8
1245	13296	531.84	6448	644.8
1246	12912	516.48	6080	608.0
1247	13584	543.36	6368	636.8
1248	11056	442.24	4816	481.6
1249	13024	520.96	6160	616.0
1250	12688	507.52	6048	604.8
1251	12096	483.84	5872	587.2
1252	12720	508.8	6288	628.8
1253	12096	483.84	5936	593.6
1254	12464	498.56	6032	603.2
1255	14240	569.6	7248	724.8
1256	13696	547.84	7120	712.0
1257	13024	520.96	6656	665.6
1258	13120	524.8	6704	670.4
1259	12816	512.64	6480	648.0
1260	13472	538.88	6880	688.0
1261	12864	514.56	6640	664.0
1262	12032	481.28	6080	608.0
1263	11344	453.76	5776	577.6
1264	11296	451.84	5584	558.4
1265	11616	464.64	5888	588.8
1266	11200	448.0	5536	553.6
1267	11792	471.68	5840	584.0
1268	11296	451.84	5616	561.6
1269	11664	466.56	5984	598.4
1270	11920	476.8	5840	584.0
1271	12272	490.88	6096	609.6
1272	12336	493.44	6096	609.6
1273	12832	513.28	6256	625.6
1274	13088	523.52	6320	632.0
1275	13664	546.56	6608	660.8
1276	13856	554.24	6688	668.8
1277	13024	520.96	6192	619.2
1278	12752	510.08	6000	600.0
1279	13120	524.8	6320	632.0
1280	12832	513.28	6048	604.8
1281	12224	488.96	5760	576.0
1282	11760	470.4	5536	553.6
1283	12704	508.16	6032	603.2
1284	10080	403.2	4352	435.2
1285	10640	425.6	4784	478.4
1286	12416	496.64	6192	619.2
1287	12624	504.96	6304	630.4
1288	13344	533.76	6720	672.0
1289	12416	496.64	6176	617.6
1290	12496	499.84	6208	620.8
1291	11600	464.0	5440	544.0
1292	12592	503.68	6080	608.0
1293	11440	457.6	5328	532.8
1294	11472	458.88	5584	558.4
1295	11712	468.48	5680	568.0
1296	11904	476.16	5728	572.8
1297	11248	449.92	5312	531.2
1298	11088	443.52	5344	534.4
1299	10944	437.76	5472	547.2
1300	4928	197.12	2480	248.0
1301	10912	436.48	5376	537.6
1302	11952	478.08	6096	609.6
1303	14336	573.44	7232	723.2
1304	14240	569.6	7024	702.4
1305	15040	601.6	7392	739.2
1306	14544	581.76	7312	731.2
1307	12896	515.84	6224	622.4
1308	12304	492.16	5936	593.6
1309	11168	446.72	5264	526.4
1310	12320	492.8	6208	620.8
1311	13360	534.4	6832	683.2
1312	14464	578.56	7312	731.2
1313	13536	541.44	6624	662.4
1314	12912	516.48	6192	619.2
1315	13376	535.04	6592	659.2
1316	13840	553.6	6880	688.0
1317	13776	551.04	6640	664.0
1318	12912	516.48	6256	625.6
1319	13792	551.68	6800	680.0
1320	12944	517.76	6144	614.4
1321	14304	572.16	7104	710.4
1322	12832	513.28	6064	606.4
1323	12752	510.08	6096	609.6
1324	14224	568.96	7088	708.8
1325	11840	473.6	5680	568.0
1326	11120	444.8	5408	540.8
1327	11472	458.88	5440	544.0
1328	12576	503.04	5872	587.2
1329	14688	587.52	7120	712.0
1330	14800	592.0	7088	708.8
1331	15824	632.96	7328	732.8
1332	13984	559.36	6384	638.4
1333	12832	513.28	5888	588.8
1334	12480	499.2	5904	590.4
1335	13744	549.76	6928	692.8
1336	12992	519.68	6544	654.4
1337	12880	515.2	6560	656.0
1338	13568	542.72	6736	673.6
1339	14080	563.2	6816	681.6
1340	14656	586.24	7168	716.8
1341	12752	510.08	6000	600.0
1342	13744	549.76	6528	652.8
1343	13136	525.44	6160	616.0
1344	13088	523.52	6128	612.8
1345	12640	505.6	5952	595.2
1346	11888	475.52	5792	579.2
1347	13024	520.96	6192	619.2
1348	13520	540.8	6464	646.4
1349	11856	474.24	5648	564.8
1350	12512	500.48	6000	600.0
1351	13328	533.12	6656	665.6
1352	14000	560.0	7072	707.2
1353	13984	559.36	7104	710.4
1354	13920	556.8	7040	704.0
1355	13424	536.96	6544	654.4
1356	13360	534.4	6432	643.2
1357	12800	512.0	5968	596.8
1358	11776	471.04	5392	539.2
1359	13536	541.44	6608	660.8
1360	13056	522.24	6544	654.4
1361	13744	549.76	6928	692.8
1362	15280	611.2	7744	774.4
1363	15472	618.88	7744	774.4
1364	15264	610.56	7808	780.8
1365	14496	579.84	7552	755.2
1366	12976	519.04	6528	652.8
1367	11040	441.6	5184	518.4
1368	11152	446.08	5200	520.0
1369	11136	445.44	5152	515.2
1370	11520	460.8	5296	529.6
1371	11712	468.48	5424	542.4
1372	12016	480.64	5600	560.0
1373	12576	503.04	5904	590.4
1374	14976	599.04	7232	723.2
1375	13024	520.96	6112	611.2
1376	12096	483.84	5824	582.4
1377	13376	535.04	6576	657.6
1378	14576	583.04	7392	739.2
1379	12416	496.64	6064	606.4
1380	13600	544.0	6912	691.2
1381	13456	538.24	6816	681.6
1382	13312	532.48	6528	652.8
1383	13248	529.92	6656	665.6
1384	13648	545.92	6640	664.0
1385	13440	537.6	6496	649.6
1386	13536	541.44	6384	638.4
1387	12640	505.6	5680	568.0
1388	12832	513.28	5968	596.8
1389	13216	528.64	6128	612.8
1390	12816	512.64	5952	595.2
1391	13456	538.24	6336	633.6
1392	12176	487.04	5632	563.2
1393	12800	512.0	6352	635.2
1394	13008	520.32	6304	630.4
1395	12832	513.28	6272	627.2
1396	12656	506.24	6272	627.2
1397	11984	479.36	5792	579.2
1398	12000	480.0	5936	593.6
1399	10960	438.4	5264	526.4
1400	10592	423.68	5024	502.4
1401	10528	421.12	4992	499.2
1402	10960	438.4	5216	521.6
1403	11712	468.48	5568	556.8
1404	12048	481.92	5888	588.8
1405	12512	500.48	6064	606.4
1406	12400	496.0	6000	600.0
1407	12416	496.64	6096	609.6
1408	11328	453.12	5360	536.0
1409	12224	488.96	5776	577.6
1410	13168	526.72	6240	624.0
1411	13552	542.08	6656	665.6
1412	13088	523.52	6352	635.2
1413	13216	528.64	6480	648.0
1414	13264	530.56	6496	649.6
1415	12976	519.04	6304	630.4
1416	12688	507.52	6240	624.0
1417	12464	498.56	5888	588.8
1418	12704	508.16	6016	601.6
1419	12208	488.32	5760	576.0
1420	12560	502.4	5808	580.8
1421	11792	471.68	5408	540.8
1422	11632	465.28	5280	528.0
1423	11632	465.28	5456	545.6
1424	10320	412.8	4784	478.4
1425	10464	418.56	4992	499.2
1426	10912	436.48	5136	513.6
1427	10736	429.44	5088	508.8
1428	10560	422.4	4896	489.6
1429	10368	414.72	4896	489.6
1430	10384	415.36	4896	489.6
1431	10688	427.52	5104	510.4
1432	10480	419.2	4848	484.8
1433	10816	432.64	5088	508.8
1434	10112	404.48	4736	473.6
1435	10160	406.4	4736	473.6
1436	11808	472.32	5552	555.2
1437	13136	525.44	6304	630.4
1438	12880	515.2	6016	601.6
1439	13248	529.92	6048	604.8
1440	12048	481.92	5536	553.6
1441	11056	442.24	5056	505.6
1442	9856	394.24	4304	430.4
1443	10128	405.12	4336	433.6
1444	10128	405.12	4384	438.4
1445	10352	414.08	4448	444.8
1446	10816	432.64	4672	467.2
1447	10432	417.28	4512	451.2
1448	10544	421.76	4640	464.0
1449	10512	420.48	4640	464.0
1450	10544	421.76	4784	478.4
1451	10368	414.72	4688	468.8
1452	10368	414.72	4624	462.4
1453	10688	427.52	4912	491.2
1454	8400	336.0	3744	374.4
1455	7136	285.44	2992	299.2
1456	8016	320.64	3440	344.0
1457	7696	307.84	3248	324.8
1458	7536	301.44	3264	326.4
1459	7088	283.52	3040	304.0
1460	7200	288.0	3120	312.0
1461	8112	324.48	3600	360.0
1462	9888	395.52	4496	449.6
1463	11424	456.96	5472	547.2
1464	12464	498.56	6032	603.2
1465	13104	524.16	6944	694.4
1466	13040	521.6	6896	689.6
1467	12416	496.64	6640	664.0
1468	11632	465.28	6320	632.0
1469	12336	493.44	6480	648.0
1470	13008	520.32	6864	686.4
1471	12688	507.52	6928	692.8
1472	12336	493.44	6816	681.6
1473	11920	476.8	6704	670.4
1474	12096	483.84	6384	638.4
1475	11008	440.32	5568	556.8
1476	12880	515.2	6016	601.6
1477	0	nan	0	nan
1478	18144	725.76	9616	961.6
1479	0	nan	0	nan
1480	0	nan	0	nan
1481	0	nan	0	nan
1482	17024	680.96	9952	995.2
1483	16896	675.84	9520	952.0
1484	17904	716.16	9568	956.8
1485	0	nan	0	nan
1486	18032	721.28	10208	1020.8
1487	18832	753.28	11008	1100.8
1488	16800	672.0	8624	862.4
1489	13776	551.04	6320	632.0
1490	16336	653.44	8320	832.0
1491	16912	676.48	8336	833.6
1492	17664	706.56	9104	910.4
1493	16768	670.72	8304	830.4
1494	17376	695.04	8992	899.2
1495	15008	600.32	7520	752.0
1496	14608	584.32	7488	748.8
1497	15760	630.4	8480	848.0
1498	15872	634.88	8416	841.6
1499	13680	547.2	6560	656.0
1500	17008	680.32	9536	953.6
1501	15616	624.64	8416	841.6
1502	14800	592.0	7808	780.8
1503	15040	601.6	7952	795.2
1504	13664	546.56	7536	753.6
1505	13472	538.88	7408	740.8
1506	13728	549.12	7344	734.4
1507	14176	567.04	7664	766.4
1508	15536	621.44	7936	793.6
1509	22496	899.84	13744	1374.4
1510	20544	821.76	12000	1200.0
1511	19632	785.28	10960	1096.0
1512	19216	768.64	10576	1057.6
1513	14624	584.96	7088	708.8
1514	16272	650.88	7808	780.8
1515	14880	595.2	7408	740.8
1516	15904	636.16	8384	838.4
1517	16400	656.0	8768	876.8
1518	0	nan	0	nan
1519	0	nan	0	nan
1520	0	nan	0	nan
1521	0	nan	0	nan
1522	0	nan	0	nan
1523	21056	842.24	12496	1249.6
1524	18512	740.48	10368	1036.8
1525	0	nan	0	nan
1526	0	nan	0	nan
1527	19568	782.72	10784	1078.4
1528	19392	775.68	11152	1115.2
1529	15920	636.8	8208	820.8
1530	16912	676.48	9008	900.8
1531	16816	672.64	8528	852.8
1532	17520	700.8	8784	878.4
1533	15984	639.36	7664	766.4
1534	16192	647.68	7776	777.6
1535	16928	677.12	8544	854.4
1536	17696	707.84	8880	888.0
1537	17664	706.56	9136	913.6
1538	19088	763.52	10400	1040.0
1539	17792	711.68	9328	932.8
1540	18832	753.28	10208	1020.8
1541	17824	712.96	9072	907.2
1542	17760	710.4	8592	859.2
1543	20416	816.64	10528	1052.8
1544	22816	912.64	13472	1347.2
1545	20832	833.28	11904	1190.4
1546	17856	714.24	9056	905.6
1547	19344	773.76	9680	968.0
1548	19088	763.52	9216	921.6
1549	16256	650.24	7344	734.4
1550	14848	593.92	6512	651.2
1551	13552	542.08	5920	592.0
1552	13120	524.8	5712	571.2
1553	13152	526.08	5648	564.8
1554	13696	547.84	6016	601.6
1555	13712	548.48	6176	617.6
1556	15664	626.56	7360	736.0
1557	16336	653.44	7456	745.6
1558	15104	604.16	6816	681.6
1559	18080	723.2	8512	851.2
1560	18688	747.52	8816	881.6
1561	20016	800.64	9360	936.0
1562	20832	833.28	9712	971.2
1563	19888	795.52	9248	924.8
1564	19488	779.52	9536	953.6
1565	15664	626.56	7232	723.2
1566	15152	606.08	6800	680.0
1567	16864	674.56	7632	763.2
1568	18560	742.4	8368	836.8
1569	15152	606.08	6880	688.0
1570	17600	704.0	8016	801.6
1571	18880	755.2	8464	846.4
1572	16000	640.0	7392	739.2
1573	20256	810.24	9792	979.2
1574	22768	910.72	11616	1161.6
1575	23888	955.52	12304	1230.4
1576	25440	1017.6	13632	1363.2
1577	21728	869.12	10928	1092.8
1578	24944	997.76	13728	1372.8
1579	24896	995.84	14240	1424.0
1580	21200	848.0	11584	1158.4
1581	17968	718.72	8880	888.0
1582	19776	791.04	10592	1059.2
1583	18896	755.84	10112	1011.2
1584	17536	701.44	8864	886.4
1585	16288	651.52	8192	819.2
1586	15168	606.72	6768	676.8
1587	18144	725.76	9024	902.4
1588	20560	822.4	11104	1110.4
1589	17408	696.32	8656	865.6
1590	17120	684.8	8496	849.6
1591	16352	654.08	7936	793.6
1592	17920	716.8	8992	899.2
1593	17680	707.2	8720	872.0
1594	18432	737.28	8944	894.4
1595	17744	709.76	8656	865.6
1596	17360	694.4	8416	841.6
1597	18496	739.84	8912	891.2
1598	19024	760.96	9440	944.0
1599	18592	743.68	9408	940.8
1600	19216	768.64	9760	976.0
1601	19616	784.64	10224	1022.4
1602	17808	712.32	8576	857.6
1603	19856	794.24	10624	1062.4
1604	18208	728.32	9104	910.4
1605	19488	779.52	10432	1043.2
1606	16928	677.12	8496	849.6
1607	20928	837.12	11568	1156.8
1608	18288	731.52	8976	897.6
1609	18656	746.24	9216	921.6
1610	18944	757.76	9456	945.6
1611	22224	888.96	12272	1227.2
1612	24256	970.24	14096	1409.6
1613	24688	987.52	14544	1454.4
1614	0	nan	0	nan
1615	17984	719.36	9888	988.8
1616	0	nan	0	nan
1617	0	nan	0	nan
1618	21872	874.88	13200	1320.0
1619	21600	864.0	12688	1268.8
1620	21584	863.36	12736	1273.6
1621	20848	833.92	11824	1182.4
1622	22432	897.28	12720	1272.0
1623	20096	803.84	11168	1116.8
1624	18448	737.92	9936	993.6
1625	20528	821.12	11392	1139.2
1626	20592	823.68	11424	1142.4
1627	20032	801.28	10864	1086.4
1628	22640	905.6	12544	1254.4
1629	21328	853.12	11136	1113.6
1630	19408	776.32	9984	998.4
1631	16384	655.36	8192	819.2
1632	15888	635.52	7984	798.4
1633	15184	607.36	7552	755.2
1634	19680	787.2	11024	1102.4
1635	17968	718.72	9184	918.4
1636	16400	656.0	8000	800.0
1637	17312	692.48	9040	904.0
1638	16768	670.72	8752	875.2
1639	18288	731.52	9856	985.6
1640	19296	771.84	10720	1072.0
1641	22912	916.48	12720	1272.0
1642	24944	997.76	14480	1448.0
1643	22144	885.76	11984	1198.4
1644	19264	770.56	9744	974.4
1645	20128	805.12	10992	1099.2
1646	18992	759.68	10576	1057.6
1647	20832	833.28	12000	1200.0
1648	17744	709.76	10144	1014.4
1649	16608	664.32	9440	944.0
1650	16384	655.36	9040	904.0
1651	17120	684.8	9664	966.4
1652	15248	609.92	7488	748.8
1653	17296	691.84	8672	867.2
1654	0	nan	0	nan
1655	0	nan	0	nan
1656	0	nan	0	nan
1657	22400	896.0	13776	1377.6
1658	0	nan	0	nan
1659	0	nan	0	nan
1660	0	nan	0	nan
1661	20496	819.84	12480	1248.0
1662	0	nan	0	nan
1663	0	nan	0	nan
1664	17088	683.52	8944	894.4
1665	17264	690.56	9824	982.4
1666	15328	613.12	8032	803.2
1667	15216	608.64	7792	779.2
1668	15872	634.88	8688	868.8
1669	17904	716.16	10608	1060.8
1670	17792	711.68	9776	977.6
1671	20688	827.52	11504	1150.4
1672	26736	1069.44	16272	1627.2
1673	19968	798.72	10896	1089.6
1674	19728	789.12	10736	1073.6
1675	17600	704.0	9008	900.8
1676	18192	727.68	9904	990.4
1677	0	nan	0	nan
1678	16736	669.44	9248	924.8
1679	16928	677.12	9760	976.0
1680	16736	669.44	9344	934.4
1681	15856	634.24	9072	907.2
1682	15008	600.32	8432	843.2
1683	14496	579.84	7664	766.4
1684	13504	540.16	6816	681.6
1685	14176	567.04	7520	752.0
1686	15200	608.0	8096	809.6
1687	15920	636.8	8704	870.4
1688	17856	714.24	9760	976.0
1689	0	nan	0	nan
1690	0	nan	0	nan
1691	19424	776.96	10608	1060.8
1692	0	nan	0	nan
1693	16032	641.28	8224	822.4
1694	19056	762.24	10592	1059.2
1695	18000	720.0	9104	910.4
1696	19376	775.04	10704	1070.4
1697	19328	773.12	10816	1081.6
1698	19392	775.68	11296	1129.6
1699	16400	656.0	8336	833.6
1700	17792	711.68	10176	1017.6
1701	17008	680.32	9504	950.4
1702	16048	641.92	8496	849.6
1703	15664	626.56	8544	854.4
1704	16704	668.16	8272	827.2
1705	0	nan	0	nan
1706	0	nan	0	nan
1707	18528	741.12	10272	1027.2
1708	15648	625.92	7840	784.0
1709	15280	611.2	7712	771.2
1710	14768	590.72	7456	745.6
1711	16928	677.12	8832	883.2
1712	17376	695.04	8896	889.6
1713	15824	632.96	8144	814.4
1714	16224	648.96	8464	846.4
1715	14640	585.6	7504	750.4
1716	10608	424.32	5472	547.2
1717	15648	625.92	7616	761.6
1718	16608	664.32	8800	880.0
1719	16240	649.6	7984	798.4
1720	0	nan	0	nan
1721	21600	864.0	13488	1348.8
1722	20336	813.44	11856	1185.6
1723	18592	743.68	10288	1028.8
1724	20704	828.16	12064	1206.4
1725	15600	624.0	7392	739.2
1726	21088	843.52	11456	1145.6
1727	18144	725.76	8736	873.6
1728	18576	743.04	9936	993.6
1729	17328	693.12	8992	899.2
1730	16944	677.76	8720	872.0
1731	15456	618.24	7072	707.2
1732	21472	858.88	13152	1315.2
1733	19424	776.96	10720	1072.0
1734	21184	847.36	12592	1259.2
1735	22176	887.04	13136	1313.6
1736	0	nan	0	nan
1737	0	nan	0	nan
1738	0	nan	0	nan
1739	18048	721.92	9856	985.6
1740	0	nan	0	nan
1741	0	nan	0	nan
1742	19984	799.36	11024	1102.4
1743	16240	649.6	9376	937.6
1744	15344	613.76	8960	896.0
1745	17296	691.84	10288	1028.8
1746	19008	760.32	11552	1155.2
1747	16544	661.76	9424	942.4
1748	16768	670.72	10192	1019.2
1749	14832	593.28	8064	806.4
1750	0	nan	0	nan
1751	17984	719.36	10432	1043.2
1752	16432	657.28	9328	932.8
1753	15104	604.16	8304	830.4
1754	14480	579.2	7520	752.0
1755	15552	622.08	8512	851.2
1756	16528	661.12	9008	900.8
1757	18816	752.64	10224	1022.4
1758	0	nan	0	nan
1759	0	nan	0	nan
1760	0	nan	0	nan
1761	0	nan	0	nan
1762	0	nan	0	nan
1763	22416	896.64	14048	1404.8
1764	0	nan	0	nan
1765	0	nan	0	nan
1766	0	nan	0	nan
1767	0	nan	0	nan
1768	22944	917.76	14528	1452.8
1769	20912	836.48	12656	1265.6
1770	19632	785.28	10992	1099.2
1771	19376	775.04	11056	1105.6
1772	18000	720.0	9728	972.8
1773	17104	684.16	8736	873.6
1774	17616	704.64	9808	980.8
1775	21264	850.56	12896	1289.6
1776	0	nan	0	nan
1777	22096	883.84	14048	1404.8
1778	17760	710.4	10016	1001.6
1779	0	nan	0	nan
1780	0	nan	0	nan
1781	16848	673.92	10048	1004.8
1782	15744	629.76	8800	880.0
1783	16144	645.76	9168	916.8
1784	15296	611.84	7936	793.6
1785	0	nan	0	nan
1786	15728	629.12	8608	860.8
1787	16528	661.12	9216	921.6
1788	17280	691.2	9600	960.0
1789	17456	698.24	9744	974.4
1790	17296	691.84	9520	952.0
1791	17568	702.72	9568	956.8
1792	17904	716.16	10304	1030.4
1793	18288	731.52	10112	1011.2
1794	17968	718.72	10272	1027.2
1795	18816	752.64	10144	1014.4
1796	20192	807.68	11168	1116.8
1797	20208	808.32	11488	1148.8
1798	21776	871.04	12672	1267.2
1799	24048	961.92	14912	1491.2
1800	20224	808.96	11360	1136.0
1801	21184	847.36	12832	1283.2
1802	20592	823.68	12208	1220.8
1803	19376	775.04	11904	1190.4
1804	0	nan	0	nan
1805	0	nan	0	nan
1806	0	nan	0	nan
1807	0	nan	0	nan
1808	21584	863.36	13136	1313.6
1809	20592	823.68	12432	1243.2
1810	19456	778.24	11280	1128.0
1811	15552	622.08	7824	782.4
1812	14848	593.92	7600	760.0
1813	14688	587.52	7776	777.6
1814	14096	563.84	6656	665.6
1815	19360	774.4	10560	1056.0
1816	21728	869.12	12480	1248.0
1817	20160	806.4	11472	1147.2
1818	17216	688.64	9120	912.0
1819	16896	675.84	8944	894.4
1820	17968	718.72	9760	976.0
1821	15360	614.4	7536	753.6
1822	18256	730.24	10240	1024.0
1823	17616	704.64	9584	958.4
1824	16768	670.72	9024	902.4
1825	16544	661.76	8864	886.4
1826	15472	618.88	7952	795.2
1827	15872	634.88	8624	862.4
1828	16704	668.16	9280	928.0
1829	16784	671.36	9216	921.6
1830	16032	641.28	8784	878.4
1831	16224	648.96	9056	905.6
1832	15424	616.96	8016	801.6
1833	16784	671.36	9520	952.0
1834	0	nan	0	nan
1835	17888	715.52	9632	963.2
1836	19056	762.24	11104	1110.4
1837	18640	745.6	10480	1048.0
1838	14304	572.16	7424	742.4
1839	16272	650.88	8272	827.2
1840	16176	647.04	8656	865.6
1841	17152	686.08	9392	939.2
1842	17904	716.16	10032	1003.2
1843	17936	717.44	9712	971.2
1844	15056	602.24	8128	812.8
1845	13936	557.44	7920	792.0
1846	12912	516.48	7040	704.0
1847	12784	511.36	6880	688.0
1848	16512	660.48	9120	912.0
1849	17696	707.84	9584	958.4
1850	16320	652.8	8224	822.4
1851	16528	661.12	8256	825.6
1852	14800	592.0	7232	723.2
1853	15536	621.44	7952	795.2
1854	15648	625.92	8304	830.4
1855	13696	547.84	7024	702.4
1856	13184	527.36	6896	689.6
1857	13248	529.92	7072	707.2
1858	16640	665.6	9136	913.6
1859	17568	702.72	9712	971.2
1860	16160	646.4	8192	819.2
1861	14896	595.84	7584	758.4
1862	14688	587.52	7584	758.4
1863	14736	589.44	7664	766.4
1864	14752	590.08	7888	788.8
1865	14944	597.76	8048	804.8
1866	14672	586.88	7648	764.8
1867	14832	593.28	7664	766.4
1868	14736	589.44	7536	753.6
1869	16080	643.2	8416	841.6
1870	15760	630.4	8192	819.2
1871	15136	605.44	7600	760.0
1872	15200	608.0	7728	772.8
1873	13600	544.0	6624	662.4
1874	15616	624.64	7712	771.2
1875	17424	696.96	9040	904.0
1876	16720	668.8	8432	843.2
1877	17024	680.96	8576	857.6
1878	17184	687.36	8816	881.6
1879	17104	684.16	8560	856.0
1880	17760	710.4	8832	883.2
1881	17328	693.12	8416	841.6
1882	16320	652.8	7840	784.0
1883	16816	672.64	7872	787.2
1884	16288	651.52	7616	761.6
1885	16016	640.64	7392	739.2
1886	15568	622.72	7296	729.6
1887	14064	562.56	6544	654.4
1888	12912	516.48	6016	601.6
1889	12864	514.56	5920	592.0
1890	14032	561.28	6640	664.0
1891	13888	555.52	6640	664.0
1892	15952	638.08	8048	804.8
1893	16576	663.04	8304	830.4
1894	16384	655.36	7968	796.8
1895	17584	703.36	9184	918.4
1896	14832	593.28	7408	740.8
1897	15184	607.36	7728	772.8
1898	14336	573.44	7136	713.6
1899	14320	572.8	7264	726.4
1900	14048	561.92	6816	681.6
1901	14128	565.12	6832	683.2
1902	14640	585.6	7216	721.6
1903	16032	641.28	8032	803.2
1904	16368	654.72	8288	828.8
1905	15808	632.32	7760	776.0
1906	15472	618.88	7568	756.8
1907	15312	612.48	7552	755.2
1908	14784	591.36	7152	715.2
1909	15152	606.08	7488	748.8
1910	15456	618.24	7392	739.2
1911	15904	636.16	7440	744.0
1912	15024	600.96	6912	691.2
1913	14864	594.56	6848	684.8
1914	12432	497.28	5616	561.6
1915	12832	513.28	5808	580.8
1916	14816	592.64	6768	676.8
1917	13680	547.2	6320	632.0
1918	13952	558.08	6336	633.6
1919	15744	629.76	7296	729.6
1920	16224	648.96	7744	774.4
1921	16608	664.32	8112	811.2
1922	16976	679.04	8432	843.2
1923	17248	689.92	8800	880.0
1924	17056	682.24	8768	876.8
1925	18560	742.4	9808	980.8
1926	17760	710.4	9424	942.4
1927	16992	679.68	8704	870.4
1928	16480	659.2	8080	808.0
1929	15280	611.2	7424	742.4
1930	14800	592.0	7024	702.4
1931	11536	461.44	5440	544.0
1932	12256	490.24	5664	566.4
1933	11376	455.04	5408	540.8
1934	11744	469.76	5616	561.6
1935	13008	520.32	6192	619.2
1936	13296	531.84	6544	654.4
1937	12720	508.8	6240	624.0
1938	13568	542.72	6832	683.2
1939	14288	571.52	7200	720.0
1940	15568	622.72	7856	785.6
1941	15968	638.72	8368	836.8
1942	14960	598.4	7488	748.8
1943	14096	563.84	6752	675.2
1944	13120	524.8	6208	620.8
1945	16272	650.88	8032	803.2
1946	17168	686.72	8336	833.6
1947	18480	739.2	9344	934.4
1948	17088	683.52	8592	859.2
1949	18048	721.92	9184	918.4
1950	16224	648.96	8096	809.6
1951	14720	588.8	7088	708.8
1952	16704	668.16	8464	846.4
1953	16800	672.0	8512	851.2
1954	16384	655.36	8384	838.4
1955	14592	583.68	7360	736.0
1956	5120	204.8	2384	238.4
1957	12336	493.44	6256	625.6
1958	4432	177.28	1920	192.0
1959	12496	499.84	6032	603.2
1960	4960	198.4	2208	220.8
1961	15808	632.32	8096	809.6
1962	14256	570.24	6960	696.0
1963	16320	652.8	8272	827.2
1964	16912	676.48	8480	848.0
1965	17056	682.24	8720	872.0
1966	16528	661.12	8400	840.0
1967	17808	712.32	9808	980.8
1968	17856	714.24	9440	944.0
1969	16496	659.84	8416	841.6
1970	17600	704.0	8912	891.2
1971	16224	648.96	8160	816.0
1972	14800	592.0	7424	742.4
1973	13984	559.36	6800	680.0
1974	14192	567.68	7008	700.8
1975	14624	584.96	7216	721.6
1976	15440	617.6	7712	771.2
1977	16672	666.88	8288	828.8
1978	13040	521.6	5760	576.0
1979	14832	593.28	6848	684.8
1980	13872	554.88	6480	648.0
1981	18320	732.8	10496	1049.6
1982	20112	804.48	11600	1160.0
1983	16144	645.76	8032	803.2
1984	18272	730.88	9792	979.2
1985	17312	692.48	8976	897.6
1986	20176	807.04	11760	1176.0
1987	17312	692.48	8960	896.0
1988	15008	600.32	6944	694.4
1989	16672	666.88	8096	809.6
1990	15568	622.72	7360	736.0
1991	14624	584.96	6864	686.4
1992	14320	572.8	6704	670.4
1993	14768	590.72	6992	699.2
1994	14800	592.0	7024	702.4
1995	15808	632.32	7552	755.2
1996	17680	707.2	8688	868.8
1997	17312	692.48	8720	872.0
1998	19392	775.68	10080	1008.0
[truncated: 270 more rows]
