# Supplementary material for: An epifluorescence microscope design for naturalistic behavior and cellular activity in freely moving Caenorhabditis elegans
Source: Nat Commun. 2026 May 19;17:4411. doi: 10.1038/s41467-026-72709-w (PMC13187321; doi:10.1038/s41467-026-72709-w)
Supplement: Supplementary file 8 — Source data [file 41467_2026_72709_MOESM8_ESM.zip › fig3 ASH/TQ5856/worm14R.csv]

frame	25px_sum	25px_mean	10px_sum	10px_mean
0	36528	1461.12	17232	1723.2
1	43872	1754.88	21616	2161.6
2	49840	1993.6	24048	2404.8
3	59040	2361.6	28160	2816.0
4	57376	2295.04	27648	2764.8
5	53152	2126.08	25088	2508.8
6	50448	2017.92	23040	2304.0
7	54592	2183.68	25040	2504.0
8	50464	2018.56	23008	2300.8
9	59136	2365.44	27920	2792.0
10	59840	2393.6	27776	2777.6
11	49616	1984.64	22272	2227.2
12	52560	2102.4	24576	2457.6
13	59248	2369.92	27536	2753.6
14	66864	2674.56	32256	3225.6
15	75328	3013.12	36000	3600.0
16	75856	3034.24	36656	3665.6
17	59920	2396.8	27952	2795.2
18	58160	2326.4	27392	2739.2
19	61936	2477.44	29040	2904.0
20	60384	2415.36	28784	2878.4
21	53712	2148.48	25824	2582.4
22	62512	2500.48	29376	2937.6
23	54800	2192.0	25776	2577.6
24	57312	2292.48	26640	2664.0
25	57040	2281.6	26912	2691.2
26	49904	1996.16	23968	2396.8
27	47680	1907.2	22432	2243.2
28	48816	1952.64	23376	2337.6
29	38176	1527.04	17616	1761.6
30	45952	1838.08	22272	2227.2
31	50928	2037.12	24304	2430.4
32	49136	1965.44	23168	2316.8
33	45568	1822.72	20768	2076.8
34	42432	1697.28	19088	1908.8
35	37376	1495.04	16288	1628.8
36	38656	1546.24	17232	1723.2
37	42736	1709.44	19808	1980.8
38	38448	1537.92	16768	1676.8
39	50672	2026.88	23024	2302.4
40	58000	2320.0	26432	2643.2
41	60896	2435.84	28576	2857.6
42	49632	1985.28	23280	2328.0
43	55904	2236.16	27376	2737.6
44	53712	2148.48	26864	2686.4
45	27264	1090.56	11712	1171.2
46	29248	1169.92	13136	1313.6
47	27248	1089.92	12224	1222.4
48	0	nan	0	nan
49	41776	1671.04	18704	1870.4
50	34992	1399.68	15184	1518.4
51	34720	1388.8	14784	1478.4
52	33456	1338.24	14608	1460.8
53	41536	1661.44	19664	1966.4
54	38048	1521.92	17360	1736.0
55	50304	2012.16	23440	2344.0
56	50784	2031.36	23840	2384.0
57	40176	1607.04	17952	1795.2
58	44800	1792.0	21024	2102.4
59	53568	2142.72	26544	2654.4
60	59440	2377.6	28768	2876.8
61	65776	2631.04	32976	3297.6
62	85216	3408.64	43984	4398.4
63	96816	3872.64	52240	5224.0
64	93232	3729.28	48960	4896.0
65	95136	3805.44	50064	5006.4
66	79024	3160.96	36928	3692.8
67	62592	2503.68	28144	2814.4
68	46624	1864.96	21760	2176.0
69	48976	1959.04	23984	2398.4
70	54064	2162.56	26400	2640.0
71	58880	2355.2	30032	3003.2
72	62320	2492.8	31760	3176.0
73	56896	2275.84	29680	2968.0
74	58064	2322.56	29696	2969.6
75	57136	2285.44	28256	2825.6
76	54112	2164.48	25856	2585.6
77	55968	2238.72	26992	2699.2
78	45040	1801.6	21664	2166.4
79	49840	1993.6	24880	2488.0
80	43952	1758.08	20960	2096.0
81	37888	1515.52	17168	1716.8
82	31136	1245.44	13888	1388.8
83	33472	1338.88	15312	1531.2
84	40224	1608.96	19168	1916.8
85	43984	1759.36	19920	1992.0
86	43696	1747.84	20304	2030.4
87	49872	1994.88	24272	2427.2
88	51424	2056.96	25744	2574.4
89	51616	2064.64	25456	2545.6
90	50896	2035.84	25872	2587.2
91	50720	2028.8	24928	2492.8
92	51088	2043.52	23536	2353.6
93	46384	1855.36	21808	2180.8
94	52960	2118.4	26240	2624.0
95	53712	2148.48	26992	2699.2
96	41200	1648.0	19120	1912.0
97	43392	1735.68	21984	2198.4
98	42688	1707.52	21312	2131.2
99	45552	1822.08	22496	2249.6
100	51600	2064.0	25168	2516.8
101	52672	2106.88	26928	2692.8
102	56560	2262.4	27728	2772.8
103	54944	2197.76	27728	2772.8
104	50464	2018.56	24336	2433.6
105	41904	1676.16	18800	1880.0
106	48288	1931.52	22400	2240.0
107	49760	1990.4	23344	2334.4
108	39712	1588.48	17424	1742.4
109	45632	1825.28	21776	2177.6
110	38448	1537.92	17712	1771.2
111	33616	1344.64	15488	1548.8
112	41760	1670.4	19056	1905.6
113	42288	1691.52	19696	1969.6
114	44112	1764.48	20608	2060.8
115	41920	1676.8	19648	1964.8
116	48464	1938.56	23280	2328.0
117	48800	1952.0	23104	2310.4
118	47584	1903.36	24048	2404.8
119	46096	1843.84	22752	2275.2
120	58144	2325.76	29040	2904.0
121	69024	2760.96	32416	3241.6
122	89776	3591.04	44624	4462.4
123	106464	4258.56	55472	5547.2
124	71840	2873.6	34384	3438.4
125	62688	2507.52	31040	3104.0
126	83616	3344.64	43264	4326.4
127	60080	2403.2	26656	2665.6
128	69904	2796.16	32704	3270.4
129	57040	2281.6	25920	2592.0
130	64208	2568.32	31440	3144.0
131	73632	2945.28	36560	3656.0
132	73600	2944.0	36160	3616.0
133	51904	2076.16	24224	2422.4
134	47872	1914.88	21872	2187.2
135	39104	1564.16	18560	1856.0
136	33888	1355.52	15232	1523.2
137	37296	1491.84	16864	1686.4
138	30768	1230.72	13664	1366.4
139	34016	1360.64	15248	1524.8
140	39104	1564.16	17520	1752.0
141	45328	1813.12	20768	2076.8
142	39104	1564.16	17408	1740.8
143	39616	1584.64	17648	1764.8
144	40128	1605.12	17952	1795.2
145	42400	1696.0	20576	2057.6
146	47344	1893.76	23072	2307.2
147	47296	1891.84	22336	2233.6
148	44304	1772.16	21184	2118.4
149	33840	1353.6	15152	1515.2
150	41232	1649.28	19296	1929.6
151	43344	1733.76	19712	1971.2
152	46352	1854.08	21360	2136.0
153	54624	2184.96	26656	2665.6
154	60912	2436.48	30800	3080.0
155	50784	2031.36	23360	2336.0
156	52688	2107.52	24416	2441.6
157	45616	1824.64	20912	2091.2
158	44752	1790.08	20864	2086.4
159	48192	1927.68	22000	2200.0
160	33136	1325.44	14800	1480.0
161	23952	958.08	9952	995.2
162	0	nan	0	nan
163	0	nan	0	nan
164	0	nan	0	nan
165	0	nan	0	nan
166	0	nan	0	nan
167	0	nan	0	nan
168	0	nan	0	nan
169	0	nan	0	nan
170	23632	945.28	10048	1004.8
171	23152	926.08	9856	985.6
172	23872	954.88	10256	1025.6
173	18704	748.16	7744	774.4
174	24736	989.44	11008	1100.8
175	23920	956.8	10160	1016.0
176	26336	1053.44	11888	1188.8
177	36832	1473.28	18144	1814.4
178	40208	1608.32	18832	1883.2
179	62784	2511.36	30784	3078.4
180	71568	2862.72	35152	3515.2
181	69936	2797.44	33232	3323.2
182	70560	2822.4	33776	3377.6
183	69088	2763.52	33488	3348.8
184	70128	2805.12	34432	3443.2
185	68576	2743.04	34320	3432.0
186	67136	2685.44	33984	3398.4
187	65712	2628.48	33008	3300.8
188	56288	2251.52	26544	2654.4
189	49040	1961.6	22848	2284.8
190	45168	1806.72	22096	2209.6
191	47472	1898.88	21808	2180.8
192	54400	2176.0	26208	2620.8
193	46144	1845.76	20944	2094.4
194	40032	1601.28	20544	2054.4
195	47952	1918.08	25168	2516.8
196	64896	2595.84	32208	3220.8
197	59056	2362.24	30208	3020.8
198	58864	2354.56	30112	3011.2
199	64432	2577.28	34160	3416.0
200	62048	2481.92	32048	3204.8
201	54256	2170.24	28512	2851.2
202	48272	1930.88	25440	2544.0
203	44736	1789.44	22928	2292.8
204	37392	1495.68	18048	1804.8
205	37760	1510.4	17904	1790.4
206	37968	1518.72	18576	1857.6
207	44816	1792.64	21904	2190.4
208	44080	1763.2	22304	2230.4
209	45360	1814.4	23200	2320.0
210	46672	1866.88	23168	2316.8
211	48176	1927.04	23744	2374.4
212	40032	1601.28	19328	1932.8
213	37520	1500.8	17888	1788.8
214	50272	2010.88	24304	2430.4
215	53696	2147.84	26720	2672.0
216	52592	2103.68	26192	2619.2
217	56512	2260.48	28864	2886.4
218	48352	1934.08	23856	2385.6
219	55952	2238.08	28608	2860.8
220	49952	1998.08	23424	2342.4
221	42560	1702.4	19664	1966.4
222	38176	1527.04	17200	1720.0
223	37600	1504.0	17520	1752.0
224	28736	1149.44	12848	1284.8
225	40784	1631.36	18432	1843.2
226	50432	2017.28	23376	2337.6
227	50368	2014.72	24096	2409.6
228	50912	2036.48	24736	2473.6
229	51664	2066.56	25056	2505.6
230	52336	2093.44	25504	2550.4
231	50000	2000.0	25024	2502.4
232	40784	1631.36	19952	1995.2
233	33104	1324.16	16560	1656.0
234	34208	1368.32	17264	1726.4
235	40896	1635.84	20016	2001.6
236	44288	1771.52	21376	2137.6
237	41968	1678.72	20704	2070.4
238	41216	1648.64	19952	1995.2
239	38912	1556.48	19184	1918.4
240	42432	1697.28	20768	2076.8
241	52368	2094.72	25280	2528.0
242	39968	1598.72	19072	1907.2
243	39056	1562.24	19216	1921.6
244	36176	1447.04	17152	1715.2
245	39088	1563.52	18640	1864.0
246	42336	1693.44	20032	2003.2
247	41712	1668.48	19120	1912.0
248	41888	1675.52	19088	1908.8
249	35504	1420.16	16752	1675.2
250	36272	1450.88	16464	1646.4
251	35392	1415.68	17120	1712.0
252	34576	1383.04	16336	1633.6
253	29904	1196.16	13472	1347.2
254	26080	1043.2	11248	1124.8
255	25344	1013.76	10928	1092.8
256	26864	1074.56	11936	1193.6
257	27936	1117.44	12528	1252.8
258	29232	1169.28	13552	1355.2
259	30480	1219.2	14464	1446.4
260	29248	1169.92	14160	1416.0
261	27840	1113.6	12784	1278.4
262	25488	1019.52	11312	1131.2
263	25296	1011.84	11040	1104.0
264	24080	963.2	10208	1020.8
265	24576	983.04	10672	1067.2
266	25616	1024.64	11440	1144.0
267	26048	1041.92	12016	1201.6
268	0	nan	0	nan
269	30352	1214.08	14384	1438.4
270	0	nan	0	nan
271	31696	1267.84	14912	1491.2
272	29568	1182.72	13600	1360.0
273	26816	1072.64	12112	1211.2
274	28528	1141.12	13312	1331.2
275	27072	1082.88	12224	1222.4
276	25744	1029.76	11136	1113.6
277	24896	995.84	10416	1041.6
278	24208	968.32	10384	1038.4
279	24352	974.08	10320	1032.0
280	23904	956.16	9904	990.4
281	0	nan	0	nan
282	22544	901.76	9360	936.0
283	0	nan	0	nan
284	0	nan	0	nan
285	23744	949.76	9920	992.0
286	28096	1123.84	12896	1289.6
287	24992	999.68	10688	1068.8
288	24848	993.92	10400	1040.0
289	23600	944.0	9824	982.4
290	25216	1008.64	10784	1078.4
291	29200	1168.0	13440	1344.0
292	25968	1038.72	11280	1128.0
293	25456	1018.24	11008	1100.8
294	25616	1024.64	11072	1107.2
295	25472	1018.88	10976	1097.6
296	0	nan	0	nan
297	25744	1029.76	10912	1091.2
298	0	nan	0	nan
299	25312	1012.48	10784	1078.4
300	25888	1035.52	11184	1118.4
301	29104	1164.16	13344	1334.4
302	24544	981.76	10496	1049.6
303	24592	983.68	10672	1067.2
304	22464	898.56	9408	940.8
305	22192	887.68	9328	932.8
306	22160	886.4	9264	926.4
307	22368	894.72	9632	963.2
308	21840	873.6	9184	918.4
309	21552	862.08	9008	900.8
310	0	nan	0	nan
311	0	nan	0	nan
312	0	nan	0	nan
313	0	nan	0	nan
314	0	nan	0	nan
315	0	nan	0	nan
316	0	nan	0	nan
317	23488	939.52	9824	982.4
318	0	nan	0	nan
319	24288	971.52	10432	1043.2
320	22640	905.6	9600	960.0
321	22768	910.72	9504	950.4
322	21728	869.12	9024	902.4
323	21776	871.04	9088	908.8
324	0	nan	0	nan
325	0	nan	0	nan
326	0	nan	0	nan
327	0	nan	0	nan
328	0	nan	0	nan
329	21424	856.96	8896	889.6
330	23200	928.0	9776	977.6
331	24320	972.8	10416	1041.6
332	24400	976.0	10480	1048.0
333	23360	934.4	9728	972.8
334	0	nan	0	nan
335	0	nan	0	nan
336	0	nan	0	nan
337	0	nan	0	nan
338	0	nan	0	nan
339	0	nan	0	nan
340	0	nan	0	nan
341	0	nan	0	nan
342	22192	887.68	9408	940.8
343	22352	894.08	9472	947.2
344	22688	907.52	9456	945.6
345	22176	887.04	9408	940.8
346	0	nan	0	nan
347	0	nan	0	nan
348	0	nan	0	nan
349	0	nan	0	nan
350	0	nan	0	nan
351	0	nan	0	nan
352	0	nan	0	nan
353	0	nan	0	nan
354	0	nan	0	nan
355	0	nan	0	nan
356	0	nan	0	nan
357	21760	870.4	9024	902.4
358	23152	926.08	9648	964.8
359	23648	945.92	9792	979.2
360	24480	979.2	10224	1022.4
361	25600	1024.0	10896	1089.6
362	0	nan	0	nan
363	0	nan	0	nan
364	0	nan	0	nan
365	0	nan	0	nan
366	0	nan	0	nan
367	0	nan	0	nan
368	22304	892.16	9376	937.6
369	0	nan	0	nan
370	0	nan	0	nan
371	0	nan	0	nan
372	0	nan	0	nan
373	0	nan	0	nan
374	0	nan	0	nan
375	0	nan	0	nan
376	0	nan	0	nan
377	0	nan	0	nan
378	0	nan	0	nan
379	0	nan	0	nan
380	0	nan	0	nan
381	0	nan	0	nan
382	0	nan	0	nan
383	0	nan	0	nan
384	0	nan	0	nan
385	21344	853.76	8816	881.6
386	0	nan	0	nan
387	0	nan	0	nan
388	0	nan	0	nan
389	23696	947.84	9760	976.0
390	26240	1049.6	11232	1123.2
391	25696	1027.84	10960	1096.0
392	27888	1115.52	12480	1248.0
393	0	nan	0	nan
394	27600	1104.0	12432	1243.2
395	30096	1203.84	13856	1385.6
396	24208	968.32	9936	993.6
397	24304	972.16	10336	1033.6
398	26096	1043.84	11520	1152.0
399	29200	1168.0	13504	1350.4
400	26944	1077.76	12080	1208.0
401	24816	992.64	10608	1060.8
402	24544	981.76	10288	1028.8
403	0	nan	0	nan
404	0	nan	0	nan
405	0	nan	0	nan
406	21712	868.48	9056	905.6
407	0	nan	0	nan
408	23088	923.52	9520	952.0
409	26160	1046.4	11344	1134.4
410	25904	1036.16	11264	1126.4
411	25344	1013.76	10720	1072.0
412	26464	1058.56	11232	1123.2
413	32624	1304.96	14544	1454.4
414	25072	1002.88	10656	1065.6
415	24576	983.04	10480	1048.0
416	27936	1117.44	12512	1251.2
417	30576	1223.04	13536	1353.6
418	32096	1283.84	14832	1483.2
419	30336	1213.44	14000	1400.0
420	27728	1109.12	12656	1265.6
421	28464	1138.56	12880	1288.0
422	34048	1361.92	15488	1548.8
423	39024	1560.96	17648	1764.8
424	37360	1494.4	17056	1705.6
425	37664	1506.56	16528	1652.8
426	32016	1280.64	14176	1417.6
427	25984	1039.36	10928	1092.8
428	25152	1006.08	10672	1067.2
429	28400	1136.0	12912	1291.2
430	26288	1051.52	11664	1166.4
431	25232	1009.28	11072	1107.2
432	22992	919.68	9504	950.4
433	23264	930.56	9632	963.2
434	0	nan	0	nan
435	23088	923.52	9504	950.4
436	23568	942.72	9776	977.6
437	23984	959.36	9888	988.8
438	24544	981.76	10304	1030.4
439	26528	1061.12	11680	1168.0
440	32160	1286.4	15216	1521.6
441	31296	1251.84	14928	1492.8
442	24512	980.48	10336	1033.6
443	23040	921.6	9552	955.2
444	26640	1065.6	12160	1216.0
445	25408	1016.32	11264	1126.4
446	28096	1123.84	12112	1211.2
447	28416	1136.64	12288	1228.8
448	31552	1262.08	14432	1443.2
449	30528	1221.12	14352	1435.2
450	29008	1160.32	13632	1363.2
451	30624	1224.96	14400	1440.0
452	32352	1294.08	14704	1470.4
453	34160	1366.4	15040	1504.0
454	30464	1218.56	13520	1352.0
455	34864	1394.56	15424	1542.4
456	34896	1395.84	15216	1521.6
457	39152	1566.08	17488	1748.8
458	32976	1319.04	14848	1484.8
459	44256	1770.24	19760	1976.0
460	47376	1895.04	21728	2172.8
461	50192	2007.68	22976	2297.6
462	40912	1636.48	18688	1868.8
463	36576	1463.04	17392	1739.2
464	33776	1351.04	16192	1619.2
465	35104	1404.16	17136	1713.6
466	45280	1811.2	21824	2182.4
467	48016	1920.64	23152	2315.2
468	52304	2092.16	25024	2502.4
469	49360	1974.4	24112	2411.2
470	30528	1221.12	14528	1452.8
471	29248	1169.92	13632	1363.2
472	27792	1111.68	12320	1232.0
473	26096	1043.84	11648	1164.8
474	26624	1064.96	11808	1180.8
475	24608	984.32	10208	1020.8
476	23968	958.72	9984	998.4
477	0	nan	0	nan
478	22960	918.4	9568	956.8
479	32352	1294.08	15424	1542.4
480	34576	1383.04	15920	1592.0
481	36800	1472.0	16736	1673.6
482	34480	1379.2	15888	1588.8
483	35168	1406.72	15968	1596.8
484	30288	1211.52	13776	1377.6
485	35360	1414.4	15616	1561.6
486	37248	1489.92	17248	1724.8
487	36768	1470.72	17232	1723.2
488	38368	1534.72	16784	1678.4
489	39488	1579.52	19104	1910.4
490	26240	1049.6	11712	1171.2
491	28112	1124.48	12240	1224.0
492	34640	1385.6	15744	1574.4
493	35552	1422.08	16352	1635.2
494	44944	1797.76	21088	2108.8
495	47888	1915.52	22992	2299.2
496	43904	1756.16	21072	2107.2
497	51424	2056.96	25504	2550.4
498	44208	1768.32	21424	2142.4
499	46272	1850.88	23264	2326.4
500	43904	1756.16	21248	2124.8
501	41488	1659.52	19952	1995.2
502	35520	1420.8	16784	1678.4
503	35920	1436.8	17104	1710.4
504	32336	1293.44	14816	1481.6
505	29888	1195.52	13312	1331.2
506	31776	1271.04	15136	1513.6
507	27440	1097.6	12496	1249.6
508	24784	991.36	10784	1078.4
509	31776	1271.04	15504	1550.4
510	32240	1289.6	16064	1606.4
511	32816	1312.64	16432	1643.2
512	33664	1346.56	16048	1604.8
513	32128	1285.12	15184	1518.4
514	30352	1214.08	13872	1387.2
515	27328	1093.12	12144	1214.4
516	38448	1537.92	17440	1744.0
517	33632	1345.28	15504	1550.4
518	33648	1345.92	14944	1494.4
519	32384	1295.36	14976	1497.6
520	28720	1148.8	12816	1281.6
521	36896	1475.84	17024	1702.4
522	28736	1149.44	13104	1310.4
523	27056	1082.24	12192	1219.2
524	28464	1138.56	13344	1334.4
525	30464	1218.56	14624	1462.4
526	27904	1116.16	13104	1310.4
527	28016	1120.64	13056	1305.6
528	28112	1124.48	12960	1296.0
529	30048	1201.92	14544	1454.4
530	26656	1066.24	12528	1252.8
531	27696	1107.84	13696	1369.6
532	29312	1172.48	14192	1419.2
533	34592	1383.68	17136	1713.6
534	39504	1580.16	20336	2033.6
535	40624	1624.96	20880	2088.0
536	43312	1732.48	20864	2086.4
537	40944	1637.76	19360	1936.0
538	44944	1797.76	20848	2084.8
539	49328	1973.12	22672	2267.2
540	28336	1133.44	13152	1315.2
541	27424	1096.96	12192	1219.2
542	30544	1221.76	14688	1468.8
543	25376	1015.04	11040	1104.0
544	26480	1059.2	11952	1195.2
545	24512	980.48	10240	1024.0
546	23136	925.44	9760	976.0
547	21648	865.92	9056	905.6
548	20672	826.88	8784	878.4
549	22064	882.56	9280	928.0
550	22608	904.32	9568	956.8
551	22192	887.68	9392	939.2
552	22928	917.12	9664	966.4
553	23408	936.32	10032	1003.2
554	22608	904.32	9632	963.2
555	22672	906.88	9680	968.0
556	0	nan	0	nan
557	23376	935.04	10192	1019.2
558	23312	932.48	10096	1009.6
559	23920	956.8	10144	1014.4
560	23440	937.6	9952	995.2
561	0	nan	0	nan
562	0	nan	0	nan
563	0	nan	0	nan
564	0	nan	0	nan
565	25072	1002.88	10992	1099.2
566	24608	984.32	10576	1057.6
567	24048	961.92	10208	1020.8
568	0	nan	0	nan
569	0	nan	0	nan
570	0	nan	0	nan
571	0	nan	0	nan
572	0	nan	0	nan
573	0	nan	0	nan
574	0	nan	0	nan
575	0	nan	0	nan
576	0	nan	0	nan
577	0	nan	0	nan
578	0	nan	0	nan
579	0	nan	0	nan
580	0	nan	0	nan
581	0	nan	0	nan
582	0	nan	0	nan
583	0	nan	0	nan
584	0	nan	0	nan
585	0	nan	0	nan
586	0	nan	0	nan
587	0	nan	0	nan
588	24832	993.28	10880	1088.0
589	0	nan	0	nan
590	24608	984.32	10272	1027.2
591	26064	1042.56	11168	1116.8
592	24624	984.96	10224	1022.4
593	0	nan	0	nan
594	0	nan	0	nan
595	26592	1063.68	12320	1232.0
596	25392	1015.68	11376	1137.6
597	28000	1120.0	13136	1313.6
598	29408	1176.32	14320	1432.0
599	0	nan	0	nan
600	0	nan	0	nan
601	0	nan	0	nan
602	0	nan	0	nan
603	0	nan	0	nan
604	24624	984.96	10528	1052.8
605	27184	1087.36	12432	1243.2
606	23888	955.52	9984	998.4
607	0	nan	0	nan
608	0	nan	0	nan
609	0	nan	0	nan
610	0	nan	0	nan
611	0	nan	0	nan
612	0	nan	0	nan
613	0	nan	0	nan
614	0	nan	0	nan
615	23472	938.88	9760	976.0
616	24368	974.72	10448	1044.8
617	25504	1020.16	10880	1088.0
618	26336	1053.44	11472	1147.2
619	24880	995.2	10480	1048.0
620	0	nan	0	nan
621	0	nan	0	nan
622	0	nan	0	nan
623	0	nan	0	nan
624	0	nan	0	nan
625	0	nan	0	nan
626	24128	965.12	10016	1001.6
627	28864	1154.56	13200	1320.0
628	33152	1326.08	15168	1516.8
629	28272	1130.88	12480	1248.0
630	26320	1052.8	11376	1137.6
631	26608	1064.32	11792	1179.2
632	30912	1236.48	14272	1427.2
633	26016	1040.64	11632	1163.2
634	24032	961.28	10256	1025.6
635	23120	924.8	9616	961.6
636	23248	929.92	9744	974.4
637	22640	905.6	9456	945.6
638	23040	921.6	9712	971.2
639	23952	958.08	10224	1022.4
640	25488	1019.52	11344	1134.4
641	30752	1230.08	14816	1481.6
642	43888	1755.52	21920	2192.0
643	44608	1784.32	21872	2187.2
644	52864	2114.56	25488	2548.8
645	46784	1871.36	22896	2289.6
646	28352	1134.08	12864	1286.4
647	28816	1152.64	13728	1372.8
648	27280	1091.2	12592	1259.2
649	25024	1000.96	10768	1076.8
650	24256	970.24	10128	1012.8
651	24336	973.44	10288	1028.8
652	23104	924.16	9552	955.2
653	22992	919.68	9632	963.2
654	0	nan	0	nan
655	25632	1025.28	11152	1115.2
656	29984	1199.36	13936	1393.6
657	36384	1455.36	17568	1756.8
658	31776	1271.04	14688	1468.8
659	30672	1226.88	14288	1428.8
660	30912	1236.48	15600	1560.0
661	32080	1283.2	15152	1515.2
662	29488	1179.52	14128	1412.8
663	31920	1276.8	15056	1505.6
664	32832	1313.28	16336	1633.6
665	36656	1466.24	18272	1827.2
666	39104	1564.16	19712	1971.2
667	43888	1755.52	21168	2116.8
668	43200	1728.0	19968	1996.8
669	27632	1105.28	12608	1260.8
670	24416	976.64	10384	1038.4
671	23536	941.44	9888	988.8
672	27248	1089.92	12032	1203.2
673	28224	1128.96	12608	1260.8
674	23792	951.68	10096	1009.6
675	31856	1274.24	15216	1521.6
676	29056	1162.24	13392	1339.2
677	29360	1174.4	14080	1408.0
678	35216	1408.64	17536	1753.6
679	30144	1205.76	14096	1409.6
680	32336	1293.44	15360	1536.0
681	32048	1281.92	15200	1520.0
682	29600	1184.0	13760	1376.0
683	26320	1052.8	11728	1172.8
684	25904	1036.16	11056	1105.6
685	24144	965.76	10272	1027.2
686	0	nan	0	nan
687	0	nan	0	nan
688	24160	966.4	10384	1038.4
689	30272	1210.88	14720	1472.0
690	36736	1469.44	18128	1812.8
691	30176	1207.04	14672	1467.2
692	36688	1467.52	17824	1782.4
693	34352	1374.08	17168	1716.8
694	34864	1394.56	17232	1723.2
695	41792	1671.68	20992	2099.2
696	46048	1841.92	22368	2236.8
697	45008	1800.32	22736	2273.6
698	39280	1571.2	20080	2008.0
699	38880	1555.2	20128	2012.8
700	37728	1509.12	19136	1913.6
701	32976	1319.04	15648	1564.8
702	37936	1517.44	18512	1851.2
703	50128	2005.12	24624	2462.4
704	50256	2010.24	24560	2456.0
705	52304	2092.16	24608	2460.8
706	38672	1546.88	17904	1790.4
707	31072	1242.88	14768	1476.8
708	24080	963.2	9984	998.4
709	24896	995.84	10592	1059.2
710	29008	1160.32	13008	1300.8
711	31824	1272.96	14192	1419.2
712	32976	1319.04	14496	1449.6
713	26496	1059.84	11584	1158.4
714	26224	1048.96	11840	1184.0
715	25440	1017.6	10928	1092.8
716	25824	1032.96	11120	1112.0
717	25088	1003.52	10736	1073.6
718	26032	1041.28	11312	1131.2
719	23328	933.12	9568	956.8
720	28000	1120.0	13040	1304.0
721	23600	944.0	9824	982.4
722	23392	935.68	9952	995.2
723	23552	942.08	10016	1001.6
724	25760	1030.4	11280	1128.0
725	25888	1035.52	11392	1139.2
726	24448	977.92	10384	1038.4
727	23904	956.16	9968	996.8
728	24064	962.56	9984	998.4
729	27472	1098.88	12400	1240.0
730	26416	1056.64	11616	1161.6
731	29152	1166.08	13504	1350.4
732	27856	1114.24	13200	1320.0
733	28880	1155.2	13328	1332.8
734	28288	1131.52	12992	1299.2
735	27408	1096.32	12640	1264.0
736	24944	997.76	11120	1112.0
737	23600	944.0	10032	1003.2
738	23120	924.8	9728	972.8
739	23312	932.48	9856	985.6
740	22912	916.48	9696	969.6
741	28432	1137.28	13136	1313.6
742	26576	1063.04	12144	1214.4
743	29664	1186.56	14400	1440.0
744	37792	1511.68	18608	1860.8
745	35776	1431.04	17136	1713.6
746	27920	1116.8	13120	1312.0
747	26224	1048.96	11488	1148.8
748	31056	1242.24	15008	1500.8
749	30416	1216.64	14768	1476.8
750	29008	1160.32	13536	1353.6
751	26224	1048.96	11696	1169.6
752	25104	1004.16	10800	1080.0
753	23568	942.72	9776	977.6
754	23168	926.72	9728	972.8
755	22288	891.52	9232	923.2
756	0	nan	0	nan
757	0	nan	0	nan
758	0	nan	0	nan
759	24112	964.48	10192	1019.2
760	23408	936.32	9792	979.2
761	22992	919.68	9504	950.4
762	25216	1008.64	11056	1105.6
763	24448	977.92	10672	1067.2
764	23360	934.4	9856	985.6
765	22672	906.88	9440	944.0
766	22624	904.96	9488	948.8
767	21840	873.6	9168	916.8
768	0	nan	0	nan
769	0	nan	0	nan
770	21152	846.08	8768	876.8
771	23360	934.4	10064	1006.4
772	23872	954.88	10352	1035.2
773	27024	1080.96	12432	1243.2
774	23856	954.24	10272	1027.2
775	23376	935.04	9840	984.0
776	23456	938.24	9952	995.2
777	24464	978.56	10480	1048.0
778	25392	1015.68	11328	1132.8
779	24976	999.04	10880	1088.0
780	30528	1221.12	15440	1544.0
781	23968	958.72	10224	1022.4
782	0	nan	0	nan
783	0	nan	0	nan
784	23152	926.08	9616	961.6
785	0	nan	0	nan
786	0	nan	0	nan
787	0	nan	0	nan
788	0	nan	0	nan
789	0	nan	0	nan
790	0	nan	0	nan
791	22080	883.2	9280	928.0
792	22352	894.08	9376	937.6
793	0	nan	0	nan
794	0	nan	0	nan
795	0	nan	0	nan
796	0	nan	0	nan
797	0	nan	0	nan
798	0	nan	0	nan
799	0	nan	0	nan
800	21728	869.12	9072	907.2
801	0	nan	0	nan
802	24240	969.6	10560	1056.0
803	27040	1081.6	12368	1236.8
804	25584	1023.36	11120	1112.0
805	0	nan	0	nan
806	0	nan	0	nan
807	0	nan	0	nan
808	0	nan	0	nan
809	0	nan	0	nan
810	0	nan	0	nan
811	0	nan	0	nan
812	0	nan	0	nan
813	0	nan	0	nan
814	0	nan	0	nan
815	0	nan	0	nan
816	0	nan	0	nan
817	0	nan	0	nan
818	0	nan	0	nan
819	0	nan	0	nan
820	0	nan	0	nan
821	0	nan	0	nan
822	0	nan	0	nan
823	0	nan	0	nan
824	0	nan	0	nan
825	0	nan	0	nan
826	0	nan	0	nan
827	25120	1004.8	11136	1113.6
828	28000	1120.0	13088	1308.8
829	32112	1284.48	15984	1598.4
830	0	nan	0	nan
831	36512	1460.48	18560	1856.0
832	0	nan	0	nan
833	32096	1283.84	15888	1588.8
834	37200	1488.0	17744	1774.4
835	38608	1544.32	17904	1790.4
836	35616	1424.64	17440	1744.0
837	35648	1425.92	16768	1676.8
838	42576	1703.04	19456	1945.6
839	46992	1879.68	23024	2302.4
840	42144	1685.76	20016	2001.6
841	40192	1607.68	19632	1963.2
842	39248	1569.92	20432	2043.2
843	37184	1487.36	18384	1838.4
844	35952	1438.08	17312	1731.2
845	31728	1269.12	14864	1486.4
846	30656	1226.24	13728	1372.8
847	33680	1347.2	15920	1592.0
848	34016	1360.64	15952	1595.2
849	29392	1175.68	13408	1340.8
850	29808	1192.32	14864	1486.4
851	36144	1445.76	16896	1689.6
852	43504	1740.16	22032	2203.2
853	50128	2005.12	25104	2510.4
854	53712	2148.48	27120	2712.0
855	55648	2225.92	28128	2812.8
856	46432	1857.28	24816	2481.6
857	46272	1850.88	23792	2379.2
858	36912	1476.48	18784	1878.4
859	30976	1239.04	14848	1484.8
860	28752	1150.08	13216	1321.6
861	25584	1023.36	11072	1107.2
862	23600	944.0	9808	980.8
863	24176	967.04	10240	1024.0
864	30224	1208.96	14832	1483.2
865	31200	1248.0	15392	1539.2
866	32048	1281.92	16112	1611.2
867	33296	1331.84	16896	1689.6
868	35104	1404.16	17616	1761.6
869	34512	1380.48	17600	1760.0
870	35200	1408.0	17856	1785.6
871	35184	1407.36	18000	1800.0
872	46320	1852.8	23456	2345.6
873	46896	1875.84	23824	2382.4
874	42800	1712.0	21904	2190.4
875	41456	1658.24	21616	2161.6
876	40592	1623.68	19472	1947.2
877	42496	1699.84	20352	2035.2
878	36928	1477.12	18080	1808.0
879	38384	1535.36	19088	1908.8
880	30640	1225.6	14208	1420.8
881	27984	1119.36	12768	1276.8
882	31648	1265.92	14896	1489.6
883	28560	1142.4	12608	1260.8
884	23632	945.28	9712	971.2
885	23184	927.36	9888	988.8
886	28416	1136.64	13584	1358.4
887	0	nan	0	nan
888	34800	1392.0	17056	1705.6
889	32304	1292.16	15744	1574.4
890	30704	1228.16	14464	1446.4
891	34368	1374.72	15872	1587.2
892	39744	1589.76	18720	1872.0
893	32368	1294.72	15520	1552.0
894	46448	1857.92	22432	2243.2
895	37680	1507.2	18144	1814.4
896	41184	1647.36	19744	1974.4
897	33184	1327.36	15744	1574.4
898	30160	1206.4	14672	1467.2
899	31248	1249.92	14944	1494.4
900	25520	1020.8	11040	1104.0
901	29792	1191.68	13616	1361.6
902	29648	1185.92	13648	1364.8
903	27552	1102.08	12480	1248.0
904	29824	1192.96	14016	1401.6
905	32144	1285.76	15200	1520.0
906	27200	1088.0	12144	1214.4
907	35136	1405.44	17456	1745.6
908	26480	1059.2	11728	1172.8
909	30016	1200.64	13984	1398.4
910	26592	1063.68	12064	1206.4
911	28432	1137.28	12800	1280.0
912	24144	965.76	10160	1016.0
913	25824	1032.96	11440	1144.0
914	28096	1123.84	13392	1339.2
915	28032	1121.28	13216	1321.6
916	28256	1130.24	13248	1324.8
917	27200	1088.0	12560	1256.0
918	27808	1112.32	12976	1297.6
919	34528	1381.12	16832	1683.2
920	32064	1282.56	15856	1585.6
921	27632	1105.28	12672	1267.2
922	26320	1052.8	11680	1168.0
923	24176	967.04	10048	1004.8
924	22800	912.0	9488	948.8
925	21824	872.96	9008	900.8
926	23584	943.36	9728	972.8
927	25760	1030.4	10864	1086.4
928	24064	962.56	10000	1000.0
929	27568	1102.72	12528	1252.8
930	32032	1281.28	14864	1486.4
931	29072	1162.88	13312	1331.2
932	26080	1043.2	11824	1182.4
933	23600	944.0	10096	1009.6
934	28384	1135.36	12880	1288.0
935	24736	989.44	10560	1056.0
936	23856	954.24	10096	1009.6
937	23488	939.52	9680	968.0
938	0	nan	0	nan
939	0	nan	0	nan
940	0	nan	0	nan
941	0	nan	0	nan
942	22864	914.56	9648	964.8
943	0	nan	0	nan
944	23888	955.52	10480	1048.0
945	27072	1082.88	12688	1268.8
946	32592	1303.68	15680	1568.0
947	34592	1383.68	17104	1710.4
948	36672	1466.88	17520	1752.0
949	31920	1276.8	14672	1467.2
950	25904	1036.16	11280	1128.0
951	24288	971.52	10224	1022.4
952	26608	1064.32	12336	1233.6
953	31536	1261.44	15712	1571.2
954	26448	1057.92	12144	1214.4
955	26608	1064.32	12256	1225.6
956	25920	1036.8	11760	1176.0
957	26896	1075.84	12448	1244.8
958	0	nan	0	nan
959	31136	1245.44	15120	1512.0
960	32624	1304.96	15920	1592.0
961	33808	1352.32	15936	1593.6
962	35840	1433.6	16528	1652.8
963	28320	1132.8	12992	1299.2
964	24048	961.92	9888	988.8
965	27472	1098.88	12272	1227.2
966	24640	985.6	10464	1046.4
967	23296	931.84	9760	976.0
968	0	nan	0	nan
969	27136	1085.44	12560	1256.0
970	32448	1297.92	16000	1600.0
971	35152	1406.08	17296	1729.6
972	33536	1341.44	16416	1641.6
973	33520	1340.8	16208	1620.8
974	34528	1381.12	16720	1672.0
975	32736	1309.44	16064	1606.4
976	31888	1275.52	15392	1539.2
977	31456	1258.24	14496	1449.6
978	30704	1228.16	14128	1412.8
979	32912	1316.48	15216	1521.6
980	26656	1066.24	12480	1248.0
981	25952	1038.08	11792	1179.2
982	24272	970.88	10464	1046.4
983	22544	901.76	9552	955.2
984	22560	902.4	9472	947.2
985	0	nan	0	nan
986	0	nan	0	nan
987	0	nan	0	nan
988	0	nan	0	nan
989	0	nan	0	nan
990	0	nan	0	nan
991	23520	940.8	9968	996.8
992	24496	979.84	10608	1060.8
993	26704	1068.16	12128	1212.8
994	25408	1016.32	11072	1107.2
995	26512	1060.48	11920	1192.0
996	26096	1043.84	11600	1160.0
997	26544	1061.76	12208	1220.8
998	25504	1020.16	11232	1123.2
999	28176	1127.04	12656	1265.6
1000	26656	1066.24	11888	1188.8
1001	26976	1079.04	11936	1193.6
1002	24848	993.92	10464	1046.4
1003	24160	966.4	10176	1017.6
1004	23216	928.64	9568	956.8
1005	23312	932.48	9808	980.8
1006	23808	952.32	9808	980.8
1007	0	nan	0	nan
1008	0	nan	0	nan
1009	25648	1025.92	11504	1150.4
1010	24144	965.76	10272	1027.2
1011	31584	1263.36	15488	1548.8
1012	25568	1022.72	10736	1073.6
1013	34560	1382.4	17008	1700.8
1014	34096	1363.84	16528	1652.8
1015	35840	1433.6	17488	1748.8
1016	27328	1093.12	12704	1270.4
1017	23200	928.0	9920	992.0
1018	24272	970.88	10240	1024.0
1019	0	nan	0	nan
1020	0	nan	0	nan
1021	24448	977.92	10400	1040.0
1022	0	nan	0	nan
1023	0	nan	0	nan
1024	24304	972.16	10384	1038.4
1025	23312	932.48	9632	963.2
1026	27040	1081.6	12736	1273.6
1027	31696	1267.84	15120	1512.0
1028	34704	1388.16	17536	1753.6
1029	35824	1432.96	17008	1700.8
1030	38688	1547.52	19248	1924.8
1031	37520	1500.8	19088	1908.8
1032	39568	1582.72	19936	1993.6
1033	42944	1717.76	22272	2227.2
1034	39040	1561.6	19648	1964.8
1035	34496	1379.84	16848	1684.8
1036	30256	1210.24	14560	1456.0
1037	25296	1011.84	10752	1075.2
1038	24544	981.76	10128	1012.8
1039	23168	926.72	9792	979.2
1040	0	nan	0	nan
1041	26160	1046.4	11440	1144.0
1042	28688	1147.52	13008	1300.8
1043	28976	1159.04	13328	1332.8
1044	27536	1101.44	12688	1268.8
1045	28224	1128.96	13168	1316.8
1046	29936	1197.44	14496	1449.6
1047	36784	1471.36	17040	1704.0
1048	27936	1117.44	13264	1326.4
1049	30672	1226.88	14896	1489.6
1050	28880	1155.2	13744	1374.4
1051	0	nan	0	nan
1052	38288	1531.52	19376	1937.6
1053	33584	1343.36	16544	1654.4
1054	26704	1068.16	12112	1211.2
1055	24576	983.04	10464	1046.4
1056	23264	930.56	9872	987.2
1057	0	nan	0	nan
1058	0	nan	0	nan
1059	0	nan	0	nan
1060	27168	1086.72	12480	1248.0
1061	34272	1370.88	16768	1676.8
1062	33792	1351.68	16800	1680.0
1063	37792	1511.68	19296	1929.6
1064	39776	1591.04	20272	2027.2
1065	48528	1941.12	25120	2512.0
1066	51184	2047.36	25696	2569.6
1067	54960	2198.4	28656	2865.6
1068	53248	2129.92	27440	2744.0
1069	51776	2071.04	26384	2638.4
1070	46272	1850.88	22912	2291.2
1071	41184	1647.36	19472	1947.2
1072	38528	1541.12	17984	1798.4
1073	35280	1411.2	15360	1536.0
1074	33296	1331.84	14848	1484.8
1075	28064	1122.56	12544	1254.4
1076	28768	1150.72	12672	1267.2
1077	27616	1104.64	12256	1225.6
1078	32544	1301.76	15456	1545.6
1079	38656	1546.24	18960	1896.0
1080	41728	1669.12	19936	1993.6
1081	44624	1784.96	21088	2108.8
1082	47296	1891.84	22704	2270.4
1083	40016	1600.64	19680	1968.0
1084	40640	1625.6	20000	2000.0
1085	41664	1666.56	21632	2163.2
1086	46304	1852.16	23984	2398.4
1087	43984	1759.36	21936	2193.6
1088	45280	1811.2	23264	2326.4
1089	0	nan	0	nan
1090	34208	1368.32	17680	1768.0
1091	31616	1264.64	15888	1588.8
1092	33056	1322.24	15840	1584.0
1093	38576	1543.04	18976	1897.6
1094	42032	1681.28	19520	1952.0
1095	41248	1649.92	19072	1907.2
1096	43856	1754.24	20640	2064.0
1097	48080	1923.2	22992	2299.2
1098	39904	1596.16	18064	1806.4
1099	41584	1663.36	19536	1953.6
1100	46880	1875.2	23520	2352.0
1101	48704	1948.16	24400	2440.0
1102	46176	1847.04	23392	2339.2
1103	43248	1729.92	22032	2203.2
1104	44432	1777.28	21728	2172.8
1105	38576	1543.04	17664	1766.4
1106	32832	1313.28	15152	1515.2
1107	32000	1280.0	14864	1486.4
1108	30960	1238.4	14192	1419.2
1109	28832	1153.28	13200	1320.0
1110	28992	1159.68	13168	1316.8
1111	35568	1422.72	16960	1696.0
1112	44784	1791.36	22352	2235.2
1113	48704	1948.16	23872	2387.2
1114	52368	2094.72	26528	2652.8
1115	37488	1499.52	19216	1921.6
1116	32480	1299.2	15824	1582.4
1117	27552	1102.08	12480	1248.0
1118	42688	1707.52	19952	1995.2
1119	49104	1964.16	21696	2169.6
1120	43744	1749.76	20016	2001.6
1121	43376	1735.04	19232	1923.2
1122	38304	1532.16	18288	1828.8
1123	42864	1714.56	19776	1977.6
1124	46176	1847.04	21408	2140.8
1125	48528	1941.12	23312	2331.2
1126	40752	1630.08	19872	1987.2
1127	41280	1651.2	19776	1977.6
1128	39968	1598.72	18288	1828.8
1129	38656	1546.24	17952	1795.2
1130	30752	1230.08	14000	1400.0
1131	32704	1308.16	14912	1491.2
1132	26880	1075.2	12032	1203.2
1133	0	nan	0	nan
1134	0	nan	0	nan
1135	33136	1325.44	15200	1520.0
1136	50784	2031.36	25552	2555.2
1137	59008	2360.32	29392	2939.2
1138	53072	2122.88	26096	2609.6
1139	52736	2109.44	25440	2544.0
1140	40464	1618.56	19280	1928.0
1141	50048	2001.92	25616	2561.6
1142	48560	1942.4	24192	2419.2
1143	46400	1856.0	21728	2172.8
1144	41600	1664.0	19632	1963.2
1145	40960	1638.4	19312	1931.2
1146	38592	1543.68	18096	1809.6
1147	35312	1412.48	16032	1603.2
1148	35456	1418.24	16672	1667.2
1149	50048	2001.92	25632	2563.2
1150	0	nan	0	nan
1151	55568	2222.72	28672	2867.2
1152	51984	2079.36	26208	2620.8
1153	46064	1842.56	22304	2230.4
1154	0	nan	0	nan
1155	48704	1948.16	24544	2454.4
1156	50880	2035.2	27232	2723.2
1157	51504	2060.16	26736	2673.6
1158	0	nan	0	nan
1159	46368	1854.72	24848	2484.8
1160	41104	1644.16	21776	2177.6
1161	40112	1604.48	21488	2148.8
1162	43600	1744.0	23184	2318.4
1163	40224	1608.96	20480	2048.0
1164	37808	1512.32	19856	1985.6
1165	45856	1834.24	23504	2350.4
1166	43376	1735.04	20912	2091.2
1167	49824	1992.96	24784	2478.4
1168	49632	1985.28	24464	2446.4
1169	50032	2001.28	26176	2617.6
1170	50608	2024.32	26592	2659.2
1171	51664	2066.56	27296	2729.6
1172	50224	2008.96	27008	2700.8
1173	47776	1911.04	24464	2446.4
1174	48224	1928.96	24592	2459.2
1175	51536	2061.44	25872	2587.2
1176	48240	1929.6	24496	2449.6
1177	43536	1741.44	21072	2107.2
1178	34720	1388.8	15584	1558.4
1179	34528	1381.12	15952	1595.2
1180	31296	1251.84	14000	1400.0
1181	31984	1279.36	14368	1436.8
1182	29824	1192.96	13216	1321.6
1183	28080	1123.2	12224	1222.4
1184	31808	1272.32	14816	1481.6
1185	41232	1649.28	19824	1982.4
1186	48880	1955.2	24384	2438.4
1187	54752	2190.08	26912	2691.2
1188	51696	2067.84	24272	2427.2
1189	44736	1789.44	20336	2033.6
1190	43072	1722.88	18688	1868.8
1191	38000	1520.0	17296	1729.6
1192	41056	1642.24	20448	2044.8
1193	40912	1636.48	19904	1990.4
1194	37344	1493.76	18480	1848.0
1195	34272	1370.88	16704	1670.4
1196	27968	1118.72	12672	1267.2
1197	27296	1091.84	12160	1216.0
1198	25392	1015.68	11120	1112.0
1199	25264	1010.56	10992	1099.2
1200	26096	1043.84	11584	1158.4
1201	34672	1386.88	16496	1649.6
1202	42464	1698.56	20304	2030.4
1203	40768	1630.72	20208	2020.8
1204	38832	1553.28	18832	1883.2
1205	57008	2280.32	28688	2868.8
1206	48864	1954.56	23744	2374.4
1207	47632	1905.28	25584	2558.4
1208	41696	1667.84	20944	2094.4
1209	48480	1939.2	25984	2598.4
1210	56880	2275.2	29248	2924.8
1211	37296	1491.84	17792	1779.2
1212	36768	1470.72	17584	1758.4
1213	37920	1516.8	18160	1816.0
1214	33472	1338.88	15280	1528.0
1215	32800	1312.0	15008	1500.8
1216	28448	1137.92	12640	1264.0
1217	26000	1040.0	11264	1126.4
1218	25712	1028.48	11104	1110.4
1219	25248	1009.92	10848	1084.8
1220	25168	1006.72	10784	1078.4
1221	26464	1058.56	11776	1177.6
1222	27888	1115.52	12976	1297.6
1223	28208	1128.32	12960	1296.0
1224	38192	1527.68	18864	1886.4
1225	36816	1472.64	17328	1732.8
1226	37776	1511.04	17936	1793.6
1227	33872	1354.88	16912	1691.2
1228	37600	1504.0	19440	1944.0
1229	36784	1471.36	18848	1884.8
1230	32112	1284.48	15696	1569.6
1231	25808	1032.32	11536	1153.6
1232	23120	924.8	9552	955.2
1233	23008	920.32	9552	955.2
1234	25152	1006.08	10688	1068.8
1235	30144	1205.76	13888	1388.8
1236	26816	1072.64	11824	1182.4
1237	26640	1065.6	12096	1209.6
1238	28672	1146.88	13664	1366.4
1239	32064	1282.56	15520	1552.0
1240	39152	1566.08	19312	1931.2
1241	25616	1024.64	10992	1099.2
1242	30336	1213.44	14864	1486.4
1243	32752	1310.08	15792	1579.2
1244	30544	1221.76	14288	1428.8
1245	27632	1105.28	12464	1246.4
1246	24816	992.64	10560	1056.0
1247	24816	992.64	10176	1017.6
1248	0	nan	0	nan
1249	0	nan	0	nan
1250	23536	941.44	9936	993.6
1251	0	nan	0	nan
1252	24384	975.36	10624	1062.4
1253	28736	1149.44	13456	1345.6
1254	32544	1301.76	15440	1544.0
1255	30480	1219.2	14224	1422.4
1256	0	nan	0	nan
1257	34048	1361.92	16928	1692.8
1258	36992	1479.68	19264	1926.4
1259	30752	1230.08	14416	1441.6
1260	30064	1202.56	14400	1440.0
1261	36512	1460.48	18128	1812.8
1262	37344	1493.76	18464	1846.4
1263	32928	1317.12	16304	1630.4
1264	27456	1098.24	13056	1305.6
1265	27216	1088.64	12992	1299.2
1266	23520	940.8	10064	1006.4
1267	24272	970.88	10624	1062.4
1268	25760	1030.4	11728	1172.8
1269	25008	1000.32	11088	1108.8
1270	25456	1018.24	11440	1144.0
1271	26752	1070.08	12256	1225.6
1272	28880	1155.2	13872	1387.2
1273	31760	1270.4	15504	1550.4
1274	31808	1272.32	15760	1576.0
1275	30256	1210.24	14832	1483.2
1276	34384	1375.36	17488	1748.8
1277	35488	1419.52	17312	1731.2
1278	36736	1469.44	18752	1875.2
1279	31200	1248.0	14832	1483.2
1280	27296	1091.84	12464	1246.4
1281	23680	947.2	9936	993.6
1282	0	nan	0	nan
1283	0	nan	0	nan
1284	0	nan	0	nan
1285	0	nan	0	nan
1286	0	nan	0	nan
1287	0	nan	0	nan
1288	0	nan	0	nan
1289	30416	1216.64	14528	1452.8
1290	0	nan	0	nan
1291	0	nan	0	nan
1292	26704	1068.16	12144	1214.4
1293	25760	1030.4	11376	1137.6
1294	25024	1000.96	10528	1052.8
1295	22624	904.96	9440	944.0
1296	0	nan	0	nan
1297	25184	1007.36	11008	1100.8
1298	24992	999.68	11376	1137.6
1299	24624	984.96	10768	1076.8
1300	25136	1005.44	11120	1112.0
1301	26016	1040.64	11600	1160.0
1302	28064	1122.56	13712	1371.2
1303	30304	1212.16	15120	1512.0
1304	31408	1256.32	15216	1521.6
1305	37792	1511.68	18592	1859.2
1306	35440	1417.6	16688	1668.8
1307	32128	1285.12	14736	1473.6
1308	28784	1151.36	13104	1310.4
1309	25328	1013.12	10768	1076.8
1310	23632	945.28	9952	995.2
1311	24912	996.48	10768	1076.8
1312	28432	1137.28	13280	1328.0
1313	30256	1210.24	14928	1492.8
1314	31280	1251.2	15552	1555.2
1315	27632	1105.28	12464	1246.4
1316	25232	1009.28	10928	1092.8
1317	27488	1099.52	12288	1228.8
1318	25008	1000.32	10720	1072.0
1319	27472	1098.88	12304	1230.4
1320	27616	1104.64	12672	1267.2
1321	26288	1051.52	11248	1124.8
1322	32528	1301.12	15712	1571.2
1323	30480	1219.2	13760	1376.0
1324	31056	1242.24	14128	1412.8
1325	26208	1048.32	11312	1131.2
1326	22992	919.68	9648	964.8
1327	0	nan	0	nan
1328	0	nan	0	nan
1329	0	nan	0	nan
1330	27136	1085.44	11904	1190.4
1331	27152	1086.08	12160	1216.0
1332	27296	1091.84	11648	1164.8
1333	25296	1011.84	10800	1080.0
1334	25824	1032.96	11360	1136.0
1335	26896	1075.84	11840	1184.0
1336	28736	1149.44	13216	1321.6
1337	33936	1357.44	16032	1603.2
1338	34896	1395.84	17808	1780.8
1339	32656	1306.24	16320	1632.0
1340	35216	1408.64	16704	1670.4
1341	33248	1329.92	15136	1513.6
1342	24784	991.36	10544	1054.4
1343	23424	936.96	9712	971.2
1344	24000	960.0	10016	1001.6
1345	27520	1100.8	12400	1240.0
1346	26992	1079.68	12096	1209.6
1347	25392	1015.68	11136	1113.6
1348	28208	1128.32	12992	1299.2
1349	32096	1283.84	15712	1571.2
1350	33408	1336.32	16288	1628.8
1351	27152	1086.08	12368	1236.8
1352	32384	1295.36	16064	1606.4
1353	28496	1139.84	13232	1323.2
1354	27984	1119.36	12976	1297.6
1355	26912	1076.48	12000	1200.0
1356	27040	1081.6	12336	1233.6
1357	25104	1004.16	10816	1081.6
1358	23648	945.92	9872	987.2
1359	23296	931.84	9792	979.2
1360	22896	915.84	9536	953.6
1361	23776	951.04	10096	1009.6
1362	27840	1113.6	13152	1315.2
1363	30704	1228.16	14656	1465.6
1364	33552	1342.08	16304	1630.4
1365	34896	1395.84	16720	1672.0
1366	30320	1212.8	14192	1419.2
1367	28304	1132.16	13072	1307.2
1368	24000	960.0	10160	1016.0
1369	22752	910.08	9408	940.8
1370	22048	881.92	9184	918.4
1371	22080	883.2	9184	918.4
1372	22240	889.6	9328	932.8
1373	22704	908.16	9696	969.6
1374	25568	1022.72	11520	1152.0
1375	28992	1159.68	13664	1366.4
1376	32064	1282.56	15760	1576.0
1377	27232	1089.28	12448	1244.8
1378	28624	1144.96	13696	1369.6
1379	0	nan	0	nan
1380	0	nan	0	nan
1381	0	nan	0	nan
1382	31840	1273.6	15984	1598.4
1383	31808	1272.32	15744	1574.4
1384	30400	1216.0	14960	1496.0
1385	30144	1205.76	14752	1475.2
1386	27744	1109.76	12688	1268.8
1387	26144	1045.76	11824	1182.4
1388	25936	1037.44	11312	1131.2
1389	24624	984.96	10416	1041.6
1390	23568	942.72	9728	972.8
1391	23136	925.44	9648	964.8
1392	0	nan	0	nan
1393	0	nan	0	nan
1394	23760	950.4	10208	1020.8
1395	23872	954.88	10144	1014.4
1396	25472	1018.88	11120	1112.0
1397	27488	1099.52	12640	1264.0
1398	27136	1085.44	12368	1236.8
1399	25744	1029.76	11744	1174.4
1400	24336	973.44	10544	1054.4
1401	23248	929.92	9808	980.8
1402	0	nan	0	nan
1403	0	nan	0	nan
1404	23488	939.52	9952	995.2
1405	24416	976.64	10752	1075.2
1406	28000	1120.0	13376	1337.6
1407	28432	1137.28	13648	1364.8
1408	31936	1277.44	15696	1569.6
1409	26304	1052.16	12080	1208.0
1410	29536	1181.44	13936	1393.6
1411	34128	1365.12	17120	1712.0
1412	37152	1486.08	18976	1897.6
1413	33184	1327.36	16448	1644.8
1414	0	nan	0	nan
1415	0	nan	0	nan
1416	0	nan	0	nan
1417	30016	1200.64	14928	1492.8
1418	0	nan	0	nan
1419	26384	1055.36	11728	1172.8
1420	27328	1093.12	12672	1267.2
1421	23312	932.48	9648	964.8
1422	24672	986.88	10592	1059.2
1423	23824	952.96	10032	1003.2
1424	23376	935.04	9904	990.4
1425	0	nan	0	nan
1426	0	nan	0	nan
1427	22176	887.04	9232	923.2
1428	22080	883.2	9232	923.2
1429	22512	900.48	9424	942.4
1430	21872	874.88	9056	905.6
1431	22192	887.68	9456	945.6
1432	23088	923.52	9744	974.4
1433	0	nan	0	nan
1434	0	nan	0	nan
1435	0	nan	0	nan
1436	0	nan	0	nan
1437	24048	961.92	10304	1030.4
1438	27232	1089.28	12528	1252.8
1439	27472	1098.88	12368	1236.8
1440	27232	1089.28	12128	1212.8
1441	0	nan	0	nan
1442	0	nan	0	nan
1443	0	nan	0	nan
1444	0	nan	0	nan
1445	0	nan	0	nan
1446	0	nan	0	nan
1447	0	nan	0	nan
1448	0	nan	0	nan
1449	0	nan	0	nan
1450	0	nan	0	nan
1451	22416	896.64	9312	931.2
1452	0	nan	0	nan
1453	0	nan	0	nan
1454	0	nan	0	nan
1455	0	nan	0	nan
1456	0	nan	0	nan
1457	0	nan	0	nan
1458	0	nan	0	nan
1459	0	nan	0	nan
1460	0	nan	0	nan
1461	0	nan	0	nan
1462	0	nan	0	nan
1463	0	nan	0	nan
1464	0	nan	0	nan
1465	26960	1078.4	12272	1227.2
1466	32736	1309.44	15344	1534.4
1467	36688	1467.52	18256	1825.6
1468	36736	1469.44	17984	1798.4
1469	35968	1438.72	17744	1774.4
1470	35696	1427.84	17936	1793.6
1471	35840	1433.6	17904	1790.4
1472	38272	1530.88	19728	1972.8
1473	37920	1516.8	19536	1953.6
1474	36368	1454.72	18480	1848.0
1475	34576	1383.04	17248	1724.8
1476	35312	1412.48	17648	1764.8
1477	38368	1534.72	18912	1891.2
1478	57216	2288.64	28720	2872.0
1479	61072	2442.88	30304	3030.4
1480	62064	2482.56	31664	3166.4
1481	57456	2298.24	29392	2939.2
1482	58448	2337.92	30544	3054.4
1483	52480	2099.2	27984	2798.4
1484	53072	2122.88	26656	2665.6
1485	48592	1943.68	23568	2356.8
1486	47632	1905.28	23744	2374.4
1487	47456	1898.24	22928	2292.8
1488	47744	1909.76	23600	2360.0
1489	46256	1850.24	23040	2304.0
1490	41584	1663.36	19968	1996.8
1491	41936	1677.44	20320	2032.0
1492	36368	1454.72	16576	1657.6
1493	36240	1449.6	16592	1659.2
1494	29968	1198.72	13968	1396.8
1495	30768	1230.72	14400	1440.0
1496	29200	1168.0	13840	1384.0
1497	26224	1048.96	11872	1187.2
1498	31680	1267.2	15696	1569.6
1499	30512	1220.48	14000	1400.0
1500	36464	1458.56	18192	1819.2
1501	40512	1620.48	21104	2110.4
1502	41584	1663.36	20832	2083.2
1503	40688	1627.52	20896	2089.6
1504	39152	1566.08	20240	2024.0
1505	31392	1255.68	15440	1544.0
1506	28800	1152.0	13824	1382.4
1507	30144	1205.76	14768	1476.8
1508	28256	1130.24	13312	1331.2
1509	35952	1438.08	17248	1724.8
1510	44032	1761.28	20512	2051.2
1511	53904	2156.16	25536	2553.6
1512	48496	1939.84	23120	2312.0
1513	57424	2296.96	29248	2924.8
1514	39456	1578.24	19184	1918.4
1515	36688	1467.52	17520	1752.0
1516	0	nan	0	nan
1517	38080	1523.2	18960	1896.0
1518	0	nan	0	nan
1519	47216	1888.64	24032	2403.2
1520	45904	1836.16	22528	2252.8
1521	50816	2032.64	25712	2571.2
1522	50848	2033.92	25824	2582.4
1523	45904	1836.16	21600	2160.0
1524	46992	1879.68	23040	2304.0
1525	44816	1792.64	20576	2057.6
1526	49920	1996.8	24000	2400.0
1527	51312	2052.48	25504	2550.4
1528	50192	2007.68	24880	2488.0
1529	49488	1979.52	25104	2510.4
1530	41392	1655.68	19184	1918.4
1531	33056	1322.24	15504	1550.4
1532	33584	1343.36	15888	1588.8
1533	27408	1096.32	12464	1246.4
1534	25536	1021.44	11120	1112.0
1535	23456	938.24	9696	969.6
1536	26000	1040.0	11184	1118.4
1537	25920	1036.8	11456	1145.6
1538	35392	1415.68	16912	1691.2
1539	34096	1363.84	15808	1580.8
1540	36160	1446.4	17152	1715.2
1541	41392	1655.68	20512	2051.2
1542	40976	1639.04	20016	2001.6
1543	31712	1268.48	15584	1558.4
1544	36800	1472.0	17136	1713.6
1545	36464	1458.56	17216	1721.6
1546	40384	1615.36	18784	1878.4
1547	31360	1254.4	14448	1444.8
1548	32320	1292.8	14160	1416.0
1549	39488	1579.52	17728	1772.8
1550	39056	1562.24	18752	1875.2
1551	30880	1235.2	14384	1438.4
1552	31536	1261.44	14816	1481.6
1553	29456	1178.24	13376	1337.6
1554	30736	1229.44	13840	1384.0
1555	30672	1226.88	13952	1395.2
1556	25968	1038.72	11632	1163.2
1557	26480	1059.2	11888	1188.8
1558	26928	1077.12	12240	1224.0
1559	24448	977.92	10528	1052.8
1560	24016	960.64	9984	998.4
1561	25648	1025.92	10928	1092.8
1562	29632	1185.28	13472	1347.2
1563	28736	1149.44	13344	1334.4
1564	29008	1160.32	12912	1291.2
1565	31552	1262.08	14032	1403.2
1566	0	nan	0	nan
1567	27296	1091.84	12784	1278.4
1568	35360	1414.4	17056	1705.6
1569	28160	1126.4	12848	1284.8
1570	33952	1358.08	15920	1592.0
1571	29680	1187.2	13856	1385.6
1572	30992	1239.68	13808	1380.8
1573	28112	1124.48	12832	1283.2
1574	25440	1017.6	10736	1073.6
1575	26448	1057.92	11344	1134.4
1576	31344	1253.76	14240	1424.0
1577	28096	1123.84	12432	1243.2
1578	33680	1347.2	15152	1515.2
1579	35472	1418.88	16288	1628.8
1580	35104	1404.16	16432	1643.2
1581	35184	1407.36	16848	1684.8
1582	32384	1295.36	15808	1580.8
1583	34720	1388.8	17024	1702.4
1584	35520	1420.8	17440	1744.0
1585	32784	1311.36	15168	1516.8
1586	37520	1500.8	18128	1812.8
1587	32400	1296.0	15344	1534.4
1588	30448	1217.92	14144	1414.4
1589	23936	957.44	10080	1008.0
1590	22400	896.0	9328	932.8
1591	23760	950.4	10112	1011.2
1592	24992	999.68	10624	1062.4
1593	25840	1033.6	11312	1131.2
1594	28848	1153.92	13216	1321.6
1595	25632	1025.28	11120	1112.0
1596	24320	972.8	10256	1025.6
1597	0	nan	0	nan
1598	29360	1174.4	13552	1355.2
1599	24384	975.36	10176	1017.6
1600	35728	1429.12	17008	1700.8
1601	28688	1147.52	13424	1342.4
1602	36832	1473.28	17712	1771.2
1603	35856	1434.24	17776	1777.6
1604	29536	1181.44	13792	1379.2
1605	36688	1467.52	17456	1745.6
1606	33088	1323.52	15040	1504.0
1607	28736	1149.44	13536	1353.6
1608	33536	1341.44	16208	1620.8
1609	40624	1624.96	19440	1944.0
1610	39872	1594.88	17968	1796.8
1611	45056	1802.24	21328	2132.8
1612	53856	2154.24	26208	2620.8
1613	55696	2227.84	27168	2716.8
1614	61520	2460.8	30016	3001.6
1615	54016	2160.64	26544	2654.4
1616	53104	2124.16	26304	2630.4
1617	50784	2031.36	25184	2518.4
1618	48432	1937.28	24352	2435.2
1619	43584	1743.36	21616	2161.6
1620	42944	1717.76	21040	2104.0
1621	40144	1605.76	19168	1916.8
1622	38688	1547.52	18080	1808.0
1623	38048	1521.92	18176	1817.6
1624	34896	1395.84	16432	1643.2
1625	38704	1548.16	18896	1889.6
1626	39168	1566.72	19104	1910.4
1627	36848	1473.92	17344	1734.4
1628	35216	1408.64	16656	1665.6
1629	33952	1358.08	15696	1569.6
1630	35584	1423.36	15968	1596.8
1631	32432	1297.28	14960	1496.0
1632	28912	1156.48	13248	1324.8
1633	27712	1108.48	12592	1259.2
1634	30128	1205.12	14272	1427.2
1635	34432	1377.28	17296	1729.6
1636	35360	1414.4	17200	1720.0
1637	43248	1729.92	20352	2035.2
1638	37424	1496.96	18096	1809.6
1639	38064	1522.56	17920	1792.0
1640	40960	1638.4	19744	1974.4
1641	34288	1371.52	16080	1608.0
1642	44128	1765.12	21120	2112.0
1643	45536	1821.44	21296	2129.6
1644	45408	1816.32	21136	2113.6
1645	43120	1724.8	19856	1985.6
1646	40864	1634.56	19712	1971.2
1647	40384	1615.36	19472	1947.2
1648	47936	1917.44	23696	2369.6
1649	40624	1624.96	19744	1974.4
1650	43568	1742.72	22304	2230.4
1651	42720	1708.8	20960	2096.0
1652	52016	2080.64	25776	2577.6
1653	56688	2267.52	28592	2859.2
1654	53504	2140.16	26576	2657.6
1655	59936	2397.44	29744	2974.4
1656	58464	2338.56	29744	2974.4
1657	53264	2130.56	24832	2483.2
1658	55456	2218.24	25952	2595.2
1659	57232	2289.28	27664	2766.4
1660	52992	2119.68	24928	2492.8
1661	57024	2280.96	26768	2676.8
1662	56416	2256.64	27152	2715.2
1663	65360	2614.4	33168	3316.8
1664	60880	2435.2	30768	3076.8
1665	56288	2251.52	29376	2937.6
1666	47312	1892.48	24496	2449.6
1667	36016	1440.64	17856	1785.6
1668	36592	1463.68	17712	1771.2
1669	32688	1307.52	15504	1550.4
1670	33472	1338.88	15504	1550.4
1671	23760	950.4	9840	984.0
1672	36560	1462.4	17504	1750.4
1673	41968	1678.72	19872	1987.2
1674	47504	1900.16	23120	2312.0
1675	38096	1523.84	18352	1835.2
1676	49392	1975.68	25296	2529.6
1677	46752	1870.08	23840	2384.0
1678	41376	1655.04	20368	2036.8
1679	43744	1749.76	22000	2200.0
1680	36768	1470.72	17680	1768.0
1681	42640	1705.6	21440	2144.0
1682	36432	1457.28	17936	1793.6
1683	40752	1630.08	19984	1998.4
1684	42464	1698.56	21184	2118.4
1685	0	nan	0	nan
1686	0	nan	0	nan
1687	43248	1729.92	22720	2272.0
1688	39504	1580.16	20112	2011.2
1689	43024	1720.96	20800	2080.0
1690	50784	2031.36	26128	2612.8
1691	54560	2182.4	25904	2590.4
1692	52912	2116.48	25344	2534.4
1693	58992	2359.68	29008	2900.8
1694	49552	1982.08	24192	2419.2
1695	48016	1920.64	22288	2228.8
1696	42928	1717.12	19408	1940.8
1697	40784	1631.36	18144	1814.4
1698	34672	1386.88	16160	1616.0
1699	28240	1129.6	12752	1275.2
1700	32448	1297.92	15280	1528.0
1701	37936	1517.44	17136	1713.6
1702	42704	1708.16	20304	2030.4
1703	38896	1555.84	18336	1833.6
1704	41008	1640.32	19584	1958.4
1705	37136	1485.44	17936	1793.6
1706	61312	2452.48	29680	2968.0
1707	72160	2886.4	36672	3667.2
1708	82272	3290.88	44832	4483.2
1709	0	nan	0	nan
1710	64736	2589.44	32256	3225.6
1711	61472	2458.88	31808	3180.8
1712	56752	2270.08	27568	2756.8
1713	64800	2592.0	32224	3222.4
1714	53392	2135.68	25888	2588.8
1715	43280	1731.2	21280	2128.0
1716	35424	1416.96	16976	1697.6
1717	31600	1264.0	14736	1473.6
1718	30704	1228.16	14448	1444.8
1719	33696	1347.84	16160	1616.0
1720	35008	1400.32	15504	1550.4
1721	44192	1767.68	20992	2099.2
1722	61856	2474.24	31792	3179.2
1723	58032	2321.28	28896	2889.6
1724	48512	1940.48	23824	2382.4
1725	42336	1693.44	20032	2003.2
1726	47472	1898.88	22720	2272.0
1727	52224	2088.96	25120	2512.0
1728	66640	2665.6	32864	3286.4
1729	80496	3219.84	44608	4460.8
1730	69600	2784.0	35584	3558.4
1731	59088	2363.52	29488	2948.8
1732	61968	2478.72	31744	3174.4
1733	57360	2294.4	27232	2723.2
1734	60976	2439.04	30320	3032.0
1735	75344	3013.76	40144	4014.4
1736	82480	3299.2	45136	4513.6
1737	73664	2946.56	38848	3884.8
1738	70144	2805.76	37280	3728.0
1739	74480	2979.2	38096	3809.6
1740	59136	2365.44	28768	2876.8
1741	61072	2442.88	31664	3166.4
1742	60944	2437.76	31488	3148.8
1743	57680	2307.2	29264	2926.4
1744	52272	2090.88	26848	2684.8
1745	43008	1720.32	22496	2249.6
1746	48816	1952.64	24928	2492.8
1747	46640	1865.6	23536	2353.6
1748	51712	2068.48	26736	2673.6
1749	46272	1850.88	22736	2273.6
1750	0	nan	0	nan
1751	58640	2345.6	30368	3036.8
1752	0	nan	0	nan
1753	59664	2386.56	34544	3454.4
1754	0	nan	0	nan
1755	52384	2095.36	29328	2932.8
1756	49056	1962.24	25360	2536.0
1757	55216	2208.64	30048	3004.8
1758	58688	2347.52	30496	3049.6
1759	62352	2494.08	31600	3160.0
1760	63008	2520.32	31696	3169.6
1761	65040	2601.6	32432	3243.2
1762	68080	2723.2	33264	3326.4
1763	63424	2536.96	31360	3136.0
1764	56752	2270.08	27616	2761.6
1765	49520	1980.8	24816	2481.6
1766	56320	2252.8	26848	2684.8
1767	56992	2279.68	26576	2657.6
1768	56976	2279.04	26576	2657.6
1769	51664	2066.56	24288	2428.8
1770	50208	2008.32	23952	2395.2
1771	50432	2017.28	24928	2492.8
1772	49840	1993.6	24112	2411.2
1773	55840	2233.6	28736	2873.6
1774	53088	2123.52	26672	2667.2
1775	53136	2125.44	25536	2553.6
1776	58576	2343.04	29296	2929.6
1777	73904	2956.16	39168	3916.8
1778	72016	2880.64	37248	3724.8
1779	65136	2605.44	33504	3350.4
1780	65584	2623.36	32928	3292.8
1781	63776	2551.04	31552	3155.2
1782	45168	1806.72	21184	2118.4
1783	53600	2144.0	26656	2665.6
1784	54912	2196.48	28384	2838.4
1785	55520	2220.8	27856	2785.6
1786	58736	2349.44	30752	3075.2
1787	59024	2360.96	30784	3078.4
1788	59280	2371.2	31808	3180.8
1789	60816	2432.64	32608	3260.8
1790	60368	2414.72	32752	3275.2
1791	50496	2019.84	25760	2576.0
1792	52304	2092.16	25888	2588.8
1793	49872	1994.88	26064	2606.4
1794	46368	1854.72	23264	2326.4
1795	50768	2030.72	24480	2448.0
1796	54288	2171.52	27456	2745.6
1797	56448	2257.92	28560	2856.0
1798	52528	2101.12	25312	2531.2
1799	57616	2304.64	27888	2788.8
1800	55376	2215.04	25872	2587.2
1801	58816	2352.64	27888	2788.8
1802	55616	2224.64	27232	2723.2
1803	56096	2243.84	27632	2763.2
1804	49008	1960.32	24736	2473.6
1805	44224	1768.96	21968	2196.8
1806	47552	1902.08	24352	2435.2
1807	47872	1914.88	23440	2344.0
1808	51792	2071.68	25680	2568.0
1809	53888	2155.52	26768	2676.8
1810	45792	1831.68	21152	2115.2
1811	38176	1527.04	17168	1716.8
1812	35376	1415.04	15600	1560.0
1813	30768	1230.72	13856	1385.6
1814	27840	1113.6	12640	1264.0
1815	28848	1153.92	13600	1360.0
1816	35184	1407.36	16496	1649.6
1817	58704	2348.16	28752	2875.2
1818	56016	2240.64	27984	2798.4
1819	0	nan	0	nan
1820	45968	1838.72	22144	2214.4
1821	48208	1928.32	23360	2336.0
1822	47648	1905.92	23456	2345.6
1823	49232	1969.28	24176	2417.6
1824	52256	2090.24	25696	2569.6
1825	47264	1890.56	22128	2212.8
1826	47920	1916.8	23424	2342.4
1827	50144	2005.76	24352	2435.2
1828	40208	1608.32	19392	1939.2
1829	44432	1777.28	21328	2132.8
1830	49360	1974.4	24320	2432.0
1831	54816	2192.64	29056	2905.6
1832	58288	2331.52	30576	3057.6
1833	57120	2284.8	29952	2995.2
1834	59840	2393.6	30032	3003.2
1835	62144	2485.76	30960	3096.0
1836	53552	2142.08	26240	2624.0
1837	49376	1975.04	23328	2332.8
1838	45568	1822.72	20272	2027.2
1839	44752	1790.08	19696	1969.6
1840	29056	1162.24	13328	1332.8
1841	33984	1359.36	14880	1488.0
1842	34848	1393.92	16240	1624.0
1843	36592	1463.68	17392	1739.2
1844	37904	1516.16	17184	1718.4
1845	33072	1322.88	15408	1540.8
1846	28368	1134.72	12400	1240.0
1847	30544	1221.76	14016	1401.6
1848	31824	1272.96	14864	1486.4
1849	41104	1644.16	20160	2016.0
1850	46480	1859.2	22224	2222.4
1851	50784	2031.36	25680	2568.0
1852	47072	1882.88	23056	2305.6
1853	42464	1698.56	19632	1963.2
1854	47152	1886.08	23792	2379.2
1855	43776	1751.04	21472	2147.2
1856	36224	1448.96	18176	1817.6
1857	27088	1083.52	12432	1243.2
1858	25328	1013.12	10928	1092.8
1859	27744	1109.76	12832	1283.2
1860	32896	1315.84	16176	1617.6
1861	38304	1532.16	18064	1806.4
1862	40288	1611.52	19120	1912.0
1863	42080	1683.2	21072	2107.2
1864	42768	1710.72	21632	2163.2
1865	44288	1771.52	21664	2166.4
1866	41456	1658.24	20336	2033.6
1867	46992	1879.68	23936	2393.6
1868	43808	1752.32	21680	2168.0
1869	47248	1889.92	23040	2304.0
1870	41696	1667.84	20464	2046.4
1871	36256	1450.24	16592	1659.2
1872	33968	1358.72	15760	1576.0
1873	30704	1228.16	13632	1363.2
1874	28880	1155.2	13312	1331.2
1875	31920	1276.8	15104	1510.4
1876	34240	1369.6	16288	1628.8
1877	32640	1305.6	15280	1528.0
1878	30048	1201.92	14160	1416.0
1879	32592	1303.68	15264	1526.4
1880	33824	1352.96	15584	1558.4
1881	37376	1495.04	17312	1731.2
1882	35312	1412.48	16128	1612.8
1883	41856	1674.24	19568	1956.8
1884	36896	1475.84	16960	1696.0
1885	36608	1464.32	16576	1657.6
1886	32384	1295.36	14624	1462.4
1887	28976	1159.04	13264	1326.4
1888	24416	976.64	10272	1027.2
1889	24272	970.88	10080	1008.0
1890	0	nan	0	nan
1891	0	nan	0	nan
1892	25488	1019.52	11376	1137.6
1893	26768	1070.72	12480	1248.0
1894	26032	1041.28	11344	1134.4
1895	44992	1799.68	20640	2064.0
1896	42832	1713.28	20512	2051.2
1897	41712	1668.48	20544	2054.4
1898	0	nan	0	nan
1899	36400	1456.0	17296	1729.6
1900	0	nan	0	nan
1901	40736	1629.44	20720	2072.0
1902	34592	1383.68	16816	1681.6
1903	39776	1591.04	19792	1979.2
1904	40240	1609.6	19056	1905.6
1905	42128	1685.12	20096	2009.6
1906	35184	1407.36	16576	1657.6
1907	32624	1304.96	15552	1555.2
1908	28896	1155.84	13600	1360.0
1909	28240	1129.6	12912	1291.2
1910	30576	1223.04	14128	1412.8
1911	30944	1237.76	14416	1441.6
1912	32496	1299.84	15056	1505.6
1913	31280	1251.2	14512	1451.2
1914	31712	1268.48	14512	1451.2
1915	30224	1208.96	13936	1393.6
1916	27936	1117.44	12208	1220.8
1917	29520	1180.8	12688	1268.8
1918	26368	1054.72	11344	1134.4
1919	27472	1098.88	12096	1209.6
1920	28096	1123.84	12512	1251.2
1921	29184	1167.36	13104	1310.4
1922	32496	1299.84	14640	1464.0
1923	38720	1548.8	18144	1814.4
1924	39248	1569.92	18368	1836.8
1925	45168	1806.72	22432	2243.2
1926	51152	2046.08	25344	2534.4
1927	49792	1991.68	24096	2409.6
1928	49008	1960.32	24480	2448.0
1929	47840	1913.6	24560	2456.0
1930	41440	1657.6	20992	2099.2
1931	34672	1386.88	16976	1697.6
1932	29280	1171.2	13920	1392.0
1933	27104	1084.16	12192	1219.2
1934	24480	979.2	10384	1038.4
1935	0	nan	0	nan
1936	23232	929.28	9552	955.2
1937	0	nan	0	nan
1938	24592	983.68	10224	1022.4
1939	0	nan	0	nan
1940	24960	998.4	10656	1065.6
1941	27328	1093.12	11536	1153.6
1942	29712	1188.48	13760	1376.0
1943	28864	1154.56	13280	1328.0
1944	26640	1065.6	12176	1217.6
1945	24256	970.24	10368	1036.8
1946	27536	1101.44	12288	1228.8
1947	31200	1248.0	13904	1390.4
1948	32496	1299.84	14672	1467.2
1949	32624	1304.96	15472	1547.2
1950	42704	1708.16	20768	2076.8
1951	41728	1669.12	20448	2044.8
1952	37616	1504.64	17984	1798.4
1953	41040	1641.6	19920	1992.0
1954	44688	1787.52	21872	2187.2
1955	40160	1606.4	19296	1929.6
1956	36880	1475.2	18208	1820.8
1957	29008	1160.32	13152	1315.2
1958	0	nan	0	nan
1959	23984	959.36	10144	1014.4
1960	26432	1057.28	12416	1241.6
1961	31152	1246.08	15440	1544.0
1962	48512	1940.48	27360	2736.0
1963	49008	1960.32	28256	2825.6
1964	41664	1666.56	22080	2208.0
1965	47136	1885.44	23824	2382.4
1966	47728	1909.12	23936	2393.6
1967	46848	1873.92	22048	2204.8
1968	39904	1596.16	19232	1923.2
1969	41408	1656.32	19776	1977.6
1970	34992	1399.68	15920	1592.0
1971	36208	1448.32	16976	1697.6
1972	35104	1404.16	16544	1654.4
1973	33200	1328.0	16032	1603.2
1974	29696	1187.84	14208	1420.8
1975	30704	1228.16	14128	1412.8
1976	29360	1174.4	13792	1379.2
1977	29744	1189.76	14048	1404.8
1978	26672	1066.88	11968	1196.8
1979	27552	1102.08	12528	1252.8
1980	26528	1061.12	11936	1193.6
1981	26592	1063.68	11616	1161.6
1982	0	nan	0	nan
1983	48000	1920.0	23504	2350.4
1984	32576	1303.04	15616	1561.6
1985	32336	1293.44	14576	1457.6
1986	54160	2166.4	26576	2657.6
1987	39456	1578.24	18592	1859.2
1988	38816	1552.64	18896	1889.6
1989	34736	1389.44	16656	1665.6
1990	30480	1219.2	14064	1406.4
1991	31456	1258.24	14832	1483.2
1992	25600	1024.0	11136	1113.6
1993	23728	949.12	9776	977.6
1994	24352	974.08	10224	1022.4
1995	25056	1002.24	10624	1062.4
1996	25392	1015.68	10848	1084.8
1997	30800	1232.0	14000	1400.0
1998	34976	1399.04	16192	1619.2
[truncated: 270 more rows]
