# Supplementary material for: An epifluorescence microscope design for naturalistic behavior and cellular activity in freely moving Caenorhabditis elegans
Source: Nat Commun. 2026 May 19;17:4411. doi: 10.1038/s41467-026-72709-w (PMC13187321; doi:10.1038/s41467-026-72709-w)
Supplement: Supplementary file 8 — Source data [file 41467_2026_72709_MOESM8_ESM.zip › fig3 ASH/TQ5856/worm16.csv]

RFP_raw	GCaMP_raw
64112	24224
42288	24512
51760	20160
44304	20608
43440	20048
44208	21744
48320	21312
47808	27824
45664	25440
47584	29664
40992	20800
46464	21744
45680	23456
40096	22608
50576	23504
43072	24416
37040	23152
45376	21520
38304	17904
42800	19120
38384	17968
32800
44064	34672
59824	42192
58992	45776
48480	45440
58512	45280
51120
46576
38112
44288
56400	2992
18560	7792
	4240
	4880
	14352
23536	19712
40544	20496
37776	20672
45104	20448
42192	24512
37424	26224
49280	23968
50240	22512
45248
50656	26320
50720
52704	26576
54144	26416
54208	25456
52464	23216
48896	23024
53232	22064
53680	24224
54704	26720
54752	20752
40512	18976
31632	18384
35568	21088
37072	23504
37152	20928
40576	22416
50144	23344
56016	27136
59392	25200
53248	29296
53216
53088
53344
45568
49280
57296
56112	23696
58448	30272
50608	30576
52832
60096
54960
50560
48544	24448
47792	21536
52944	20848
46384	19264
43600	18112
38080	17824
31040	19008
35904	20000
33488	20832
37424	22752
41680
43392	24032
45168	26816
45456	27632
50592	28400
47616	28480
45840	28304
45488	29216
47392	25616
44416	22848
33584	23808
45424	24752
42128
46928
48800
50432
51552	27488
58448
54208	26240
58624	26832
56496	23776
59328	23600
44688	20624
38688	20480
35248	20160
37968	20288
29376	29232
53168	33680
64368	23296
48768	22752
35488	23392
32848	20816
38336	23168
35152	24576
49792
48752
56784	32848
57056
44512	22208
38016
45904
52096
55056
54528	36112
64448	24432
49280
35936	22688
36624	25760
43648	27072
50752	24160
48928
47024	27648
50448	30880
54336	26672
62048	23088
45840	19744
37504	19680
34128	19312
36560	20080
35904	19776
30384	19200
32640	22848
29424	22800
36144	21072
31568	19632
31360	20480
32032	20064
38832	20784
	20128
38560	19536
41392	22864
47088	23152
41440	21264
34960	24128
38976	21152
31296	21952
	24912
35648	22016
34768	22192
30624	24752
37040	21216
30512	21504
34720	25808
48448
53312	31392
55728	27104
59360	22752
50784	22800
36880	20208
40304	21168
48992	25440
43696	25376
49616	25040
43280	21792
44128	23856
37744	23904
35344	24432
43072	39328
49440	39776
61200	37232
59872
42656	21184
38160	19952
	20464
37584	18624
31056	19200
31600	25328
35760	24768
37280	24176
37952	28352
43616	32304
40976	27184
48560	23408
47568	20592
34160	20128
41296	22544
43536	18688
38080	21120
39392	20336
37376	20000
41840	19088
43360	20576
44144	20000
41344	22096
35280	20048
29968	21664
36320	22784
29232	21056
34080	21712
30960	19632
24704	22304
33488
39696	38656
65280	25888
46704	23040
44368	19840
32128	19728
35120	19680
36688	21232
37776	22144
40000
41680	25376
38784	25680
34496	24480
43968	23088
41344
35024	25520
49600	25504
54432
51328
49056	24464
38992	23232
47808	21712
49920	20592
45136	19456
36032	20880
32384	21088
33936	20592
34176	21728
29568	21520
26880	17200
31472	15856
23888	18432
27632	19408
29040	18864
31744	20096
32336	19728
33408	20176
31664	19936
26544	20080
26256	21712
27600	20192
28048	21264
30000	24880
33184	26944
39168	21328
38320
43072
46416
53536
54208	28096
50672	24640
56288	22128
50896	19584
	23520
49136
46496	22624
44208	21024
41040	21456
44288	24208
32704	22864
34288	25168
36176	29584
30160	37504
41808	29888
41440
45696
37472	19712
40800	19520
	18656
41872	19232
35264	18208
28928	18576
29664	19424
24176	19216
26592	19344
26128	20640
26256	26176
31392	22208
29216	19680
26320	20224
24032	19824
30000	18688
30160	17376
32000	19984
33840	19488
45056	19696
47952	19696
39600	18880
40672	23008
44016	22704
	20432
33168	22128
37456	23856
36256	24224
46096	22384
	21808
40624	19984
36720	21152
41792	21152
43376	20944
40672	23008
47840	21680
46240	24624
47472	21600
49184	19488
36720	20352
33264	21376
35648	19216
40624	20528
36096	18400
29792	19440
39008	20704
41488	20672
	20800
47424	22944
43104	21968
42480	20304
36592	20944
29456	20608
41072	21072
41120	22592
31184	20688
41184	23184
43872	26048
48000	21216
45808	24176
50720	21888
38304	20096
35184	19456
28528	19696
33456	20192
29648	27120
43408	29104
47104	31024
53936	18784
42480	17936
27280	17728
38400	18560
34096	17584
42080	18848
41456	19616
36960	20112
46608	21568
42080	21792
38784	21072
36624	21472
36304	21808
33056	20112
33632	18352
32464	19360
30896	20176
37408	22992
39424	22416
44736
51584
54480
50528	19584
44560	18976
43856	19456
47536	18304
35840	19072
35456	20000
35360	18144
29536	20080
35600	23056
40416	33408
46176	17840
35088	17760
32752	17344
26976	17856
29008	18784
	18832
33504	19184
33152	19536
30880	19312
33472	21552
34640	20656
38240	21840
35216	20736
37008	19232
39040
36336	20656
48064	18992
41344	18336
44528	17952
45712	18096
37984	17392
36912	19520
36672	16480
	17008
	17504
	17648
39120	16560
30208	17440
35840	18432
37856	18976
30864	20832
27072	17088
29552	14848
24160	14704
23216	17056
23984	17456
30928	17632
30512	17520
32976	17184
33760	18240
	17680
35744	18656
41920	17344
30720	18448
32544	17728
38464	16784
32064	17168
25792	17184
	18080
29744	18160
25872	18304
26704	18448
26064	19808
30352	21792
34384	20208
39248	20256
40976	20224
38128	20816
37248
44736	22176
45616
40992	19792
39072	19040
33952	20320
32256	22000
33600	20496
39184	21952
39856	24240
38000	22064
37472	23184
50224	22864
45184	21264
47168	17808
35216	16832
34336	17184
36448	17776
	17872
40624	16800
39280	17728
33280	16944
33088	17520
32944	16608
37168	16848
36512	18208
41040	18912
	19424
37264	20912
	20944
28720	19728
27440	19008
28000	19568
32672	20736
35680	17584
32464	17328
38064
42768	20256
37152	19792
41856	19120
39312	18800
36912	19088
36208	18416
34576	19808
33200	20096
32064	19264
31408	18960
35312	17136
33984	18416
35120	18464
40608	16864
29744	15904
33424	16016
32352	16528
34960	18688
31936	16768
	18976
38576	18288
32080	20976
34032	19632
34128	19424
27264	18848
31968	22768
36400	22384
40496	20800
42400	20896
41760
47296	25616
46128
52064	28224
55808	28416
45040	32896
48720
58752	24624
46752	31664
45648	27680
47920
55888	23424
47568
43248
46192
47488	25648
49360	22896
47872	26736
54016	21264
58864	21088
44288	19840
46752	18320
41520	16816
31296	17552
28896	16720
26560	20528
28656	20096
34608	19952
35232	21600
41120	18800
43680	15984
27328	16672
26240	17952
25920	17200
32336	18736
30864	18816
34928	19424
37472	19088
37840	19984
45888	20576
47776	21360
50976	22016
50368	23056
52544	23680
58384	21200
51536
	22256
53600	22352
52016	21296
52784	18384
51552	17632
	17216
36176	17120
37344	16384
35568	16304
36720	17072
43216	18352
44864	18160
40656	18432
42352	19136
37680	17344
35488	16576
30512	18800
33600	16928
30720	15984
30160	16112
26864	17072
27808	17168
38656	17360
38224	17744
40000	18144
46080	19584
47584	20768
44672	19392
	17824
	20560
	19392
43344	19952
52144	20304
50896	20416
47840	22288
53712	21808
56592	20560
44944	15904
28656	19744
34752	16848
41248	16416
33072	16432
29200	17024
26544	17296
34576	17872
32320	16784
31936	18816
44320	20144
44896	17920
46240	15808
32512	16432
35104	16480
32864	15952
30416	16672
38512	17696
42256	18048
46720	19936
43664	19824
	20544
37040	21456
39760	18176
34096	17856
27616	19136
32080	18624
37968	18848
34384	18016
33712	16288
29680	16336
31600	16464
29312	15744
28784	15680
27184	16336
29136	17984
31904	16128
27296	14624
26560	16544
26912	15776
	15984
	15520
26784	15328
29696	14608
	14064
33632	15728
32416	15104
36192	16288
31104	16560
36192	17392
37088	17520
	17296
30480	17296
31488	16976
25376	17504
28704	17568
30000	17312
31904	15472
28400	16240
	17344
38736	16320
36224	14352
30688	14416
30816	15200
	14576
36224	17648
41216	19200
44176	19248
46640	15632
32480	15936
35360	15856
31712	16128
30432	16448
35024	15936
37312	16416
34512	15232
29168	16352
37200	16144
38128	15664
42592	16048
41184	16032
38304	17376
29136	17680
37664	17664
	18192
43168	18736
50192	16352
44256
42704	18752
45952	19216
51600	18928
45936	18752
39792	16848
37760	16304
33456	19824
42016	20320
43856	21632
54816	20224
52000	13632
36240	13728
32624	13760
37472	16032
39088	17296
51824	17360
50192	15488
43648	15840
41408	15776
34304	15888
45856	16224
40864	16816
45808	16160
44096	16096
43008	16608
38768	18096
	17536
35168	16800
28704	15904
26768	18000
35008	14784
36000	15328
26384
33824	15520
31200	15872
32368	16352
40048	16880
38192	19040
48752	19296
52000	19104
46960	16192
36800	16032
39216	16832
41968	16368
37136	17664
38336	19648
38032	20704
41776	15680
40256	17040
36096	16768
42288	16752
42304	19232
50864	15024
41120	15120
28832	16128
27312	17200
36480	18768
46064	20208
45280	20192
52624	18896
59360	19168
51840	17376
44160	15584
	16720
	16800
	17648
	19648
47840	17536
	19344
56832	19296
	18144
51440
56128	19792
49408	20112
	18032
41856	19488
54544	20608
50416	21648
55920	20816
60656	20272
36352	18512
40544	17264
	17376
34976	16688
36256	17328
30976	15552
37696	18496
46688	18128
47984	17456
48112	19568
41680	15232
41616	16848
31728	17104
34624	16512
40352	16768
34896	17648
34912	18720
41888	19424
51344	20880
48144	17216
46512	15232
31200	15216
36720	15136
26592	16448
32480	18160
43568	17184
32016	19696
27968	19312
	16064
	16384
29440	16656
31488	18000
28976	19024
34304	19008
31776	19408
30736	20640
33088	23344
36176	24064
38640	25792
39888	20768
31936	22688
32320	21456
36992	18880
31456	18768
31168	15824
	17360
	18304
26368	17120
37888	18768
31136	21376
32800	20896
32272	23648
39344
40624	17520
40208	16608
34080	19600
32288	19760
	18000
	17664
33216	28512
51136
55104
47568
48256	21616
44592	21664
52704
54624	18496
43184	17440
37488	17936
34864
30624
31808
36768
38656
40624	38208
62000
50480	33776
53552
50208
50896	27632
45792	18096
31152	17888
27568	20096
31280
33952	21712
35024	19600
41856	22320
50288	27312
52160	31312
48576
57488
49296	21152
38736
58096	20800
55776
64080
61744
57136
60096
54992	20800
56544
53968	20928
55632	22288
58816	24128
55968	21104
57632	22176
55568	18160
40400	17808
39392	17488
39232	19648
43760
52112
54992
65152
58016	17760
37984	17536
38400	17312
31920	18672
30208	16864
	18848
28768	17408
27520	18432
26256	18960
30336	19088
28448	19088
33856	18144
40544	18128
38992	18752
46832	18816
50768
66480
74384
75568
74608	30000
68368
64976	21744
60864
57216
49168	18688
47104	18960
47008	18144
44384	16400
45184	14688
38560	16000
32496	16336
27728	17200
28016	16192
32736	15408
28752	16672
28560	16048
28656	17136
28960	16448
28432	16288
28416	17744
36736	20944
46768	21392
57648	21264
55520	18976
49280	16896
30608	17040
27456	16640
26880	17024
27296	15296
25040	17680
27744	18656
33376	17568
34144	16880
38944
39392	17648
37056	18704
39808	17376
49904
50464	17408
47808	16192
50064	17776
45680	20064
42768	17264
49728	16464
45840
38704	16096
34864	16080
32768	16416
29600	16352
27792	15024
25920	16368
27104	16160
30352	18800
36464	18240
39856	18080
31696	18640
30912	18672
29088	18448
31056	19248
36656	19296
36144	18176
40784	19088
44688	19504
36080	18208
	15232
46224	14800
42032	17744
36832	19872
41600	16816
44560	17248
47792	16784
50512	16640
40832	15904
43904	15392
33408	15728
36720	16176
32832	19024
42304	20880
54400	15760
51216	15040
31552	16288
39168	17120
51360	19200
49136	19472
60096	17184
50240	16976
46064	18192
41024	18336
45200	17920
	17488
51200	17792
	16992
40800	17888
	17440
	18208
43440	18768
50464	16768
49440	17296
41408	17312
40464	17008
41856	17712
36752	16912
37792	17808
35904	17728
36640	19072
41104	16912
44080	18704
44672	18560
54560	16544
43200	14784
34640	14880
30240	15760
30032	15728
28160	16048
29360	16560
32800	16128
32528	16400
31552	16352
29200	17520
33328	16400
35840	16496
31888	16560
33536	17072
33136	17312
38640	16816
38432	16784
34528	15568
38880	14736
	14704
26608	13616
25088	17056
41520	15184
35600	15536
33248	15296
	16112
28720	16080
35856	15600
41120	17088
40064	17216
40960	17968
51648	17168
46912	17184
42464	13856
50448	14064
29888	13328
32128	13648
31264	14000
27440	15152
26352	15152
33200	14928
28416	14672
	14512
27856	14464
25712	14800
25440	15008
29056	15072
26400	14880
25072	15472
25872	15168
32560	15808
29824	15856
32640	15584
36192	15808
37120	14880
24224	15264
	15488
	17360
47408	13872
34672	14304
35632	16944
31904	14944
	14448
	14304
	17312
46400	17168
43024	16192
37040	15696
36032	16944
26128	16512
29968	15056
	16032
28000	13744
26880	13808
24864	14192
25040	15680
25232	15488
24816	17920
26016	17584
32224	16608
35600	14144
	14544
32704	15056
37888	17088
	15616
	16112
30416	16400
34560	16128
37344	17840
36656	16816
41904	16224
45536	16320
42624	15920
38208	16016
45504	15376
43744	15136
36656	13408
27200	14272
23424	15488
29552	16160
42064	14080
27184	15072
30656	14640
31088	16320
	17280
	17120
47408	16944
39936	16592
36752	16944
39808	16816
40768	16112
35840	14928
31136	14992
28208	16944
35184	16432
30384	16368
36672	16400
37744	17056
37712	16368
33536	16864
34192	16496
27584	15888
44288	14816
	12240
26448	13376
31888	12400
26768	12464
24704	13856
26928	14608
28608	15616
43952	13072
37792	12560
24672	13104
29232	13568
	14912
	14224
30976	13872
30400	13440
