# Supplementary material for: An epifluorescence microscope design for naturalistic behavior and cellular activity in freely moving Caenorhabditis elegans
Source: Nat Commun. 2026 May 19;17:4411. doi: 10.1038/s41467-026-72709-w (PMC13187321; doi:10.1038/s41467-026-72709-w)
Supplement: Supplementary file 8 — Source data [file 41467_2026_72709_MOESM8_ESM.zip › fig3 ASH/TQ5856/worm16G.csv]

frame	25px_sum	25px_mean	10px_sum	10px_mean
0	24224	968.96	11840	1184
1	24512	980.48	12160	1216
2	20160	806.4	9072	907.2
3	20608	824.32	9344	934.4
4	20048	801.92	9680	968
5	21744	869.76	10656	1065.6
6	21312	852.48	10176	1017.6
7	27824	1112.96	15008	1500.8
8	25440	1017.6	12848	1284.8
9	29664	1186.56	16672	1667.2
10	20800	832	10000	1000
11	21744	869.76	10800	1080
12	23456	938.24	11136	1113.6
13	22608	904.32	10624	1062.4
14	23504	940.16	12480	1248
15	24416	976.64	13856	1385.6
16	23152	926.08	12368	1236.8
17	21520	860.8	11472	1147.2
18	17904	716.16	8128	812.8
19	19120	764.8	8720	872
20	17968	718.72	8032	803.2
21	0	nan	0	nan
22	34672	1386.88	20896	2089.6
23	42192	1687.68	28400	2840
24	45776	1831.04	31312	3131.2
25	45440	1817.6	27408	2740.8
26	45280	1811.2	27168	2716.8
27	0	nan	0	nan
28	0	nan	0	nan
29	0	nan	0	nan
30	0	nan	0	nan
31	2992	119.68	1376	137.6
32	7792	311.68	3456	345.6
33	4240	169.6	1856	185.6
34	4880	195.2	2208	220.8
35	14352	574.08	6432	643.2
36	19712	788.48	9648	964.8
37	20496	819.84	9664	966.4
38	20672	826.88	9536	953.6
39	20448	817.92	10608	1060.8
40	24512	980.48	12640	1264
41	26224	1048.96	13712	1371.2
42	23968	958.72	11680	1168
43	22512	900.48	10656	1065.6
44	0	nan	0	nan
45	26320	1052.8	14512	1451.2
46	0	nan	0	nan
47	26576	1063.04	14528	1452.8
48	26416	1056.64	14288	1428.8
49	25456	1018.24	13184	1318.4
50	23216	928.64	11488	1148.8
51	23024	920.96	11152	1115.2
52	22064	882.56	10480	1048
53	24224	968.96	11776	1177.6
54	26720	1068.8	14192	1419.2
55	20752	830.08	10192	1019.2
56	18976	759.04	9104	910.4
57	18384	735.36	8192	819.2
58	21088	843.52	9888	988.8
59	23504	940.16	11808	1180.8
60	20928	837.12	9808	980.8
61	22416	896.64	10816	1081.6
62	23344	933.76	11424	1142.4
63	27136	1085.44	14752	1475.2
64	25200	1008	12400	1240
65	29296	1171.84	16160	1616
66	0	nan	0	nan
67	0	nan	0	nan
68	0	nan	0	nan
69	0	nan	0	nan
70	0	nan	0	nan
71	0	nan	0	nan
72	23696	947.84	12000	1200
73	30272	1210.88	17696	1769.6
74	30576	1223.04	17104	1710.4
75	0	nan	0	nan
76	0	nan	0	nan
77	0	nan	0	nan
78	0	nan	0	nan
79	24448	977.92	12256	1225.6
80	21536	861.44	10160	1016
81	20848	833.92	9568	956.8
82	19264	770.56	8864	886.4
83	18112	724.48	8448	844.8
84	17824	712.96	7952	795.2
85	19008	760.32	8992	899.2
86	20000	800	9648	964.8
87	20832	833.28	10384	1038.4
88	22752	910.08	11712	1171.2
89	0	nan	0	nan
90	24032	961.28	12720	1272
91	26816	1072.64	14816	1481.6
92	27632	1105.28	15472	1547.2
93	28400	1136	15376	1537.6
94	28480	1139.2	15360	1536
95	28304	1132.16	15520	1552
96	29216	1168.64	15728	1572.8
97	25616	1024.64	13104	1310.4
98	22848	913.92	11312	1131.2
99	23808	952.32	11600	1160
100	24752	990.08	12704	1270.4
101	0	nan	0	nan
102	0	nan	0	nan
103	0	nan	0	nan
104	0	nan	0	nan
105	27488	1099.52	14768	1476.8
106	0	nan	0	nan
107	26240	1049.6	13520	1352
108	26832	1073.28	13888	1388.8
109	23776	951.04	11680	1168
110	23600	944	11488	1148.8
111	20624	824.96	9680	968
112	20480	819.2	9392	939.2
113	20160	806.4	10048	1004.8
114	20288	811.52	9136	913.6
115	29232	1169.28	15984	1598.4
116	33680	1347.2	18288	1828.8
117	23296	931.84	11936	1193.6
118	22752	910.08	11296	1129.6
119	23392	935.68	11456	1145.6
120	20816	832.64	10144	1014.4
121	23168	926.72	11264	1126.4
122	24576	983.04	11808	1180.8
123	0	nan	0	nan
124	0	nan	0	nan
125	32848	1313.92	19056	1905.6
126	0	nan	0	nan
127	22208	888.32	10400	1040
128	0	nan	0	nan
129	0	nan	0	nan
130	0	nan	0	nan
131	0	nan	0	nan
132	36112	1444.48	21136	2113.6
133	24432	977.28	11344	1134.4
134	0	nan	0	nan
135	22688	907.52	10224	1022.4
136	25760	1030.4	13136	1313.6
137	27072	1082.88	14672	1467.2
138	24160	966.4	11456	1145.6
139	0	nan	0	nan
140	27648	1105.92	14896	1489.6
141	30880	1235.2	16912	1691.2
142	26672	1066.88	13824	1382.4
143	23088	923.52	11168	1116.8
144	19744	789.76	9136	913.6
145	19680	787.2	9312	931.2
146	19312	772.48	9088	908.8
147	20080	803.2	9056	905.6
148	19776	791.04	9040	904
149	19200	768	8480	848
150	22848	913.92	11152	1115.2
151	22800	912	10832	1083.2
152	21072	842.88	9904	990.4
153	19632	785.28	8928	892.8
154	20480	819.2	9328	932.8
155	20064	802.56	9104	910.4
156	20784	831.36	9280	928
157	20128	805.12	9104	910.4
158	19536	781.44	8416	841.6
159	22864	914.56	10912	1091.2
160	23152	926.08	11120	1112
161	21264	850.56	10160	1016
162	24128	965.12	12288	1228.8
163	21152	846.08	10768	1076.8
164	21952	878.08	10944	1094.4
165	24912	996.48	12528	1252.8
166	22016	880.64	10240	1024
167	22192	887.68	9728	972.8
168	24752	990.08	12160	1216
169	21216	848.64	9824	982.4
170	21504	860.16	10032	1003.2
171	25808	1032.32	13360	1336
172	0	nan	0	nan
173	31392	1255.68	17280	1728
174	27104	1084.16	13872	1387.2
175	22752	910.08	10864	1086.4
176	22800	912	11104	1110.4
177	20208	808.32	9136	913.6
178	21168	846.72	9776	977.6
179	25440	1017.6	13200	1320
180	25376	1015.04	13136	1313.6
181	25040	1001.6	12800	1280
182	21792	871.68	9968	996.8
183	23856	954.24	11296	1129.6
184	23904	956.16	11392	1139.2
185	24432	977.28	12224	1222.4
186	39328	1573.12	23728	2372.8
187	39776	1591.04	22848	2284.8
188	37232	1489.28	21840	2184
189	0	nan	0	nan
190	21184	847.36	10112	1011.2
191	19952	798.08	9024	902.4
192	20464	818.56	9264	926.4
193	18624	744.96	8464	846.4
194	19200	768	8608	860.8
195	25328	1013.12	12576	1257.6
196	24768	990.72	12096	1209.6
197	24176	967.04	11376	1137.6
198	28352	1134.08	14528	1452.8
199	32304	1292.16	17024	1702.4
200	27184	1087.36	13552	1355.2
201	23408	936.32	11040	1104
202	20592	823.68	9264	926.4
203	20128	805.12	9088	908.8
204	22544	901.76	10704	1070.4
205	18688	747.52	8272	827.2
206	21120	844.8	9648	964.8
207	20336	813.44	9088	908.8
208	20000	800	9024	902.4
209	19088	763.52	8288	828.8
210	20576	823.04	9408	940.8
211	20000	800	9024	902.4
212	22096	883.84	10928	1092.8
213	20048	801.92	9696	969.6
214	21664	866.56	9936	993.6
215	22784	911.36	10704	1070.4
216	21056	842.24	9328	932.8
217	21712	868.48	10000	1000
218	19632	785.28	8816	881.6
219	22304	892.16	10896	1089.6
220	0	nan	0	nan
221	38656	1546.24	23136	2313.6
222	25888	1035.52	13552	1355.2
223	23040	921.6	11216	1121.6
224	19840	793.6	8720	872
225	19728	789.12	8832	883.2
226	19680	787.2	8704	870.4
227	21232	849.28	9200	920
228	22144	885.76	10096	1009.6
229	0	nan	0	nan
230	25376	1015.04	12672	1267.2
231	25680	1027.2	12896	1289.6
232	24480	979.2	11360	1136
233	23088	923.52	10832	1083.2
234	0	nan	0	nan
235	25520	1020.8	13088	1308.8
236	25504	1020.16	13248	1324.8
237	0	nan	0	nan
238	0	nan	0	nan
239	24464	978.56	12416	1241.6
240	23232	929.28	11728	1172.8
241	21712	868.48	10240	1024
242	20592	823.68	9296	929.6
243	19456	778.24	8720	872
244	20880	835.2	9856	985.6
245	21088	843.52	9552	955.2
246	20592	823.68	9376	937.6
247	21728	869.12	10288	1028.8
248	21520	860.8	10480	1048
249	17200	688	8064	806.4
250	15856	634.24	7440	744
251	18432	737.28	7920	792
252	19408	776.32	8736	873.6
253	18864	754.56	8720	872
254	20096	803.84	9200	920
255	19728	789.12	8640	864
256	20176	807.04	8784	878.4
257	19936	797.44	8832	883.2
258	20080	803.2	8800	880
259	21712	868.48	10064	1006.4
260	20192	807.68	8864	886.4
261	21264	850.56	9344	934.4
262	24880	995.2	11248	1124.8
263	26944	1077.76	13168	1316.8
264	21328	853.12	9536	953.6
265	0	nan	0	nan
266	0	nan	0	nan
267	0	nan	0	nan
268	0	nan	0	nan
269	28096	1123.84	15184	1518.4
270	24640	985.6	11968	1196.8
271	22128	885.12	10368	1036.8
272	19584	783.36	8896	889.6
273	23520	940.8	11680	1168
274	0	nan	0	nan
275	22624	904.96	11168	1116.8
276	21024	840.96	9936	993.6
277	21456	858.24	10048	1004.8
278	24208	968.32	12480	1248
279	22864	914.56	11072	1107.2
280	25168	1006.72	12752	1275.2
281	29584	1183.36	15824	1582.4
282	37504	1500.16	21664	2166.4
283	29888	1195.52	15728	1572.8
284	0	nan	0	nan
285	0	nan	0	nan
286	19712	788.48	9440	944
287	19520	780.8	9104	910.4
288	18656	746.24	8640	864
289	19232	769.28	9376	937.6
290	18208	728.32	8512	851.2
291	18576	743.04	8080	808
292	19424	776.96	8736	873.6
293	19216	768.64	8336	833.6
294	19344	773.76	8576	857.6
295	20640	825.6	9536	953.6
296	26176	1047.04	12672	1267.2
297	22208	888.32	10352	1035.2
298	19680	787.2	9088	908.8
299	20224	808.96	9472	947.2
300	19824	792.96	8896	889.6
301	18688	747.52	8160	816
302	17376	695.04	7552	755.2
303	19984	799.36	9152	915.2
304	19488	779.52	9088	908.8
305	19696	787.84	9248	924.8
306	19696	787.84	9104	910.4
307	18880	755.2	8656	865.6
308	23008	920.32	11296	1129.6
309	22704	908.16	10992	1099.2
310	20432	817.28	9456	945.6
311	22128	885.12	10640	1064
312	23856	954.24	11968	1196.8
313	24224	968.96	12704	1270.4
314	22384	895.36	11344	1134.4
315	21808	872.32	10544	1054.4
316	19984	799.36	9584	958.4
317	21152	846.08	9792	979.2
318	21152	846.08	9840	984
319	20944	837.76	9952	995.2
320	23008	920.32	12096	1209.6
321	21680	867.2	10672	1067.2
322	24624	984.96	13168	1316.8
323	21600	864	10224	1022.4
324	19488	779.52	9264	926.4
325	20352	814.08	9568	956.8
326	21376	855.04	9392	939.2
327	19216	768.64	8608	860.8
328	20528	821.12	9696	969.6
329	18400	736	8336	833.6
330	19440	777.6	9072	907.2
331	20704	828.16	9376	937.6
332	20672	826.88	9152	915.2
333	20800	832	9200	920
334	22944	917.76	11040	1104
335	21968	878.72	10384	1038.4
336	20304	812.16	9136	913.6
337	20944	837.76	9728	972.8
338	20608	824.32	9504	950.4
339	21072	842.88	9616	961.6
340	22592	903.68	11040	1104
341	20688	827.52	9392	939.2
342	23184	927.36	11312	1131.2
343	26048	1041.92	13792	1379.2
344	21216	848.64	9680	968
345	24176	967.04	12224	1222.4
346	21888	875.52	10432	1043.2
347	20096	803.84	9520	952
348	19456	778.24	9312	931.2
349	19696	787.84	9280	928
350	20192	807.68	9504	950.4
351	27120	1084.8	15072	1507.2
352	29104	1164.16	15888	1588.8
353	31024	1240.96	17568	1756.8
354	18784	751.36	9024	902.4
355	17936	717.44	7920	792
356	17728	709.12	7824	782.4
357	18560	742.4	8144	814.4
358	17584	703.36	7696	769.6
359	18848	753.92	8512	851.2
360	19616	784.64	8864	886.4
361	20112	804.48	9360	936
362	21568	862.72	10336	1033.6
363	21792	871.68	10736	1073.6
364	21072	842.88	9616	961.6
365	21472	858.88	9728	972.8
366	21808	872.32	10112	1011.2
367	20112	804.48	9344	934.4
368	18352	734.08	8240	824
369	19360	774.4	8784	878.4
370	20176	807.04	9328	932.8
371	22992	919.68	11552	1155.2
372	22416	896.64	11152	1115.2
373	0	nan	0	nan
374	0	nan	0	nan
375	0	nan	0	nan
376	19584	783.36	9008	900.8
377	18976	759.04	8640	864
378	19456	778.24	8880	888
379	18304	732.16	8304	830.4
380	19072	762.88	8752	875.2
381	20000	800	9312	931.2
382	18144	725.76	8160	816
383	20080	803.2	8992	899.2
384	23056	922.24	10736	1073.6
385	33408	1336.32	19488	1948.8
386	17840	713.6	8128	812.8
387	17760	710.4	8288	828.8
388	17344	693.76	7792	779.2
389	17856	714.24	7984	798.4
390	18784	751.36	8576	857.6
391	18832	753.28	8608	860.8
392	19184	767.36	8496	849.6
393	19536	781.44	8736	873.6
394	19312	772.48	8448	844.8
395	21552	862.08	10176	1017.6
396	20656	826.24	9200	920
397	21840	873.6	10080	1008
398	20736	829.44	9456	945.6
399	19232	769.28	8624	862.4
400	0	nan	0	nan
401	20656	826.24	9824	982.4
402	18992	759.68	8576	857.6
403	18336	733.44	8272	827.2
404	17952	718.08	8352	835.2
405	18096	723.84	8832	883.2
406	17392	695.68	8608	860.8
407	19520	780.8	9648	964.8
408	16480	659.2	7536	753.6
409	17008	680.32	8032	803.2
410	17504	700.16	8080	808
411	17648	705.92	8192	819.2
412	16560	662.4	7568	756.8
413	17440	697.6	7808	780.8
414	18432	737.28	8112	811.2
415	18976	759.04	8384	838.4
416	20832	833.28	9552	955.2
417	17088	683.52	7728	772.8
418	14848	593.92	6752	675.2
419	14704	588.16	6448	644.8
420	17056	682.24	7808	780.8
421	17456	698.24	8016	801.6
422	17632	705.28	8336	833.6
423	17520	700.8	7984	798.4
424	17184	687.36	8096	809.6
425	18240	729.6	8272	827.2
426	17680	707.2	7984	798.4
427	18656	746.24	8464	846.4
428	17344	693.76	7984	798.4
429	18448	737.92	8320	832
430	17728	709.12	8176	817.6
431	16784	671.36	7840	784
432	17168	686.72	8032	803.2
433	17184	687.36	8000	800
434	18080	723.2	8144	814.4
435	18160	726.4	8032	803.2
436	18304	732.16	8240	824
437	18448	737.92	8128	812.8
438	19808	792.32	9136	913.6
439	21792	871.68	10176	1017.6
440	20208	808.32	9120	912
441	20256	810.24	9024	902.4
442	20224	808.96	9168	916.8
443	20816	832.64	9760	976
444	0	nan	0	nan
445	22176	887.04	10704	1070.4
446	0	nan	0	nan
447	19792	791.68	9264	926.4
448	19040	761.6	8416	841.6
449	20320	812.8	9968	996.8
450	22000	880	11152	1115.2
451	20496	819.84	9280	928
452	21952	878.08	10128	1012.8
453	24240	969.6	12208	1220.8
454	22064	882.56	10592	1059.2
455	23184	927.36	11680	1168
456	22864	914.56	11376	1137.6
457	21264	850.56	9936	993.6
458	17808	712.32	8144	814.4
459	16832	673.28	7568	756.8
460	17184	687.36	7808	780.8
461	17776	711.04	8208	820.8
462	17872	714.88	7968	796.8
463	16800	672	7568	756.8
464	17728	709.12	7920	792
465	16944	677.76	7424	742.4
466	17520	700.8	7968	796.8
467	16608	664.32	7424	742.4
468	16848	673.92	7664	766.4
469	18208	728.32	8016	801.6
470	18912	756.48	8528	852.8
471	19424	776.96	9072	907.2
472	20912	836.48	9680	968
473	20944	837.76	9648	964.8
474	19728	789.12	8768	876.8
475	19008	760.32	8688	868.8
476	19568	782.72	9168	916.8
477	20736	829.44	9504	950.4
478	17584	703.36	7712	771.2
479	17328	693.12	7616	761.6
480	0	nan	0	nan
481	20256	810.24	9920	992
482	19792	791.68	8960	896
483	19120	764.8	9072	907.2
484	18800	752	8688	868.8
485	19088	763.52	8736	873.6
486	18416	736.64	8384	838.4
487	19808	792.32	9040	904
488	20096	803.84	9360	936
489	19264	770.56	8656	865.6
490	18960	758.4	8656	865.6
491	17136	685.44	7696	769.6
492	18416	736.64	8368	836.8
493	18464	738.56	8336	833.6
494	16864	674.56	7584	758.4
495	15904	636.16	6960	696
496	16016	640.64	6944	694.4
497	16528	661.12	7456	745.6
498	18688	747.52	8992	899.2
499	16768	670.72	7664	766.4
500	18976	759.04	8784	878.4
501	18288	731.52	8064	806.4
502	20976	839.04	10032	1003.2
503	19632	785.28	8976	897.6
504	19424	776.96	8800	880
505	18848	753.92	8672	867.2
506	22768	910.72	11824	1182.4
507	22384	895.36	11056	1105.6
508	20800	832	9616	961.6
509	20896	835.84	10096	1009.6
510	0	nan	0	nan
511	25616	1024.64	14384	1438.4
512	0	nan	0	nan
513	28224	1128.96	15216	1521.6
514	28416	1136.64	15040	1504
515	32896	1315.84	18112	1811.2
516	0	nan	0	nan
517	24624	984.96	13360	1336
518	31664	1266.56	18512	1851.2
519	27680	1107.2	14144	1414.4
520	0	nan	0	nan
521	23424	936.96	11712	1171.2
522	0	nan	0	nan
523	0	nan	0	nan
524	0	nan	0	nan
525	25648	1025.92	13568	1356.8
526	22896	915.84	11376	1137.6
527	26736	1069.44	14800	1480
528	21264	850.56	10304	1030.4
529	21088	843.52	10416	1041.6
530	19840	793.6	9328	932.8
531	18320	732.8	8208	820.8
532	16816	672.64	7440	744
533	17552	702.08	7856	785.6
534	16720	668.8	7504	750.4
535	20528	821.12	9856	985.6
536	20096	803.84	9456	945.6
537	19952	798.08	9200	920
538	21600	864	10448	1044.8
539	18800	752	9008	900.8
540	15984	639.36	7936	793.6
541	16672	666.88	7504	750.4
542	17952	718.08	8272	827.2
543	17200	688	7488	748.8
544	18736	749.44	8384	838.4
545	18816	752.64	8384	838.4
546	19424	776.96	9088	908.8
547	19088	763.52	8768	876.8
548	19984	799.36	9520	952
549	20576	823.04	10096	1009.6
550	21360	854.4	10720	1072
551	22016	880.64	11424	1142.4
552	23056	922.24	11552	1155.2
553	23680	947.2	12832	1283.2
554	21200	848	9760	976
555	0	nan	0	nan
556	22256	890.24	12224	1222.4
557	22352	894.08	12048	1204.8
558	21296	851.84	10944	1094.4
559	18384	735.36	9104	910.4
560	17632	705.28	8448	844.8
561	17216	688.64	8352	835.2
562	17120	684.8	8192	819.2
563	16384	655.36	7776	777.6
564	16304	652.16	7280	728
565	17072	682.88	7760	776
566	18352	734.08	8672	867.2
567	18160	726.4	8400	840
568	18432	737.28	8800	880
569	19136	765.44	9168	916.8
570	17344	693.76	8064	806.4
571	16576	663.04	7696	769.6
572	18800	752	8448	844.8
573	16928	677.12	7984	798.4
574	15984	639.36	7408	740.8
575	16112	644.48	7888	788.8
576	17072	682.88	8048	804.8
577	17168	686.72	7808	780.8
578	17360	694.4	7792	779.2
579	17744	709.76	8208	820.8
580	18144	725.76	8176	817.6
581	19584	783.36	9264	926.4
582	20768	830.72	9968	996.8
583	19392	775.68	9264	926.4
584	17824	712.96	8272	827.2
585	20560	822.4	10464	1046.4
586	19392	775.68	9168	916.8
587	19952	798.08	9680	968
588	20304	812.16	10064	1006.4
589	20416	816.64	9888	988.8
590	22288	891.52	11232	1123.2
591	21808	872.32	10720	1072
592	20560	822.4	9232	923.2
593	15904	636.16	7008	700.8
594	19744	789.76	10000	1000
595	16848	673.92	8080	808
596	16416	656.64	7568	756.8
597	16432	657.28	7552	755.2
598	17024	680.96	7984	798.4
599	17296	691.84	8128	812.8
600	17872	714.88	8416	841.6
601	16784	671.36	7872	787.2
602	18816	752.64	8896	889.6
603	20144	805.76	9040	904
604	17920	716.8	8512	851.2
605	15808	632.32	7280	728
606	16432	657.28	7616	761.6
607	16480	659.2	7648	764.8
608	15952	638.08	7392	739.2
609	16672	666.88	7680	768
610	17696	707.84	8048	804.8
611	18048	721.92	8176	817.6
612	19936	797.44	8992	899.2
613	19824	792.96	9136	913.6
614	20544	821.76	9712	971.2
615	21456	858.24	10176	1017.6
616	18176	727.04	8352	835.2
617	17856	714.24	8176	817.6
618	19136	765.44	9040	904
619	18624	744.96	8784	878.4
620	18848	753.92	9152	915.2
621	18016	720.64	8576	857.6
622	16288	651.52	8240	824
623	16336	653.44	7536	753.6
624	16464	658.56	7696	769.6
625	15744	629.76	7312	731.2
626	15680	627.2	7024	702.4
627	16336	653.44	7680	768
628	17984	719.36	8496	849.6
629	16128	645.12	7504	750.4
630	14624	584.96	6816	681.6
631	16544	661.76	7632	763.2
632	15776	631.04	7216	721.6
633	15984	639.36	7216	721.6
634	15520	620.8	6848	684.8
635	15328	613.12	6784	678.4
636	14608	584.32	6416	641.6
637	14064	562.56	6256	625.6
638	15728	629.12	6960	696
639	15104	604.16	6800	680
640	16288	651.52	7264	726.4
641	16560	662.4	7376	737.6
642	17392	695.68	8016	801.6
643	17520	700.8	7776	777.6
644	17296	691.84	7920	792
645	17296	691.84	7824	782.4
646	16976	679.04	7664	766.4
647	17504	700.16	8160	816
648	17568	702.72	8288	828.8
649	17312	692.48	8448	844.8
650	15472	618.88	7136	713.6
651	16240	649.6	7712	771.2
652	17344	693.76	8240	824
653	16320	652.8	7584	758.4
654	14352	574.08	6688	668.8
655	14416	576.64	6432	643.2
656	15200	608	7072	707.2
657	14576	583.04	6368	636.8
658	17648	705.92	8016	801.6
659	19200	768	9232	923.2
660	19248	769.92	9152	915.2
661	15632	625.28	7040	704
662	15936	637.44	7088	708.8
663	15856	634.24	7520	752
664	16128	645.12	7808	780.8
665	16448	657.92	7840	784
666	15936	637.44	7760	776
667	16416	656.64	8128	812.8
668	15232	609.28	7344	734.4
669	16352	654.08	7696	769.6
670	16144	645.76	7392	739.2
671	15664	626.56	7232	723.2
672	16048	641.92	7504	750.4
673	16032	641.28	7440	744
674	17376	695.04	8112	811.2
675	17680	707.2	8720	872
676	17664	706.56	8784	878.4
677	18192	727.68	8896	889.6
678	18736	749.44	9168	916.8
679	16352	654.08	7296	729.6
680	0	nan	0	nan
681	18752	750.08	8880	888
682	19216	768.64	9712	971.2
683	18928	757.12	9664	966.4
684	18752	750.08	9872	987.2
685	16848	673.92	8464	846.4
686	16304	652.16	7760	776
687	19824	792.96	10080	1008
688	20320	812.8	9856	985.6
689	21632	865.28	10656	1065.6
690	20224	808.96	10320	1032
691	13632	545.28	6192	619.2
692	13728	549.12	6416	641.6
693	13760	550.4	6176	617.6
694	16032	641.28	7056	705.6
695	17296	691.84	8864	886.4
696	17360	694.4	8416	841.6
697	15488	619.52	6992	699.2
698	15840	633.6	7200	720
699	15776	631.04	7072	707.2
700	15888	635.52	7408	740.8
701	16224	648.96	7664	766.4
702	16816	672.64	7888	788.8
703	16160	646.4	7472	747.2
704	16096	643.84	7408	740.8
705	16608	664.32	7680	768
706	18096	723.84	8656	865.6
707	17536	701.44	8288	828.8
708	16800	672	8080	808
709	15904	636.16	7104	710.4
710	18000	720	9056	905.6
711	14784	591.36	7168	716.8
712	15328	613.12	7072	707.2
713	0	nan	0	nan
714	15520	620.8	7472	747.2
715	15872	634.88	7536	753.6
716	16352	654.08	7856	785.6
717	16880	675.2	7840	784
718	19040	761.6	9360	936
719	19296	771.84	9408	940.8
720	19104	764.16	9216	921.6
721	16192	647.68	7440	744
722	16032	641.28	7152	715.2
723	16832	673.28	7824	782.4
724	16368	654.72	7568	756.8
725	17664	706.56	8512	851.2
726	19648	785.92	9872	987.2
727	20704	828.16	10640	1064
728	15680	627.2	7280	728
729	17040	681.6	8288	828.8
730	16768	670.72	8320	832
731	16752	670.08	7568	756.8
732	19232	769.28	9104	910.4
733	15024	600.96	7200	720
734	15120	604.8	7184	718.4
735	16128	645.12	7360	736
736	17200	688	7984	798.4
737	18768	750.72	8880	888
738	20208	808.32	10048	1004.8
739	20192	807.68	9616	961.6
740	18896	755.84	8576	857.6
741	19168	766.72	9184	918.4
742	17376	695.04	7856	785.6
743	15584	623.36	7056	705.6
744	16720	668.8	7760	776
745	16800	672	7712	771.2
746	17648	705.92	8272	827.2
747	19648	785.92	9152	915.2
748	17536	701.44	7952	795.2
749	19344	773.76	8848	884.8
750	19296	771.84	8784	878.4
751	18144	725.76	8480	848
752	0	nan	0	nan
753	19792	791.68	9312	931.2
754	20112	804.48	9264	926.4
755	18032	721.28	8208	820.8
756	19488	779.52	8640	864
757	20608	824.32	9280	928
758	21648	865.92	9872	987.2
759	20816	832.64	9840	984
760	20272	810.88	9792	979.2
761	18512	740.48	8736	873.6
762	17264	690.56	8112	811.2
763	17376	695.04	7856	785.6
764	16688	667.52	7696	769.6
765	17328	693.12	7952	795.2
766	15552	622.08	7136	713.6
767	18496	739.84	9024	902.4
768	18128	725.12	8400	840
769	17456	698.24	8080	808
770	19568	782.72	9680	968
771	15232	609.28	7040	704
772	16848	673.92	7968	796.8
773	17104	684.16	8208	820.8
774	16512	660.48	7728	772.8
775	16768	670.72	7744	774.4
776	17648	705.92	8368	836.8
777	18720	748.8	8752	875.2
778	19424	776.96	8720	872
779	20880	835.2	10096	1009.6
780	17216	688.64	7856	785.6
781	15232	609.28	6848	684.8
782	15216	608.64	6944	694.4
783	15136	605.44	7040	704
784	16448	657.92	7488	748.8
785	18160	726.4	8320	832
786	17184	687.36	8480	848
787	19696	787.84	9440	944
788	19312	772.48	9120	912
789	16064	642.56	7488	748.8
790	16384	655.36	7680	768
791	16656	666.24	7440	744
792	18000	720	8224	822.4
793	19024	760.96	8864	886.4
794	19008	760.32	8864	886.4
795	19408	776.32	9120	912
796	20640	825.6	9168	916.8
797	23344	933.76	11264	1126.4
798	24064	962.56	11760	1176
799	25792	1031.68	13344	1334.4
800	20768	830.72	9392	939.2
801	22688	907.52	11472	1147.2
802	21456	858.24	11008	1100.8
803	18880	755.2	9088	908.8
804	18768	750.72	8656	865.6
805	15824	632.96	7584	758.4
806	17360	694.4	8256	825.6
807	18304	732.16	8944	894.4
808	17120	684.8	7888	788.8
809	18768	750.72	8816	881.6
810	21376	855.04	11104	1110.4
811	20896	835.84	9728	972.8
812	23648	945.92	12656	1265.6
813	0	nan	0	nan
814	17520	700.8	8208	820.8
815	16608	664.32	8096	809.6
816	19600	784	10160	1016
817	19760	790.4	10448	1044.8
818	18000	720	8880	888
819	17664	706.56	8832	883.2
820	0	nan	0	nan
821	28512	1140.48	17632	1763.2
822	0	nan	0	nan
823	0	nan	0	nan
824	0	nan	0	nan
825	21616	864.64	11312	1131.2
826	21664	866.56	10752	1075.2
827	0	nan	0	nan
828	0	nan	0	nan
829	18496	739.84	8576	857.6
830	17440	697.6	8048	804.8
831	17936	717.44	8432	843.2
832	0	nan	0	nan
833	0	nan	0	nan
834	0	nan	0	nan
835	0	nan	0	nan
836	0	nan	0	nan
837	38208	1528.32	24432	2443.2
838	0	nan	0	nan
839	33776	1351.04	20928	2092.8
840	0	nan	0	nan
841	0	nan	0	nan
842	27632	1105.28	14864	1486.4
843	18096	723.84	8512	851.2
844	17888	715.52	8768	876.8
845	20096	803.84	11072	1107.2
846	0	nan	0	nan
847	21712	868.48	11424	1142.4
848	19600	784	9104	910.4
849	22320	892.8	10528	1052.8
850	27312	1092.48	14192	1419.2
851	31312	1252.48	19136	1913.6
852	0	nan	0	nan
853	0	nan	0	nan
854	21152	846.08	11072	1107.2
855	0	nan	0	nan
856	20800	832	10416	1041.6
857	0	nan	0	nan
858	0	nan	0	nan
859	0	nan	0	nan
860	0	nan	0	nan
861	0	nan	0	nan
862	20800	832	11088	1108.8
863	0	nan	0	nan
864	20928	837.12	10624	1062.4
865	22288	891.52	11472	1147.2
866	24128	965.12	13248	1324.8
867	21104	844.16	10384	1038.4
868	22176	887.04	11424	1142.4
869	18160	726.4	8624	862.4
870	17808	712.32	8576	857.6
871	17488	699.52	8496	849.6
872	19648	785.92	10192	1019.2
873	0	nan	0	nan
874	0	nan	0	nan
875	0	nan	0	nan
876	0	nan	0	nan
877	17760	710.4	8704	870.4
878	17536	701.44	8400	840
879	17312	692.48	8512	851.2
880	18672	746.88	9472	947.2
881	16864	674.56	8720	872
882	18848	753.92	10160	1016
883	17408	696.32	8320	832
884	18432	737.28	9408	940.8
885	18960	758.4	9712	971.2
886	19088	763.52	9728	972.8
887	19088	763.52	10160	1016
888	0	nan	0	nan
889	18144	725.76	8912	891.2
890	18128	725.12	8960	896
891	18752	750.08	9088	908.8
892	18816	752.64	8960	896
893	0	nan	0	nan
894	0	nan	0	nan
895	0	nan	0	nan
896	0	nan	0	nan
897	30000	1200	18416	1841.6
898	0	nan	0	nan
899	21744	869.76	10672	1067.2
900	0	nan	0	nan
901	0	nan	0	nan
902	18688	747.52	9824	982.4
903	18960	758.4	9488	948.8
904	18144	725.76	8336	833.6
905	16400	656	7120	712
906	14688	587.52	6640	664
907	16000	640	7920	792
908	16336	653.44	8400	840
909	17200	688	9536	953.6
910	16192	647.68	8016	801.6
911	15408	616.32	7392	739.2
912	16672	666.88	8240	824
913	16048	641.92	8176	817.6
914	17136	685.44	8928	892.8
915	16448	657.92	8192	819.2
916	16288	651.52	7584	758.4
917	17744	709.76	8704	870.4
918	20944	837.76	11536	1153.6
919	21392	855.68	11648	1164.8
920	21264	850.56	11264	1126.4
921	18976	759.04	9616	961.6
922	16896	675.84	8848	884.8
923	17040	681.6	8816	881.6
924	16640	665.6	8672	867.2
925	17024	680.96	8464	846.4
926	15296	611.84	7200	720
927	17680	707.2	8944	894.4
928	18656	746.24	9120	912
929	17568	702.72	8288	828.8
930	16880	675.2	8224	822.4
931	0	nan	0	nan
932	17648	705.92	8528	852.8
933	18704	748.16	9328	932.8
934	17376	695.04	8256	825.6
935	0	nan	0	nan
936	17408	696.32	8416	841.6
937	16192	647.68	8032	803.2
938	17776	711.04	9088	908.8
939	20064	802.56	10576	1057.6
940	17264	690.56	8752	875.2
941	16464	658.56	8496	849.6
942	0	nan	0	nan
943	16096	643.84	8208	820.8
944	16080	643.2	7232	723.2
945	16416	656.64	7520	752
946	16352	654.08	7744	774.4
947	15024	600.96	7376	737.6
948	16368	654.72	8080	808
949	16160	646.4	7312	731.2
950	18800	752	9344	934.4
951	18240	729.6	9248	924.8
952	18080	723.2	9728	972.8
953	18640	745.6	9664	966.4
954	18672	746.88	9440	944
955	18448	737.92	9328	932.8
956	19248	769.92	10048	1004.8
957	19296	771.84	9952	995.2
958	18176	727.04	9104	910.4
959	19088	763.52	9808	980.8
960	19504	780.16	10256	1025.6
961	18208	728.32	9376	937.6
962	15232	609.28	7328	732.8
963	14800	592	6800	680
964	17744	709.76	8448	844.8
965	19872	794.88	11136	1113.6
966	16816	672.64	7872	787.2
967	17248	689.92	8512	851.2
968	16784	671.36	8368	836.8
969	16640	665.6	8192	819.2
970	15904	636.16	7488	748.8
971	15392	615.68	6896	689.6
972	15728	629.12	7392	739.2
973	16176	647.04	7840	784
974	19024	760.96	9456	945.6
975	20880	835.2	10512	1051.2
976	15760	630.4	7584	758.4
977	15040	601.6	7152	715.2
978	16288	651.52	7632	763.2
979	17120	684.8	7856	785.6
980	19200	768	8768	876.8
981	19472	778.88	9056	905.6
982	17184	687.36	7968	796.8
983	16976	679.04	8240	824
984	18192	727.68	8928	892.8
985	18336	733.44	9200	920
986	17920	716.8	8544	854.4
987	17488	699.52	8592	859.2
988	17792	711.68	8544	854.4
989	16992	679.68	8192	819.2
990	17888	715.52	8736	873.6
991	17440	697.6	8528	852.8
992	18208	728.32	8672	867.2
993	18768	750.72	9024	902.4
994	16768	670.72	8160	816
995	17296	691.84	8176	817.6
996	17312	692.48	8416	841.6
997	17008	680.32	8032	803.2
998	17712	708.48	8560	856
999	16912	676.48	8256	825.6
1000	17808	712.32	8896	889.6
1001	17728	709.12	8800	880
1002	19072	762.88	9840	984
1003	16912	676.48	7856	785.6
1004	18704	748.16	8896	889.6
1005	18560	742.4	8768	876.8
1006	16544	661.76	7136	713.6
1007	14784	591.36	6848	684.8
1008	14880	595.2	6992	699.2
1009	15760	630.4	7952	795.2
1010	15728	629.12	7808	780.8
1011	16048	641.92	7504	750.4
1012	16560	662.4	8032	803.2
1013	16128	645.12	7632	763.2
1014	16400	656	7664	766.4
1015	16352	654.08	7728	772.8
1016	17520	700.8	8080	808
1017	16400	656	8096	809.6
1018	16496	659.84	7904	790.4
1019	16560	662.4	8144	814.4
1020	17072	682.88	8320	832
1021	17312	692.48	8592	859.2
1022	16816	672.64	8096	809.6
1023	16784	671.36	8256	825.6
1024	15568	622.72	7696	769.6
1025	14736	589.44	7312	731.2
1026	14704	588.16	6896	689.6
1027	13616	544.64	5776	577.6
1028	17056	682.24	8160	816
1029	15184	607.36	7488	748.8
1030	15536	621.44	7696	769.6
1031	15296	611.84	7344	734.4
1032	16112	644.48	7600	760
1033	16080	643.2	8048	804.8
1034	15600	624	7728	772.8
1035	17088	683.52	8480	848
1036	17216	688.64	8800	880
1037	17968	718.72	9008	900.8
1038	17168	686.72	8176	817.6
1039	17184	687.36	8016	801.6
1040	13856	554.24	6000	600
1041	14064	562.56	6848	684.8
1042	13328	533.12	6256	625.6
1043	13648	545.92	6784	678.4
1044	14000	560	7072	707.2
1045	15152	606.08	7248	724.8
1046	15152	606.08	7440	744
1047	14928	597.12	7344	734.4
1048	14672	586.88	7120	712
1049	14512	580.48	6800	680
1050	14464	578.56	6784	678.4
1051	14800	592	6864	686.4
1052	15008	600.32	6832	683.2
1053	15072	602.88	6800	680
1054	14880	595.2	6800	680
1055	15472	618.88	7024	702.4
1056	15168	606.72	6944	694.4
1057	15808	632.32	7200	720
1058	15856	634.24	7200	720
1059	15584	623.36	7184	718.4
1060	15808	632.32	7200	720
1061	14880	595.2	6832	683.2
1062	15264	610.56	6960	696
1063	15488	619.52	7184	718.4
1064	17360	694.4	8352	835.2
1065	13872	554.88	6304	630.4
1066	14304	572.16	6624	662.4
1067	16944	677.76	8016	801.6
1068	14944	597.76	6720	672
1069	14448	577.92	6528	652.8
1070	14304	572.16	6352	635.2
1071	17312	692.48	8336	833.6
1072	17168	686.72	7920	792
1073	16192	647.68	7328	732.8
1074	15696	627.84	7216	721.6
1075	16944	677.76	7776	777.6
1076	16512	660.48	7648	764.8
1077	15056	602.24	7168	716.8
1078	16032	641.28	7472	747.2
1079	13744	549.76	6496	649.6
1080	13808	552.32	6320	632
1081	14192	567.68	6624	662.4
1082	15680	627.2	7552	755.2
1083	15488	619.52	7424	742.4
1084	17920	716.8	8304	830.4
1085	17584	703.36	8064	806.4
1086	16608	664.32	7616	761.6
1087	14144	565.76	6352	635.2
1088	14544	581.76	6720	672
1089	15056	602.24	6880	688
1090	17088	683.52	7760	776
1091	15616	624.64	7280	728
1092	16112	644.48	7216	721.6
1093	16400	656	8112	811.2
1094	16128	645.12	7504	750.4
1095	17840	713.6	9024	902.4
1096	16816	672.64	8048	804.8
1097	16224	648.96	7856	785.6
1098	16320	652.8	7824	782.4
1099	15920	636.8	7456	745.6
1100	16016	640.64	7392	739.2
1101	15376	615.04	7184	718.4
1102	15136	605.44	6704	670.4
1103	13408	536.32	5904	590.4
1104	14272	570.88	6528	652.8
1105	15488	619.52	7168	716.8
1106	16160	646.4	7568	756.8
1107	14080	563.2	6800	680
1108	15072	602.88	6944	694.4
1109	14640	585.6	7072	707.2
1110	16320	652.8	7728	772.8
1111	17280	691.2	8352	835.2
1112	17120	684.8	7792	779.2
1113	16944	677.76	8096	809.6
1114	16592	663.68	7856	785.6
1115	16944	677.76	8304	830.4
1116	16816	672.64	7936	793.6
1117	16112	644.48	7328	732.8
1118	14928	597.12	6736	673.6
1119	14992	599.68	7152	715.2
1120	16944	677.76	8272	827.2
1121	16432	657.28	8064	806.4
1122	16368	654.72	7968	796.8
1123	16400	656	7760	776
1124	17056	682.24	8160	816
1125	16368	654.72	7712	771.2
1126	16864	674.56	8304	830.4
1127	16496	659.84	7744	774.4
1128	15888	635.52	7312	731.2
1129	14816	592.64	6896	689.6
1130	12240	489.6	5488	548.8
1131	13376	535.04	6000	600
1132	12400	496	5376	537.6
1133	12464	498.56	5680	568
1134	13856	554.24	6160	616
1135	14608	584.32	6784	678.4
1136	15616	624.64	7520	752
1137	13072	522.88	6368	636.8
1138	12560	502.4	6064	606.4
1139	13104	524.16	6240	624
1140	13568	542.72	6384	638.4
1141	14912	596.48	7200	720
1142	14224	568.96	6448	644.8
1143	13872	554.88	6544	654.4
1144	13440	537.6	6128	612.8
