# Supplementary material for: An epifluorescence microscope design for naturalistic behavior and cellular activity in freely moving Caenorhabditis elegans
Source: Nat Commun. 2026 May 19;17:4411. doi: 10.1038/s41467-026-72709-w (PMC13187321; doi:10.1038/s41467-026-72709-w)
Supplement: Supplementary file 8 — Source data [file 41467_2026_72709_MOESM8_ESM.zip › fig3 ASH/TQ5856/worm16R.csv]

frame	25px_sum	25px_mean	10px_sum	10px_mean
0	64112	2564.48	28720	2872
1	42288	1691.52	19136	1913.6
2	51760	2070.4	24288	2428.8
3	44304	1772.16	20096	2009.6
4	43440	1737.6	19584	1958.4
5	44208	1768.32	19344	1934.4
6	48320	1932.8	23232	2323.2
7	47808	1912.32	23184	2318.4
8	45664	1826.56	20528	2052.8
9	47584	1903.36	22576	2257.6
10	40992	1639.68	19312	1931.2
11	46464	1858.56	22624	2262.4
12	45680	1827.2	22128	2212.8
13	40096	1603.84	18112	1811.2
14	50576	2023.04	23648	2364.8
15	43072	1722.88	19552	1955.2
16	37040	1481.6	16816	1681.6
17	45376	1815.04	21696	2169.6
18	38304	1532.16	17936	1793.6
19	42800	1712	20448	2044.8
20	38384	1535.36	17920	1792
21	32800	1312	14656	1465.6
22	44064	1762.56	21696	2169.6
23	59824	2392.96	28672	2867.2
24	58992	2359.68	30192	3019.2
25	48480	1939.2	22400	2240
26	58512	2340.48	29056	2905.6
27	51120	2044.8	24624	2462.4
28	46576	1863.04	22544	2254.4
29	38112	1524.48	16960	1696
30	44288	1771.52	19472	1947.2
31	56400	2256	25984	2598.4
32	18560	742.4	8288	828.8
33	0	nan	0	nan
34	0	nan	0	nan
35	0	nan	0	nan
36	23536	941.44	10672	1067.2
37	40544	1621.76	20656	2065.6
38	37776	1511.04	17728	1772.8
39	45104	1804.16	22176	2217.6
40	42192	1687.68	19536	1953.6
41	37424	1496.96	17232	1723.2
42	49280	1971.2	24592	2459.2
43	50240	2009.6	25472	2547.2
44	45248	1809.92	21920	2192
45	50656	2026.24	25072	2507.2
46	50720	2028.8	25696	2569.6
47	52704	2108.16	26592	2659.2
48	54144	2165.76	26544	2654.4
49	54208	2168.32	27584	2758.4
50	52464	2098.56	26112	2611.2
51	48896	1955.84	24848	2484.8
52	53232	2129.28	25232	2523.2
53	53680	2147.2	25136	2513.6
54	54704	2188.16	26528	2652.8
55	54752	2190.08	27088	2708.8
56	40512	1620.48	19440	1944
57	31632	1265.28	15040	1504
58	35568	1422.72	16032	1603.2
59	37072	1482.88	17200	1720
60	37152	1486.08	17104	1710.4
61	40576	1623.04	19344	1934.4
62	50144	2005.76	24448	2444.8
63	56016	2240.64	28752	2875.2
64	59392	2375.68	31072	3107.2
65	53248	2129.92	25616	2561.6
66	53216	2128.64	26160	2616
67	53088	2123.52	24864	2486.4
68	53344	2133.76	24016	2401.6
69	45568	1822.72	20944	2094.4
70	49280	1971.2	23808	2380.8
71	57296	2291.84	28992	2899.2
72	56112	2244.48	27328	2732.8
73	58448	2337.92	29008	2900.8
74	50608	2024.32	24784	2478.4
75	52832	2113.28	28384	2838.4
76	60096	2403.84	32224	3222.4
77	54960	2198.4	28944	2894.4
78	50560	2022.4	25856	2585.6
79	48544	1941.76	24192	2419.2
80	47792	1911.68	23808	2380.8
81	52944	2117.76	25952	2595.2
82	46384	1855.36	21504	2150.4
83	43600	1744	21424	2142.4
84	38080	1523.2	18096	1809.6
85	31040	1241.6	14496	1449.6
86	35904	1436.16	16704	1670.4
87	33488	1339.52	15184	1518.4
88	37424	1496.96	17360	1736
89	41680	1667.2	19888	1988.8
90	43392	1735.68	21120	2112
91	45168	1806.72	21856	2185.6
92	45456	1818.24	22848	2284.8
93	50592	2023.68	24816	2481.6
94	47616	1904.64	22048	2204.8
95	45840	1833.6	20256	2025.6
96	45488	1819.52	20320	2032
97	47392	1895.68	22288	2228.8
98	44416	1776.64	19984	1998.4
99	33584	1343.36	15936	1593.6
100	45424	1816.96	21872	2187.2
101	42128	1685.12	20848	2084.8
102	46928	1877.12	24544	2454.4
103	48800	1952	25024	2502.4
104	50432	2017.28	25968	2596.8
105	51552	2062.08	26240	2624
106	58448	2337.92	29344	2934.4
107	54208	2168.32	26992	2699.2
108	58624	2344.96	29456	2945.6
109	56496	2259.84	26976	2697.6
110	59328	2373.12	28816	2881.6
111	44688	1787.52	20304	2030.4
112	38688	1547.52	16688	1668.8
113	35248	1409.92	16448	1644.8
114	37968	1518.72	18208	1820.8
115	29376	1175.04	13776	1377.6
116	53168	2126.72	27840	2784
117	64368	2574.72	32592	3259.2
118	48768	1950.72	23968	2396.8
119	35488	1419.52	16640	1664
120	32848	1313.92	15488	1548.8
121	38336	1533.44	18096	1809.6
122	35152	1406.08	15872	1587.2
123	49792	1991.68	23968	2396.8
124	48752	1950.08	24816	2481.6
125	56784	2271.36	29504	2950.4
126	57056	2282.24	29696	2969.6
127	44512	1780.48	21824	2182.4
128	38016	1520.64	17280	1728
129	45904	1836.16	22720	2272
130	52096	2083.84	26064	2606.4
131	55056	2202.24	27696	2769.6
132	54528	2181.12	26912	2691.2
133	64448	2577.92	32336	3233.6
134	49280	1971.2	23456	2345.6
135	35936	1437.44	16368	1636.8
136	36624	1464.96	17232	1723.2
137	43648	1745.92	21056	2105.6
138	50752	2030.08	26576	2657.6
139	48928	1957.12	24256	2425.6
140	47024	1880.96	23088	2308.8
141	50448	2017.92	24832	2483.2
142	54336	2173.44	26848	2684.8
143	62048	2481.92	30576	3057.6
144	45840	1833.6	21552	2155.2
145	37504	1500.16	17040	1704
146	34128	1365.12	16016	1601.6
147	36560	1462.4	17856	1785.6
148	35904	1436.16	17216	1721.6
149	30384	1215.36	14448	1444.8
150	32640	1305.6	16080	1608
151	29424	1176.96	13952	1395.2
152	36144	1445.76	17888	1788.8
153	31568	1262.72	14240	1424
154	31360	1254.4	15136	1513.6
155	32032	1281.28	14544	1454.4
156	38832	1553.28	20416	2041.6
157	0	nan	0	nan
158	38560	1542.4	20576	2057.6
159	41392	1655.68	22336	2233.6
160	47088	1883.52	24880	2488
161	41440	1657.6	20144	2014.4
162	34960	1398.4	16144	1614.4
163	38976	1559.04	19632	1963.2
164	31296	1251.84	14544	1454.4
165	0	nan	0	nan
166	35648	1425.92	16384	1638.4
167	34768	1390.72	15712	1571.2
168	30624	1224.96	13840	1384
169	37040	1481.6	17376	1737.6
170	30512	1220.48	14176	1417.6
171	34720	1388.8	16384	1638.4
172	48448	1937.92	23232	2323.2
173	53312	2132.48	26704	2670.4
174	55728	2229.12	27792	2779.2
175	59360	2374.4	30208	3020.8
176	50784	2031.36	25984	2598.4
177	36880	1475.2	18944	1894.4
178	40304	1612.16	20416	2041.6
179	48992	1959.68	26736	2673.6
180	43696	1747.84	22176	2217.6
181	49616	1984.64	25136	2513.6
182	43280	1731.2	21216	2121.6
183	44128	1765.12	21824	2182.4
184	37744	1509.76	18480	1848
185	35344	1413.76	16624	1662.4
186	43072	1722.88	21440	2144
187	49440	1977.6	23088	2308.8
188	61200	2448	28192	2819.2
189	59872	2394.88	27360	2736
190	42656	1706.24	20032	2003.2
191	38160	1526.4	17360	1736
192	0	nan	0	nan
193	37584	1503.36	19968	1996.8
194	31056	1242.24	14704	1470.4
195	31600	1264	15936	1593.6
196	35760	1430.4	18416	1841.6
197	37280	1491.2	17648	1764.8
198	37952	1518.08	17760	1776
199	43616	1744.64	19712	1971.2
200	40976	1639.04	19344	1934.4
201	48560	1942.4	23328	2332.8
202	47568	1902.72	23024	2302.4
203	34160	1366.4	16832	1683.2
204	41296	1651.84	21616	2161.6
205	43536	1741.44	21664	2166.4
206	38080	1523.2	19040	1904
207	39392	1575.68	19920	1992
208	37376	1495.04	17888	1788.8
209	41840	1673.6	20720	2072
210	43360	1734.4	20688	2068.8
211	44144	1765.76	22832	2283.2
212	41344	1653.76	21456	2145.6
213	35280	1411.2	17760	1776
214	29968	1198.72	14320	1432
215	36320	1452.8	17872	1787.2
216	29232	1169.28	13408	1340.8
217	34080	1363.2	16544	1654.4
218	30960	1238.4	13904	1390.4
219	24704	988.16	10464	1046.4
220	33488	1339.52	17008	1700.8
221	39696	1587.84	18784	1878.4
222	65280	2611.2	33936	3393.6
223	46704	1868.16	22208	2220.8
224	44368	1774.72	22720	2272
225	32128	1285.12	15296	1529.6
226	35120	1404.8	18544	1854.4
227	36688	1467.52	18992	1899.2
228	37776	1511.04	19696	1969.6
229	40000	1600	19360	1936
230	41680	1667.2	19632	1963.2
231	38784	1551.36	18016	1801.6
232	34496	1379.84	15872	1587.2
233	43968	1758.72	20704	2070.4
234	41344	1653.76	19264	1926.4
235	35024	1400.96	16320	1632
236	49600	1984	24032	2403.2
237	54432	2177.28	26448	2644.8
238	51328	2053.12	25472	2547.2
239	49056	1962.24	24880	2488
240	38992	1559.68	19680	1968
241	47808	1912.32	25088	2508.8
242	49920	1996.8	26272	2627.2
243	45136	1805.44	23248	2324.8
244	36032	1441.28	17712	1771.2
245	32384	1295.36	16048	1604.8
246	33936	1357.44	16576	1657.6
247	34176	1367.04	16400	1640
248	29568	1182.72	13904	1390.4
249	26880	1075.2	11920	1192
250	31472	1258.88	14176	1417.6
251	23888	955.52	10128	1012.8
252	27632	1105.28	12976	1297.6
253	29040	1161.6	13872	1387.2
254	31744	1269.76	16064	1606.4
255	32336	1293.44	16464	1646.4
256	33408	1336.32	17952	1795.2
257	31664	1266.56	15184	1518.4
258	26544	1061.76	12112	1211.2
259	26256	1050.24	11904	1190.4
260	27600	1104	12928	1292.8
261	28048	1121.92	12752	1275.2
262	30000	1200	13712	1371.2
263	33184	1327.36	15440	1544
264	39168	1566.72	18016	1801.6
265	38320	1532.8	18368	1836.8
266	43072	1722.88	21040	2104
267	46416	1856.64	21936	2193.6
268	53536	2141.44	25936	2593.6
269	54208	2168.32	28224	2822.4
270	50672	2026.88	26400	2640
271	56288	2251.52	29936	2993.6
272	50896	2035.84	27136	2713.6
273	0	nan	0	nan
274	49136	1965.44	26976	2697.6
275	46496	1859.84	24720	2472
276	44208	1768.32	21168	2116.8
277	41040	1641.6	20288	2028.8
278	44288	1771.52	22224	2222.4
279	32704	1308.16	15552	1555.2
280	34288	1371.52	15936	1593.6
281	36176	1447.04	17360	1736
282	30160	1206.4	13664	1366.4
283	41808	1672.32	19392	1939.2
284	41440	1657.6	19312	1931.2
285	45696	1827.84	21216	2121.6
286	37472	1498.88	17296	1729.6
287	40800	1632	21312	2131.2
288	0	nan	0	nan
289	41872	1674.88	21968	2196.8
290	35264	1410.56	17680	1768
291	28928	1157.12	13680	1368
292	29664	1186.56	13632	1363.2
293	24176	967.04	10336	1033.6
294	26592	1063.68	11872	1187.2
295	26128	1045.12	11472	1147.2
296	26256	1050.24	11440	1144
297	31392	1255.68	14608	1460.8
298	29216	1168.64	13184	1318.4
299	26320	1052.8	11696	1169.6
300	24032	961.28	10320	1032
301	30000	1200	14368	1436.8
302	30160	1206.4	14368	1436.8
303	32000	1280	15184	1518.4
304	33840	1353.6	16816	1681.6
305	45056	1802.24	23744	2374.4
306	47952	1918.08	25424	2542.4
307	39600	1584	20512	2051.2
308	40672	1626.88	21296	2129.6
309	44016	1760.64	23104	2310.4
310	0	nan	0	nan
311	33168	1326.72	16032	1603.2
312	37456	1498.24	18976	1897.6
313	36256	1450.24	18448	1844.8
314	46096	1843.84	24528	2452.8
315	0	nan	0	nan
316	40624	1624.96	21984	2198.4
317	36720	1468.8	18416	1841.6
318	41792	1671.68	22192	2219.2
319	43376	1735.04	23200	2320
320	40672	1626.88	19872	1987.2
321	47840	1913.6	25936	2593.6
322	46240	1849.6	22768	2276.8
323	47472	1898.88	24608	2460.8
324	49184	1967.36	24320	2432
325	36720	1468.8	17488	1748.8
326	33264	1330.56	16544	1654.4
327	35648	1425.92	17328	1732.8
328	40624	1624.96	19600	1960
329	36096	1443.84	17168	1716.8
330	29792	1191.68	14496	1449.6
331	39008	1560.32	20416	2041.6
332	41488	1659.52	21888	2188.8
333	0	nan	0	nan
334	47424	1896.96	24592	2459.2
335	43104	1724.16	22000	2200
336	42480	1699.2	21344	2134.4
337	36592	1463.68	17008	1700.8
338	29456	1178.24	13248	1324.8
339	41072	1642.88	20176	2017.6
340	41120	1644.8	20160	2016
341	31184	1247.36	15008	1500.8
342	41184	1647.36	19664	1966.4
343	43872	1754.88	21472	2147.2
344	48000	1920	24000	2400
345	45808	1832.32	23040	2304
346	50720	2028.8	26336	2633.6
347	38304	1532.16	19008	1900.8
348	35184	1407.36	18112	1811.2
349	28528	1141.12	13504	1350.4
350	33456	1338.24	16496	1649.6
351	29648	1185.92	13440	1344
352	43408	1736.32	21296	2129.6
353	47104	1884.16	21792	2179.2
354	53936	2157.44	24688	2468.8
355	42480	1699.2	20752	2075.2
356	27280	1091.2	12160	1216
357	38400	1536	20016	2001.6
358	34096	1363.84	16624	1662.4
359	42080	1683.2	20224	2022.4
360	41456	1658.24	21488	2148.8
361	36960	1478.4	18512	1851.2
362	46608	1864.32	25280	2528
363	42080	1683.2	22112	2211.2
364	38784	1551.36	19328	1932.8
365	36624	1464.96	16496	1649.6
366	36304	1452.16	17072	1707.2
367	33056	1322.24	15808	1580.8
368	33632	1345.28	15760	1576
369	32464	1298.56	14688	1468.8
370	30896	1235.84	15120	1512
371	37408	1496.32	19168	1916.8
372	39424	1576.96	20064	2006.4
373	44736	1789.44	22944	2294.4
374	51584	2063.36	26000	2600
375	54480	2179.2	27856	2785.6
376	50528	2021.12	25536	2553.6
377	44560	1782.4	22464	2246.4
378	43856	1754.24	22496	2249.6
379	47536	1901.44	23856	2385.6
380	35840	1433.6	17808	1780.8
381	35456	1418.24	17776	1777.6
382	35360	1414.4	16944	1694.4
383	29536	1181.44	14000	1400
384	35600	1424	16544	1654.4
385	40416	1616.64	19440	1944
386	46176	1847.04	22256	2225.6
387	35088	1403.52	15840	1584
388	32752	1310.08	14752	1475.2
389	26976	1079.04	12224	1222.4
390	29008	1160.32	13440	1344
391	0	nan	0	nan
392	33504	1340.16	17072	1707.2
393	33152	1326.08	16080	1608
394	30880	1235.2	14512	1451.2
395	33472	1338.88	15616	1561.6
396	34640	1385.6	16032	1603.2
397	38240	1529.6	18208	1820.8
398	35216	1408.64	16144	1614.4
399	37008	1480.32	16816	1681.6
400	39040	1561.6	19248	1924.8
401	36336	1453.44	18048	1804.8
402	48064	1922.56	24816	2481.6
403	41344	1653.76	21616	2161.6
404	44528	1781.12	22656	2265.6
405	45712	1828.48	22624	2262.4
406	37984	1519.36	18352	1835.2
407	36912	1476.48	18496	1849.6
408	36672	1466.88	18112	1811.2
409	0	nan	0	nan
410	0	nan	0	nan
411	0	nan	0	nan
412	39120	1564.8	19888	1988.8
413	30208	1208.32	13792	1379.2
414	35840	1433.6	17344	1734.4
415	37856	1514.24	17328	1732.8
416	30864	1234.56	13984	1398.4
417	27072	1082.88	11984	1198.4
418	29552	1182.08	13536	1353.6
419	24160	966.4	10176	1017.6
420	23216	928.64	9824	982.4
421	23984	959.36	10384	1038.4
422	30928	1237.12	14976	1497.6
423	30512	1220.48	15488	1548.8
424	32976	1319.04	16384	1638.4
425	33760	1350.4	17344	1734.4
426	0	nan	0	nan
427	35744	1429.76	17536	1753.6
428	41920	1676.8	20240	2024
429	30720	1228.8	14224	1422.4
430	32544	1301.76	16016	1601.6
431	38464	1538.56	18128	1812.8
432	32064	1282.56	15936	1593.6
433	25792	1031.68	11664	1166.4
434	0	nan	0	nan
435	29744	1189.76	14816	1481.6
436	25872	1034.88	11840	1184
437	26704	1068.16	11792	1179.2
438	26064	1042.56	11728	1172.8
439	30352	1214.08	14480	1448
440	34384	1375.36	16384	1638.4
441	39248	1569.92	18752	1875.2
442	40976	1639.04	19264	1926.4
443	38128	1525.12	18384	1838.4
444	37248	1489.92	18432	1843.2
445	44736	1789.44	22304	2230.4
446	45616	1824.64	22816	2281.6
447	40992	1639.68	20544	2054.4
448	39072	1562.88	20000	2000
449	33952	1358.08	16816	1681.6
450	32256	1290.24	15184	1518.4
451	33600	1344	15424	1542.4
452	39184	1567.36	17808	1780.8
453	39856	1594.24	18432	1843.2
454	38000	1520	18384	1838.4
455	37472	1498.88	17296	1729.6
456	50224	2008.96	23632	2363.2
457	45184	1807.36	21712	2171.2
458	47168	1886.72	23328	2332.8
459	35216	1408.64	15568	1556.8
460	34336	1373.44	17488	1748.8
461	36448	1457.92	19056	1905.6
462	0	nan	0	nan
463	40624	1624.96	21472	2147.2
464	39280	1571.2	19936	1993.6
465	33280	1331.2	16208	1620.8
466	33088	1323.52	16384	1638.4
467	32944	1317.76	16416	1641.6
468	37168	1486.72	19104	1910.4
469	36512	1460.48	19040	1904
470	41040	1641.6	22064	2206.4
471	0	nan	0	nan
472	37264	1490.56	18720	1872
473	0	nan	0	nan
474	28720	1148.8	12992	1299.2
475	27440	1097.6	12240	1224
476	28000	1120	12832	1283.2
477	32672	1306.88	15472	1547.2
478	35680	1427.2	17072	1707.2
479	32464	1298.56	15216	1521.6
480	38064	1522.56	18592	1859.2
481	42768	1710.72	21856	2185.6
482	37152	1486.08	18288	1828.8
483	41856	1674.24	21200	2120
484	39312	1572.48	19936	1993.6
485	36912	1476.48	17696	1769.6
486	36208	1448.32	17776	1777.6
487	34576	1383.04	17152	1715.2
488	33200	1328	16080	1608
489	32064	1282.56	15328	1532.8
490	31408	1256.32	14848	1484.8
491	35312	1412.48	16736	1673.6
492	33984	1359.36	17488	1748.8
493	35120	1404.8	18000	1800
494	40608	1624.32	20144	2014.4
495	29744	1189.76	14320	1432
496	33424	1336.96	16624	1662.4
497	32352	1294.08	16064	1606.4
498	34960	1398.4	16768	1676.8
499	31936	1277.44	15824	1582.4
500	0	nan	0	nan
501	38576	1543.04	20992	2099.2
502	32080	1283.2	15744	1574.4
503	34032	1361.28	15456	1545.6
504	34128	1365.12	15984	1598.4
505	27264	1090.56	12272	1227.2
506	31968	1278.72	15376	1537.6
507	36400	1456	17152	1715.2
508	40496	1619.84	19824	1982.4
509	42400	1696	21328	2132.8
510	41760	1670.4	20544	2054.4
511	47296	1891.84	23968	2396.8
512	46128	1845.12	23232	2323.2
513	52064	2082.56	25376	2537.6
514	55808	2232.32	28192	2819.2
515	45040	1801.6	20064	2006.4
516	48720	1948.8	22912	2291.2
517	58752	2350.08	26912	2691.2
518	46752	1870.08	22768	2276.8
519	45648	1825.92	23808	2380.8
520	47920	1916.8	23680	2368
521	55888	2235.52	28592	2859.2
522	47568	1902.72	24464	2446.4
523	43248	1729.92	20960	2096
524	46192	1847.68	22704	2270.4
525	47488	1899.52	22944	2294.4
526	49360	1974.4	23456	2345.6
527	47872	1914.88	21840	2184
528	54016	2160.64	26256	2625.6
529	58864	2354.56	30064	3006.4
530	44288	1771.52	21136	2113.6
531	46752	1870.08	23760	2376
532	41520	1660.8	20640	2064
533	31296	1251.84	15552	1555.2
534	28896	1155.84	13712	1371.2
535	26560	1062.4	11856	1185.6
536	28656	1146.24	13152	1315.2
537	34608	1384.32	16128	1612.8
538	35232	1409.28	16512	1651.2
539	41120	1644.8	20448	2044.8
540	43680	1747.2	21056	2105.6
541	27328	1093.12	12288	1228.8
542	26240	1049.6	11648	1164.8
543	25920	1036.8	11408	1140.8
544	32336	1293.44	16256	1625.6
545	30864	1234.56	14672	1467.2
546	34928	1397.12	16752	1675.2
547	37472	1498.88	18640	1864
548	37840	1513.6	18944	1894.4
549	45888	1835.52	23024	2302.4
550	47776	1911.04	24512	2451.2
551	50976	2039.04	26928	2692.8
552	50368	2014.72	26752	2675.2
553	52544	2101.76	26880	2688
554	58384	2335.36	29648	2964.8
555	51536	2061.44	26288	2628.8
556	0	nan	0	nan
557	53600	2144	27168	2716.8
558	52016	2080.64	27376	2737.6
559	52784	2111.36	29024	2902.4
560	51552	2062.08	27824	2782.4
561	0	nan	0	nan
562	36176	1447.04	18208	1820.8
563	37344	1493.76	19888	1988.8
564	35568	1422.72	19024	1902.4
565	36720	1468.8	18592	1859.2
566	43216	1728.64	22160	2216
567	44864	1794.56	24176	2417.6
568	40656	1626.24	21456	2145.6
569	42352	1694.08	22864	2286.4
570	37680	1507.2	18384	1838.4
571	35488	1419.52	16064	1606.4
572	30512	1220.48	14944	1494.4
573	33600	1344	16544	1654.4
574	30720	1228.8	14880	1488
575	30160	1206.4	14432	1443.2
576	26864	1074.56	11920	1192
577	27808	1112.32	12976	1297.6
578	38656	1546.24	19168	1916.8
579	38224	1528.96	20016	2001.6
580	40000	1600	21360	2136
581	46080	1843.2	23728	2372.8
582	47584	1903.36	25712	2571.2
583	44672	1786.88	23888	2388.8
584	0	nan	0	nan
585	0	nan	0	nan
586	0	nan	0	nan
587	43344	1733.76	22272	2227.2
588	52144	2085.76	26640	2664
589	50896	2035.84	27296	2729.6
590	47840	1913.6	23952	2395.2
591	53712	2148.48	28288	2828.8
592	56592	2263.68	29360	2936
593	44944	1797.76	21888	2188.8
594	28656	1146.24	12976	1297.6
595	34752	1390.08	17008	1700.8
596	41248	1649.92	21424	2142.4
597	33072	1322.88	16096	1609.6
598	29200	1168	13984	1398.4
599	26544	1061.76	12336	1233.6
600	34576	1383.04	17456	1745.6
601	32320	1292.8	15312	1531.2
602	31936	1277.44	15232	1523.2
603	44320	1772.8	21936	2193.6
604	44896	1795.84	21904	2190.4
605	46240	1849.6	21600	2160
606	32512	1300.48	15968	1596.8
607	35104	1404.16	17600	1760
608	32864	1314.56	16224	1622.4
609	30416	1216.64	14976	1497.6
610	38512	1540.48	19728	1972.8
611	42256	1690.24	22592	2259.2
612	46720	1868.8	24960	2496
613	43664	1746.56	22528	2252.8
614	0	nan	0	nan
615	37040	1481.6	16928	1692.8
616	39760	1590.4	19008	1900.8
617	34096	1363.84	16288	1628.8
618	27616	1104.64	12768	1276.8
619	32080	1283.2	15136	1513.6
620	37968	1518.72	19072	1907.2
621	34384	1375.36	16256	1625.6
622	33712	1348.48	16288	1628.8
623	29680	1187.2	13616	1361.6
624	31600	1264	15280	1528
625	29312	1172.48	14352	1435.2
626	28784	1151.36	13696	1369.6
627	27184	1087.36	12592	1259.2
628	29136	1165.44	14368	1436.8
629	31904	1276.16	16016	1601.6
630	27296	1091.84	12976	1297.6
631	26560	1062.4	11872	1187.2
632	26912	1076.48	12240	1224
633	0	nan	0	nan
634	0	nan	0	nan
635	26784	1071.36	11920	1192
636	29696	1187.84	14272	1427.2
637	0	nan	0	nan
638	33632	1345.28	16576	1657.6
639	32416	1296.64	15632	1563.2
640	36192	1447.68	16832	1683.2
641	31104	1244.16	15104	1510.4
642	36192	1447.68	19328	1932.8
643	37088	1483.52	19280	1928
644	0	nan	0	nan
645	30480	1219.2	14672	1467.2
646	31488	1259.52	14720	1472
647	25376	1015.04	10752	1075.2
648	28704	1148.16	13040	1304
649	30000	1200	13920	1392
650	31904	1276.16	14928	1492.8
651	28400	1136	13504	1350.4
652	0	nan	0	nan
653	38736	1549.44	20000	2000
654	36224	1448.96	18544	1854.4
655	30688	1227.52	14368	1436.8
656	30816	1232.64	15872	1587.2
657	0	nan	0	nan
658	36224	1448.96	17760	1776
659	41216	1648.64	21776	2177.6
660	44176	1767.04	21632	2163.2
661	46640	1865.6	21968	2196.8
662	32480	1299.2	14560	1456
663	35360	1414.4	17888	1788.8
664	31712	1268.48	15712	1571.2
665	30432	1217.28	14736	1473.6
666	35024	1400.96	17472	1747.2
667	37312	1492.48	18336	1833.6
668	34512	1380.48	16224	1622.4
669	29168	1166.72	14448	1444.8
670	37200	1488	19984	1998.4
671	38128	1525.12	20688	2068.8
672	42592	1703.68	22096	2209.6
673	41184	1647.36	21296	2129.6
674	38304	1532.16	18608	1860.8
675	29136	1165.44	13456	1345.6
676	37664	1506.56	18304	1830.4
677	0	nan	0	nan
678	43168	1726.72	21920	2192
679	50192	2007.68	26304	2630.4
680	44256	1770.24	22032	2203.2
681	42704	1708.16	21952	2195.2
682	45952	1838.08	23328	2332.8
683	51600	2064	26112	2611.2
684	45936	1837.44	23328	2332.8
685	39792	1591.68	20704	2070.4
686	37760	1510.4	19152	1915.2
687	33456	1338.24	16688	1668.8
688	42016	1680.64	20352	2035.2
689	43856	1754.24	19648	1964.8
690	54816	2192.64	25488	2548.8
691	52000	2080	24992	2499.2
692	36240	1449.6	16448	1644.8
693	32624	1304.96	15872	1587.2
694	37472	1498.88	19440	1944
695	39088	1563.52	19248	1924.8
696	51824	2072.96	27952	2795.2
697	50192	2007.68	25488	2548.8
698	43648	1745.92	21376	2137.6
699	41408	1656.32	22320	2232
700	34304	1372.16	16688	1668.8
701	45856	1834.24	23408	2340.8
702	40864	1634.56	20976	2097.6
703	45808	1832.32	24464	2446.4
704	44096	1763.84	23440	2344
705	43008	1720.32	22528	2252.8
706	38768	1550.72	18672	1867.2
707	0	nan	0	nan
708	35168	1406.72	16144	1614.4
709	28704	1148.16	12704	1270.4
710	26768	1070.72	12096	1209.6
711	35008	1400.32	17776	1777.6
712	36000	1440	17280	1728
713	26384	1055.36	11824	1182.4
714	33824	1352.96	16592	1659.2
715	31200	1248	14272	1427.2
716	32368	1294.72	15664	1566.4
717	40048	1601.92	20400	2040
718	38192	1527.68	18672	1867.2
719	48752	1950.08	24624	2462.4
720	52000	2080	25920	2592
721	46960	1878.4	22288	2228.8
722	36800	1472	16224	1622.4
723	39216	1568.64	18304	1830.4
724	41968	1678.72	21712	2171.2
725	37136	1485.44	18752	1875.2
726	38336	1533.44	18896	1889.6
727	38032	1521.28	18560	1856
728	41776	1671.04	20768	2076.8
729	40256	1610.24	20224	2022.4
730	36096	1443.84	18528	1852.8
731	42288	1691.52	21712	2171.2
732	42304	1692.16	21440	2144
733	50864	2034.56	25008	2500.8
734	41120	1644.8	19248	1924.8
735	28832	1153.28	13392	1339.2
736	27312	1092.48	12224	1222.4
737	36480	1459.2	18608	1860.8
738	46064	1842.56	23920	2392
739	45280	1811.2	22640	2264
740	52624	2104.96	27360	2736
741	59360	2374.4	30736	3073.6
742	51840	2073.6	27056	2705.6
743	44160	1766.4	23152	2315.2
744	0	nan	0	nan
745	0	nan	0	nan
746	0	nan	0	nan
747	0	nan	0	nan
748	47840	1913.6	25440	2544
749	0	nan	0	nan
750	56832	2273.28	29424	2942.4
751	0	nan	0	nan
752	51440	2057.6	26784	2678.4
753	56128	2245.12	28816	2881.6
754	49408	1976.32	25552	2555.2
755	0	nan	0	nan
756	41856	1674.24	20784	2078.4
757	54544	2181.76	28112	2811.2
758	50416	2016.64	24880	2488
759	55920	2236.8	28688	2868.8
760	60656	2426.24	29712	2971.2
761	36352	1454.08	17664	1766.4
762	40544	1621.76	20736	2073.6
763	0	nan	0	nan
764	34976	1399.04	18176	1817.6
765	36256	1450.24	18896	1889.6
766	30976	1239.04	15536	1553.6
767	37696	1507.84	19056	1905.6
768	46688	1867.52	23120	2312
769	47984	1919.36	26752	2675.2
770	48112	1924.48	25632	2563.2
771	41680	1667.2	20736	2073.6
772	41616	1664.64	21232	2123.2
773	31728	1269.12	15472	1547.2
774	34624	1384.96	17120	1712
775	40352	1614.08	20256	2025.6
776	34896	1395.84	17488	1748.8
777	34912	1396.48	16768	1676.8
778	41888	1675.52	20656	2065.6
779	51344	2053.76	25056	2505.6
780	48144	1925.76	23488	2348.8
781	46512	1860.48	22576	2257.6
782	31200	1248	15104	1510.4
783	36720	1468.8	18048	1804.8
784	26592	1063.68	11888	1188.8
785	32480	1299.2	16160	1616
786	43568	1742.72	23104	2310.4
787	32016	1280.64	16112	1611.2
788	27968	1118.72	13392	1339.2
789	0	nan	0	nan
790	0	nan	0	nan
791	29440	1177.6	15152	1515.2
792	31488	1259.52	16480	1648
793	28976	1159.04	14160	1416
794	34304	1372.16	17584	1758.4
795	31776	1271.04	15520	1552
796	30736	1229.44	14672	1467.2
797	33088	1323.52	15872	1587.2
798	36176	1447.04	17536	1753.6
799	38640	1545.6	18832	1883.2
800	39888	1595.52	18688	1868.8
801	31936	1277.44	14688	1468.8
802	32320	1292.8	15856	1585.6
803	36992	1479.68	17952	1795.2
804	31456	1258.24	15216	1521.6
805	31168	1246.72	15200	1520
806	0	nan	0	nan
807	0	nan	0	nan
808	26368	1054.72	12064	1206.4
809	37888	1515.52	20784	2078.4
810	31136	1245.44	15376	1537.6
811	32800	1312	15088	1508.8
812	32272	1290.88	14960	1496
813	39344	1573.76	17920	1792
814	40624	1624.96	20656	2065.6
815	40208	1608.32	21360	2136
816	34080	1363.2	17824	1782.4
817	32288	1291.52	16320	1632
818	0	nan	0	nan
819	0	nan	0	nan
820	0	nan	0	nan
821	33216	1328.64	16688	1668.8
822	51136	2045.44	26896	2689.6
823	55104	2204.16	28320	2832
824	47568	1902.72	25152	2515.2
825	48256	1930.24	25456	2545.6
826	44592	1783.68	20848	2084.8
827	0	nan	0	nan
828	52704	2108.16	24192	2419.2
829	54624	2184.96	25344	2534.4
830	43184	1727.36	21264	2126.4
831	37488	1499.52	18608	1860.8
832	34864	1394.56	16976	1697.6
833	30624	1224.96	14144	1414.4
834	31808	1272.32	14944	1494.4
835	36768	1470.72	17824	1782.4
836	38656	1546.24	20048	2004.8
837	40624	1624.96	20576	2057.6
838	62000	2480	31776	3177.6
839	50480	2019.2	24368	2436.8
840	53552	2142.08	25280	2528
841	50208	2008.32	24368	2436.8
842	50896	2035.84	23824	2382.4
843	45792	1831.68	21424	2142.4
844	31152	1246.08	14128	1412.8
845	27568	1102.72	13264	1326.4
846	31280	1251.2	14976	1497.6
847	33952	1358.08	17040	1704
848	35024	1400.96	17264	1726.4
849	41856	1674.24	20320	2032
850	50288	2011.52	23776	2377.6
851	52160	2086.4	25312	2531.2
852	48576	1943.04	23680	2368
853	57488	2299.52	30192	3019.2
854	49296	1971.84	26736	2673.6
855	38736	1549.44	20064	2006.4
856	58096	2323.84	29536	2953.6
857	55776	2231.04	27808	2780.8
858	64080	2563.2	33728	3372.8
859	61744	2469.76	33488	3348.8
860	57136	2285.44	30768	3076.8
861	60096	2403.84	32288	3228.8
862	54992	2199.68	29344	2934.4
863	56544	2261.76	30448	3044.8
864	53968	2158.72	28512	2851.2
865	55632	2225.28	28816	2881.6
866	58816	2352.64	30768	3076.8
867	55968	2238.72	27680	2768
868	57632	2305.28	28368	2836.8
869	55568	2222.72	27408	2740.8
870	40400	1616	18112	1811.2
871	39392	1575.68	19632	1963.2
872	39232	1569.28	19552	1955.2
873	43760	1750.4	22656	2265.6
874	52112	2084.48	28592	2859.2
875	54992	2199.68	30112	3011.2
876	65152	2606.08	36560	3656
877	58016	2320.64	30576	3057.6
878	37984	1519.36	18288	1828.8
879	38400	1536	20080	2008
880	31920	1276.8	15392	1539.2
881	30208	1208.32	14064	1406.4
882	0	nan	0	nan
883	28768	1150.72	12976	1297.6
884	27520	1100.8	13008	1300.8
885	26256	1050.24	11408	1140.8
886	30336	1213.44	13696	1369.6
887	28448	1137.92	12720	1272
888	0	nan	0	nan
889	33856	1354.24	17600	1760
890	40544	1621.76	22032	2203.2
891	38992	1559.68	20704	2070.4
892	46832	1873.28	26432	2643.2
893	50768	2030.72	28080	2808
894	66480	2659.2	37040	3704
895	74384	2975.36	41088	4108.8
896	75568	3022.72	40864	4086.4
897	74608	2984.32	40288	4028.8
898	68368	2734.72	35216	3521.6
899	64976	2599.04	34080	3408
900	60864	2434.56	32144	3214.4
901	57216	2288.64	30160	3016
902	49168	1966.72	26800	2680
903	47104	1884.16	24656	2465.6
904	47008	1880.32	23600	2360
905	44384	1775.36	21648	2164.8
906	45184	1807.36	22208	2220.8
907	38560	1542.4	18720	1872
908	32496	1299.84	16608	1660.8
909	27728	1109.12	13040	1304
910	28016	1120.64	13136	1313.6
911	32736	1309.44	16272	1627.2
912	28752	1150.08	13696	1369.6
913	28560	1142.4	13248	1324.8
914	28656	1146.24	13600	1360
915	28960	1158.4	13952	1395.2
916	28432	1137.28	13168	1316.8
917	28416	1136.64	13232	1323.2
918	36736	1469.44	17232	1723.2
919	46768	1870.72	24560	2456
920	57648	2305.92	31616	3161.6
921	55520	2220.8	28432	2843.2
922	49280	1971.2	24384	2438.4
923	30608	1224.32	14688	1468.8
924	27456	1098.24	12656	1265.6
925	26880	1075.2	11872	1187.2
926	27296	1091.84	12880	1288
927	25040	1001.6	10752	1075.2
928	27744	1109.76	12640	1264
929	33376	1335.04	16848	1684.8
930	34144	1365.76	16208	1620.8
931	38944	1557.76	18832	1883.2
932	39392	1575.68	19648	1964.8
933	37056	1482.24	19120	1912
934	39808	1592.32	20816	2081.6
935	49904	1996.16	27056	2705.6
936	50464	2018.56	26960	2696
937	47808	1912.32	26048	2604.8
938	50064	2002.56	27744	2774.4
939	45680	1827.2	25008	2500.8
940	42768	1710.72	21552	2155.2
941	49728	1989.12	26352	2635.2
942	45840	1833.6	24336	2433.6
943	38704	1548.16	20768	2076.8
944	34864	1394.56	17488	1748.8
945	32768	1310.72	15920	1592
946	29600	1184	13952	1395.2
947	27792	1111.68	12640	1264
948	25920	1036.8	11552	1155.2
949	27104	1084.16	12048	1204.8
950	30352	1214.08	14000	1400
951	36464	1458.56	16960	1696
952	39856	1594.24	18304	1830.4
953	31696	1267.84	14960	1496
954	30912	1236.48	14416	1441.6
955	29088	1163.52	13152	1315.2
956	31056	1242.24	14208	1420.8
957	36656	1466.24	17712	1771.2
958	36144	1445.76	17920	1792
959	40784	1631.36	21360	2136
960	44688	1787.52	22992	2299.2
961	36080	1443.2	18752	1875.2
962	0	nan	0	nan
963	46224	1848.96	23760	2376
964	42032	1681.28	19776	1977.6
965	36832	1473.28	18928	1892.8
966	41600	1664	21424	2142.4
967	44560	1782.4	23728	2372.8
968	47792	1911.68	26448	2644.8
969	50512	2020.48	27584	2758.4
970	40832	1633.28	21648	2164.8
971	43904	1756.16	21856	2185.6
972	33408	1336.32	17392	1739.2
973	36720	1468.8	18784	1878.4
974	32832	1313.28	16592	1659.2
975	42304	1692.16	22288	2228.8
976	54400	2176	27840	2784
977	51216	2048.64	26000	2600
978	31552	1262.08	15680	1568
979	39168	1566.72	20384	2038.4
980	51360	2054.4	26544	2654.4
981	49136	1965.44	25200	2520
982	60096	2403.84	31104	3110.4
983	50240	2009.6	26272	2627.2
984	46064	1842.56	23936	2393.6
985	41024	1640.96	21040	2104
986	45200	1808	24512	2451.2
987	0	nan	0	nan
988	51200	2048	28304	2830.4
989	0	nan	0	nan
990	40800	1632	20992	2099.2
991	0	nan	0	nan
992	0	nan	0	nan
993	43440	1737.6	22656	2265.6
994	50464	2018.56	25840	2584
995	49440	1977.6	25008	2500.8
996	41408	1656.32	20496	2049.6
997	40464	1618.56	20032	2003.2
998	41856	1674.24	21408	2140.8
999	36752	1470.08	18608	1860.8
1000	37792	1511.68	19248	1924.8
1001	35904	1436.16	18240	1824
1002	36640	1465.6	18384	1838.4
1003	41104	1644.16	20576	2057.6
1004	44080	1763.2	22864	2286.4
1005	44672	1786.88	21952	2195.2
1006	54560	2182.4	28784	2878.4
1007	43200	1728	22640	2264
1008	34640	1385.6	16464	1646.4
1009	30240	1209.6	15072	1507.2
1010	30032	1201.28	14048	1404.8
1011	28160	1126.4	12864	1286.4
1012	29360	1174.4	14336	1433.6
1013	32800	1312	16912	1691.2
1014	32528	1301.12	15744	1574.4
1015	31552	1262.08	15504	1550.4
1016	29200	1168	13760	1376
1017	33328	1333.12	16240	1624
1018	35840	1433.6	17568	1756.8
1019	31888	1275.52	15776	1577.6
1020	33536	1341.44	16448	1644.8
1021	33136	1325.44	15600	1560
1022	38640	1545.6	18976	1897.6
1023	38432	1537.28	19920	1992
1024	34528	1381.12	18064	1806.4
1025	38880	1555.2	20352	2035.2
1026	0	nan	0	nan
1027	26608	1064.32	12112	1211.2
1028	25088	1003.52	10912	1091.2
1029	41520	1660.8	19552	1955.2
1030	35600	1424	16176	1617.6
1031	33248	1329.92	15040	1504
1032	0	nan	0	nan
1033	28720	1148.8	13504	1350.4
1034	35856	1434.24	17856	1785.6
1035	41120	1644.8	21824	2182.4
1036	40064	1602.56	20672	2067.2
1037	40960	1638.4	20576	2057.6
1038	51648	2065.92	27824	2782.4
1039	46912	1876.48	23632	2363.2
1040	42464	1698.56	21312	2131.2
1041	50448	2017.92	26512	2651.2
1042	29888	1195.52	14512	1451.2
1043	32128	1285.12	16608	1660.8
1044	31264	1250.56	15536	1553.6
1045	27440	1097.6	12976	1297.6
1046	26352	1054.08	11920	1192
1047	33200	1328	17168	1716.8
1048	28416	1136.64	13776	1377.6
1049	0	nan	0	nan
1050	27856	1114.24	13472	1347.2
1051	25712	1028.48	11744	1174.4
1052	25440	1017.6	11056	1105.6
1053	29056	1162.24	14144	1414.4
1054	26400	1056	12208	1220.8
1055	25072	1002.88	11232	1123.2
1056	25872	1034.88	11616	1161.6
1057	32560	1302.4	15648	1564.8
1058	29824	1192.96	14448	1444.8
1059	32640	1305.6	16848	1684.8
1060	36192	1447.68	18880	1888
1061	37120	1484.8	19504	1950.4
1062	24224	968.96	10736	1073.6
1063	0	nan	0	nan
1064	0	nan	0	nan
1065	47408	1896.32	26448	2644.8
1066	34672	1386.88	16912	1691.2
1067	35632	1425.28	18832	1883.2
1068	31904	1276.16	14992	1499.2
1069	0	nan	0	nan
1070	0	nan	0	nan
1071	0	nan	0	nan
1072	46400	1856	26704	2670.4
1073	43024	1720.96	22288	2228.8
1074	37040	1481.6	18256	1825.6
1075	36032	1441.28	17728	1772.8
1076	26128	1045.12	11280	1128
1077	29968	1198.72	13888	1388.8
1078	0	nan	0	nan
1079	28000	1120	13152	1315.2
1080	26880	1075.2	12352	1235.2
1081	24864	994.56	10752	1075.2
1082	25040	1001.6	10896	1089.6
1083	25232	1009.28	10800	1080
1084	24816	992.64	10576	1057.6
1085	26016	1040.64	11696	1169.6
1086	32224	1288.96	15728	1572.8
1087	35600	1424	17856	1785.6
1088	0	nan	0	nan
1089	32704	1308.16	16800	1680
1090	37888	1515.52	19712	1971.2
1091	0	nan	0	nan
1092	0	nan	0	nan
1093	30416	1216.64	14128	1412.8
1094	34560	1382.4	17280	1728
1095	37344	1493.76	19536	1953.6
1096	36656	1466.24	19456	1945.6
1097	41904	1676.16	22384	2238.4
1098	45536	1821.44	25616	2561.6
1099	42624	1704.96	23248	2324.8
1100	38208	1528.32	20336	2033.6
1101	45504	1820.16	24944	2494.4
1102	43744	1749.76	22064	2206.4
1103	36656	1466.24	17968	1796.8
1104	27200	1088	12896	1289.6
1105	23424	936.96	9808	980.8
1106	29552	1182.08	14464	1446.4
1107	42064	1682.56	21072	2107.2
1108	27184	1087.36	12560	1256
1109	30656	1226.24	14608	1460.8
1110	31088	1243.52	15888	1588.8
1111	0	nan	0	nan
1112	0	nan	0	nan
1113	47408	1896.32	23808	2380.8
1114	39936	1597.44	19248	1924.8
1115	36752	1470.08	17728	1772.8
1116	39808	1592.32	19568	1956.8
1117	40768	1630.72	20640	2064
1118	35840	1433.6	16464	1646.4
1119	31136	1245.44	14864	1486.4
1120	28208	1128.32	12736	1273.6
1121	35184	1407.36	17008	1700.8
1122	30384	1215.36	14336	1433.6
1123	36672	1466.88	18096	1809.6
1124	37744	1509.76	19088	1908.8
1125	37712	1508.48	18976	1897.6
1126	33536	1341.44	16400	1640
1127	34192	1367.68	16848	1684.8
1128	27584	1103.36	12944	1294.4
1129	44288	1771.52	22688	2268.8
1130	0	nan	0	nan
1131	26448	1057.92	11600	1160
1132	31888	1275.52	16752	1675.2
1133	26768	1070.72	12752	1275.2
1134	24704	988.16	10496	1049.6
1135	26928	1077.12	12752	1275.2
1136	28608	1144.32	13136	1313.6
1137	43952	1758.08	21040	2104
1138	37792	1511.68	19216	1921.6
1139	24672	986.88	11280	1128
1140	29232	1169.28	14352	1435.2
1141	0	nan	0	nan
1142	0	nan	0	nan
1143	30976	1239.04	14896	1489.6
1144	30400	1216	14432	1443.2
