# Supplementary material for: An epifluorescence microscope design for naturalistic behavior and cellular activity in freely moving Caenorhabditis elegans
Source: Nat Commun. 2026 May 19;17:4411. doi: 10.1038/s41467-026-72709-w (PMC13187321; doi:10.1038/s41467-026-72709-w)
Supplement: Supplementary file 8 — Source data [file 41467_2026_72709_MOESM8_ESM.zip › fig3 ASH/TQ5856/worm1G.csv]

frame	25px_sum	25px_mean	10px_sum	10px_mean
0	10576	423.04	5952	595.2
1	10512	420.48	5824	582.4
2	10304	412.16	5712	571.2
3	10816	432.64	6224	622.4
4	10784	431.36	5904	590.4
5	11248	449.92	6256	625.6
6	11616	464.64	6464	646.4
7	10608	424.32	5664	566.4
8	9984	399.36	4976	497.6
9	10816	432.64	5744	574.4
10	8768	350.72	4032	403.2
11	8432	337.28	4032	403.2
12	8656	346.24	4208	420.8
13	9808	392.32	5040	504.0
14	9888	395.52	5168	516.8
15	10384	415.36	5744	574.4
16	10832	433.28	5856	585.6
17	10640	425.6	5856	585.6
18	10416	416.64	5584	558.4
19	9968	398.72	5424	542.4
20	9632	385.28	5088	508.8
21	9280	371.2	4928	492.8
22	10208	408.32	5344	534.4
23	10464	418.56	5488	548.8
24	10096	403.84	5648	564.8
25	9632	385.28	5504	550.4
26	9456	378.24	5312	531.2
27	10784	431.36	5952	595.2
28	10912	436.48	5904	590.4
29	9792	391.68	5024	502.4
30	8144	325.76	3648	364.8
31	8256	330.24	3648	364.8
32	8768	350.72	4224	422.4
33	8704	348.16	4640	464.0
34	8736	349.44	4240	424.0
35	9136	365.44	4576	457.6
36	10256	410.24	5632	563.2
37	9536	381.44	5120	512.0
38	9728	389.12	4992	499.2
39	8720	348.8	4528	452.8
40	8352	334.08	4160	416.0
41	9072	362.88	4832	483.2
42	8400	336.0	4368	436.8
43	8176	327.04	4080	408.0
44	9520	380.8	4880	488.0
45	10016	400.64	5360	536.0
46	10112	404.48	5232	523.2
47	9936	397.44	5248	524.8
48	8352	334.08	4272	427.2
49	8016	320.64	4048	404.8
50	8400	336.0	4368	436.8
51	9712	388.48	5136	513.6
52	9968	398.72	5392	539.2
53	9840	393.6	5568	556.8
54	9200	368.0	5088	508.8
55	8608	344.32	4496	449.6
56	8624	344.96	4272	427.2
57	7728	309.12	3584	358.4
58	8144	325.76	4048	404.8
59	9120	364.8	4800	480.0
60	8928	357.12	4624	462.4
61	9264	370.56	5104	510.4
62	8848	353.92	4816	481.6
63	8560	342.4	4592	459.2
64	8304	332.16	4480	448.0
65	9264	370.56	5104	510.4
66	9024	360.96	4944	494.4
67	8944	357.76	4624	462.4
68	7840	313.6	4048	404.8
69	9120	364.8	4960	496.0
70	9136	365.44	4944	494.4
71	9216	368.64	5088	508.8
72	9216	368.64	4880	488.0
73	9424	376.96	5104	510.4
74	9536	381.44	5152	515.2
75	9136	365.44	4960	496.0
76	9216	368.64	4928	492.8
77	8784	351.36	4736	473.6
78	8576	343.04	4448	444.8
79	8512	340.48	4560	456.0
80	8832	353.28	4704	470.4
81	8160	326.4	4256	425.6
82	8496	339.84	4400	440.0
83	8832	353.28	4880	488.0
84	8928	357.12	4928	492.8
85	8784	351.36	4832	483.2
86	8160	326.4	4320	432.0
87	8432	337.28	4304	430.4
88	7904	316.16	4032	403.2
89	6560	262.4	2992	299.2
90	6736	269.44	3200	320.0
91	7280	291.2	3440	344.0
92	7808	312.32	3936	393.6
93	7552	302.08	3824	382.4
94	6848	273.92	3456	345.6
95	6944	277.76	3600	360.0
96	7264	290.56	3792	379.2
97	7568	302.72	3920	392.0
98	7760	310.4	3952	395.2
99	7904	316.16	4256	425.6
100	7680	307.2	3936	393.6
101	7600	304.0	4000	400.0
102	7280	291.2	3648	364.8
103	7120	284.8	3536	353.6
104	6608	264.32	3136	313.6
105	6720	268.8	3328	332.8
106	5568	222.72	2448	244.8
107	6384	255.36	3056	305.6
108	6560	262.4	3056	305.6
109	6960	278.4	3456	345.6
110	6832	273.28	3504	350.4
111	7184	287.36	3792	379.2
112	6320	252.8	3136	313.6
113	6144	245.76	2768	276.8
114	6896	275.84	3424	342.4
115	6928	277.12	3584	358.4
116	6576	263.04	3200	320.0
117	6336	253.44	2976	297.6
118	7088	283.52	3664	366.4
119	6416	256.64	3056	305.6
120	6560	262.4	3168	316.8
121	8672	346.88	4688	468.8
122	8560	342.4	4704	470.4
123	8944	357.76	5088	508.8
124	9488	379.52	5136	513.6
125	8704	348.16	4704	470.4
126	8080	323.2	4336	433.6
127	8960	358.4	4800	480.0
128	9616	384.64	5376	537.6
129	9536	381.44	5184	518.4
130	9728	389.12	5552	555.2
131	9616	384.64	5296	529.6
132	9616	384.64	5392	539.2
133	9168	366.72	4912	491.2
134	8448	337.92	4352	435.2
135	7552	302.08	3952	395.2
136	7504	300.16	4016	401.6
137	8000	320.0	4304	430.4
138	8624	344.96	4768	476.8
139	8464	338.56	4560	456.0
140	8032	321.28	4336	433.6
141	8192	327.68	4368	436.8
142	7920	316.8	3984	398.4
143	7840	313.6	4096	409.6
144	7520	300.8	3712	371.2
145	7808	312.32	4144	414.4
146	8192	327.68	4432	443.2
147	8352	334.08	4512	451.2
148	7408	296.32	3568	356.8
149	7120	284.8	3376	337.6
150	6848	273.92	3200	320.0
151	7792	311.68	4144	414.4
152	7920	316.8	4112	411.2
153	8160	326.4	4448	444.8
154	7312	292.48	3648	364.8
155	7712	308.48	4080	408.0
156	8656	346.24	4672	467.2
157	9088	363.52	4992	499.2
158	8384	335.36	4432	443.2
159	8064	322.56	4192	419.2
160	6640	265.6	3104	310.4
161	7344	293.76	3856	385.6
162	6896	275.84	3360	336.0
163	7168	286.72	3456	345.6
164	7456	298.24	3680	368.0
165	8192	327.68	4352	435.2
166	7056	282.24	3424	342.4
167	6608	264.32	3056	305.6
168	6304	252.16	3040	304.0
169	7024	280.96	3568	356.8
170	6992	279.68	3552	355.2
171	7856	314.24	4192	419.2
172	7824	312.96	4192	419.2
173	7232	289.28	3456	345.6
174	7840	313.6	4128	412.8
175	7920	316.8	4304	430.4
176	8016	320.64	4448	444.8
177	7584	303.36	3904	390.4
178	6848	273.92	3120	312.0
179	7312	292.48	3744	374.4
180	7936	317.44	4112	411.2
181	8240	329.6	4496	449.6
182	8528	341.12	4816	481.6
183	8912	356.48	4992	499.2
184	8192	327.68	4384	438.4
185	8320	332.8	4496	449.6
186	7920	316.8	4080	408.0
187	7472	298.88	3824	382.4
188	8048	321.92	4432	443.2
189	8352	334.08	4608	460.8
190	7888	315.52	4096	409.6
191	7760	310.4	4160	416.0
192	7680	307.2	4048	404.8
193	7760	310.4	4080	408.0
194	7056	282.24	3712	371.2
195	7280	291.2	3776	377.6
196	7232	289.28	3520	352.0
197	8208	328.32	4432	443.2
198	8112	324.48	4576	457.6
199	8176	327.04	4560	456.0
200	8336	333.44	4752	475.2
201	0	nan	0	nan
202	7088	283.52	3776	377.6
203	7008	280.32	3408	340.8
204	6880	275.2	3360	336.0
205	6224	248.96	2832	283.2
206	6736	269.44	3392	339.2
207	6816	272.64	3472	347.2
208	6624	264.96	3568	356.8
209	5904	236.16	2848	284.8
210	6272	250.88	3072	307.2
211	6448	257.92	3120	312.0
212	7232	289.28	3760	376.0
213	6736	269.44	3344	334.4
214	6880	275.2	3440	344.0
215	6192	247.68	3024	302.4
216	5904	236.16	2896	289.6
217	6736	269.44	3408	340.8
218	6800	272.0	3440	344.0
219	7360	294.4	3760	376.0
220	7984	319.36	4320	432.0
221	8256	330.24	4400	440.0
222	8288	331.52	4592	459.2
223	8864	354.56	4976	497.6
224	8848	353.92	4992	499.2
225	8192	327.68	4640	464.0
226	8400	336.0	4848	484.8
227	8736	349.44	5024	502.4
228	8288	331.52	4704	470.4
229	7232	289.28	3600	360.0
230	6880	275.2	3520	352.0
231	7232	289.28	3728	372.8
232	6976	279.04	3424	342.4
233	6656	266.24	3104	310.4
234	7488	299.52	3936	393.6
235	6800	272.0	3232	323.2
236	7040	281.6	3328	332.8
237	7888	315.52	4272	427.2
238	7840	313.6	4112	411.2
239	7968	318.72	4320	432.0
240	7520	300.8	4032	403.2
241	7104	284.16	3856	385.6
242	7328	293.12	3824	382.4
243	7568	302.72	3936	393.6
244	7568	302.72	3920	392.0
245	7968	318.72	4384	438.4
246	7696	307.84	4096	409.6
247	7408	296.32	3840	384.0
248	8096	323.84	4320	432.0
249	8432	337.28	4480	448.0
250	8064	322.56	4336	433.6
251	8400	336.0	4624	462.4
252	8976	359.04	4896	489.6
253	8832	353.28	4880	488.0
254	8720	348.8	4656	465.6
255	8864	354.56	4880	488.0
256	8112	324.48	4384	438.4
257	7776	311.04	4000	400.0
258	7088	283.52	3328	332.8
259	7136	285.44	3648	364.8
260	6928	277.12	3568	356.8
261	6928	277.12	3584	358.4
262	7152	286.08	3728	372.8
263	7056	282.24	3488	348.8
264	7392	295.68	3824	382.4
265	7504	300.16	3744	374.4
266	8240	329.6	4416	441.6
267	8144	325.76	4528	452.8
268	8160	326.4	4416	441.6
269	7584	303.36	4144	414.4
270	7360	294.4	3952	395.2
271	7536	301.44	3840	384.0
272	7584	303.36	4128	412.8
273	7936	317.44	4224	422.4
274	7680	307.2	4128	412.8
275	6688	267.52	3440	344.0
276	7440	297.6	3808	380.8
277	7968	318.72	4160	416.0
278	8416	336.64	4544	454.4
279	8496	339.84	4608	460.8
280	9168	366.72	5248	524.8
281	8432	337.28	4416	441.6
282	8336	333.44	4528	452.8
283	8512	340.48	4496	449.6
284	7936	317.44	4128	412.8
285	7280	291.2	3712	371.2
286	7904	316.16	4128	412.8
287	8528	341.12	4592	459.2
288	8736	349.44	4784	478.4
289	8352	334.08	4272	427.2
290	8400	336.0	4432	443.2
291	7872	314.88	3808	380.8
292	7040	281.6	3296	329.6
293	7760	310.4	3936	393.6
294	7888	315.52	4032	403.2
295	7936	317.44	4144	414.4
296	7072	282.88	3840	384.0
297	7152	286.08	3920	392.0
298	6944	277.76	3760	376.0
299	7792	311.68	4112	411.2
300	8160	326.4	4000	400.0
301	7072	282.88	3136	313.6
302	6272	250.88	2768	276.8
303	6544	261.76	3104	310.4
304	5952	238.08	2880	288.0
305	6496	259.84	3120	312.0
306	6912	276.48	3344	334.4
307	6352	254.08	2992	299.2
308	6592	263.68	3152	315.2
309	6544	261.76	3136	313.6
310	7296	291.84	3600	360.0
311	7408	296.32	3808	380.8
312	7024	280.96	3440	344.0
313	6768	270.72	3296	329.6
314	6608	264.32	3344	334.4
315	6656	266.24	3200	320.0
316	6592	263.68	3312	331.2
317	7168	286.72	3664	366.4
318	6912	276.48	3456	345.6
319	7872	314.88	4048	404.8
320	7664	306.56	3920	392.0
321	8432	337.28	4320	432.0
322	7600	304.0	3600	360.0
323	7120	284.8	3248	324.8
324	7744	309.76	3808	380.8
325	8832	353.28	4592	459.2
326	8960	358.4	4624	462.4
327	9472	378.88	5024	502.4
328	9968	398.72	5088	508.8
329	9760	390.4	4816	481.6
330	8160	326.4	3920	392.0
331	7040	281.6	3456	345.6
332	7776	311.04	3904	390.4
333	7968	318.72	3936	393.6
334	7552	302.08	3600	360.0
335	7664	306.56	3792	379.2
336	9040	361.6	4720	472.0
337	9536	381.44	4992	499.2
338	9280	371.2	4912	491.2
339	9440	377.6	5072	507.2
340	9136	365.44	4512	451.2
341	7696	307.84	3536	353.6
342	7632	305.28	3536	353.6
343	6960	278.4	3360	336.0
344	6752	270.08	3408	340.8
345	7728	309.12	3920	392.0
346	8944	357.76	4448	444.8
347	8384	335.36	4192	419.2
348	8208	328.32	3936	393.6
349	8128	325.12	3776	377.6
350	8656	346.24	4336	433.6
351	10128	405.12	5424	542.4
352	10432	417.28	5648	564.8
353	9920	396.8	5296	529.6
354	10224	408.96	5344	534.4
355	9856	394.24	4816	481.6
356	11088	443.52	5632	563.2
357	10704	428.16	5488	548.8
358	9312	372.48	4336	433.6
359	8112	324.48	3824	382.4
360	6720	268.8	3152	315.2
361	7440	297.6	3424	342.4
362	8272	330.88	3888	388.8
363	7968	318.72	3888	388.8
364	8112	324.48	3952	395.2
365	8672	346.88	4432	443.2
366	9184	367.36	4768	476.8
367	9840	393.6	5120	512.0
368	9776	391.04	5168	516.8
369	9968	398.72	5248	524.8
370	10032	401.28	5168	516.8
371	10640	425.6	5520	552.0
372	10496	419.84	5392	539.2
373	10160	406.4	5104	510.4
374	9312	372.48	4880	488.0
375	9072	362.88	4416	441.6
376	8048	321.92	4112	411.2
377	8656	346.24	4544	454.4
378	9152	366.08	5008	500.8
379	9280	371.2	4896	489.6
380	8304	332.16	4000	400.0
381	8464	338.56	4368	436.8
382	8352	334.08	4288	428.8
383	7760	310.4	3936	393.6
384	7040	281.6	3472	347.2
385	6832	273.28	3312	331.2
386	7376	295.04	3600	360.0
387	8000	320.0	4160	416.0
388	7856	314.24	3968	396.8
389	8336	333.44	4256	425.6
390	8432	337.28	4176	417.6
391	8528	341.12	4256	425.6
392	9040	361.6	4736	473.6
393	9232	369.28	4768	476.8
394	8368	334.72	4192	419.2
395	7872	314.88	4128	412.8
396	7664	306.56	3952	395.2
397	8032	321.28	4112	411.2
398	7968	318.72	4144	414.4
399	7680	307.2	3952	395.2
400	7408	296.32	3920	392.0
401	7664	306.56	4112	411.2
402	7632	305.28	4080	408.0
403	7776	311.04	3968	396.8
404	7680	307.2	4016	401.6
405	7376	295.04	3840	384.0
406	6960	278.4	3344	334.4
407	7344	293.76	3712	371.2
408	6960	278.4	3216	321.6
409	7328	293.12	3632	363.2
410	7696	307.84	3904	390.4
411	7824	312.96	3920	392.0
412	8496	339.84	4576	457.6
413	7728	309.12	4016	401.6
414	7472	298.88	3568	356.8
415	7328	293.12	3760	376.0
416	7648	305.92	4144	414.4
417	8800	352.0	4880	488.0
418	7648	305.92	3840	384.0
419	7984	319.36	4336	433.6
420	8528	341.12	4800	480.0
421	8720	348.8	4704	470.4
422	8272	330.88	4432	443.2
423	8224	328.96	4288	428.8
424	7632	305.28	3920	392.0
425	7216	288.64	3568	356.8
426	7728	309.12	4048	404.8
427	7664	306.56	3920	392.0
428	8144	325.76	4288	428.8
429	8032	321.28	4176	417.6
430	7840	313.6	4128	412.8
431	7792	311.68	4160	416.0
432	7952	318.08	4240	424.0
433	8032	321.28	4160	416.0
434	8144	325.76	4336	433.6
435	7328	293.12	3648	364.8
436	7456	298.24	3744	374.4
437	7408	296.32	3568	356.8
438	8384	335.36	4368	436.8
439	7728	309.12	3952	395.2
440	6368	254.72	2944	294.4
441	6816	272.64	3376	337.6
442	6896	275.84	3472	347.2
443	7296	291.84	3792	379.2
444	8128	325.12	4320	432.0
445	8528	341.12	4560	456.0
446	7888	315.52	3920	392.0
447	7504	300.16	3808	380.8
448	8096	323.84	4144	414.4
449	8480	339.2	4416	441.6
450	8800	352.0	4752	475.2
451	8624	344.96	4432	443.2
452	10176	407.04	5648	564.8
453	10432	417.28	5872	587.2
454	10240	409.6	5792	579.2
455	10416	416.64	5728	572.8
456	10272	410.88	5584	558.4
457	10496	419.84	5664	566.4
458	9040	361.6	4752	475.2
459	9344	373.76	5024	502.4
460	9280	371.2	5088	508.8
461	8832	353.28	4560	456.0
462	9584	383.36	5344	534.4
463	9520	380.8	5376	537.6
464	8592	343.68	4592	459.2
465	8320	332.8	4304	430.4
466	10144	405.76	5568	556.8
467	10560	422.4	5840	584.0
468	9872	394.88	5024	502.4
469	10640	425.6	5760	576.0
470	8704	348.16	4096	409.6
471	9264	370.56	4496	449.6
472	9552	382.08	4672	467.2
473	10576	423.04	5776	577.6
474	10496	419.84	5680	568.0
475	9760	390.4	4800	480.0
476	8304	332.16	4160	416.0
477	7136	285.44	3280	328.0
478	8192	327.68	3952	395.2
479	8880	355.2	4448	444.8
480	7696	307.84	3712	371.2
481	7312	292.48	3872	387.2
482	8256	330.24	4416	441.6
483	9056	362.24	4288	428.8
484	8976	359.04	4592	459.2
485	8544	341.76	4128	412.8
486	10016	400.64	4944	494.4
487	11024	440.96	5392	539.2
488	9776	391.04	4528	452.8
489	10048	401.92	4864	486.4
490	10496	419.84	5232	523.2
491	9776	391.04	4768	476.8
492	10160	406.4	5184	518.4
493	10320	412.8	5088	508.8
494	11136	445.44	6208	620.8
495	11392	455.68	6192	619.2
496	10960	438.4	5680	568.0
497	11600	464.0	6160	616.0
498	10864	434.56	5952	595.2
499	10640	425.6	5712	571.2
500	9504	380.16	4944	494.4
501	9392	375.68	4768	476.8
502	9168	366.72	4800	480.0
503	8304	332.16	4112	411.2
504	8336	333.44	4288	428.8
505	10752	430.08	5520	552.0
506	12032	481.28	6496	649.6
507	10672	426.88	5312	531.2
508	9808	392.32	4768	476.8
509	8640	345.6	4016	401.6
510	9088	363.52	4192	419.2
511	9600	384.0	4432	443.2
512	10768	430.72	5392	539.2
513	11168	446.72	5792	579.2
514	12336	493.44	6400	640.0
515	11408	456.32	5984	598.4
516	11888	475.52	6144	614.4
517	11792	471.68	6176	617.6
518	10960	438.4	5376	537.6
519	10688	427.52	5824	582.4
520	11072	442.88	5792	579.2
521	11392	455.68	5888	588.8
522	11120	444.8	5872	587.2
523	10480	419.2	5424	542.4
524	11200	448.0	5840	584.0
525	10656	426.24	5680	568.0
526	10416	416.64	5504	550.4
527	10560	422.4	5712	571.2
528	9792	391.68	4800	480.0
529	9632	385.28	4512	451.2
530	9072	362.88	4176	417.6
531	9632	385.28	4816	481.6
532	9024	360.96	4672	467.2
533	9904	396.16	5200	520.0
534	8720	348.8	4240	424.0
535	9456	378.24	4784	478.4
536	9552	382.08	4944	494.4
537	9056	362.24	4464	446.4
538	6176	247.04	2720	272.0
539	0	nan	0	nan
540	5744	229.76	2656	265.6
541	4864	194.56	2640	264.0
542	6512	260.48	3008	300.8
543	7472	298.88	3568	356.8
544	8352	334.08	4048	404.8
545	10144	405.76	5104	510.4
546	12032	481.28	5600	560.0
547	13456	538.24	6480	648.0
548	10848	433.92	4960	496.0
549	8752	350.08	3840	384.0
550	7168	286.72	3072	307.2
551	0	nan	0	nan
552	0	nan	0	nan
553	8944	357.76	3984	398.4
554	11872	474.88	5808	580.8
555	10480	419.2	4896	489.6
556	9888	395.52	4672	467.2
557	8288	331.52	3792	379.2
558	7424	296.96	3296	329.6
559	7552	302.08	3376	337.6
560	6832	273.28	3008	300.8
561	7968	318.72	3728	372.8
562	7504	300.16	3536	353.6
563	6144	245.76	2656	265.6
564	6736	269.44	3040	304.0
565	6480	259.2	3008	300.8
566	6640	265.6	3040	304.0
567	6544	261.76	3056	305.6
568	6656	266.24	2944	294.4
569	6864	274.56	3168	316.8
570	6464	258.56	2832	283.2
571	7648	305.92	3520	352.0
572	7680	307.2	3568	356.8
573	7760	310.4	3584	358.4
574	7312	292.48	3376	337.6
575	7216	288.64	3312	331.2
576	7024	280.96	3184	318.4
577	6848	273.92	3120	312.0
578	6944	277.76	3184	318.4
579	7024	280.96	3264	326.4
580	6880	275.2	3168	316.8
581	7040	281.6	3248	324.8
582	6800	272.0	3232	323.2
583	6432	257.28	2992	299.2
