# Supplementary material for: An epifluorescence microscope design for naturalistic behavior and cellular activity in freely moving Caenorhabditis elegans
Source: Nat Commun. 2026 May 19;17:4411. doi: 10.1038/s41467-026-72709-w (PMC13187321; doi:10.1038/s41467-026-72709-w)
Supplement: Supplementary file 8 — Source data [file 41467_2026_72709_MOESM8_ESM.zip › fig3 ASH/TQ5856/worm1R.csv]

frame	25px_sum	25px_mean	10px_sum	10px_mean
0	2976	119.04	1472	147.2
1	2992	119.68	1408	140.8
2	3136	125.44	1504	150.4
3	3008	120.32	1456	145.6
4	3280	131.2	1632	163.2
5	2800	112.0	1248	124.8
6	2928	117.12	1392	139.2
7	2752	110.08	1200	120.0
8	2496	99.84	1088	108.8
9	2496	99.84	1088	108.8
10	2336	93.44	992	99.2
11	2544	101.76	1104	110.4
12	2464	98.56	1040	104.0
13	2544	101.76	1152	115.2
14	2672	106.88	1168	116.8
15	2672	106.88	1232	123.2
16	2560	102.4	1184	118.4
17	2832	113.28	1312	131.2
18	2768	110.72	1264	126.4
19	2832	113.28	1264	126.4
20	2752	110.08	1232	123.2
21	2592	103.68	1152	115.2
22	2496	99.84	1056	105.6
23	2624	104.96	1184	118.4
24	2592	103.68	1120	112.0
25	2576	103.04	1152	115.2
26	2592	103.68	1152	115.2
27	2592	103.68	1168	116.8
28	2560	102.4	1120	112.0
29	2592	103.68	1152	115.2
30	0	nan	0	nan
31	2544	101.76	1104	110.4
32	2560	102.4	1120	112.0
33	2560	102.4	1120	112.0
34	2736	109.44	1232	123.2
35	2976	119.04	1392	139.2
36	3024	120.96	1424	142.4
37	3088	123.52	1488	148.8
38	3024	120.96	1440	144.0
39	2928	117.12	1360	136.0
40	2784	111.36	1280	128.0
41	2656	106.24	1200	120.0
42	2384	95.36	1024	102.4
43	0	nan	0	nan
44	0	nan	0	nan
45	2656	106.24	1184	118.4
46	2736	109.44	1232	123.2
47	2688	107.52	1200	120.0
48	2576	103.04	1136	113.6
49	2400	96.0	1024	102.4
50	2432	97.28	1120	112.0
51	2832	113.28	1328	132.8
52	2656	106.24	1216	121.6
53	2880	115.2	1344	134.4
54	2752	110.08	1312	131.2
55	2768	110.72	1312	131.2
56	2560	102.4	1152	115.2
57	2576	103.04	1136	113.6
58	2400	96.0	1088	108.8
59	2496	99.84	1120	112.0
60	2704	108.16	1216	121.6
61	2688	107.52	1200	120.0
62	2800	112.0	1264	126.4
63	2960	118.4	1424	142.4
64	2896	115.84	1408	140.8
65	2848	113.92	1360	136.0
66	2976	119.04	1424	142.4
67	2864	114.56	1360	136.0
68	2720	108.8	1168	116.8
69	2512	100.48	1072	107.2
70	2704	108.16	1232	123.2
71	2816	112.64	1280	128.0
72	2832	113.28	1312	131.2
73	2832	113.28	1296	129.6
74	2848	113.92	1312	131.2
75	2928	117.12	1392	139.2
76	2880	115.2	1376	137.6
77	2880	115.2	1344	134.4
78	2928	117.12	1392	139.2
79	2992	119.68	1424	142.4
80	2864	114.56	1408	140.8
81	3056	122.24	1488	148.8
82	2880	115.2	1376	137.6
83	2864	114.56	1328	132.8
84	2944	117.76	1424	142.4
85	2928	117.12	1440	144.0
86	2816	112.64	1328	132.8
87	2640	105.6	1248	124.8
88	2608	104.32	1200	120.0
89	2496	99.84	1088	108.8
90	0	nan	0	nan
91	2512	100.48	1136	113.6
92	2720	108.8	1216	121.6
93	2816	112.64	1280	128.0
94	2704	108.16	1264	126.4
95	2688	107.52	1216	121.6
96	2608	104.32	1152	115.2
97	2976	119.04	1408	140.8
98	3024	120.96	1456	145.6
99	2976	119.04	1456	145.6
100	3008	120.32	1440	144.0
101	2960	118.4	1392	139.2
102	3040	121.6	1456	145.6
103	2896	115.84	1360	136.0
104	2720	108.8	1328	132.8
105	3008	120.32	1488	148.8
106	2976	119.04	1472	147.2
107	2832	113.28	1328	132.8
108	2992	119.68	1504	150.4
109	2848	113.92	1360	136.0
110	2672	106.88	1280	128.0
111	2832	113.28	1376	137.6
112	2640	105.6	1184	118.4
113	2656	106.24	1296	129.6
114	2512	100.48	1136	113.6
115	2816	112.64	1344	134.4
116	2656	106.24	1216	121.6
117	0	nan	0	nan
118	2592	103.68	1152	115.2
119	2592	103.68	1200	120.0
120	2752	110.08	1264	126.4
121	2640	105.6	1216	121.6
122	2736	109.44	1264	126.4
123	2752	110.08	1232	123.2
124	2864	114.56	1328	132.8
125	3008	120.32	1344	134.4
126	2688	107.52	1168	116.8
127	2448	97.92	1072	107.2
128	2832	113.28	1296	129.6
129	2672	106.88	1200	120.0
130	2768	110.72	1280	128.0
131	2752	110.08	1280	128.0
132	2752	110.08	1296	129.6
133	2912	116.48	1376	137.6
134	2960	118.4	1376	137.6
135	2672	106.88	1184	118.4
136	2576	103.04	1184	118.4
137	2816	112.64	1392	139.2
138	2864	114.56	1392	139.2
139	2960	118.4	1392	139.2
140	2928	117.12	1488	148.8
141	2848	113.92	1456	145.6
142	2880	115.2	1344	134.4
143	2704	108.16	1248	124.8
144	2608	104.32	1248	124.8
145	2736	109.44	1248	124.8
146	2752	110.08	1328	132.8
147	2784	111.36	1328	132.8
148	2720	108.8	1216	121.6
149	2432	97.28	1088	108.8
150	2416	96.64	1072	107.2
151	2432	97.28	1072	107.2
152	2480	99.2	1104	110.4
153	2688	107.52	1200	120.0
154	2592	103.68	1184	118.4
155	2656	106.24	1184	118.4
156	2560	102.4	1120	112.0
157	2704	108.16	1232	123.2
158	2656	106.24	1216	121.6
159	2528	101.12	1120	112.0
160	0	nan	0	nan
161	2528	101.12	1136	113.6
162	2496	99.84	1088	108.8
163	2480	99.2	1056	105.6
164	2816	112.64	1312	131.2
165	2944	117.76	1424	142.4
166	3008	120.32	1440	144.0
167	2688	107.52	1328	132.8
168	2624	104.96	1184	118.4
169	0	nan	0	nan
170	2576	103.04	1136	113.6
171	2400	96.0	1072	107.2
172	2672	106.88	1264	126.4
173	2640	105.6	1264	126.4
174	2480	99.2	1120	112.0
175	2784	111.36	1360	136.0
176	2848	113.92	1360	136.0
177	2784	111.36	1344	134.4
178	2400	96.0	1056	105.6
179	2416	96.64	1040	104.0
180	2416	96.64	1056	105.6
181	2400	96.0	1040	104.0
182	2432	97.28	1072	107.2
183	2624	104.96	1168	116.8
184	2640	105.6	1264	126.4
185	2720	108.8	1184	118.4
186	2496	99.84	1120	112.0
187	2688	107.52	1216	121.6
188	2832	113.28	1296	129.6
189	2816	112.64	1328	132.8
190	2816	112.64	1296	129.6
191	2800	112.0	1312	131.2
192	2880	115.2	1328	132.8
193	2672	106.88	1280	128.0
194	2768	110.72	1312	131.2
195	2656	106.24	1216	121.6
196	2832	113.28	1344	134.4
197	2960	118.4	1408	140.8
198	2768	110.72	1280	128.0
199	2896	115.84	1376	137.6
200	2912	116.48	1408	140.8
201	2800	112.0	1360	136.0
202	2688	107.52	1248	124.8
203	2544	101.76	1136	113.6
204	2608	104.32	1168	116.8
205	2624	104.96	1168	116.8
206	2416	96.64	1088	108.8
207	2720	108.8	1280	128.0
208	2752	110.08	1296	129.6
209	2592	103.68	1184	118.4
210	2512	100.48	1088	108.8
211	2736	109.44	1264	126.4
212	2816	112.64	1312	131.2
213	2864	114.56	1360	136.0
214	2912	116.48	1408	140.8
215	2672	106.88	1248	124.8
216	2608	104.32	1232	123.2
217	2624	104.96	1216	121.6
218	2624	104.96	1184	118.4
219	2608	104.32	1136	113.6
220	2672	106.88	1232	123.2
221	2688	107.52	1248	124.8
222	2736	109.44	1264	126.4
223	2736	109.44	1248	124.8
224	2864	114.56	1344	134.4
225	2736	109.44	1264	126.4
226	2848	113.92	1312	131.2
227	2784	111.36	1296	129.6
228	2864	114.56	1360	136.0
229	2560	102.4	1136	113.6
230	0	nan	0	nan
231	2560	102.4	1120	112.0
232	2480	99.2	1088	108.8
233	2608	104.32	1136	113.6
234	2656	106.24	1232	123.2
235	2512	100.48	1104	110.4
236	0	nan	0	nan
237	2720	108.8	1232	123.2
238	2736	109.44	1312	131.2
239	2912	116.48	1392	139.2
240	3008	120.32	1456	145.6
241	2880	115.2	1360	136.0
242	2864	114.56	1376	137.6
243	2864	114.56	1344	134.4
244	2784	111.36	1280	128.0
245	2768	110.72	1312	131.2
246	2640	105.6	1184	118.4
247	2592	103.68	1152	115.2
248	2400	96.0	1088	108.8
249	2576	103.04	1152	115.2
250	2576	103.04	1120	112.0
251	0	nan	0	nan
252	2608	104.32	1168	116.8
253	2672	106.88	1168	116.8
254	2576	103.04	1136	113.6
255	2624	104.96	1152	115.2
256	2592	103.68	1136	113.6
257	2560	102.4	1136	113.6
258	2592	103.68	1152	115.2
259	2640	105.6	1152	115.2
260	2656	106.24	1168	116.8
261	2560	102.4	1120	112.0
262	2448	97.92	1056	105.6
263	2592	103.68	1184	118.4
264	2512	100.48	1120	112.0
265	2640	105.6	1168	116.8
266	2640	105.6	1184	118.4
267	2736	109.44	1296	129.6
268	2864	114.56	1312	131.2
269	2928	117.12	1360	136.0
270	2704	108.16	1248	124.8
271	2608	104.32	1248	124.8
272	2944	117.76	1456	145.6
273	2848	113.92	1360	136.0
274	2976	119.04	1504	150.4
275	2800	112.0	1312	131.2
276	2672	106.88	1264	126.4
277	2672	106.88	1216	121.6
278	2624	104.96	1168	116.8
279	2784	111.36	1280	128.0
280	2768	110.72	1216	121.6
281	2736	109.44	1200	120.0
282	2560	102.4	1120	112.0
283	2512	100.48	1104	110.4
284	2352	94.08	992	99.2
285	0	nan	0	nan
286	2320	92.8	1008	100.8
287	2304	92.16	1024	102.4
288	2416	96.64	1024	102.4
289	2400	96.0	1024	102.4
290	0	nan	0	nan
291	2448	97.92	1072	107.2
292	0	nan	0	nan
293	2432	97.28	1024	102.4
294	2576	103.04	1136	113.6
295	2704	108.16	1200	120.0
296	2528	101.12	1088	108.8
297	2672	106.88	1184	118.4
298	2864	114.56	1296	129.6
299	2640	105.6	1184	118.4
300	2720	108.8	1216	121.6
301	2560	102.4	1120	112.0
302	0	nan	0	nan
303	0	nan	0	nan
304	0	nan	0	nan
305	0	nan	0	nan
306	0	nan	0	nan
307	0	nan	0	nan
308	0	nan	0	nan
309	0	nan	0	nan
310	0	nan	0	nan
311	0	nan	0	nan
312	2416	96.64	1088	108.8
313	2416	96.64	1088	108.8
314	0	nan	0	nan
315	0	nan	0	nan
316	0	nan	0	nan
317	0	nan	0	nan
318	0	nan	0	nan
319	2512	100.48	1168	116.8
320	2480	99.2	1152	115.2
321	2512	100.48	1200	120.0
322	2640	105.6	1184	118.4
323	0	nan	0	nan
324	0	nan	0	nan
325	2384	95.36	1008	100.8
326	0	nan	0	nan
327	2480	99.2	1072	107.2
328	2384	95.36	976	97.6
329	2448	97.92	1072	107.2
330	2464	98.56	1024	102.4
331	2448	97.92	1008	100.8
332	0	nan	0	nan
333	2368	94.72	1072	107.2
334	0	nan	0	nan
335	0	nan	0	nan
336	2384	95.36	1072	107.2
337	2560	102.4	1216	121.6
338	2656	106.24	1216	121.6
339	2736	109.44	1248	124.8
340	2704	108.16	1232	123.2
341	2560	102.4	1168	116.8
342	0	nan	0	nan
343	0	nan	0	nan
344	0	nan	0	nan
345	0	nan	0	nan
346	2320	92.8	976	97.6
347	2608	104.32	1152	115.2
348	2736	109.44	1200	120.0
349	2608	104.32	1120	112.0
350	2448	97.92	1072	107.2
351	0	nan	0	nan
352	0	nan	0	nan
353	0	nan	0	nan
354	0	nan	0	nan
355	0	nan	0	nan
356	2464	98.56	1024	102.4
357	2432	97.28	1024	102.4
358	2480	99.2	1040	104.0
359	2464	98.56	1024	102.4
360	2336	93.44	1008	100.8
361	0	nan	0	nan
362	0	nan	0	nan
363	0	nan	0	nan
364	0	nan	0	nan
365	0	nan	0	nan
366	2496	99.84	1088	108.8
367	2432	97.28	1056	105.6
368	2640	105.6	1216	121.6
369	2544	101.76	1136	113.6
370	2688	107.52	1216	121.6
371	2672	106.88	1184	118.4
372	2608	104.32	1120	112.0
373	2672	106.88	1184	118.4
374	2512	100.48	1120	112.0
375	2544	101.76	1104	110.4
376	2576	103.04	1136	113.6
377	0	nan	0	nan
378	2384	95.36	1024	102.4
379	2560	102.4	1120	112.0
380	2592	103.68	1168	116.8
381	2496	99.84	1136	113.6
382	2576	103.04	1168	116.8
383	2672	106.88	1232	123.2
384	2512	100.48	1136	113.6
385	0	nan	0	nan
386	2288	91.52	992	99.2
387	0	nan	0	nan
388	2592	103.68	1200	120.0
389	2512	100.48	1184	118.4
390	2736	109.44	1264	126.4
391	2816	112.64	1280	128.0
392	2944	117.76	1408	140.8
393	3152	126.08	1584	158.4
394	3008	120.32	1488	148.8
395	2832	113.28	1376	137.6
396	2640	105.6	1216	121.6
397	2592	103.68	1168	116.8
398	2784	111.36	1312	131.2
399	2800	112.0	1312	131.2
400	2768	110.72	1312	131.2
401	2896	115.84	1376	137.6
402	2720	108.8	1328	132.8
403	2736	109.44	1264	126.4
404	2720	108.8	1312	131.2
405	2864	114.56	1392	139.2
406	2784	111.36	1312	131.2
407	2672	106.88	1200	120.0
408	2624	104.96	1184	118.4
409	2736	109.44	1296	129.6
410	2512	100.48	1136	113.6
411	2736	109.44	1248	124.8
412	2592	103.68	1184	118.4
413	2848	113.92	1296	129.6
414	2784	111.36	1328	132.8
415	2704	108.16	1248	124.8
416	2688	107.52	1248	124.8
417	2848	113.92	1360	136.0
418	3136	125.44	1392	139.2
419	2768	110.72	1280	128.0
420	2784	111.36	1232	123.2
421	2768	110.72	1296	129.6
422	2832	113.28	1376	137.6
423	2752	110.08	1248	124.8
424	2784	111.36	1280	128.0
425	2656	106.24	1232	123.2
426	2608	104.32	1232	123.2
427	2800	112.0	1376	137.6
428	3008	120.32	1472	147.2
429	3024	120.96	1504	150.4
430	3040	121.6	1536	153.6
431	2976	119.04	1456	145.6
432	2976	119.04	1552	155.2
433	2944	117.76	1472	147.2
434	2976	119.04	1488	148.8
435	2864	114.56	1392	139.2
436	2736	109.44	1264	126.4
437	2624	104.96	1184	118.4
438	2608	104.32	1184	118.4
439	2544	101.76	1104	110.4
440	2624	104.96	1168	116.8
441	2608	104.32	1168	116.8
442	2464	98.56	1024	102.4
443	2688	107.52	1248	124.8
444	2704	108.16	1248	124.8
445	3024	120.96	1456	145.6
446	2848	113.92	1344	134.4
447	2592	103.68	1168	116.8
448	2528	101.12	1088	108.8
449	2576	103.04	1120	112.0
450	2576	103.04	1152	115.2
451	2512	100.48	1088	108.8
452	2704	108.16	1184	118.4
453	2832	113.28	1312	131.2
454	2896	115.84	1328	132.8
455	2800	112.0	1296	129.6
456	2912	116.48	1328	132.8
457	2864	114.56	1328	132.8
458	3168	126.72	1552	155.2
459	3104	124.16	1536	153.6
460	2992	119.68	1456	145.6
461	2944	117.76	1376	137.6
462	2768	110.72	1328	132.8
463	2944	117.76	1456	145.6
464	3072	122.88	1392	139.2
465	2672	106.88	1184	118.4
466	2480	99.2	1120	112.0
467	2640	105.6	1184	118.4
468	2544	101.76	1104	110.4
469	2544	101.76	1104	110.4
470	2464	98.56	1072	107.2
471	2384	95.36	1056	105.6
472	2496	99.84	1120	112.0
473	2736	109.44	1248	124.8
474	2752	110.08	1280	128.0
475	2816	112.64	1280	128.0
476	2688	107.52	1200	120.0
477	0	nan	0	nan
478	0	nan	0	nan
479	2400	96.0	1040	104.0
480	2384	95.36	992	99.2
481	2464	98.56	1088	108.8
482	2272	90.88	1008	100.8
483	2400	96.0	1008	100.8
484	2512	100.48	1072	107.2
485	2576	103.04	1136	113.6
486	2544	101.76	1104	110.4
487	2784	111.36	1248	124.8
488	2832	113.28	1296	129.6
489	2592	103.68	1184	118.4
490	2512	100.48	1104	110.4
491	2480	99.2	1104	110.4
492	2640	105.6	1200	120.0
493	2688	107.52	1216	121.6
494	2720	108.8	1264	126.4
495	2864	114.56	1392	139.2
496	3072	122.88	1504	150.4
497	2880	115.2	1360	136.0
498	2896	115.84	1360	136.0
499	2848	113.92	1312	131.2
500	2608	104.32	1184	118.4
501	2640	105.6	1232	123.2
502	2624	104.96	1184	118.4
503	2592	103.68	1152	115.2
504	2528	101.12	1184	118.4
505	2592	103.68	1248	124.8
506	3072	122.88	1600	160.0
507	3120	124.8	1616	161.6
508	3056	122.24	1488	148.8
509	2656	106.24	1216	121.6
510	2624	104.96	1184	118.4
511	2848	113.92	1376	137.6
512	2944	117.76	1392	139.2
513	3152	126.08	1584	158.4
514	3072	122.88	1424	142.4
515	3040	121.6	1408	140.8
516	2784	111.36	1248	124.8
517	2976	119.04	1360	136.0
518	2800	112.0	1280	128.0
519	3008	120.32	1376	137.6
520	2688	107.52	1168	116.8
521	2800	112.0	1296	129.6
522	2912	116.48	1296	129.6
523	2992	119.68	1408	140.8
524	2816	112.64	1296	129.6
525	2992	119.68	1440	144.0
526	2832	113.28	1360	136.0
527	2896	115.84	1360	136.0
528	2944	117.76	1424	142.4
529	2976	119.04	1392	139.2
530	2880	115.2	1360	136.0
531	2672	106.88	1248	124.8
532	2720	108.8	1184	118.4
533	2704	108.16	1232	123.2
534	2864	114.56	1280	128.0
535	2592	103.68	1152	115.2
536	2912	116.48	1328	132.8
537	2848	113.92	1232	123.2
538	2752	110.08	1232	123.2
539	2480	99.2	1104	110.4
540	2288	91.52	1008	100.8
541	0	nan	0	nan
542	0	nan	0	nan
543	0	nan	0	nan
544	0	nan	0	nan
545	2496	99.84	1072	107.2
546	0	nan	0	nan
547	2656	106.24	1184	118.4
548	0	nan	0	nan
549	0	nan	0	nan
550	0	nan	0	nan
551	0	nan	0	nan
552	0	nan	0	nan
553	0	nan	0	nan
554	2368	94.72	1024	102.4
555	2416	96.64	1024	102.4
556	2880	115.2	1264	126.4
557	3088	123.52	1472	147.2
558	2544	101.76	1184	118.4
559	2528	101.12	1088	108.8
560	2336	93.44	1008	100.8
561	0	nan	0	nan
562	2672	106.88	1248	124.8
563	2640	105.6	1280	128.0
564	2368	94.72	1024	102.4
565	2496	99.84	1056	105.6
566	2432	97.28	1040	104.0
567	0	nan	0	nan
568	2496	99.84	1056	105.6
569	2560	102.4	1120	112.0
570	2592	103.68	1152	115.2
571	2480	99.2	1040	104.0
572	2576	103.04	1200	120.0
573	2576	103.04	1200	120.0
574	2624	104.96	1264	126.4
575	2528	101.12	1168	116.8
576	2576	103.04	1136	113.6
577	2624	104.96	1216	121.6
578	2640	105.6	1232	123.2
579	2576	103.04	1152	115.2
580	2624	104.96	1200	120.0
581	2608	104.32	1184	118.4
582	2704	108.16	1280	128.0
583	2736	109.44	1280	128.0
