# Supplementary material for: An epifluorescence microscope design for naturalistic behavior and cellular activity in freely moving Caenorhabditis elegans
Source: Nat Commun. 2026 May 19;17:4411. doi: 10.1038/s41467-026-72709-w (PMC13187321; doi:10.1038/s41467-026-72709-w)
Supplement: Supplementary file 8 — Source data [file 41467_2026_72709_MOESM8_ESM.zip › fig3 ASH/TQ5856/worm3.csv]

RFP_raw	GCaMP_raw
18848	14016
17840	14128
	14128
17680	14304
21920	13104
21392	12320
21504	12384
21536	11904
19904	12112
19456	11424
19056	12608
17776	13472
	12288
	11520
	13520
20512	12800
	13280
	13344
18880	12288
	13408
	11744
	11392
20448	13296
25712	12512
24160	12496
19728	12736
20752	11888
21552	11728
20576	11984
20960	13376
21760	13424
21360	13008
	12304
	12864
	12864
20704	14432
23456	14048
24240	13328
23328	13344
21056	12256
20272	12384
20160	12688
	12672
20240	13088
21392	13360
21328	11152
	12208
20752	12400
21552	12784
21744	12384
20400	12688
20032	12368
20016	11936
20416	12272
20432	12464
19056	11408
18016	12160
20000	11808
21392	11632
19936	11680
22016	11568
23776	12064
26352	10416
24064	8928
20480	8416
19008	8624
19536	9024
19824	9408
	9328
19472	9664
19952	9216
18640	10192
19520	10448
20624	10576
20704	11136
21440	11536
23472	11264
22992	11136
24176	10784
22400	9360
18832	9536
20944	9072
21696	8768
20768	7552
19920
18480
19152
19888
20816
20432
18928
17920
16288
16592
13792
15088
18336
17536	8816
19936	10528
19488	10512
18608	11280
18576	10880
18944	9712
17376	10112
20512	9680
20176	8960
19472	8800
18496	8240
19088	8208
21360	8032
20768	8352
20112	8048
19456	7200
19216	7312
18784	7728
17968	8384
	8256
	8640
18288	9488
19456	10048
19696	10752
21360	10576
20512	10592
21344	9792
20944	10704
20592	11456
21424	12336
21200	12352
19840	11680
	11472
20480	11408
19776	11072
19440	10800
21392	9920
19200	9344
20672	9808
21504	9440
19728	9296
18944	9136
18960	8880
18832	9408
18048	9088
17952	10928
19344	10544
	11632
20352	11504
20688	10528
	12128
20560	11888
19488	12720
20192	13136
19312	13296
18944	14224
18848	12864
16624	13312
	12704
16288	13744
17584	13968
	13952
	14592
	13920
18896	14288
18880	12928
19248	13040
20080	12144
18032	10960
17328	12736
17328	12592
16368	11984
16064	12000
15952	12016
	10736
	11424
	12608
16720	12064
16528	10224
	11760
16864	10608
	10976
	11072
	11104
15520	11488
14976	11920
15104	10992
	11584
14736	11808
15536	12016
15792	11888
15408	10448
	10448
	10080
14928	10464
15168	10592
15680	10000
	10832
14928	11056
	10304
	9664
	10976
	10528
	10240
	10304
	10112
15456
14992
14880
15104	11968
15200	12256
15680	11968
15232	12416
15664	12832
	12464
15696	11824
15888	11440
16096	11040
15680	11440
16432	12672
17200	12592
16640	12192
16528	12512
16592	12688
16096	13104
16816	12688
16928
16144	12544
15808	13200
	12240
16256	12272
16736	12016
16352	12400
16064	12864
16912	12048
15456	12016
15488	12992
15584	12848
15408	14256
15872	14336
16528	14112
	14080
	13680
17600	12496
17648	13808
19440	13312
20816	12688
19488	11856
19472	11984
19232	12496
	11600
18384	12960
18672	12400
	13984
	13472
	13808
	12704
	12656
	13184
	12272
17472	11456
16608	13200
16256	12512
15648	12416
15840	13456
16240	13904
16608	14048
15920	13648
15648	13376
15536	14192
17040	14176
16800	13136
16448	13488
16464	12176
16192	12592
	13056
	13088
16240	13488
16320	12560
15632	11504
	11888
15248	12000
15520	12352
16064	12480
16304	12224
	12144
16864	12880
	12400
	13056
	12576
17504	13232
17296	13648
17264	13712
16704	13680
16592	14144
16304	13984
16576	13968
15808	13152
	12768
15056	11440
15200	12032
15328	12816
16416	12688
16640	12560
16432	12016
	12384
16432	12336
16240	12048
16672	12512
	11312
	11296
17136	11392
17216	12320
16784	12240
18224	12512
	13200
18592	13984
	13648
	13568
17200	13792
17392	13264
16416	13776
16192	13712
16864	13600
16960	13168
16736	13728
16864	13424
16080	12032
15920	12240
15888	12816
16800	13056
17344	13152
17024	12496
16320	11280
	11504
15520	11504
16576	12704
	11376
16528	10752
16208	10896
16256	10768
16304	10544
15856	10416
15664	10832
16144	10416
16064	10080
16288	10288
	9856
15584	9968
	10176
	9872
	9408
	9248
	9360
	8816
	9072
	10208
	9056
	7648
	8128
	8864
	8528
	7232
	9840
	10240
15328	11680
	12416
	12752
	13872
19904	13440
19840	13360
	13456
	14096
	14096
	14816
	14384
	13216
	11440
16368	12800
17504	12832
18128	11984
17648	12432
17440	12928
17792	13824
	14208
	14400
21728	13280
	12736
	11360
	12576
	13488
18560	12128
16608	12448
16864	12560
17056	13360
	12432
	12784
	13472
	13024
	12176
	12224
	11968
	10784
17872	11584
17744	12144
18464	12688
18528	12656
17584	11360
17168	13696
17584	13696
16592	12528
	12960
	13248
	12016
	12336
19776	12544
20240	12912
	13648
21456	13344
19920	12624
19120	12992
19760	13024
18640	13536
17664	13184
17680	12768
17232	12432
	12832
18608	13312
	13136
	12560
18272	12912
	12192
	11920
16624	11904
17296	12128
17184	12016
16720	11296
16512	11472
15776	11536
16128	12112
16624	11408
16080	12448
16576	11664
15488	10944
	11376
15824	12384
16016	12480
16352	11904
16160	11680
16992	11232
16880	10784
16800	11264
16512	10272
15200	9968
15216	11232
15456	11024
15312	10912
15504	10288
15088	10560
	10816
	10448
15744	9568
15360	10576
15504	10624
15696	9664
15824	10160
16224	10320
15872	11456
18224	11136
17344	10816
17584	10624
16864	10432
16240	10304
15520	10128
	9504
	10528
	9264
	9056
	9472
	9472
	10352
	10112
	10512
	9600
	9840
	9216
	9440
	8720
	8944
	8608
	8432
	8192
	8080
	8624
	8128
	8352
	8720
	9168
	10912
16736	11216
16752	10608
16080	10112
	9920
	9568
	9312
	9392
	9920
	9984
	9808
	9696
15680	9376
	9616
	9760
	9456
	9088
	9744
	9248
	10256
	10320
15712	10880
15456	11536
16144	11968
16496	11760
17376	11904
17040	12528
18160	12304
18256	11664
17616	11184
17520	11280
18128	11424
18320	11312
17648	10144
17344	10256
17488	10432
18384	11152
18672	11456
18384	10752
17392	10320
16672	11088
16480	11232
16976	11136
16560	11632
17360	12656
18224	11824
18112	12464
	11968
18688	12624
20432	11392
19584	12384
20528	12496
20576	12624
20688	12512
19376	11472
18560	9952
20208	9440
20736	9520
21392	8752
20672	8096
19776	8288
20128	8352
20256	8784
21584	8320
19840	7840
18976	8688
19808	8992
19872	8096
	8224
18160	9152
20528	8512
19808	9360
20944	9296
21776	8688
19456	9136
21040	9040
21232	9328
19824	9424
20112	9712
20256	9632
19328	9408
	9872
19424	9120
19184	9536
20640	7632
17712	8192
18512	8992
	9456
	11072
21904	8912
	8640
20256	8544
19088	9056
20080	8560
19600	8416
18944	8752
20640	9024
21776	7824
19920	7632
20128	7744
20208	8960
20848	8928
19344	9280
19520	8752
19440	8208
20784	7744
20608
18112
17568
19520	7280
20352	7760
21568	7392
20720
19232	6896
19040	6752
19968
18544
18240
17376
17648
17984
17792
18240
18512
18592
18704
16352	7552
18256	8656
19088	8400
19296	8544
19568	8816
20160	8832
20064	8448
20288	7264
18992	7808
18592	9376
19040	9792
19568	9840
19264	9200
18416	8016
17536	8240
17168	9376
18288	9136
19632	8496
18944	8688
18272	7888
17520	8416
18272	8160
16608	8224
18656	8736
18800	8608
19264	8352
18464	8240
18208	8640
20944	8688
21664	8816
20096	8848
19472	8448
19232	7888
18816	7424
18752	7760
19424	7968
20864	7856
20800	7408
19776	7456
20016	7712
19744	7568
18176	7248
18544	7488
18128	8304
19664	8160
18384	7536
18832	7472
	7280
19104
18336	6592
16976	7440
18288	7872
17920	7840
19280	8048
18336	8336
19600	8176
19632	7984
19568	7872
19392	8448
19776	8960
19504	9008
20480	8688
20000	8272
19312	8672
19104	8592
19696	8080
19344	8224
20272	7584
18608	7984
19088	7728
18928	7344
19424	7248
17968	7072
17632	7232
17744	7792
19504	8176
19584	7264
19280
18416	8096
21072	7824
19392	8928
21680	9104
21360	9360
20736	9600
20528	9488
20144	9456
19184	9120
19088	8992
19280	8976
20512	9120
19824	8224
20000	7856
19264	7216
17952	8304
19296	7840
	8896
19648	9520
	7584
	8784
18416	9024
19968	8656
19632	8912
20192	9152
19792	10192
19264	10944
19152	11600
19200	10736
	12016
	11328
	11072
20096	10960
20480	10544
19264	10288
18592	9552
18592	8656
17344	9104
	9520
17808	10752
	9712
16144	10608
17200	9536
16704	10480
16256	10272
16480	9808
16384	10928
18320	11024
18016	10624
18144	9648
16336	9152
15344	8576
	8064
	9504
15840	10192
16576	9264
15952	9184
15920	8800
16064	9072
15840	8960
15616	8400
15264	8352
15136	8144
14992	7936
15296	7392
	8304
	8112
	7728
	7600
	8176
	8304
	7504
	7408
	7456
	7664
	7968
	7136
	7552
	8432
	8032
	7184
	7008
	7840
	7712
	7232
	6768
	7456
	9216
	9024
	8976
14864	9552
15440	9936
16864	10608
16752	10176
15968	9856
16176	10848
16720	10896
17584	11904
18448	11392
17648	10816
18048	10208
18144	9424
17056	10128
18384	10192
18208	9152
16640	9488
17536	9568
17952	9552
17904	9552
17296	9152
16224	8512
15456	9552
16480	9632
16352	8992
16128	8912
16112	9728
15696	10112
15872	9712
16672	9824
16816	10176
17200	10160
18032	9712
18176	10256
18576	10432
18912	9568
18112	10000
17856	10512
17504	10608
17360	10256
17760	10784
18272	10832
18160	10064
17952	9568
19088	9488
18992	9712
18960	9408
17408	9392
17024	9200
17616	9040
17808	8448
17456	9216
18608	10144
18816	10144
18064	9632
	9216
16912	9120
16512	9024
15984	9120
16240	9968
17376	9392
17376	10272
18032	9952
18720	9584
18960	10560
21152	10096
19776	9280
19104	9664
18416	10016
19360	9888
20128	8880
20016	8496
18960	8336
19152	7712
19056	7568
18912	7712
19696	7536
19600	7904
19776	7952
19888	8096
19760	8064
19472	8048
18560	8256
19472	8416
19648	7440
18192	6800
18224	7488
17696	6896
17456	7936
20416	7520
19600	7056
20752	7088
19552	7648
21216	7632
21168	7568
21376	7616
21680
20048
19344	6752
20160
20080	6832
19280
19104
19232
19056
19152
20320
19792
19824
19264	8128
19520	8912
19552	8544
18768	9040
19360	8560
18832	8976
18912	7488
	8400
18848	8016
19040	7088
18112	7232
18560	7328
19008	7792
17968	7968
17568	8272
20304	8400
20080	8240
18672	8272
19408	8352
19472	8560
21536	8736
20016	8384
18352	8528
17552	7712
17600	7808
18160	7472
18240	7440
18576	7984
19280	7504
18432	8224
19776	8256
20544	7600
18944	7520
19536	7216
18448	8496
20272	7696
19616	7536
18128	7488
19200	7424
18928	7072
17824	7328
	7648
	8384
	8048
18016	7648
18448	9152
18816	9248
19200	9104
19328	9184
20032	9312
19936	8704
20496	8672
20592	9328
20032	9104
20272	9200
20432	8512
19616	8352
19136	8400
18240	8560
18816	7744
18720	7600
18544	7760
18752	8240
19440	6720
17264	7936
19696	7952
19536	7376
18688	7632
20096	7984
18528	7824
17360	8320
18192	7968
19664	7712
18944	7840
18880	7744
19328	8336
19344	8912
19840	8960
19632	8352
19680	8864
19760	8480
18944	9520
21152	9296
19776	8608
18848	8128
18528	7456
18048	7936
17584	7776
18480	7728
18432	8592
19344	8272
18800	7888
18960	6576
17392	8736
19520	8432
19856	8224
21664	8592
20544	8192
	7344
17824	8064
18272	8336
18896	7712
18288	7680
17824	7968
17552	8416
18432	7456
17888	8352
18400	8496
18784	9328
17824	9392
16224	9040
17568	9296
19808	8816
18832	8096
19296	8528
20000	7888
18880	8240
18752	8032
17968	7296
18032	7168
17376	6960
18512	7408
19312	7200
20112	7040
19840
18640	6848
18752	6624
18816
16224	6864
17904	6688
17920	7424
19984	6992
19344	7024
18416	7552
19632	6976
18320
19200
19968	6912
19792
20784
19296
18960
18320	6960
19600
19200
18608
20080
19456
18976
19648
18032
19200
17504
18240
20256
19728	6624
19376
17536
16816
17648
17808
18336
17168
17728	8320
18064	8208
19216	8784
20496	8688
19312	8224
18480	8032
17664	7632
17664	7456
18128	8400
18416	8832
18256	8752
17264	8144
17488	8352
18752	8304
18976	8016
17872	7856
17888	7424
17504	7616
18208	8800
	9152
	9408
	7936
18256	8384
19536	8032
19680	8128
19872	7408
19040	7152
18592	7472
18576	8688
19680	9392
20048	9104
19008	9376
17648	8960
16992	8608
18752	8736
19600	8096
18288	7872
18160	8272
18832	7872
18352	8352
17040	8864
17648	7328
16800	7568
18224	7504
17056	8208
17008	9696
18688	9456
	9312
17776	8544
17264	8944
17504	8688
17104	8000
18240	8416
18928	8288
19072	8016
19120	8608
19616	9200
20208	9520
19808	8880
19312	9152
18464	9056
18672	9856
19328	9616
19024	9072
18384	8640
18832	8656
18384	8544
18368	8352
18048	8080
17856	8096
18528	7728
17296	8112
17376	8512
19248	8240
17568	9488
	9696
	9088
17568	9024
17056	9072
16400	9952
16240	9232
16640	9088
	8672
	9168
	8768
18896	9152
19488	8544
18960	8496
19888	8640
20736	8048
19472	7968
18544	8144
18192	8640
18208	8080
16400	9552
	9616
17024	9024
18064	8336
17408	8240
16912	8320
17520	8224
17472	7936
	8288
	8288
17152	9472
18080	8992
18176	8896
18272	8752
18832	8512
18128	8512
19136	8880
	8624
19920	8432
20080	8688
21056	8368
19520	8240
19776	7792
19200	8384
20176	8480
20528	8064
19872	8720
20704	8608
19552	8272
18128	7904
18960	7440
18208	7760
18144	6960
17968	7264
18096	7952
18592	7952
19136	8240
19280	7952
	7792
	7520
	7328
17536	8096
	8528
	9072
	8688
	7648
	7424
19456	7376
	6640
	6928
19040	8528
	8528
	7024
18688	7184
19184	7280
19216	7232
19376	7504
19184	7488
18864	7904
18656	7664
20160	7808
21440	7920
21520	7776
19536	7840
19232	6992
18800	6896
18672	6976
18416
16320	8176
17792	6816
17056	7792
18336	7648
19632	7744
18896	8672
	7344
	8128
19424	7312
18320	7712
19584	7264
18688	7840
20704	7664
19296	7680
20592	7808
18976	8224
18432	8736
18192	9312
18224	8864
17184	8928
18192	8528
16832	8112
17984	7088
17472	7216
17728	7216
17392
17280	7376
18128	7472
18208	7680
18208	7568
18384	9440
22368	6992
	7456
19056	7360
19440	6960
18288	6384
18880
17904	7680
19872	7936
20512	7984
	7808
18864	7536
19584	6560
17280
18576	7120
18816	7408
18352	7424
18080	7824
17808	7488
18352	8272
18112	7280
16896	7072
18672	6736
18240	7072
18448	6544
18144	6864
19344
18256
17904	6880
18400	6704
19280	7008
20128	6832
21024
20592
19872
20512
17984	6864
18912
18944
19280
19904
19040
18816
20672
20336	7200
21328	7072
21744	6864
19040
19024	6816
18688
18992
19488
19056
19344	6432
19216	6688
19984
18672	7472
21264	7504
21888	6736
19600	6944
21008	7552
21280	7360
21536	6944
20944
	6672
20480
20928
19808
18112
19600
20336
19872
19312
19072
18976
20592	6640
21328
18096	6944
20224	6816
19728	6496
19744
20384	6128
19008
19536
20176
19664
21552	6624
20864
20560	6352
20688
19872
18896
20544	6800
	6448
19856	6528
21408	6608
19792
20624
20240	6432
19808
21568
21088
20080
19232
18208	6576
19152
17904	6896
	6880
19008
19152
19360
21008
20656
20128
20768
20736
19968
19120
20192
19056
18624
17952
19184
17712
19376	7120
20416	7616
19088	7616
19472	7392
20480	7088
20016	6880
19072	7440
19712	7392
18960	7008
18656
18784	7088
19216	6960
19344	6912
19376	6544
19296
18992	6576
19504
18352
17776
18512
18912
20048
20416
18896
19104
18416
18864
19344
18384
18704
18976	6640
19904	6144
19776
18304
17808
18512
19728
20064
19360
20240
19776
18912
18208
19072
20624
20032
18608
18288
19760
18976
19440
19920
21536
21744
20960
20720
19856
18880
20432
20256
19680
20352
19184
18176
17824
18640
18768
19168
18912	7408
20688	7488
19488	7088
18224	7952
18176	7872
18432	7072
18240	7456
19392	7344
18752	6048
17904	6784
18592	6752
19024	7136
19072	7488
19584	7456
19712	7376
	8736
21728	8416
22752	7856
21728	7712
20464	7744
20768	6816
18864
19232	7088
21648	7296
23632	6416
19952	7600
18928	6912
18432	7120
18896	6864
19104	6576
18656	6432
17568	6528
16480
16496	6496
17216	6672
17120	6560
17872
17760	7712
21008	7392
19632	7184
19152	7120
18736	8240
	7600
	7584
	7664
	7120
	6560
17936
19040
17808
19392
19680
19776
19712
19392	6688
17760	6672
19296
17936
19008
19376
18208
18656	6592
18624	7232
	6816
18208	7936
	7328
	6624
19072	6320
17408
17664
18560	6688
	7328
21936	6720
20272
21088
20720	6784
20304
18608
19152
17808
18304
18096
18288
18288
18688
17952
17984
17568
17808
18352
17808
17376
18032
18496
18576
18016
18880
17328
19616
18960
18336
18704
18464
18064
19744
19504	7264
21168
18832
18080	6464
20240
17904
18624
19840
19408
19392
18896
17904
17104
17824	6832
20208
20064	7040
19568	7184
18304	7584
20512	7424
18192	6784
	6480
18688	8080
	8096
19744	7808
18576	6880
18160	7104
18896	7264
19648	7584
19408	7792
18880	7696
18896
16032	7920
16112	10784
21600	10960
23744	10000
	9424
19376	7856
17552	8528
21104	7648
19648	6464
16992
16704	9280
	10160
22784	10384
23536	10416
25456	9264
28144
20064	9392
27088	9664
27632	9952
27552	6960
19008	10032
25856	10336
25952	9840
26704	8672
23328	9024
24480	9024
20208	9952
23664	9936
23200	8992
19568	8064
17632	9568
	10112
22400	8528
20512	8208
19248	7520
18112	6608
17456	8976
20096	9008
19968	7440
18448	7952
19952	7392
19904	7104
19408	9616
23392	10000
22944	9808
23296	9872
25792	9408
23744	7088
21600	8768
22592	8400
23440	8496
23776	7504
19824	7088
19024	8192
21216	8880
22384	8976
22640	8960
22464	9200
21344	9680
22640	9344
21632	8128
20800	7904
	8128
20992	9024
	9296
	8800
18208	7504
16272	9040
16480	9200
17040
15232
	8400
18224	7040
16160	8624
17168	9648
17680	9744
17136	9200
16016	10960
17232	10320
17456	9760
18464	10224
18480	11712
19600	10384
19248	9824
18928	9888
18992	10016
18944	10048
	11104
	10816
	10336
18112	10896
	9904
	10080
	10560
18352	9696
	8752
	9456
	9952
16848	11152
	9728
16160	9120
14816	8688
14656	10000
15008	8608
15136	8880
	9136
15376	8128
15072	7952
14848	7760
