# Supplementary material for: An epifluorescence microscope design for naturalistic behavior and cellular activity in freely moving Caenorhabditis elegans
Source: Nat Commun. 2026 May 19;17:4411. doi: 10.1038/s41467-026-72709-w (PMC13187321; doi:10.1038/s41467-026-72709-w)
Supplement: Supplementary file 8 — Source data [file 41467_2026_72709_MOESM8_ESM.zip › fig3 ASH/TQ5856/worm3G.csv]

frame	25px_sum	25px_mean	10px_sum	10px_mean
0	14016	560.64	7824	782.4
1	14128	565.12	7504	750.4
2	14128	565.12	7840	784.0
3	14304	572.16	8256	825.6
4	13104	524.16	6464	646.4
5	12320	492.8	6400	640.0
6	12384	495.36	6608	660.8
7	11904	476.16	5872	587.2
8	12112	484.48	6480	648.0
9	11424	456.96	5840	584.0
10	12608	504.32	6912	691.2
11	13472	538.88	8048	804.8
12	12288	491.52	6720	672.0
13	11520	460.8	5328	532.8
14	13520	540.8	7936	793.6
15	12800	512.0	6688	668.8
16	13280	531.2	6896	689.6
17	13344	533.76	6832	683.2
18	12288	491.52	5728	572.8
19	13408	536.32	7136	713.6
20	11744	469.76	6160	616.0
21	11392	455.68	5936	593.6
22	13296	531.84	7552	755.2
23	12512	500.48	6800	680.0
24	12496	499.84	6784	678.4
25	12736	509.44	6960	696.0
26	11888	475.52	6080	608.0
27	11728	469.12	5968	596.8
28	11984	479.36	5920	592.0
29	13376	535.04	6864	686.4
30	13424	536.96	6816	681.6
31	13008	520.32	6912	691.2
32	12304	492.16	6320	632.0
33	12864	514.56	7168	716.8
34	12864	514.56	7168	716.8
35	14432	577.28	9152	915.2
36	14048	561.92	8784	878.4
37	13328	533.12	8144	814.4
38	13344	533.76	8144	814.4
39	12256	490.24	6944	694.4
40	12384	495.36	6656	665.6
41	12688	507.52	6112	611.2
42	12672	506.88	6288	628.8
43	13088	523.52	6736	673.6
44	13360	534.4	7312	731.2
45	11152	446.08	5552	555.2
46	12208	488.32	6688	668.8
47	12400	496.0	6960	696.0
48	12784	511.36	7568	756.8
49	12384	495.36	7088	708.8
50	12688	507.52	7072	707.2
51	12368	494.72	6736	673.6
52	11936	477.44	5936	593.6
53	12272	490.88	6368	636.8
54	12464	498.56	6352	635.2
55	11408	456.32	5856	585.6
56	12160	486.4	6592	659.2
57	11808	472.32	5808	580.8
58	11632	465.28	6000	600.0
59	11680	467.2	6336	633.6
60	11568	462.72	6336	633.6
61	12064	482.56	6688	668.8
62	10416	416.64	5568	556.8
63	8928	357.12	4640	464.0
64	8416	336.64	4112	411.2
65	8624	344.96	4080	408.0
66	9024	360.96	4224	422.4
67	9408	376.32	4560	456.0
68	9328	373.12	4512	451.2
69	9664	386.56	4928	492.8
70	9216	368.64	4640	464.0
71	10192	407.68	5184	518.4
72	10448	417.92	5280	528.0
73	10576	423.04	5424	542.4
74	11136	445.44	5728	572.8
75	11536	461.44	6016	601.6
76	11264	450.56	5648	564.8
77	11136	445.44	5552	555.2
78	10784	431.36	5168	516.8
79	9360	374.4	4320	432.0
80	9536	381.44	4576	457.6
81	9072	362.88	4352	435.2
82	8768	350.72	4272	427.2
83	7552	302.08	3424	342.4
84	0	nan	0	nan
85	0	nan	0	nan
86	0	nan	0	nan
87	0	nan	0	nan
88	0	nan	0	nan
89	0	nan	0	nan
90	0	nan	0	nan
91	0	nan	0	nan
92	0	nan	0	nan
93	0	nan	0	nan
94	0	nan	0	nan
95	0	nan	0	nan
96	0	nan	0	nan
97	0	nan	0	nan
98	0	nan	0	nan
99	0	nan	0	nan
100	0	nan	0	nan
101	0	nan	0	nan
102	0	nan	0	nan
103	8816	352.64	4224	422.4
104	10528	421.12	5328	532.8
105	10512	420.48	5328	532.8
106	11280	451.2	5872	587.2
107	10880	435.2	5584	558.4
108	9712	388.48	4640	464.0
109	10112	404.48	5040	504.0
110	9680	387.2	4960	496.0
111	8960	358.4	4400	440.0
112	8800	352.0	4368	436.8
113	8240	329.6	4128	412.8
114	8208	328.32	4240	424.0
115	8032	321.28	4032	403.2
116	8352	334.08	4128	412.8
117	8048	321.92	3936	393.6
118	7200	288.0	3312	331.2
119	7312	292.48	3344	334.4
120	7728	309.12	3504	350.4
121	8384	335.36	3808	380.8
122	8256	330.24	3680	368.0
123	8640	345.6	4032	403.2
124	9488	379.52	4624	462.4
125	10048	401.92	4928	492.8
126	10752	430.08	5584	558.4
127	10576	423.04	5360	536.0
128	10592	423.68	5584	558.4
129	9792	391.68	4880	488.0
130	10704	428.16	5312	531.2
131	11456	458.24	5776	577.6
132	12336	493.44	6496	649.6
133	12352	494.08	6480	648.0
134	11680	467.2	6160	616.0
135	11472	458.88	5840	584.0
136	11408	456.32	5952	595.2
137	11072	442.88	6016	601.6
138	10800	432.0	5760	576.0
139	9920	396.8	5072	507.2
140	9344	373.76	5056	505.6
141	9808	392.32	5216	521.6
142	9440	377.6	4944	494.4
143	9296	371.84	4864	486.4
144	9136	365.44	4704	470.4
145	8880	355.2	4432	443.2
146	9408	376.32	4352	435.2
147	9088	363.52	4240	424.0
148	10928	437.12	5920	592.0
149	10544	421.76	4928	492.8
150	11632	465.28	6240	624.0
151	11504	460.16	6320	632.0
152	10528	421.12	4960	496.0
153	12128	485.12	6512	651.2
154	11888	475.52	5888	588.8
155	12720	508.8	7248	724.8
156	13136	525.44	7536	753.6
157	13296	531.84	7824	782.4
158	14224	568.96	8400	840.0
159	12864	514.56	6736	673.6
160	13312	532.48	7264	726.4
161	12704	508.16	6528	652.8
162	13744	549.76	7568	756.8
163	13968	558.72	7712	771.2
164	13952	558.08	7520	752.0
165	14592	583.68	7872	787.2
166	13920	556.8	7712	771.2
167	14288	571.52	8832	883.2
168	12928	517.12	7520	752.0
169	13040	521.6	7552	755.2
170	12144	485.76	7152	715.2
171	10960	438.4	5696	569.6
172	12736	509.44	6816	681.6
173	12592	503.68	6240	624.0
174	11984	479.36	6288	628.8
175	12000	480.0	6128	612.8
176	12016	480.64	6288	628.8
177	10736	429.44	5200	520.0
178	11424	456.96	5568	556.8
179	12608	504.32	6208	620.8
180	12064	482.56	5856	585.6
181	10224	408.96	4704	470.4
182	11760	470.4	5488	548.8
183	10608	424.32	4864	486.4
184	10976	439.04	5024	502.4
185	11072	442.88	5120	512.0
186	11104	444.16	5104	510.4
187	11488	459.52	5504	550.4
188	11920	476.8	5728	572.8
189	10992	439.68	5264	526.4
190	11584	463.36	5776	577.6
191	11808	472.32	5808	580.8
192	12016	480.64	5584	558.4
193	11888	475.52	5728	572.8
194	10448	417.92	4880	488.0
195	10448	417.92	4944	494.4
196	10080	403.2	4928	492.8
197	10464	418.56	5168	516.8
198	10592	423.68	5280	528.0
199	10000	400.0	4864	486.4
200	10832	433.28	5216	521.6
201	11056	442.24	5312	531.2
202	10304	412.16	5024	502.4
203	9664	386.56	4640	464.0
204	10976	439.04	5120	512.0
205	10528	421.12	4816	481.6
206	10240	409.6	4656	465.6
207	10304	412.16	4880	488.0
208	0	nan	0	nan
209	0	nan	0	nan
210	10112	404.48	4608	460.8
211	0	nan	0	nan
212	0	nan	0	nan
213	0	nan	0	nan
214	11968	478.72	5584	558.4
215	12256	490.24	5840	584.0
216	11968	478.72	5616	561.6
217	12416	496.64	5600	560.0
218	12832	513.28	6112	611.2
219	12464	498.56	6144	614.4
220	11824	472.96	5728	572.8
221	11440	457.6	5824	582.4
222	11040	441.6	5392	539.2
223	11440	457.6	5552	555.2
224	12672	506.88	6176	617.6
225	12592	503.68	5968	596.8
226	12192	487.68	5472	547.2
227	12512	500.48	5712	571.2
228	12688	507.52	5920	592.0
229	13104	524.16	6288	628.8
230	12688	507.52	5920	592.0
231	0	nan	0	nan
232	12544	501.76	5920	592.0
233	13200	528.0	6544	654.4
234	12240	489.6	5968	596.8
235	12272	490.88	5776	577.6
236	12016	480.64	5632	563.2
237	12400	496.0	5888	588.8
238	12864	514.56	6128	612.8
239	12048	481.92	5600	560.0
240	12016	480.64	5600	560.0
241	12992	519.68	6592	659.2
242	12848	513.92	6288	628.8
243	14256	570.24	7344	734.4
244	14336	573.44	7488	748.8
245	14112	564.48	7344	734.4
246	14080	563.2	7440	744.0
247	13680	547.2	7584	758.4
248	12496	499.84	7008	700.8
249	13808	552.32	8736	873.6
250	13312	532.48	8432	843.2
251	12688	507.52	7776	777.6
252	11856	474.24	6864	686.4
253	11984	479.36	7040	704.0
254	12496	499.84	7408	740.8
255	11600	464.0	5792	579.2
256	12960	518.4	6816	681.6
257	12400	496.0	5920	592.0
258	13984	559.36	7088	708.8
259	13472	538.88	6496	649.6
260	13808	552.32	7088	708.8
261	12704	508.16	6528	652.8
262	12656	506.24	6400	640.0
263	13184	527.36	6624	662.4
264	12272	490.88	5936	593.6
265	11456	458.24	5456	545.6
266	13200	528.0	6560	656.0
267	12512	500.48	6336	633.6
268	12416	496.64	6288	628.8
269	13456	538.24	6896	689.6
270	13904	556.16	7088	708.8
271	14048	561.92	7088	708.8
272	13648	545.92	6784	678.4
273	13376	535.04	6768	676.8
274	14192	567.68	7344	734.4
275	14176	567.04	7216	721.6
276	13136	525.44	6512	651.2
277	13488	539.52	6928	692.8
278	12176	487.04	6224	622.4
279	12592	503.68	6448	644.8
280	13056	522.24	6832	683.2
281	13088	523.52	6672	667.2
282	13488	539.52	6976	697.6
283	12560	502.4	6352	635.2
284	11504	460.16	5744	574.4
285	11888	475.52	5856	585.6
286	12000	480.0	5840	584.0
287	12352	494.08	6144	614.4
288	12480	499.2	5952	595.2
289	12224	488.96	5872	587.2
290	12144	485.76	5920	592.0
291	12880	515.2	6176	617.6
292	12400	496.0	5872	587.2
293	13056	522.24	6288	628.8
294	12576	503.04	6000	600.0
295	13232	529.28	6400	640.0
296	13648	545.92	6720	672.0
297	13712	548.48	6768	676.8
298	13680	547.2	6880	688.0
299	14144	565.76	7216	721.6
300	13984	559.36	7104	710.4
301	13968	558.72	7136	713.6
302	13152	526.08	6496	649.6
303	12768	510.72	6640	664.0
304	11440	457.6	5936	593.6
305	12032	481.28	6416	641.6
306	12816	512.64	6736	673.6
307	12688	507.52	6496	649.6
308	12560	502.4	6560	656.0
309	12016	480.64	6096	609.6
310	12384	495.36	6288	628.8
311	12336	493.44	6112	611.2
312	12048	481.92	6032	603.2
313	12512	500.48	6128	612.8
314	11312	452.48	5472	547.2
315	11296	451.84	5312	531.2
316	11392	455.68	5440	544.0
317	12320	492.8	5952	595.2
318	12240	489.6	5856	585.6
319	12512	500.48	6064	606.4
320	13200	528.0	6448	644.8
321	13984	559.36	6896	689.6
322	13648	545.92	6800	680.0
323	13568	542.72	6688	668.8
324	13792	551.68	7008	700.8
325	13264	530.56	6672	667.2
326	13776	551.04	7136	713.6
327	13712	548.48	7216	721.6
328	13600	544.0	7072	707.2
329	13168	526.72	6592	659.2
330	13728	549.12	7200	720.0
331	13424	536.96	6832	683.2
332	12032	481.28	6224	622.4
333	12240	489.6	6368	636.8
334	12816	512.64	6848	684.8
335	13056	522.24	7008	700.8
336	13152	526.08	7072	707.2
337	12496	499.84	6336	633.6
338	11280	451.2	5568	556.8
339	11504	460.16	5696	569.6
340	11504	460.16	5552	555.2
341	12704	508.16	6208	620.8
342	11376	455.04	5440	544.0
343	10752	430.08	5088	508.8
344	10896	435.84	5168	516.8
345	10768	430.72	5072	507.2
346	10544	421.76	4976	497.6
347	10416	416.64	4704	470.4
348	10832	433.28	4928	492.8
349	10416	416.64	4720	472.0
350	10080	403.2	4576	457.6
351	10288	411.52	4592	459.2
352	9856	394.24	4448	444.8
353	9968	398.72	4528	452.8
354	10176	407.04	4640	464.0
355	9872	394.88	4432	443.2
356	9408	376.32	4208	420.8
357	9248	369.92	4224	422.4
358	9360	374.4	4400	440.0
359	8816	352.64	4128	412.8
360	9072	362.88	4160	416.0
361	10208	408.32	4864	486.4
362	9056	362.24	4128	412.8
363	7648	305.92	3360	336.0
364	8128	325.12	3584	358.4
365	8864	354.56	3920	392.0
366	8528	341.12	3760	376.0
367	0	nan	0	nan
368	0	nan	0	nan
369	7232	289.28	3104	310.4
370	0	nan	0	nan
371	9840	393.6	4352	435.2
372	10240	409.6	4640	464.0
373	11680	467.2	5504	550.4
374	12416	496.64	6304	630.4
375	12752	510.08	6304	630.4
376	13872	554.88	7520	752.0
377	13440	537.6	7040	704.0
378	13360	534.4	7088	708.8
379	13456	538.24	7376	737.6
380	14096	563.84	7888	788.8
381	14096	563.84	7888	788.8
382	14816	592.64	8288	828.8
383	14384	575.36	7600	760.0
384	13216	528.64	7168	716.8
385	11440	457.6	5712	571.2
386	12800	512.0	7136	713.6
387	12832	513.28	7536	753.6
388	11984	479.36	7008	700.8
389	12432	497.28	7232	723.2
390	12928	517.12	7072	707.2
391	13824	552.96	7296	729.6
392	14208	568.32	7584	758.4
393	14400	576.0	8080	808.0
394	13280	531.2	7536	753.6
395	12736	509.44	7184	718.4
396	11360	454.4	5984	598.4
397	12576	503.04	6864	686.4
398	13488	539.52	7520	752.0
399	12128	485.12	6800	680.0
400	12448	497.92	7072	707.2
401	12560	502.4	7360	736.0
402	13360	534.4	7936	793.6
403	12432	497.28	6928	692.8
404	12784	511.36	7088	708.8
405	13472	538.88	7744	774.4
406	13024	520.96	7136	713.6
407	12176	487.04	6848	684.8
408	12224	488.96	6944	694.4
409	11968	478.72	6992	699.2
410	10784	431.36	5824	582.4
411	11584	463.36	6048	604.8
412	12144	485.76	6480	648.0
413	12688	507.52	7088	708.8
414	12656	506.24	6880	688.0
415	11360	454.4	5424	542.4
416	13696	547.84	7360	736.0
417	13696	547.84	7168	716.8
418	12528	501.12	6240	624.0
419	12960	518.4	6672	667.2
420	13248	529.92	7264	726.4
421	12016	480.64	6064	606.4
422	12336	493.44	6736	673.6
423	12544	501.76	6992	699.2
424	12912	516.48	7792	779.2
425	13648	545.92	8336	833.6
426	13344	533.76	8096	809.6
427	12624	504.96	7184	718.4
428	12992	519.68	7328	732.8
429	13024	520.96	7168	716.8
430	13536	541.44	7424	742.4
431	13184	527.36	7392	739.2
432	12768	510.72	6384	638.4
433	12432	497.28	7040	704.0
434	12832	513.28	7792	779.2
435	13312	532.48	7808	780.8
436	13136	525.44	7648	764.8
437	12560	502.4	7216	721.6
438	12912	516.48	7280	728.0
439	12192	487.68	6448	644.8
440	11920	476.8	6352	635.2
441	11904	476.16	6624	662.4
442	12128	485.12	6656	665.6
443	12016	480.64	5968	596.8
444	11296	451.84	5616	561.6
445	11472	458.88	5824	582.4
446	11536	461.44	6000	600.0
447	12112	484.48	6176	617.6
448	11408	456.32	5664	566.4
449	12448	497.92	6336	633.6
450	11664	466.56	5888	588.8
451	10944	437.76	5376	537.6
452	11376	455.04	5344	534.4
453	12384	495.36	6096	609.6
454	12480	499.2	6000	600.0
455	11904	476.16	5344	534.4
456	11680	467.2	5520	552.0
457	11232	449.28	5472	547.2
458	10784	431.36	5136	513.6
459	11264	450.56	5584	558.4
460	10272	410.88	5136	513.6
461	9968	398.72	4928	492.8
462	11232	449.28	5648	564.8
463	11024	440.96	5472	547.2
464	10912	436.48	5344	534.4
465	10288	411.52	4864	486.4
466	10560	422.4	5168	516.8
467	10816	432.64	5248	524.8
468	10448	417.92	5088	508.8
469	9568	382.72	4528	452.8
470	10576	423.04	5216	521.6
471	10624	424.96	5152	515.2
472	9664	386.56	4608	460.8
473	10160	406.4	4896	489.6
474	10320	412.8	4960	496.0
475	11456	458.24	5568	556.8
476	11136	445.44	5280	528.0
477	10816	432.64	5024	502.4
478	10624	424.96	4944	494.4
479	10432	417.28	4832	483.2
480	10304	412.16	4640	464.0
481	10128	405.12	4544	454.4
482	9504	380.16	4112	411.2
483	10528	421.12	4768	476.8
484	9264	370.56	4240	424.0
485	9056	362.24	4368	436.8
486	9472	378.88	4640	464.0
487	9472	378.88	4608	460.8
488	10352	414.08	5024	502.4
489	10112	404.48	4704	470.4
490	10512	420.48	4912	491.2
491	9600	384.0	4512	451.2
492	9840	393.6	4768	476.8
493	9216	368.64	4272	427.2
494	9440	377.6	4560	456.0
495	8720	348.8	3888	388.8
496	8944	357.76	4144	414.4
497	8608	344.32	3968	396.8
498	8432	337.28	3808	380.8
499	8192	327.68	3712	371.2
500	8080	323.2	3728	372.8
501	8624	344.96	3952	395.2
502	8128	325.12	3696	369.6
503	8352	334.08	3856	385.6
504	8720	348.8	4128	412.8
505	9168	366.72	4272	427.2
506	10912	436.48	5184	518.4
507	11216	448.64	5360	536.0
508	10608	424.32	5088	508.8
509	10112	404.48	4704	470.4
510	9920	396.8	4720	472.0
511	9568	382.72	4608	460.8
512	9312	372.48	4448	444.8
513	9392	375.68	4464	446.4
514	9920	396.8	4576	457.6
515	9984	399.36	4576	457.6
516	9808	392.32	4496	449.6
517	9696	387.84	4576	457.6
518	9376	375.04	4272	427.2
519	9616	384.64	4400	440.0
520	9760	390.4	4432	443.2
521	9456	378.24	4320	432.0
522	9088	363.52	4240	424.0
523	9744	389.76	4512	451.2
524	9248	369.92	4256	425.6
525	10256	410.24	4768	476.8
526	10320	412.8	5008	500.8
527	10880	435.2	5376	537.6
528	11536	461.44	5712	571.2
529	11968	478.72	5952	595.2
530	11760	470.4	6016	601.6
531	11904	476.16	5920	592.0
532	12528	501.12	6336	633.6
533	12304	492.16	6208	620.8
534	11664	466.56	5888	588.8
535	11184	447.36	5712	571.2
536	11280	451.2	5856	585.6
537	11424	456.96	5936	593.6
538	11312	452.48	5984	598.4
539	10144	405.76	5376	537.6
540	10256	410.24	5536	553.6
541	10432	417.28	5504	550.4
542	11152	446.08	5824	582.4
543	11456	458.24	5792	579.2
544	10752	430.08	5392	539.2
545	10320	412.8	4992	499.2
546	11088	443.52	5792	579.2
547	11232	449.28	5936	593.6
548	11136	445.44	5760	576.0
549	11632	465.28	5840	584.0
550	12656	506.24	6960	696.0
551	11824	472.96	6528	652.8
552	12464	498.56	6976	697.6
553	11968	478.72	6752	675.2
554	12624	504.96	7184	718.4
555	11392	455.68	6240	624.0
556	12384	495.36	7024	702.4
557	12496	499.84	6992	699.2
558	12624	504.96	7600	760.0
559	12512	500.48	7152	715.2
560	11472	458.88	6816	681.6
561	9952	398.08	6000	600.0
562	9440	377.6	5424	542.4
563	9520	380.8	5472	547.2
564	8752	350.08	4768	476.8
565	8096	323.84	4208	420.8
566	8288	331.52	4240	424.0
567	8352	334.08	4432	443.2
568	8784	351.36	4608	460.8
569	8320	332.8	4320	432.0
570	7840	313.6	3872	387.2
571	8688	347.52	4384	438.4
572	8992	359.68	4768	476.8
573	8096	323.84	3808	380.8
574	8224	328.96	3856	385.6
575	9152	366.08	4848	484.8
576	8512	340.48	4032	403.2
577	9360	374.4	4848	484.8
578	9296	371.84	4752	475.2
579	8688	347.52	4256	425.6
580	9136	365.44	4576	457.6
581	9040	361.6	4528	452.8
582	9328	373.12	4848	484.8
583	9424	376.96	4992	499.2
584	9712	388.48	5024	502.4
585	9632	385.28	4912	491.2
586	9408	376.32	4880	488.0
587	9872	394.88	5424	542.4
588	9120	364.8	4944	494.4
589	9536	381.44	5424	542.4
590	7632	305.28	4128	412.8
591	8192	327.68	4464	446.4
592	8992	359.68	4848	484.8
593	9456	378.24	5008	500.8
594	11072	442.88	6128	612.8
595	8912	356.48	4240	424.0
596	8640	345.6	4304	430.4
597	8544	341.76	4272	427.2
598	9056	362.24	5056	505.6
599	8560	342.4	4544	454.4
600	8416	336.64	4368	436.8
601	8752	350.08	4544	454.4
602	9024	360.96	4672	467.2
603	7824	312.96	4080	408.0
604	7632	305.28	3568	356.8
605	7744	309.76	3584	358.4
606	8960	358.4	4416	441.6
607	8928	357.12	4304	430.4
608	9280	371.2	4512	451.2
609	8752	350.08	4448	444.8
610	8208	328.32	4176	417.6
611	7744	309.76	4016	401.6
612	0	nan	0	nan
613	0	nan	0	nan
614	0	nan	0	nan
615	7280	291.2	3456	345.6
616	7760	310.4	3712	371.2
617	7392	295.68	3568	356.8
618	0	nan	0	nan
619	6896	275.84	3264	326.4
620	6752	270.08	3248	324.8
621	0	nan	0	nan
622	0	nan	0	nan
623	0	nan	0	nan
624	0	nan	0	nan
625	0	nan	0	nan
626	0	nan	0	nan
627	0	nan	0	nan
628	0	nan	0	nan
629	0	nan	0	nan
630	0	nan	0	nan
631	0	nan	0	nan
632	7552	302.08	3472	347.2
633	8656	346.24	4432	443.2
634	8400	336.0	4336	433.6
635	8544	341.76	4304	430.4
636	8816	352.64	4336	433.6
637	8832	353.28	4512	451.2
638	8448	337.92	4288	428.8
639	7264	290.56	3504	350.4
640	7808	312.32	4048	404.8
641	9376	375.04	5504	550.4
642	9792	391.68	5984	598.4
643	9840	393.6	6080	608.0
644	9200	368.0	5456	545.6
645	8016	320.64	4496	449.6
646	8240	329.6	4560	456.0
647	9376	375.04	5456	545.6
648	9136	365.44	4768	476.8
649	8496	339.84	4096	409.6
650	8688	347.52	4928	492.8
651	7888	315.52	4048	404.8
652	8416	336.64	4400	440.0
653	8160	326.4	4032	403.2
654	8224	328.96	4240	424.0
655	8736	349.44	4720	472.0
656	8608	344.32	4400	440.0
657	8352	334.08	4496	449.6
658	8240	329.6	4320	432.0
659	8640	345.6	4448	444.8
660	8688	347.52	4432	443.2
661	8816	352.64	4336	433.6
662	8848	353.92	4240	424.0
663	8448	337.92	4176	417.6
664	7888	315.52	4032	403.2
665	7424	296.96	3696	369.6
666	7760	310.4	4064	406.4
667	7968	318.72	4304	430.4
668	7856	314.24	4256	425.6
669	7408	296.32	3856	385.6
670	7456	298.24	3936	393.6
671	7712	308.48	4144	414.4
672	7568	302.72	4160	416.0
673	7248	289.92	3600	360.0
674	7488	299.52	3632	363.2
675	8304	332.16	4256	425.6
676	8160	326.4	3904	390.4
677	7536	301.44	3408	340.8
678	7472	298.88	3568	356.8
679	7280	291.2	3664	366.4
680	0	nan	0	nan
681	6592	263.68	3312	331.2
682	7440	297.6	3728	372.8
683	7872	314.88	3920	392.0
684	7840	313.6	4080	408.0
685	8048	321.92	4112	411.2
686	8336	333.44	4144	414.4
687	8176	327.04	4016	401.6
688	7984	319.36	4096	409.6
689	7872	314.88	3968	396.8
690	8448	337.92	4256	425.6
691	8960	358.4	4544	454.4
692	9008	360.32	4432	443.2
693	8688	347.52	4144	414.4
694	8272	330.88	4032	403.2
695	8672	346.88	4896	489.6
696	8592	343.68	4944	494.4
697	8080	323.2	4688	468.8
698	8224	328.96	4448	444.8
699	7584	303.36	3968	396.8
700	7984	319.36	4096	409.6
701	7728	309.12	3664	366.4
702	7344	293.76	3488	348.8
703	7248	289.92	3408	340.8
704	7072	282.88	3344	334.4
705	7232	289.28	3504	350.4
706	7792	311.68	3920	392.0
707	8176	327.04	3984	398.4
708	7264	290.56	3616	361.6
709	0	nan	0	nan
710	8096	323.84	3968	396.8
711	7824	312.96	3712	371.2
712	8928	357.12	4496	449.6
713	9104	364.16	4768	476.8
714	9360	374.4	4880	488.0
715	9600	384.0	5184	518.4
716	9488	379.52	5072	507.2
717	9456	378.24	5104	510.4
718	9120	364.8	4960	496.0
719	8992	359.68	4944	494.4
720	8976	359.04	5088	508.8
721	9120	364.8	5232	523.2
722	8224	328.96	4080	408.0
723	7856	314.24	4384	438.4
724	7216	288.64	3872	387.2
725	8304	332.16	4416	441.6
726	7840	313.6	3648	364.8
727	8896	355.84	4416	441.6
728	9520	380.8	4816	481.6
729	7584	303.36	3504	350.4
730	8784	351.36	4688	468.8
731	9024	360.96	5200	520.0
732	8656	346.24	4688	468.8
733	8912	356.48	4912	491.2
734	9152	366.08	5008	500.8
735	10192	407.68	6048	604.8
736	10944	437.76	6400	640.0
737	11600	464.0	7056	705.6
738	10736	429.44	6544	654.4
739	12016	480.64	6928	692.8
740	11328	453.12	6240	624.0
741	11072	442.88	6816	681.6
742	10960	438.4	6560	656.0
743	10544	421.76	6320	632.0
744	10288	411.52	6304	630.4
745	9552	382.08	5840	584.0
746	8656	346.24	4976	497.6
747	9104	364.16	5568	556.8
748	9520	380.8	4880	488.0
749	10752	430.08	5824	582.4
750	9712	388.48	4800	480.0
751	10608	424.32	5920	592.0
752	9536	381.44	5184	518.4
753	10480	419.2	6320	632.0
754	10272	410.88	5824	582.4
755	9808	392.32	5152	515.2
756	10928	437.12	6432	643.2
757	11024	440.96	6288	628.8
758	10624	424.96	5696	569.6
759	9648	385.92	4832	483.2
760	9152	366.08	4272	427.2
761	8576	343.04	3680	368.0
762	8064	322.56	3568	356.8
763	9504	380.16	4160	416.0
764	10192	407.68	4704	470.4
765	9264	370.56	4176	417.6
766	9184	367.36	4336	433.6
767	8800	352.0	4112	411.2
768	9072	362.88	4320	432.0
769	8960	358.4	4432	443.2
770	8400	336.0	4112	411.2
771	8352	334.08	4144	414.4
772	8144	325.76	3824	382.4
773	7936	317.44	3760	376.0
774	7392	295.68	3504	350.4
775	8304	332.16	4112	411.2
776	8112	324.48	3888	388.8
777	7728	309.12	3776	377.6
778	7600	304.0	3424	342.4
779	8176	327.04	3680	368.0
780	8304	332.16	3712	371.2
781	7504	300.16	3408	340.8
782	7408	296.32	3408	340.8
783	7456	298.24	3440	344.0
784	7664	306.56	3520	352.0
785	7968	318.72	3712	371.2
786	7136	285.44	3328	332.8
787	7552	302.08	3376	337.6
788	8432	337.28	3904	390.4
789	8032	321.28	3808	380.8
790	7184	287.36	3264	326.4
791	7008	280.32	3200	320.0
792	7840	313.6	3568	356.8
793	7712	308.48	3584	358.4
794	7232	289.28	3328	332.8
795	0	nan	0	nan
796	0	nan	0	nan
797	0	nan	0	nan
798	6768	270.72	3200	320.0
799	0	nan	0	nan
800	0	nan	0	nan
801	0	nan	0	nan
802	0	nan	0	nan
803	0	nan	0	nan
804	0	nan	0	nan
805	0	nan	0	nan
806	7456	298.24	3360	336.0
807	9216	368.64	4320	432.0
808	9024	360.96	4496	449.6
809	8976	359.04	4512	451.2
810	9552	382.08	4928	492.8
811	9936	397.44	4928	492.8
812	10608	424.32	5552	555.2
813	10176	407.04	5216	521.6
814	9856	394.24	5120	512.0
815	10848	433.92	5824	582.4
816	10896	435.84	5696	569.6
817	11904	476.16	6176	617.6
818	11392	455.68	5888	588.8
819	10816	432.64	5840	584.0
820	10208	408.32	5472	547.2
821	9424	376.96	5184	518.4
822	10128	405.12	5408	540.8
823	10192	407.68	5232	523.2
824	9152	366.08	4848	484.8
825	9488	379.52	5216	521.6
826	9568	382.72	5408	540.8
827	9552	382.08	5120	512.0
828	9552	382.08	4912	491.2
829	9152	366.08	4624	462.4
830	8512	340.48	4176	417.6
831	9552	382.08	4944	494.4
832	9632	385.28	5136	513.6
833	8992	359.68	4752	475.2
834	8912	356.48	4384	438.4
835	9728	389.12	5344	534.4
836	10112	404.48	5488	548.8
837	9712	388.48	5168	516.8
838	9824	392.96	5296	529.6
839	10176	407.04	5776	577.6
840	10160	406.4	5888	588.8
841	9712	388.48	6048	604.8
842	10256	410.24	6272	627.2
843	10432	417.28	6144	614.4
844	9568	382.72	5168	516.8
845	10000	400.0	5632	563.2
846	10512	420.48	6224	622.4
847	10608	424.32	6080	608.0
848	10256	410.24	6240	624.0
849	10784	431.36	6336	633.6
850	10832	433.28	6144	614.4
851	10064	402.56	5856	585.6
852	9568	382.72	5568	556.8
853	9488	379.52	5168	516.8
854	9712	388.48	5488	548.8
855	9408	376.32	5232	523.2
856	9392	375.68	5072	507.2
857	9200	368.0	5136	513.6
858	9040	361.6	5456	545.6
859	8448	337.92	5056	505.6
860	9216	368.64	5104	510.4
861	10144	405.76	5648	564.8
862	10144	405.76	5536	553.6
863	9632	385.28	4928	492.8
864	9216	368.64	4848	484.8
865	9120	364.8	4304	430.4
866	9024	360.96	4288	428.8
867	9120	364.8	4576	457.6
868	9968	398.72	6112	611.2
869	9392	375.68	5552	555.2
870	10272	410.88	6224	622.4
871	9952	398.08	5680	568.0
872	9584	383.36	5728	572.8
873	10560	422.4	6320	632.0
874	10096	403.84	6176	617.6
875	9280	371.2	5552	555.2
876	9664	386.56	5776	577.6
877	10016	400.64	5584	558.4
878	9888	395.52	5536	553.6
879	8880	355.2	5136	513.6
880	8496	339.84	4944	494.4
881	8336	333.44	4560	456.0
882	7712	308.48	4432	443.2
883	7568	302.72	4192	419.2
884	7712	308.48	4144	414.4
885	7536	301.44	4160	416.0
886	7904	316.16	4480	448.0
887	7952	318.08	4752	475.2
888	8096	323.84	4672	467.2
889	8064	322.56	4544	454.4
890	8048	321.92	4208	420.8
891	8256	330.24	4352	435.2
892	8416	336.64	4288	428.8
893	7440	297.6	3392	339.2
894	6800	272.0	3120	312.0
895	7488	299.52	3840	384.0
896	6896	275.84	3552	355.2
897	7936	317.44	4064	406.4
898	7520	300.8	3904	390.4
899	7056	282.24	3696	369.6
900	7088	283.52	3728	372.8
901	7648	305.92	3856	385.6
902	7632	305.28	3776	377.6
903	7568	302.72	3712	371.2
904	7616	304.64	3824	382.4
905	0	nan	0	nan
906	0	nan	0	nan
907	6752	270.08	3424	342.4
908	0	nan	0	nan
909	6832	273.28	3568	356.8
910	0	nan	0	nan
911	0	nan	0	nan
912	0	nan	0	nan
913	0	nan	0	nan
914	0	nan	0	nan
915	0	nan	0	nan
916	0	nan	0	nan
917	0	nan	0	nan
918	8128	325.12	4336	433.6
919	8912	356.48	4912	491.2
920	8544	341.76	4224	422.4
921	9040	361.6	5168	516.8
922	8560	342.4	4256	425.6
923	8976	359.04	4800	480.0
924	7488	299.52	3520	352.0
925	8400	336.0	4560	456.0
926	8016	320.64	4336	433.6
927	7088	283.52	3904	390.4
928	7232	289.28	3968	396.8
929	7328	293.12	3824	382.4
930	7792	311.68	3936	393.6
931	7968	318.72	4400	440.0
932	8272	330.88	4656	465.6
933	8400	336.0	4800	480.0
934	8240	329.6	4464	446.4
935	8272	330.88	4336	433.6
936	8352	334.08	4368	436.8
937	8560	342.4	4720	472.0
938	8736	349.44	4784	478.4
939	8384	335.36	4288	428.8
940	8528	341.12	4672	467.2
941	7712	308.48	4000	400.0
942	7808	312.32	4528	452.8
943	7472	298.88	4400	440.0
944	7440	297.6	4336	433.6
945	7984	319.36	4432	443.2
946	7504	300.16	4176	417.6
947	8224	328.96	4528	452.8
948	8256	330.24	4768	476.8
949	7600	304.0	4048	404.8
950	7520	300.8	4064	406.4
951	7216	288.64	3536	353.6
952	8496	339.84	4336	433.6
953	7696	307.84	3872	387.2
954	7536	301.44	3840	384.0
955	7488	299.52	3856	385.6
956	7424	296.96	4176	417.6
957	7072	282.88	3824	382.4
958	7328	293.12	3904	390.4
959	7648	305.92	3776	377.6
960	8384	335.36	4160	416.0
961	8048	321.92	4336	433.6
962	7648	305.92	3664	366.4
963	9152	366.08	5344	534.4
964	9248	369.92	5280	528.0
965	9104	364.16	5040	504.0
966	9184	367.36	4912	491.2
967	9312	372.48	5120	512.0
968	8704	348.16	4672	467.2
969	8672	346.88	4432	443.2
970	9328	373.12	5296	529.6
971	9104	364.16	5056	505.6
972	9200	368.0	5168	516.8
973	8512	340.48	4896	489.6
974	8352	334.08	4800	480.0
975	8400	336.0	4896	489.6
976	8560	342.4	5104	510.4
977	7744	309.76	4464	446.4
978	7600	304.0	4160	416.0
979	7760	310.4	4176	417.6
980	8240	329.6	4656	465.6
981	6720	268.8	3440	344.0
982	7936	317.44	4224	422.4
983	7952	318.08	4224	422.4
984	7376	295.04	3728	372.8
985	7632	305.28	4192	419.2
986	7984	319.36	4496	449.6
987	7824	312.96	4000	400.0
988	8320	332.8	4960	496.0
989	7968	318.72	4640	464.0
990	7712	308.48	4272	427.2
991	7840	313.6	4352	435.2
992	7744	309.76	4416	441.6
993	8336	333.44	4704	470.4
994	8912	356.48	5216	521.6
995	8960	358.4	5248	524.8
996	8352	334.08	4832	483.2
997	8864	354.56	5008	500.8
998	8480	339.2	4544	454.4
999	9520	380.8	5392	539.2
1000	9296	371.84	5024	502.4
1001	8608	344.32	4688	468.8
1002	8128	325.12	4528	452.8
1003	7456	298.24	4080	408.0
1004	7936	317.44	4416	441.6
1005	7776	311.04	4144	414.4
1006	7728	309.12	4192	419.2
1007	8592	343.68	4784	478.4
1008	8272	330.88	4288	428.8
1009	7888	315.52	4032	403.2
1010	6576	263.04	3280	328.0
1011	8736	349.44	4640	464.0
1012	8432	337.28	4688	468.8
1013	8224	328.96	4512	451.2
1014	8592	343.68	4432	443.2
1015	8192	327.68	3776	377.6
1016	7344	293.76	3728	372.8
1017	8064	322.56	4688	468.8
1018	8336	333.44	4880	488.0
1019	7712	308.48	4448	444.8
1020	7680	307.2	4160	416.0
1021	7968	318.72	4048	404.8
1022	8416	336.64	4656	465.6
1023	7456	298.24	3808	380.8
1024	8352	334.08	4640	464.0
1025	8496	339.84	4832	483.2
1026	9328	373.12	5520	552.0
1027	9392	375.68	5600	560.0
1028	9040	361.6	5328	532.8
1029	9296	371.84	5424	542.4
1030	8816	352.64	4896	489.6
1031	8096	323.84	4320	432.0
1032	8528	341.12	4800	480.0
1033	7888	315.52	4192	419.2
1034	8240	329.6	4560	456.0
1035	8032	321.28	4416	441.6
1036	7296	291.84	4080	408.0
1037	7168	286.72	3872	387.2
1038	6960	278.4	3760	376.0
1039	7408	296.32	4144	414.4
1040	7200	288.0	3968	396.8
1041	7040	281.6	3872	387.2
1042	0	nan	0	nan
1043	6848	273.92	3504	350.4
1044	6624	264.96	3216	321.6
1045	0	nan	0	nan
1046	6864	274.56	3440	344.0
1047	6688	267.52	3216	321.6
1048	7424	296.96	3888	388.8
1049	6992	279.68	3808	380.8
1050	7024	280.96	3744	374.4
1051	7552	302.08	4016	401.6
1052	6976	279.04	3600	360.0
1053	0	nan	0	nan
1054	0	nan	0	nan
1055	6912	276.48	3472	347.2
1056	0	nan	0	nan
1057	0	nan	0	nan
1058	0	nan	0	nan
1059	0	nan	0	nan
1060	6960	278.4	3520	352.0
1061	0	nan	0	nan
1062	0	nan	0	nan
1063	0	nan	0	nan
1064	0	nan	0	nan
1065	0	nan	0	nan
1066	0	nan	0	nan
1067	0	nan	0	nan
1068	0	nan	0	nan
1069	0	nan	0	nan
1070	0	nan	0	nan
1071	0	nan	0	nan
1072	0	nan	0	nan
1073	0	nan	0	nan
1074	6624	264.96	3312	331.2
1075	0	nan	0	nan
1076	0	nan	0	nan
1077	0	nan	0	nan
1078	0	nan	0	nan
1079	0	nan	0	nan
1080	0	nan	0	nan
1081	0	nan	0	nan
1082	8320	332.8	4848	484.8
1083	8208	328.32	4544	454.4
1084	8784	351.36	4816	481.6
1085	8688	347.52	4704	470.4
1086	8224	328.96	4576	457.6
1087	8032	321.28	4128	412.8
1088	7632	305.28	4336	433.6
1089	7456	298.24	3984	398.4
1090	8400	336.0	4256	425.6
1091	8832	353.28	5152	515.2
1092	8752	350.08	5248	524.8
1093	8144	325.76	4576	457.6
1094	8352	334.08	5248	524.8
1095	8304	332.16	4992	499.2
1096	8016	320.64	4832	483.2
1097	7856	314.24	4384	438.4
1098	7424	296.96	3856	385.6
1099	7616	304.64	3904	390.4
1100	8800	352.0	5040	504.0
1101	9152	366.08	5056	505.6
1102	9408	376.32	4896	489.6
1103	7936	317.44	3872	387.2
1104	8384	335.36	4864	486.4
1105	8032	321.28	4480	448.0
1106	8128	325.12	4736	473.6
1107	7408	296.32	3984	398.4
1108	7152	286.08	3872	387.2
1109	7472	298.88	4096	409.6
1110	8688	347.52	4912	491.2
1111	9392	375.68	5440	544.0
1112	9104	364.16	4752	475.2
1113	9376	375.04	5328	532.8
1114	8960	358.4	5248	524.8
1115	8608	344.32	5424	542.4
1116	8736	349.44	5312	531.2
1117	8096	323.84	4688	468.8
1118	7872	314.88	4336	433.6
1119	8272	330.88	5024	502.4
1120	7872	314.88	4448	444.8
1121	8352	334.08	4640	464.0
1122	8864	354.56	5376	537.6
1123	7328	293.12	4064	406.4
1124	7568	302.72	4304	430.4
1125	7504	300.16	4208	420.8
1126	8208	328.32	4320	432.0
1127	9696	387.84	5696	569.6
1128	9456	378.24	5168	516.8
1129	9312	372.48	4912	491.2
1130	8544	341.76	4432	443.2
1131	8944	357.76	4848	484.8
1132	8688	347.52	4784	478.4
1133	8000	320.0	3888	388.8
1134	8416	336.64	4848	484.8
1135	8288	331.52	4640	464.0
1136	8016	320.64	4512	451.2
1137	8608	344.32	5152	515.2
1138	9200	368.0	5472	547.2
1139	9520	380.8	5728	572.8
1140	8880	355.2	5184	518.4
1141	9152	366.08	5296	529.6
1142	9056	362.24	5344	534.4
1143	9856	394.24	6016	601.6
1144	9616	384.64	5808	580.8
1145	9072	362.88	5472	547.2
1146	8640	345.6	5072	507.2
1147	8656	346.24	5248	524.8
1148	8544	341.76	5328	532.8
1149	8352	334.08	4976	497.6
1150	8080	323.2	4672	467.2
1151	8096	323.84	4432	443.2
1152	7728	309.12	3840	384.0
1153	8112	324.48	4368	436.8
1154	8512	340.48	4816	481.6
1155	8240	329.6	4480	448.0
1156	9488	379.52	4960	496.0
1157	9696	387.84	5104	510.4
1158	9088	363.52	4528	452.8
1159	9024	360.96	4640	464.0
1160	9072	362.88	4720	472.0
1161	9952	398.08	5136	513.6
1162	9232	369.28	4976	497.6
1163	9088	363.52	4608	460.8
1164	8672	346.88	4368	436.8
1165	9168	366.72	5072	507.2
1166	8768	350.72	4832	483.2
1167	9152	366.08	5408	540.8
1168	8544	341.76	4736	473.6
1169	8496	339.84	4720	472.0
1170	8640	345.6	4912	491.2
1171	8048	321.92	4512	451.2
1172	7968	318.72	4480	448.0
1173	8144	325.76	4496	449.6
1174	8640	345.6	4944	494.4
1175	8080	323.2	4256	425.6
1176	9552	382.08	5520	552.0
1177	9616	384.64	5568	556.8
1178	9024	360.96	5056	505.6
1179	8336	333.44	5056	505.6
1180	8240	329.6	4832	483.2
1181	8320	332.8	5040	504.0
1182	8224	328.96	4800	480.0
1183	7936	317.44	4352	435.2
1184	8288	331.52	4896	489.6
1185	8288	331.52	4816	481.6
1186	9472	378.88	5440	544.0
1187	8992	359.68	4752	475.2
1188	8896	355.84	4976	497.6
1189	8752	350.08	5248	524.8
1190	8512	340.48	4704	470.4
1191	8512	340.48	4960	496.0
1192	8880	355.2	4672	467.2
1193	8624	344.96	5120	512.0
1194	8432	337.28	4912	491.2
1195	8688	347.52	5216	521.6
1196	8368	334.72	4896	489.6
1197	8240	329.6	4688	468.8
1198	7792	311.68	4544	454.4
1199	8384	335.36	5024	502.4
1200	8480	339.2	5072	507.2
1201	8064	322.56	4512	451.2
1202	8720	348.8	5088	508.8
1203	8608	344.32	4832	483.2
1204	8272	330.88	4432	443.2
1205	7904	316.16	4528	452.8
1206	7440	297.6	4112	411.2
1207	7760	310.4	4576	457.6
1208	6960	278.4	3808	380.8
1209	7264	290.56	4272	427.2
1210	7952	318.08	4656	465.6
1211	7952	318.08	4560	456.0
1212	8240	329.6	4720	472.0
1213	7952	318.08	4720	472.0
1214	7792	311.68	4416	441.6
1215	7520	300.8	4192	419.2
1216	7328	293.12	3920	392.0
1217	8096	323.84	4480	448.0
1218	8528	341.12	4768	476.8
1219	9072	362.88	4896	489.6
1220	8688	347.52	4352	435.2
1221	7648	305.92	3840	384.0
1222	7424	296.96	3664	366.4
1223	7376	295.04	3808	380.8
1224	6640	265.6	3264	326.4
1225	6928	277.12	3504	350.4
1226	8528	341.12	4560	456.0
1227	8528	341.12	4352	435.2
1228	7024	280.96	3392	339.2
1229	7184	287.36	3936	393.6
1230	7280	291.2	4064	406.4
1231	7232	289.28	4144	414.4
1232	7504	300.16	4384	438.4
1233	7488	299.52	4336	433.6
1234	7904	316.16	4304	430.4
1235	7664	306.56	3936	393.6
1236	7808	312.32	4304	430.4
1237	7920	316.8	4208	420.8
1238	7776	311.04	4096	409.6
1239	7840	313.6	4240	424.0
1240	6992	279.68	3456	345.6
1241	6896	275.84	3792	379.2
1242	6976	279.04	3776	377.6
1243	0	nan	0	nan
1244	0	nan	0	nan
1245	0	nan	0	nan
1246	8176	327.04	5008	500.8
1247	6816	272.64	3456	345.6
1248	7792	311.68	4544	454.4
1249	7648	305.92	4368	436.8
1250	7744	309.76	4176	417.6
1251	8672	346.88	4832	483.2
1252	7344	293.76	3408	340.8
1253	8128	325.12	4816	481.6
1254	7312	292.48	3952	395.2
1255	7712	308.48	4560	456.0
1256	7264	290.56	3856	385.6
1257	7840	313.6	4480	448.0
1258	7664	306.56	4304	430.4
1259	7680	307.2	4336	433.6
1260	7808	312.32	4320	432.0
1261	8224	328.96	4448	444.8
1262	8736	349.44	4832	483.2
1263	9312	372.48	5344	534.4
1264	8864	354.56	4976	497.6
1265	8928	357.12	5104	510.4
1266	8528	341.12	4864	486.4
1267	8112	324.48	4224	422.4
1268	7088	283.52	3936	393.6
1269	7216	288.64	4304	430.4
1270	7216	288.64	4416	441.6
1271	0	nan	0	nan
1272	7376	295.04	4368	436.8
1273	7472	298.88	4160	416.0
1274	7680	307.2	4160	416.0
1275	7568	302.72	3968	396.8
1276	9440	377.6	5264	526.4
1277	6992	279.68	3296	329.6
1278	7456	298.24	4384	438.4
1279	7360	294.4	4080	408.0
1280	6960	278.4	3840	384.0
1281	6384	255.36	3440	344.0
1282	0	nan	0	nan
1283	7680	307.2	4336	433.6
1284	7936	317.44	4768	476.8
1285	7984	319.36	4272	427.2
1286	7808	312.32	4224	422.4
1287	7536	301.44	4448	444.8
1288	6560	262.4	3520	352.0
1289	0	nan	0	nan
1290	7120	284.8	3904	390.4
1291	7408	296.32	4032	403.2
1292	7424	296.96	4016	401.6
1293	7824	312.96	4160	416.0
1294	7488	299.52	4016	401.6
1295	8272	330.88	4656	465.6
1296	7280	291.2	3904	390.4
1297	7072	282.88	4208	420.8
1298	6736	269.44	3744	374.4
1299	7072	282.88	3984	398.4
1300	6544	261.76	3760	376.0
1301	6864	274.56	3952	395.2
1302	0	nan	0	nan
1303	0	nan	0	nan
1304	6880	275.2	3488	348.8
1305	6704	268.16	3744	374.4
1306	7008	280.32	3952	395.2
1307	6832	273.28	3648	364.8
1308	0	nan	0	nan
1309	0	nan	0	nan
1310	0	nan	0	nan
1311	0	nan	0	nan
1312	6864	274.56	3376	337.6
1313	0	nan	0	nan
1314	0	nan	0	nan
1315	0	nan	0	nan
1316	0	nan	0	nan
1317	0	nan	0	nan
1318	0	nan	0	nan
1319	0	nan	0	nan
1320	7200	288.0	3808	380.8
1321	7072	282.88	3808	380.8
1322	6864	274.56	3616	361.6
1323	0	nan	0	nan
1324	6816	272.64	3504	350.4
1325	0	nan	0	nan
1326	0	nan	0	nan
1327	0	nan	0	nan
1328	0	nan	0	nan
1329	6432	257.28	3360	336.0
1330	6688	267.52	3648	364.8
1331	0	nan	0	nan
1332	7472	298.88	3856	385.6
1333	7504	300.16	3984	398.4
1334	6736	269.44	3344	334.4
1335	6944	277.76	3584	358.4
1336	7552	302.08	3904	390.4
1337	7360	294.4	3792	379.2
1338	6944	277.76	3584	358.4
1339	0	nan	0	nan
1340	6672	266.88	3696	369.6
1341	0	nan	0	nan
1342	0	nan	0	nan
1343	0	nan	0	nan
1344	0	nan	0	nan
1345	0	nan	0	nan
1346	0	nan	0	nan
1347	0	nan	0	nan
1348	0	nan	0	nan
1349	0	nan	0	nan
1350	0	nan	0	nan
1351	6640	265.6	3296	329.6
1352	0	nan	0	nan
1353	6944	277.76	3632	363.2
1354	6816	272.64	3520	352.0
1355	6496	259.84	3424	342.4
1356	0	nan	0	nan
1357	6128	245.12	3264	326.4
1358	0	nan	0	nan
1359	0	nan	0	nan
1360	0	nan	0	nan
1361	0	nan	0	nan
1362	6624	264.96	3824	382.4
1363	0	nan	0	nan
1364	6352	254.08	3632	363.2
1365	0	nan	0	nan
1366	0	nan	0	nan
1367	0	nan	0	nan
1368	6800	272.0	3424	342.4
1369	0	nan	0	nan
1370	0	nan	0	nan
1371	6448	257.92	3280	328.0
1372	6528	261.12	3600	360.0
1373	6608	264.32	3568	356.8
1374	0	nan	0	nan
1375	0	nan	0	nan
1376	6432	257.28	3440	344.0
1377	0	nan	0	nan
1378	0	nan	0	nan
1379	0	nan	0	nan
1380	0	nan	0	nan
1381	0	nan	0	nan
1382	6576	263.04	3408	340.8
1383	0	nan	0	nan
1384	6896	275.84	3376	337.6
1385	6880	275.2	3744	374.4
1386	0	nan	0	nan
1387	0	nan	0	nan
1388	0	nan	0	nan
1389	0	nan	0	nan
1390	0	nan	0	nan
1391	0	nan	0	nan
1392	0	nan	0	nan
1393	0	nan	0	nan
1394	0	nan	0	nan
1395	0	nan	0	nan
1396	0	nan	0	nan
1397	0	nan	0	nan
1398	0	nan	0	nan
1399	0	nan	0	nan
1400	0	nan	0	nan
1401	0	nan	0	nan
1402	0	nan	0	nan
1403	0	nan	0	nan
1404	7120	284.8	4016	401.6
1405	7616	304.64	4448	444.8
1406	7616	304.64	4416	441.6
1407	7392	295.68	4240	424.0
1408	7088	283.52	4064	406.4
1409	6880	275.2	3776	377.6
1410	7440	297.6	4224	422.4
1411	7392	295.68	4016	401.6
1412	7008	280.32	3488	348.8
1413	0	nan	0	nan
1414	7088	283.52	4064	406.4
1415	6960	278.4	4176	417.6
1416	6912	276.48	4064	406.4
1417	6544	261.76	3968	396.8
1418	0	nan	0	nan
1419	6576	263.04	3760	376.0
1420	0	nan	0	nan
1421	0	nan	0	nan
1422	0	nan	0	nan
1423	0	nan	0	nan
1424	0	nan	0	nan
1425	0	nan	0	nan
1426	0	nan	0	nan
1427	0	nan	0	nan
1428	0	nan	0	nan
1429	0	nan	0	nan
1430	0	nan	0	nan
1431	0	nan	0	nan
1432	0	nan	0	nan
1433	0	nan	0	nan
1434	0	nan	0	nan
1435	6640	265.6	3712	371.2
1436	6144	245.76	3408	340.8
1437	0	nan	0	nan
1438	0	nan	0	nan
1439	0	nan	0	nan
1440	0	nan	0	nan
1441	0	nan	0	nan
1442	0	nan	0	nan
1443	0	nan	0	nan
1444	0	nan	0	nan
1445	0	nan	0	nan
1446	0	nan	0	nan
1447	0	nan	0	nan
1448	0	nan	0	nan
1449	0	nan	0	nan
1450	0	nan	0	nan
1451	0	nan	0	nan
1452	0	nan	0	nan
1453	0	nan	0	nan
1454	0	nan	0	nan
1455	0	nan	0	nan
1456	0	nan	0	nan
1457	0	nan	0	nan
1458	0	nan	0	nan
1459	0	nan	0	nan
1460	0	nan	0	nan
1461	0	nan	0	nan
1462	0	nan	0	nan
1463	0	nan	0	nan
1464	0	nan	0	nan
1465	0	nan	0	nan
1466	0	nan	0	nan
1467	0	nan	0	nan
1468	0	nan	0	nan
1469	0	nan	0	nan
1470	0	nan	0	nan
1471	0	nan	0	nan
1472	0	nan	0	nan
1473	7408	296.32	4048	404.8
1474	7488	299.52	4224	422.4
1475	7088	283.52	3840	384.0
1476	7952	318.08	4688	468.8
1477	7872	314.88	4656	465.6
1478	7072	282.88	3600	360.0
1479	7456	298.24	4160	416.0
1480	7344	293.76	4448	444.8
1481	6048	241.92	3552	355.2
1482	6784	271.36	3904	390.4
1483	6752	270.08	3728	372.8
1484	7136	285.44	4016	401.6
1485	7488	299.52	4112	411.2
1486	7456	298.24	4112	411.2
1487	7376	295.04	3968	396.8
1488	8736	349.44	4752	475.2
1489	8416	336.64	4832	483.2
1490	7856	314.24	4368	436.8
1491	7712	308.48	4112	411.2
1492	7744	309.76	4032	403.2
1493	6816	272.64	3552	355.2
1494	0	nan	0	nan
1495	0	nan	0	nan
1496	7088	283.52	3984	398.4
1497	7296	291.84	4176	417.6
1498	6416	256.64	3696	369.6
1499	7600	304.0	4432	443.2
1500	6912	276.48	3696	369.6
1501	7120	284.8	3920	392.0
1502	6864	274.56	3808	380.8
1503	6576	263.04	3760	376.0
1504	6432	257.28	3616	361.6
1505	6528	261.12	3520	352.0
1506	0	nan	0	nan
1507	6496	259.84	3792	379.2
1508	6672	266.88	3664	366.4
1509	6560	262.4	3760	376.0
1510	0	nan	0	nan
1511	7712	308.48	4544	454.4
1512	7392	295.68	4224	422.4
1513	7184	287.36	4320	432.0
1514	7120	284.8	3616	361.6
1515	8240	329.6	4768	476.8
1516	7600	304.0	4144	414.4
1517	7584	303.36	4112	411.2
1518	7664	306.56	3968	396.8
1519	7120	284.8	3600	360.0
1520	0	nan	0	nan
1521	6560	262.4	3360	336.0
1522	0	nan	0	nan
1523	0	nan	0	nan
1524	0	nan	0	nan
1525	0	nan	0	nan
1526	0	nan	0	nan
1527	0	nan	0	nan
1528	0	nan	0	nan
1529	0	nan	0	nan
1530	6688	267.52	3488	348.8
1531	6672	266.88	3472	347.2
1532	0	nan	0	nan
1533	0	nan	0	nan
1534	0	nan	0	nan
1535	0	nan	0	nan
1536	0	nan	0	nan
1537	6592	263.68	3728	372.8
1538	7232	289.28	4032	403.2
1539	6816	272.64	3840	384.0
1540	7936	317.44	4688	468.8
1541	7328	293.12	3840	384.0
1542	6624	264.96	3408	340.8
1543	6320	252.8	3344	334.4
1544	0	nan	0	nan
1545	0	nan	0	nan
1546	6688	267.52	3136	313.6
1547	7328	293.12	3728	372.8
1548	6720	268.8	3280	328.0
1549	0	nan	0	nan
1550	0	nan	0	nan
1551	6784	271.36	3440	344.0
1552	0	nan	0	nan
1553	0	nan	0	nan
1554	0	nan	0	nan
1555	0	nan	0	nan
1556	0	nan	0	nan
1557	0	nan	0	nan
1558	0	nan	0	nan
1559	0	nan	0	nan
1560	0	nan	0	nan
1561	0	nan	0	nan
1562	0	nan	0	nan
1563	0	nan	0	nan
1564	0	nan	0	nan
1565	0	nan	0	nan
1566	0	nan	0	nan
1567	0	nan	0	nan
1568	0	nan	0	nan
1569	0	nan	0	nan
1570	0	nan	0	nan
1571	0	nan	0	nan
1572	0	nan	0	nan
1573	0	nan	0	nan
1574	0	nan	0	nan
1575	0	nan	0	nan
1576	0	nan	0	nan
1577	0	nan	0	nan
1578	0	nan	0	nan
1579	0	nan	0	nan
1580	0	nan	0	nan
1581	7264	290.56	4080	408.0
1582	0	nan	0	nan
1583	0	nan	0	nan
1584	6464	258.56	3376	337.6
1585	0	nan	0	nan
1586	0	nan	0	nan
1587	0	nan	0	nan
1588	0	nan	0	nan
1589	0	nan	0	nan
1590	0	nan	0	nan
1591	0	nan	0	nan
1592	0	nan	0	nan
1593	0	nan	0	nan
1594	6832	273.28	3552	355.2
1595	0	nan	0	nan
1596	7040	281.6	3632	363.2
1597	7184	287.36	3792	379.2
1598	7584	303.36	3936	393.6
1599	7424	296.96	4000	400.0
1600	6784	271.36	3728	372.8
1601	6480	259.2	3456	345.6
1602	8080	323.2	4448	444.8
1603	8096	323.84	4608	460.8
1604	7808	312.32	4608	460.8
1605	6880	275.2	4112	411.2
1606	7104	284.16	4032	403.2
1607	7264	290.56	4032	403.2
1608	7584	303.36	4512	451.2
1609	7792	311.68	4672	467.2
1610	7696	307.84	4608	460.8
1611	0	nan	0	nan
1612	7920	316.8	3920	392.0
1613	10784	431.36	6336	633.6
1614	10960	438.4	6832	683.2
1615	10000	400.0	5968	596.8
1616	9424	376.96	5632	563.2
1617	7856	314.24	3984	398.4
1618	8528	341.12	5120	512.0
1619	7648	305.92	4256	425.6
1620	6464	258.56	3328	332.8
1621	0	nan	0	nan
1622	9280	371.2	4848	484.8
1623	10160	406.4	5520	552.0
1624	10384	415.36	5680	568.0
1625	10416	416.64	5520	552.0
1626	9264	370.56	4752	475.2
1627	0	nan	0	nan
1628	9392	375.68	4880	488.0
1629	9664	386.56	5120	512.0
1630	9952	398.08	5328	532.8
1631	6960	278.4	3776	377.6
1632	10032	401.28	5408	540.8
1633	10336	413.44	5808	580.8
1634	9840	393.6	5472	547.2
1635	8672	346.88	4560	456.0
1636	9024	360.96	4880	488.0
1637	9024	360.96	4672	467.2
1638	9952	398.08	5504	550.4
1639	9936	397.44	5520	552.0
1640	8992	359.68	5072	507.2
1641	8064	322.56	4592	459.2
1642	9568	382.72	5440	544.0
1643	10112	404.48	5776	577.6
1644	8528	341.12	4864	486.4
1645	8208	328.32	4544	454.4
1646	7520	300.8	4224	422.4
1647	6608	264.32	3520	352.0
1648	8976	359.04	4864	486.4
1649	9008	360.32	5120	512.0
1650	7440	297.6	3920	392.0
1651	7952	318.08	4336	433.6
1652	7392	295.68	3824	382.4
1653	7104	284.16	3552	355.2
1654	9616	384.64	5264	526.4
1655	10000	400.0	5824	582.4
1656	9808	392.32	5392	539.2
1657	9872	394.88	5264	526.4
1658	9408	376.32	4848	484.8
1659	7088	283.52	3616	361.6
1660	8768	350.72	4384	438.4
1661	8400	336.0	4368	436.8
1662	8496	339.84	4448	444.8
1663	7504	300.16	3840	384.0
1664	7088	283.52	3584	358.4
1665	8192	327.68	4464	446.4
1666	8880	355.2	4928	492.8
1667	8976	359.04	5120	512.0
1668	8960	358.4	4976	497.6
1669	9200	368.0	5104	510.4
1670	9680	387.2	5536	553.6
1671	9344	373.76	4960	496.0
1672	8128	325.12	4416	441.6
1673	7904	316.16	4352	435.2
1674	8128	325.12	4192	419.2
1675	9024	360.96	4832	483.2
1676	9296	371.84	4784	478.4
1677	8800	352.0	4880	488.0
1678	7504	300.16	4080	408.0
1679	9040	361.6	5472	547.2
1680	9200	368.0	4816	481.6
1681	0	nan	0	nan
1682	0	nan	0	nan
1683	0	nan	0	nan
1684	0	nan	0	nan
1685	0	nan	0	nan
1686	0	nan	0	nan
1687	0	nan	0	nan
1688	0	nan	0	nan
1689	0	nan	0	nan
1690	0	nan	0	nan
1691	8400	336.0	4752	475.2
1692	7040	281.6	3696	369.6
1693	8624	344.96	5024	502.4
1694	9648	385.92	5744	574.4
1695	9744	389.76	5600	560.0
1696	9200	368.0	4560	456.0
1697	10960	438.4	6272	627.2
1698	10320	412.8	5552	555.2
1699	9760	390.4	5600	560.0
1700	10224	408.96	5776	577.6
1701	11712	468.48	6560	656.0
1702	10384	415.36	5760	576.0
1703	9824	392.96	5664	566.4
1704	9888	395.52	5600	560.0
1705	10016	400.64	5696	569.6
1706	10048	401.92	5680	568.0
1707	11104	444.16	5936	593.6
1708	10816	432.64	5728	572.8
1709	10336	413.44	5344	534.4
1710	10896	435.84	5856	585.6
1711	9904	396.16	5440	544.0
1712	10080	403.2	5712	571.2
1713	10560	422.4	5808	580.8
1714	9696	387.84	4992	499.2
1715	8752	350.08	4320	432.0
1716	9456	378.24	4720	472.0
1717	9952	398.08	4912	491.2
1718	11152	446.08	5632	563.2
1719	9728	389.12	4656	465.6
1720	9120	364.8	4448	444.8
1721	8688	347.52	4208	420.8
1722	10000	400.0	4896	489.6
1723	8608	344.32	4160	416.0
1724	8880	355.2	4336	433.6
1725	9136	365.44	4752	475.2
1726	8128	325.12	4288	428.8
1727	7952	318.08	4080	408.0
1728	7760	310.4	4016	401.6
