# Supplementary material for: An epifluorescence microscope design for naturalistic behavior and cellular activity in freely moving Caenorhabditis elegans
Source: Nat Commun. 2026 May 19;17:4411. doi: 10.1038/s41467-026-72709-w (PMC13187321; doi:10.1038/s41467-026-72709-w)
Supplement: Supplementary file 8 — Source data [file 41467_2026_72709_MOESM8_ESM.zip › fig3 ASH/TQ5856/worm3R.csv]

frame	25px_sum	25px_mean	10px_sum	10px_mean
0	18848	753.92	8128	812.8
1	17840	713.6	7424	742.4
2	0	nan	0	nan
3	17680	707.2	7376	737.6
4	21920	876.8	9664	966.4
5	21392	855.68	9456	945.6
6	21504	860.16	9344	934.4
7	21536	861.44	9456	945.6
8	19904	796.16	8480	848.0
9	19456	778.24	8512	851.2
10	19056	762.24	8320	832.0
11	17776	711.04	7456	745.6
12	0	nan	0	nan
13	0	nan	0	nan
14	0	nan	0	nan
15	20512	820.48	8944	894.4
16	0	nan	0	nan
17	0	nan	0	nan
18	18880	755.2	8064	806.4
19	0	nan	0	nan
20	0	nan	0	nan
21	0	nan	0	nan
22	20448	817.92	9152	915.2
23	25712	1028.48	13024	1302.4
24	24160	966.4	11792	1179.2
25	19728	789.12	8592	859.2
26	20752	830.08	9184	918.4
27	21552	862.08	9392	939.2
28	20576	823.04	9136	913.6
29	20960	838.4	9088	908.8
30	21760	870.4	9664	966.4
31	21360	854.4	9264	926.4
32	0	nan	0	nan
33	0	nan	0	nan
34	0	nan	0	nan
35	20704	828.16	9184	918.4
36	23456	938.24	11632	1163.2
37	24240	969.6	12496	1249.6
38	23328	933.12	11872	1187.2
39	21056	842.24	10304	1030.4
40	20272	810.88	9088	908.8
41	20160	806.4	8784	878.4
42	0	nan	0	nan
43	20240	809.6	8672	867.2
44	21392	855.68	9328	932.8
45	21328	853.12	9120	912.0
46	0	nan	0	nan
47	20752	830.08	9248	924.8
48	21552	862.08	9632	963.2
49	21744	869.76	9600	960.0
50	20400	816.0	8944	894.4
51	20032	801.28	8896	889.6
52	20016	800.64	9008	900.8
53	20416	816.64	9104	910.4
54	20432	817.28	9088	908.8
55	19056	762.24	8080	808.0
56	18016	720.64	7600	760.0
57	20000	800.0	8752	875.2
58	21392	855.68	9680	968.0
59	19936	797.44	8816	881.6
60	22016	880.64	10592	1059.2
61	23776	951.04	11856	1185.6
62	26352	1054.08	14256	1425.6
63	24064	962.56	12480	1248.0
64	20480	819.2	9488	948.8
65	19008	760.32	8480	848.0
66	19536	781.44	8544	854.4
67	19824	792.96	8544	854.4
68	0	nan	0	nan
69	19472	778.88	8448	844.8
70	19952	798.08	9168	916.8
71	18640	745.6	7936	793.6
72	19520	780.8	8672	867.2
73	20624	824.96	9248	924.8
74	20704	828.16	9184	918.4
75	21440	857.6	10208	1020.8
76	23472	938.88	11904	1190.4
77	22992	919.68	11408	1140.8
78	24176	967.04	12384	1238.4
79	22400	896.0	10784	1078.4
80	18832	753.28	7952	795.2
81	20944	837.76	9584	958.4
82	21696	867.84	10112	1011.2
83	20768	830.72	9712	971.2
84	19920	796.8	9184	918.4
85	18480	739.2	8048	804.8
86	19152	766.08	8912	891.2
87	19888	795.52	9856	985.6
88	20816	832.64	10480	1048.0
89	20432	817.28	9936	993.6
90	18928	757.12	8688	868.8
91	17920	716.8	7920	792.0
92	16288	651.52	6976	697.6
93	16592	663.68	6912	691.2
94	0	nan	0	nan
95	0	nan	0	nan
96	0	nan	0	nan
97	0	nan	0	nan
98	0	nan	0	nan
99	0	nan	0	nan
100	13792	551.68	5744	574.4
101	15088	603.52	6192	619.2
102	18336	733.44	8240	824.0
103	17536	701.44	7360	736.0
104	19936	797.44	9280	928.0
105	19488	779.52	8896	889.6
106	18608	744.32	8256	825.6
107	18576	743.04	8208	820.8
108	18944	757.76	8240	824.0
109	17376	695.04	7424	742.4
110	20512	820.48	9248	924.8
111	20176	807.04	9040	904.0
112	19472	778.88	8912	891.2
113	18496	739.84	8160	816.0
114	19088	763.52	8480	848.0
115	21360	854.4	10864	1086.4
116	20768	830.72	9808	980.8
117	20112	804.48	9776	977.6
118	19456	778.24	8832	883.2
119	19216	768.64	8560	856.0
120	18784	751.36	8208	820.8
121	17968	718.72	7632	763.2
122	0	nan	0	nan
123	0	nan	0	nan
124	18288	731.52	7776	777.6
125	19456	778.24	8448	844.8
126	19696	787.84	9024	902.4
127	21360	854.4	10320	1032.0
128	20512	820.48	9392	939.2
129	21344	853.76	10576	1057.6
130	20944	837.76	10288	1028.8
131	20592	823.68	9488	948.8
132	21424	856.96	10064	1006.4
133	21200	848.0	9648	964.8
134	19840	793.6	8656	865.6
135	0	nan	0	nan
136	20480	819.2	9056	905.6
137	19776	791.04	8736	873.6
138	19440	777.6	8448	844.8
139	21392	855.68	9856	985.6
140	19200	768.0	8432	843.2
141	20672	826.88	10112	1011.2
142	21504	860.16	10672	1067.2
143	19728	789.12	9408	940.8
144	18944	757.76	8512	851.2
145	18960	758.4	8576	857.6
146	18832	753.28	8080	808.0
147	18048	721.92	7680	768.0
148	17952	718.08	7504	750.4
149	19344	773.76	8736	873.6
150	0	nan	0	nan
151	20352	814.08	9104	910.4
152	20688	827.52	9376	937.6
153	0	nan	0	nan
154	20560	822.4	9040	904.0
155	19488	779.52	8480	848.0
156	20192	807.68	8880	888.0
157	19312	772.48	8368	836.8
158	18944	757.76	8304	830.4
159	18848	753.92	8352	835.2
160	16624	664.96	6848	684.8
161	0	nan	0	nan
162	16288	651.52	6832	683.2
163	17584	703.36	7472	747.2
164	0	nan	0	nan
165	0	nan	0	nan
166	0	nan	0	nan
167	18896	755.84	8432	843.2
168	18880	755.2	8432	843.2
169	19248	769.92	8480	848.0
170	20080	803.2	9120	912.0
171	18032	721.28	7824	782.4
172	17328	693.12	7552	755.2
173	17328	693.12	7536	753.6
174	16368	654.72	6832	683.2
175	16064	642.56	6640	664.0
176	15952	638.08	6688	668.8
177	0	nan	0	nan
178	0	nan	0	nan
179	0	nan	0	nan
180	16720	668.8	7008	700.8
181	16528	661.12	7008	700.8
182	0	nan	0	nan
183	16864	674.56	7040	704.0
184	0	nan	0	nan
185	0	nan	0	nan
186	0	nan	0	nan
187	15520	620.8	6496	649.6
188	14976	599.04	6208	620.8
189	15104	604.16	6208	620.8
190	0	nan	0	nan
191	14736	589.44	6048	604.8
192	15536	621.44	6336	633.6
193	15792	631.68	6544	654.4
194	15408	616.32	6352	635.2
195	0	nan	0	nan
196	0	nan	0	nan
197	14928	597.12	6176	617.6
198	15168	606.72	6288	628.8
199	15680	627.2	6480	648.0
200	0	nan	0	nan
201	14928	597.12	6304	630.4
202	0	nan	0	nan
203	0	nan	0	nan
204	0	nan	0	nan
205	0	nan	0	nan
206	0	nan	0	nan
207	0	nan	0	nan
208	0	nan	0	nan
209	0	nan	0	nan
210	0	nan	0	nan
211	15456	618.24	6592	659.2
212	14992	599.68	6272	627.2
213	14880	595.2	6144	614.4
214	15104	604.16	6256	625.6
215	15200	608.0	6400	640.0
216	15680	627.2	6560	656.0
217	15232	609.28	6288	628.8
218	15664	626.56	6480	648.0
219	0	nan	0	nan
220	15696	627.84	6480	648.0
221	15888	635.52	6496	649.6
222	16096	643.84	6752	675.2
223	15680	627.2	6512	651.2
224	16432	657.28	6880	688.0
225	17200	688.0	7264	726.4
226	16640	665.6	6960	696.0
227	16528	661.12	6912	691.2
228	16592	663.68	6832	683.2
229	16096	643.84	6688	668.8
230	16816	672.64	7008	700.8
231	16928	677.12	7136	713.6
232	16144	645.76	6656	665.6
233	15808	632.32	6560	656.0
234	0	nan	0	nan
235	16256	650.24	6912	691.2
236	16736	669.44	7200	720.0
237	16352	654.08	7008	700.8
238	16064	642.56	6880	688.0
239	16912	676.48	7440	744.0
240	15456	618.24	6560	656.0
241	15488	619.52	6512	651.2
242	15584	623.36	6560	656.0
243	15408	616.32	6464	646.4
244	15872	634.88	6672	667.2
245	16528	661.12	6928	692.8
246	0	nan	0	nan
247	0	nan	0	nan
248	17600	704.0	7456	745.6
249	17648	705.92	7664	766.4
250	19440	777.6	8736	873.6
251	20816	832.64	9584	958.4
252	19488	779.52	8864	886.4
253	19472	778.88	8880	888.0
254	19232	769.28	8576	857.6
255	0	nan	0	nan
256	18384	735.36	8160	816.0
257	18672	746.88	8032	803.2
258	0	nan	0	nan
259	0	nan	0	nan
260	0	nan	0	nan
261	0	nan	0	nan
262	0	nan	0	nan
263	0	nan	0	nan
264	0	nan	0	nan
265	17472	698.88	7744	774.4
266	16608	664.32	7072	707.2
267	16256	650.24	6880	688.0
268	15648	625.92	6496	649.6
269	15840	633.6	6688	668.8
270	16240	649.6	6880	688.0
271	16608	664.32	7008	700.8
272	15920	636.8	6800	680.0
273	15648	625.92	6480	648.0
274	15536	621.44	6448	644.8
275	17040	681.6	7264	726.4
276	16800	672.0	7200	720.0
277	16448	657.92	6896	689.6
278	16464	658.56	6944	694.4
279	16192	647.68	6720	672.0
280	0	nan	0	nan
281	0	nan	0	nan
282	16240	649.6	6832	683.2
283	16320	652.8	6848	684.8
284	15632	625.28	6576	657.6
285	0	nan	0	nan
286	15248	609.92	6416	641.6
287	15520	620.8	6528	652.8
288	16064	642.56	6720	672.0
289	16304	652.16	6880	688.0
290	0	nan	0	nan
291	16864	674.56	7168	716.8
292	0	nan	0	nan
293	0	nan	0	nan
294	0	nan	0	nan
295	17504	700.16	7648	764.8
296	17296	691.84	7472	747.2
297	17264	690.56	7424	742.4
298	16704	668.16	7104	710.4
299	16592	663.68	7040	704.0
300	16304	652.16	6896	689.6
301	16576	663.04	7120	712.0
302	15808	632.32	6672	667.2
303	0	nan	0	nan
304	15056	602.24	6320	632.0
305	15200	608.0	6416	641.6
306	15328	613.12	6464	646.4
307	16416	656.64	6944	694.4
308	16640	665.6	7136	713.6
309	16432	657.28	6928	692.8
310	0	nan	0	nan
311	16432	657.28	6912	691.2
312	16240	649.6	6752	675.2
313	16672	666.88	7120	712.0
314	0	nan	0	nan
315	0	nan	0	nan
316	17136	685.44	7104	710.4
317	17216	688.64	7264	726.4
318	16784	671.36	7088	708.8
319	18224	728.96	7792	779.2
320	0	nan	0	nan
321	18592	743.68	7984	798.4
322	0	nan	0	nan
323	0	nan	0	nan
324	17200	688.0	7440	744.0
325	17392	695.68	7440	744.0
326	16416	656.64	6912	691.2
327	16192	647.68	6752	675.2
328	16864	674.56	7184	718.4
329	16960	678.4	7184	718.4
330	16736	669.44	7040	704.0
331	16864	674.56	7200	720.0
332	16080	643.2	6704	670.4
333	15920	636.8	6752	675.2
334	15888	635.52	6720	672.0
335	16800	672.0	7184	718.4
336	17344	693.76	7360	736.0
337	17024	680.96	7280	728.0
338	16320	652.8	6896	689.6
339	0	nan	0	nan
340	15520	620.8	6400	640.0
341	16576	663.04	7120	712.0
342	0	nan	0	nan
343	16528	661.12	6832	683.2
344	16208	648.32	6784	678.4
345	16256	650.24	6816	681.6
346	16304	652.16	6912	691.2
347	15856	634.24	6624	662.4
348	15664	626.56	6560	656.0
349	16144	645.76	6720	672.0
350	16064	642.56	6640	664.0
351	16288	651.52	6992	699.2
352	0	nan	0	nan
353	15584	623.36	6528	652.8
354	0	nan	0	nan
355	0	nan	0	nan
356	0	nan	0	nan
357	0	nan	0	nan
358	0	nan	0	nan
359	0	nan	0	nan
360	0	nan	0	nan
361	0	nan	0	nan
362	0	nan	0	nan
363	0	nan	0	nan
364	0	nan	0	nan
365	0	nan	0	nan
366	0	nan	0	nan
367	0	nan	0	nan
368	0	nan	0	nan
369	0	nan	0	nan
370	0	nan	0	nan
371	0	nan	0	nan
372	0	nan	0	nan
373	15328	613.12	6480	648.0
374	0	nan	0	nan
375	0	nan	0	nan
376	0	nan	0	nan
377	19904	796.16	8592	859.2
378	19840	793.6	8544	854.4
379	0	nan	0	nan
380	0	nan	0	nan
381	0	nan	0	nan
382	0	nan	0	nan
383	0	nan	0	nan
384	0	nan	0	nan
385	0	nan	0	nan
386	16368	654.72	6896	689.6
387	17504	700.16	7600	760.0
388	18128	725.12	7888	788.8
389	17648	705.92	7776	777.6
390	17440	697.6	7472	747.2
391	17792	711.68	7648	764.8
392	0	nan	0	nan
393	0	nan	0	nan
394	21728	869.12	9584	958.4
395	0	nan	0	nan
396	0	nan	0	nan
397	0	nan	0	nan
398	0	nan	0	nan
399	18560	742.4	8096	809.6
400	16608	664.32	6976	697.6
401	16864	674.56	7120	712.0
402	17056	682.24	7200	720.0
403	0	nan	0	nan
404	0	nan	0	nan
405	0	nan	0	nan
406	0	nan	0	nan
407	0	nan	0	nan
408	0	nan	0	nan
409	0	nan	0	nan
410	0	nan	0	nan
411	17872	714.88	7616	761.6
412	17744	709.76	7680	768.0
413	18464	738.56	8144	814.4
414	18528	741.12	7984	798.4
415	17584	703.36	7776	777.6
416	17168	686.72	7440	744.0
417	17584	703.36	7488	748.8
418	16592	663.68	6976	697.6
419	0	nan	0	nan
420	0	nan	0	nan
421	0	nan	0	nan
422	0	nan	0	nan
423	19776	791.04	8928	892.8
424	20240	809.6	9136	913.6
425	0	nan	0	nan
426	21456	858.24	10128	1012.8
427	19920	796.8	8848	884.8
428	19120	764.8	8448	844.8
429	19760	790.4	8736	873.6
430	18640	745.6	8144	814.4
431	17664	706.56	7408	740.8
432	17680	707.2	7504	750.4
433	17232	689.28	7248	724.8
434	0	nan	0	nan
435	18608	744.32	8160	816.0
436	0	nan	0	nan
437	0	nan	0	nan
438	18272	730.88	7920	792.0
439	0	nan	0	nan
440	0	nan	0	nan
441	16624	664.96	6960	696.0
442	17296	691.84	7344	734.4
443	17184	687.36	7296	729.6
444	16720	668.8	7104	710.4
445	16512	660.48	7120	712.0
446	15776	631.04	6560	656.0
447	16128	645.12	6672	667.2
448	16624	664.96	7072	707.2
449	16080	643.2	6768	676.8
450	16576	663.04	7024	702.4
451	15488	619.52	6448	644.8
452	0	nan	0	nan
453	15824	632.96	6624	662.4
454	16016	640.64	6656	665.6
455	16352	654.08	6816	681.6
456	16160	646.4	6640	664.0
457	16992	679.68	7184	718.4
458	16880	675.2	7168	716.8
459	16800	672.0	7184	718.4
460	16512	660.48	6864	686.4
461	15200	608.0	6320	632.0
462	15216	608.64	6400	640.0
463	15456	618.24	6400	640.0
464	15312	612.48	6320	632.0
465	15504	620.16	6480	648.0
466	15088	603.52	6208	620.8
467	0	nan	0	nan
468	0	nan	0	nan
469	15744	629.76	6544	654.4
470	15360	614.4	6400	640.0
471	15504	620.16	6480	648.0
472	15696	627.84	6496	649.6
473	15824	632.96	6672	667.2
474	16224	648.96	6752	675.2
475	15872	634.88	6608	660.8
476	18224	728.96	7776	777.6
477	17344	693.76	7408	740.8
478	17584	703.36	7632	763.2
479	16864	674.56	7168	716.8
480	16240	649.6	6848	684.8
481	15520	620.8	6448	644.8
482	0	nan	0	nan
483	0	nan	0	nan
484	0	nan	0	nan
485	0	nan	0	nan
486	0	nan	0	nan
487	0	nan	0	nan
488	0	nan	0	nan
489	0	nan	0	nan
490	0	nan	0	nan
491	0	nan	0	nan
492	0	nan	0	nan
493	0	nan	0	nan
494	0	nan	0	nan
495	0	nan	0	nan
496	0	nan	0	nan
497	0	nan	0	nan
498	0	nan	0	nan
499	0	nan	0	nan
500	0	nan	0	nan
501	0	nan	0	nan
502	0	nan	0	nan
503	0	nan	0	nan
504	0	nan	0	nan
505	0	nan	0	nan
506	0	nan	0	nan
507	16736	669.44	6976	697.6
508	16752	670.08	7072	707.2
509	16080	643.2	6816	681.6
510	0	nan	0	nan
511	0	nan	0	nan
512	0	nan	0	nan
513	0	nan	0	nan
514	0	nan	0	nan
515	0	nan	0	nan
516	0	nan	0	nan
517	0	nan	0	nan
518	15680	627.2	6480	648.0
519	0	nan	0	nan
520	0	nan	0	nan
521	0	nan	0	nan
522	0	nan	0	nan
523	0	nan	0	nan
524	0	nan	0	nan
525	0	nan	0	nan
526	0	nan	0	nan
527	15712	628.48	6592	659.2
528	15456	618.24	6416	641.6
529	16144	645.76	6688	668.8
530	16496	659.84	6832	683.2
531	17376	695.04	7328	732.8
532	17040	681.6	7200	720.0
533	18160	726.4	7552	755.2
534	18256	730.24	7664	766.4
535	17616	704.64	7632	763.2
536	17520	700.8	7536	753.6
537	18128	725.12	7840	784.0
538	18320	732.8	7904	790.4
539	17648	705.92	7616	761.6
540	17344	693.76	7584	758.4
541	17488	699.52	7712	771.2
542	18384	735.36	8400	840.0
543	18672	746.88	8256	825.6
544	18384	735.36	7824	782.4
545	17392	695.68	7392	739.2
546	16672	666.88	6992	699.2
547	16480	659.2	6880	688.0
548	16976	679.04	7232	723.2
549	16560	662.4	6976	697.6
550	17360	694.4	7312	731.2
551	18224	728.96	7984	798.4
552	18112	724.48	7872	787.2
553	0	nan	0	nan
554	18688	747.52	8160	816.0
555	20432	817.28	8992	899.2
556	19584	783.36	8560	856.0
557	20528	821.12	9184	918.4
558	20576	823.04	9296	929.6
559	20688	827.52	9456	945.6
560	19376	775.04	8512	851.2
561	18560	742.4	8272	827.2
562	20208	808.32	9600	960.0
563	20736	829.44	10240	1024.0
564	21392	855.68	10880	1088.0
565	20672	826.88	10224	1022.4
566	19776	791.04	9664	966.4
567	20128	805.12	9744	974.4
568	20256	810.24	10016	1001.6
569	21584	863.36	11136	1113.6
570	19840	793.6	9280	928.0
571	18976	759.04	8544	854.4
572	19808	792.32	8736	873.6
573	19872	794.88	8608	860.8
574	0	nan	0	nan
575	18160	726.4	7760	776.0
576	20528	821.12	9536	953.6
577	19808	792.32	8928	892.8
578	20944	837.76	9664	966.4
579	21776	871.04	10528	1052.8
580	19456	778.24	8592	859.2
581	21040	841.6	9776	977.6
582	21232	849.28	9952	995.2
583	19824	792.96	9136	913.6
584	20112	804.48	9056	905.6
585	20256	810.24	9232	923.2
586	19328	773.12	8544	854.4
587	0	nan	0	nan
588	19424	776.96	8560	856.0
589	19184	767.36	8592	859.2
590	20640	825.6	9584	958.4
591	17712	708.48	8016	801.6
592	18512	740.48	8592	859.2
593	0	nan	0	nan
594	0	nan	0	nan
595	21904	876.16	10560	1056.0
596	0	nan	0	nan
597	20256	810.24	9328	932.8
598	19088	763.52	8496	849.6
599	20080	803.2	9424	942.4
600	19600	784.0	8928	892.8
601	18944	757.76	8224	822.4
602	20640	825.6	9744	974.4
603	21776	871.04	11040	1104.0
604	19920	796.8	9456	945.6
605	20128	805.12	9456	945.6
606	20208	808.32	9344	934.4
607	20848	833.92	9824	982.4
608	19344	773.76	8448	844.8
609	19520	780.8	8592	859.2
610	19440	777.6	8544	854.4
611	20784	831.36	9792	979.2
612	20608	824.32	9936	993.6
613	18112	724.48	8176	817.6
614	17568	702.72	8096	809.6
615	19520	780.8	9248	924.8
616	20352	814.08	9648	964.8
617	21568	862.72	10000	1000.0
618	20720	828.8	9264	926.4
619	19232	769.28	8416	841.6
620	19040	761.6	8576	857.6
621	19968	798.72	9680	968.0
622	18544	741.76	8704	870.4
623	18240	729.6	8384	838.4
624	17376	695.04	7840	784.0
625	17648	705.92	7968	796.8
626	17984	719.36	7888	788.8
627	17792	711.68	8176	817.6
628	18240	729.6	8672	867.2
629	18512	740.48	8304	830.4
630	18592	743.68	8704	870.4
631	18704	748.16	8672	867.2
632	16352	654.08	7024	702.4
633	18256	730.24	7984	798.4
634	19088	763.52	9024	902.4
635	19296	771.84	9104	910.4
636	19568	782.72	9312	931.2
637	20160	806.4	9392	939.2
638	20064	802.56	9072	907.2
639	20288	811.52	9312	931.2
640	18992	759.68	8480	848.0
641	18592	743.68	8464	846.4
642	19040	761.6	8720	872.0
643	19568	782.72	8960	896.0
644	19264	770.56	8768	876.8
645	18416	736.64	8256	825.6
646	17536	701.44	8032	803.2
647	17168	686.72	7600	760.0
648	18288	731.52	8272	827.2
649	19632	785.28	9216	921.6
650	18944	757.76	8560	856.0
651	18272	730.88	8240	824.0
652	17520	700.8	7568	756.8
653	18272	730.88	8032	803.2
654	16608	664.32	6976	697.6
655	18656	746.24	8256	825.6
656	18800	752.0	8368	836.8
657	19264	770.56	8464	846.4
658	18464	738.56	8256	825.6
659	18208	728.32	8272	827.2
660	20944	837.76	10560	1056.0
661	21664	866.56	10976	1097.6
662	20096	803.84	9488	948.8
663	19472	778.88	8592	859.2
664	19232	769.28	8528	852.8
665	18816	752.64	8560	856.0
666	18752	750.08	8384	838.4
667	19424	776.96	9232	923.2
668	20864	834.56	10464	1046.4
669	20800	832.0	10384	1038.4
670	19776	791.04	9424	942.4
671	20016	800.64	9664	966.4
672	19744	789.76	9264	926.4
673	18176	727.04	8192	819.2
674	18544	741.76	8624	862.4
675	18128	725.12	8224	822.4
676	19664	786.56	8864	886.4
677	18384	735.36	7984	798.4
678	18832	753.28	8288	828.8
679	0	nan	0	nan
680	19104	764.16	8592	859.2
681	18336	733.44	8176	817.6
682	16976	679.04	7408	740.8
683	18288	731.52	7840	784.0
684	17920	716.8	7840	784.0
685	19280	771.2	8960	896.0
686	18336	733.44	8256	825.6
687	19600	784.0	9040	904.0
688	19632	785.28	9264	926.4
689	19568	782.72	9040	904.0
690	19392	775.68	9152	915.2
691	19776	791.04	9104	910.4
692	19504	780.16	8752	875.2
693	20480	819.2	9008	900.8
694	20000	800.0	8896	889.6
695	19312	772.48	8576	857.6
696	19104	764.16	8512	851.2
697	19696	787.84	9104	910.4
698	19344	773.76	9088	908.8
699	20272	810.88	9616	961.6
700	18608	744.32	8592	859.2
701	19088	763.52	8656	865.6
702	18928	757.12	8512	851.2
703	19424	776.96	8720	872.0
704	17968	718.72	7888	788.8
705	17632	705.28	7488	748.8
706	17744	709.76	7568	756.8
707	19504	780.16	8896	889.6
708	19584	783.36	8720	872.0
709	19280	771.2	9120	912.0
710	18416	736.64	8448	844.8
711	21072	842.88	10112	1011.2
712	19392	775.68	8720	872.0
713	21680	867.2	10288	1028.8
714	21360	854.4	9840	984.0
715	20736	829.44	9392	939.2
716	20528	821.12	9216	921.6
717	20144	805.76	8784	878.4
718	19184	767.36	8400	840.0
719	19088	763.52	8688	868.8
720	19280	771.2	8672	867.2
721	20512	820.48	9424	942.4
722	19824	792.96	9136	913.6
723	20000	800.0	9248	924.8
724	19264	770.56	8960	896.0
725	17952	718.08	8352	835.2
726	19296	771.84	8992	899.2
727	0	nan	0	nan
728	19648	785.92	8688	868.8
729	0	nan	0	nan
730	0	nan	0	nan
731	18416	736.64	8272	827.2
732	19968	798.72	9488	948.8
733	19632	785.28	8688	868.8
734	20192	807.68	9920	992.0
735	19792	791.68	9120	912.0
736	19264	770.56	8592	859.2
737	19152	766.08	8416	841.6
738	19200	768.0	8304	830.4
739	0	nan	0	nan
740	0	nan	0	nan
741	0	nan	0	nan
742	20096	803.84	8496	849.6
743	20480	819.2	9200	920.0
744	19264	770.56	8288	828.8
745	18592	743.68	8144	814.4
746	18592	743.68	8304	830.4
747	17344	693.76	7440	744.0
748	0	nan	0	nan
749	17808	712.32	7728	772.8
750	0	nan	0	nan
751	16144	645.76	6720	672.0
752	17200	688.0	7328	732.8
753	16704	668.16	7232	723.2
754	16256	650.24	6912	691.2
755	16480	659.2	6944	694.4
756	16384	655.36	6832	683.2
757	18320	732.8	7936	793.6
758	18016	720.64	7728	772.8
759	18144	725.76	7904	790.4
760	16336	653.44	6928	692.8
761	15344	613.76	6416	641.6
762	0	nan	0	nan
763	0	nan	0	nan
764	15840	633.6	6576	657.6
765	16576	663.04	6832	683.2
766	15952	638.08	6640	664.0
767	15920	636.8	6624	662.4
768	16064	642.56	6672	667.2
769	15840	633.6	6608	660.8
770	15616	624.64	6528	652.8
771	15264	610.56	6384	638.4
772	15136	605.44	6256	625.6
773	14992	599.68	6208	620.8
774	15296	611.84	6336	633.6
775	0	nan	0	nan
776	0	nan	0	nan
777	0	nan	0	nan
778	0	nan	0	nan
779	0	nan	0	nan
780	0	nan	0	nan
781	0	nan	0	nan
782	0	nan	0	nan
783	0	nan	0	nan
784	0	nan	0	nan
785	0	nan	0	nan
786	0	nan	0	nan
787	0	nan	0	nan
788	0	nan	0	nan
789	0	nan	0	nan
790	0	nan	0	nan
791	0	nan	0	nan
792	0	nan	0	nan
793	0	nan	0	nan
794	0	nan	0	nan
795	0	nan	0	nan
796	0	nan	0	nan
797	0	nan	0	nan
798	0	nan	0	nan
799	0	nan	0	nan
800	0	nan	0	nan
801	0	nan	0	nan
802	0	nan	0	nan
803	0	nan	0	nan
804	0	nan	0	nan
805	0	nan	0	nan
806	0	nan	0	nan
807	0	nan	0	nan
808	0	nan	0	nan
809	0	nan	0	nan
810	14864	594.56	6208	620.8
811	15440	617.6	6512	651.2
812	16864	674.56	7104	710.4
813	16752	670.08	7040	704.0
814	15968	638.72	6656	665.6
815	16176	647.04	6784	678.4
816	16720	668.8	7088	708.8
817	17584	703.36	7488	748.8
818	18448	737.92	7968	796.8
819	17648	705.92	7664	766.4
820	18048	721.92	7696	769.6
821	18144	725.76	7968	796.8
822	17056	682.24	7472	747.2
823	18384	735.36	7968	796.8
824	18208	728.32	7776	777.6
825	16640	665.6	7152	715.2
826	17536	701.44	7680	768.0
827	17952	718.08	7776	777.6
828	17904	716.16	7840	784.0
829	17296	691.84	7488	748.8
830	16224	648.96	6768	676.8
831	15456	618.24	6352	635.2
832	16480	659.2	6912	691.2
833	16352	654.08	6864	686.4
834	16128	645.12	6656	665.6
835	16112	644.48	6688	668.8
836	15696	627.84	6464	646.4
837	15872	634.88	6576	657.6
838	16672	666.88	7072	707.2
839	16816	672.64	7136	713.6
840	17200	688.0	7344	734.4
841	18032	721.28	7920	792.0
842	18176	727.04	8032	803.2
843	18576	743.04	8256	825.6
844	18912	756.48	8192	819.2
845	18112	724.48	8048	804.8
846	17856	714.24	7776	777.6
847	17504	700.16	7408	740.8
848	17360	694.4	7344	734.4
849	17760	710.4	7584	758.4
850	18272	730.88	7856	785.6
851	18160	726.4	7840	784.0
852	17952	718.08	7696	769.6
853	19088	763.52	8400	840.0
854	18992	759.68	8528	852.8
855	18960	758.4	8640	864.0
856	17408	696.32	7504	750.4
857	17024	680.96	7248	724.8
858	17616	704.64	7744	774.4
859	17808	712.32	7936	793.6
860	17456	698.24	7760	776.0
861	18608	744.32	7920	792.0
862	18816	752.64	8048	804.8
863	18064	722.56	7920	792.0
864	0	nan	0	nan
865	16912	676.48	7232	723.2
866	16512	660.48	6912	691.2
867	15984	639.36	6704	670.4
868	16240	649.6	6832	683.2
869	17376	695.04	7616	761.6
870	17376	695.04	7552	755.2
871	18032	721.28	7904	790.4
872	18720	748.8	8192	819.2
873	18960	758.4	8720	872.0
874	21152	846.08	10528	1052.8
875	19776	791.04	8752	875.2
876	19104	764.16	8528	852.8
877	18416	736.64	8000	800.0
878	19360	774.4	8496	849.6
879	20128	805.12	9088	908.8
880	20016	800.64	9248	924.8
881	18960	758.4	8480	848.0
882	19152	766.08	8624	862.4
883	19056	762.24	8736	873.6
884	18912	756.48	8704	870.4
885	19696	787.84	9072	907.2
886	19600	784.0	9040	904.0
887	19776	791.04	9088	908.8
888	19888	795.52	9264	926.4
889	19760	790.4	9120	912.0
890	19472	778.88	8848	884.8
891	18560	742.4	8192	819.2
892	19472	778.88	8720	872.0
893	19648	785.92	8672	867.2
894	18192	727.68	7904	790.4
895	18224	728.96	7888	788.8
896	17696	707.84	7648	764.8
897	17456	698.24	7520	752.0
898	20416	816.64	9648	964.8
899	19600	784.0	8784	878.4
900	20752	830.08	10624	1062.4
901	19552	782.08	9296	929.6
902	21216	848.64	10528	1052.8
903	21168	846.72	10768	1076.8
904	21376	855.04	10336	1033.6
905	21680	867.2	10640	1064.0
906	20048	801.92	9488	948.8
907	19344	773.76	8816	881.6
908	20160	806.4	9984	998.4
909	20080	803.2	9360	936.0
910	19280	771.2	8752	875.2
911	19104	764.16	9152	915.2
912	19232	769.28	8976	897.6
913	19056	762.24	9136	913.6
914	19152	766.08	8992	899.2
915	20320	812.8	10032	1003.2
916	19792	791.68	9440	944.0
917	19824	792.96	9424	942.4
918	19264	770.56	9104	910.4
919	19520	780.8	8560	856.0
920	19552	782.08	8736	873.6
921	18768	750.72	8368	836.8
922	19360	774.4	8656	865.6
923	18832	753.28	8256	825.6
924	18912	756.48	8480	848.0
925	0	nan	0	nan
926	18848	753.92	8240	824.0
927	19040	761.6	8688	868.8
928	18112	724.48	8144	814.4
929	18560	742.4	8368	836.8
930	19008	760.32	8544	854.4
931	17968	718.72	7792	779.2
932	17568	702.72	7616	761.6
933	20304	812.16	9312	931.2
934	20080	803.2	9248	924.8
935	18672	746.88	8304	830.4
936	19408	776.32	8912	891.2
937	19472	778.88	9008	900.8
938	21536	861.44	10624	1062.4
939	20016	800.64	9056	905.6
940	18352	734.08	8016	801.6
941	17552	702.08	7488	748.8
942	17600	704.0	7696	769.6
943	18160	726.4	8128	812.8
944	18240	729.6	8400	840.0
945	18576	743.04	8720	872.0
946	19280	771.2	8912	891.2
947	18432	737.28	8656	865.6
948	19776	791.04	9184	918.4
949	20544	821.76	10112	1011.2
950	18944	757.76	8608	860.8
951	19536	781.44	9232	923.2
952	18448	737.92	8064	806.4
953	20272	810.88	9040	904.0
954	19616	784.64	8656	865.6
955	18128	725.12	7936	793.6
956	19200	768.0	8576	857.6
957	18928	757.12	8464	846.4
958	17824	712.96	7952	795.2
959	0	nan	0	nan
960	0	nan	0	nan
961	0	nan	0	nan
962	18016	720.64	7856	785.6
963	18448	737.92	8160	816.0
964	18816	752.64	8304	830.4
965	19200	768.0	8512	851.2
966	19328	773.12	8480	848.0
967	20032	801.28	8928	892.8
968	19936	797.44	8864	886.4
969	20496	819.84	9360	936.0
970	20592	823.68	9648	964.8
971	20032	801.28	9312	931.2
972	20272	810.88	9360	936.0
973	20432	817.28	9616	961.6
974	19616	784.64	9184	918.4
975	19136	765.44	8864	886.4
976	18240	729.6	8208	820.8
977	18816	752.64	8640	864.0
978	18720	748.8	8704	870.4
979	18544	741.76	8480	848.0
980	18752	750.08	8768	876.8
981	19440	777.6	9344	934.4
982	17264	690.56	7808	780.8
983	19696	787.84	8880	888.0
984	19536	781.44	8656	865.6
985	18688	747.52	8192	819.2
986	20096	803.84	9680	968.0
987	18528	741.12	8096	809.6
988	17360	694.4	7392	739.2
989	18192	727.68	7888	788.8
990	19664	786.56	9168	916.8
991	18944	757.76	8448	844.8
992	18880	755.2	8320	832.0
993	19328	773.12	8608	860.8
994	19344	773.76	8544	854.4
995	19840	793.6	8912	891.2
996	19632	785.28	8720	872.0
997	19680	787.2	9008	900.8
998	19760	790.4	8896	889.6
999	18944	757.76	8224	822.4
1000	21152	846.08	9968	996.8
1001	19776	791.04	8992	899.2
1002	18848	753.92	8432	843.2
1003	18528	741.12	8288	828.8
1004	18048	721.92	8176	817.6
1005	17584	703.36	7712	771.2
1006	18480	739.2	8256	825.6
1007	18432	737.28	8592	859.2
1008	19344	773.76	8992	899.2
1009	18800	752.0	8192	819.2
1010	18960	758.4	8768	876.8
1011	17392	695.68	7648	764.8
1012	19520	780.8	8784	878.4
1013	19856	794.24	9152	915.2
1014	21664	866.56	10640	1064.0
1015	20544	821.76	9424	942.4
1016	0	nan	0	nan
1017	17824	712.96	7712	771.2
1018	18272	730.88	7872	787.2
1019	18896	755.84	8384	838.4
1020	18288	731.52	8160	816.0
1021	17824	712.96	7888	788.8
1022	17552	702.08	7600	760.0
1023	18432	737.28	8256	825.6
1024	17888	715.52	8032	803.2
1025	18400	736.0	8192	819.2
1026	18784	751.36	8352	835.2
1027	17824	712.96	7632	763.2
1028	16224	648.96	6720	672.0
1029	17568	702.72	7312	731.2
1030	19808	792.32	8624	862.4
1031	18832	753.28	8240	824.0
1032	19296	771.84	8944	894.4
1033	20000	800.0	9152	915.2
1034	18880	755.2	8832	883.2
1035	18752	750.08	8448	844.8
1036	17968	718.72	7840	784.0
1037	18032	721.28	8352	835.2
1038	17376	695.04	7664	766.4
1039	18512	740.48	8720	872.0
1040	19312	772.48	9296	929.6
1041	20112	804.48	9920	992.0
1042	19840	793.6	9984	998.4
1043	18640	745.6	8624	862.4
1044	18752	750.08	8496	849.6
1045	18816	752.64	8336	833.6
1046	16224	648.96	6784	678.4
1047	17904	716.16	7632	763.2
1048	17920	716.8	7888	788.8
1049	19984	799.36	8992	899.2
1050	19344	773.76	8720	872.0
1051	18416	736.64	8144	814.4
1052	19632	785.28	9280	928.0
1053	18320	732.8	8240	824.0
1054	19200	768.0	8576	857.6
1055	19968	798.72	9408	940.8
1056	19792	791.68	9152	915.2
1057	20784	831.36	10272	1027.2
1058	19296	771.84	8912	891.2
1059	18960	758.4	8864	886.4
1060	18320	732.8	8112	811.2
1061	19600	784.0	8848	884.8
1062	19200	768.0	9024	902.4
1063	18608	744.32	8224	822.4
1064	20080	803.2	9808	980.8
1065	19456	778.24	9664	966.4
1066	18976	759.04	8896	889.6
1067	19648	785.92	9504	950.4
1068	18032	721.28	8384	838.4
1069	19200	768.0	8496	849.6
1070	17504	700.16	7728	772.8
1071	18240	729.6	8160	816.0
1072	20256	810.24	9552	955.2
1073	0	nan	0	nan
1074	19728	789.12	9072	907.2
1075	19376	775.04	8704	870.4
1076	17536	701.44	7488	748.8
1077	16816	672.64	7248	724.8
1078	17648	705.92	7712	771.2
1079	17808	712.32	7776	777.6
1080	18336	733.44	8352	835.2
1081	17168	686.72	7680	768.0
1082	17728	709.12	7648	764.8
1083	18064	722.56	7920	792.0
1084	19216	768.64	8784	878.4
1085	20496	819.84	9664	966.4
1086	19312	772.48	8704	870.4
1087	18480	739.2	8032	803.2
1088	17664	706.56	7584	758.4
1089	17664	706.56	7856	785.6
1090	18128	725.12	8128	812.8
1091	18416	736.64	8096	809.6
1092	18256	730.24	7952	795.2
1093	17264	690.56	7408	740.8
1094	17488	699.52	7744	774.4
1095	18752	750.08	8576	857.6
1096	18976	759.04	8640	864.0
1097	17872	714.88	8048	804.8
1098	17888	715.52	8064	806.4
1099	17504	700.16	7888	788.8
1100	18208	728.32	8208	820.8
1101	0	nan	0	nan
1102	0	nan	0	nan
1103	0	nan	0	nan
1104	18256	730.24	7872	787.2
1105	19536	781.44	8608	860.8
1106	19680	787.2	9120	912.0
1107	19872	794.88	9312	931.2
1108	19040	761.6	8576	857.6
1109	18592	743.68	8384	838.4
1110	18576	743.04	8512	851.2
1111	19680	787.2	9088	908.8
1112	20048	801.92	9040	904.0
1113	19008	760.32	8384	838.4
1114	17648	705.92	7520	752.0
1115	16992	679.68	7248	724.8
1116	18752	750.08	8352	835.2
1117	19600	784.0	8928	892.8
1118	18288	731.52	8176	817.6
1119	18160	726.4	8016	801.6
1120	18832	753.28	8336	833.6
1121	18352	734.08	7920	792.0
1122	17040	681.6	7184	718.4
1123	17648	705.92	7376	737.6
1124	16800	672.0	7328	732.8
1125	18224	728.96	8096	809.6
1126	17056	682.24	7536	753.6
1127	17008	680.32	7344	734.4
1128	18688	747.52	8176	817.6
1129	0	nan	0	nan
1130	17776	711.04	7440	744.0
1131	17264	690.56	7424	742.4
1132	17504	700.16	7632	763.2
1133	17104	684.16	7280	728.0
1134	18240	729.6	7904	790.4
1135	18928	757.12	8512	851.2
1136	19072	762.88	8656	865.6
1137	19120	764.8	8944	894.4
1138	19616	784.64	9216	921.6
1139	20208	808.32	9712	971.2
1140	19808	792.32	9040	904.0
1141	19312	772.48	8672	867.2
1142	18464	738.56	7968	796.8
1143	18672	746.88	8080	808.0
1144	19328	773.12	8528	852.8
1145	19024	760.96	8272	827.2
1146	18384	735.36	7920	792.0
1147	18832	753.28	8336	833.6
1148	18384	735.36	8000	800.0
1149	18368	734.72	8016	801.6
1150	18048	721.92	7872	787.2
1151	17856	714.24	7632	763.2
1152	18528	741.12	8128	812.8
1153	17296	691.84	7632	763.2
1154	17376	695.04	7392	739.2
1155	19248	769.92	8672	867.2
1156	17568	702.72	7600	760.0
1157	0	nan	0	nan
1158	0	nan	0	nan
1159	17568	702.72	7664	766.4
1160	17056	682.24	7216	721.6
1161	16400	656.0	6960	696.0
1162	16240	649.6	6736	673.6
1163	16640	665.6	6944	694.4
1164	0	nan	0	nan
1165	0	nan	0	nan
1166	0	nan	0	nan
1167	18896	755.84	8080	808.0
1168	19488	779.52	8720	872.0
1169	18960	758.4	8432	843.2
1170	19888	795.52	9056	905.6
1171	20736	829.44	9888	988.8
1172	19472	778.88	8880	888.0
1173	18544	741.76	8464	846.4
1174	18192	727.68	8192	819.2
1175	18208	728.32	7936	793.6
1176	16400	656.0	6864	686.4
1177	0	nan	0	nan
1178	17024	680.96	7200	720.0
1179	18064	722.56	7776	777.6
1180	17408	696.32	7376	737.6
1181	16912	676.48	7216	721.6
1182	17520	700.8	7520	752.0
1183	17472	698.88	7584	758.4
1184	0	nan	0	nan
1185	0	nan	0	nan
1186	17152	686.08	7280	728.0
1187	18080	723.2	7840	784.0
1188	18176	727.04	7888	788.8
1189	18272	730.88	8032	803.2
1190	18832	753.28	8336	833.6
1191	18128	725.12	7840	784.0
1192	19136	765.44	8800	880.0
1193	0	nan	0	nan
1194	19920	796.8	8752	875.2
1195	20080	803.2	9024	902.4
1196	21056	842.24	9552	955.2
1197	19520	780.8	8576	857.6
1198	19776	791.04	8720	872.0
1199	19200	768.0	8672	867.2
1200	20176	807.04	9216	921.6
1201	20528	821.12	9456	945.6
1202	19872	794.88	9024	902.4
1203	20704	828.16	9952	995.2
1204	19552	782.08	8720	872.0
1205	18128	725.12	7840	784.0
1206	18960	758.4	8640	864.0
1207	18208	728.32	7984	798.4
1208	18144	725.76	8096	809.6
1209	17968	718.72	7760	776.0
1210	18096	723.84	8112	811.2
1211	18592	743.68	8416	841.6
1212	19136	765.44	8768	876.8
1213	19280	771.2	8640	864.0
1214	0	nan	0	nan
1215	0	nan	0	nan
1216	0	nan	0	nan
1217	17536	701.44	7712	771.2
1218	0	nan	0	nan
1219	0	nan	0	nan
1220	0	nan	0	nan
1221	0	nan	0	nan
1222	0	nan	0	nan
1223	19456	778.24	8608	860.8
1224	0	nan	0	nan
1225	0	nan	0	nan
1226	19040	761.6	8288	828.8
1227	0	nan	0	nan
1228	0	nan	0	nan
1229	18688	747.52	8208	820.8
1230	19184	767.36	8432	843.2
1231	19216	768.64	8512	851.2
1232	19376	775.04	8560	856.0
1233	19184	767.36	8592	859.2
1234	18864	754.56	8128	812.8
1235	18656	746.24	8128	812.8
1236	20160	806.4	9104	910.4
1237	21440	857.6	10576	1057.6
1238	21520	860.8	10400	1040.0
1239	19536	781.44	8736	873.6
1240	19232	769.28	8528	852.8
1241	18800	752.0	8320	832.0
1242	18672	746.88	8512	851.2
1243	18416	736.64	8208	820.8
1244	0	nan	0	nan
1245	0	nan	0	nan
1246	16320	652.8	6944	694.4
1247	17792	711.68	8032	803.2
1248	17056	682.24	7536	753.6
1249	18336	733.44	8496	849.6
1250	19632	785.28	9200	920.0
1251	18896	755.84	8112	811.2
1252	0	nan	0	nan
1253	0	nan	0	nan
1254	19424	776.96	8400	840.0
1255	18320	732.8	7968	796.8
1256	19584	783.36	8752	875.2
1257	18688	747.52	8096	809.6
1258	20704	828.16	9616	961.6
1259	19296	771.84	8528	852.8
1260	20592	823.68	9664	966.4
1261	18976	759.04	8720	872.0
1262	18432	737.28	8032	803.2
1263	18192	727.68	7920	792.0
1264	18224	728.96	8032	803.2
1265	17184	687.36	7168	716.8
1266	18192	727.68	7808	780.8
1267	16832	673.28	7136	713.6
1268	17984	719.36	7856	785.6
1269	17472	698.88	7712	771.2
1270	17728	709.12	7792	779.2
1271	17392	695.68	7664	766.4
1272	17280	691.2	7600	760.0
1273	18128	725.12	7920	792.0
1274	18208	728.32	8000	800.0
1275	18208	728.32	8048	804.8
1276	18384	735.36	7872	787.2
1277	22368	894.72	10992	1099.2
1278	0	nan	0	nan
1279	19056	762.24	8768	876.8
1280	19440	777.6	8960	896.0
1281	18288	731.52	8160	816.0
1282	18880	755.2	8720	872.0
1283	17904	716.16	7632	763.2
1284	19872	794.88	8960	896.0
1285	20512	820.48	9536	953.6
1286	0	nan	0	nan
1287	18864	754.56	8208	820.8
1288	19584	783.36	8816	881.6
1289	17280	691.2	7472	747.2
1290	18576	743.04	7936	793.6
1291	18816	752.64	8448	844.8
1292	18352	734.08	8304	830.4
1293	18080	723.2	8144	814.4
1294	17808	712.32	7728	772.8
1295	18352	734.08	8256	825.6
1296	18112	724.48	7888	788.8
1297	16896	675.84	7104	710.4
1298	18672	746.88	8416	841.6
1299	18240	729.6	8400	840.0
1300	18448	737.92	8368	836.8
1301	18144	725.76	8384	838.4
1302	19344	773.76	9152	915.2
1303	18256	730.24	8352	835.2
1304	17904	716.16	8176	817.6
1305	18400	736.0	7936	793.6
1306	19280	771.2	8704	870.4
1307	20128	805.12	9792	979.2
1308	21024	840.96	10320	1032.0
1309	20592	823.68	9584	958.4
1310	19872	794.88	8896	889.6
1311	20512	820.48	9776	977.6
1312	17984	719.36	7776	777.6
1313	18912	756.48	8224	822.4
1314	18944	757.76	8512	851.2
1315	19280	771.2	8704	870.4
1316	19904	796.16	9072	907.2
1317	19040	761.6	8560	856.0
1318	18816	752.64	8576	857.6
1319	20672	826.88	10032	1003.2
1320	20336	813.44	9776	977.6
1321	21328	853.12	10384	1038.4
1322	21744	869.76	10880	1088.0
1323	19040	761.6	8608	860.8
1324	19024	760.96	8496	849.6
1325	18688	747.52	8240	824.0
1326	18992	759.68	8736	873.6
1327	19488	779.52	9184	918.4
1328	19056	762.24	8960	896.0
1329	19344	773.76	9088	908.8
1330	19216	768.64	8752	875.2
1331	19984	799.36	9184	918.4
1332	18672	746.88	8592	859.2
1333	21264	850.56	9744	974.4
1334	21888	875.52	10192	1019.2
1335	19600	784.0	8800	880.0
1336	21008	840.32	10064	1006.4
1337	21280	851.2	9936	993.6
1338	21536	861.44	10080	1008.0
1339	20944	837.76	9520	952.0
1340	0	nan	0	nan
1341	20480	819.2	9184	918.4
1342	20928	837.12	10208	1020.8
1343	19808	792.32	8880	888.0
1344	18112	724.48	8032	803.2
1345	19600	784.0	8720	872.0
1346	20336	813.44	9152	915.2
1347	19872	794.88	8896	889.6
1348	19312	772.48	8784	878.4
1349	19072	762.88	8656	865.6
1350	18976	759.04	8720	872.0
1351	20592	823.68	9488	948.8
1352	21328	853.12	10240	1024.0
1353	18096	723.84	8096	809.6
1354	20224	808.96	9216	921.6
1355	19728	789.12	8528	852.8
1356	19744	789.76	8816	881.6
1357	20384	815.36	9648	964.8
1358	19008	760.32	8656	865.6
1359	19536	781.44	8784	878.4
1360	20176	807.04	9584	958.4
1361	19664	786.56	9200	920.0
1362	21552	862.08	10688	1068.8
1363	20864	834.56	9888	988.8
1364	20560	822.4	9728	972.8
1365	20688	827.52	9792	979.2
1366	19872	794.88	9296	929.6
1367	18896	755.84	8544	854.4
1368	20544	821.76	9600	960.0
1369	0	nan	0	nan
1370	0	nan	0	nan
1371	0	nan	0	nan
1372	19856	794.24	8640	864.0
1373	21408	856.32	10512	1051.2
1374	19792	791.68	8896	889.6
1375	20624	824.96	9920	992.0
1376	20240	809.6	9888	988.8
1377	19808	792.32	9136	913.6
1378	21568	862.72	10752	1075.2
1379	21088	843.52	10416	1041.6
1380	20080	803.2	9312	931.2
1381	19232	769.28	8912	891.2
1382	18208	728.32	8128	812.8
1383	19152	766.08	8384	838.4
1384	17904	716.16	7776	777.6
1385	0	nan	0	nan
1386	19008	760.32	8368	836.8
1387	19152	766.08	8576	857.6
1388	19360	774.4	9104	910.4
1389	21008	840.32	10000	1000.0
1390	20656	826.24	9968	996.8
1391	20128	805.12	9536	953.6
1392	20768	830.72	9472	947.2
1393	20736	829.44	9616	961.6
1394	19968	798.72	9008	900.8
1395	19120	764.8	8576	857.6
1396	20192	807.68	9104	910.4
1397	0	nan	0	nan
1398	0	nan	0	nan
1399	19056	762.24	8080	808.0
1400	18624	744.96	8288	828.8
1401	17952	718.08	7728	772.8
1402	19184	767.36	8800	880.0
1403	17712	708.48	7632	763.2
1404	19376	775.04	9088	908.8
1405	20416	816.64	9232	923.2
1406	19088	763.52	8368	836.8
1407	19472	778.88	8832	883.2
1408	20480	819.2	9632	963.2
1409	20016	800.64	9344	934.4
1410	19072	762.88	8640	864.0
1411	19712	788.48	9392	939.2
1412	18960	758.4	8256	825.6
1413	18656	746.24	8192	819.2
1414	18784	751.36	8336	833.6
1415	19216	768.64	8640	864.0
1416	19344	773.76	8704	870.4
1417	19376	775.04	8592	859.2
1418	19296	771.84	8736	873.6
1419	18992	759.68	8720	872.0
1420	19504	780.16	8864	886.4
1421	18352	734.08	8384	838.4
1422	17776	711.04	7792	779.2
1423	18512	740.48	8256	825.6
1424	18912	756.48	8384	838.4
1425	20048	801.92	8704	870.4
1426	20416	816.64	9056	905.6
1427	0	nan	0	nan
1428	18896	755.84	8416	841.6
1429	19104	764.16	8688	868.8
1430	18416	736.64	8112	811.2
1431	18864	754.56	8336	833.6
1432	19344	773.76	8736	873.6
1433	18384	735.36	7920	792.0
1434	18704	748.16	8176	817.6
1435	18976	759.04	8592	859.2
1436	19904	796.16	9056	905.6
1437	19776	791.04	9040	904.0
1438	18304	732.16	8208	820.8
1439	17808	712.32	7840	784.0
1440	18512	740.48	8336	833.6
1441	19728	789.12	8912	891.2
1442	20064	802.56	9648	964.8
1443	19360	774.4	8544	854.4
1444	20240	809.6	9088	908.8
1445	19776	791.04	9184	918.4
1446	18912	756.48	8464	846.4
1447	18208	728.32	8256	825.6
1448	19072	762.88	9040	904.0
1449	20624	824.96	10432	1043.2
1450	20032	801.28	9600	960.0
1451	18608	744.32	8688	868.8
1452	18288	731.52	8048	804.8
1453	19760	790.4	9008	900.8
1454	18976	759.04	8512	851.2
1455	19440	777.6	8912	891.2
1456	19920	796.8	8848	884.8
1457	21536	861.44	10432	1043.2
1458	21744	869.76	10176	1017.6
1459	20960	838.4	9584	958.4
1460	20720	828.8	10048	1004.8
1461	19856	794.24	9104	910.4
1462	18880	755.2	8320	832.0
1463	20432	817.28	9232	923.2
1464	20256	810.24	9200	920.0
1465	19680	787.2	9008	900.8
1466	20352	814.08	9168	916.8
1467	19184	767.36	8512	851.2
1468	18176	727.04	8080	808.0
1469	17824	712.96	8192	819.2
1470	18640	745.6	8624	862.4
1471	18768	750.72	8656	865.6
1472	19168	766.72	8832	883.2
1473	18912	756.48	8400	840.0
1474	20688	827.52	9808	980.8
1475	19488	779.52	8976	897.6
1476	18224	728.96	8128	812.8
1477	18176	727.04	7936	793.6
1478	18432	737.28	8000	800.0
1479	18240	729.6	8000	800.0
1480	19392	775.68	8896	889.6
1481	18752	750.08	8192	819.2
1482	17904	716.16	8160	816.0
1483	18592	743.68	8576	857.6
1484	19024	760.96	8688	868.8
1485	19072	762.88	8752	875.2
1486	19584	783.36	9184	918.4
1487	19712	788.48	8992	899.2
1488	0	nan	0	nan
1489	21728	869.12	9936	993.6
1490	22752	910.08	10688	1068.8
1491	21728	869.12	9840	984.0
1492	20464	818.56	9056	905.6
1493	20768	830.72	9104	910.4
1494	0	nan	0	nan
1495	18864	754.56	8320	832.0
1496	19232	769.28	8544	854.4
1497	21648	865.92	10080	1008.0
1498	23632	945.28	11904	1190.4
1499	19952	798.08	9104	910.4
1500	18928	757.12	8368	836.8
1501	18432	737.28	8272	827.2
1502	18896	755.84	8880	888.0
1503	19104	764.16	8400	840.0
1504	18656	746.24	8320	832.0
1505	17568	702.72	7488	748.8
1506	16480	659.2	6944	694.4
1507	16496	659.84	6928	692.8
1508	17216	688.64	7584	758.4
1509	17120	684.8	7200	720.0
1510	17872	714.88	7936	793.6
1511	17760	710.4	7952	795.2
1512	21008	840.32	9712	971.2
1513	19632	785.28	8832	883.2
1514	19152	766.08	8560	856.0
1515	18736	749.44	8240	824.0
1516	0	nan	0	nan
1517	0	nan	0	nan
1518	0	nan	0	nan
1519	0	nan	0	nan
1520	0	nan	0	nan
1521	0	nan	0	nan
1522	0	nan	0	nan
1523	17936	717.44	7648	764.8
1524	19040	761.6	8496	849.6
1525	17808	712.32	7920	792.0
1526	19392	775.68	8992	899.2
1527	19680	787.2	9360	936.0
1528	19776	791.04	9392	939.2
1529	19712	788.48	9072	907.2
1530	19392	775.68	8544	854.4
1531	17760	710.4	7600	760.0
1532	19296	771.84	8560	856.0
1533	17936	717.44	8048	804.8
1534	19008	760.32	8704	870.4
1535	19376	775.04	8640	864.0
1536	18208	728.32	8128	812.8
1537	18656	746.24	8400	840.0
1538	18624	744.96	7984	798.4
1539	0	nan	0	nan
1540	18208	728.32	7824	782.4
1541	0	nan	0	nan
1542	0	nan	0	nan
1543	19072	762.88	8480	848.0
1544	17408	696.32	7616	761.6
1545	17664	706.56	7616	761.6
1546	18560	742.4	8176	817.6
1547	0	nan	0	nan
1548	21936	877.44	10528	1052.8
1549	20272	810.88	8992	899.2
1550	21088	843.52	9712	971.2
1551	20720	828.8	9696	969.6
1552	20304	812.16	9040	904.0
1553	18608	744.32	7856	785.6
1554	19152	766.08	8400	840.0
1555	17808	712.32	7952	795.2
1556	18304	732.16	8000	800.0
1557	18096	723.84	7952	795.2
1558	18288	731.52	8176	817.6
1559	18288	731.52	8128	812.8
1560	18688	747.52	8736	873.6
1561	17952	718.08	8160	816.0
1562	17984	719.36	8016	801.6
1563	17568	702.72	7888	788.8
1564	17808	712.32	8096	809.6
1565	18352	734.08	8480	848.0
1566	17808	712.32	7920	792.0
1567	17376	695.04	7744	774.4
1568	18032	721.28	8352	835.2
1569	18496	739.84	8576	857.6
1570	18576	743.04	8400	840.0
1571	18016	720.64	8304	830.4
1572	18880	755.2	8624	862.4
1573	17328	693.12	7552	755.2
1574	19616	784.64	9152	915.2
1575	18960	758.4	8576	857.6
1576	18336	733.44	8320	832.0
1577	18704	748.16	8416	841.6
1578	18464	738.56	8192	819.2
1579	18064	722.56	7728	772.8
1580	19744	789.76	8784	878.4
1581	19504	780.16	8448	844.8
1582	21168	846.72	9600	960.0
1583	18832	753.28	8288	828.8
1584	18080	723.2	7984	798.4
1585	20240	809.6	9328	932.8
1586	17904	716.16	7968	796.8
1587	18624	744.96	8112	811.2
1588	19840	793.6	9280	928.0
1589	19408	776.32	8736	873.6
1590	19392	775.68	8928	892.8
1591	18896	755.84	8576	857.6
1592	17904	716.16	8240	824.0
1593	17104	684.16	7664	766.4
1594	17824	712.96	8000	800.0
1595	20208	808.32	9040	904.0
1596	20064	802.56	9424	942.4
1597	19568	782.72	9040	904.0
1598	18304	732.16	8160	816.0
1599	20512	820.48	8720	872.0
1600	18192	727.68	7920	792.0
1601	0	nan	0	nan
1602	18688	747.52	8192	819.2
1603	0	nan	0	nan
1604	19744	789.76	8848	884.8
1605	18576	743.04	8032	803.2
1606	18160	726.4	8080	808.0
1607	18896	755.84	8352	835.2
1608	19648	785.92	8720	872.0
1609	19408	776.32	8528	852.8
1610	18880	755.2	8592	859.2
1611	18896	755.84	8480	848.0
1612	16032	641.28	6944	694.4
1613	16112	644.48	6768	676.8
1614	21600	864.0	9984	998.4
1615	23744	949.76	11536	1153.6
1616	0	nan	0	nan
1617	19376	775.04	8624	862.4
1618	17552	702.08	7504	750.4
1619	21104	844.16	10032	1003.2
1620	19648	785.92	9376	937.6
1621	16992	679.68	7552	755.2
1622	16704	668.16	7168	716.8
1623	0	nan	0	nan
1624	22784	911.36	10656	1065.6
1625	23536	941.44	11056	1105.6
1626	25456	1018.24	12464	1246.4
1627	28144	1125.76	15552	1555.2
1628	20064	802.56	9072	907.2
1629	27088	1083.52	14800	1480.0
1630	27632	1105.28	14944	1494.4
1631	27552	1102.08	14624	1462.4
1632	19008	760.32	8480	848.0
1633	25856	1034.24	13200	1320.0
1634	25952	1038.08	13344	1334.4
1635	26704	1068.16	14256	1425.6
1636	23328	933.12	11600	1160.0
1637	24480	979.2	12880	1288.0
1638	20208	808.32	8816	881.6
1639	23664	946.56	11408	1140.8
1640	23200	928.0	11600	1160.0
1641	19568	782.72	9120	912.0
1642	17632	705.28	7920	792.0
1643	0	nan	0	nan
1644	22400	896.0	10992	1099.2
1645	20512	820.48	9664	966.4
1646	19248	769.92	8880	888.0
1647	18112	724.48	8352	835.2
1648	17456	698.24	7808	780.8
1649	20096	803.84	8944	894.4
1650	19968	798.72	9088	908.8
1651	18448	737.92	8480	848.0
1652	19952	798.08	9312	931.2
1653	19904	796.16	9440	944.0
1654	19408	776.32	8720	872.0
1655	23392	935.68	11712	1171.2
1656	22944	917.76	11072	1107.2
1657	23296	931.84	11216	1121.6
1658	25792	1031.68	12832	1283.2
1659	23744	949.76	11024	1102.4
1660	21600	864.0	10640	1064.0
1661	22592	903.68	10896	1089.6
1662	23440	937.6	11536	1153.6
1663	23776	951.04	12032	1203.2
1664	19824	792.96	9024	902.4
1665	19024	760.96	8592	859.2
1666	21216	848.64	10048	1004.8
1667	22384	895.36	11104	1110.4
1668	22640	905.6	11472	1147.2
1669	22464	898.56	11248	1124.8
1670	21344	853.76	10272	1027.2
1671	22640	905.6	11280	1128.0
1672	21632	865.28	10320	1032.0
1673	20800	832.0	10160	1016.0
1674	0	nan	0	nan
1675	20992	839.68	10272	1027.2
1676	0	nan	0	nan
1677	0	nan	0	nan
1678	18208	728.32	7984	798.4
1679	16272	650.88	7184	718.4
1680	16480	659.2	6864	686.4
1681	17040	681.6	7424	742.4
1682	15232	609.28	6448	644.8
1683	0	nan	0	nan
1684	0	nan	0	nan
1685	0	nan	0	nan
1686	0	nan	0	nan
1687	0	nan	0	nan
1688	0	nan	0	nan
1689	0	nan	0	nan
1690	0	nan	0	nan
1691	0	nan	0	nan
1692	18224	728.96	7872	787.2
1693	16160	646.4	6928	692.8
1694	17168	686.72	7360	736.0
1695	17680	707.2	7568	756.8
1696	17136	685.44	7248	724.8
1697	16016	640.64	6720	672.0
1698	17232	689.28	7504	750.4
1699	17456	698.24	7376	737.6
1700	18464	738.56	8192	819.2
1701	18480	739.2	8256	825.6
1702	19600	784.0	8656	865.6
1703	19248	769.92	8528	852.8
1704	18928	757.12	8464	846.4
1705	18992	759.68	8496	849.6
1706	18944	757.76	8480	848.0
1707	0	nan	0	nan
1708	0	nan	0	nan
1709	0	nan	0	nan
1710	18112	724.48	7824	782.4
1711	0	nan	0	nan
1712	0	nan	0	nan
1713	0	nan	0	nan
1714	18352	734.08	7792	779.2
1715	0	nan	0	nan
1716	0	nan	0	nan
1717	0	nan	0	nan
1718	16848	673.92	7088	708.8
1719	0	nan	0	nan
1720	16160	646.4	6816	681.6
1721	14816	592.64	6160	616.0
1722	14656	586.24	6064	606.4
1723	15008	600.32	6176	617.6
1724	15136	605.44	6352	635.2
1725	0	nan	0	nan
1726	15376	615.04	6512	651.2
1727	15072	602.88	6352	635.2
1728	14848	593.92	6336	633.6
