# Supplementary material for: An epifluorescence microscope design for naturalistic behavior and cellular activity in freely moving Caenorhabditis elegans
Source: Nat Commun. 2026 May 19;17:4411. doi: 10.1038/s41467-026-72709-w (PMC13187321; doi:10.1038/s41467-026-72709-w)
Supplement: Supplementary file 8 — Source data [file 41467_2026_72709_MOESM8_ESM.zip › fig3 ASH/TQ5856/worm6.csv]

RFP_raw	GCaMP_raw
	6336
11872	6832
	6704
12416	7280
13168	7152
12864	7696
13312	7632
13152	7568
13152	8704
13760	10048
13584	8128
14496	7488
13952	6528
12960	7872
13280	8032
14160	7872
14096	7408
12912	8096
13504	8800
13680	9024
14128	8128
13840	6720
13184	6432
12944	5600
	5456
	5584
	6080
12544	6304
12720	6656
13024	7664
13152	8448
13088	8032
13392	7632
	7648
12432	7296
13280	8080
13168	8752
14000	9536
14176	9808
14496	9456
14400	8944
13888	9024
14160	8624
14592	8576
14400	7920
14080	7856
13600	7408
13136	8192
13408	8480
13568	8048
13600	7632
13312	7392
13056	7856
13728	8416
13600	8816
14240	8192
14080	8320
13312	8768
13552	7600
13456	8048
13056	7744
13040	7344
12768	6784
12624	6768
12416	6944
	6960
12784	6368
12208	6400
12448	6896
12784	6768
12896	6272
12816	5952
	6608
12928	7056
13136	6944
13520	6880
13008	8224
13216	8432
13168	8672
13760	8512
13808	7664
13808	7248
14272	7328
13472	8672
14224	9280
14624	8928
13728	9056
14128	9568
14752	8880
14480	9072
14208	8704
14560	9200
14208	9344
14592	7728
13504	6656
13104	6656
13344	6096
12288	5840
	6416
12496	6944
12768	7120
12768	7056
12848	6192
12352	6992
	6496
12688	7104
12896	8640
13312	9248
14384	9456
14112	9184
14496	9312
14832	9952
15072	9712
15168	9184
14624	7072
14192	8256
13888	9024
14896	9440
14928	8384
14128	6096
12576	5008
12368	6176
	6704
12592	6272
12960	6560
	6320
12480	6512
12720	6160
12384	6896
12592	7184
12752	6688
12736	6096
	6128
12336	7072
12832	6640
12480	6496
12592	7616
13728	9008
14752	8976
14672	8224
13696	7040
12912	7728
12992	8208
13440	8096
13584	7568
13296	7856
13488	7856
13152	7600
13104	8000
13248	7984
12960	9296
13408	9008
14080	8544
14432	8736
14080	8192
14112	8224
13360	5952
13104	6144
12528	5936
12160	6032
	5936
	5328
	5152
	5408
	5744
12400	5920
12320	6128
	5600
12112	5360
	5888
	5360
	5584
12288	5824
	7024
12432	6640
12736	6976
12832	6576
	6496
12768	6704
12896	7120
	7056
	7584
13120	8064
13776	7248
13440	6544
13136	6160
12848	5760
12912	5696
	6128
12432	6320
12928	6272
12592	5968
12224	5968
	6336
	6320
	6096
	6416
12304	6816
12784	7120
12928	6720
13168	5088
	5728
	6272
12528	6656
	6864
13008	6656
13168	6688
	6528
	6848
	7184
12912	7856
13008	9344
14176	9952
14768	9264
14816	8528
13760	8512
14768	6752
14544	6240
12528	6816
	6304
12976	6304
12416	6000
12624	6592
12512	6768
13216	6576
12880	6832
13184	7248
13088	8144
13872	7072
13600	6128
	6448
13136	6864
13456	6704
	5856
	5328
	6304
12896	6000
	6560
12560	7408
13840	7728
13408	6880
12848	7072
13152	7152
13200	6416
12736	6400
12528	7520
12928	6992
13520	7536
13568	7488
13216	7264
	7296
12992	6704
13104	8112
13360	8688
13712	8544
14112	8624
13792	8400
13776	8208
13280	7712
12768	6544
12752	7856
12976	8864
13696	7984
13456	6880
12912	7376
13376	6752
12592	5344
12496	5936
12064	6448
12368	5984
12768	5712
12688	5920
12704	6272
13184	6528
12848	6848
12560	7296
13680	7056
13440	6864
13680	7472
13232	6720
12752	6736
12384	7040
13360	6144
13440	6144
13296	6208
12880	6400
12864	5984
13072	5888
12512	5776
12576	5744
12304	5616
	5872
	5648
	5568
	5664
	5312
	5952
	6048
	6608
12592	7536
	8304
13440	8336
14640	7568
13888	7568
13872	7536
14192	7872
14576	6704
13264	7408
13488	6368
14288	8480
15248	7904
13920	7568
13776	6576
14560	6688
12800	6896
13264	7184
13744	6864
13184	6720
12896	6912
13008	7024
12608	6672
12624	6672
12576	6784
12736	6576
13104	6560
12528	6480
12512	6448
12096	6800
12000	6752
12384	6368
12928	6704
13280	7120
13296	8640
14256	9056
14128	7968
13808	6416
12944	6032
12992	6272
13232	6128
12880	7296
14000	8240
14608	6384
13408	6576
13104	6064
13312	6320
12992	6176
12960	6416
12688	6224
12720	6224
12640	6544
12496	5840
12832	6256
12496	6192
13168	6576
13168	6160
	5808
12528	5920
	5840
12432	6176
	6816
13632	7152
14016	7776
13680	7648
14224	6416
13520	5264
12704	6000
13072	5680
12880	6304
13040	7136
13632	6192
13792	7488
13600	6144
12864	6192
13488	5648
13216	6176
13248	5968
12832	5856
12688	5904
12848	5856
12784	5376
	5712
12464	5856
	5904
12912	6368
13248	6320
13232	6016
12528	5840
12592	5984
12960	6240
13056	6064
12768	6048
12960	6032
13088	5984
12656	5904
12704	6816
12880	7440
13424	6672
13456	6928
13136	6224
12928	5888
12368	5680
	5552
13120	5456
13264	5824
13648	6016
13072	6256
13792	6320
13888	6160
13664	6448
12944	6496
12944	6032
12624	5744
12832	6304
12592	6192
12768	6352
13520	6304
13648	6416
13216	6256
13472	5392
12400	5840
12704	6352
12992	6400
13488	6752
13696	7920
14128	8240
14016	6048
13936	5984
12672	5856
12576	5568
13520	6512
13152	6496
13952	5664
	5408
13232	5744
13424	6816
13728	7008
13968	6960
14048	7584
14416	6480
14096	6160
13440	5968
13008	5456
12912	5712
	5824
13152	5760
13248	5376
12400	5456
	5312
12144	4800
	5952
12960	6304
13104	6176
13344	5648
12320	5760
12464	5664
12752	5872
12608	5968
12736	5824
13152	5728
13072	5856
12912	5856
12816	7168
13280	7296
13728	7088
13952	7984
14432	7920
14432	6976
14048	5264
12816	6000
13488	6304
14272	6752
14768	6816
15056	6128
13936	6576
14096	5888
14064	5920
13376	5856
13408	5776
13248	5888
12800	5744
12448	5808
	5376
	5936
	5824
12752	5920
12944	5856
12896	5936
12416	6016
12640	5792
13456	5712
12896	5840
13056	5904
13104	6752
13728	7504
14448	6992
13888	5248
12544	5520
12688	6288
13504	7168
13920	6560
13808	6112
13632	5392
12800	5696
13248	5584
12960	6176
12960	6192
13056	6144
12608	6224
12672	5872
12576	5984
12800	5664
12272	5808
13088	5872
13488	5936
13584	5968
13168	5568
13216	5552
13488	5568
13552	4800
12912	5088
12592	5328
12912	5888
14208	5696
14288	5456
13824	5728
14000	5952
13376	6448
14128	5488
13488	5392
12720	5776
12880	6448
13248	5904
13392	5888
12848	6096
13632	6144
13328	6400
13264	6160
13616	6096
13728	5696
13904	5520
14192	5296
14080	5312
14096	5104
13744	5408
14256	5360
14144	5232
13536	5232
13904	5952
15024	5360
14976	5216
14576	5424
15040	5760
15584	6288
16352	5936
14992	5584
14176	5024
13520	5424
13680	5280
13552	5952
14416	6272
15584	6080
14096	5536
14560	5056
14512	5344
14832	5344
14448	5232
14128	5024
14000	4992
13888	4752
13632	4608
14064
13312
12608
13328	4336
14352
13664
13472
12736
13040
13456
13424
13168
12736
12640
12832
12864
13248
14192
15392	4816
16096	5616
16224	5952
16480	4736
14832	4432
14160	5264
15312	5376
15936	4672
12560	4400
13664	4688
13504	5712
13168	5440
13744	5200
13792	5648
14640	5552
14400	5504
13776	5504
13072	5184
13408	5616
13648	5456
14256	5648
13936	6096
14176	5424
13264	6192
14624	6688
14656	6240
14368	6864
14880	6896
15664	6016
14624	5664
14528	6320
14320	6976
14928	5312
14000	5152
13968	5392
14160	5072
12752	4912
13040	4672
13744	4448
13808	4736
13488	4432
13664	4240
13120	4480
13248	4912
14064	4960
13424	4768
13232	4992
13392	5248
13376	4768
12816	4656
12640	5184
12896	5120
13456	5072
13616	5088
13440	5872
13920	5792
14208	5792
13712	5488
13600	6544
14208	6320
14080	5712
13616	5792
13328	6016
14304	5312
13792	5056
13936	5136
13632	5328
13744	5376
13152	5152
13104	5312
13328	5312
13184	5376
12592	5040
12096	5024
12528	4864
13152	5328
13440	4960
13232	5104
12192	4864
12800	5216
12928	4912
13440	5440
13200	6304
13936	6448
13872	5152
13264	4624
12608	5008
12880	5744
13072	5424
13296	4976
13008	5440
13600	6512
15280	7168
15776	6880
16192	6672
14560	5264
13760	5040
14464	4976
13312	4848
12352	5040
13008	5040
13072	5440
12240	4768
12112	4736
12320	4752
12528	4880
12832	4512
12464	4832
13072	4976
13360	4528
13120	4384
12512	4928
13200	5648
13952	4960
13200	5232
13568	5088
13120	5232
13088	5264
13248	6240
13648	6480
13744	6336
12944	5072
12176	4864
12544	5392
13520	5792
14016	5296
12480	5248
12784	4976
12960	5184
12720	5184
12416	5008
12784	5136
12960	5024
13296	4864
12832	4976
13376	4368
12816	4240
12048	4448
12288	4896
12848	4976
13456	4832
13104	4816
13040	4496
13120	4528
12944	4576
12672	4864
13040	5232
13136	5184
13424	4640
	4576
12192	4384
12352	4592
11952	4992
12720	4784
12832	4912
12576	4576
	4992
12992	4800
12592	4528
12128	4400
12240	4656
12272	4784
12976	5280
12672	5312
13872	5056
12992	4480
12144	4656
	4432
	4448
	4208
	4208
	4400
	4672
11232	6176
12160	7152
13296	5568
13136
11280
	4672
11328	5392
13584	6400
13808	6640
12864	6320
11904	4992
11568
11632	4832
12592	4864
12384	4720
11920	4592
11664	4432
11472	4880
11456	4560
	4480
11424	4640
	4304
11232	4176
11728	5392
12128	5792
12688	6128
12624	6448
12080	5712
11072
11776
11808
11552
11296
11520
11408	4176
11392	4256
11648	4496
11248
11424	4224
	4480
	4336
11456	4224
11024
10960
11264	4704
11072	4368
11568
11168
11152
11600	4928
12112	5536
11808	5360
11648	4688
11360	4800
11232	4384
11392	4672
11584	4704
11312
11328
11360
11632	4304
11952	4352
11760	5088
12512	5200
12448	5232
12176	4992
11872	4880
12128	4880
11760	4816
11936	4880
11888	4768
11728	4800
12160	4544
12000	4320
11488	4224
11216
11488	4528
12720	4592
12736	4288
12832	4656
13264	5232
14480	6064
14768	6544
13792	4864
12816	4448
13312	4944
13152	5712
13008	5728
12576	4992
13472	4544
12016	4288
12112	4608
12576	5136
13328	5152
13376	5184
13248	5072
13504	5120
13376	4928
13104	4624
12560	4576
13152	4416
13648	4272
13600	4400
13216
12144
11664
11952
12256
12496
12992	4176
13664	4144
14336	4128
14112	4624
16160	5232
15904	5760
13120
13456
13952
14704	4384
15072	4544
13968
13456
13728
13440
13520
13648
12416
12640
13216
13728	4384
14288	5024
13968	5312
13152	4240
12176
12560	4592
	4736
12656	4896
13008	5072
13856	5904
13360	5248
12608	4528
12416	4400
12672
12208	5040
12944	5520
13728	6448
13392	6672
12992	5696
13456	4704
12752	4528
12288	4144
12368	4784
12208	5168
12048	5024
11680	4496
	4176
11728	4080
11440
12048	4192
12240	4304
12144	4864
12368	4480
12480	4592
12848	4576
12912
12816	4016
13120	4128
12864
12976	4016
12656	4304
13904	4976
14256	5280
14464	5280
13520	5088
13872	5152
13824	5168
14320	4992
13664	5200
12992	4256
13088	4256
14528	4656
14192	5168
14960	5360
13248
12640	3888
12992
12736
12384	4128
12864
12864
12992
13088
13040
12144	3952
12656
12112
11776
12784
12160	4048
12848	4032
12736	3968
12464	4240
12992	4048
12176	4160
12688	4608
13728	5360
14176	5552
12688	4336
13984	4672
14496	5616
15440	6208
12448	4416
14016	4608
13760
12208
13088	3920
12992
13600
13200	4032
12960	3984
11984
12128
12208	3728
12384	3776
12912	4256
12864	4064
12720	3792
13536	3888
12080
11360
	4368
	4000
11264
11600	4016
12368	4000
13136	4704
14160	5216
13632	4960
12816	4880
11424
11776
11472
11408
11600
11792
11984
11856
12656	3984
12272	3856
12608	4096
12912	4336
13600	4448
13328	4624
12704	4064
12224	3920
12976	3776
13104	4032
12656	3840
12832
13312	4304
13376	3872
12304	4032
12384	3952
12208
	4048
12016
12480	3968
12816	3984
13696	4800
13536	4848
13056	4544
12544	4144
12912	4480
13328	4448
12368	4752
12944	4272
13056	3888
12736	4352
12800	4160
12704	4160
12992	4576
12640	4336
12560	4400
12352	4272
12624	4080
12128	4112
12240	4080
11904	4016
11776	4048
	3984
11728	4128
12048	3984
11856
11536	3984
11312
11056
11488	3840
11584
12256	4432
13296	4784
12896	4304
12240	4256
12576	4144
12528	3936
12768
12864	3968
12992
12416
12736
14160
12832
13232	4112
13776	4224
13536	4288
12960	3968
12864	3968
12704
12096
11264
11792
11904
12320
12432
12736
13248
14016
13904	4576
13680
13200	3968
12624
13024
13088	4448
13888	4688
13568	5584
14288	4592
12176	4336
13136	4448
13024	5600
12624
11632
12112
11776	3840
11568
11648
11168
11856
12096
12960
12688
12752
11712
12400
13104
14768	3984
15872	4752
15792	4480
13920	4224
13152
12768
13904
14016	3968
13680	4208
14192	4128
13200
13056
13744	4352
13728	4800
13840	4880
14000	4208
13536
12752	3792
13760
13888
13456
13024
12832
12800
14032
12624
12976
11872
12128
12224
12416
13296
12720
12560
13328
14160
14496
14544
14992	3984
14352	4480
13248	5456
14000	4096
13008	4288
12656
12624
12736	4192
13520	4512
14080	4480
13744	4560
12592	4128
12704	3984
12336
	3888
13008
13200	4128
12944	4368
12976	4240
12688
12160
11936
11808
	4032
11472
	3936
	4128
12336	4512
	4544
11808	3872
11680	4096
12176	4624
12288	4832
12048
11904	4096
12000	4112
12128
12544	4624
12576	4880
13152	5488
13408	5792
13568	5472
12832	5584
13712	5760
13104	5408
12864	5488
12672	5200
12624	5408
12784	5776
13392	6400
13104	5968
12800	6208
	5200
	5712
	6384
12608	5936
12512	5728
13568	6608
12720	6160
13312	6224
12944	6176
12512	5632
	5248
11760	5056
	5024
11824	5696
12704	6336
13936	7504
14192	7248
14640	6928
14272	6304
14912	6608
14688	7376
14912	6880
14608	7392
15040	7200
13776	6480
13680	6528
13280	6160
13424	5840
12832	5520
13360	6864
13648	6784
13760	6752
14080	7200
14144	7648
13872	7520
14512	7392
13776	6464
13712	5696
13312	5264
12512	5296
12816	5728
12832	5376
12624	5824
12704	6496
13120	5584
12624	6000
13024	5696
13632	6544
14768	6928
14592	6736
13712	5456
12752	5392
12992	5440
12576	4912
14144	7632
14416	7824
14960	7664
14592	7600
14688	6640
13264	5328
13616	6720
14608	7568
15104	7952
13776	6592
13488	5984
12736	5328
12576	5456
14192	5744
13536	5808
14016	7200
14896	6272
14960	6384
13824	5088
13296	5296
12480	4784
12640	4992
12240	5104
13600	6208
13456	5904
12432	5312
11760	4768
11920	4832
11936	3920
11520	4432
11904
12160	4352
11792	4512
12384
12384	4352
13168	4896
13424	4592
13040	4384
13184	4720
13792	4960
13328	5104
14112	4704
13744	5152
12816	4480
13216	5056
13760	5520
14176	5616
14368	5600
13936	5920
15440	5568
14704	5168
14128	5136
13344	4624
12320	4192
12432	4240
12192
12128	3888
12432	3936
12000	3808
