# Supplementary material for: An epifluorescence microscope design for naturalistic behavior and cellular activity in freely moving Caenorhabditis elegans
Source: Nat Commun. 2026 May 19;17:4411. doi: 10.1038/s41467-026-72709-w (PMC13187321; doi:10.1038/s41467-026-72709-w)
Supplement: Supplementary file 8 — Source data [file 41467_2026_72709_MOESM8_ESM.zip › fig3 ASH/TQ5856/worm6G.csv]

frame	25px_sum	25px_mean	10px_sum	10px_mean
0	6336	253.44	2992	299.2
1	6832	273.28	3376	337.6
2	6704	268.16	3280	328.0
3	7280	291.2	3632	363.2
4	7152	286.08	3664	366.4
5	7696	307.84	3872	387.2
6	7632	305.28	3776	377.6
7	7568	302.72	3744	374.4
8	8704	348.16	4384	438.4
9	10048	401.92	5104	510.4
10	8128	325.12	3792	379.2
11	7488	299.52	3616	361.6
12	6528	261.12	3056	305.6
13	7872	314.88	3840	384.0
14	8032	321.28	3808	380.8
15	7872	314.88	3696	369.6
16	7408	296.32	3520	352.0
17	8096	323.84	3920	392.0
18	8800	352.0	4304	430.4
19	9024	360.96	4384	438.4
20	8128	325.12	3872	387.2
21	6720	268.8	3088	308.8
22	6432	257.28	3072	307.2
23	5600	224.0	2496	249.6
24	5456	218.24	2368	236.8
25	5584	223.36	2448	244.8
26	6080	243.2	2800	280.0
27	6304	252.16	3008	300.8
28	6656	266.24	3328	332.8
29	7664	306.56	3568	356.8
30	8448	337.92	4016	401.6
31	8032	321.28	3728	372.8
32	7632	305.28	3520	352.0
33	7648	305.92	3808	380.8
34	7296	291.84	3568	356.8
35	8080	323.2	4000	400.0
36	8752	350.08	4432	443.2
37	9536	381.44	4704	470.4
38	9808	392.32	4768	476.8
39	9456	378.24	4592	459.2
40	8944	357.76	4224	422.4
41	9024	360.96	4128	412.8
42	8624	344.96	3936	393.6
43	8576	343.04	3952	395.2
44	7920	316.8	3600	360.0
45	7856	314.24	3568	356.8
46	7408	296.32	3296	329.6
47	8192	327.68	3696	369.6
48	8480	339.2	3776	377.6
49	8048	321.92	3632	363.2
50	7632	305.28	3488	348.8
51	7392	295.68	3536	353.6
52	7856	314.24	3904	390.4
53	8416	336.64	4144	414.4
54	8816	352.64	4224	422.4
55	8192	327.68	4000	400.0
56	8320	332.8	4160	416.0
57	8768	350.72	4336	433.6
58	7600	304.0	3648	364.8
59	8048	321.92	4064	406.4
60	7744	309.76	3920	392.0
61	7344	293.76	3648	364.8
62	6784	271.36	3216	321.6
63	6768	270.72	3248	324.8
64	6944	277.76	3440	344.0
65	6960	278.4	3344	334.4
66	6368	254.72	2912	291.2
67	6400	256.0	2944	294.4
68	6896	275.84	3216	321.6
69	6768	270.72	3120	312.0
70	6272	250.88	2816	281.6
71	5952	238.08	2672	267.2
72	6608	264.32	3088	308.8
73	7056	282.24	3328	332.8
74	6944	277.76	3136	313.6
75	6880	275.2	3200	320.0
76	8224	328.96	3952	395.2
77	8432	337.28	4016	401.6
78	8672	346.88	4080	408.0
79	8512	340.48	3792	379.2
80	7664	306.56	3392	339.2
81	7248	289.92	3136	313.6
82	7328	293.12	3152	315.2
83	8672	346.88	3984	398.4
84	9280	371.2	4400	440.0
85	8928	357.12	4384	438.4
86	9056	362.24	4448	444.8
87	9568	382.72	4736	473.6
88	8880	355.2	4320	432.0
89	9072	362.88	4416	441.6
90	8704	348.16	4144	414.4
91	9200	368.0	4400	440.0
92	9344	373.76	4544	454.4
93	7728	309.12	3920	392.0
94	6656	266.24	3264	326.4
95	6656	266.24	3296	329.6
96	6096	243.84	2880	288.0
97	5840	233.6	2768	276.8
98	6416	256.64	3184	318.4
99	6944	277.76	3504	350.4
100	7120	284.8	3552	355.2
101	7056	282.24	3424	342.4
102	6192	247.68	2944	294.4
103	6992	279.68	3536	353.6
104	6496	259.84	3136	313.6
105	7104	284.16	3456	345.6
106	8640	345.6	4480	448.0
107	9248	369.92	4672	467.2
108	9456	378.24	4688	468.8
109	9184	367.36	4560	456.0
110	9312	372.48	4464	446.4
111	9952	398.08	4832	483.2
112	9712	388.48	4752	475.2
113	9184	367.36	4304	430.4
114	7072	282.88	3328	332.8
115	8256	330.24	4160	416.0
116	9024	360.96	4688	468.8
117	9440	377.6	4992	499.2
118	8384	335.36	4224	422.4
119	6096	243.84	2752	275.2
120	5008	200.32	2224	222.4
121	6176	247.04	2928	292.8
122	6704	268.16	3312	331.2
123	6272	250.88	2960	296.0
124	6560	262.4	3328	332.8
125	6320	252.8	3216	321.6
126	6512	260.48	3312	331.2
127	6160	246.4	2912	291.2
128	6896	275.84	3456	345.6
129	7184	287.36	3648	364.8
130	6688	267.52	3296	329.6
131	6096	243.84	2976	297.6
132	6128	245.12	2928	292.8
133	7072	282.88	3504	350.4
134	6640	265.6	3296	329.6
135	6496	259.84	3104	310.4
136	7616	304.64	3568	356.8
137	9008	360.32	4368	436.8
138	8976	359.04	4400	440.0
139	8224	328.96	4000	400.0
140	7040	281.6	3520	352.0
141	7728	309.12	3808	380.8
142	8208	328.32	4032	403.2
143	8096	323.84	3840	384.0
144	7568	302.72	3472	347.2
145	7856	314.24	3536	353.6
146	7856	314.24	3536	353.6
147	7600	304.0	3392	339.2
148	8000	320.0	3600	360.0
149	7984	319.36	3616	361.6
150	9296	371.84	4432	443.2
151	9008	360.32	4160	416.0
152	8544	341.76	3968	396.8
153	8736	349.44	4368	436.8
154	8192	327.68	4000	400.0
155	8224	328.96	4240	424.0
156	5952	238.08	2752	275.2
157	6144	245.76	2848	284.8
158	5936	237.44	2736	273.6
159	6032	241.28	2784	278.4
160	5936	237.44	2704	270.4
161	5328	213.12	2320	232.0
162	5152	206.08	2224	222.4
163	5408	216.32	2352	235.2
164	5744	229.76	2656	265.6
165	5920	236.8	2768	276.8
166	6128	245.12	2944	294.4
167	5600	224.0	2544	254.4
168	5360	214.4	2384	238.4
169	5888	235.52	2704	270.4
170	5360	214.4	2352	235.2
171	5584	223.36	2528	252.8
172	5824	232.96	2624	262.4
173	7024	280.96	3184	318.4
174	6640	265.6	2928	292.8
175	6976	279.04	3136	313.6
176	6576	263.04	2864	286.4
177	6496	259.84	2944	294.4
178	6704	268.16	2928	292.8
179	7120	284.8	3120	312.0
180	7056	282.24	3232	323.2
181	7584	303.36	3520	352.0
182	8064	322.56	3984	398.4
183	7248	289.92	3696	369.6
184	6544	261.76	3216	321.6
185	6160	246.4	2944	294.4
186	5760	230.4	2592	259.2
187	5696	227.84	2592	259.2
188	6128	245.12	2864	286.4
189	6320	252.8	3040	304.0
190	6272	250.88	3008	300.8
191	5968	238.72	2832	283.2
192	5968	238.72	2848	284.8
193	6336	253.44	3008	300.8
194	6320	252.8	3024	302.4
195	6096	243.84	2896	289.6
196	6416	256.64	3072	307.2
197	6816	272.64	3216	321.6
198	7120	284.8	3344	334.4
199	6720	268.8	3216	321.6
200	5088	203.52	2368	236.8
201	5728	229.12	2688	268.8
202	6272	250.88	2816	281.6
203	6656	266.24	3040	304.0
204	6864	274.56	3088	308.8
205	6656	266.24	2912	291.2
206	6688	267.52	3024	302.4
207	6528	261.12	2864	286.4
208	6848	273.92	3024	302.4
209	7184	287.36	3216	321.6
210	7856	314.24	3824	382.4
211	9344	373.76	4944	494.4
212	9952	398.08	5104	510.4
213	9264	370.56	4720	472.0
214	8528	341.12	4704	470.4
215	8512	340.48	4624	462.4
216	6752	270.08	3344	334.4
217	6240	249.6	3136	313.6
218	6816	272.64	3472	347.2
219	6304	252.16	3104	310.4
220	6304	252.16	3008	300.8
221	6000	240.0	2864	286.4
222	6592	263.68	3232	323.2
223	6768	270.72	3424	342.4
224	6576	263.04	3184	318.4
225	6832	273.28	3392	339.2
226	7248	289.92	3744	374.4
227	8144	325.76	4224	422.4
228	7072	282.88	3456	345.6
229	6128	245.12	2800	280.0
230	6448	257.92	3040	304.0
231	6864	274.56	3408	340.8
232	6704	268.16	3296	329.6
233	5856	234.24	2832	283.2
234	5328	213.12	2432	243.2
235	6304	252.16	2896	289.6
236	6000	240.0	2768	276.8
237	6560	262.4	3200	320.0
238	7408	296.32	3840	384.0
239	7728	309.12	4016	401.6
240	6880	275.2	3248	324.8
241	7072	282.88	3456	345.6
242	7152	286.08	3568	356.8
243	6416	256.64	3056	305.6
244	6400	256.0	2928	292.8
245	7520	300.8	3312	331.2
246	6992	279.68	3232	323.2
247	7536	301.44	3840	384.0
248	7488	299.52	3872	387.2
249	7264	290.56	3760	376.0
250	7296	291.84	3728	372.8
251	6704	268.16	3312	331.2
252	8112	324.48	4416	441.6
253	8688	347.52	4528	452.8
254	8544	341.76	4368	436.8
255	8624	344.96	4192	419.2
256	8400	336.0	4080	408.0
257	8208	328.32	4032	403.2
258	7712	308.48	3680	368.0
259	6544	261.76	2912	291.2
260	7856	314.24	3968	396.8
261	8864	354.56	4784	478.4
262	7984	319.36	4224	422.4
263	6880	275.2	3728	372.8
264	7376	295.04	3952	395.2
265	6752	270.08	3424	342.4
266	5344	213.76	2336	233.6
267	5936	237.44	2688	268.8
268	6448	257.92	3024	302.4
269	5984	239.36	2800	280.0
270	5712	228.48	2624	262.4
271	5920	236.8	2848	284.8
272	6272	250.88	3056	305.6
273	6528	261.12	3072	307.2
274	6848	273.92	3200	320.0
275	7296	291.84	3376	337.6
276	7056	282.24	3216	321.6
277	6864	274.56	3056	305.6
278	7472	298.88	3456	345.6
279	6720	268.8	3216	321.6
280	6736	269.44	3264	326.4
281	7040	281.6	3264	326.4
282	6144	245.76	2752	275.2
283	6144	245.76	2896	289.6
284	6208	248.32	2912	291.2
285	6400	256.0	2976	297.6
286	5984	239.36	2592	259.2
287	5888	235.52	2624	262.4
288	5776	231.04	2528	252.8
289	5744	229.76	2464	246.4
290	5616	224.64	2368	236.8
291	5872	234.88	2608	260.8
292	5648	225.92	2576	257.6
293	5568	222.72	2480	248.0
294	5664	226.56	2480	248.0
295	5312	212.48	2336	233.6
296	5952	238.08	2576	257.6
297	6048	241.92	2656	265.6
298	6608	264.32	3104	310.4
299	7536	301.44	3488	348.8
300	8304	332.16	3840	384.0
301	8336	333.44	4064	406.4
302	7568	302.72	3760	376.0
303	7568	302.72	3728	372.8
304	7536	301.44	3616	361.6
305	7872	314.88	3808	380.8
306	6704	268.16	3168	316.8
307	7408	296.32	3552	355.2
308	6368	254.72	3152	315.2
309	8480	339.2	4896	489.6
310	7904	316.16	4080	408.0
311	7568	302.72	3808	380.8
312	6576	263.04	3184	318.4
313	6688	267.52	3296	329.6
314	6896	275.84	3360	336.0
315	7184	287.36	3584	358.4
316	6864	274.56	3344	334.4
317	6720	268.8	3136	313.6
318	6912	276.48	3248	324.8
319	7024	280.96	3376	337.6
320	6672	266.88	3168	316.8
321	6672	266.88	3248	324.8
322	6784	271.36	3232	323.2
323	6576	263.04	3248	324.8
324	6560	262.4	3136	313.6
325	6480	259.2	3008	300.8
326	6448	257.92	3120	312.0
327	6800	272.0	3360	336.0
328	6752	270.08	3376	337.6
329	6368	254.72	3184	318.4
330	6704	268.16	3280	328.0
331	7120	284.8	3536	353.6
332	8640	345.6	4464	446.4
333	9056	362.24	4624	462.4
334	7968	318.72	4048	404.8
335	6416	256.64	3040	304.0
336	6032	241.28	2880	288.0
337	6272	250.88	2944	294.4
338	6128	245.12	2928	292.8
339	7296	291.84	3632	363.2
340	8240	329.6	4160	416.0
341	6384	255.36	3120	312.0
342	6576	263.04	3120	312.0
343	6064	242.56	2912	291.2
344	6320	252.8	2992	299.2
345	6176	247.04	3072	307.2
346	6416	256.64	3104	310.4
347	6224	248.96	2960	296.0
348	6224	248.96	3056	305.6
349	6544	261.76	3200	320.0
350	5840	233.6	2720	272.0
351	6256	250.24	3104	310.4
352	6192	247.68	3072	307.2
353	6576	263.04	3264	326.4
354	6160	246.4	2976	297.6
355	5808	232.32	2800	280.0
356	5920	236.8	2944	294.4
357	5840	233.6	2864	286.4
358	6176	247.04	3072	307.2
359	6816	272.64	3472	347.2
360	7152	286.08	3536	353.6
361	7776	311.04	3920	392.0
362	7648	305.92	3616	361.6
363	6416	256.64	3024	302.4
364	5264	210.56	2464	246.4
365	6000	240.0	2768	276.8
366	5680	227.2	2560	256.0
367	6304	252.16	2928	292.8
368	7136	285.44	3632	363.2
369	6192	247.68	3200	320.0
370	7488	299.52	3856	385.6
371	6144	245.76	2992	299.2
372	6192	247.68	2960	296.0
373	5648	225.92	2544	254.4
374	6176	247.04	2816	281.6
375	5968	238.72	2640	264.0
376	5856	234.24	2624	262.4
377	5904	236.16	2624	262.4
378	5856	234.24	2672	267.2
379	5376	215.04	2480	248.0
380	5712	228.48	2672	267.2
381	5856	234.24	2736	273.6
382	5904	236.16	2640	264.0
383	6368	254.72	3088	308.8
384	6320	252.8	3136	313.6
385	6016	240.64	2896	289.6
386	5840	233.6	2688	268.8
387	5984	239.36	2960	296.0
388	6240	249.6	3072	307.2
389	6064	242.56	2896	289.6
390	6048	241.92	2864	286.4
391	6032	241.28	2960	296.0
392	5984	239.36	2880	288.0
393	5904	236.16	2864	286.4
394	6816	272.64	3392	339.2
395	7440	297.6	3760	376.0
396	6672	266.88	3248	324.8
397	6928	277.12	3440	344.0
398	6224	248.96	2944	294.4
399	5888	235.52	2720	272.0
400	5680	227.2	2592	259.2
401	5552	222.08	2496	249.6
402	5456	218.24	2480	248.0
403	5824	232.96	2704	270.4
404	6016	240.64	2832	283.2
405	6256	250.24	2896	289.6
406	6320	252.8	2880	288.0
407	6160	246.4	2992	299.2
408	6448	257.92	3216	321.6
409	6496	259.84	3200	320.0
410	6032	241.28	2880	288.0
411	5744	229.76	2784	278.4
412	6304	252.16	3040	304.0
413	6192	247.68	2992	299.2
414	6352	254.08	3040	304.0
415	6304	252.16	3024	302.4
416	6416	256.64	3088	308.8
417	6256	250.24	3008	300.8
418	5392	215.68	2480	248.0
419	5840	233.6	2992	299.2
420	6352	254.08	3200	320.0
421	6400	256.0	3136	313.6
422	6752	270.08	3520	352.0
423	7920	316.8	4352	435.2
424	8240	329.6	4480	448.0
425	6048	241.92	2816	281.6
426	5984	239.36	2992	299.2
427	5856	234.24	2928	292.8
428	5568	222.72	2704	270.4
429	6512	260.48	3104	310.4
430	6496	259.84	3184	318.4
431	5664	226.56	2624	262.4
432	5408	216.32	2560	256.0
433	5744	229.76	2704	270.4
434	6816	272.64	3472	347.2
435	7008	280.32	3584	358.4
436	6960	278.4	3536	353.6
437	7584	303.36	4048	404.8
438	6480	259.2	3280	328.0
439	6160	246.4	3136	313.6
440	5968	238.72	2848	284.8
441	5456	218.24	2528	252.8
442	5712	228.48	2608	260.8
443	5824	232.96	2688	268.8
444	5760	230.4	2672	267.2
445	5376	215.04	2576	257.6
446	5456	218.24	2576	257.6
447	5312	212.48	2560	256.0
448	4800	192.0	2288	228.8
449	5952	238.08	3024	302.4
450	6304	252.16	3120	312.0
451	6176	247.04	2992	299.2
452	5648	225.92	2512	251.2
453	5760	230.4	2704	270.4
454	5664	226.56	2768	276.8
455	5872	234.88	2960	296.0
456	5968	238.72	2832	283.2
457	5824	232.96	2912	291.2
458	5728	229.12	2752	275.2
459	5856	234.24	2896	289.6
460	5856	234.24	2960	296.0
461	7168	286.72	3776	377.6
462	7296	291.84	3648	364.8
463	7088	283.52	3504	350.4
464	7984	319.36	4208	420.8
465	7920	316.8	4000	400.0
466	6976	279.04	3424	342.4
467	5264	210.56	2448	244.8
468	6000	240.0	2864	286.4
469	6304	252.16	3104	310.4
470	6752	270.08	3504	350.4
471	6816	272.64	3392	339.2
472	6128	245.12	2944	294.4
473	6576	263.04	3280	328.0
474	5888	235.52	2832	283.2
475	5920	236.8	2976	297.6
476	5856	234.24	2848	284.8
477	5776	231.04	2752	275.2
478	5888	235.52	2848	284.8
479	5744	229.76	2848	284.8
480	5808	232.32	2800	280.0
481	5376	215.04	2528	252.8
482	5936	237.44	3056	305.6
483	5824	232.96	2832	283.2
484	5920	236.8	2896	289.6
485	5856	234.24	2912	291.2
486	5936	237.44	2944	294.4
487	6016	240.64	2960	296.0
488	5792	231.68	2912	291.2
489	5712	228.48	2912	291.2
490	5840	233.6	2960	296.0
491	5904	236.16	3152	315.2
492	6752	270.08	3584	358.4
493	7504	300.16	4160	416.0
494	6992	279.68	3648	364.8
495	5248	209.92	2608	260.8
496	5520	220.8	2752	275.2
497	6288	251.52	3280	328.0
498	7168	286.72	3872	387.2
499	6560	262.4	3248	324.8
500	6112	244.48	3072	307.2
501	5392	215.68	2672	267.2
502	5696	227.84	2832	283.2
503	5584	223.36	2880	288.0
504	6176	247.04	3264	326.4
505	6192	247.68	3168	316.8
506	6144	245.76	3072	307.2
507	6224	248.96	3088	308.8
508	5872	234.88	2960	296.0
509	5984	239.36	2880	288.0
510	5664	226.56	2752	275.2
511	5808	232.32	2912	291.2
512	5872	234.88	3120	312.0
513	5936	237.44	3184	318.4
514	5968	238.72	3088	308.8
515	5568	222.72	2784	278.4
516	5552	222.08	2752	275.2
517	5568	222.72	2832	283.2
518	4800	192.0	2384	238.4
519	5088	203.52	2464	246.4
520	5328	213.12	2816	281.6
521	5888	235.52	3104	310.4
522	5696	227.84	2992	299.2
523	5456	218.24	2816	281.6
524	5728	229.12	2944	294.4
525	5952	238.08	3088	308.8
526	6448	257.92	3456	345.6
527	5488	219.52	2784	278.4
528	5392	215.68	2752	275.2
529	5776	231.04	2864	286.4
530	6448	257.92	3456	345.6
531	5904	236.16	3088	308.8
532	5888	235.52	3120	312.0
533	6096	243.84	3216	321.6
534	6144	245.76	3360	336.0
535	6400	256.0	3472	347.2
536	6160	246.4	3376	337.6
537	6096	243.84	3376	337.6
538	5696	227.84	2944	294.4
539	5520	220.8	2864	286.4
540	5296	211.84	2688	268.8
541	5312	212.48	2752	275.2
542	5104	204.16	2576	257.6
543	5408	216.32	2896	289.6
544	5360	214.4	2720	272.0
545	5232	209.28	2736	273.6
546	5232	209.28	2784	278.4
547	5952	238.08	3248	324.8
548	5360	214.4	2928	292.8
549	5216	208.64	2880	288.0
550	5424	216.96	2992	299.2
551	5760	230.4	3072	307.2
552	6288	251.52	3232	323.2
553	5936	237.44	2960	296.0
554	5584	223.36	2896	289.6
555	5024	200.96	2640	264.0
556	5424	216.96	2912	291.2
557	5280	211.2	2800	280.0
558	5952	238.08	3120	312.0
559	6272	250.88	3072	307.2
560	6080	243.2	2944	294.4
561	5536	221.44	2816	281.6
562	5056	202.24	2512	251.2
563	5344	213.76	2672	267.2
564	5344	213.76	2688	268.8
565	5232	209.28	2656	265.6
566	5024	200.96	2400	240.0
567	4992	199.68	2480	248.0
568	4752	190.08	2320	232.0
569	4608	184.32	2240	224.0
570	0	nan	0	nan
571	0	nan	0	nan
572	0	nan	0	nan
573	4336	173.44	2128	212.8
574	0	nan	0	nan
575	0	nan	0	nan
576	0	nan	0	nan
577	0	nan	0	nan
578	0	nan	0	nan
579	0	nan	0	nan
580	0	nan	0	nan
581	0	nan	0	nan
582	0	nan	0	nan
583	0	nan	0	nan
584	0	nan	0	nan
585	0	nan	0	nan
586	0	nan	0	nan
587	0	nan	0	nan
588	4816	192.64	2112	211.2
589	5616	224.64	2752	275.2
590	5952	238.08	2976	297.6
591	4736	189.44	2256	225.6
592	4432	177.28	2128	212.8
593	5264	210.56	2672	267.2
594	5376	215.04	2704	270.4
595	4672	186.88	2272	227.2
596	4400	176.0	2032	203.2
597	4688	187.52	2224	222.4
598	5712	228.48	2944	294.4
599	5440	217.6	2800	280.0
600	5200	208.0	2944	294.4
601	5648	225.92	3056	305.6
602	5552	222.08	3024	302.4
603	5504	220.16	2992	299.2
604	5504	220.16	3040	304.0
605	5184	207.36	2816	281.6
606	5616	224.64	3168	316.8
607	5456	218.24	2944	294.4
608	5648	225.92	3024	302.4
609	6096	243.84	3424	342.4
610	5424	216.96	2944	294.4
611	6192	247.68	3632	363.2
612	6688	267.52	3808	380.8
613	6240	249.6	3344	334.4
614	6864	274.56	3808	380.8
615	6896	275.84	3664	366.4
616	6016	240.64	3152	315.2
617	5664	226.56	2848	284.8
618	6320	252.8	3424	342.4
619	6976	279.04	3696	369.6
620	5312	212.48	2560	256.0
621	5152	206.08	2640	264.0
622	5392	215.68	2880	288.0
623	5072	202.88	2784	278.4
624	4912	196.48	2592	259.2
625	4672	186.88	2336	233.6
626	4448	177.92	2160	216.0
627	4736	189.44	2576	257.6
628	4432	177.28	2096	209.6
629	4240	169.6	2192	219.2
630	4480	179.2	2336	233.6
631	4912	196.48	2448	244.8
632	4960	198.4	2592	259.2
633	4768	190.72	2336	233.6
634	4992	199.68	2656	265.6
635	5248	209.92	2784	278.4
636	4768	190.72	2336	233.6
637	4656	186.24	2448	244.8
638	5184	207.36	2768	276.8
639	5120	204.8	2768	276.8
640	5072	202.88	2720	272.0
641	5088	203.52	2752	275.2
642	5872	234.88	3072	307.2
643	5792	231.68	2784	278.4
644	5792	231.68	3104	310.4
645	5488	219.52	2912	291.2
646	6544	261.76	3776	377.6
647	6320	252.8	3232	323.2
648	5712	228.48	2896	289.6
649	5792	231.68	3056	305.6
650	6016	240.64	3424	342.4
651	5312	212.48	2608	260.8
652	5056	202.24	2608	260.8
653	5136	205.44	2768	276.8
654	5328	213.12	2960	296.0
655	5376	215.04	2992	299.2
656	5152	206.08	2848	284.8
657	5312	212.48	2880	288.0
658	5312	212.48	2720	272.0
659	5376	215.04	2704	270.4
660	5040	201.6	2688	268.8
661	5024	200.96	2688	268.8
662	4864	194.56	2448	244.8
663	5328	213.12	2720	272.0
664	4960	198.4	2624	262.4
665	5104	204.16	2736	273.6
666	4864	194.56	2576	257.6
667	5216	208.64	2736	273.6
668	4912	196.48	2400	240.0
669	5440	217.6	3008	300.8
670	6304	252.16	3472	347.2
671	6448	257.92	3344	334.4
672	5152	206.08	2496	249.6
673	4624	184.96	2224	222.4
674	5008	200.32	2736	273.6
675	5744	229.76	3168	316.8
676	5424	216.96	2704	270.4
677	4976	199.04	2576	257.6
678	5440	217.6	2896	289.6
679	6512	260.48	3584	358.4
680	7168	286.72	4144	414.4
681	6880	275.2	3632	363.2
682	6672	266.88	3728	372.8
683	5264	210.56	3008	300.8
684	5040	201.6	2768	276.8
685	4976	199.04	2704	270.4
686	4848	193.92	2672	267.2
687	5040	201.6	2688	268.8
688	5040	201.6	2688	268.8
689	5440	217.6	2848	284.8
690	4768	190.72	2480	248.0
691	4736	189.44	2544	254.4
692	4752	190.08	2448	244.8
693	4880	195.2	2512	251.2
694	4512	180.48	2304	230.4
695	4832	193.28	2608	260.8
696	4976	199.04	2560	256.0
697	4528	181.12	2288	228.8
698	4384	175.36	2064	206.4
699	4928	197.12	2736	273.6
700	5648	225.92	3280	328.0
701	4960	198.4	2768	276.8
702	5232	209.28	2864	286.4
703	5088	203.52	2704	270.4
704	5232	209.28	2864	286.4
705	5264	210.56	2672	267.2
706	6240	249.6	3552	355.2
707	6480	259.2	3456	345.6
708	6336	253.44	3200	320.0
709	5072	202.88	2800	280.0
710	4864	194.56	2720	272.0
711	5392	215.68	2960	296.0
712	5792	231.68	3312	331.2
713	5296	211.84	2960	296.0
714	5248	209.92	2976	297.6
715	4976	199.04	2624	262.4
716	5184	207.36	2704	270.4
717	5184	207.36	2736	273.6
718	5008	200.32	2560	256.0
719	5136	205.44	2576	257.6
720	5024	200.96	2672	267.2
721	4864	194.56	2384	238.4
722	4976	199.04	2544	254.4
723	4368	174.72	2048	204.8
724	4240	169.6	2064	206.4
725	4448	177.92	2336	233.6
726	4896	195.84	2560	256.0
727	4976	199.04	2688	268.8
728	4832	193.28	2544	254.4
729	4816	192.64	2608	260.8
730	4496	179.84	2352	235.2
731	4528	181.12	2336	233.6
732	4576	183.04	2240	224.0
733	4864	194.56	2416	241.6
734	5232	209.28	2576	257.6
735	5184	207.36	2528	252.8
736	4640	185.6	2288	228.8
737	4576	183.04	2208	220.8
738	4384	175.36	2064	206.4
739	4592	183.68	2304	230.4
740	4992	199.68	2480	248.0
741	4784	191.36	2272	227.2
742	4912	196.48	2448	244.8
743	4576	183.04	2192	219.2
744	4992	199.68	2432	243.2
745	4800	192.0	2288	228.8
746	4528	181.12	2096	209.6
747	4400	176.0	2032	203.2
748	4656	186.24	2192	219.2
749	4784	191.36	2288	228.8
750	5280	211.2	2576	257.6
751	5312	212.48	2688	268.8
752	5056	202.24	2512	251.2
753	4480	179.2	2128	212.8
754	4656	186.24	2240	224.0
755	4432	177.28	2080	208.0
756	0	nan	0	nan
757	4448	177.92	2096	209.6
758	4208	168.32	1968	196.8
759	4208	168.32	2000	200.0
760	4400	176.0	2016	201.6
761	0	nan	0	nan
762	0	nan	0	nan
763	0	nan	0	nan
764	4672	186.88	2240	224.0
765	6176	247.04	3248	324.8
766	7152	286.08	3856	385.6
767	5568	222.72	2704	270.4
768	0	nan	0	nan
769	0	nan	0	nan
770	4672	186.88	2208	220.8
771	5392	215.68	2656	265.6
772	6400	256.0	3232	323.2
773	6640	265.6	3376	337.6
774	6320	252.8	3200	320.0
775	4992	199.68	2416	241.6
776	0	nan	0	nan
777	0	nan	0	nan
778	4832	193.28	2256	225.6
779	4864	194.56	2272	227.2
780	4720	188.8	2176	217.6
781	4592	183.68	2112	211.2
782	4432	177.28	2032	203.2
783	4880	195.2	2240	224.0
784	4560	182.4	2144	214.4
785	4480	179.2	2160	216.0
786	4640	185.6	2208	220.8
787	4304	172.16	1904	190.4
788	4176	167.04	1872	187.2
789	0	nan	0	nan
790	0	nan	0	nan
791	0	nan	0	nan
792	0	nan	0	nan
793	0	nan	0	nan
794	5392	215.68	2656	265.6
795	5792	231.68	2832	283.2
796	6128	245.12	3104	310.4
797	6448	257.92	3248	324.8
798	5712	228.48	2704	270.4
799	0	nan	0	nan
800	0	nan	0	nan
801	0	nan	0	nan
802	0	nan	0	nan
803	0	nan	0	nan
804	0	nan	0	nan
805	0	nan	0	nan
806	0	nan	0	nan
807	4176	167.04	1872	187.2
808	4256	170.24	1888	188.8
809	4496	179.84	2064	206.4
810	0	nan	0	nan
811	0	nan	0	nan
812	4224	168.96	1920	192.0
813	4480	179.2	2112	211.2
814	4336	173.44	2000	200.0
815	4224	168.96	1904	190.4
816	0	nan	0	nan
817	0	nan	0	nan
818	4704	188.16	2128	212.8
819	4368	174.72	2032	203.2
820	0	nan	0	nan
821	0	nan	0	nan
822	0	nan	0	nan
823	4928	197.12	2352	235.2
824	5536	221.44	2576	257.6
825	5360	214.4	2384	238.4
826	4688	187.52	2096	209.6
827	4800	192.0	2048	204.8
828	4384	175.36	2000	200.0
829	4672	186.88	2128	212.8
830	4704	188.16	2096	209.6
831	0	nan	0	nan
832	0	nan	0	nan
833	0	nan	0	nan
834	0	nan	0	nan
835	4304	172.16	1984	198.4
836	4352	174.08	1952	195.2
837	5088	203.52	2576	257.6
838	5200	208.0	2720	272.0
839	5232	209.28	2800	280.0
840	4992	199.68	2704	270.4
841	4880	195.2	2640	264.0
842	4880	195.2	2576	257.6
843	4816	192.64	2688	268.8
844	4880	195.2	2672	267.2
845	4768	190.72	2528	252.8
846	4800	192.0	2528	252.8
847	4544	181.76	2304	230.4
848	4320	172.8	2144	214.4
849	4224	168.96	2048	204.8
850	0	nan	0	nan
851	4528	181.12	2304	230.4
852	4592	183.68	2288	228.8
853	4288	171.52	2080	208.0
854	4656	186.24	2272	227.2
855	5232	209.28	2736	273.6
856	6064	242.56	3248	324.8
857	6544	261.76	3440	344.0
858	4864	194.56	2576	257.6
859	4448	177.92	2336	233.6
860	4944	197.76	2608	260.8
861	5712	228.48	3072	307.2
862	5728	229.12	2800	280.0
863	4992	199.68	2512	251.2
864	4544	181.76	2112	211.2
865	4288	171.52	2096	209.6
866	4608	184.32	2336	233.6
867	5136	205.44	2720	272.0
868	5152	206.08	2752	275.2
869	5184	207.36	2816	281.6
870	5072	202.88	2768	276.8
871	5120	204.8	2880	288.0
872	4928	197.12	2720	272.0
873	4624	184.96	2512	251.2
874	4576	183.04	2400	240.0
875	4416	176.64	2224	222.4
876	4272	170.88	2192	219.2
877	4400	176.0	2240	224.0
878	0	nan	0	nan
879	0	nan	0	nan
880	0	nan	0	nan
881	0	nan	0	nan
882	0	nan	0	nan
883	0	nan	0	nan
884	4176	167.04	2112	211.2
885	4144	165.76	2064	206.4
886	4128	165.12	2048	204.8
887	4624	184.96	2304	230.4
888	5232	209.28	2544	254.4
889	5760	230.4	2928	292.8
890	0	nan	0	nan
891	0	nan	0	nan
892	0	nan	0	nan
893	4384	175.36	1984	198.4
894	4544	181.76	2080	208.0
895	0	nan	0	nan
896	0	nan	0	nan
897	0	nan	0	nan
898	0	nan	0	nan
899	0	nan	0	nan
900	0	nan	0	nan
901	0	nan	0	nan
902	0	nan	0	nan
903	0	nan	0	nan
904	0	nan	0	nan
905	0	nan	0	nan
906	0	nan	0	nan
907	0	nan	0	nan
908	0	nan	0	nan
909	0	nan	0	nan
910	4384	175.36	2240	224.0
911	5024	200.96	2528	252.8
912	5312	212.48	2752	275.2
913	4240	169.6	2064	206.4
914	0	nan	0	nan
915	4592	183.68	2416	241.6
916	4736	189.44	2352	235.2
917	4896	195.84	2528	252.8
918	5072	202.88	2656	265.6
919	5904	236.16	3216	321.6
920	5248	209.92	2800	280.0
921	4528	181.12	2208	220.8
922	4400	176.0	2160	216.0
923	0	nan	0	nan
924	5040	201.6	2528	252.8
925	5520	220.8	2816	281.6
926	6448	257.92	3280	328.0
927	6672	266.88	3488	348.8
928	5696	227.84	2848	284.8
929	4704	188.16	2272	227.2
930	4528	181.12	2288	228.8
931	4144	165.76	2000	200.0
932	4784	191.36	2368	236.8
933	5168	206.72	2592	259.2
934	5024	200.96	2400	240.0
935	4496	179.84	2096	209.6
936	4176	167.04	1936	193.6
937	4080	163.2	1840	184.0
938	0	nan	0	nan
939	0	nan	0	nan
940	0	nan	0	nan
941	0	nan	0	nan
942	0	nan	0	nan
943	0	nan	0	nan
944	0	nan	0	nan
945	0	nan	0	nan
946	0	nan	0	nan
947	0	nan	0	nan
948	0	nan	0	nan
949	0	nan	0	nan
950	0	nan	0	nan
951	0	nan	0	nan
952	0	nan	0	nan
953	0	nan	0	nan
954	0	nan	0	nan
955	0	nan	0	nan
956	0	nan	0	nan
957	0	nan	0	nan
958	0	nan	0	nan
959	0	nan	0	nan
960	0	nan	0	nan
961	4192	167.68	2096	209.6
962	4304	172.16	2176	217.6
963	4864	194.56	2448	244.8
964	4480	179.2	2176	217.6
965	4592	183.68	2352	235.2
966	4576	183.04	2416	241.6
967	0	nan	0	nan
968	4016	160.64	2144	214.4
969	4128	165.12	2208	220.8
970	0	nan	0	nan
971	4016	160.64	2112	211.2
972	4304	172.16	2320	232.0
973	4976	199.04	2736	273.6
974	5280	211.2	2672	267.2
975	5280	211.2	2720	272.0
976	5088	203.52	2768	276.8
977	5152	206.08	2736	273.6
978	5168	206.72	2576	257.6
979	4992	199.68	2544	254.4
980	5200	208.0	2624	262.4
981	4256	170.24	2192	219.2
982	4256	170.24	2160	216.0
983	4656	186.24	2336	233.6
984	5168	206.72	2720	272.0
985	5360	214.4	2640	264.0
986	0	nan	0	nan
987	3888	155.52	2000	200.0
988	0	nan	0	nan
989	0	nan	0	nan
990	4128	165.12	2080	208.0
991	0	nan	0	nan
992	0	nan	0	nan
993	0	nan	0	nan
994	0	nan	0	nan
995	0	nan	0	nan
996	3952	158.08	1968	196.8
997	0	nan	0	nan
998	0	nan	0	nan
999	0	nan	0	nan
1000	0	nan	0	nan
1001	4048	161.92	2128	212.8
1002	4032	161.28	2240	224.0
1003	3968	158.72	2144	214.4
1004	4240	169.6	2320	232.0
1005	4048	161.92	2128	212.8
1006	4160	166.4	2160	216.0
1007	4608	184.32	2464	246.4
1008	5360	214.4	2816	281.6
1009	5552	222.08	2928	292.8
1010	4336	173.44	2288	228.8
1011	4672	186.88	2608	260.8
1012	5616	224.64	3120	312.0
1013	6208	248.32	3520	352.0
1014	4416	176.64	2464	246.4
1015	4608	184.32	2480	248.0
1016	0	nan	0	nan
1017	0	nan	0	nan
1018	3920	156.8	1984	198.4
1019	0	nan	0	nan
1020	0	nan	0	nan
1021	4032	161.28	2144	214.4
1022	3984	159.36	2096	209.6
1023	0	nan	0	nan
1024	0	nan	0	nan
1025	3728	149.12	2080	208.0
1026	3776	151.04	1968	196.8
1027	4256	170.24	2304	230.4
1028	4064	162.56	2144	214.4
1029	3792	151.68	1952	195.2
1030	3888	155.52	1936	193.6
1031	0	nan	0	nan
1032	0	nan	0	nan
1033	0	nan	0	nan
1034	4368	174.72	2240	224.0
1035	4000	160.0	2096	209.6
1036	0	nan	0	nan
1037	4016	160.64	2112	211.2
1038	4000	160.0	2128	212.8
1039	4704	188.16	2416	241.6
1040	5216	208.64	2560	256.0
1041	4960	198.4	2256	225.6
1042	4880	195.2	2288	228.8
1043	0	nan	0	nan
1044	0	nan	0	nan
1045	0	nan	0	nan
1046	0	nan	0	nan
1047	0	nan	0	nan
1048	0	nan	0	nan
1049	0	nan	0	nan
1050	0	nan	0	nan
1051	0	nan	0	nan
1052	0	nan	0	nan
1053	3984	159.36	2096	209.6
1054	3856	154.24	2000	200.0
1055	4096	163.84	2048	204.8
1056	4336	173.44	2288	228.8
1057	4448	177.92	2352	235.2
1058	4624	184.96	2416	241.6
1059	4064	162.56	2080	208.0
1060	3920	156.8	2000	200.0
1061	3776	151.04	1952	195.2
1062	4032	161.28	2096	209.6
1063	3840	153.6	1968	196.8
1064	0	nan	0	nan
1065	4304	172.16	2288	228.8
1066	3872	154.88	1872	187.2
1067	4032	161.28	2096	209.6
1068	3952	158.08	2000	200.0
1069	0	nan	0	nan
1070	4048	161.92	1888	188.8
1071	0	nan	0	nan
1072	0	nan	0	nan
1073	3968	158.72	2096	209.6
1074	3984	159.36	2144	214.4
1075	4800	192.0	2512	251.2
1076	4848	193.92	2576	257.6
1077	4544	181.76	2384	238.4
1078	4144	165.76	2096	209.6
1079	4480	179.2	2288	228.8
1080	4448	177.92	2208	220.8
1081	4752	190.08	2304	230.4
1082	4272	170.88	2080	208.0
1083	3888	155.52	1872	187.2
1084	4352	174.08	2160	216.0
1085	4160	166.4	2048	204.8
1086	4160	166.4	2144	214.4
1087	4576	183.04	2320	232.0
1088	4336	173.44	2224	222.4
1089	4400	176.0	2352	235.2
1090	4272	170.88	2304	230.4
1091	4080	163.2	2144	214.4
1092	4112	164.48	2176	217.6
1093	4080	163.2	2096	209.6
1094	4016	160.64	2112	211.2
1095	4048	161.92	2128	212.8
1096	3984	159.36	2064	206.4
1097	4128	165.12	2176	217.6
1098	3984	159.36	2000	200.0
1099	0	nan	0	nan
1100	3984	159.36	1936	193.6
1101	0	nan	0	nan
1102	0	nan	0	nan
1103	3840	153.6	1920	192.0
1104	0	nan	0	nan
1105	4432	177.28	2224	222.4
1106	4784	191.36	2464	246.4
1107	4304	172.16	2320	232.0
1108	4256	170.24	2288	228.8
1109	4144	165.76	2208	220.8
1110	3936	157.44	2128	212.8
1111	0	nan	0	nan
1112	3968	158.72	2064	206.4
1113	0	nan	0	nan
1114	0	nan	0	nan
1115	0	nan	0	nan
1116	0	nan	0	nan
1117	0	nan	0	nan
1118	4112	164.48	2192	219.2
1119	4224	168.96	2240	224.0
1120	4288	171.52	2192	219.2
1121	3968	158.72	1968	196.8
1122	3968	158.72	2000	200.0
1123	0	nan	0	nan
1124	0	nan	0	nan
1125	0	nan	0	nan
1126	0	nan	0	nan
1127	0	nan	0	nan
1128	0	nan	0	nan
1129	0	nan	0	nan
1130	0	nan	0	nan
1131	0	nan	0	nan
1132	0	nan	0	nan
1133	4576	183.04	2336	233.6
1134	0	nan	0	nan
1135	3968	158.72	2000	200.0
1136	0	nan	0	nan
1137	0	nan	0	nan
1138	4448	177.92	2176	217.6
1139	4688	187.52	2336	233.6
1140	5584	223.36	3088	308.8
1141	4592	183.68	2176	217.6
1142	4336	173.44	2256	225.6
1143	4448	177.92	2208	220.8
1144	5600	224.0	2896	289.6
1145	0	nan	0	nan
1146	0	nan	0	nan
1147	0	nan	0	nan
1148	0	nan	0	nan
1149	0	nan	0	nan
1150	3840	153.6	1776	177.6
1151	0	nan	0	nan
1152	0	nan	0	nan
1153	0	nan	0	nan
1154	0	nan	0	nan
1155	0	nan	0	nan
1156	0	nan	0	nan
1157	0	nan	0	nan
1158	0	nan	0	nan
1159	0	nan	0	nan
1160	0	nan	0	nan
1161	0	nan	0	nan
1162	0	nan	0	nan
1163	0	nan	0	nan
1164	0	nan	0	nan
1165	3984	159.36	2000	200.0
1166	4752	190.08	2400	240.0
1167	4480	179.2	2224	222.4
1168	4224	168.96	2128	212.8
1169	0	nan	0	nan
1170	0	nan	0	nan
1171	0	nan	0	nan
1172	3968	158.72	1984	198.4
1173	4208	168.32	2048	204.8
1174	4128	165.12	2016	201.6
1175	0	nan	0	nan
1176	0	nan	0	nan
1177	4352	174.08	2064	206.4
1178	4800	192.0	2256	225.6
1179	4880	195.2	2576	257.6
1180	4208	168.32	2112	211.2
1181	0	nan	0	nan
1182	3792	151.68	2080	208.0
1183	0	nan	0	nan
1184	0	nan	0	nan
1185	0	nan	0	nan
1186	0	nan	0	nan
1187	0	nan	0	nan
1188	0	nan	0	nan
1189	0	nan	0	nan
1190	0	nan	0	nan
1191	0	nan	0	nan
1192	0	nan	0	nan
1193	0	nan	0	nan
1194	0	nan	0	nan
1195	0	nan	0	nan
1196	0	nan	0	nan
1197	0	nan	0	nan
1198	0	nan	0	nan
1199	0	nan	0	nan
1200	0	nan	0	nan
1201	0	nan	0	nan
1202	0	nan	0	nan
1203	0	nan	0	nan
1204	3984	159.36	2064	206.4
1205	4480	179.2	2400	240.0
1206	5456	218.24	3120	312.0
1207	4096	163.84	1968	196.8
1208	4288	171.52	2288	228.8
1209	0	nan	0	nan
1210	0	nan	0	nan
1211	4192	167.68	2160	216.0
1212	4512	180.48	2288	228.8
1213	4480	179.2	2208	220.8
1214	4560	182.4	2464	246.4
1215	4128	165.12	2208	220.8
1216	3984	159.36	1888	188.8
1217	0	nan	0	nan
1218	3888	155.52	1936	193.6
1219	0	nan	0	nan
1220	4128	165.12	2032	203.2
1221	4368	174.72	2144	214.4
1222	4240	169.6	2048	204.8
1223	0	nan	0	nan
1224	0	nan	0	nan
1225	0	nan	0	nan
1226	0	nan	0	nan
1227	0	nan	0	nan
1228	0	nan	0	nan
1229	4032	161.28	2016	201.6
1230	0	nan	0	nan
1231	0	nan	0	nan
1232	3936	157.44	1984	198.4
1233	4128	165.12	2208	220.8
1234	4512	180.48	2608	260.8
1235	4544	181.76	2688	268.8
1236	3872	154.88	1872	187.2
1237	4096	163.84	2144	214.4
1238	4624	184.96	2256	225.6
1239	4832	193.28	2256	225.6
1240	0	nan	0	nan
1241	4096	163.84	1968	196.8
1242	4112	164.48	1936	193.6
1243	0	nan	0	nan
1244	4624	184.96	2352	235.2
1245	4880	195.2	2528	252.8
1246	5488	219.52	2720	272.0
1247	5792	231.68	2896	289.6
1248	5472	218.88	2544	254.4
1249	5584	223.36	2640	264.0
1250	5760	230.4	2976	297.6
1251	5408	216.32	2672	267.2
1252	5488	219.52	2720	272.0
1253	5200	208.0	2608	260.8
1254	5408	216.32	2640	264.0
1255	5776	231.04	2832	283.2
1256	6400	256.0	3008	300.8
1257	5968	238.72	2736	273.6
1258	6208	248.32	2896	289.6
1259	5200	208.0	2400	240.0
1260	5712	228.48	2816	281.6
1261	6384	255.36	3472	347.2
1262	5936	237.44	3072	307.2
1263	5728	229.12	2992	299.2
1264	6608	264.32	3456	345.6
1265	6160	246.4	3216	321.6
1266	6224	248.96	3312	331.2
1267	6176	247.04	3472	347.2
1268	5632	225.28	3072	307.2
1269	5248	209.92	2864	286.4
1270	5056	202.24	2640	264.0
1271	5024	200.96	2560	256.0
1272	5696	227.84	2752	275.2
1273	6336	253.44	3136	313.6
1274	7504	300.16	3840	384.0
1275	7248	289.92	3632	363.2
1276	6928	277.12	3408	340.8
1277	6304	252.16	2992	299.2
1278	6608	264.32	3088	308.8
1279	7376	295.04	3616	361.6
1280	6880	275.2	3216	321.6
1281	7392	295.68	3504	350.4
1282	7200	288.0	3568	356.8
1283	6480	259.2	3296	329.6
1284	6528	261.12	3488	348.8
1285	6160	246.4	3120	312.0
1286	5840	233.6	3120	312.0
1287	5520	220.8	2704	270.4
1288	6864	274.56	3504	350.4
1289	6784	271.36	3520	352.0
1290	6752	270.08	3328	332.8
1291	7200	288.0	3664	366.4
1292	7648	305.92	4048	404.8
1293	7520	300.8	3968	396.8
1294	7392	295.68	4192	419.2
1295	6464	258.56	3504	350.4
1296	5696	227.84	2736	273.6
1297	5264	210.56	2784	278.4
1298	5296	211.84	2928	292.8
1299	5728	229.12	3200	320.0
1300	5376	215.04	2800	280.0
1301	5824	232.96	3296	329.6
1302	6496	259.84	3440	344.0
1303	5584	223.36	3008	300.8
1304	6000	240.0	3200	320.0
1305	5696	227.84	2800	280.0
1306	6544	261.76	3376	337.6
1307	6928	277.12	3616	361.6
1308	6736	269.44	3472	347.2
1309	5456	218.24	2608	260.8
1310	5392	215.68	2720	272.0
1311	5440	217.6	2848	284.8
1312	4912	196.48	2480	248.0
1313	7632	305.28	4208	420.8
1314	7824	312.96	4272	427.2
1315	7664	306.56	4400	440.0
1316	7600	304.0	4256	425.6
1317	6640	265.6	3680	368.0
1318	5328	213.12	2960	296.0
1319	6720	268.8	3968	396.8
1320	7568	302.72	4544	454.4
1321	7952	318.08	4752	475.2
1322	6592	263.68	3760	376.0
1323	5984	239.36	3072	307.2
1324	5328	213.12	2768	276.8
1325	5456	218.24	2912	291.2
1326	5744	229.76	3040	304.0
1327	5808	232.32	3024	302.4
1328	7200	288.0	4192	419.2
1329	6272	250.88	3600	360.0
1330	6384	255.36	3776	377.6
1331	5088	203.52	2976	297.6
1332	5296	211.84	3152	315.2
1333	4784	191.36	2720	272.0
1334	4992	199.68	2768	276.8
1335	5104	204.16	2704	270.4
1336	6208	248.32	3344	334.4
1337	5904	236.16	3264	326.4
1338	5312	212.48	2944	294.4
1339	4768	190.72	2464	246.4
1340	4832	193.28	2608	260.8
1341	3920	156.8	2000	200.0
1342	4432	177.28	2128	212.8
1343	0	nan	0	nan
1344	0	nan	0	nan
1345	0	nan	0	nan
1346	0	nan	0	nan
1347	0	nan	0	nan
1348	0	nan	0	nan
1349	0	nan	0	nan
1350	0	nan	0	nan
1351	4352	174.08	2032	203.2
1352	4512	180.48	2160	216.0
1353	0	nan	0	nan
1354	4352	174.08	2352	235.2
1355	4896	195.84	2576	257.6
1356	4592	183.68	2352	235.2
1357	4384	175.36	2256	225.6
1358	4720	188.8	2400	240.0
1359	4960	198.4	2560	256.0
1360	5104	204.16	2608	260.8
1361	4704	188.16	2288	228.8
1362	5152	206.08	2688	268.8
1363	4480	179.2	2320	232.0
1364	5056	202.24	2704	270.4
1365	5520	220.8	3008	300.8
1366	5616	224.64	2944	294.4
1367	5600	224.0	2768	276.8
1368	5920	236.8	3248	324.8
1369	5568	222.72	2976	297.6
1370	5168	206.72	2752	275.2
1371	5136	205.44	2768	276.8
1372	4624	184.96	2480	248.0
1373	4192	167.68	2176	217.6
1374	4240	169.6	2208	220.8
1375	0	nan	0	nan
1376	3888	155.52	1920	192.0
1377	3936	157.44	2000	200.0
1378	3808	152.32	2048	204.8
