# Supplementary material for: An epifluorescence microscope design for naturalistic behavior and cellular activity in freely moving Caenorhabditis elegans
Source: Nat Commun. 2026 May 19;17:4411. doi: 10.1038/s41467-026-72709-w (PMC13187321; doi:10.1038/s41467-026-72709-w)
Supplement: Supplementary file 8 — Source data [file 41467_2026_72709_MOESM8_ESM.zip › fig3 ASH/TQ5856/worm6R.csv]

frame	25px_sum	25px_mean	10px_sum	10px_mean
0	0	nan	0	nan
1	11872	474.88	4848	484.8
2	0	nan	0	nan
3	12416	496.64	5088	508.8
4	13168	526.72	5616	561.6
5	12864	514.56	5376	537.6
6	13312	532.48	5648	564.8
7	13152	526.08	5504	550.4
8	13152	526.08	5520	552.0
9	13760	550.4	5728	572.8
10	13584	543.36	5520	552.0
11	14496	579.84	6048	604.8
12	13952	558.08	5856	585.6
13	12960	518.4	5376	537.6
14	13280	531.2	5488	548.8
15	14160	566.4	5920	592.0
16	14096	563.84	5872	587.2
17	12912	516.48	5296	529.6
18	13504	540.16	5584	558.4
19	13680	547.2	5664	566.4
20	14128	565.12	5936	593.6
21	13840	553.6	5792	579.2
22	13184	527.36	5456	545.6
23	12944	517.76	5344	534.4
24	0	nan	0	nan
25	0	nan	0	nan
26	0	nan	0	nan
27	12544	501.76	5216	521.6
28	12720	508.8	5312	531.2
29	13024	520.96	5456	545.6
30	13152	526.08	5424	542.4
31	13088	523.52	5392	539.2
32	13392	535.68	5504	550.4
33	0	nan	0	nan
34	12432	497.28	5136	513.6
35	13280	531.2	5552	555.2
36	13168	526.72	5520	552.0
37	14000	560.0	5872	587.2
38	14176	567.04	5936	593.6
39	14496	579.84	6064	606.4
40	14400	576.0	5984	598.4
41	13888	555.52	5744	574.4
42	14160	566.4	5872	587.2
43	14592	583.68	6048	604.8
44	14400	576.0	6064	606.4
45	14080	563.2	5888	588.8
46	13600	544.0	5600	560.0
47	13136	525.44	5376	537.6
48	13408	536.32	5552	555.2
49	13568	542.72	5616	561.6
50	13600	544.0	5664	566.4
51	13312	532.48	5472	547.2
52	13056	522.24	5472	547.2
53	13728	549.12	5760	576.0
54	13600	544.0	5712	571.2
55	14240	569.6	6032	603.2
56	14080	563.2	5920	592.0
57	13312	532.48	5472	547.2
58	13552	542.08	5568	556.8
59	13456	538.24	5552	555.2
60	13056	522.24	5488	548.8
61	13040	521.6	5504	550.4
62	12768	510.72	5376	537.6
63	12624	504.96	5312	531.2
64	12416	496.64	5088	508.8
65	0	nan	0	nan
66	12784	511.36	5296	529.6
67	12208	488.32	5104	510.4
68	12448	497.92	5104	510.4
69	12784	511.36	5264	526.4
70	12896	515.84	5360	536.0
71	12816	512.64	5296	529.6
72	0	nan	0	nan
73	12928	517.12	5312	531.2
74	13136	525.44	5392	539.2
75	13520	540.8	5664	566.4
76	13008	520.32	5360	536.0
77	13216	528.64	5504	550.4
78	13168	526.72	5424	542.4
79	13760	550.4	5728	572.8
80	13808	552.32	5728	572.8
81	13808	552.32	5792	579.2
82	14272	570.88	6096	609.6
83	13472	538.88	5600	560.0
84	14224	568.96	6000	600.0
85	14624	584.96	6096	609.6
86	13728	549.12	5712	571.2
87	14128	565.12	5856	585.6
88	14752	590.08	6256	625.6
89	14480	579.2	6064	606.4
90	14208	568.32	5920	592.0
91	14560	582.4	6128	612.8
92	14208	568.32	5952	595.2
93	14592	583.68	6176	617.6
94	13504	540.16	5664	566.4
95	13104	524.16	5440	544.0
96	13344	533.76	5632	563.2
97	12288	491.52	5136	513.6
98	0	nan	0	nan
99	12496	499.84	5200	520.0
100	12768	510.72	5392	539.2
101	12768	510.72	5328	532.8
102	12848	513.92	5312	531.2
103	12352	494.08	5120	512.0
104	0	nan	0	nan
105	12688	507.52	5296	529.6
106	12896	515.84	5328	532.8
107	13312	532.48	5504	550.4
108	14384	575.36	6016	601.6
109	14112	564.48	5920	592.0
110	14496	579.84	6096	609.6
111	14832	593.28	6256	625.6
112	15072	602.88	6448	644.8
113	15168	606.72	6384	638.4
114	14624	584.96	6208	620.8
115	14192	567.68	6016	601.6
116	13888	555.52	5904	590.4
117	14896	595.84	6320	632.0
118	14928	597.12	6336	633.6
119	14128	565.12	5952	595.2
120	12576	503.04	5184	518.4
121	12368	494.72	5184	518.4
122	0	nan	0	nan
123	12592	503.68	5248	524.8
124	12960	518.4	5440	544.0
125	0	nan	0	nan
126	12480	499.2	5200	520.0
127	12720	508.8	5280	528.0
128	12384	495.36	5120	512.0
129	12592	503.68	5200	520.0
130	12752	510.08	5280	528.0
131	12736	509.44	5344	534.4
132	0	nan	0	nan
133	12336	493.44	5072	507.2
134	12832	513.28	5344	534.4
135	12480	499.2	5136	513.6
136	12592	503.68	5264	526.4
137	13728	549.12	5728	572.8
138	14752	590.08	6192	619.2
139	14672	586.88	6176	617.6
140	13696	547.84	5760	576.0
141	12912	516.48	5360	536.0
142	12992	519.68	5424	542.4
143	13440	537.6	5600	560.0
144	13584	543.36	5712	571.2
145	13296	531.84	5488	548.8
146	13488	539.52	5584	558.4
147	13152	526.08	5376	537.6
148	13104	524.16	5392	539.2
149	13248	529.92	5520	552.0
150	12960	518.4	5328	532.8
151	13408	536.32	5552	555.2
152	14080	563.2	5840	584.0
153	14432	577.28	6016	601.6
154	14080	563.2	5904	590.4
155	14112	564.48	5904	590.4
156	13360	534.4	5600	560.0
157	13104	524.16	5536	553.6
158	12528	501.12	5184	518.4
159	12160	486.4	5040	504.0
160	0	nan	0	nan
161	0	nan	0	nan
162	0	nan	0	nan
163	0	nan	0	nan
164	0	nan	0	nan
165	12400	496.0	5104	510.4
166	12320	492.8	5120	512.0
167	0	nan	0	nan
168	12112	484.48	4992	499.2
169	0	nan	0	nan
170	0	nan	0	nan
171	0	nan	0	nan
172	12288	491.52	5088	508.8
173	0	nan	0	nan
174	12432	497.28	5120	512.0
175	12736	509.44	5264	526.4
176	12832	513.28	5264	526.4
177	0	nan	0	nan
178	12768	510.72	5232	523.2
179	12896	515.84	5296	529.6
180	0	nan	0	nan
181	0	nan	0	nan
182	13120	524.8	5360	536.0
183	13776	551.04	5664	566.4
184	13440	537.6	5632	563.2
185	13136	525.44	5552	555.2
186	12848	513.92	5344	534.4
187	12912	516.48	5360	536.0
188	0	nan	0	nan
189	12432	497.28	5152	515.2
190	12928	517.12	5424	542.4
191	12592	503.68	5248	524.8
192	12224	488.96	5040	504.0
193	0	nan	0	nan
194	0	nan	0	nan
195	0	nan	0	nan
196	0	nan	0	nan
197	12304	492.16	5088	508.8
198	12784	511.36	5216	521.6
199	12928	517.12	5328	532.8
200	13168	526.72	5440	544.0
201	0	nan	0	nan
202	0	nan	0	nan
203	12528	501.12	5168	516.8
204	0	nan	0	nan
205	13008	520.32	5392	539.2
206	13168	526.72	5408	540.8
207	0	nan	0	nan
208	0	nan	0	nan
209	0	nan	0	nan
210	12912	516.48	5360	536.0
211	13008	520.32	5392	539.2
212	14176	567.04	5920	592.0
213	14768	590.72	6096	609.6
214	14816	592.64	6128	612.8
215	13760	550.4	5680	568.0
216	14768	590.72	6320	632.0
217	14544	581.76	6336	633.6
218	12528	501.12	5184	518.4
219	0	nan	0	nan
220	12976	519.04	5424	542.4
221	12416	496.64	5120	512.0
222	12624	504.96	5168	516.8
223	12512	500.48	5184	518.4
224	13216	528.64	5456	545.6
225	12880	515.2	5392	539.2
226	13184	527.36	5520	552.0
227	13088	523.52	5408	540.8
228	13872	554.88	5840	584.0
229	13600	544.0	5696	569.6
230	0	nan	0	nan
231	13136	525.44	5472	547.2
232	13456	538.24	5520	552.0
233	0	nan	0	nan
234	0	nan	0	nan
235	0	nan	0	nan
236	12896	515.84	5328	532.8
237	0	nan	0	nan
238	12560	502.4	5152	515.2
239	13840	553.6	5824	582.4
240	13408	536.32	5600	560.0
241	12848	513.92	5296	529.6
242	13152	526.08	5440	544.0
243	13200	528.0	5424	542.4
244	12736	509.44	5280	528.0
245	12528	501.12	5200	520.0
246	12928	517.12	5280	528.0
247	13520	540.8	5616	561.6
248	13568	542.72	5712	571.2
249	13216	528.64	5536	553.6
250	0	nan	0	nan
251	12992	519.68	5376	537.6
252	13104	524.16	5424	542.4
253	13360	534.4	5648	564.8
254	13712	548.48	5680	568.0
255	14112	564.48	5936	593.6
256	13792	551.68	5760	576.0
257	13776	551.04	5744	574.4
258	13280	531.2	5520	552.0
259	12768	510.72	5280	528.0
260	12752	510.08	5216	521.6
261	12976	519.04	5408	540.8
262	13696	547.84	5712	571.2
263	13456	538.24	5600	560.0
264	12912	516.48	5440	544.0
265	13376	535.04	5600	560.0
266	12592	503.68	5216	521.6
267	12496	499.84	5152	515.2
268	12064	482.56	4960	496.0
269	12368	494.72	5072	507.2
270	12768	510.72	5360	536.0
271	12688	507.52	5408	540.8
272	12704	508.16	5504	550.4
273	13184	527.36	5680	568.0
274	12848	513.92	5424	542.4
275	12560	502.4	5168	516.8
276	13680	547.2	5712	571.2
277	13440	537.6	5632	563.2
278	13680	547.2	5696	569.6
279	13232	529.28	5504	550.4
280	12752	510.08	5216	521.6
281	12384	495.36	5072	507.2
282	13360	534.4	5552	555.2
283	13440	537.6	5648	564.8
284	13296	531.84	5456	545.6
285	12880	515.2	5408	540.8
286	12864	514.56	5328	532.8
287	13072	522.88	5408	540.8
288	12512	500.48	5152	515.2
289	12576	503.04	5280	528.0
290	12304	492.16	5200	520.0
291	0	nan	0	nan
292	0	nan	0	nan
293	0	nan	0	nan
294	0	nan	0	nan
295	0	nan	0	nan
296	0	nan	0	nan
297	0	nan	0	nan
298	0	nan	0	nan
299	12592	503.68	5376	537.6
300	0	nan	0	nan
301	13440	537.6	5616	561.6
302	14640	585.6	6384	638.4
303	13888	555.52	5792	579.2
304	13872	554.88	5856	585.6
305	14192	567.68	6048	604.8
306	14576	583.04	6192	619.2
307	13264	530.56	5504	550.4
308	13488	539.52	5600	560.0
309	14288	571.52	6080	608.0
310	15248	609.92	6560	656.0
311	13920	556.8	5872	587.2
312	13776	551.04	5808	580.8
313	14560	582.4	6336	633.6
314	12800	512.0	5264	526.4
315	13264	530.56	5552	555.2
316	13744	549.76	5792	579.2
317	13184	527.36	5472	547.2
318	12896	515.84	5328	532.8
319	13008	520.32	5504	550.4
320	12608	504.32	5232	523.2
321	12624	504.96	5216	521.6
322	12576	503.04	5248	524.8
323	12736	509.44	5328	532.8
324	13104	524.16	5584	558.4
325	12528	501.12	5264	526.4
326	12512	500.48	5184	518.4
327	12096	483.84	4976	497.6
328	12000	480.0	4976	497.6
329	12384	495.36	5152	515.2
330	12928	517.12	5472	547.2
331	13280	531.2	5712	571.2
332	13296	531.84	5616	561.6
333	14256	570.24	6016	601.6
334	14128	565.12	5968	596.8
335	13808	552.32	5760	576.0
336	12944	517.76	5472	547.2
337	12992	519.68	5376	537.6
338	13232	529.28	5520	552.0
339	12880	515.2	5328	532.8
340	14000	560.0	5888	588.8
341	14608	584.32	6224	622.4
342	13408	536.32	5504	550.4
343	13104	524.16	5440	544.0
344	13312	532.48	5632	563.2
345	12992	519.68	5392	539.2
346	12960	518.4	5440	544.0
347	12688	507.52	5248	524.8
348	12720	508.8	5216	521.6
349	12640	505.6	5248	524.8
350	12496	499.84	5216	521.6
351	12832	513.28	5392	539.2
352	12496	499.84	5280	528.0
353	13168	526.72	5520	552.0
354	13168	526.72	5504	550.4
355	0	nan	0	nan
356	12528	501.12	5184	518.4
357	0	nan	0	nan
358	12432	497.28	5184	518.4
359	0	nan	0	nan
360	13632	545.28	5936	593.6
361	14016	560.64	5888	588.8
362	13680	547.2	5696	569.6
363	14224	568.96	5984	598.4
364	13520	540.8	5632	563.2
365	12704	508.16	5312	531.2
366	13072	522.88	5472	547.2
367	12880	515.2	5424	542.4
368	13040	521.6	5440	544.0
369	13632	545.28	5712	571.2
370	13792	551.68	5712	571.2
371	13600	544.0	5648	564.8
372	12864	514.56	5328	532.8
373	13488	539.52	5632	563.2
374	13216	528.64	5600	560.0
375	13248	529.92	5488	548.8
376	12832	513.28	5312	531.2
377	12688	507.52	5232	523.2
378	12848	513.92	5296	529.6
379	12784	511.36	5296	529.6
380	0	nan	0	nan
381	12464	498.56	5136	513.6
382	0	nan	0	nan
383	12912	516.48	5376	537.6
384	13248	529.92	5456	545.6
385	13232	529.28	5504	550.4
386	12528	501.12	5200	520.0
387	12592	503.68	5168	516.8
388	12960	518.4	5424	542.4
389	13056	522.24	5488	548.8
390	12768	510.72	5296	529.6
391	12960	518.4	5408	540.8
392	13088	523.52	5472	547.2
393	12656	506.24	5328	532.8
394	12704	508.16	5248	524.8
395	12880	515.2	5408	540.8
396	13424	536.96	5552	555.2
397	13456	538.24	5600	560.0
398	13136	525.44	5376	537.6
399	12928	517.12	5360	536.0
400	12368	494.72	5104	510.4
401	0	nan	0	nan
402	13120	524.8	5552	555.2
403	13264	530.56	5552	555.2
404	13648	545.92	5712	571.2
405	13072	522.88	5408	540.8
406	13792	551.68	5776	577.6
407	13888	555.52	5808	580.8
408	13664	546.56	5696	569.6
409	12944	517.76	5424	542.4
410	12944	517.76	5376	537.6
411	12624	504.96	5168	516.8
412	12832	513.28	5344	534.4
413	12592	503.68	5200	520.0
414	12768	510.72	5296	529.6
415	13520	540.8	5728	572.8
416	13648	545.92	5712	571.2
417	13216	528.64	5552	555.2
418	13472	538.88	5616	561.6
419	12400	496.0	5072	507.2
420	12704	508.16	5312	531.2
421	12992	519.68	5456	545.6
422	13488	539.52	5712	571.2
423	13696	547.84	5808	580.8
424	14128	565.12	6096	609.6
425	14016	560.64	5808	580.8
426	13936	557.44	5824	582.4
427	12672	506.88	5248	524.8
428	12576	503.04	5280	528.0
429	13520	540.8	5680	568.0
430	13152	526.08	5392	539.2
431	13952	558.08	5920	592.0
432	0	nan	0	nan
433	13232	529.28	5568	556.8
434	13424	536.96	5648	564.8
435	13728	549.12	5824	582.4
436	13968	558.72	5952	595.2
437	14048	561.92	5856	585.6
438	14416	576.64	6048	604.8
439	14096	563.84	5904	590.4
440	13440	537.6	5616	561.6
441	13008	520.32	5456	545.6
442	12912	516.48	5344	534.4
443	0	nan	0	nan
444	13152	526.08	5440	544.0
445	13248	529.92	5584	558.4
446	12400	496.0	5088	508.8
447	0	nan	0	nan
448	12144	485.76	5040	504.0
449	0	nan	0	nan
450	12960	518.4	5424	542.4
451	13104	524.16	5488	548.8
452	13344	533.76	5600	560.0
453	12320	492.8	5120	512.0
454	12464	498.56	5136	513.6
455	12752	510.08	5312	531.2
456	12608	504.32	5360	536.0
457	12736	509.44	5232	523.2
458	13152	526.08	5504	550.4
459	13072	522.88	5584	558.4
460	12912	516.48	5360	536.0
461	12816	512.64	5424	542.4
462	13280	531.2	5568	556.8
463	13728	549.12	5696	569.6
464	13952	558.08	5824	582.4
465	14432	577.28	6112	611.2
466	14432	577.28	6000	600.0
467	14048	561.92	5968	596.8
468	12816	512.64	5376	537.6
469	13488	539.52	5712	571.2
470	14272	570.88	5936	593.6
471	14768	590.72	6480	648.0
472	15056	602.24	6480	648.0
473	13936	557.44	5872	587.2
474	14096	563.84	5936	593.6
475	14064	562.56	5984	598.4
476	13376	535.04	5536	553.6
477	13408	536.32	5552	555.2
478	13248	529.92	5472	547.2
479	12800	512.0	5344	534.4
480	12448	497.92	5120	512.0
481	0	nan	0	nan
482	0	nan	0	nan
483	0	nan	0	nan
484	12752	510.08	5248	524.8
485	12944	517.76	5520	552.0
486	12896	515.84	5456	545.6
487	12416	496.64	5104	510.4
488	12640	505.6	5232	523.2
489	13456	538.24	5680	568.0
490	12896	515.84	5360	536.0
491	13056	522.24	5536	553.6
492	13104	524.16	5504	550.4
493	13728	549.12	5872	587.2
494	14448	577.92	6112	611.2
495	13888	555.52	5792	579.2
496	12544	501.76	5216	521.6
497	12688	507.52	5296	529.6
498	13504	540.16	5712	571.2
499	13920	556.8	5840	584.0
500	13808	552.32	5808	580.8
501	13632	545.28	5696	569.6
502	12800	512.0	5264	526.4
503	13248	529.92	5664	566.4
504	12960	518.4	5344	534.4
505	12960	518.4	5392	539.2
506	13056	522.24	5376	537.6
507	12608	504.32	5264	526.4
508	12672	506.88	5200	520.0
509	12576	503.04	5216	521.6
510	12800	512.0	5392	539.2
511	12272	490.88	5072	507.2
512	13088	523.52	5568	556.8
513	13488	539.52	5632	563.2
514	13584	543.36	5728	572.8
515	13168	526.72	5632	563.2
516	13216	528.64	5472	547.2
517	13488	539.52	5760	576.0
518	13552	542.08	5760	576.0
519	12912	516.48	5344	534.4
520	12592	503.68	5184	518.4
521	12912	516.48	5536	553.6
522	14208	568.32	6192	619.2
523	14288	571.52	6192	619.2
524	13824	552.96	5792	579.2
525	14000	560.0	5968	596.8
526	13376	535.04	5680	568.0
527	14128	565.12	6016	601.6
528	13488	539.52	5696	569.6
529	12720	508.8	5312	531.2
530	12880	515.2	5408	540.8
531	13248	529.92	5552	555.2
532	13392	535.68	5616	561.6
533	12848	513.92	5360	536.0
534	13632	545.28	5696	569.6
535	13328	533.12	5696	569.6
536	13264	530.56	5568	556.8
537	13616	544.64	5776	577.6
538	13728	549.12	5824	582.4
539	13904	556.16	5888	588.8
540	14192	567.68	6032	603.2
541	14080	563.2	5984	598.4
542	14096	563.84	6000	600.0
543	13744	549.76	5936	593.6
544	14256	570.24	6224	622.4
545	14144	565.76	6240	624.0
546	13536	541.44	5808	580.8
547	13904	556.16	6000	600.0
548	15024	600.96	6752	675.2
549	14976	599.04	6688	668.8
550	14576	583.04	6384	638.4
551	15040	601.6	6736	673.6
552	15584	623.36	7152	715.2
553	16352	654.08	7616	761.6
554	14992	599.68	6544	654.4
555	14176	567.04	6064	606.4
556	13520	540.8	5824	582.4
557	13680	547.2	5680	568.0
558	13552	542.08	5808	580.8
559	14416	576.64	6224	622.4
560	15584	623.36	6752	675.2
561	14096	563.84	5984	598.4
562	14560	582.4	6336	633.6
563	14512	580.48	6224	622.4
564	14832	593.28	6704	670.4
565	14448	577.92	6480	648.0
566	14128	565.12	6176	617.6
567	14000	560.0	6096	609.6
568	13888	555.52	5936	593.6
569	13632	545.28	5888	588.8
570	14064	562.56	6048	604.8
571	13312	532.48	5584	558.4
572	12608	504.32	5264	526.4
573	13328	533.12	5696	569.6
574	14352	574.08	6432	643.2
575	13664	546.56	5952	595.2
576	13472	538.88	5664	566.4
577	12736	509.44	5360	536.0
578	13040	521.6	5504	550.4
579	13456	538.24	5776	577.6
580	13424	536.96	5664	566.4
581	13168	526.72	5584	558.4
582	12736	509.44	5344	534.4
583	12640	505.6	5280	528.0
584	12832	513.28	5408	540.8
585	12864	514.56	5568	556.8
586	13248	529.92	5664	566.4
587	14192	567.68	6032	603.2
588	15392	615.68	6672	667.2
589	16096	643.84	6960	696.0
590	16224	648.96	7136	713.6
591	16480	659.2	7648	764.8
592	14832	593.28	6496	649.6
593	14160	566.4	6112	611.2
594	15312	612.48	6848	684.8
595	15936	637.44	7152	715.2
596	12560	502.4	5120	512.0
597	13664	546.56	6016	601.6
598	13504	540.16	5728	572.8
599	13168	526.72	5600	560.0
600	13744	549.76	5904	590.4
601	13792	551.68	5936	593.6
602	14640	585.6	6416	641.6
603	14400	576.0	6272	627.2
604	13776	551.04	5872	587.2
605	13072	522.88	5552	555.2
606	13408	536.32	5728	572.8
607	13648	545.92	6016	601.6
608	14256	570.24	6256	625.6
609	13936	557.44	6000	600.0
610	14176	567.04	6096	609.6
611	13264	530.56	5616	561.6
612	14624	584.96	6384	638.4
613	14656	586.24	6320	632.0
614	14368	574.72	6240	624.0
615	14880	595.2	6352	635.2
616	15664	626.56	6880	688.0
617	14624	584.96	6224	622.4
618	14528	581.12	6416	641.6
619	14320	572.8	6144	614.4
620	14928	597.12	6544	654.4
621	14000	560.0	6016	601.6
622	13968	558.72	5952	595.2
623	14160	566.4	6016	601.6
624	12752	510.08	5408	540.8
625	13040	521.6	5424	542.4
626	13744	549.76	5824	582.4
627	13808	552.32	6016	601.6
628	13488	539.52	5776	577.6
629	13664	546.56	5904	590.4
630	13120	524.8	5680	568.0
631	13248	529.92	5680	568.0
632	14064	562.56	6160	616.0
633	13424	536.96	5792	579.2
634	13232	529.28	5632	563.2
635	13392	535.68	5712	571.2
636	13376	535.04	5744	574.4
637	12816	512.64	5296	529.6
638	12640	505.6	5232	523.2
639	12896	515.84	5312	531.2
640	13456	538.24	5680	568.0
641	13616	544.64	5824	582.4
642	13440	537.6	5696	569.6
643	13920	556.8	6096	609.6
644	14208	568.32	6064	606.4
645	13712	548.48	5872	587.2
646	13600	544.0	5776	577.6
647	14208	568.32	6160	616.0
648	14080	563.2	5936	593.6
649	13616	544.64	5712	571.2
650	13328	533.12	5664	566.4
651	14304	572.16	6128	612.8
652	13792	551.68	5888	588.8
653	13936	557.44	5936	593.6
654	13632	545.28	5808	580.8
655	13744	549.76	5904	590.4
656	13152	526.08	5504	550.4
657	13104	524.16	5504	550.4
658	13328	533.12	5776	577.6
659	13184	527.36	5488	548.8
660	12592	503.68	5264	526.4
661	12096	483.84	4992	499.2
662	12528	501.12	5248	524.8
663	13152	526.08	5552	555.2
664	13440	537.6	5680	568.0
665	13232	529.28	5520	552.0
666	12192	487.68	5056	505.6
667	12800	512.0	5360	536.0
668	12928	517.12	5408	540.8
669	13440	537.6	5808	580.8
670	13200	528.0	5584	558.4
671	13936	557.44	6048	604.8
672	13872	554.88	5792	579.2
673	13264	530.56	5520	552.0
674	12608	504.32	5328	532.8
675	12880	515.2	5536	553.6
676	13072	522.88	5472	547.2
677	13296	531.84	5488	548.8
678	13008	520.32	5504	550.4
679	13600	544.0	5872	587.2
680	15280	611.2	6864	686.4
681	15776	631.04	6992	699.2
682	16192	647.68	7184	718.4
683	14560	582.4	6208	620.8
684	13760	550.4	5760	576.0
685	14464	578.56	6480	648.0
686	13312	532.48	5712	571.2
687	12352	494.08	5200	520.0
688	13008	520.32	5440	544.0
689	13072	522.88	5520	552.0
690	12240	489.6	5104	510.4
691	12112	484.48	5040	504.0
692	12320	492.8	5168	516.8
693	12528	501.12	5296	529.6
694	12832	513.28	5392	539.2
695	12464	498.56	5264	526.4
696	13072	522.88	5472	547.2
697	13360	534.4	5728	572.8
698	13120	524.8	5488	548.8
699	12512	500.48	5264	526.4
700	13200	528.0	5520	552.0
701	13952	558.08	6000	600.0
702	13200	528.0	5552	555.2
703	13568	542.72	5968	596.8
704	13120	524.8	5696	569.6
705	13088	523.52	5648	564.8
706	13248	529.92	5696	569.6
707	13648	545.92	5840	584.0
708	13744	549.76	5888	588.8
709	12944	517.76	5328	532.8
710	12176	487.04	5088	508.8
711	12544	501.76	5280	528.0
712	13520	540.8	5824	582.4
713	14016	560.64	6112	611.2
714	12480	499.2	5344	534.4
715	12784	511.36	5392	539.2
716	12960	518.4	5488	548.8
717	12720	508.8	5264	526.4
718	12416	496.64	5136	513.6
719	12784	511.36	5312	531.2
720	12960	518.4	5456	545.6
721	13296	531.84	5584	558.4
722	12832	513.28	5488	548.8
723	13376	535.04	5680	568.0
724	12816	512.64	5328	532.8
725	12048	481.92	4976	497.6
726	12288	491.52	5280	528.0
727	12848	513.92	5520	552.0
728	13456	538.24	5840	584.0
729	13104	524.16	5680	568.0
730	13040	521.6	5648	564.8
731	13120	524.8	5712	571.2
732	12944	517.76	5488	548.8
733	12672	506.88	5296	529.6
734	13040	521.6	5600	560.0
735	13136	525.44	5568	556.8
736	13424	536.96	5648	564.8
737	0	nan	0	nan
738	12192	487.68	5136	513.6
739	12352	494.08	5168	516.8
740	11952	478.08	4912	491.2
741	12720	508.8	5360	536.0
742	12832	513.28	5392	539.2
743	12576	503.04	5248	524.8
744	0	nan	0	nan
745	12992	519.68	5344	534.4
746	12592	503.68	5184	518.4
747	12128	485.12	4992	499.2
748	12240	489.6	4992	499.2
749	12272	490.88	5104	510.4
750	12976	519.04	5504	550.4
751	12672	506.88	5280	528.0
752	13872	554.88	5952	595.2
753	12992	519.68	5520	552.0
754	12144	485.76	5168	516.8
755	0	nan	0	nan
756	0	nan	0	nan
757	0	nan	0	nan
758	0	nan	0	nan
759	0	nan	0	nan
760	0	nan	0	nan
761	0	nan	0	nan
762	0	nan	0	nan
763	0	nan	0	nan
764	0	nan	0	nan
765	11232	449.28	4672	467.2
766	12160	486.4	5040	504.0
767	13296	531.84	5664	566.4
768	13136	525.44	5568	556.8
769	11280	451.2	4672	467.2
770	0	nan	0	nan
771	11328	453.12	4672	467.2
772	13584	543.36	5680	568.0
773	13808	552.32	5776	577.6
774	12864	514.56	5328	532.8
775	11904	476.16	4896	489.6
776	11568	462.72	4752	475.2
777	0	nan	0	nan
778	11632	465.28	4832	483.2
779	12592	503.68	5216	521.6
780	12384	495.36	5184	518.4
781	11920	476.8	4960	496.0
782	11664	466.56	4832	483.2
783	11472	458.88	4688	468.8
784	11456	458.24	4736	473.6
785	0	nan	0	nan
786	11424	456.96	4784	478.4
787	0	nan	0	nan
788	11232	449.28	4672	467.2
789	0	nan	0	nan
790	0	nan	0	nan
791	0	nan	0	nan
792	0	nan	0	nan
793	0	nan	0	nan
794	11728	469.12	4880	488.0
795	12128	485.12	5024	502.4
796	12688	507.52	5344	534.4
797	12624	504.96	5312	531.2
798	12080	483.2	5088	508.8
799	11072	442.88	4592	459.2
800	0	nan	0	nan
801	0	nan	0	nan
802	11776	471.04	4864	486.4
803	11808	472.32	4848	484.8
804	11552	462.08	4800	480.0
805	11296	451.84	4672	467.2
806	11520	460.8	4768	476.8
807	11408	456.32	4672	467.2
808	11392	455.68	4704	470.4
809	11648	465.92	4864	486.4
810	11248	449.92	4608	460.8
811	0	nan	0	nan
812	11424	456.96	4752	475.2
813	0	nan	0	nan
814	0	nan	0	nan
815	11456	458.24	4752	475.2
816	11024	440.96	4512	451.2
817	10960	438.4	4480	448.0
818	11264	450.56	4640	464.0
819	11072	442.88	4528	452.8
820	11568	462.72	4848	484.8
821	11168	446.72	4640	464.0
822	11152	446.08	4624	462.4
823	11600	464.0	4800	480.0
824	12112	484.48	5040	504.0
825	11808	472.32	4880	488.0
826	11648	465.92	4768	476.8
827	11360	454.4	4656	465.6
828	11232	449.28	4608	460.8
829	11392	455.68	4704	470.4
830	11584	463.36	4768	476.8
831	11312	452.48	4720	472.0
832	0	nan	0	nan
833	11328	453.12	4608	460.8
834	11360	454.4	4672	467.2
835	11632	465.28	4768	476.8
836	11952	478.08	4912	491.2
837	11760	470.4	4832	483.2
838	12512	500.48	5200	520.0
839	12448	497.92	5264	526.4
840	12176	487.04	5104	510.4
841	11872	474.88	5056	505.6
842	12128	485.12	5200	520.0
843	11760	470.4	4880	488.0
844	11936	477.44	5024	502.4
845	11888	475.52	4976	497.6
846	11728	469.12	4944	494.4
847	12160	486.4	5072	507.2
848	12000	480.0	5024	502.4
849	11488	459.52	4784	478.4
850	11216	448.64	4672	467.2
851	11488	459.52	4752	475.2
852	12720	508.8	5504	550.4
853	12736	509.44	5456	545.6
854	12832	513.28	5456	545.6
855	13264	530.56	5760	576.0
856	14480	579.2	6496	649.6
857	14768	590.72	6528	652.8
858	13792	551.68	5920	592.0
859	12816	512.64	5408	540.8
860	13312	532.48	5744	574.4
861	13152	526.08	5600	560.0
862	13008	520.32	5472	547.2
863	12576	503.04	5152	515.2
864	13472	538.88	5824	582.4
865	12016	480.64	4976	497.6
866	12112	484.48	4992	499.2
867	12576	503.04	5344	534.4
868	13328	533.12	5792	579.2
869	13376	535.04	5808	580.8
870	13248	529.92	5760	576.0
871	13504	540.16	5936	593.6
872	13376	535.04	5728	572.8
873	13104	524.16	5696	569.6
874	12560	502.4	5392	539.2
875	13152	526.08	5680	568.0
876	13648	545.92	6000	600.0
877	13600	544.0	5888	588.8
878	13216	528.64	5744	574.4
879	12144	485.76	5056	505.6
880	11664	466.56	4816	481.6
881	11952	478.08	4960	496.0
882	12256	490.24	5136	513.6
883	12496	499.84	5200	520.0
884	12992	519.68	5536	553.6
885	13664	546.56	5904	590.4
886	14336	573.44	6208	620.8
887	14112	564.48	6080	608.0
888	16160	646.4	7568	756.8
889	15904	636.16	7152	715.2
890	13120	524.8	5840	584.0
891	13456	538.24	5920	592.0
892	13952	558.08	6144	614.4
893	14704	588.16	6496	649.6
894	15072	602.88	6768	676.8
895	13968	558.72	6048	604.8
896	13456	538.24	5808	580.8
897	13728	549.12	5904	590.4
898	13440	537.6	5776	577.6
899	13520	540.8	5888	588.8
900	13648	545.92	5840	584.0
901	12416	496.64	5248	524.8
902	0	nan	0	nan
903	0	nan	0	nan
904	0	nan	0	nan
905	0	nan	0	nan
906	0	nan	0	nan
907	0	nan	0	nan
908	12640	505.6	5376	537.6
909	13216	528.64	5760	576.0
910	13728	549.12	6080	608.0
911	14288	571.52	6224	622.4
912	13968	558.72	6032	603.2
913	13152	526.08	5728	572.8
914	12176	487.04	5120	512.0
915	12560	502.4	5376	537.6
916	0	nan	0	nan
917	12656	506.24	5376	537.6
918	13008	520.32	5680	568.0
919	13856	554.24	5968	596.8
920	13360	534.4	5680	568.0
921	12608	504.32	5344	534.4
922	12416	496.64	5264	526.4
923	12672	506.88	5360	536.0
924	12208	488.32	5136	513.6
925	12944	517.76	5456	545.6
926	13728	549.12	5728	572.8
927	13392	535.68	5568	556.8
928	12992	519.68	5392	539.2
929	13456	538.24	5648	564.8
930	12752	510.08	5264	526.4
931	12288	491.52	5120	512.0
932	12368	494.72	5136	513.6
933	12208	488.32	5072	507.2
934	12048	481.92	4976	497.6
935	11680	467.2	4816	481.6
936	0	nan	0	nan
937	11728	469.12	4912	491.2
938	11440	457.6	4704	470.4
939	0	nan	0	nan
940	0	nan	0	nan
941	0	nan	0	nan
942	0	nan	0	nan
943	0	nan	0	nan
944	0	nan	0	nan
945	0	nan	0	nan
946	0	nan	0	nan
947	0	nan	0	nan
948	0	nan	0	nan
949	0	nan	0	nan
950	0	nan	0	nan
951	0	nan	0	nan
952	0	nan	0	nan
953	0	nan	0	nan
954	0	nan	0	nan
955	0	nan	0	nan
956	0	nan	0	nan
957	0	nan	0	nan
958	0	nan	0	nan
959	0	nan	0	nan
960	0	nan	0	nan
961	12048	481.92	5120	512.0
962	12240	489.6	5200	520.0
963	12144	485.76	5024	502.4
964	12368	494.72	5248	524.8
965	12480	499.2	5232	523.2
966	12848	513.92	5376	537.6
967	12912	516.48	5488	548.8
968	12816	512.64	5520	552.0
969	13120	524.8	5648	564.8
970	12864	514.56	5456	545.6
971	12976	519.04	5504	550.4
972	12656	506.24	5360	536.0
973	13904	556.16	6192	619.2
974	14256	570.24	6352	635.2
975	14464	578.56	6336	633.6
976	13520	540.8	5888	588.8
977	13872	554.88	6080	608.0
978	13824	552.96	5808	580.8
979	14320	572.8	6064	606.4
980	13664	546.56	5712	571.2
981	12992	519.68	5424	542.4
982	13088	523.52	5600	560.0
983	14528	581.12	6432	643.2
984	14192	567.68	6096	609.6
985	14960	598.4	6384	638.4
986	13248	529.92	5616	561.6
987	12640	505.6	5296	529.6
988	12992	519.68	5536	553.6
989	12736	509.44	5472	547.2
990	12384	495.36	5232	523.2
991	12864	514.56	5584	558.4
992	12864	514.56	5744	574.4
993	12992	519.68	5824	582.4
994	13088	523.52	5712	571.2
995	13040	521.6	5568	556.8
996	12144	485.76	5056	505.6
997	12656	506.24	5296	529.6
998	12112	484.48	4976	497.6
999	11776	471.04	4864	486.4
1000	12784	511.36	5472	547.2
1001	12160	486.4	5120	512.0
1002	12848	513.92	5488	548.8
1003	12736	509.44	5488	548.8
1004	12464	498.56	5312	531.2
1005	12992	519.68	5488	548.8
1006	12176	487.04	5200	520.0
1007	12688	507.52	5328	532.8
1008	13728	549.12	6064	606.4
1009	14176	567.04	6176	617.6
1010	12688	507.52	5344	534.4
1011	13984	559.36	6320	632.0
1012	14496	579.84	6272	627.2
1013	15440	617.6	6752	675.2
1014	12448	497.92	5152	515.2
1015	14016	560.64	6240	624.0
1016	13760	550.4	5904	590.4
1017	12208	488.32	5168	516.8
1018	13088	523.52	5616	561.6
1019	12992	519.68	5744	574.4
1020	13600	544.0	6064	606.4
1021	13200	528.0	5664	566.4
1022	12960	518.4	5584	558.4
1023	11984	479.36	5008	500.8
1024	12128	485.12	5136	513.6
1025	12208	488.32	5200	520.0
1026	12384	495.36	5248	524.8
1027	12912	516.48	5520	552.0
1028	12864	514.56	5600	560.0
1029	12720	508.8	5360	536.0
1030	13536	541.44	5824	582.4
1031	12080	483.2	5136	513.6
1032	11360	454.4	4688	468.8
1033	0	nan	0	nan
1034	0	nan	0	nan
1035	0	nan	0	nan
1036	11264	450.56	4672	467.2
1037	11600	464.0	4800	480.0
1038	12368	494.72	5264	526.4
1039	13136	525.44	5600	560.0
1040	14160	566.4	6048	604.8
1041	13632	545.28	5792	579.2
1042	12816	512.64	5328	532.8
1043	11424	456.96	4784	478.4
1044	11776	471.04	4896	489.6
1045	11472	458.88	4704	470.4
1046	11408	456.32	4704	470.4
1047	0	nan	0	nan
1048	0	nan	0	nan
1049	11600	464.0	4816	481.6
1050	11792	471.68	4896	489.6
1051	11984	479.36	5024	502.4
1052	11856	474.24	4864	486.4
1053	12656	506.24	5376	537.6
1054	12272	490.88	5216	521.6
1055	12608	504.32	5280	528.0
1056	12912	516.48	5328	532.8
1057	13600	544.0	5808	580.8
1058	13328	533.12	5664	566.4
1059	12704	508.16	5264	526.4
1060	12224	488.96	5072	507.2
1061	12976	519.04	5488	548.8
1062	13104	524.16	5552	555.2
1063	12656	506.24	5328	532.8
1064	12832	513.28	5488	548.8
1065	13312	532.48	5728	572.8
1066	13376	535.04	5888	588.8
1067	12304	492.16	5280	528.0
1068	12384	495.36	5264	526.4
1069	12208	488.32	5200	520.0
1070	0	nan	0	nan
1071	0	nan	0	nan
1072	12016	480.64	5056	505.6
1073	12480	499.2	5488	548.8
1074	12816	512.64	5584	558.4
1075	13696	547.84	6128	612.8
1076	13536	541.44	5744	574.4
1077	13056	522.24	5696	569.6
1078	12544	501.76	5360	536.0
1079	12912	516.48	5456	545.6
1080	13328	533.12	5696	569.6
1081	12368	494.72	5088	508.8
1082	12944	517.76	5408	540.8
1083	13056	522.24	5440	544.0
1084	12736	509.44	5440	544.0
1085	12800	512.0	5488	548.8
1086	12704	508.16	5328	532.8
1087	12992	519.68	5392	539.2
1088	12640	505.6	5264	526.4
1089	12560	502.4	5232	523.2
1090	12352	494.08	5184	518.4
1091	12624	504.96	5424	542.4
1092	12128	485.12	5072	507.2
1093	12240	489.6	5120	512.0
1094	11904	476.16	5008	500.8
1095	11776	471.04	4976	497.6
1096	0	nan	0	nan
1097	11728	469.12	4928	492.8
1098	12048	481.92	5024	502.4
1099	11856	474.24	5008	500.8
1100	11536	461.44	4816	481.6
1101	11312	452.48	4656	465.6
1102	11056	442.24	4576	457.6
1103	11488	459.52	4752	475.2
1104	11584	463.36	4736	473.6
1105	12256	490.24	5216	521.6
1106	13296	531.84	5744	574.4
1107	12896	515.84	5536	553.6
1108	12240	489.6	5216	521.6
1109	12576	503.04	5472	547.2
1110	12528	501.12	5408	540.8
1111	12768	510.72	5456	545.6
1112	12864	514.56	5488	548.8
1113	12992	519.68	5488	548.8
1114	12416	496.64	5232	523.2
1115	12736	509.44	5312	531.2
1116	14160	566.4	6192	619.2
1117	12832	513.28	5424	542.4
1118	13232	529.28	5808	580.8
1119	13776	551.04	6000	600.0
1120	13536	541.44	5936	593.6
1121	12960	518.4	5536	553.6
1122	12864	514.56	5536	553.6
1123	12704	508.16	5520	552.0
1124	12096	483.84	5088	508.8
1125	11264	450.56	4688	468.8
1126	11792	471.68	4880	488.0
1127	11904	476.16	5008	500.8
1128	12320	492.8	5232	523.2
1129	12432	497.28	5264	526.4
1130	12736	509.44	5472	547.2
1131	13248	529.92	5856	585.6
1132	14016	560.64	6240	624.0
1133	13904	556.16	6080	608.0
1134	13680	547.2	5792	579.2
1135	13200	528.0	5680	568.0
1136	12624	504.96	5296	529.6
1137	13024	520.96	5536	553.6
1138	13088	523.52	5472	547.2
1139	13888	555.52	5952	595.2
1140	13568	542.72	5760	576.0
1141	14288	571.52	6064	606.4
1142	12176	487.04	4992	499.2
1143	13136	525.44	5488	548.8
1144	13024	520.96	5440	544.0
1145	12624	504.96	5232	523.2
1146	0	nan	0	nan
1147	11632	465.28	4848	484.8
1148	0	nan	0	nan
1149	12112	484.48	5056	505.6
1150	11776	471.04	4864	486.4
1151	0	nan	0	nan
1152	11568	462.72	4816	481.6
1153	11648	465.92	4800	480.0
1154	0	nan	0	nan
1155	0	nan	0	nan
1156	11168	446.72	4544	454.4
1157	11856	474.24	5008	500.8
1158	12096	483.84	5024	502.4
1159	12960	518.4	5600	560.0
1160	12688	507.52	5328	532.8
1161	12752	510.08	5392	539.2
1162	11712	468.48	4880	488.0
1163	12400	496.0	5184	518.4
1164	13104	524.16	5696	569.6
1165	14768	590.72	6528	652.8
1166	15872	634.88	7296	729.6
1167	15792	631.68	7312	731.2
1168	13920	556.8	5840	584.0
1169	13152	526.08	5760	576.0
1170	12768	510.72	5392	539.2
1171	13904	556.16	6032	603.2
1172	14016	560.64	6080	608.0
1173	13680	547.2	5808	580.8
1174	14192	567.68	6144	614.4
1175	13200	528.0	5632	563.2
1176	13056	522.24	5488	548.8
1177	13744	549.76	5776	577.6
1178	13728	549.12	5808	580.8
1179	13840	553.6	5920	592.0
1180	14000	560.0	6064	606.4
1181	13536	541.44	5792	579.2
1182	12752	510.08	5408	540.8
1183	13760	550.4	5792	579.2
1184	13888	555.52	5856	585.6
1185	13456	538.24	5744	574.4
1186	13024	520.96	5504	550.4
1187	12832	513.28	5392	539.2
1188	12800	512.0	5424	542.4
1189	14032	561.28	6144	614.4
1190	12624	504.96	5408	540.8
1191	0	nan	0	nan
1192	12976	519.04	5552	555.2
1193	11872	474.88	4976	497.6
1194	12128	485.12	5088	508.8
1195	12224	488.96	5200	520.0
1196	12416	496.64	5232	523.2
1197	13296	531.84	5872	587.2
1198	12720	508.8	5392	539.2
1199	12560	502.4	5296	529.6
1200	13328	533.12	6016	601.6
1201	14160	566.4	6464	646.4
1202	14496	579.84	6560	656.0
1203	14544	581.76	6640	664.0
1204	14992	599.68	6880	688.0
1205	14352	574.08	6192	619.2
1206	13248	529.92	5472	547.2
1207	14000	560.0	6048	604.8
1208	13008	520.32	5536	553.6
1209	12656	506.24	5344	534.4
1210	12624	504.96	5280	528.0
1211	12736	509.44	5408	540.8
1212	13520	540.8	5712	571.2
1213	14080	563.2	6112	611.2
1214	13744	549.76	5856	585.6
1215	12592	503.68	5232	523.2
1216	12704	508.16	5296	529.6
1217	12336	493.44	5120	512.0
1218	0	nan	0	nan
1219	13008	520.32	5408	540.8
1220	13200	528.0	5504	550.4
1221	12944	517.76	5440	544.0
1222	12976	519.04	5504	550.4
1223	12688	507.52	5424	542.4
1224	12160	486.4	5120	512.0
1225	11936	477.44	5104	510.4
1226	0	nan	0	nan
1227	0	nan	0	nan
1228	11808	472.32	4864	486.4
1229	0	nan	0	nan
1230	11472	458.88	4720	472.0
1231	0	nan	0	nan
1232	0	nan	0	nan
1233	0	nan	0	nan
1234	12336	493.44	5168	516.8
1235	0	nan	0	nan
1236	11808	472.32	4864	486.4
1237	11680	467.2	4880	488.0
1238	12176	487.04	5056	505.6
1239	12288	491.52	5136	513.6
1240	12048	481.92	4960	496.0
1241	11904	476.16	4928	492.8
1242	12000	480.0	5024	502.4
1243	12128	485.12	5136	513.6
1244	12544	501.76	5264	526.4
1245	12576	503.04	5328	532.8
1246	13152	526.08	5472	547.2
1247	13408	536.32	5552	555.2
1248	13568	542.72	5680	568.0
1249	12832	513.28	5328	532.8
1250	13712	548.48	5824	582.4
1251	13104	524.16	5424	542.4
1252	12864	514.56	5312	531.2
1253	12672	506.88	5328	532.8
1254	12624	504.96	5296	529.6
1255	12784	511.36	5280	528.0
1256	13392	535.68	5520	552.0
1257	13104	524.16	5360	536.0
1258	12800	512.0	5280	528.0
1259	0	nan	0	nan
1260	0	nan	0	nan
1261	0	nan	0	nan
1262	12608	504.32	5168	516.8
1263	12512	500.48	5200	520.0
1264	13568	542.72	5696	569.6
1265	12720	508.8	5248	524.8
1266	13312	532.48	5696	569.6
1267	12944	517.76	5424	542.4
1268	12512	500.48	5216	521.6
1269	0	nan	0	nan
1270	11760	470.4	4928	492.8
1271	0	nan	0	nan
1272	11824	472.96	4912	491.2
1273	12704	508.16	5312	531.2
1274	13936	557.44	5840	584.0
1275	14192	567.68	6000	600.0
1276	14640	585.6	6336	633.6
1277	14272	570.88	6176	617.6
1278	14912	596.48	6624	662.4
1279	14688	587.52	6224	622.4
1280	14912	596.48	6288	628.8
1281	14608	584.32	6144	614.4
1282	15040	601.6	6288	628.8
1283	13776	551.04	5824	582.4
1284	13680	547.2	5808	580.8
1285	13280	531.2	5584	558.4
1286	13424	536.96	5584	558.4
1287	12832	513.28	5392	539.2
1288	13360	534.4	5600	560.0
1289	13648	545.92	5744	574.4
1290	13760	550.4	5824	582.4
1291	14080	563.2	5936	593.6
1292	14144	565.76	5904	590.4
1293	13872	554.88	5776	577.6
1294	14512	580.48	6176	617.6
1295	13776	551.04	6000	600.0
1296	13712	548.48	5904	590.4
1297	13312	532.48	5680	568.0
1298	12512	500.48	5344	534.4
1299	12816	512.64	5424	542.4
1300	12832	513.28	5360	536.0
1301	12624	504.96	5328	532.8
1302	12704	508.16	5248	524.8
1303	13120	524.8	5568	556.8
1304	12624	504.96	5392	539.2
1305	13024	520.96	5504	550.4
1306	13632	545.28	5760	576.0
1307	14768	590.72	6304	630.4
1308	14592	583.68	6192	619.2
1309	13712	548.48	5808	580.8
1310	12752	510.08	5392	539.2
1311	12992	519.68	5456	545.6
1312	12576	503.04	5184	518.4
1313	14144	565.76	5872	587.2
1314	14416	576.64	6160	616.0
1315	14960	598.4	6368	636.8
1316	14592	583.68	6240	624.0
1317	14688	587.52	6304	630.4
1318	13264	530.56	5600	560.0
1319	13616	544.64	5808	580.8
1320	14608	584.32	6288	628.8
1321	15104	604.16	6496	649.6
1322	13776	551.04	5856	585.6
1323	13488	539.52	5728	572.8
1324	12736	509.44	5296	529.6
1325	12576	503.04	5248	524.8
1326	14192	567.68	6112	611.2
1327	13536	541.44	5696	569.6
1328	14016	560.64	5904	590.4
1329	14896	595.84	6720	672.0
1330	14960	598.4	6496	649.6
1331	13824	552.96	6000	600.0
1332	13296	531.84	5696	569.6
1333	12480	499.2	5328	532.8
1334	12640	505.6	5264	526.4
1335	12240	489.6	5168	516.8
1336	13600	544.0	5824	582.4
1337	13456	538.24	5728	572.8
1338	12432	497.28	5152	515.2
1339	11760	470.4	4864	486.4
1340	11920	476.8	4896	489.6
1341	11936	477.44	4928	492.8
1342	11520	460.8	4816	481.6
1343	11904	476.16	4896	489.6
1344	0	nan	0	nan
1345	0	nan	0	nan
1346	0	nan	0	nan
1347	0	nan	0	nan
1348	0	nan	0	nan
1349	0	nan	0	nan
1350	0	nan	0	nan
1351	12160	486.4	5216	521.6
1352	11792	471.68	4896	489.6
1353	12384	495.36	5392	539.2
1354	12384	495.36	5296	529.6
1355	13168	526.72	5824	582.4
1356	13424	536.96	6000	600.0
1357	13040	521.6	5840	584.0
1358	13184	527.36	5808	580.8
1359	13792	551.68	6096	609.6
1360	13328	533.12	5840	584.0
1361	14112	564.48	6256	625.6
1362	13744	549.76	6048	604.8
1363	12816	512.64	5536	553.6
1364	13216	528.64	5696	569.6
1365	13760	550.4	6000	600.0
1366	14176	567.04	6192	619.2
1367	14368	574.72	6224	622.4
1368	13936	557.44	6048	604.8
1369	15440	617.6	6880	688.0
1370	14704	588.16	6544	654.4
1371	14128	565.12	6368	636.8
1372	13344	533.76	5840	584.0
1373	12320	492.8	5200	520.0
1374	12432	497.28	5232	523.2
1375	12192	487.68	5216	521.6
1376	12128	485.12	5120	512.0
1377	12432	497.28	5248	524.8
1378	12000	480.0	5024	502.4
