# Supplementary material for: An epifluorescence microscope design for naturalistic behavior and cellular activity in freely moving Caenorhabditis elegans
Source: Nat Commun. 2026 May 19;17:4411. doi: 10.1038/s41467-026-72709-w (PMC13187321; doi:10.1038/s41467-026-72709-w)
Supplement: Supplementary file 8 — Source data [file 41467_2026_72709_MOESM8_ESM.zip › fig3 ASH/TQ5856/worm8.csv]

RFP_raw	GCaMP_raw
39248	33664
	36768
37552	42704
46752	42992
46048	42960
47504	45120
44752	43664
42320	40032
38032	40752
39232	40656
45024	30736
39744	37104
33504	32288
	33600
	32672
29616	31104
	24976
	34768
46128	42208
52352	40656
51904	40640
44720	40832
37728	26240
43232	29424
35072	33712
39936	29872
56752	42656
49664	36928
50672	40256
40176	33520
30816	36944
31056	36256
37776	34592
31040	28320
37888	20464
	29760
38160	38176
40096	44976
34448	36000
	33744
	32768
31296	35072
	26112
30848	26544
40320	32976
46544	34752
41600	30688
44144	32448
36944	31168
31488	23728
35648	32864
35424	30512
30992	28592
35360	35008
38704	30720
39360	34384
44816	30784
38528	34016
37392	34688
46000	37696
49040	37440
47488	31232
46784	33680
40304	29600
37312	35632
47408	36304
55904	37616
54736	40176
57424	35936
50624	30864
48048	28368
45424	33200
42160	27344
36928	28800
34608	26912
33792	29136
33088	31376
35440	27040
36048	31744
34544	29504
35760	28960
31968	23472
38016	31744
45376	31920
40512	34336
38368	33120
42928	32144
41680	36544
53664	35504
41728	34096
49648	32736
51856	33424
57824	35344
55696	36064
50368	36704
43568	38048
34400	34256
30960	35856
43392	38288
34592	32928
42336	35856
41808	33184
	32592
37536	26896
36672	35744
41216	23824
34880	21616
47200	33632
47248	25456
39808	32688
56656	38064
59776	37520
60320	36560
50480	34464
50528	34704
43680	29616
49408	34416
48608	36336
42736	34976
37664	26816
39632	27408
37856	30800
43552	40672
48912	42880
44976	43056
36128	41392
40000	30688
37872	29968
30064	29280
34016	39200
63296	35424
51184	27184
55312	23216
38512	30928
48848	35552
53856	33488
47600	28896
53728	30128
58864	37408
61664	39264
62768	39488
48656	35888
47568	35536
36128	30288
33536	29440
35040	35088
39072	34256
37456	37664
44800	37168
45104	36256
46656	34624
49552	38032
41888	31984
49968	32016
52832	34544
61296	28736
45104	31984
36976	36784
35600	30816
33792	27680
33360	27824
28400	25728
	24256
	24960
34768	28016
32496	28400
46016	34112
37184	26176
40016	23824
36384	29632
43136	23680
34464	27952
36832	31936
48176	35520
62064	35808
60304	39264
64096	37984
57824	37552
46160	36064
40160	31104
31344	34816
34320	32656
31296	31344
32768	30240
32608	32608
35632	35696
38928	39232
40064	32560
36208	31744
32960	30016
	27024
	23408
	26944
42064	38224
48368	33072
47376	34368
48608	33488
44928	32256
40464	25952
39552	32976
45776	32080
53632	35456
49632	34912
44624	29600
35520	27552
31152	27712
	25712
	29024
34384	25968
32128	32400
33760	30832
34352	32352
37728	30768
40688	29104
37632	29264
27760	25616
	23312
	23504
	22832
33280	28688
36560	27664
37120	28096
33360	24976
	26128
29296	20656
29248	24880
	24496
29424	24784
	24992
34112
33024	28192
31440	28720
37440	29920
37968	25808
47408	27312
46384	27456
44048	28704
41008	24480
32496	26096
37824	31328
48432	32448
42560	27472
39024	28608
37264	27408
	23616
29776	25488
29984	22944
	25248
	26432
27376	25440
37792	28144
30144	23936
	22160
	22512
	21680
31856	22480
36640
35104	20352
29216
	27584
30912	21712
26080	23024
40288	29344
31808	34016
54400	35088
52528	34752
51472	40096
44816	24688
49632	19840
34400
25536	18640
25408
38336	23328
35872	21168
34000	23600
46272	26800
51168	28688
55024	38560
62336	37888
46192	36448
42432	32080
54832	26208
48176	23184
34432
	28480
55536
51120
45360
53200	20336
51968	22800
60912	25952
48304	34688
49136	27664
55728	34000
44192	24816
42832	24480
36768	23072
36528	23984
41088	24032
44048	24224
49104	24048
58672	25888
51360	22560
47536	25584
64576	29488
59728	30400
55184	29456
53680	27264
53840	30384
59056	25808
61696	25088
57952	24784
66688	24736
59088	20192
59568	23616
62240	20656
62848	23440
53728	22512
51808	26192
56576	29856
62096	22848
53136	22496
44736
38352
37520
41168	26912
42064	24800
38112	21968
47536	23360
56720	23856
52816	27424
62480	23792
56224	23760
65536	22800
67456	25152
71088	20624
63408	21408
59024	23008
58464	23920
64096	22160
61936	22624
64320	24704
54880	27600
41312	26800
39840	31744
56384	27936
50112	35776
44512	29504
42240	31248
42784
28592
	21312
29536
42672	22240
38080	24480
50576	27008
54736	26864
52336	26880
55616	25904
60224	25200
62144	25792
62176	26592
50064	25216
48128	31168
56224	30928
62176	30672
54544	25696
49616	30064
45104	26592
37440	27504
32448	25504
32832	29600
40528	30272
34976	28048
36320	27216
33392	21424
	23824
34128	24592
38288	30192
45952	29632
41488	26944
	23360
	22688
	29872
34688	32368
39888	36576
46768	41088
47136	33856
51168	38368
45856	44320
42848	36064
37808	39280
39584	42320
41680	39632
52560	46224
49808	40464
42880	38368
38960	33904
46688	43536
40576	29424
47584	32176
52352	36848
54416	36320
63664	39616
60656	44800
43568	25248
37632	30768
36032	38624
40256	47568
48048	58304
57344	63440
63312	61280
68496	60240
70848	46752
61216	40640
60112	45376
68528	47136
67760	46496
51440	45904
49328	50784
60144	38208
50448	38064
60896	34832
56880	38512
58576	38688
60976	31616
46336	25776
39280	26128
32064	22992
	24608
	24912
33760	25072
36352	37312
48544	46176
57568	51440
71936	45456
67536	53104
60208	47536
52560	47136
42976	37616
	36000
35488	39072
43872	33552
	32880
28176	27968
	19120
	21232
	27744
69968	32544
54992	35664
53792	36064
49856	27024
46304	33440
50096	33424
45008	40496
47152	31904
38784	42112
41808	35280
29872	30256
39568	27488
46576	32016
51120	36320
60224	32192
44912	31232
51488	31872
44112	36016
43568	33136
64992	25328
55008	31248
56544	36928
