# Supplementary material for: An epifluorescence microscope design for naturalistic behavior and cellular activity in freely moving Caenorhabditis elegans
Source: Nat Commun. 2026 May 19;17:4411. doi: 10.1038/s41467-026-72709-w (PMC13187321; doi:10.1038/s41467-026-72709-w)
Supplement: Supplementary file 8 — Source data [file 41467_2026_72709_MOESM8_ESM.zip › fig3 ASH/TQ5856/worm8G.csv]

frame	25px_sum	25px_mean	10px_sum	10px_mean
0	33664	1346.56	18352	1835.2
1	36768	1470.72	21696	2169.6
2	42704	1708.16	25216	2521.6
3	42992	1719.68	25216	2521.6
4	42960	1718.4	25072	2507.2
5	45120	1804.8	25792	2579.2
6	43664	1746.56	25088	2508.8
7	40032	1601.28	23632	2363.2
8	40752	1630.08	23456	2345.6
9	40656	1626.24	23776	2377.6
10	30736	1229.44	16448	1644.8
11	37104	1484.16	21136	2113.6
12	32288	1291.52	18144	1814.4
13	33600	1344.0	19136	1913.6
14	32672	1306.88	17712	1771.2
15	31104	1244.16	17040	1704.0
16	24976	999.04	12416	1241.6
17	34768	1390.72	19104	1910.4
18	42208	1688.32	25472	2547.2
19	40656	1626.24	24816	2481.6
20	40640	1625.6	25856	2585.6
21	40832	1633.28	23888	2388.8
22	26240	1049.6	12656	1265.6
23	29424	1176.96	15056	1505.6
24	33712	1348.48	18528	1852.8
25	29872	1194.88	16000	1600.0
26	42656	1706.24	25600	2560.0
27	36928	1477.12	21536	2153.6
28	40256	1610.24	24192	2419.2
29	33520	1340.8	18944	1894.4
30	36944	1477.76	22176	2217.6
31	36256	1450.24	21488	2148.8
32	34592	1383.68	20128	2012.8
33	28320	1132.8	14848	1484.8
34	20464	818.56	9008	900.8
35	29760	1190.4	16544	1654.4
36	38176	1527.04	22720	2272.0
37	44976	1799.04	26272	2627.2
38	36000	1440.0	19920	1992.0
39	33744	1349.76	17968	1796.8
40	32768	1310.72	17648	1764.8
41	35072	1402.88	19472	1947.2
42	26112	1044.48	13360	1336.0
43	26544	1061.76	12784	1278.4
44	32976	1319.04	17568	1756.8
45	34752	1390.08	19728	1972.8
46	30688	1227.52	16288	1628.8
47	32448	1297.92	17712	1771.2
48	31168	1246.72	17344	1734.4
49	23728	949.12	11008	1100.8
50	32864	1314.56	18032	1803.2
51	30512	1220.48	16432	1643.2
52	28592	1143.68	15328	1532.8
53	35008	1400.32	21008	2100.8
54	30720	1228.8	16576	1657.6
55	34384	1375.36	20704	2070.4
56	30784	1231.36	16992	1699.2
57	34016	1360.64	18512	1851.2
58	34688	1387.52	19520	1952.0
59	37696	1507.84	22336	2233.6
60	37440	1497.6	22464	2246.4
61	31232	1249.28	17648	1764.8
62	33680	1347.2	19776	1977.6
63	29600	1184.0	16976	1697.6
64	35632	1425.28	21344	2134.4
65	36304	1452.16	21392	2139.2
66	37616	1504.64	22688	2268.8
67	40176	1607.04	24560	2456.0
68	35936	1437.44	21200	2120.0
69	30864	1234.56	17840	1784.0
70	28368	1134.72	15408	1540.8
71	33200	1328.0	18096	1809.6
72	27344	1093.76	14464	1446.4
73	28800	1152.0	15760	1576.0
74	26912	1076.48	13984	1398.4
75	29136	1165.44	16032	1603.2
76	31376	1255.04	17168	1716.8
77	27040	1081.6	14240	1424.0
78	31744	1269.76	17984	1798.4
79	29504	1180.16	16176	1617.6
80	28960	1158.4	15216	1521.6
81	23472	938.88	10416	1041.6
82	31744	1269.76	17504	1750.4
83	31920	1276.8	17920	1792.0
84	34336	1373.44	19280	1928.0
85	33120	1324.8	18032	1803.2
86	32144	1285.76	17456	1745.6
87	36544	1461.76	21344	2134.4
88	35504	1420.16	20992	2099.2
89	34096	1363.84	20192	2019.2
90	32736	1309.44	19312	1931.2
91	33424	1336.96	19792	1979.2
92	35344	1413.76	21632	2163.2
93	36064	1442.56	21792	2179.2
94	36704	1468.16	22560	2256.0
95	38048	1521.92	23920	2392.0
96	34256	1370.24	20096	2009.6
97	35856	1434.24	21152	2115.2
98	38288	1531.52	22912	2291.2
99	32928	1317.12	18960	1896.0
100	35856	1434.24	21424	2142.4
101	33184	1327.36	18896	1889.6
102	32592	1303.68	19312	1931.2
103	26896	1075.84	13920	1392.0
104	35744	1429.76	21136	2113.6
105	23824	952.96	11216	1121.6
106	21616	864.64	9440	944.0
107	33632	1345.28	19040	1904.0
108	25456	1018.24	12288	1228.8
109	32688	1307.52	18224	1822.4
110	38064	1522.56	22672	2267.2
111	37520	1500.8	22864	2286.4
112	36560	1462.4	23152	2315.2
113	34464	1378.56	20512	2051.2
114	34704	1388.16	21008	2100.8
115	29616	1184.64	16400	1640.0
116	34416	1376.64	20672	2067.2
117	36336	1453.44	22368	2236.8
118	34976	1399.04	20032	2003.2
119	26816	1072.64	13920	1392.0
120	27408	1096.32	14816	1481.6
121	30800	1232.0	18080	1808.0
122	40672	1626.88	25136	2513.6
123	42880	1715.2	25424	2542.4
124	43056	1722.24	25856	2585.6
125	41392	1655.68	25216	2521.6
126	30688	1227.52	16400	1640.0
127	29968	1198.72	16832	1683.2
128	29280	1171.2	15616	1561.6
129	39200	1568.0	22944	2294.4
130	35424	1416.96	21456	2145.6
131	27184	1087.36	14528	1452.8
132	23216	928.64	10672	1067.2
133	30928	1237.12	17040	1704.0
134	35552	1422.08	20480	2048.0
135	33488	1339.52	18704	1870.4
136	28896	1155.84	15168	1516.8
137	30128	1205.12	17168	1716.8
138	37408	1496.32	23184	2318.4
139	39264	1570.56	24416	2441.6
140	39488	1579.52	25664	2566.4
141	35888	1435.52	21072	2107.2
142	35536	1421.44	21952	2195.2
143	30288	1211.52	16608	1660.8
144	29440	1177.6	16480	1648.0
145	35088	1403.52	20416	2041.6
146	34256	1370.24	19616	1961.6
147	37664	1506.56	22160	2216.0
148	37168	1486.72	22048	2204.8
149	36256	1450.24	21008	2100.8
150	34624	1384.96	19648	1964.8
151	38032	1521.28	21488	2148.8
152	31984	1279.36	18752	1875.2
153	32016	1280.64	18112	1811.2
154	34544	1381.76	19904	1990.4
155	28736	1149.44	15920	1592.0
156	31984	1279.36	18288	1828.8
157	36784	1471.36	22768	2276.8
158	30816	1232.64	17184	1718.4
159	27680	1107.2	14640	1464.0
160	27824	1112.96	14592	1459.2
161	25728	1029.12	13040	1304.0
162	24256	970.24	11552	1155.2
163	24960	998.4	11808	1180.8
164	28016	1120.64	15408	1540.8
165	28400	1136.0	15648	1564.8
166	34112	1364.48	20160	2016.0
167	26176	1047.04	12880	1288.0
168	23824	952.96	10832	1083.2
169	29632	1185.28	16464	1646.4
170	23680	947.2	11120	1112.0
171	27952	1118.08	14544	1454.4
172	31936	1277.44	18512	1851.2
173	35520	1420.8	22544	2254.4
174	35808	1432.32	22688	2268.8
175	39264	1570.56	25120	2512.0
176	37984	1519.36	24992	2499.2
177	37552	1502.08	23568	2356.8
178	36064	1442.56	22272	2227.2
179	31104	1244.16	17696	1769.6
180	34816	1392.64	20352	2035.2
181	32656	1306.24	19024	1902.4
182	31344	1253.76	17600	1760.0
183	30240	1209.6	16544	1654.4
184	32608	1304.32	18736	1873.6
185	35696	1427.84	21408	2140.8
186	39232	1569.28	23232	2323.2
187	32560	1302.4	19280	1928.0
188	31744	1269.76	18256	1825.6
189	30016	1200.64	16880	1688.0
190	27024	1080.96	13520	1352.0
191	23408	936.32	10688	1068.8
192	0	nan	0	nan
193	26944	1077.76	14464	1446.4
194	38224	1528.96	22912	2291.2
195	33072	1322.88	18816	1881.6
196	34368	1374.72	19568	1956.8
197	33488	1339.52	20096	2009.6
198	32256	1290.24	18592	1859.2
199	25952	1038.08	12944	1294.4
200	32976	1319.04	18432	1843.2
201	32080	1283.2	18496	1849.6
202	35456	1418.24	20992	2099.2
203	34912	1396.48	20144	2014.4
204	29600	1184.0	16400	1640.0
205	27552	1102.08	14672	1467.2
206	27712	1108.48	14704	1470.4
207	25712	1028.48	12752	1275.2
208	29024	1160.96	15920	1592.0
209	25968	1038.72	13008	1300.8
210	32400	1296.0	18544	1854.4
211	30832	1233.28	16944	1694.4
212	32352	1294.08	18128	1812.8
213	30768	1230.72	17696	1769.6
214	29104	1164.16	15808	1580.8
215	29264	1170.56	16848	1684.8
216	25616	1024.64	12880	1288.0
217	23312	932.48	10976	1097.6
218	23504	940.16	10960	1096.0
219	0	nan	0	nan
220	0	nan	0	nan
221	22832	913.28	10672	1067.2
222	28688	1147.52	15568	1556.8
223	27664	1106.56	15136	1513.6
224	28096	1123.84	15712	1571.2
225	24976	999.04	13072	1307.2
226	26128	1045.12	13616	1361.6
227	20656	826.24	9280	928.0
228	24880	995.2	12528	1252.8
229	24496	979.84	12320	1232.0
230	24784	991.36	12800	1280.0
231	24992	999.68	12736	1273.6
232	0	nan	0	nan
233	28192	1127.68	14464	1446.4
234	28720	1148.8	15216	1521.6
235	29920	1196.8	15920	1592.0
236	25808	1032.32	13104	1310.4
237	27312	1092.48	14816	1481.6
238	27456	1098.24	15440	1544.0
239	28704	1148.16	16320	1632.0
240	24480	979.2	12544	1254.4
241	26096	1043.84	13904	1390.4
242	31328	1253.12	18544	1854.4
243	32448	1297.92	18256	1825.6
244	27472	1098.88	14880	1488.0
245	28608	1144.32	15824	1582.4
246	27408	1096.32	14816	1481.6
247	23616	944.64	12048	1204.8
248	25488	1019.52	13264	1326.4
249	22944	917.76	11376	1137.6
250	25248	1009.92	12896	1289.6
251	26432	1057.28	14176	1417.6
252	25440	1017.6	13584	1358.4
253	28144	1125.76	15584	1558.4
254	23936	957.44	11824	1182.4
255	22160	886.4	10480	1048.0
256	22512	900.48	10656	1065.6
257	21680	867.2	9536	953.6
258	0	nan	0	nan
259	0	nan	0	nan
260	22480	899.2	10784	1078.4
261	0	nan	0	nan
262	20352	814.08	9280	928.0
263	0	nan	0	nan
264	0	nan	0	nan
265	27584	1103.36	15088	1508.8
266	21712	868.48	10240	1024.0
267	23024	920.96	10640	1064.0
268	29344	1173.76	15760	1576.0
269	34016	1360.64	19200	1920.0
270	35088	1403.52	20544	2054.4
271	34752	1390.08	21984	2198.4
272	40096	1603.84	27808	2780.8
273	24688	987.52	13808	1380.8
274	19840	793.6	10304	1030.4
275	0	nan	0	nan
276	18640	745.6	9728	972.8
277	0	nan	0	nan
278	0	nan	0	nan
279	0	nan	0	nan
280	0	nan	0	nan
281	0	nan	0	nan
282	0	nan	0	nan
283	0	nan	0	nan
284	0	nan	0	nan
285	0	nan	0	nan
286	0	nan	0	nan
287	23328	933.12	11056	1105.6
288	21168	846.72	10864	1086.4
289	23600	944.0	12064	1206.4
290	26800	1072.0	14208	1420.8
291	28688	1147.52	15568	1556.8
292	38560	1542.4	20960	2096.0
293	37888	1515.52	20512	2051.2
294	36448	1457.92	20080	2008.0
295	32080	1283.2	17312	1731.2
296	26208	1048.32	13952	1395.2
297	23184	927.36	11776	1177.6
298	0	nan	0	nan
299	28480	1139.2	14976	1497.6
300	0	nan	0	nan
301	0	nan	0	nan
302	0	nan	0	nan
303	20336	813.44	10672	1067.2
304	22800	912.0	13200	1320.0
305	25952	1038.08	14912	1491.2
306	34688	1387.52	23488	2348.8
307	27664	1106.56	16656	1665.6
308	34000	1360.0	22032	2203.2
309	24816	992.64	13776	1377.6
310	24480	979.2	14320	1432.0
311	23072	922.88	12512	1251.2
312	23984	959.36	13792	1379.2
313	24032	961.28	12576	1257.6
314	24224	968.96	12752	1275.2
315	24048	961.92	12464	1246.4
316	25888	1035.52	14496	1449.6
317	22560	902.4	11136	1113.6
318	25584	1023.36	14928	1492.8
319	29488	1179.52	18304	1830.4
320	30400	1216.0	18880	1888.0
321	29456	1178.24	18320	1832.0
322	27264	1090.56	15792	1579.2
323	30384	1215.36	18928	1892.8
324	25808	1032.32	14448	1444.8
325	25088	1003.52	13776	1377.6
326	24784	991.36	13712	1371.2
327	24736	989.44	14048	1404.8
328	20192	807.68	9344	934.4
329	23616	944.64	13024	1302.4
330	20656	826.24	10320	1032.0
331	23440	937.6	13056	1305.6
332	22512	900.48	12480	1248.0
333	26192	1047.68	15232	1523.2
334	29856	1194.24	19072	1907.2
335	22848	913.92	12016	1201.6
336	22496	899.84	11600	1160.0
337	0	nan	0	nan
338	0	nan	0	nan
339	0	nan	0	nan
340	26912	1076.48	15328	1532.8
341	24800	992.0	13552	1355.2
342	21968	878.72	11200	1120.0
343	23360	934.4	12160	1216.0
344	23856	954.24	12896	1289.6
345	27424	1096.96	16160	1616.0
346	23792	951.68	13088	1308.8
347	23760	950.4	13232	1323.2
348	22800	912.0	12192	1219.2
349	25152	1006.08	14144	1414.4
350	20624	824.96	9712	971.2
351	21408	856.32	10976	1097.6
352	23008	920.32	12992	1299.2
353	23920	956.8	13520	1352.0
354	22160	886.4	11632	1163.2
355	22624	904.96	12528	1252.8
356	24704	988.16	14560	1456.0
357	27600	1104.0	17360	1736.0
358	26800	1072.0	16464	1646.4
359	31744	1269.76	20368	2036.8
360	27936	1117.44	16624	1662.4
361	35776	1431.04	23376	2337.6
362	29504	1180.16	17616	1761.6
363	31248	1249.92	19008	1900.8
364	0	nan	0	nan
365	0	nan	0	nan
366	21312	852.48	10752	1075.2
367	0	nan	0	nan
368	22240	889.6	10560	1056.0
369	24480	979.2	12272	1227.2
370	27008	1080.32	16000	1600.0
371	26864	1074.56	15488	1548.8
372	26880	1075.2	15584	1558.4
373	25904	1036.16	15184	1518.4
374	25200	1008.0	14224	1422.4
375	25792	1031.68	14112	1411.2
376	26592	1063.68	14928	1492.8
377	25216	1008.64	13824	1382.4
378	31168	1246.72	19136	1913.6
379	30928	1237.12	19088	1908.8
380	30672	1226.88	18928	1892.8
381	25696	1027.84	14240	1424.0
382	30064	1202.56	17952	1795.2
383	26592	1063.68	14560	1456.0
384	27504	1100.16	15680	1568.0
385	25504	1020.16	13888	1388.8
386	29600	1184.0	17744	1774.4
387	30272	1210.88	17312	1731.2
388	28048	1121.92	15056	1505.6
389	27216	1088.64	14320	1432.0
390	21424	856.96	9616	961.6
391	23824	952.96	11792	1179.2
392	0	nan	0	nan
393	0	nan	0	nan
394	24592	983.68	12384	1238.4
395	30192	1207.68	17376	1737.6
396	29632	1185.28	15824	1582.4
397	26944	1077.76	14272	1427.2
398	23360	934.4	11152	1115.2
399	0	nan	0	nan
400	22688	907.52	10336	1033.6
401	29872	1194.88	16368	1636.8
402	32368	1294.72	18864	1886.4
403	36576	1463.04	22384	2238.4
404	41088	1643.52	24528	2452.8
405	33856	1354.24	18240	1824.0
406	38368	1534.72	21936	2193.6
407	44320	1772.8	27184	2718.4
408	36064	1442.56	20768	2076.8
409	39280	1571.2	23008	2300.8
410	42320	1692.8	26864	2686.4
411	39632	1585.28	25328	2532.8
412	46224	1848.96	28160	2816.0
413	40464	1618.56	24624	2462.4
414	38368	1534.72	23984	2398.4
415	33904	1356.16	20352	2035.2
416	43536	1741.44	28048	2804.8
417	29424	1176.96	15680	1568.0
418	32176	1287.04	17744	1774.4
419	36848	1473.92	21840	2184.0
420	36320	1452.8	20288	2028.8
421	39616	1584.64	22416	2241.6
422	44800	1792.0	25696	2569.6
423	25248	1009.92	11952	1195.2
424	30768	1230.72	16736	1673.6
425	38624	1544.96	24240	2424.0
426	47568	1902.72	29440	2944.0
427	58304	2332.16	35200	3520.0
428	63440	2537.6	40064	4006.4
429	61280	2451.2	39984	3998.4
430	60240	2409.6	38352	3835.2
431	46752	1870.08	29968	2996.8
432	40640	1625.6	26352	2635.2
433	45376	1815.04	29168	2916.8
434	47136	1885.44	29648	2964.8
435	46496	1859.84	30304	3030.4
436	45904	1836.16	29328	2932.8
437	50784	2031.36	33088	3308.8
438	38208	1528.32	24448	2444.8
439	38064	1522.56	23392	2339.2
440	34832	1393.28	21856	2185.6
441	38512	1540.48	25984	2598.4
442	38688	1547.52	25696	2569.6
443	31616	1264.64	17424	1742.4
444	25776	1031.04	12848	1284.8
445	26128	1045.12	14368	1436.8
446	22992	919.68	11536	1153.6
447	24608	984.32	12720	1272.0
448	24912	996.48	13184	1318.4
449	25072	1002.88	12096	1209.6
450	37312	1492.48	22832	2283.2
451	46176	1847.04	28672	2867.2
452	51440	2057.6	34304	3430.4
453	45456	1818.24	28080	2808.0
454	53104	2124.16	34144	3414.4
455	47536	1901.44	31616	3161.6
456	47136	1885.44	30192	3019.2
457	37616	1504.64	22192	2219.2
458	36000	1440.0	20992	2099.2
459	39072	1562.88	22832	2283.2
460	33552	1342.08	19520	1952.0
461	32880	1315.2	19536	1953.6
462	27968	1118.72	16448	1644.8
463	19120	764.8	8880	888.0
464	0	nan	0	nan
465	0	nan	0	nan
466	0	nan	0	nan
467	0	nan	0	nan
468	0	nan	0	nan
469	0	nan	0	nan
470	0	nan	0	nan
471	0	nan	0	nan
472	0	nan	0	nan
473	21232	849.28	9712	971.2
474	27744	1109.76	15888	1588.8
475	32544	1301.76	18624	1862.4
476	35664	1426.56	21120	2112.0
477	36064	1442.56	22032	2203.2
478	27024	1080.96	13536	1353.6
479	33440	1337.6	18992	1899.2
480	33424	1336.96	18928	1892.8
481	40496	1619.84	25040	2504.0
482	31904	1276.16	17952	1795.2
483	42112	1684.48	26064	2606.4
484	35280	1411.2	21664	2166.4
485	30256	1210.24	17088	1708.8
486	27488	1099.52	14016	1401.6
487	32016	1280.64	19264	1926.4
488	36320	1452.8	22624	2262.4
489	32192	1287.68	18256	1825.6
490	31232	1249.28	17952	1795.2
491	31872	1274.88	18672	1867.2
492	36016	1440.64	22688	2268.8
493	33136	1325.44	19392	1939.2
494	25328	1013.12	11696	1169.6
495	31248	1249.92	19200	1920.0
496	36928	1477.12	23456	2345.6
