# Supplementary material for: An epifluorescence microscope design for naturalistic behavior and cellular activity in freely moving Caenorhabditis elegans
Source: Nat Commun. 2026 May 19;17:4411. doi: 10.1038/s41467-026-72709-w (PMC13187321; doi:10.1038/s41467-026-72709-w)
Supplement: Supplementary file 8 — Source data [file 41467_2026_72709_MOESM8_ESM.zip › fig3 ASH/TQ5856/worm8R.csv]

frame	25px_sum	25px_mean	10px_sum	10px_mean
0	39248	1569.92	17200	1720.0
1	0	nan	0	nan
2	37552	1502.08	16672	1667.2
3	46752	1870.08	21792	2179.2
4	46048	1841.92	21056	2105.6
5	47504	1900.16	22608	2260.8
6	44752	1790.08	21296	2129.6
7	42320	1692.8	19472	1947.2
8	38032	1521.28	17888	1788.8
9	39232	1569.28	18976	1897.6
10	45024	1800.96	20704	2070.4
11	39744	1589.76	18160	1816.0
12	33504	1340.16	15600	1560.0
13	0	nan	0	nan
14	0	nan	0	nan
15	29616	1184.64	13456	1345.6
16	0	nan	0	nan
17	0	nan	0	nan
18	46128	1845.12	22064	2206.4
19	52352	2094.08	25392	2539.2
20	51904	2076.16	26272	2627.2
21	44720	1788.8	21792	2179.2
22	37728	1509.12	16976	1697.6
23	43232	1729.28	20240	2024.0
24	35072	1402.88	16096	1609.6
25	39936	1597.44	17904	1790.4
26	56752	2270.08	27792	2779.2
27	49664	1986.56	24400	2440.0
28	50672	2026.88	25136	2513.6
29	40176	1607.04	18208	1820.8
30	30816	1232.64	13472	1347.2
31	31056	1242.24	14080	1408.0
32	37776	1511.04	17360	1736.0
33	31040	1241.6	14128	1412.8
34	37888	1515.52	17216	1721.6
35	0	nan	0	nan
36	38160	1526.4	17616	1761.6
37	40096	1603.84	18608	1860.8
38	34448	1377.92	15760	1576.0
39	0	nan	0	nan
40	0	nan	0	nan
41	31296	1251.84	13776	1377.6
42	0	nan	0	nan
43	30848	1233.92	14304	1430.4
44	40320	1612.8	19040	1904.0
45	46544	1861.76	22000	2200.0
46	41600	1664.0	19504	1950.4
47	44144	1765.76	21280	2128.0
48	36944	1477.76	17440	1744.0
49	31488	1259.52	14976	1497.6
50	35648	1425.92	16944	1694.4
51	35424	1416.96	16320	1632.0
52	30992	1239.68	15024	1502.4
53	35360	1414.4	16544	1654.4
54	38704	1548.16	18816	1881.6
55	39360	1574.4	19008	1900.8
56	44816	1792.64	20560	2056.0
57	38528	1541.12	17408	1740.8
58	37392	1495.68	17568	1756.8
59	46000	1840.0	22224	2222.4
60	49040	1961.6	23744	2374.4
61	47488	1899.52	23008	2300.8
62	46784	1871.36	22320	2232.0
63	40304	1612.16	18592	1859.2
64	37312	1492.48	17264	1726.4
65	47408	1896.32	22480	2248.0
66	55904	2236.16	27200	2720.0
67	54736	2189.44	27072	2707.2
68	57424	2296.96	29696	2969.6
69	50624	2024.96	25120	2512.0
70	48048	1921.92	23312	2331.2
71	45424	1816.96	21440	2144.0
72	42160	1686.4	19616	1961.6
73	36928	1477.12	16512	1651.2
74	34608	1384.32	15968	1596.8
75	33792	1351.68	15744	1574.4
76	33088	1323.52	15760	1576.0
77	35440	1417.6	16224	1622.4
78	36048	1441.92	16384	1638.4
79	34544	1381.76	16048	1604.8
80	35760	1430.4	17024	1702.4
81	31968	1278.72	14864	1486.4
82	38016	1520.64	17840	1784.0
83	45376	1815.04	22000	2200.0
84	40512	1620.48	18352	1835.2
85	38368	1534.72	18064	1806.4
86	42928	1717.12	20960	2096.0
87	41680	1667.2	20128	2012.8
88	53664	2146.56	25936	2593.6
89	41728	1669.12	19536	1953.6
90	49648	1985.92	23168	2316.8
91	51856	2074.24	26320	2632.0
92	57824	2312.96	28704	2870.4
93	55696	2227.84	26992	2699.2
94	50368	2014.72	24160	2416.0
95	43568	1742.72	20128	2012.8
96	34400	1376.0	15216	1521.6
97	30960	1238.4	13776	1377.6
98	43392	1735.68	19808	1980.8
99	34592	1383.68	15456	1545.6
100	42336	1693.44	19104	1910.4
101	41808	1672.32	19232	1923.2
102	0	nan	0	nan
103	37536	1501.44	16784	1678.4
104	36672	1466.88	17072	1707.2
105	41216	1648.64	20032	2003.2
106	34880	1395.2	15280	1528.0
107	47200	1888.0	22032	2203.2
108	47248	1889.92	23296	2329.6
109	39808	1592.32	18160	1816.0
110	56656	2266.24	28800	2880.0
111	59776	2391.04	29488	2948.8
112	60320	2412.8	29664	2966.4
113	50480	2019.2	25072	2507.2
114	50528	2021.12	24560	2456.0
115	43680	1747.2	21216	2121.6
116	49408	1976.32	23600	2360.0
117	48608	1944.32	23088	2308.8
118	42736	1709.44	19760	1976.0
119	37664	1506.56	17216	1721.6
120	39632	1585.28	18144	1814.4
121	37856	1514.24	17056	1705.6
122	43552	1742.08	19584	1958.4
123	48912	1956.48	23360	2336.0
124	44976	1799.04	21216	2121.6
125	36128	1445.12	17088	1708.8
126	40000	1600.0	18304	1830.4
127	37872	1514.88	16704	1670.4
128	30064	1202.56	13376	1337.6
129	34016	1360.64	15424	1542.4
130	63296	2531.84	33472	3347.2
131	51184	2047.36	25536	2553.6
132	55312	2212.48	28864	2886.4
133	38512	1540.48	17504	1750.4
134	48848	1953.92	23248	2324.8
135	53856	2154.24	26224	2622.4
136	47600	1904.0	22416	2241.6
137	53728	2149.12	26672	2667.2
138	58864	2354.56	30048	3004.8
139	61664	2466.56	32672	3267.2
140	62768	2510.72	32144	3214.4
141	48656	1946.24	23296	2329.6
142	47568	1902.72	21808	2180.8
143	36128	1445.12	16144	1614.4
144	33536	1341.44	15008	1500.8
145	35040	1401.6	15904	1590.4
146	39072	1562.88	17760	1776.0
147	37456	1498.24	16800	1680.0
148	44800	1792.0	20880	2088.0
149	45104	1804.16	21632	2163.2
150	46656	1866.24	22160	2216.0
151	49552	1982.08	23952	2395.2
152	41888	1675.52	19392	1939.2
153	49968	1998.72	24288	2428.8
154	52832	2113.28	26640	2664.0
155	61296	2451.84	32304	3230.4
156	45104	1804.16	22864	2286.4
157	36976	1479.04	16496	1649.6
158	35600	1424.0	16064	1606.4
159	33792	1351.68	15408	1540.8
160	33360	1334.4	14752	1475.2
161	28400	1136.0	12560	1256.0
162	0	nan	0	nan
163	0	nan	0	nan
164	34768	1390.72	15632	1563.2
165	32496	1299.84	14944	1494.4
166	46016	1840.64	23072	2307.2
167	37184	1487.36	16912	1691.2
168	40016	1600.64	18896	1889.6
169	36384	1455.36	17136	1713.6
170	43136	1725.44	19536	1953.6
171	34464	1378.56	16112	1611.2
172	36832	1473.28	17168	1716.8
173	48176	1927.04	23200	2320.0
174	62064	2482.56	31232	3123.2
175	60304	2412.16	31536	3153.6
176	64096	2563.84	34080	3408.0
177	57824	2312.96	28736	2873.6
178	46160	1846.4	21472	2147.2
179	40160	1606.4	18000	1800.0
180	31344	1253.76	14064	1406.4
181	34320	1372.8	15472	1547.2
182	31296	1251.84	14240	1424.0
183	32768	1310.72	15328	1532.8
184	32608	1304.32	14640	1464.0
185	35632	1425.28	16272	1627.2
186	38928	1557.12	17840	1784.0
187	40064	1602.56	18032	1803.2
188	36208	1448.32	16848	1684.8
189	32960	1318.4	14880	1488.0
190	0	nan	0	nan
191	0	nan	0	nan
192	0	nan	0	nan
193	0	nan	0	nan
194	42064	1682.56	20608	2060.8
195	48368	1934.72	24832	2483.2
196	47376	1895.04	23728	2372.8
197	48608	1944.32	24240	2424.0
198	44928	1797.12	21680	2168.0
199	40464	1618.56	19536	1953.6
200	39552	1582.08	18720	1872.0
201	45776	1831.04	21952	2195.2
202	53632	2145.28	26864	2686.4
203	49632	1985.28	24256	2425.6
204	44624	1784.96	20640	2064.0
205	35520	1420.8	15552	1555.2
206	31152	1246.08	14000	1400.0
207	0	nan	0	nan
208	0	nan	0	nan
209	34384	1375.36	15648	1564.8
210	32128	1285.12	14176	1417.6
211	33760	1350.4	15616	1561.6
212	34352	1374.08	15712	1571.2
213	37728	1509.12	17328	1732.8
214	40688	1627.52	19056	1905.6
215	37632	1505.28	18432	1843.2
216	27760	1110.4	11872	1187.2
217	0	nan	0	nan
218	0	nan	0	nan
219	0	nan	0	nan
220	0	nan	0	nan
221	0	nan	0	nan
222	33280	1331.2	15984	1598.4
223	36560	1462.4	17520	1752.0
224	37120	1484.8	17312	1731.2
225	33360	1334.4	15856	1585.6
226	0	nan	0	nan
227	29296	1171.84	13776	1377.6
228	29248	1169.92	14208	1420.8
229	0	nan	0	nan
230	29424	1176.96	13520	1352.0
231	0	nan	0	nan
232	34112	1364.48	15600	1560.0
233	33024	1320.96	15136	1513.6
234	31440	1257.6	14496	1449.6
235	37440	1497.6	18128	1812.8
236	37968	1518.72	17616	1761.6
237	47408	1896.32	23488	2348.8
238	46384	1855.36	23760	2376.0
239	44048	1761.92	21680	2168.0
240	41008	1640.32	19776	1977.6
241	32496	1299.84	14960	1496.0
242	37824	1512.96	18144	1814.4
243	48432	1937.28	23088	2308.8
244	42560	1702.4	20576	2057.6
245	39024	1560.96	18368	1836.8
246	37264	1490.56	16800	1680.0
247	0	nan	0	nan
248	29776	1191.04	13584	1358.4
249	29984	1199.36	13824	1382.4
250	0	nan	0	nan
251	0	nan	0	nan
252	27376	1095.04	12432	1243.2
253	37792	1511.68	17120	1712.0
254	30144	1205.76	14000	1400.0
255	0	nan	0	nan
256	0	nan	0	nan
257	0	nan	0	nan
258	0	nan	0	nan
259	0	nan	0	nan
260	31856	1274.24	14864	1486.4
261	36640	1465.6	16800	1680.0
262	35104	1404.16	15616	1561.6
263	29216	1168.64	12848	1284.8
264	0	nan	0	nan
265	0	nan	0	nan
266	30912	1236.48	14352	1435.2
267	26080	1043.2	11456	1145.6
268	40288	1611.52	18304	1830.4
269	31808	1272.32	14912	1491.2
270	54400	2176.0	27088	2708.8
271	52528	2101.12	25696	2569.6
272	51472	2058.88	24784	2478.4
273	44816	1792.64	20816	2081.6
274	49632	1985.28	24432	2443.2
275	34400	1376.0	16272	1627.2
276	25536	1021.44	11248	1124.8
277	0	nan	0	nan
278	0	nan	0	nan
279	0	nan	0	nan
280	0	nan	0	nan
281	0	nan	0	nan
282	0	nan	0	nan
283	0	nan	0	nan
284	0	nan	0	nan
285	0	nan	0	nan
286	25408	1016.32	11056	1105.6
287	38336	1533.44	17824	1782.4
288	35872	1434.88	16448	1644.8
289	34000	1360.0	16512	1651.2
290	46272	1850.88	22032	2203.2
291	51168	2046.72	24240	2424.0
292	55024	2200.96	25424	2542.4
293	62336	2493.44	30272	3027.2
294	46192	1847.68	22016	2201.6
295	42432	1697.28	19840	1984.0
296	54832	2193.28	25040	2504.0
297	48176	1927.04	23952	2395.2
298	34432	1377.28	17168	1716.8
299	0	nan	0	nan
300	55536	2221.44	26720	2672.0
301	51120	2044.8	23104	2310.4
302	45360	1814.4	22704	2270.4
303	53200	2128.0	24800	2480.0
304	51968	2078.72	25984	2598.4
305	60912	2436.48	29792	2979.2
306	48304	1932.16	23280	2328.0
307	49136	1965.44	23920	2392.0
308	55728	2229.12	26832	2683.2
309	44192	1767.68	21280	2128.0
310	42832	1713.28	20656	2065.6
311	36768	1470.72	17632	1763.2
312	36528	1461.12	17520	1752.0
313	41088	1643.52	19920	1992.0
314	44048	1761.92	21296	2129.6
315	49104	1964.16	24096	2409.6
316	58672	2346.88	29760	2976.0
317	51360	2054.4	25264	2526.4
318	47536	1901.44	23680	2368.0
319	64576	2583.04	32736	3273.6
320	59728	2389.12	29184	2918.4
321	55184	2207.36	27440	2744.0
322	53680	2147.2	25600	2560.0
323	53840	2153.6	25808	2580.8
324	59056	2362.24	28064	2806.4
325	61696	2467.84	30256	3025.6
326	57952	2318.08	28032	2803.2
327	66688	2667.52	33264	3326.4
328	59088	2363.52	29680	2968.0
329	59568	2382.72	30304	3030.4
330	62240	2489.6	32816	3281.6
331	62848	2513.92	34832	3483.2
332	53728	2149.12	28368	2836.8
333	51808	2072.32	26272	2627.2
334	56576	2263.04	28720	2872.0
335	62096	2483.84	30752	3075.2
336	53136	2125.44	26048	2604.8
337	44736	1789.44	21664	2166.4
338	38352	1534.08	19408	1940.8
339	37520	1500.8	16560	1656.0
340	41168	1646.72	19072	1907.2
341	42064	1682.56	19680	1968.0
342	38112	1524.48	18416	1841.6
343	47536	1901.44	23056	2305.6
344	56720	2268.8	27376	2737.6
345	52816	2112.64	25136	2513.6
346	62480	2499.2	29616	2961.6
347	56224	2248.96	27856	2785.6
348	65536	2621.44	31568	3156.8
349	67456	2698.24	33264	3326.4
350	71088	2843.52	35808	3580.8
351	63408	2536.32	32512	3251.2
352	59024	2360.96	29472	2947.2
353	58464	2338.56	29904	2990.4
354	64096	2563.84	33984	3398.4
355	61936	2477.44	33952	3395.2
356	64320	2572.8	35184	3518.4
357	54880	2195.2	28560	2856.0
358	41312	1652.48	20064	2006.4
359	39840	1593.6	19216	1921.6
360	56384	2255.36	29600	2960.0
361	50112	2004.48	24384	2438.4
362	44512	1780.48	20288	2028.8
363	42240	1689.6	18688	1868.8
364	42784	1711.36	19280	1928.0
365	28592	1143.68	12720	1272.0
366	0	nan	0	nan
367	29536	1181.44	13472	1347.2
368	42672	1706.88	19984	1998.4
369	38080	1523.2	17424	1742.4
370	50576	2023.04	23296	2329.6
371	54736	2189.44	26480	2648.0
372	52336	2093.44	25104	2510.4
373	55616	2224.64	26368	2636.8
374	60224	2408.96	28864	2886.4
375	62144	2485.76	31536	3153.6
376	62176	2487.04	31360	3136.0
377	50064	2002.56	25840	2584.0
378	48128	1925.12	23408	2340.8
379	56224	2248.96	29488	2948.8
380	62176	2487.04	33488	3348.8
381	54544	2181.76	28448	2844.8
382	49616	1984.64	25632	2563.2
383	45104	1804.16	22032	2203.2
384	37440	1497.6	17440	1744.0
385	32448	1297.92	14640	1464.0
386	32832	1313.28	14384	1438.4
387	40528	1621.12	18336	1833.6
388	34976	1399.04	15808	1580.8
389	36320	1452.8	16160	1616.0
390	33392	1335.68	15552	1555.2
391	0	nan	0	nan
392	0	nan	0	nan
393	0	nan	0	nan
394	34128	1365.12	15648	1564.8
395	38288	1531.52	18032	1803.2
396	45952	1838.08	21312	2131.2
397	41488	1659.52	20192	2019.2
398	0	nan	0	nan
399	0	nan	0	nan
400	0	nan	0	nan
401	0	nan	0	nan
402	34688	1387.52	16048	1604.8
403	39888	1595.52	19824	1982.4
404	46768	1870.72	23552	2355.2
405	47136	1885.44	22576	2257.6
406	51168	2046.72	26496	2649.6
407	45856	1834.24	22544	2254.4
408	42848	1713.92	20048	2004.8
409	37808	1512.32	17248	1724.8
410	39584	1583.36	17536	1753.6
411	41680	1667.2	19248	1924.8
412	52560	2102.4	24368	2436.8
413	49808	1992.32	23712	2371.2
414	42880	1715.2	20784	2078.4
415	38960	1558.4	18240	1824.0
416	46688	1867.52	22336	2233.6
417	40576	1623.04	19136	1913.6
418	47584	1903.36	22560	2256.0
419	52352	2094.08	24848	2484.8
420	54416	2176.64	27104	2710.4
421	63664	2546.56	30768	3076.8
422	60656	2426.24	29568	2956.8
423	43568	1742.72	20528	2052.8
424	37632	1505.28	17376	1737.6
425	36032	1441.28	18096	1809.6
426	40256	1610.24	20016	2001.6
427	48048	1921.92	22464	2246.4
428	57344	2293.76	27248	2724.8
429	63312	2532.48	30640	3064.0
430	68496	2739.84	33568	3356.8
431	70848	2833.92	36064	3606.4
432	61216	2448.64	30704	3070.4
433	60112	2404.48	30368	3036.8
434	68528	2741.12	35200	3520.0
435	67760	2710.4	35520	3552.0
436	51440	2057.6	24560	2456.0
437	49328	1973.12	23424	2342.4
438	60144	2405.76	31600	3160.0
439	50448	2017.92	25376	2537.6
440	60896	2435.84	31824	3182.4
441	56880	2275.2	30464	3046.4
442	58576	2343.04	31360	3136.0
443	60976	2439.04	31648	3164.8
444	46336	1853.44	21488	2148.8
445	39280	1571.2	17728	1772.8
446	32064	1282.56	14608	1460.8
447	0	nan	0	nan
448	0	nan	0	nan
449	33760	1350.4	15584	1558.4
450	36352	1454.08	17520	1752.0
451	48544	1941.76	23776	2377.6
452	57568	2302.72	28912	2891.2
453	71936	2877.44	36528	3652.8
454	67536	2701.44	33712	3371.2
455	60208	2408.32	28976	2897.6
456	52560	2102.4	24096	2409.6
457	42976	1719.04	19328	1932.8
458	0	nan	0	nan
459	35488	1419.52	16112	1611.2
460	43872	1754.88	19616	1961.6
461	0	nan	0	nan
462	28176	1127.04	13024	1302.4
463	0	nan	0	nan
464	0	nan	0	nan
465	0	nan	0	nan
466	0	nan	0	nan
467	0	nan	0	nan
468	0	nan	0	nan
469	0	nan	0	nan
470	0	nan	0	nan
471	0	nan	0	nan
472	0	nan	0	nan
473	0	nan	0	nan
474	0	nan	0	nan
475	69968	2798.72	39936	3993.6
476	54992	2199.68	27232	2723.2
477	53792	2151.68	26304	2630.4
478	49856	1994.24	23536	2353.6
479	46304	1852.16	21328	2132.8
480	50096	2003.84	23696	2369.6
481	45008	1800.32	22016	2201.6
482	47152	1886.08	22592	2259.2
483	38784	1551.36	17632	1763.2
484	41808	1672.32	19552	1955.2
485	29872	1194.88	13072	1307.2
486	39568	1582.72	19424	1942.4
487	46576	1863.04	22464	2246.4
488	51120	2044.8	25296	2529.6
489	60224	2408.96	31424	3142.4
490	44912	1796.48	22512	2251.2
491	51488	2059.52	24960	2496.0
492	44112	1764.48	21168	2116.8
493	43568	1742.72	21296	2129.6
494	64992	2599.68	34304	3430.4
495	55008	2200.32	28560	2856.0
496	56544	2261.76	28832	2883.2
