# Supplementary material for: An epifluorescence microscope design for naturalistic behavior and cellular activity in freely moving Caenorhabditis elegans
Source: Nat Commun. 2026 May 19;17:4411. doi: 10.1038/s41467-026-72709-w (PMC13187321; doi:10.1038/s41467-026-72709-w)
Supplement: Supplementary file 8 — Source data [file 41467_2026_72709_MOESM8_ESM.zip › fig3 ASH/TQ5856/worm9.csv]

RFP_raw	GCaMP_raw
27184	19120
25488	20128
	20304
39040	19104
40416	23408
38160	22112
33168	20016
37056	23504
42384	26720
39680
34720	24320
24384	19520
30544	22592
24480	22240
27344	25872
23792	24048
25408	25296
35024	29600
32768	25312
32640	27616
30832	24448
33648	25936
37040	25408
39888	24096
38352	20768
32976	23984
31504	22544
37696	23808
39424	26080
38448	28528
41952	30032
39472	27696
30400	24992
31824	29344
30416	28608
34064	30992
28096	30976
31952	26112
35792	25344
32240	23744
35584	29328
37616	29104
37424	27200
38416
40912	29376
40240	29488
41120	27792
33792	23840
27344	22944
38432	23232
37776	22832
38576	26688
42080	22832
41696	24368
38976
40704	27856
43472
40240	26928
29456	21712
32496	32576
34512	31280
39200	32320
38144	34032
38608	29504
31376	31184
38160	26192
51168	32272
50048	32000
35344	25088
33360	27984
44192
48848	25136
36304	25056
41472	26160
37776	24224
40832	20384
41456	19712
42480	21696
38864	23792
46256	20816
47776	20864
44896	26320
41424	23552
37600	21920
33312	20752
31424	20224
27184	22464
24672	21680
31552	24752
33200	27200
36816
38272
42736	26928
40416	24640
40592	29392
23664	23728
36768
37552	27008
32128	27728
27744	28000
30992	26256
36304
36672	27104
30016
40096	21952
36320	20176
38272	21376
36416	23168
42416	22608
44320	25872
41312	22256
48032	25200
44784	23504
37376	24032
36512	25712
39840	26272
34208	30624
38576	25808
32064	19728
30592	17936
36320	18384
37952	18416
42672	18032
36192	18288
36144	17520
39536	18368
32528	18224
33808	19072
35264	19520
38768	19792
34576	17456
26848	16976
29920	16224
30368	16496
29616	15232
33856	15952
32832	15824
38496	14624
33072	14736
37808	19728
47024	21888
41712	22832
36816	23344
32640	22464
31296	22464
32960	28032
37952	27072
27376	22384
28976	18624
33760	21168
39952	22096
38944	24720
38400	19840
41488	19312
34368	21392
41856	19840
37536	19712
35808	20176
35136	21792
36640	23008
39472	22160
34192	23040
28784	18080
31312	17344
36704	16928
37664	15536
38832	15360
39152	14640
36320	14640
34992	14320
33152	14192
33648	8880
28256	10480
31888	12864
30864	18176
35408	24656
30560	24080
25344	22320
32336	32128
36128	43968
48080	46624
51824	43360
43600	39472
44448	32880
41328	34640
48976	37888
44912	30208
38080	26480
31696	26464
31696	25552
33296	27008
38080	26512
44528	29824
57312
56848
53472	23744
50640	24224
47456	22640
44560	26064
	19168
32160	22720
46464	25392
49760	23712
50368	24016
47712	24016
43824	25200
39104	23552
42432	26432
44096
51328	28752
42800	29040
50832	26528
52480	25760
46384	14928
38080	19120
33088	19136
37328	18096
31808	19200
30048	19984
33888	20080
36256	22048
35664	23584
36704	22240
34560
33648	20480
33680	19680
34672	18784
35872	20752
32400	18016
44896	17344
40544	19488
37760	19024
43888	20032
48816	19984
45440	21952
45264	26704
43072
43456	29232
35392
41008
37072	21024
29648	26800
31808	25744
29824	23584
27168	22368
24528
22832	22768
23664	19872
	17824
	17184
21296	20352
21904	5616
21984
21712	20144
21408
21184	17760
20256	16672
20960
21120
20624
20512
20480	16816
21248
	17568
20256
21216	20528
20256	18800
23232	23808
27088	27632
36288
40688	35984
45760	36240
35408	30672
35008	26544
28272	22448
25392	22736
24928	24864
23392	25472
23040	22432
23568	20304
24288	28304
26608	26416
23520	21696
24896	19808
	22256
25120	20624
26688	20880
30032	18960
26400	20816
25856	20928
29328	19952
31056	19552
26480	19984
27456	22848
	20720
	21344
25024	20016
24336	22416
22672	23040
	20080
23184	20224
	26352
	21424
28720	23216
24688	20384
23008	19376
21664	20064
22368	19120
23136	22096
26880	21376
24784
23008	23872
22688	22448
23536	26480
23936	21088
24736	23104
22624	22592
24016	19168
23264
22848	21280
25664	19008
27232	18352
28640	18784
26800	19440
27488
28480
27136	21584
24000
23664	21024
25072	22832
23472	19280
24560	20336
25136	23504
	23568
27680	24480
28272	23328
25072	25040
24512	25680
23280	25440
21888	19136
21504	20096
21296	22992
21920	22976
23824	29856
25728	25280
29392	29104
28480	27872
38048	31472
28848	28864
35888	20464
25616	21680
22848
23120	20944
23024	20768
21648	20720
21328	20384
22240	19280
21952	25024
23008	23680
29392	30176
34160	37536
45936
42720
34160	36032
33152	23552
36512	26160
32688	27120
36336	22096
40304	27344
38176	25024
36208	21440
40592	24688
43664	23536
45392
48176
45072
50544
47984
55072
50160
42896	29776
48464
41344	27376
40896	24688
42304	30096
42944	27760
45248
44704
33488	25344
36864	26592
37984
39904	24912
41104	25392
49184	26768
46640	22672
44416	26000
50032	24528
54816	25616
46544	26928
49904	25984
46144	28368
46624	25920
37216
39744
29296	27168
29248	22944
30096	23792
37392	23488
35424	22464
36672	25696
42496	22624
39776	19952
43200	20480
34704	22848
34384	21072
35680	20256
32080	21264
31168	21872
33136	20528
39568	20720
34480
30240	18000
30096	19408
35952	17072
36288	18976
38784	19440
35040	17760
40368	17248
36064	19504
43664	20832
37424	20784
26608	17296
26224	18608
27152	18368
29280	19936
25312	18352
26240	16400
27600	17904
32688	17168
32112	18160
36208	17664
35296	17808
28304	17344
	15792
30944	17808
32912	20720
33312	17776
29376	16528
26912	16976
27664	18272
31344	18736
40624	19504
42752	18928
36368	22160
47856	19728
42432	20128
32816	19936
37328	16032
33840	16240
36896	18208
35568	17296
37104	18048
25456	19424
26560	18016
30624	23280
32176	24688
	15040
	17344
	17936
	14128
	14048
	16240
21696	18192
22400	18288
21856	17360
22048	17216
20176	17424
19712	16432
19120	15728
	15856
	15968
	16112
20992	17616
19744	17392
19936	17120
19664
	14496
14048	16272
14304	16256
19120	19072
13936	16656
20000	16368
21504	19536
21312	20688
21760	18848
13008	18016
21456	17040
20960	16544
22176	17712
23744	19264
23920	19296
23072	17952
22160	17792
20960	16576
18320	16944
19472	16464
19600	16560
18832	17104
19584	18016
19872	19088
20272	18112
20656	18512
21504	18448
20160	17504
13200	13904
	11888
	9792
	9008
	3408
	8992
	3232
	3296
	3280
	3536
	4336
	12304
	13776
14272	15984
20160	17632
22752	18288
23824	17808
22032	17664
21712	16896
20704	16912
19808	16624
14848	17440
20224	21568
22944	21648
23040	25264
22976	27056
23920	29264
23776	22992
25472	21600
26816	24064
31664	23488
26496	20000
23600	19120
23312	19984
24400	19376
23968	19440
22432	19184
14848	20208
32480	23424
34112	21200
26688	19712
24768
28288	21600
29856	21680
27296	19648
26208	19904
25856	20448
25264	21472
30512	23520
32496	24960
31760	25968
39840	24416
40224	23712
41600	26128
37088	20752
43904	22816
48768	24512
45264	25472
51392	22208
50112	21056
43216	21760
39536	19008
30528	17808
28672	17584
25328	17024
25680	17344
29568	16960
24208	16704
24080	17664
25488	17200
30224	21264
33616	19296
28608	20656
32960	19152
34000	16672
32000	18464
31664	19568
32736	18400
33984	17216
32672	18416
34224	17568
34640	16128
28784	13584
30192	15648
32096	15504
28816	16992
36112	18576
35808	17632
38160	16544
30240	16064
28896	15216
29440	15504
28896	15648
25984	16000
27008	15184
24464	15696
30416	14896
33376	13088
35600	12864
33456	13376
36768	13872
30256	13584
34704	13744
32816	13648
38992	13696
33856	13760
33952	14640
31536	17904
31440	23792
29392	23616
28032	24192
28080	21552
28736	20752
36832	23776
37472	22176
39392	23696
34880	25120
34928	25344
39552	26208
29920	21792
27440	19504
23712	19296
23760	20448
24304	22224
14688	18752
14896	20672
22896	22016
29664	27328
23056	20816
24496	19712
	16384
	17008
23904	20128
25504	23952
25232	25168
24368	23152
22864	19376
	17792
	18320
22688	19424
29184	24528
27920
33456	22720
36864	22032
39616	24752
37872	24240
34768	22592
37792	23120
40800	20928
38032	23120
36624	23024
30256	23168
27360	20064
24656	18192
23344	18688
23552	19232
23952	20368
22848	18864
15488	18112
25536	19744
26704	19472
24576	22528
25104	21424
27680	22032
28960	20896
28528	20192
33696	19264
29488	19552
30496	19392
30816	19840
34560	21072
34960	20624
	21008
31152	20624
34192	19344
41296	23920
41168	21920
34432	19152
31888	19552
31264	17440
26416	16944
23616	17840
22064	17600
23680	17664
21840	18896
25616	17808
24208	18992
23472	18992
26000	20608
25856	21104
24160	20624
28272	19968
25808	21904
25088	21360
24736	19648
26880	21264
24032	21056
24816	20944
24816	19520
25456	20768
23760	19232
23792	20224
25088	19056
26288	19248
26304	21520
24464	20528
24816	19648
24320	20720
24512	19168
22816	19424
	19632
23680	21568
24096	21104
26656	22656
29840	22784
25456	19808
28208	21552
34096	20656
29248	18304
27232	19040
28816	19456
27264
26496
24192	20800
24464
23568	18832
23616
23888
22816
29568	17968
31552	18896
29776	18096
29440	19104
31472	19040
38016	18320
39232	21344
37440	20000
30752	19472
26208	17296
21920
	4752
	4992
	15088
14304	5104
14384	5088
	4896
	15248
15280	16064
	17904
22704	17504
	18688
29536	19408
29344	20944
26112	22416
27920	20464
29088	19232
28960	20192
28144	18448
30368	18096
34560	17504
33216	17024
30560	17088
35536	18784
38272	17824
36016	18528
42176	17264
45168	18256
34720	17040
25376	16896
23776	15968
23504	16928
23520	17920
24704	17680
22224	16032
22384	17536
29472	20272
35648	20720
34048	20304
36688	22048
32688	21824
40336	22336
39664	22112
34896	21728
37760	19696
30000	19904
32912	20944
35712	21120
33232	21664
30128	20192
	18944
33088	20032
32560	20272
33472	20400
33648	21344
33168	18016
28576	19424
27504	18896
24736	17632
29936	19008
31152	18384
32320	20832
36432	21392
40928	19920
34208	18880
44880	19248
43328	19680
33584	17040
30192	17376
30368	18064
28784	18496
29056	18816
30048	19072
26832	18320
25232	17168
24768	17504
33888	18464
35856	17872
33200	19072
36640	17456
30416	17360
35680	17184
38784	17664
44512	18880
49936	19456
46832	19088
42448	16928
36448	17472
29920	16288
29264	17536
38368	20240
33632	22864
33728	18544
28000	18832
32096	18288
32288	16320
29136	18704
30320	18944
34704	17952
33520	19872
32288	19936
31808	19424
29088	20288
28208	18928
27424	18208
	17312
26976	16736
28880	17408
32144	19136
41536	16736
42112	17408
39360	19440
38896	16464
41984	15984
39792	18240
37664	17344
40128	18320
35568	18256
32128	16752
25856	16016
25488	15616
24768	15696
26288	17472
22192
22960	15824
29568	16160
26848	15824
31024	18800
39152	19440
26512	17104
30768	16976
28128	16512
28192	16736
27760	16784
28272	16976
26592	17344
24992	17216
26416	16224
27888	16192
29456	16592
34192	18672
33104	17120
34848	16208
35568	16208
38080	16256
36432	16288
34688	16240
32736	16080
37712	17072
46880	18304
44160	17248
39200	15328
25616	14800
30736	17408
37008	19280
38704	18528
32128	19584
26336	16144
15312	14496
24064	14496
25472	16272
25552	16672
25568	16544
32416	17184
41120	16752
37008	16672
42176	16832
44672	17376
47552	17312
37552	15072
32352	14640
34160	16416
39088	17216
40992	17472
41728	17136
35952	17696
34224	16064
33696	14992
31072	15376
	15472
	14944
24896	15696
25760	15952
26176	15552
26512	16672
31216	14976
22624	15424
24720	18032
31584	17392
31552	17344
29664	16784
31648	15632
29984	17888
28400	16704
31792	16160
29760	16032
28208	17472
29776	16592
34016	16000
31600	18000
30608	16080
33680	14928
34432	14640
31232	15168
32816	16016
38592	16304
41072	16336
42384	17328
34544	15968
34768	15408
30896	14928
28896	15024
25744	15120
28944	15040
30672	16032
27808	16656
28848	16832
32976	17856
27200	15712
31232	18192
39408	20096
43008	19024
41568	17888
41296	18400
34992	18176
39344	16048
38320	18768
27792	19008
28816	16512
30736	19920
27344	18368
29872	17072
31776	16960
28608
30864	16784
34496	17440
33264	18416
33552	18064
35872	17248
31648	16240
28112	16416
27376	15264
25728	15792
24432	15712
23456	15664
23168
25888	17184
23776	16608
29568	16672
24752	15632
29808	17072
31536	17056
38816	16704
38016	17232
30960	16848
29504	15104
26448	15696
23984	17616
25552	16784
28096	16272
24672	17200
26224	16464
26768	15120
26864	15232
30976	17248
36336	15104
34848	15792
33888	14976
32416	15168
33648	15008
27664	15632
28512	15568
26928
35568	17712
32176	15024
27216	15264
25776	13728
29664	15536
39328	19104
31712	18720
24768	16544
24096	14128
23216	14336
24880	15872
24224	14528
30256	13184
	13200
32736	13184
32368	14512
29440	14800
28096	15680
37312	18032
48064	20224
45952	19376
38544	18112
46352	20896
45696	18576
41712	17792
	16592
36224	15968
27568	14208
31488	13520
25520	14032
23968	15008
23088	14416
22944	15264
22864	16096
22688	15792
21088	13040
21312	15088
24864	16432
24480	15936
24096	16464
23840	15440
24912	15632
25264	15552
23504	15488
22944	15200
22848	15168
26608	15424
26864	16864
27152	16480
27344	15504
29120	15344
30976	15632
31968	17904
41088	17264
39760	16752
38464	17904
	17552
41968	18384
43760	18832
37792	18864
31360	19584
38112	18192
35376	18288
34880	16592
33360	16832
27520	16576
33072	15648
28976	15440
26080	15232
23440	15360
24784	17984
25120	18704
25920	19200
26464	16624
24192	14112
21184	12688
22720	14272
24240	15728
28784	17456
33792	17168
36912
29088	14432
28736	15344
29408	15104
31600	14112
27968	16368
26496	16448
	15952
36800	17136
	17712
31072	16272
32992	14512
	15424
25488	15104
28976	13792
	14176
28544	13472
30208	15376
27264	14992
29072	14768
28576	15936
25792	16480
25584	16752
22976	14752
23760	17104
27520	15072
25168	16928
23472	15904
26368	14128
25952	15616
24096	17664
26800	15824
30688	16944
27616	17072
35360
39968	14464
34736	13344
38768	11952
36352	10144
33456	9040
32416	8016
29168	8432
28256	9008
32288	8848
32176	9504
32416	9440
34448	10384
36048	10912
45184	12608
49696	13120
39568	12176
29232	11088
27504	10224
27568	9904
33040	10656
	10432
25152	9280
25168
21648
21200
	5376
	5712
	4960
	4560
	3792
	2896
	3664
	4128
	4224
	5040
19504	6000
22624	7344
24976
31600	8160
28864
27168	7824
26064	7328
24336	7168
23120	7040
24704	6416
23488	6368
21232	6608
23728
24928
24656	7680
22848
24176	8320
24944	9280
24736	10224
	11072
26400	11968
	12400
27104	13088
29600	12864
36736	13152
30176	12512
31392	13200
30608	12544
36880	13696
35600	13328
27984	12352
30848	13696
26496	13888
24880	13008
	12800
22912	14160
21440	13360
22880	13552
26320	14176
28448	14640
25824	14592
32176	15632
24160	14256
28384	13328
26064	14736
26096	14480
31392	14608
29872	15072
30992	15936
34432	15552
31344	15152
33712	14576
31488	14176
34464	14640
36288	15184
39312	14896
43328	14576
44512	15600
44880	13952
46256	15760
38272	14016
37200	14272
33008	13456
29408	12400
25696	12736
24656	13040
26384	15088
27968	14400
29616	14832
28480	12576
35696	14896
42112	15136
34304	14800
37744	14400
36128	14176
34048	14096
28016	14480
31056	14096
32016	14624
30784	14656
36368	14048
33232
33872	14672
35792	13376
33376	13696
31440	14528
43040	14416
44512	14608
47952	14496
46896	14512
45856	14944
45216	13888
48464	14848
49072	14336
42464	13440
35008	13952
27232	13920
31456	13696
32672	14384
35456	15904
28448	14976
23936	13760
29264	14144
34784	15584
36192	14928
41312	15568
38944	14384
39760	15712
37792	14576
37888	14096
37536	12672
36784	12352
40272	11760
38240	12272
38080	11792
38800	12144
	11920
	11904
41664	11904
38848	11248
42000	12000
43600	11536
46160	12240
43808	12224
49616	12528
46816	11872
38944	11776
37392	10592
30608	11056
35024	10704
34544	11504
37168	11728
38752	11248
33264	11200
35440	12704
36256	13408
29504	14432
42640	14992
40160	13760
38208	14464
35168	13760
33056	12400
27504	12592
28560	12864
25968	13664
28368	13664
27952	12976
29456	13280
26640	12816
29568	12832
31776	13792
34800	13984
36448	14048
41536	12288
35904	12768
31104	11584
24800	10320
25920	11792
29152	13232
34000	13104
29328	10592
26832	12592
26704	10496
25904	12960
32384	13392
32096	13232
39296	15296
38192	15296
42624	14448
39040	14768
40032	15568
42560	12896
38160	14464
33232	13824
37904	13376
36368	12656
35632	13792
30688	13424
34960	12544
34848	13248
32464	13312
34704	13840
38736	12640
36688	13824
44912	12816
42400	12624
41728	11904
38000	10192
34512	10112
34704	10784
29040	11680
38944	12960
46672	12096
30992	11872
35152	11888
30240	12608
33136	12672
27008	14656
30352	13504
23152	11872
22112	11936
32000	13168
35712	13568
35632	13184
37392	12512
37072	13632
41712	12560
35872	12624
35936	12752
38752	13104
29696	12672
35120	12112
32992	12080
31264	12272
32976	11664
37520	12176
34912	12256
39568	11840
40672	12480
41152	12000
42528	12400
44688	12048
42432	11152
32624	10640
35248	11424
36176	11184
42016	11152
38384	10912
34656	11504
31744	12000
35264	11280
36896	12352
33136	12944
34720	13280
24000	10304
42544	12320
42384	11408
35280	11280
32624	11136
30816	11824
29008	12864
31728	11264
34960	12496
37584	12288
36880	11296
34688	10880
30016	10592
28784	10416
29424	10512
	10496
	11056
32752	11120
26768	10864
30032	10832
31664	10976
36400	11216
40896	10576
41664	10736
39024	11152
39568	10576
43936	11168
41696	11696
39920	14048
34416	13344
33136	12800
25104	12016
30976	11760
32016	12688
37440	15744
35248	15536
44512	16048
34848	14752
36816	13600
34816	14032
45248	15552
40400	12448
32112	12336
29056	11536
24176	11808
25504	12112
25104
24544
22880	12256
22528	12224
22240	12160
24336	12832
24048	11840
25136	13152
27200	12096
24016	12480
28096	13920
30096	14880
29728	14176
27040	14064
28048	14176
28432	14032
32416	15808
34720	16816
36752	16160
36624	14560
34048	15136
27952	15488
46288	15872
50896	16432
39760	15760
29072	13728
25744	14160
23968
24496	11072
24192	11168
24608	11360
25056	12512
23808	11760
23056	12240
23168	13776
26176	13424
38752	15664
	15840
47584
52224	16512
48864	14960
39008	14096
25760	11312
26144	12224
23584	12608
29616	13136
30768	14080
30800	13200
34896	12672
40128	14096
39200	14304
41568	14832
34880	9696
23328	11040
26096	11776
26272	11632
27728	12112
28992	12448
36368	12448
29664	12800
29664	13136
31856	12944
28224	12320
24640	12240
23856	9648
22512	11120
	12528
23184	13040
28512	13568
23808	12928
24176	12240
24272	12336
25360	12848
24640	13952
30720	14080
32848	13616
34080	14144
37184	14464
33296	13184
26640	12752
25920	10064
23216	10800
22432	10800
23136	10528
22432	11472
23088	10736
23344	11072
23216	11616
23776	11504
25936	12736
28608	12512
29216	12416
27328	13920
30320	13312
31760	12528
29344	12400
28688	12080
30048	13024
29376	12400
31568	12400
32208	12304
27552	12384
30976	12768
25264	11584
22832	11808
23328	11872
23856	13744
26320	13744
23840	14848
27344	13968
30448	14848
24144	13024
28016	13792
39072	14768
36048	14160
34048	12096
35552	14080
30096	13600
38032	14512
39680	14992
41776	15136
35456	12560
31216	12080
25168	13392
27616	13008
25968	12560
22544	11360
20512	11616
21136	12352
25088	13152
24624	13968
27472	12864
23872	13472
24320	12880
22208	13136
	13696
22912	13264
23776	13728
26480	15520
33040	17088
36096	16512
31888	16752
34880	16000
44048	18944
40800	16768
	16080
37600	15920
36304	15936
	16656
37360	16704
38160	16208
33664	16256
32736	16896
33632	17040
32416	18000
38384	19344
37072	16160
24912	17328
24704	21248
42304
48336	24544
49920	22640
44720	18816
37232	23216
32960	20080
31648	16704
30064	16288
26416	15344
30384	16240
30752	15888
27600	14624
25504	13952
33200	16976
42720	17552
36208	16352
35040	19808
47584	19760
48992	19056
47616	18800
46336	17456
39344	19760
48256	18304
56656	19056
51264	18880
46128	18800
41856	18688
37408	17680
38976	17888
36048	16176
33760	16096
25856	15232
33184	16368
37056	16880
35200	14928
32048	16144
24000	13248
32000	16544
36272	16352
41936	18368
51120	20096
56240	18624
49824	19264
49792	19888
44496	20704
44976	18928
42624	19472
40288	19712
42048	20016
40528	18624
40032	18816
34336	16800
33152	14928
31264	15072
25696	14080
27104	15056
29824	14624
24528	12880
23232	13856
23072	12768
23392	13824
26496	14944
32448	14224
35280	14400
36640	13872
33056	14528
28496	14400
27440	13952
27008	14176
23232	14224
24432	14160
25136	14944
24960	14352
25008	14480
28112	15728
26864	16816
25040	14528
25648	15472
28608	14720
28224	14912
26400	14800
25888	14160
27152	16208
27936	15264
29056	14624
31504	14112
29488	14000
27472	13616
26112	13872
23248	12288
24080	13008
24112	12672
28928	12480
28432	13792
33120	13488
29216	13456
	13952
26720	14400
