# Supplementary material for: An epifluorescence microscope design for naturalistic behavior and cellular activity in freely moving Caenorhabditis elegans
Source: Nat Commun. 2026 May 19;17:4411. doi: 10.1038/s41467-026-72709-w (PMC13187321; doi:10.1038/s41467-026-72709-w)
Supplement: Supplementary file 8 — Source data [file 41467_2026_72709_MOESM8_ESM.zip › fig3 ASH/TQ5856/worm9G.csv]

frame	25px_sum	25px_mean	10px_sum	10px_mean
0	19120	764.8	8944	894.4
1	20128	805.12	9824	982.4
2	20304	812.16	10064	1006.4
3	19104	764.16	9248	924.8
4	23408	936.32	12512	1251.2
5	22112	884.48	11520	1152.0
6	20016	800.64	9472	947.2
7	23504	940.16	11952	1195.2
8	26720	1068.8	15488	1548.8
9	0	nan	0	nan
10	24320	972.8	12784	1278.4
11	19520	780.8	8528	852.8
12	22592	903.68	10448	1044.8
13	22240	889.6	9952	995.2
14	25872	1034.88	13328	1332.8
15	24048	961.92	12464	1246.4
16	25296	1011.84	12912	1291.2
17	29600	1184.0	17968	1796.8
18	25312	1012.48	14624	1462.4
19	27616	1104.64	16192	1619.2
20	24448	977.92	12960	1296.0
21	25936	1037.44	14896	1489.6
22	25408	1016.32	14496	1449.6
23	24096	963.84	13040	1304.0
24	20768	830.72	9360	936.0
25	23984	959.36	13264	1326.4
26	22544	901.76	12112	1211.2
27	23808	952.32	12912	1291.2
28	26080	1043.2	15072	1507.2
29	28528	1141.12	17296	1729.6
30	30032	1201.28	18624	1862.4
31	27696	1107.84	16352	1635.2
32	24992	999.68	13456	1345.6
33	29344	1173.76	16816	1681.6
34	28608	1144.32	16000	1600.0
35	30992	1239.68	17408	1740.8
36	30976	1239.04	17648	1764.8
37	26112	1044.48	13104	1310.4
38	25344	1013.76	12720	1272.0
39	23744	949.76	11600	1160.0
40	29328	1173.12	17472	1747.2
41	29104	1164.16	17296	1729.6
42	27200	1088.0	15856	1585.6
43	0	nan	0	nan
44	29376	1175.04	17328	1732.8
45	29488	1179.52	17568	1756.8
46	27792	1111.68	16080	1608.0
47	23840	953.6	12800	1280.0
48	22944	917.76	12416	1241.6
49	23232	929.28	12432	1243.2
50	22832	913.28	12480	1248.0
51	26688	1067.52	15552	1555.2
52	22832	913.28	12720	1272.0
53	24368	974.72	13840	1384.0
54	0	nan	0	nan
55	27856	1114.24	17232	1723.2
56	0	nan	0	nan
57	26928	1077.12	15824	1582.4
58	21712	868.48	10384	1038.4
59	32576	1303.04	18832	1883.2
60	31280	1251.2	17936	1793.6
61	32320	1292.8	18352	1835.2
62	34032	1361.28	20176	2017.6
63	29504	1180.16	15472	1547.2
64	31184	1247.36	18032	1803.2
65	26192	1047.68	12384	1238.4
66	32272	1290.88	17824	1782.4
67	32000	1280.0	18688	1868.8
68	25088	1003.52	14176	1417.6
69	27984	1119.36	16320	1632.0
70	0	nan	0	nan
71	25136	1005.44	13696	1369.6
72	25056	1002.24	14032	1403.2
73	26160	1046.4	14880	1488.0
74	24224	968.96	13456	1345.6
75	20384	815.36	10560	1056.0
76	19712	788.48	9280	928.0
77	21696	867.84	10800	1080.0
78	23792	951.68	12960	1296.0
79	20816	832.64	10608	1060.8
80	20864	834.56	11008	1100.8
81	26320	1052.8	15696	1569.6
82	23552	942.08	13008	1300.8
83	21920	876.8	11776	1177.6
84	20752	830.08	10912	1091.2
85	20224	808.96	9552	955.2
86	22464	898.56	11312	1131.2
87	21680	867.2	10112	1011.2
88	24752	990.08	13488	1348.8
89	27200	1088.0	15504	1550.4
90	0	nan	0	nan
91	0	nan	0	nan
92	26928	1077.12	14960	1496.0
93	24640	985.6	12944	1294.4
94	29392	1175.68	16416	1641.6
95	23728	949.12	11520	1152.0
96	0	nan	0	nan
97	27008	1080.32	15456	1545.6
98	27728	1109.12	16256	1625.6
99	28000	1120.0	15808	1580.8
100	26256	1050.24	14640	1464.0
101	0	nan	0	nan
102	27104	1084.16	15520	1552.0
103	0	nan	0	nan
104	21952	878.08	11216	1121.6
105	20176	807.04	10352	1035.2
106	21376	855.04	10896	1089.6
107	23168	926.72	12816	1281.6
108	22608	904.32	11712	1171.2
109	25872	1034.88	15120	1512.0
110	22256	890.24	11920	1192.0
111	25200	1008.0	14224	1422.4
112	23504	940.16	13152	1315.2
113	24032	961.28	13264	1326.4
114	25712	1028.48	13488	1348.8
115	26272	1050.88	13616	1361.6
116	30624	1224.96	17152	1715.2
117	25808	1032.32	12816	1281.6
118	19728	789.12	9024	902.4
119	17936	717.44	8048	804.8
120	18384	735.36	8400	840.0
121	18416	736.64	8768	876.8
122	18032	721.28	8560	856.0
123	18288	731.52	8384	838.4
124	17520	700.8	8048	804.8
125	18368	734.72	8720	872.0
126	18224	728.96	8544	854.4
127	19072	762.88	8640	864.0
128	19520	780.8	9088	908.8
129	19792	791.68	9312	931.2
130	17456	698.24	8144	814.4
131	16976	679.04	8016	801.6
132	16224	648.96	7664	766.4
133	16496	659.84	7776	777.6
134	15232	609.28	6720	672.0
135	15952	638.08	7232	723.2
136	15824	632.96	7184	718.4
137	14624	584.96	6640	664.0
138	14736	589.44	6576	657.6
139	19728	789.12	10112	1011.2
140	21888	875.52	11792	1179.2
141	22832	913.28	12496	1249.6
142	23344	933.76	12400	1240.0
143	22464	898.56	10704	1070.4
144	22464	898.56	10848	1084.8
145	28032	1121.28	15024	1502.4
146	27072	1082.88	14320	1432.0
147	22384	895.36	10352	1035.2
148	18624	744.96	8464	846.4
149	21168	846.72	9968	996.8
150	22096	883.84	10752	1075.2
151	24720	988.8	13456	1345.6
152	19840	793.6	9536	953.6
153	19312	772.48	8864	886.4
154	21392	855.68	10624	1062.4
155	19840	793.6	9856	985.6
156	19712	788.48	9504	950.4
157	20176	807.04	9632	963.2
158	21792	871.68	10944	1094.4
159	23008	920.32	12000	1200.0
160	22160	886.4	11328	1132.8
161	23040	921.6	12272	1227.2
162	18080	723.2	8416	841.6
163	17344	693.76	8128	812.8
164	16928	677.12	7968	796.8
165	15536	621.44	7008	700.8
166	15360	614.4	7008	700.8
167	14640	585.6	6624	662.4
168	14640	585.6	6416	641.6
169	14320	572.8	6304	630.4
170	14192	567.68	6256	625.6
171	8880	355.2	3952	395.2
172	10480	419.2	4608	460.8
173	12864	514.56	5424	542.4
174	18176	727.04	8576	857.6
175	24656	986.24	14400	1440.0
176	24080	963.2	12544	1254.4
177	22320	892.8	10784	1078.4
178	32128	1285.12	18784	1878.4
179	43968	1758.72	27264	2726.4
180	46624	1864.96	29136	2913.6
181	43360	1734.4	26256	2625.6
182	39472	1578.88	23504	2350.4
183	32880	1315.2	18752	1875.2
184	34640	1385.6	20560	2056.0
185	37888	1515.52	23264	2326.4
186	30208	1208.32	17488	1748.8
187	26480	1059.2	14704	1470.4
188	26464	1058.56	15120	1512.0
189	25552	1022.08	14096	1409.6
190	27008	1080.32	14848	1484.8
191	26512	1060.48	15296	1529.6
192	29824	1192.96	17168	1716.8
193	0	nan	0	nan
194	0	nan	0	nan
195	23744	949.76	12752	1275.2
196	24224	968.96	13168	1316.8
197	22640	905.6	11184	1118.4
198	26064	1042.56	15520	1552.0
199	19168	766.72	9376	937.6
200	22720	908.8	12256	1225.6
201	25392	1015.68	14144	1414.4
202	23712	948.48	12848	1284.8
203	24016	960.64	13200	1320.0
204	24016	960.64	12944	1294.4
205	25200	1008.0	14368	1436.8
206	23552	942.08	12528	1252.8
207	26432	1057.28	14192	1419.2
208	0	nan	0	nan
209	28752	1150.08	15488	1548.8
210	29040	1161.6	15888	1588.8
211	26528	1061.12	14304	1430.4
212	25760	1030.4	13856	1385.6
213	14928	597.12	6400	640.0
214	19120	764.8	8992	899.2
215	19136	765.44	9328	932.8
216	18096	723.84	8416	841.6
217	19200	768.0	9184	918.4
218	19984	799.36	9840	984.0
219	20080	803.2	10736	1073.6
220	22048	881.92	11728	1172.8
221	23584	943.36	12880	1288.0
222	22240	889.6	12432	1243.2
223	0	nan	0	nan
224	20480	819.2	10384	1038.4
225	19680	787.2	10128	1012.8
226	18784	751.36	9120	912.0
227	20752	830.08	10928	1092.8
228	18016	720.64	8784	878.4
229	17344	693.76	7904	790.4
230	19488	779.52	9840	984.0
231	19024	760.96	8656	865.6
232	20032	801.28	10368	1036.8
233	19984	799.36	9728	972.8
234	21952	878.08	11312	1131.2
235	26704	1068.16	15568	1556.8
236	0	nan	0	nan
237	29232	1169.28	16704	1670.4
238	0	nan	0	nan
239	0	nan	0	nan
240	21024	840.96	9664	966.4
241	26800	1072.0	14784	1478.4
242	25744	1029.76	12912	1291.2
243	23584	943.36	11168	1116.8
244	22368	894.72	10352	1035.2
245	0	nan	0	nan
246	22768	910.72	11104	1110.4
247	19872	794.88	9216	921.6
248	0	nan	0	nan
249	0	nan	0	nan
250	17824	712.96	8272	827.2
251	17184	687.36	7920	792.0
252	20352	814.08	9952	995.2
253	0	nan	0	nan
254	0	nan	0	nan
255	5616	224.64	2448	244.8
256	0	nan	0	nan
257	20144	805.76	9184	918.4
258	0	nan	0	nan
259	17760	710.4	8128	812.8
260	16672	666.88	7728	772.8
261	0	nan	0	nan
262	0	nan	0	nan
263	0	nan	0	nan
264	0	nan	0	nan
265	16816	672.64	7808	780.8
266	0	nan	0	nan
267	17568	702.72	8160	816.0
268	0	nan	0	nan
269	20528	821.12	9712	971.2
270	18800	752.0	9008	900.8
271	23808	952.32	12848	1284.8
272	27632	1105.28	16000	1600.0
273	0	nan	0	nan
274	35984	1439.36	22176	2217.6
275	36240	1449.6	20928	2092.8
276	30672	1226.88	17824	1782.4
277	26544	1061.76	14192	1419.2
278	22448	897.92	10496	1049.6
279	22736	909.44	10880	1088.0
280	24864	994.56	12192	1219.2
281	25472	1018.88	12816	1281.6
282	22432	897.28	10720	1072.0
283	20304	812.16	9712	971.2
284	28304	1132.16	15680	1568.0
285	26416	1056.64	14640	1464.0
286	21696	867.84	11040	1104.0
287	19808	792.32	9408	940.8
288	22256	890.24	11200	1120.0
289	20624	824.96	9888	988.8
290	20880	835.2	10144	1014.4
291	18960	758.4	9008	900.8
292	20816	832.64	10576	1057.6
293	20928	837.12	9936	993.6
294	19952	798.08	9728	972.8
295	19552	782.08	9200	920.0
296	19984	799.36	9584	958.4
297	22848	913.92	11968	1196.8
298	20720	828.8	10048	1004.8
299	21344	853.76	10816	1081.6
300	20016	800.64	9552	955.2
301	22416	896.64	12320	1232.0
302	23040	921.6	12752	1275.2
303	20080	803.2	10576	1057.6
304	20224	808.96	10448	1044.8
305	26352	1054.08	15376	1537.6
306	21424	856.96	9712	971.2
307	23216	928.64	10752	1075.2
308	20384	815.36	10512	1051.2
309	19376	775.04	9520	952.0
310	20064	802.56	9424	942.4
311	19120	764.8	8896	889.6
312	22096	883.84	10800	1080.0
313	21376	855.04	9632	963.2
314	0	nan	0	nan
315	23872	954.88	11792	1179.2
316	22448	897.92	10896	1089.6
317	26480	1059.2	13984	1398.4
318	21088	843.52	9984	998.4
319	23104	924.16	11728	1172.8
320	22592	903.68	11440	1144.0
321	19168	766.72	9056	905.6
322	0	nan	0	nan
323	21280	851.2	10128	1012.8
324	19008	760.32	8624	862.4
325	18352	734.08	8160	816.0
326	18784	751.36	8656	865.6
327	19440	777.6	9264	926.4
328	0	nan	0	nan
329	0	nan	0	nan
330	21584	863.36	11088	1108.8
331	0	nan	0	nan
332	21024	840.96	10640	1064.0
333	22832	913.28	11936	1193.6
334	19280	771.2	9312	931.2
335	20336	813.44	9936	993.6
336	23504	940.16	12192	1219.2
337	23568	942.72	12064	1206.4
338	24480	979.2	12064	1206.4
339	23328	933.12	11088	1108.8
340	25040	1001.6	12400	1240.0
341	25680	1027.2	12768	1276.8
342	25440	1017.6	12928	1292.8
343	19136	765.44	8992	899.2
344	20096	803.84	9488	948.8
345	22992	919.68	11696	1169.6
346	22976	919.04	11104	1110.4
347	29856	1194.24	16944	1694.4
348	25280	1011.2	14000	1400.0
349	29104	1164.16	16480	1648.0
350	27872	1114.88	15376	1537.6
351	31472	1258.88	18160	1816.0
352	28864	1154.56	16416	1641.6
353	20464	818.56	10320	1032.0
354	21680	867.2	10848	1084.8
355	0	nan	0	nan
356	20944	837.76	10272	1027.2
357	20768	830.72	10000	1000.0
358	20720	828.8	9712	971.2
359	20384	815.36	9760	976.0
360	19280	771.2	8992	899.2
361	25024	1000.96	13552	1355.2
362	23680	947.2	12304	1230.4
363	30176	1207.04	16752	1675.2
364	37536	1501.44	22864	2286.4
365	0	nan	0	nan
366	0	nan	0	nan
367	36032	1441.28	22528	2252.8
368	23552	942.08	11424	1142.4
369	26160	1046.4	13552	1355.2
370	27120	1084.8	14080	1408.0
371	22096	883.84	10096	1009.6
372	27344	1093.76	14576	1457.6
373	25024	1000.96	13616	1361.6
374	21440	857.6	11584	1158.4
375	24688	987.52	13888	1388.8
376	0	nan	0	nan
377	23536	941.44	12064	1206.4
378	0	nan	0	nan
379	0	nan	0	nan
380	0	nan	0	nan
381	0	nan	0	nan
382	0	nan	0	nan
383	0	nan	0	nan
384	0	nan	0	nan
385	0	nan	0	nan
386	29776	1191.04	18608	1860.8
387	0	nan	0	nan
388	27376	1095.04	16448	1644.8
389	24688	987.52	13360	1336.0
390	30096	1203.84	19152	1915.2
391	27760	1110.4	16240	1624.0
392	0	nan	0	nan
393	0	nan	0	nan
394	25344	1013.76	14976	1497.6
395	26592	1063.68	16192	1619.2
396	0	nan	0	nan
397	24912	996.48	14384	1438.4
398	25392	1015.68	15040	1504.0
399	26768	1070.72	16064	1606.4
400	22672	906.88	12608	1260.8
401	26000	1040.0	15584	1558.4
402	24528	981.12	13920	1392.0
403	25616	1024.64	15792	1579.2
404	26928	1077.12	16288	1628.8
405	25984	1039.36	15856	1585.6
406	28368	1134.72	17744	1774.4
407	25920	1036.8	15696	1569.6
408	0	nan	0	nan
409	0	nan	0	nan
410	27168	1086.72	15600	1560.0
411	22944	917.76	12080	1208.0
412	23792	951.68	12752	1275.2
413	23488	939.52	12176	1217.6
414	22464	898.56	11360	1136.0
415	25696	1027.84	14832	1483.2
416	22624	904.96	11504	1150.4
417	19952	798.08	9392	939.2
418	20480	819.2	10320	1032.0
419	22848	913.92	12736	1273.6
420	21072	842.88	11024	1102.4
421	20256	810.24	10560	1056.0
422	21264	850.56	11408	1140.8
423	21872	874.88	12224	1222.4
424	20528	821.12	11232	1123.2
425	20720	828.8	11552	1155.2
426	0	nan	0	nan
427	18000	720.0	8768	876.8
428	19408	776.32	10576	1057.6
429	17072	682.88	8096	809.6
430	18976	759.04	10208	1020.8
431	19440	777.6	10320	1032.0
432	17760	710.4	8352	835.2
433	17248	689.92	7968	796.8
434	19504	780.16	10080	1008.0
435	20832	833.28	11744	1174.4
436	20784	831.36	11648	1164.8
437	17296	691.84	8368	836.8
438	18608	744.32	9664	966.4
439	18368	734.72	8896	889.6
440	19936	797.44	9760	976.0
441	18352	734.08	8528	852.8
442	16400	656.0	7360	736.0
443	17904	716.16	8144	814.4
444	17168	686.72	8112	811.2
445	18160	726.4	8976	897.6
446	17664	706.56	8304	830.4
447	17808	712.32	8480	848.0
448	17344	693.76	8032	803.2
449	15792	631.68	7552	755.2
450	17808	712.32	9008	900.8
451	20720	828.8	11264	1126.4
452	17776	711.04	8336	833.6
453	16528	661.12	8096	809.6
454	16976	679.04	8112	811.2
455	18272	730.88	9280	928.0
456	18736	749.44	9376	937.6
457	19504	780.16	10288	1028.8
458	18928	757.12	9792	979.2
459	22160	886.4	12336	1233.6
460	19728	789.12	9728	972.8
461	20128	805.12	10128	1012.8
462	19936	797.44	10480	1048.0
463	16032	641.28	7728	772.8
464	16240	649.6	7360	736.0
465	18208	728.32	8880	888.0
466	17296	691.84	7984	798.4
467	18048	721.92	8672	867.2
468	19424	776.96	10000	1000.0
469	18016	720.64	8960	896.0
470	23280	931.2	13600	1360.0
471	24688	987.52	14128	1412.8
472	0	nan	0	nan
473	15040	601.6	6672	667.2
474	17344	693.76	8448	844.8
475	17936	717.44	8208	820.8
476	0	nan	0	nan
477	14128	565.12	6352	635.2
478	0	nan	0	nan
479	0	nan	0	nan
480	14048	561.92	6352	635.2
481	16240	649.6	7696	769.6
482	18192	727.68	8688	868.8
483	18288	731.52	8736	873.6
484	17360	694.4	8208	820.8
485	17216	688.64	7968	796.8
486	17424	696.96	8336	833.6
487	16432	657.28	7728	772.8
488	15728	629.12	7152	715.2
489	15856	634.24	7056	705.6
490	15968	638.72	7120	712.0
491	16112	644.48	7392	739.2
492	17616	704.64	8064	806.4
493	17392	695.68	7872	787.2
494	17120	684.8	8000	800.0
495	0	nan	0	nan
496	14496	579.84	6624	662.4
497	16272	650.88	7552	755.2
498	16256	650.24	7536	753.6
499	19072	762.88	8912	891.2
500	16656	666.24	7888	788.8
501	16368	654.72	7584	758.4
502	19536	781.44	9424	942.4
503	20688	827.52	9984	998.4
504	18848	753.92	8960	896.0
505	18016	720.64	8464	846.4
506	17040	681.6	8000	800.0
507	16544	661.76	7824	782.4
508	17712	708.48	8272	827.2
509	19264	770.56	9200	920.0
510	19296	771.84	9104	910.4
511	17952	718.08	8416	841.6
512	17792	711.68	8192	819.2
513	16576	663.04	7584	758.4
514	16944	677.76	7744	774.4
515	16464	658.56	7520	752.0
516	16560	662.4	7760	776.0
517	17104	684.16	7600	760.0
518	18016	720.64	8128	812.8
519	19088	763.52	8912	891.2
520	18112	724.48	8720	872.0
521	18512	740.48	8800	880.0
522	18448	737.92	9120	912.0
523	17504	700.16	8400	840.0
524	13904	556.16	6352	635.2
525	11888	475.52	5248	524.8
526	9792	391.68	4352	435.2
527	9008	360.32	3856	385.6
528	3408	136.32	1552	155.2
529	8992	359.68	3808	380.8
530	3232	129.28	1456	145.6
531	3296	131.84	1488	148.8
532	3280	131.2	1520	152.0
533	3536	141.44	1632	163.2
534	4336	173.44	2112	211.2
535	12304	492.16	5280	528.0
536	13776	551.04	6144	614.4
537	15984	639.36	7648	764.8
538	17632	705.28	8400	840.0
539	18288	731.52	8624	862.4
540	17808	712.32	8432	843.2
541	17664	706.56	8352	835.2
542	16896	675.84	7840	784.0
543	16912	676.48	7712	771.2
544	16624	664.96	7568	756.8
545	17440	697.6	8000	800.0
546	21568	862.72	11344	1134.4
547	21648	865.92	11296	1129.6
548	25264	1010.56	14000	1400.0
549	27056	1082.24	15120	1512.0
550	29264	1170.56	17296	1729.6
551	22992	919.68	12368	1236.8
552	21600	864.0	11264	1126.4
553	24064	962.56	14512	1451.2
554	23488	939.52	13568	1356.8
555	20000	800.0	10512	1051.2
556	19120	764.8	9568	956.8
557	19984	799.36	10464	1046.4
558	19376	775.04	9728	972.8
559	19440	777.6	9280	928.0
560	19184	767.36	9072	907.2
561	20208	808.32	9680	968.0
562	23424	936.96	11328	1132.8
563	21200	848.0	11264	1126.4
564	19712	788.48	10240	1024.0
565	0	nan	0	nan
566	21600	864.0	11184	1118.4
567	21680	867.2	11184	1118.4
568	19648	785.92	9584	958.4
569	19904	796.16	9696	969.6
570	20448	817.92	10336	1033.6
571	21472	858.88	11680	1168.0
572	23520	940.8	13472	1347.2
573	24960	998.4	14976	1497.6
574	25968	1038.72	15952	1595.2
575	24416	976.64	15168	1516.8
576	23712	948.48	12832	1283.2
577	26128	1045.12	16384	1638.4
578	20752	830.08	11232	1123.2
579	22816	912.64	13120	1312.0
580	24512	980.48	13760	1376.0
581	25472	1018.88	15584	1558.4
582	22208	888.32	11904	1190.4
583	21056	842.24	12144	1214.4
584	21760	870.4	12480	1248.0
585	19008	760.32	9904	990.4
586	17808	712.32	8608	860.8
587	17584	703.36	8848	884.8
588	17024	680.96	8240	824.0
589	17344	693.76	8336	833.6
590	16960	678.4	8016	801.6
591	16704	668.16	7520	752.0
592	17664	706.56	8208	820.8
593	17200	688.0	7888	788.8
594	21264	850.56	11520	1152.0
595	19296	771.84	10016	1001.6
596	20656	826.24	11104	1110.4
597	19152	766.08	9936	993.6
598	16672	666.88	8464	846.4
599	18464	738.56	9760	976.0
600	19568	782.72	10480	1048.0
601	18400	736.0	9760	976.0
602	17216	688.64	8720	872.0
603	18416	736.64	9744	974.4
604	17568	702.72	8736	873.6
605	16128	645.12	8128	812.8
606	13584	543.36	6832	683.2
607	15648	625.92	7552	755.2
608	15504	620.16	7376	737.6
609	16992	679.68	8512	851.2
610	18576	743.04	9952	995.2
611	17632	705.28	9024	902.4
612	16544	661.76	8208	820.8
613	16064	642.56	7824	782.4
614	15216	608.64	7504	750.4
615	15504	620.16	7696	769.6
616	15648	625.92	7584	758.4
617	16000	640.0	7424	742.4
618	15184	607.36	6688	668.8
619	15696	627.84	7456	745.6
620	14896	595.84	6864	686.4
621	13088	523.52	5792	579.2
622	12864	514.56	5712	571.2
623	13376	535.04	6096	609.6
624	13872	554.88	6208	620.8
625	13584	543.36	6032	603.2
626	13744	549.76	6144	614.4
627	13648	545.92	6160	616.0
628	13696	547.84	6048	604.8
629	13760	550.4	6192	619.2
630	14640	585.6	6672	667.2
631	17904	716.16	8944	894.4
632	23792	951.68	14336	1433.6
633	23616	944.64	13152	1315.2
634	24192	967.68	13312	1331.2
635	21552	862.08	10672	1067.2
636	20752	830.08	9664	966.4
637	23776	951.04	12656	1265.6
638	22176	887.04	11584	1158.4
639	23696	947.84	12976	1297.6
640	25120	1004.8	14688	1468.8
641	25344	1013.76	14192	1419.2
642	26208	1048.32	15328	1532.8
643	21792	871.68	11616	1161.6
644	19504	780.16	9504	950.4
645	19296	771.84	9440	944.0
646	20448	817.92	9856	985.6
647	22224	888.96	11072	1107.2
648	18752	750.08	8496	849.6
649	20672	826.88	10128	1012.8
650	22016	880.64	10800	1080.0
651	27328	1093.12	15264	1526.4
652	20816	832.64	9632	963.2
653	19712	788.48	8992	899.2
654	16384	655.36	7872	787.2
655	17008	680.32	7952	795.2
656	20128	805.12	9648	964.8
657	23952	958.08	12416	1241.6
658	25168	1006.72	13168	1316.8
659	23152	926.08	11760	1176.0
660	19376	775.04	8992	899.2
661	17792	711.68	8336	833.6
662	18320	732.8	8848	884.8
663	19424	776.96	9456	945.6
664	24528	981.12	13792	1379.2
665	0	nan	0	nan
666	22720	908.8	12368	1236.8
667	22032	881.28	12016	1201.6
668	24752	990.08	14240	1424.0
669	24240	969.6	13520	1352.0
670	22592	903.68	12768	1276.8
671	23120	924.8	13456	1345.6
672	20928	837.12	11552	1155.2
673	23120	924.8	13312	1331.2
674	23024	920.96	13424	1342.4
675	23168	926.72	13760	1376.0
676	20064	802.56	10304	1030.4
677	18192	727.68	8928	892.8
678	18688	747.52	9184	918.4
679	19232	769.28	10160	1016.0
680	20368	814.72	10928	1092.8
681	18864	754.56	8896	889.6
682	18112	724.48	8592	859.2
683	19744	789.76	9904	990.4
684	19472	778.88	9712	971.2
685	22528	901.12	12496	1249.6
686	21424	856.96	11424	1142.4
687	22032	881.28	11488	1148.8
688	20896	835.84	10816	1081.6
689	20192	807.68	9920	992.0
690	19264	770.56	9520	952.0
691	19552	782.08	9792	979.2
692	19392	775.68	9808	980.8
693	19840	793.6	10560	1056.0
694	21072	842.88	11888	1188.8
695	20624	824.96	11136	1113.6
696	21008	840.32	11408	1140.8
697	20624	824.96	11472	1147.2
698	19344	773.76	10736	1073.6
699	23920	956.8	14688	1468.8
700	21920	876.8	12720	1272.0
701	19152	766.08	10240	1024.0
702	19552	782.08	10480	1048.0
703	17440	697.6	8704	870.4
704	16944	677.76	8304	830.4
705	17840	713.6	9088	908.8
706	17600	704.0	9152	915.2
707	17664	706.56	8592	859.2
708	18896	755.84	9904	990.4
709	17808	712.32	8608	860.8
710	18992	759.68	9664	966.4
711	18992	759.68	9776	977.6
712	20608	824.32	11184	1118.4
713	21104	844.16	11472	1147.2
714	20624	824.96	11328	1132.8
715	19968	798.72	10192	1019.2
716	21904	876.16	12064	1206.4
717	21360	854.4	11616	1161.6
718	19648	785.92	10320	1032.0
719	21264	850.56	11312	1131.2
720	21056	842.24	11248	1124.8
721	20944	837.76	11088	1108.8
722	19520	780.8	9904	990.4
723	20768	830.72	10816	1081.6
724	19232	769.28	9296	929.6
725	20224	808.96	10096	1009.6
726	19056	762.24	9312	931.2
727	19248	769.92	9408	940.8
728	21520	860.8	11424	1142.4
729	20528	821.12	10512	1051.2
730	19648	785.92	9664	966.4
731	20720	828.8	10512	1051.2
732	19168	766.72	9344	934.4
733	19424	776.96	9264	926.4
734	19632	785.28	9504	950.4
735	21568	862.72	11088	1108.8
736	21104	844.16	10608	1060.8
737	22656	906.24	11568	1156.8
738	22784	911.36	11680	1168.0
739	19808	792.32	9296	929.6
740	21552	862.08	10720	1072.0
741	20656	826.24	10368	1036.8
742	18304	732.16	8608	860.8
743	19040	761.6	8976	897.6
744	19456	778.24	9168	916.8
745	0	nan	0	nan
746	0	nan	0	nan
747	20800	832.0	10240	1024.0
748	0	nan	0	nan
749	18832	753.28	8384	838.4
750	0	nan	0	nan
751	0	nan	0	nan
752	0	nan	0	nan
753	17968	718.72	8368	836.8
754	18896	755.84	8768	876.8
755	18096	723.84	8320	832.0
756	19104	764.16	8672	867.2
757	19040	761.6	8480	848.0
758	18320	732.8	8576	857.6
759	21344	853.76	10416	1041.6
760	20000	800.0	9936	993.6
761	19472	778.88	9408	940.8
762	17296	691.84	8016	801.6
763	0	nan	0	nan
764	4752	190.08	2464	246.4
765	4992	199.68	2528	252.8
766	15088	603.52	7008	700.8
767	5104	204.16	2624	262.4
768	5088	203.52	2624	262.4
769	4896	195.84	2560	256.0
770	15248	609.92	7152	715.2
771	16064	642.56	7648	764.8
772	17904	716.16	8336	833.6
773	17504	700.16	7984	798.4
774	18688	747.52	8704	870.4
775	19408	776.32	9696	969.6
776	20944	837.76	11248	1124.8
777	22416	896.64	12208	1220.8
778	20464	818.56	11024	1102.4
779	19232	769.28	9552	955.2
780	20192	807.68	10656	1065.6
781	18448	737.92	9584	958.4
782	18096	723.84	9216	921.6
783	17504	700.16	8976	897.6
784	17024	680.96	8480	848.0
785	17088	683.52	8368	836.8
786	18784	751.36	9504	950.4
787	17824	712.96	8752	875.2
788	18528	741.12	9760	976.0
789	17264	690.56	8320	832.0
790	18256	730.24	9488	948.8
791	17040	681.6	8592	859.2
792	16896	675.84	8480	848.0
793	15968	638.72	7456	745.6
794	16928	677.12	7760	776.0
795	17920	716.8	8544	854.4
796	17680	707.2	8048	804.8
797	16032	641.28	7248	724.8
798	17536	701.44	8368	836.8
799	20272	810.88	10368	1036.8
800	20720	828.8	10688	1068.8
801	20304	812.16	10672	1067.2
802	22048	881.92	12000	1200.0
803	21824	872.96	11648	1164.8
804	22336	893.44	12064	1206.4
805	22112	884.48	11936	1193.6
806	21728	869.12	12144	1214.4
807	19696	787.84	9760	976.0
808	19904	796.16	9808	980.8
809	20944	837.76	11152	1115.2
810	21120	844.8	11456	1145.6
811	21664	866.56	11632	1163.2
812	20192	807.68	10704	1070.4
813	18944	757.76	9792	979.2
814	20032	801.28	10784	1078.4
815	20272	810.88	10768	1076.8
816	20400	816.0	11184	1118.4
817	21344	853.76	11712	1171.2
818	18016	720.64	9088	908.8
819	19424	776.96	10112	1011.2
820	18896	755.84	9616	961.6
821	17632	705.28	8256	825.6
822	19008	760.32	9408	940.8
823	18384	735.36	8592	859.2
824	20832	833.28	10576	1057.6
825	21392	855.68	10464	1046.4
826	19920	796.8	9456	945.6
827	18880	755.2	8816	881.6
828	19248	769.92	9088	908.8
829	19680	787.2	10400	1040.0
830	17040	681.6	8416	841.6
831	17376	695.04	8272	827.2
832	18064	722.56	8784	878.4
833	18496	739.84	9328	932.8
834	18816	752.64	9392	939.2
835	19072	762.88	9408	940.8
836	18320	732.8	8496	849.6
837	17168	686.72	8096	809.6
838	17504	700.16	8688	868.8
839	18464	738.56	9824	982.4
840	17872	714.88	9376	937.6
841	19072	762.88	9968	996.8
842	17456	698.24	9008	900.8
843	17360	694.4	8992	899.2
844	17184	687.36	8736	873.6
845	17664	706.56	9168	916.8
846	18880	755.2	10192	1019.2
847	19456	778.24	10400	1040.0
848	19088	763.52	10176	1017.6
849	16928	677.12	8736	873.6
850	17472	698.88	9184	918.4
851	16288	651.52	8080	808.0
852	17536	701.44	8560	856.0
853	20240	809.6	10272	1027.2
854	22864	914.56	12192	1219.2
855	18544	741.76	8624	862.4
856	18832	753.28	8992	899.2
857	18288	731.52	8416	841.6
858	16320	652.8	7456	745.6
859	18704	748.16	9408	940.8
860	18944	757.76	9792	979.2
861	17952	718.08	9264	926.4
862	19872	794.88	10560	1056.0
863	19936	797.44	10544	1054.4
864	19424	776.96	10464	1046.4
865	20288	811.52	10832	1083.2
866	18928	757.12	9456	945.6
867	18208	728.32	9200	920.0
868	17312	692.48	8816	881.6
869	16736	669.44	8544	854.4
870	17408	696.32	9040	904.0
871	19136	765.44	10688	1068.8
872	16736	669.44	8544	854.4
873	17408	696.32	8528	852.8
874	19440	777.6	10384	1038.4
875	16464	658.56	7920	792.0
876	15984	639.36	8016	801.6
877	18240	729.6	9664	966.4
878	17344	693.76	8432	843.2
879	18320	732.8	9744	974.4
880	18256	730.24	9744	974.4
881	16752	670.08	8688	868.8
882	16016	640.64	7872	787.2
883	15616	624.64	7456	745.6
884	15696	627.84	7168	716.8
885	17472	698.88	8400	840.0
886	0	nan	0	nan
887	15824	632.96	7504	750.4
888	16160	646.4	7536	753.6
889	15824	632.96	7472	747.2
890	18800	752.0	9728	972.8
891	19440	777.6	10000	1000.0
892	17104	684.16	8384	838.4
893	16976	679.04	8592	859.2
894	16512	660.48	8176	817.6
895	16736	669.44	8464	846.4
896	16784	671.36	8240	824.0
897	16976	679.04	8272	827.2
898	17344	693.76	8928	892.8
899	17216	688.64	9040	904.0
900	16224	648.96	8192	819.2
901	16192	647.68	8192	819.2
902	16592	663.68	8656	865.6
903	18672	746.88	10288	1028.8
904	17120	684.8	8944	894.4
905	16208	648.32	8080	808.0
906	16208	648.32	8512	851.2
907	16256	650.24	8512	851.2
908	16288	651.52	7936	793.6
909	16240	649.6	7952	795.2
910	16080	643.2	8480	848.0
911	17072	682.88	8896	889.6
912	18304	732.16	10176	1017.6
913	17248	689.92	8752	875.2
914	15328	613.12	6944	694.4
915	14800	592.0	7120	712.0
916	17408	696.32	8528	852.8
917	19280	771.2	9776	977.6
918	18528	741.12	8832	883.2
919	19584	783.36	10000	1000.0
920	16144	645.76	7808	780.8
921	14496	579.84	6784	678.4
922	14496	579.84	7184	718.4
923	16272	650.88	8224	822.4
924	16672	666.88	8704	870.4
925	16544	661.76	8560	856.0
926	17184	687.36	8688	868.8
927	16752	670.08	8320	832.0
928	16672	666.88	8192	819.2
929	16832	673.28	8448	844.8
930	17376	695.04	8688	868.8
931	17312	692.48	8960	896.0
932	15072	602.88	7808	780.8
933	14640	585.6	7248	724.8
934	16416	656.64	8464	846.4
935	17216	688.64	8912	891.2
936	17472	698.88	9152	915.2
937	17136	685.44	8672	867.2
938	17696	707.84	9328	932.8
939	16064	642.56	8224	822.4
940	14992	599.68	7696	769.6
941	15376	615.04	7984	798.4
942	15472	618.88	8032	803.2
943	14944	597.76	7568	756.8
944	15696	627.84	8048	804.8
945	15952	638.08	7856	785.6
946	15552	622.08	7280	728.0
947	16672	666.88	8080	808.0
948	14976	599.04	7296	729.6
949	15424	616.96	7520	752.0
950	18032	721.28	9488	948.8
951	17392	695.68	8944	894.4
952	17344	693.76	8880	888.0
953	16784	671.36	8720	872.0
954	15632	625.28	8048	804.8
955	17888	715.52	9920	992.0
956	16704	668.16	8752	875.2
957	16160	646.4	8416	841.6
958	16032	641.28	8224	822.4
959	17472	698.88	9424	942.4
960	16592	663.68	8736	873.6
961	16000	640.0	8352	835.2
962	18000	720.0	9824	982.4
963	16080	643.2	8496	849.6
964	14928	597.12	7520	752.0
965	14640	585.6	7792	779.2
966	15168	606.72	7632	763.2
967	16016	640.64	8592	859.2
968	16304	652.16	8768	876.8
969	16336	653.44	8544	854.4
970	17328	693.12	9520	952.0
971	15968	638.72	8512	851.2
972	15408	616.32	8000	800.0
973	14928	597.12	7648	764.8
974	15024	600.96	7552	755.2
975	15120	604.8	7280	728.0
976	15040	601.6	6784	678.4
977	16032	641.28	8000	800.0
978	16656	666.24	8208	820.8
979	16832	673.28	8208	820.8
980	17856	714.24	8912	891.2
981	15712	628.48	7248	724.8
982	18192	727.68	9344	934.4
983	20096	803.84	10768	1076.8
984	19024	760.96	9632	963.2
985	17888	715.52	9792	979.2
986	18400	736.0	9968	996.8
987	18176	727.04	10016	1001.6
988	16048	641.92	8144	814.4
989	18768	750.72	10256	1025.6
990	19008	760.32	10816	1081.6
991	16512	660.48	8288	828.8
992	19920	796.8	11424	1142.4
993	18368	734.72	10128	1012.8
994	17072	682.88	9408	940.8
995	16960	678.4	8848	884.8
996	0	nan	0	nan
997	16784	671.36	9040	904.0
998	17440	697.6	9264	926.4
999	18416	736.64	9840	984.0
1000	18064	722.56	9648	964.8
1001	17248	689.92	9120	912.0
1002	16240	649.6	8448	844.8
1003	16416	656.64	8496	849.6
1004	15264	610.56	7760	776.0
1005	15792	631.68	7872	787.2
1006	15712	628.48	7840	784.0
1007	15664	626.56	7440	744.0
1008	0	nan	0	nan
1009	17184	687.36	8656	865.6
1010	16608	664.32	8384	838.4
1011	16672	666.88	8032	803.2
1012	15632	625.28	7504	750.4
1013	17072	682.88	8880	888.0
1014	17056	682.24	8800	880.0
1015	16704	668.16	8608	860.8
1016	17232	689.28	8848	884.8
1017	16848	673.92	8768	876.8
1018	15104	604.16	7520	752.0
1019	15696	627.84	7824	782.4
1020	17616	704.64	9296	929.6
1021	16784	671.36	8800	880.0
1022	16272	650.88	8096	809.6
1023	17200	688.0	8944	894.4
1024	16464	658.56	8592	859.2
1025	15120	604.8	7376	737.6
1026	15232	609.28	7760	776.0
1027	17248	689.92	9296	929.6
1028	15104	604.16	7840	784.0
1029	15792	631.68	8208	820.8
1030	14976	599.04	7744	774.4
1031	15168	606.72	7616	761.6
1032	15008	600.32	7632	763.2
1033	15632	625.28	8128	812.8
1034	15568	622.72	8016	801.6
1035	0	nan	0	nan
1036	17712	708.48	9728	972.8
1037	15024	600.96	7376	737.6
1038	15264	610.56	7232	723.2
1039	13728	549.12	6256	625.6
1040	15536	621.44	7472	747.2
1041	19104	764.16	9824	982.4
1042	18720	748.8	10064	1006.4
1043	16544	661.76	8496	849.6
1044	14128	565.12	6976	697.6
1045	14336	573.44	7328	732.8
1046	15872	634.88	7200	720.0
1047	14528	581.12	6496	649.6
1048	13184	527.36	6272	627.2
1049	13200	528.0	6560	656.0
1050	13184	527.36	6320	632.0
1051	14512	580.48	7584	758.4
1052	14800	592.0	7392	739.2
1053	15680	627.2	7680	768.0
1054	18032	721.28	8880	888.0
1055	20224	808.96	11120	1112.0
1056	19376	775.04	10544	1054.4
1057	18112	724.48	9376	937.6
1058	20896	835.84	12128	1212.8
1059	18576	743.04	9760	976.0
1060	17792	711.68	9312	931.2
1061	16592	663.68	8512	851.2
1062	15968	638.72	8048	804.8
1063	14208	568.32	6592	659.2
1064	13520	540.8	6400	640.0
1065	14032	561.28	6768	676.8
1066	15008	600.32	7184	718.4
1067	14416	576.64	6720	672.0
1068	15264	610.56	7168	716.8
1069	16096	643.84	7584	758.4
1070	15792	631.68	7472	747.2
1071	13040	521.6	5872	587.2
1072	15088	603.52	7168	716.8
1073	16432	657.28	7968	796.8
1074	15936	637.44	8064	806.4
1075	16464	658.56	8240	824.0
1076	15440	617.6	7776	777.6
1077	15632	625.28	8080	808.0
1078	15552	622.08	8016	801.6
1079	15488	619.52	7936	793.6
1080	15200	608.0	7568	756.8
1081	15168	606.72	7680	768.0
1082	15424	616.96	8032	803.2
1083	16864	674.56	9056	905.6
1084	16480	659.2	8384	838.4
1085	15504	620.16	7968	796.8
1086	15344	613.76	8016	801.6
1087	15632	625.28	8208	820.8
1088	17904	716.16	9360	936.0
1089	17264	690.56	9472	947.2
1090	16752	670.08	9040	904.0
1091	17904	716.16	9504	950.4
1092	17552	702.08	9552	955.2
1093	18384	735.36	10144	1014.4
1094	18832	753.28	10048	1004.8
1095	18864	754.56	10336	1033.6
1096	19584	783.36	11024	1102.4
1097	18192	727.68	9696	969.6
1098	18288	731.52	10032	1003.2
1099	16592	663.68	8416	841.6
1100	16832	673.28	8544	854.4
1101	16576	663.04	7904	790.4
1102	15648	625.92	7280	728.0
1103	15440	617.6	7040	704.0
1104	15232	609.28	6944	694.4
1105	15360	614.4	7088	708.8
1106	17984	719.36	8704	870.4
1107	18704	748.16	9216	921.6
1108	19200	768.0	9408	940.8
1109	16624	664.96	7840	784.0
1110	14112	564.48	6576	657.6
1111	12688	507.52	5840	584.0
1112	14272	570.88	6368	636.8
1113	15728	629.12	7136	713.6
1114	17456	698.24	8112	811.2
1115	17168	686.72	8160	816.0
1116	0	nan	0	nan
1117	14432	577.28	7024	702.4
1118	15344	613.76	7744	774.4
1119	15104	604.16	7552	755.2
1120	14112	564.48	7056	705.6
1121	16368	654.72	8672	867.2
1122	16448	657.92	8560	856.0
1123	15952	638.08	8288	828.8
1124	17136	685.44	9200	920.0
1125	17712	708.48	9840	984.0
1126	16272	650.88	8624	862.4
1127	14512	580.48	7344	734.4
1128	15424	616.96	7952	795.2
1129	15104	604.16	7632	763.2
1130	13792	551.68	6832	683.2
1131	14176	567.04	6992	699.2
1132	13472	538.88	6368	636.8
1133	15376	615.04	7680	768.0
1134	14992	599.68	6976	697.6
1135	14768	590.72	6816	681.6
1136	15936	637.44	7424	742.4
1137	16480	659.2	7856	785.6
1138	16752	670.08	8112	811.2
1139	14752	590.08	7056	705.6
1140	17104	684.16	8688	868.8
1141	15072	602.88	7616	761.6
1142	16928	677.12	8528	852.8
1143	15904	636.16	7984	798.4
1144	14128	565.12	7296	729.6
1145	15616	624.64	8048	804.8
1146	17664	706.56	9680	968.0
1147	15824	632.96	8304	830.4
1148	16944	677.76	9472	947.2
1149	17072	682.88	9280	928.0
1150	0	nan	0	nan
1151	14464	578.56	7728	772.8
1152	13344	533.76	6848	684.8
1153	11952	478.08	5952	595.2
1154	10144	405.76	4912	491.2
1155	9040	361.6	4192	419.2
1156	8016	320.64	3520	352.0
1157	8432	337.28	3824	382.4
1158	9008	360.32	4064	406.4
1159	8848	353.92	3920	392.0
1160	9504	380.16	4336	433.6
1161	9440	377.6	4144	414.4
1162	10384	415.36	4704	470.4
1163	10912	436.48	5056	505.6
1164	12608	504.32	5968	596.8
1165	13120	524.8	6208	620.8
1166	12176	487.04	5808	580.8
1167	11088	443.52	5296	529.6
1168	10224	408.96	4720	472.0
1169	9904	396.16	4560	456.0
1170	10656	426.24	4864	486.4
1171	10432	417.28	4688	468.8
1172	9280	371.2	4096	409.6
1173	0	nan	0	nan
1174	0	nan	0	nan
1175	0	nan	0	nan
1176	5376	215.04	2272	227.2
1177	5712	228.48	2400	240.0
1178	4960	198.4	2112	211.2
1179	4560	182.4	2032	203.2
1180	3792	151.68	1600	160.0
1181	0	nan	0	nan
1182	2896	115.84	1216	121.6
1183	0	nan	0	nan
1184	0	nan	0	nan
1185	0	nan	0	nan
1186	0	nan	0	nan
1187	3664	146.56	1536	153.6
1188	0	nan	0	nan
1189	4128	165.12	1728	172.8
1190	4224	168.96	1760	176.0
1191	5040	201.6	2176	217.6
1192	6000	240.0	2656	265.6
1193	7344	293.76	3408	340.8
1194	0	nan	0	nan
1195	8160	326.4	3696	369.6
1196	0	nan	0	nan
1197	7824	312.96	3504	350.4
1198	7328	293.12	3280	328.0
1199	7168	286.72	3232	323.2
1200	7040	281.6	3104	310.4
1201	6416	256.64	2736	273.6
1202	6368	254.72	2688	268.8
1203	6608	264.32	2832	283.2
1204	0	nan	0	nan
1205	0	nan	0	nan
1206	7680	307.2	3296	329.6
1207	0	nan	0	nan
1208	8320	332.8	3712	371.2
1209	9280	371.2	4128	412.8
1210	10224	408.96	4928	492.8
1211	11072	442.88	5632	563.2
1212	11968	478.72	6032	603.2
1213	12400	496.0	6000	600.0
1214	13088	523.52	6464	646.4
1215	12864	514.56	6496	649.6
1216	13152	526.08	6672	667.2
1217	12512	500.48	6560	656.0
1218	13200	528.0	6720	672.0
1219	12544	501.76	6320	632.0
1220	13696	547.84	7040	704.0
1221	13328	533.12	6896	689.6
1222	12352	494.08	6256	625.6
1223	13696	547.84	6832	683.2
1224	13888	555.52	6896	689.6
1225	13008	520.32	6480	648.0
1226	12800	512.0	6256	625.6
1227	14160	566.4	7008	700.8
1228	13360	534.4	6368	636.8
1229	13552	542.08	6592	659.2
1230	14176	567.04	6880	688.0
1231	14640	585.6	7504	750.4
1232	14592	583.68	7680	768.0
1233	15632	625.28	8144	814.4
1234	14256	570.24	7712	771.2
1235	13328	533.12	6880	688.0
1236	14736	589.44	7952	795.2
1237	14480	579.2	7728	772.8
1238	14608	584.32	7936	793.6
1239	15072	602.88	7920	792.0
1240	15936	637.44	8960	896.0
1241	15552	622.08	8624	862.4
1242	15152	606.08	8272	827.2
1243	14576	583.04	7920	792.0
1244	14176	567.04	7344	734.4
1245	14640	585.6	7728	772.8
1246	15184	607.36	8240	824.0
1247	14896	595.84	7616	761.6
1248	14576	583.04	7776	777.6
1249	15600	624.0	8560	856.0
1250	13952	558.08	7456	745.6
1251	15760	630.4	8688	868.8
1252	14016	560.64	7312	731.2
1253	14272	570.88	7520	752.0
1254	13456	538.24	6816	681.6
1255	12400	496.0	6160	616.0
1256	12736	509.44	6192	619.2
1257	13040	521.6	5904	590.4
1258	15088	603.52	7568	756.8
1259	14400	576.0	7184	718.4
1260	14832	593.28	7184	718.4
1261	12576	503.04	5712	571.2
1262	14896	595.84	6896	689.6
1263	15136	605.44	7744	774.4
1264	14800	592.0	7744	774.4
1265	14400	576.0	7456	745.6
1266	14176	567.04	7584	758.4
1267	14096	563.84	7408	740.8
1268	14480	579.2	7840	784.0
1269	14096	563.84	7328	732.8
1270	14624	584.96	7776	777.6
1271	14656	586.24	7952	795.2
1272	14048	561.92	7424	742.4
1273	0	nan	0	nan
1274	14672	586.88	7984	798.4
1275	13376	535.04	6880	688.0
1276	13696	547.84	7280	728.0
1277	14528	581.12	7920	792.0
1278	14416	576.64	7680	768.0
1279	14608	584.32	7504	750.4
1280	14496	579.84	7456	745.6
1281	14512	580.48	7520	752.0
1282	14944	597.76	7984	798.4
1283	13888	555.52	7264	726.4
1284	14848	593.92	7744	774.4
1285	14336	573.44	7616	761.6
1286	13440	537.6	6816	681.6
1287	13952	558.08	7136	713.6
1288	13920	556.8	6784	678.4
1289	13696	547.84	6800	680.0
1290	14384	575.36	6928	692.8
1291	15904	636.16	8080	808.0
1292	14976	599.04	7072	707.2
1293	13760	550.4	6464	646.4
1294	14144	565.76	6768	676.8
1295	15584	623.36	7776	777.6
1296	14928	597.12	7680	768.0
1297	15568	622.72	8000	800.0
1298	14384	575.36	7664	766.4
1299	15712	628.48	8352	835.2
1300	14576	583.04	7648	764.8
1301	14096	563.84	7440	744.0
1302	12672	506.88	6432	643.2
1303	12352	494.08	6240	624.0
1304	11760	470.4	5792	579.2
1305	12272	490.88	6352	635.2
1306	11792	471.68	5952	595.2
1307	12144	485.76	6144	614.4
1308	11920	476.8	5920	592.0
1309	11904	476.16	5968	596.8
1310	11904	476.16	5920	592.0
1311	11248	449.92	5504	550.4
1312	12000	480.0	5856	585.6
1313	11536	461.44	5520	552.0
1314	12240	489.6	5840	584.0
1315	12224	488.96	6016	601.6
1316	12528	501.12	6128	612.8
1317	11872	474.88	5776	577.6
1318	11776	471.04	5664	566.4
1319	10592	423.68	5120	512.0
1320	11056	442.24	5344	534.4
1321	10704	428.16	4992	499.2
1322	11504	460.16	5424	542.4
1323	11728	469.12	5568	556.8
1324	11248	449.92	5088	508.8
1325	11200	448.0	5104	510.4
1326	12704	508.16	5872	587.2
1327	13408	536.32	6272	627.2
1328	14432	577.28	6944	694.4
1329	14992	599.68	7584	758.4
1330	13760	550.4	6864	686.4
1331	14464	578.56	7344	734.4
1332	13760	550.4	7184	718.4
1333	12400	496.0	6288	628.8
1334	12592	503.68	6576	657.6
1335	12864	514.56	6752	675.2
1336	13664	546.56	7344	734.4
1337	13664	546.56	7200	720.0
1338	12976	519.04	6672	667.2
1339	13280	531.2	7072	707.2
1340	12816	512.64	6832	683.2
1341	12832	513.28	6640	664.0
1342	13792	551.68	7344	734.4
1343	13984	559.36	7392	739.2
1344	14048	561.92	6944	694.4
1345	12288	491.52	5728	572.8
1346	12768	510.72	6656	665.6
1347	11584	463.36	6080	608.0
1348	10320	412.8	5152	515.2
1349	11792	471.68	6048	604.8
1350	13232	529.28	6864	686.4
1351	13104	524.16	6144	614.4
1352	10592	423.68	4640	464.0
1353	12592	503.68	6016	601.6
1354	10496	419.84	5072	507.2
1355	12960	518.4	6448	644.8
1356	13392	535.68	6656	665.6
1357	13232	529.28	6784	678.4
1358	15296	611.84	8080	808.0
1359	15296	611.84	7792	779.2
1360	14448	577.92	7344	734.4
1361	14768	590.72	7744	774.4
1362	15568	622.72	8144	814.4
1363	12896	515.84	6752	675.2
1364	14464	578.56	7648	764.8
1365	13824	552.96	6960	696.0
1366	13376	535.04	6800	680.0
1367	12656	506.24	6720	672.0
1368	13792	551.68	7184	718.4
1369	13424	536.96	7040	704.0
1370	12544	501.76	6464	646.4
1371	13248	529.92	7024	702.4
1372	13312	532.48	6896	689.6
1373	13840	553.6	7072	707.2
1374	12640	505.6	6592	659.2
1375	13824	552.96	7008	700.8
1376	12816	512.64	6400	640.0
1377	12624	504.96	6128	612.8
1378	11904	476.16	5648	564.8
1379	10192	407.68	4624	462.4
1380	10112	404.48	4688	468.8
1381	10784	431.36	5440	544.0
1382	11680	467.2	5744	574.4
1383	12960	518.4	6352	635.2
1384	12096	483.84	5920	592.0
1385	11872	474.88	5760	576.0
1386	11888	475.52	5568	556.8
1387	12608	504.32	6000	600.0
1388	12672	506.88	6000	600.0
1389	14656	586.24	7376	737.6
1390	13504	540.16	6256	625.6
1391	11872	474.88	5440	544.0
1392	11936	477.44	5456	545.6
1393	13168	526.72	6736	673.6
1394	13568	542.72	6928	692.8
1395	13184	527.36	6560	656.0
1396	12512	500.48	6432	643.2
1397	13632	545.28	7008	700.8
1398	12560	502.4	6496	649.6
1399	12624	504.96	6368	636.8
1400	12752	510.08	6464	646.4
1401	13104	524.16	6560	656.0
1402	12672	506.88	6512	651.2
1403	12112	484.48	6160	616.0
1404	12080	483.2	6080	608.0
1405	12272	490.88	6144	614.4
1406	11664	466.56	5840	584.0
1407	12176	487.04	6048	604.8
1408	12256	490.24	6352	635.2
1409	11840	473.6	5952	595.2
1410	12480	499.2	6544	654.4
1411	12000	480.0	5984	598.4
1412	12400	496.0	6208	620.8
1413	12048	481.92	5872	587.2
1414	11152	446.08	5568	556.8
1415	10640	425.6	5312	531.2
1416	11424	456.96	5808	580.8
1417	11184	447.36	5712	571.2
1418	11152	446.08	5312	531.2
1419	10912	436.48	5152	515.2
1420	11504	460.16	5488	548.8
1421	12000	480.0	5648	564.8
1422	11280	451.2	5136	513.6
1423	12352	494.08	5776	577.6
1424	12944	517.76	6320	632.0
1425	13280	531.2	6400	640.0
1426	10304	412.16	4528	452.8
1427	12320	492.8	5984	598.4
1428	11408	456.32	5488	548.8
1429	11280	451.2	5840	584.0
1430	11136	445.44	5424	542.4
1431	11824	472.96	5552	555.2
1432	12864	514.56	5952	595.2
1433	11264	450.56	5024	502.4
1434	12496	499.84	6080	608.0
1435	12288	491.52	6000	600.0
1436	11296	451.84	5376	537.6
1437	10880	435.2	5168	516.8
1438	10592	423.68	5040	504.0
1439	10416	416.64	4896	489.6
1440	10512	420.48	4864	486.4
1441	10496	419.84	4816	481.6
1442	11056	442.24	5264	526.4
1443	11120	444.8	5184	518.4
1444	10864	434.56	5088	508.8
1445	10832	433.28	5088	508.8
1446	10976	439.04	5232	523.2
1447	11216	448.64	5120	512.0
1448	10576	423.04	4816	481.6
1449	10736	429.44	5072	507.2
1450	11152	446.08	5296	529.6
1451	10576	423.04	4832	483.2
1452	11168	446.72	5296	529.6
1453	11696	467.84	5600	560.0
1454	14048	561.92	7104	710.4
1455	13344	533.76	6688	668.8
1456	12800	512.0	6128	612.8
1457	12016	480.64	5440	544.0
1458	11760	470.4	5152	515.2
1459	12688	507.52	5760	576.0
1460	15744	629.76	8016	801.6
1461	15536	621.44	7792	779.2
1462	16048	641.92	8176	817.6
1463	14752	590.08	7328	732.8
1464	13600	544.0	6944	694.4
1465	14032	561.28	7088	708.8
1466	15552	622.08	8224	822.4
1467	12448	497.92	6448	644.8
1468	12336	493.44	6208	620.8
1469	11536	461.44	5872	587.2
1470	11808	472.32	6048	604.8
1471	12112	484.48	5856	585.6
1472	0	nan	0	nan
1473	0	nan	0	nan
1474	12256	490.24	6048	604.8
1475	12224	488.96	5776	577.6
1476	12160	486.4	5536	553.6
1477	12832	513.28	5984	598.4
1478	11840	473.6	5536	553.6
1479	13152	526.08	6192	619.2
1480	12096	483.84	6080	608.0
1481	12480	499.2	6128	612.8
1482	13920	556.8	6832	683.2
1483	14880	595.2	7344	734.4
1484	14176	567.04	7024	702.4
1485	14064	562.56	6960	696.0
1486	14176	567.04	6912	691.2
1487	14032	561.28	6384	638.4
1488	15808	632.32	7792	779.2
1489	16816	672.64	8576	857.6
1490	16160	646.4	8672	867.2
1491	14560	582.4	7632	763.2
1492	15136	605.44	7696	769.6
1493	15488	619.52	7952	795.2
1494	15872	634.88	8144	814.4
1495	16432	657.28	8544	854.4
1496	15760	630.4	8480	848.0
1497	13728	549.12	7184	718.4
1498	14160	566.4	7216	721.6
1499	0	nan	0	nan
1500	11072	442.88	5712	571.2
1501	11168	446.72	5632	563.2
1502	11360	454.4	5824	582.4
1503	12512	500.48	6384	638.4
1504	11760	470.4	6064	606.4
1505	12240	489.6	6336	633.6
1506	13776	551.04	7200	720.0
1507	13424	536.96	6928	692.8
1508	15664	626.56	8640	864.0
1509	15840	633.6	8768	876.8
1510	0	nan	0	nan
1511	16512	660.48	9216	921.6
1512	14960	598.4	8240	824.0
1513	14096	563.84	7328	732.8
1514	11312	452.48	5840	584.0
1515	12224	488.96	6496	649.6
1516	12608	504.32	6384	638.4
1517	13136	525.44	6704	670.4
1518	14080	563.2	7248	724.8
1519	13200	528.0	6896	689.6
1520	12672	506.88	6096	609.6
1521	14096	563.84	6640	664.0
1522	14304	572.16	6656	665.6
1523	14832	593.28	7232	723.2
1524	9696	387.84	4720	472.0
1525	11040	441.6	5504	550.4
1526	11776	471.04	5872	587.2
1527	11632	465.28	5824	582.4
1528	12112	484.48	6176	617.6
1529	12448	497.92	6352	635.2
1530	12448	497.92	6304	630.4
1531	12800	512.0	6560	656.0
1532	13136	525.44	6560	656.0
1533	12944	517.76	6832	683.2
1534	12320	492.8	6368	636.8
1535	12240	489.6	6528	652.8
1536	9648	385.92	5344	534.4
1537	11120	444.8	5632	563.2
1538	12528	501.12	6448	644.8
1539	13040	521.6	6688	668.8
1540	13568	542.72	7056	705.6
1541	12928	517.12	6912	691.2
1542	12240	489.6	6192	619.2
1543	12336	493.44	6320	632.0
1544	12848	513.92	6544	654.4
1545	13952	558.08	7504	750.4
1546	14080	563.2	6944	694.4
1547	13616	544.64	6832	683.2
1548	14144	565.76	7344	734.4
1549	14464	578.56	7360	736.0
1550	13184	527.36	6784	678.4
1551	12752	510.08	6528	652.8
1552	10064	402.56	4832	483.2
1553	10800	432.0	4960	496.0
1554	10800	432.0	5312	531.2
1555	10528	421.12	5168	516.8
1556	11472	458.88	5808	580.8
1557	10736	429.44	5568	556.8
1558	11072	442.88	5488	548.8
1559	11616	464.64	6048	604.8
1560	11504	460.16	6080	608.0
1561	12736	509.44	6464	646.4
1562	12512	500.48	6256	625.6
1563	12416	496.64	6240	624.0
1564	13920	556.8	7104	710.4
1565	13312	532.48	6720	672.0
1566	12528	501.12	6256	625.6
1567	12400	496.0	6176	617.6
1568	12080	483.2	6080	608.0
1569	13024	520.96	6784	678.4
1570	12400	496.0	6256	625.6
1571	12400	496.0	6400	640.0
1572	12304	492.16	6384	638.4
1573	12384	495.36	6320	632.0
1574	12768	510.72	6464	646.4
1575	11584	463.36	5488	548.8
1576	11808	472.32	5584	558.4
1577	11872	474.88	5568	556.8
1578	13744	549.76	6784	678.4
1579	13744	549.76	6832	683.2
1580	14848	593.92	7648	764.8
1581	13968	558.72	7104	710.4
1582	14848	593.92	7680	768.0
1583	13024	520.96	6064	606.4
1584	13792	551.68	6832	683.2
1585	14768	590.72	7360	736.0
1586	14160	566.4	7104	710.4
1587	12096	483.84	5936	593.6
1588	14080	563.2	7120	712.0
1589	13600	544.0	6768	676.8
1590	14512	580.48	7392	739.2
1591	14992	599.68	7552	755.2
1592	15136	605.44	8000	800.0
1593	12560	502.4	6400	640.0
1594	12080	483.2	6064	606.4
1595	13392	535.68	7184	718.4
1596	13008	520.32	6896	689.6
1597	12560	502.4	6496	649.6
1598	11360	454.4	5328	532.8
1599	11616	464.64	5328	532.8
1600	12352	494.08	6160	616.0
1601	13152	526.08	6640	664.0
1602	13968	558.72	6976	697.6
1603	12864	514.56	6464	646.4
1604	13472	538.88	6560	656.0
1605	12880	515.2	6304	630.4
1606	13136	525.44	6416	641.6
1607	13696	547.84	6736	673.6
1608	13264	530.56	6496	649.6
1609	13728	549.12	6704	670.4
1610	15520	620.8	7904	790.4
1611	17088	683.52	9008	900.8
1612	16512	660.48	8208	820.8
1613	16752	670.08	8224	822.4
1614	16000	640.0	7920	792.0
1615	18944	757.76	10736	1073.6
1616	16768	670.72	8608	860.8
1617	16080	643.2	8400	840.0
1618	15920	636.8	8256	825.6
1619	15936	637.44	8288	828.8
1620	16656	666.24	8304	830.4
1621	16704	668.16	8528	852.8
1622	16208	648.32	7936	793.6
1623	16256	650.24	7920	792.0
1624	16896	675.84	8224	822.4
1625	17040	681.6	8320	832.0
1626	18000	720.0	8848	884.8
1627	19344	773.76	10368	1036.8
1628	16160	646.4	7504	750.4
1629	17328	693.12	8272	827.2
1630	21248	849.92	11616	1161.6
1631	0	nan	0	nan
1632	24544	981.76	15744	1574.4
1633	22640	905.6	13904	1390.4
1634	18816	752.64	9616	961.6
1635	23216	928.64	13920	1392.0
1636	20080	803.2	11328	1132.8
1637	16704	668.16	9216	921.6
1638	16288	651.52	8656	865.6
1639	15344	613.76	8080	808.0
1640	16240	649.6	8176	817.6
1641	15888	635.52	7632	763.2
1642	14624	584.96	7104	710.4
1643	13952	558.08	6048	604.8
1644	16976	679.04	8416	841.6
1645	17552	702.08	8608	860.8
1646	16352	654.08	7936	793.6
1647	19808	792.32	11136	1113.6
1648	19760	790.4	11104	1110.4
1649	19056	762.24	10112	1011.2
1650	18800	752.0	9776	977.6
1651	17456	698.24	8608	860.8
1652	19760	790.4	11328	1132.8
1653	18304	732.16	9824	982.4
1654	19056	762.24	10208	1020.8
1655	18880	755.2	10160	1016.0
1656	18800	752.0	10320	1032.0
1657	18688	747.52	9728	972.8
1658	17680	707.2	8912	891.2
1659	17888	715.52	9520	952.0
1660	16176	647.04	8528	852.8
1661	16096	643.84	8672	867.2
1662	15232	609.28	8800	880.0
1663	16368	654.72	9200	920.0
1664	16880	675.2	9584	958.4
1665	14928	597.12	7488	748.8
1666	16144	645.76	7936	793.6
1667	13248	529.92	5840	584.0
1668	16544	661.76	8304	830.4
1669	16352	654.08	8496	849.6
1670	18368	734.72	9776	977.6
1671	20096	803.84	11488	1148.8
1672	18624	744.96	10736	1073.6
1673	19264	770.56	11136	1113.6
1674	19888	795.52	11808	1180.8
1675	20704	828.16	12032	1203.2
1676	18928	757.12	10560	1056.0
1677	19472	778.88	10992	1099.2
1678	19712	788.48	11424	1142.4
1679	20016	800.64	11792	1179.2
1680	18624	744.96	10320	1032.0
1681	18816	752.64	11056	1105.6
1682	16800	672.0	8688	868.8
1683	14928	597.12	6992	699.2
1684	15072	602.88	7312	731.2
1685	14080	563.2	6304	630.4
1686	15056	602.24	7296	729.6
1687	14624	584.96	7216	721.6
1688	12880	515.2	6304	630.4
1689	13856	554.24	6864	686.4
1690	12768	510.72	6080	608.0
1691	13824	552.96	6848	684.8
1692	14944	597.76	7504	750.4
1693	14224	568.96	7424	742.4
1694	14400	576.0	7584	758.4
1695	13872	554.88	7440	744.0
1696	14528	581.12	7824	782.4
1697	14400	576.0	7696	769.6
1698	13952	558.08	7696	769.6
1699	14176	567.04	7696	769.6
1700	14224	568.96	7200	720.0
1701	14160	566.4	7760	776.0
1702	14944	597.76	7888	788.8
1703	14352	574.08	6992	699.2
1704	14480	579.2	7056	705.6
1705	15728	629.12	8096	809.6
1706	16816	672.64	9040	904.0
1707	14528	581.12	7520	752.0
1708	15472	618.88	8208	820.8
1709	14720	588.8	7680	768.0
1710	14912	596.48	7856	785.6
1711	14800	592.0	7552	755.2
1712	14160	566.4	6864	686.4
1713	16208	648.32	8352	835.2
1714	15264	610.56	7824	782.4
1715	14624	584.96	7376	737.6
1716	14112	564.48	7360	736.0
1717	14000	560.0	7040	704.0
1718	13616	544.64	6512	651.2
1719	13872	554.88	6544	654.4
1720	12288	491.52	5920	592.0
1721	13008	520.32	6528	652.8
1722	12672	506.88	6096	609.6
1723	12480	499.2	6000	600.0
1724	13792	551.68	6976	697.6
1725	13488	539.52	7024	702.4
1726	13456	538.24	7088	708.8
1727	13952	558.08	7200	720.0
1728	14400	576.0	8000	800.0
