# Supplementary material for: An epifluorescence microscope design for naturalistic behavior and cellular activity in freely moving Caenorhabditis elegans
Source: Nat Commun. 2026 May 19;17:4411. doi: 10.1038/s41467-026-72709-w (PMC13187321; doi:10.1038/s41467-026-72709-w)
Supplement: Supplementary file 8 — Source data [file 41467_2026_72709_MOESM8_ESM.zip › fig3 ASH/TQ5856/worm9R.csv]

frame	25px_sum	25px_mean	10px_sum	10px_mean
0	27184	1087.36	12320	1232.0
1	25488	1019.52	11552	1155.2
2	0	nan	0	nan
3	39040	1561.6	21360	2136.0
4	40416	1616.64	22144	2214.4
5	38160	1526.4	20544	2054.4
6	33168	1326.72	17088	1708.8
7	37056	1482.24	18608	1860.8
8	42384	1695.36	21232	2123.2
9	39680	1587.2	22560	2256.0
10	34720	1388.8	17200	1720.0
11	24384	975.36	10368	1036.8
12	30544	1221.76	14304	1430.4
13	24480	979.2	10240	1024.0
14	27344	1093.76	12432	1243.2
15	23792	951.68	9904	990.4
16	25408	1016.32	11152	1115.2
17	35024	1400.96	17168	1716.8
18	32768	1310.72	16896	1689.6
19	32640	1305.6	16576	1657.6
20	30832	1233.28	15200	1520.0
21	33648	1345.92	15792	1579.2
22	37040	1481.6	18144	1814.4
23	39888	1595.52	20064	2006.4
24	38352	1534.08	18672	1867.2
25	32976	1319.04	15344	1534.4
26	31504	1260.16	14656	1465.6
27	37696	1507.84	18656	1865.6
28	39424	1576.96	19328	1932.8
29	38448	1537.92	19072	1907.2
30	41952	1678.08	21520	2152.0
31	39472	1578.88	20400	2040.0
32	30400	1216.0	14320	1432.0
33	31824	1272.96	14944	1494.4
34	30416	1216.64	14432	1443.2
35	34064	1362.56	16544	1654.4
36	28096	1123.84	12464	1246.4
37	31952	1278.08	14912	1491.2
38	35792	1431.68	17568	1756.8
39	32240	1289.6	15664	1566.4
40	35584	1423.36	18496	1849.6
41	37616	1504.64	19200	1920.0
42	37424	1496.96	18208	1820.8
43	38416	1536.64	18752	1875.2
44	40912	1636.48	19920	1992.0
45	40240	1609.6	20208	2020.8
46	41120	1644.8	21184	2118.4
47	33792	1351.68	16912	1691.2
48	27344	1093.76	12320	1232.0
49	38432	1537.28	20000	2000.0
50	37776	1511.04	19312	1931.2
51	38576	1543.04	19248	1924.8
52	42080	1683.2	22144	2214.4
53	41696	1667.84	21600	2160.0
54	38976	1559.04	18976	1897.6
55	40704	1628.16	20176	2017.6
56	43472	1738.88	20624	2062.4
57	40240	1609.6	19952	1995.2
58	29456	1178.24	13872	1387.2
59	32496	1299.84	15120	1512.0
60	34512	1380.48	16272	1627.2
61	39200	1568.0	18848	1884.8
62	38144	1525.76	19088	1908.8
63	38608	1544.32	19024	1902.4
64	31376	1255.04	14832	1483.2
65	38160	1526.4	19664	1966.4
66	51168	2046.72	26048	2604.8
67	50048	2001.92	24848	2484.8
68	35344	1413.76	17024	1702.4
69	33360	1334.4	14832	1483.2
70	44192	1767.68	21552	2155.2
71	48848	1953.92	24848	2484.8
72	36304	1452.16	17600	1760.0
73	41472	1658.88	20192	2019.2
74	37776	1511.04	18512	1851.2
75	40832	1633.28	20320	2032.0
76	41456	1658.24	20832	2083.2
77	42480	1699.2	21776	2177.6
78	38864	1554.56	20896	2089.6
79	46256	1850.24	25904	2590.4
80	47776	1911.04	26304	2630.4
81	44896	1795.84	24096	2409.6
82	41424	1656.96	22016	2201.6
83	37600	1504.0	19216	1921.6
84	33312	1332.48	15712	1571.2
85	31424	1256.96	15248	1524.8
86	27184	1087.36	12352	1235.2
87	24672	986.88	10496	1049.6
88	31552	1262.08	14960	1496.0
89	33200	1328.0	15952	1595.2
90	36816	1472.64	17904	1790.4
91	38272	1530.88	18944	1894.4
92	42736	1709.44	21760	2176.0
93	40416	1616.64	19376	1937.6
94	40592	1623.68	20352	2035.2
95	23664	946.56	10016	1001.6
96	36768	1470.72	18576	1857.6
97	37552	1502.08	20496	2049.6
98	32128	1285.12	16128	1612.8
99	27744	1109.76	12864	1286.4
100	30992	1239.68	14800	1480.0
101	36304	1452.16	17632	1763.2
102	36672	1466.88	17936	1793.6
103	30016	1200.64	15152	1515.2
104	40096	1603.84	21056	2105.6
105	36320	1452.8	18304	1830.4
106	38272	1530.88	19344	1934.4
107	36416	1456.64	18368	1836.8
108	42416	1696.64	21472	2147.2
109	44320	1772.8	23056	2305.6
110	41312	1652.48	21296	2129.6
111	48032	1921.28	25760	2576.0
112	44784	1791.36	23888	2388.8
113	37376	1495.04	18656	1865.6
114	36512	1460.48	17728	1772.8
115	39840	1593.6	19056	1905.6
116	34208	1368.32	16096	1609.6
117	38576	1543.04	17904	1790.4
118	32064	1282.56	14448	1444.8
119	30592	1223.68	14528	1452.8
120	36320	1452.8	17728	1772.8
121	37952	1518.08	18448	1844.8
122	42672	1706.88	22768	2276.8
123	36192	1447.68	17680	1768.0
124	36144	1445.76	18048	1804.8
125	39536	1581.44	21792	2179.2
126	32528	1301.12	16960	1696.0
127	33808	1352.32	16800	1680.0
128	35264	1410.56	16944	1694.4
129	38768	1550.72	19232	1923.2
130	34576	1383.04	16944	1694.4
131	26848	1073.92	12080	1208.0
132	29920	1196.8	14464	1446.4
133	30368	1214.72	14864	1486.4
134	29616	1184.64	14064	1406.4
135	33856	1354.24	17120	1712.0
136	32832	1313.28	16544	1654.4
137	38496	1539.84	20016	2001.6
138	33072	1322.88	16544	1654.4
139	37808	1512.32	19696	1969.6
140	47024	1880.96	24464	2446.4
141	41712	1668.48	21904	2190.4
142	36816	1472.64	18944	1894.4
143	32640	1305.6	15376	1537.6
144	31296	1251.84	14672	1467.2
145	32960	1318.4	15264	1526.4
146	37952	1518.08	17504	1750.4
147	27376	1095.04	12176	1217.6
148	28976	1159.04	13248	1324.8
149	33760	1350.4	16128	1612.8
150	39952	1598.08	19536	1953.6
151	38944	1557.76	20896	2089.6
152	38400	1536.0	19616	1961.6
153	41488	1659.52	20368	2036.8
154	34368	1374.72	16208	1620.8
155	41856	1674.24	22208	2220.8
156	37536	1501.44	20064	2006.4
157	35808	1432.32	18896	1889.6
158	35136	1405.44	18640	1864.0
159	36640	1465.6	18624	1862.4
160	39472	1578.88	20416	2041.6
161	34192	1367.68	16704	1670.4
162	28784	1151.36	13712	1371.2
163	31312	1252.48	14672	1467.2
164	36704	1468.16	19168	1916.8
165	37664	1506.56	20448	2044.8
166	38832	1553.28	20992	2099.2
167	39152	1566.08	21616	2161.6
168	36320	1452.8	18960	1896.0
169	34992	1399.68	18208	1820.8
170	33152	1326.08	16944	1694.4
171	33648	1345.92	16864	1686.4
172	28256	1130.24	13488	1348.8
173	31888	1275.52	16432	1643.2
174	30864	1234.56	13312	1331.2
175	35408	1416.32	16208	1620.8
176	30560	1222.4	13456	1345.6
177	25344	1013.76	11040	1104.0
178	32336	1293.44	15120	1512.0
179	36128	1445.12	17280	1728.0
180	48080	1923.2	23920	2392.0
181	51824	2072.96	24608	2460.8
182	43600	1744.0	19920	1992.0
183	44448	1777.92	21744	2174.4
184	41328	1653.12	19728	1972.8
185	48976	1959.04	25968	2596.8
186	44912	1796.48	23360	2336.0
187	38080	1523.2	19232	1923.2
188	31696	1267.84	15264	1526.4
189	31696	1267.84	14000	1400.0
190	33296	1331.84	15392	1539.2
191	38080	1523.2	18544	1854.4
192	44528	1781.12	21648	2164.8
193	57312	2292.48	30112	3011.2
194	56848	2273.92	29888	2988.8
195	53472	2138.88	26784	2678.4
196	50640	2025.6	24272	2427.2
197	47456	1898.24	21360	2136.0
198	44560	1782.4	20480	2048.0
199	0	nan	0	nan
200	32160	1286.4	16160	1616.0
201	46464	1858.56	23952	2395.2
202	49760	1990.4	26064	2606.4
203	50368	2014.72	26656	2665.6
204	47712	1908.48	25264	2526.4
205	43824	1752.96	21664	2166.4
206	39104	1564.16	19600	1960.0
207	42432	1697.28	20752	2075.2
208	44096	1763.84	21184	2118.4
209	51328	2053.12	25408	2540.8
210	42800	1712.0	20064	2006.4
211	50832	2033.28	24096	2409.6
212	52480	2099.2	26432	2643.2
213	46384	1855.36	22528	2252.8
214	38080	1523.2	17664	1766.4
215	33088	1323.52	17440	1744.0
216	37328	1493.12	20384	2038.4
217	31808	1272.32	16176	1617.6
218	30048	1201.92	15072	1507.2
219	33888	1355.52	16192	1619.2
220	36256	1450.24	16656	1665.6
221	35664	1426.56	16736	1673.6
222	36704	1468.16	16416	1641.6
223	34560	1382.4	16240	1624.0
224	33648	1345.92	15776	1577.6
225	33680	1347.2	16032	1603.2
226	34672	1386.88	16416	1641.6
227	35872	1434.88	17488	1748.8
228	32400	1296.0	15936	1593.6
229	44896	1795.84	23424	2342.4
230	40544	1621.76	20192	2019.2
231	37760	1510.4	19360	1936.0
232	43888	1755.52	22832	2283.2
233	48816	1952.64	25120	2512.0
234	45440	1817.6	23760	2376.0
235	45264	1810.56	25664	2566.4
236	43072	1722.88	21984	2198.4
237	43456	1738.24	22896	2289.6
238	35392	1415.68	16944	1694.4
239	41008	1640.32	22704	2270.4
240	37072	1482.88	19536	1953.6
241	29648	1185.92	14048	1404.8
242	31808	1272.32	15584	1558.4
243	29824	1192.96	14192	1419.2
244	27168	1086.72	12464	1246.4
245	24528	981.12	10272	1027.2
246	22832	913.28	9488	948.8
247	23664	946.56	10064	1006.4
248	0	nan	0	nan
249	0	nan	0	nan
250	0	nan	0	nan
251	0	nan	0	nan
252	21296	851.84	8864	886.4
253	0	nan	0	nan
254	0	nan	0	nan
255	21904	876.16	9264	926.4
256	21984	879.36	9248	924.8
257	21712	868.48	9008	900.8
258	21408	856.32	8880	888.0
259	21184	847.36	8768	876.8
260	20256	810.24	8368	836.8
261	20960	838.4	8784	878.4
262	21120	844.8	8752	875.2
263	20624	824.96	8560	856.0
264	20512	820.48	8528	852.8
265	20480	819.2	8560	856.0
266	21248	849.92	9008	900.8
267	0	nan	0	nan
268	20256	810.24	8560	856.0
269	21216	848.64	8912	891.2
270	20256	810.24	8416	841.6
271	23232	929.28	9968	996.8
272	27088	1083.52	12880	1288.0
273	36288	1451.52	18864	1886.4
274	40688	1627.52	20000	2000.0
275	45760	1830.4	21696	2169.6
276	35408	1416.32	16448	1644.8
277	35008	1400.32	16560	1656.0
278	28272	1130.88	13232	1323.2
279	25392	1015.68	11056	1105.6
280	24928	997.12	10896	1089.6
281	23392	935.68	9920	992.0
282	23040	921.6	9728	972.8
283	23568	942.72	10064	1006.4
284	24288	971.52	10416	1041.6
285	26608	1064.32	12320	1232.0
286	23520	940.8	10176	1017.6
287	24896	995.84	10896	1089.6
288	0	nan	0	nan
289	25120	1004.8	11008	1100.8
290	26688	1067.52	12368	1236.8
291	30032	1201.28	15040	1504.0
292	26400	1056.0	11824	1182.4
293	25856	1034.24	11872	1187.2
294	29328	1173.12	14176	1417.6
295	31056	1242.24	15040	1504.0
296	26480	1059.2	12000	1200.0
297	27456	1098.24	13440	1344.0
298	0	nan	0	nan
299	0	nan	0	nan
300	25024	1000.96	10928	1092.8
301	24336	973.44	10512	1051.2
302	22672	906.88	9472	947.2
303	0	nan	0	nan
304	23184	927.36	9760	976.0
305	0	nan	0	nan
306	0	nan	0	nan
307	28720	1148.8	13888	1388.8
308	24688	987.52	10656	1065.6
309	23008	920.32	10304	1030.4
310	21664	866.56	9088	908.8
311	22368	894.72	9376	937.6
312	23136	925.44	9920	992.0
313	26880	1075.2	12304	1230.4
314	24784	991.36	10656	1065.6
315	23008	920.32	9696	969.6
316	22688	907.52	9504	950.4
317	23536	941.44	10176	1017.6
318	23936	957.44	10080	1008.0
319	24736	989.44	10608	1060.8
320	22624	904.96	9792	979.2
321	24016	960.64	10176	1017.6
322	23264	930.56	9856	985.6
323	22848	913.92	9536	953.6
324	25664	1026.56	11184	1118.4
325	27232	1089.28	12608	1260.8
326	28640	1145.6	13840	1384.0
327	26800	1072.0	12720	1272.0
328	27488	1099.52	13200	1320.0
329	28480	1139.2	14336	1433.6
330	27136	1085.44	12720	1272.0
331	24000	960.0	10848	1084.8
332	23664	946.56	10528	1052.8
333	25072	1002.88	11248	1124.8
334	23472	938.88	10272	1027.2
335	24560	982.4	11056	1105.6
336	25136	1005.44	11376	1137.6
337	0	nan	0	nan
338	27680	1107.2	12768	1276.8
339	28272	1130.88	13280	1328.0
340	25072	1002.88	10720	1072.0
341	24512	980.48	10272	1027.2
342	23280	931.2	9792	979.2
343	21888	875.52	9104	910.4
344	21504	860.16	9008	900.8
345	21296	851.84	8912	891.2
346	21920	876.8	9168	916.8
347	23824	952.96	10080	1008.0
348	25728	1029.12	11104	1110.4
349	29392	1175.68	14224	1422.4
350	28480	1139.2	13088	1308.8
351	38048	1521.92	18768	1876.8
352	28848	1153.92	13632	1363.2
353	35888	1435.52	18096	1809.6
354	25616	1024.64	11824	1182.4
355	22848	913.92	9840	984.0
356	23120	924.8	10000	1000.0
357	23024	920.96	9840	984.0
358	21648	865.92	9008	900.8
359	21328	853.12	8992	899.2
360	22240	889.6	9344	934.4
361	21952	878.08	9024	902.4
362	23008	920.32	9568	956.8
363	29392	1175.68	13712	1371.2
364	34160	1366.4	16576	1657.6
365	45936	1837.44	23312	2331.2
366	42720	1708.8	21392	2139.2
367	34160	1366.4	16032	1603.2
368	33152	1326.08	16032	1603.2
369	36512	1460.48	18992	1899.2
370	32688	1307.52	16416	1641.6
371	36336	1453.44	17712	1771.2
372	40304	1612.16	19008	1900.8
373	38176	1527.04	18448	1844.8
374	36208	1448.32	17904	1790.4
375	40592	1623.68	21984	2198.4
376	0	nan	0	nan
377	43664	1746.56	22976	2297.6
378	45392	1815.68	24448	2444.8
379	48176	1927.04	26528	2652.8
380	45072	1802.88	23392	2339.2
381	50544	2021.76	27360	2736.0
382	47984	1919.36	23696	2369.6
383	55072	2202.88	32912	3291.2
384	0	nan	0	nan
385	50160	2006.4	28608	2860.8
386	42896	1715.84	23856	2385.6
387	48464	1938.56	26784	2678.4
388	41344	1653.76	22560	2256.0
389	40896	1635.84	21760	2176.0
390	42304	1692.16	21504	2150.4
391	42944	1717.76	21488	2148.8
392	45248	1809.92	23280	2328.0
393	44704	1788.16	22480	2248.0
394	33488	1339.52	16944	1694.4
395	36864	1474.56	19216	1921.6
396	37984	1519.36	19808	1980.8
397	39904	1596.16	20336	2033.6
398	41104	1644.16	21248	2124.8
399	49184	1967.36	25952	2595.2
400	46640	1865.6	24176	2417.6
401	44416	1776.64	22768	2276.8
402	50032	2001.28	25968	2596.8
403	54816	2192.64	28080	2808.0
404	46544	1861.76	24336	2433.6
405	49904	1996.16	25904	2590.4
406	46144	1845.76	24112	2411.2
407	46624	1864.96	24640	2464.0
408	37216	1488.64	19152	1915.2
409	39744	1589.76	20416	2041.6
410	29296	1171.84	13888	1388.8
411	29248	1169.92	13536	1353.6
412	30096	1203.84	14880	1488.0
413	37392	1495.68	18112	1811.2
414	35424	1416.96	17776	1777.6
415	36672	1466.88	18432	1843.2
416	42496	1699.84	21712	2171.2
417	39776	1591.04	20080	2008.0
418	43200	1728.0	23040	2304.0
419	34704	1388.16	17952	1795.2
420	34384	1375.36	17792	1779.2
421	35680	1427.2	18384	1838.4
422	32080	1283.2	15920	1592.0
423	31168	1246.72	15696	1569.6
424	33136	1325.44	16480	1648.0
425	39568	1582.72	21392	2139.2
426	34480	1379.2	18048	1804.8
427	30240	1209.6	15440	1544.0
428	30096	1203.84	14928	1492.8
429	35952	1438.08	18112	1811.2
430	36288	1451.52	19504	1950.4
431	38784	1551.36	20928	2092.8
432	35040	1401.6	18336	1833.6
433	40368	1614.72	20944	2094.4
434	36064	1442.56	17440	1744.0
435	43664	1746.56	23440	2344.0
436	37424	1496.96	20000	2000.0
437	26608	1064.32	12208	1220.8
438	26224	1048.96	12208	1220.8
439	27152	1086.08	12432	1243.2
440	29280	1171.2	13344	1334.4
441	25312	1012.48	10944	1094.4
442	26240	1049.6	11808	1180.8
443	27600	1104.0	13104	1310.4
444	32688	1307.52	16048	1604.8
445	32112	1284.48	15136	1513.6
446	36208	1448.32	19376	1937.6
447	35296	1411.84	18816	1881.6
448	28304	1132.16	13968	1396.8
449	0	nan	0	nan
450	30944	1237.76	14880	1488.0
451	32912	1316.48	17104	1710.4
452	33312	1332.48	17408	1740.8
453	29376	1175.04	14016	1401.6
454	26912	1076.48	12496	1249.6
455	27664	1106.56	13088	1308.8
456	31344	1253.76	15728	1572.8
457	40624	1624.96	21280	2128.0
458	42752	1710.08	23136	2313.6
459	36368	1454.72	18384	1838.4
460	47856	1914.24	26256	2625.6
461	42432	1697.28	21504	2150.4
462	32816	1312.64	15328	1532.8
463	37328	1493.12	19120	1912.0
464	33840	1353.6	16576	1657.6
465	36896	1475.84	18512	1851.2
466	35568	1422.72	18624	1862.4
467	37104	1484.16	19120	1912.0
468	25456	1018.24	11024	1102.4
469	26560	1062.4	12272	1227.2
470	30624	1224.96	15072	1507.2
471	32176	1287.04	16608	1660.8
472	0	nan	0	nan
473	0	nan	0	nan
474	0	nan	0	nan
475	0	nan	0	nan
476	0	nan	0	nan
477	0	nan	0	nan
478	0	nan	0	nan
479	0	nan	0	nan
480	0	nan	0	nan
481	0	nan	0	nan
482	21696	867.84	9232	923.2
483	22400	896.0	9408	940.8
484	21856	874.24	9296	929.6
485	22048	881.92	9440	944.0
486	20176	807.04	8576	857.6
487	19712	788.48	8432	843.2
488	19120	764.8	7984	798.4
489	0	nan	0	nan
490	0	nan	0	nan
491	0	nan	0	nan
492	20992	839.68	9008	900.8
493	19744	789.76	8304	830.4
494	19936	797.44	8480	848.0
495	19664	786.56	8352	835.2
496	0	nan	0	nan
497	14048	561.92	6272	627.2
498	14304	572.16	6400	640.0
499	19120	764.8	7920	792.0
500	13936	557.44	6144	614.4
501	20000	800.0	8256	825.6
502	21504	860.16	8912	891.2
503	21312	852.48	8848	884.8
504	21760	870.4	9184	918.4
505	13008	520.32	5520	552.0
506	21456	858.24	8944	894.4
507	20960	838.4	8688	868.8
508	22176	887.04	9296	929.6
509	23744	949.76	10160	1016.0
510	23920	956.8	10224	1022.4
511	23072	922.88	10080	1008.0
512	22160	886.4	9536	953.6
513	20960	838.4	8768	876.8
514	18320	732.8	7568	756.8
515	19472	778.88	8192	819.2
516	19600	784.0	8240	824.0
517	18832	753.28	7792	779.2
518	19584	783.36	8144	814.4
519	19872	794.88	8320	832.0
520	20272	810.88	8544	854.4
521	20656	826.24	8704	870.4
522	21504	860.16	9024	902.4
523	20160	806.4	8320	832.0
524	13200	528.0	5664	566.4
525	0	nan	0	nan
526	0	nan	0	nan
527	0	nan	0	nan
528	0	nan	0	nan
529	0	nan	0	nan
530	0	nan	0	nan
531	0	nan	0	nan
532	0	nan	0	nan
533	0	nan	0	nan
534	0	nan	0	nan
535	0	nan	0	nan
536	0	nan	0	nan
537	14272	570.88	6192	619.2
538	20160	806.4	8416	841.6
539	22752	910.08	9600	960.0
540	23824	952.96	10320	1032.0
541	22032	881.28	9424	942.4
542	21712	868.48	9232	923.2
543	20704	828.16	8672	867.2
544	19808	792.32	8336	833.6
545	14848	593.92	6656	665.6
546	20224	808.96	8480	848.0
547	22944	917.76	9776	977.6
548	23040	921.6	9760	976.0
549	22976	919.04	9600	960.0
550	23920	956.8	10128	1012.8
551	23776	951.04	10032	1003.2
552	25472	1018.88	11488	1148.8
553	26816	1072.64	12368	1236.8
554	31664	1266.56	15840	1584.0
555	26496	1059.84	12416	1241.6
556	23600	944.0	10720	1072.0
557	23312	932.48	10032	1003.2
558	24400	976.0	11008	1100.8
559	23968	958.72	10432	1043.2
560	22432	897.28	9408	940.8
561	14848	593.92	6720	672.0
562	32480	1299.2	15456	1545.6
563	34112	1364.48	16992	1699.2
564	26688	1067.52	12000	1200.0
565	24768	990.72	10560	1056.0
566	28288	1131.52	13536	1353.6
567	29856	1194.24	14528	1452.8
568	27296	1091.84	12544	1254.4
569	26208	1048.32	11584	1158.4
570	25856	1034.24	11568	1156.8
571	25264	1010.56	11056	1105.6
572	30512	1220.48	15088	1508.8
573	32496	1299.84	15968	1596.8
574	31760	1270.4	16288	1628.8
575	39840	1593.6	20608	2060.8
576	40224	1608.96	20432	2043.2
577	41600	1664.0	20800	2080.0
578	37088	1483.52	18496	1849.6
579	43904	1756.16	22768	2276.8
580	48768	1950.72	24528	2452.8
581	45264	1810.56	23248	2324.8
582	51392	2055.68	26928	2692.8
583	50112	2004.48	27248	2724.8
584	43216	1728.64	22848	2284.8
585	39536	1581.44	20400	2040.0
586	30528	1221.12	14976	1497.6
587	28672	1146.88	13728	1372.8
588	25328	1013.12	11248	1124.8
589	25680	1027.2	11440	1144.0
590	29568	1182.72	14208	1420.8
591	24208	968.32	10272	1027.2
592	24080	963.2	10672	1067.2
593	25488	1019.52	11504	1150.4
594	30224	1208.96	14224	1422.4
595	33616	1344.64	17040	1704.0
596	28608	1144.32	14224	1422.4
597	32960	1318.4	15200	1520.0
598	34000	1360.0	15584	1558.4
599	32000	1280.0	15072	1507.2
600	31664	1266.56	14368	1436.8
601	32736	1309.44	15696	1569.6
602	33984	1359.36	16656	1665.6
603	32672	1306.88	15920	1592.0
604	34224	1368.96	16752	1675.2
605	34640	1385.6	17008	1700.8
606	28784	1151.36	13136	1313.6
607	30192	1207.68	14560	1456.0
608	32096	1283.84	16240	1624.0
609	28816	1152.64	14016	1401.6
610	36112	1444.48	19200	1920.0
611	35808	1432.32	18960	1896.0
612	38160	1526.4	21488	2148.8
613	30240	1209.6	15600	1560.0
614	28896	1155.84	14352	1435.2
615	29440	1177.6	14640	1464.0
616	28896	1155.84	13728	1372.8
617	25984	1039.36	11280	1128.0
618	27008	1080.32	12032	1203.2
619	24464	978.56	10448	1044.8
620	30416	1216.64	14304	1430.4
621	33376	1335.04	16256	1625.6
622	35600	1424.0	18048	1804.8
623	33456	1338.24	16960	1696.0
624	36768	1470.72	18592	1859.2
625	30256	1210.24	14320	1432.0
626	34704	1388.16	17376	1737.6
627	32816	1312.64	16320	1632.0
628	38992	1559.68	20064	2006.4
629	33856	1354.24	16880	1688.0
630	33952	1358.08	17200	1720.0
631	31536	1261.44	15088	1508.8
632	31440	1257.6	15440	1544.0
633	29392	1175.68	14288	1428.8
634	28032	1121.28	13360	1336.0
635	28080	1123.2	13520	1352.0
636	28736	1149.44	13696	1369.6
637	36832	1473.28	19040	1904.0
638	37472	1498.88	19440	1944.0
639	39392	1575.68	20992	2099.2
640	34880	1395.2	18224	1822.4
641	34928	1397.12	17424	1742.4
642	39552	1582.08	19712	1971.2
643	29920	1196.8	14288	1428.8
644	27440	1097.6	12800	1280.0
645	23712	948.48	10208	1020.8
646	23760	950.4	10208	1020.8
647	24304	972.16	10528	1052.8
648	14688	587.52	6752	675.2
649	14896	595.84	6880	688.0
650	22896	915.84	9456	945.6
651	29664	1186.56	14176	1417.6
652	23056	922.24	9568	956.8
653	24496	979.84	10304	1030.4
654	0	nan	0	nan
655	0	nan	0	nan
656	23904	956.16	10368	1036.8
657	25504	1020.16	10880	1088.0
658	25232	1009.28	10816	1081.6
659	24368	974.72	10160	1016.0
660	22864	914.56	9520	952.0
661	0	nan	0	nan
662	0	nan	0	nan
663	22688	907.52	9584	958.4
664	29184	1167.36	13824	1382.4
665	27920	1116.8	13072	1307.2
666	33456	1338.24	16736	1673.6
667	36864	1474.56	18096	1809.6
668	39616	1584.64	19376	1937.6
669	37872	1514.88	18576	1857.6
670	34768	1390.72	17360	1736.0
671	37792	1511.68	19936	1993.6
672	40800	1632.0	21648	2164.8
673	38032	1521.28	19488	1948.8
674	36624	1464.96	19232	1923.2
675	30256	1210.24	14704	1470.4
676	27360	1094.4	12784	1278.4
677	24656	986.24	10800	1080.0
678	23344	933.76	10048	1004.8
679	23552	942.08	10368	1036.8
680	23952	958.08	10416	1041.6
681	22848	913.92	9920	992.0
682	15488	619.52	7232	723.2
683	25536	1021.44	11440	1144.0
684	26704	1068.16	12560	1256.0
685	24576	983.04	10416	1041.6
686	25104	1004.16	11040	1104.0
687	27680	1107.2	12784	1278.4
688	28960	1158.4	13648	1364.8
689	28528	1141.12	13008	1300.8
690	33696	1347.84	16352	1635.2
691	29488	1179.52	14432	1443.2
692	30496	1219.84	15408	1540.8
693	30816	1232.64	15680	1568.0
694	34560	1382.4	18112	1811.2
695	34960	1398.4	18016	1801.6
696	0	nan	0	nan
697	31152	1246.08	15712	1571.2
698	34192	1367.68	17152	1715.2
699	41296	1651.84	21824	2182.4
700	41168	1646.72	21120	2112.0
701	34432	1377.28	16624	1662.4
702	31888	1275.52	15408	1540.8
703	31264	1250.56	15520	1552.0
704	26416	1056.64	12224	1222.4
705	23616	944.64	10192	1019.2
706	22064	882.56	9408	940.8
707	23680	947.2	10528	1052.8
708	21840	873.6	9168	916.8
709	25616	1024.64	11840	1184.0
710	24208	968.32	10736	1073.6
711	23472	938.88	10112	1011.2
712	26000	1040.0	12096	1209.6
713	25856	1034.24	12032	1203.2
714	24160	966.4	10560	1056.0
715	28272	1130.88	14000	1400.0
716	25808	1032.32	11856	1185.6
717	25088	1003.52	11232	1123.2
718	24736	989.44	10720	1072.0
719	26880	1075.2	12464	1246.4
720	24032	961.28	10224	1022.4
721	24816	992.64	10720	1072.0
722	24816	992.64	10848	1084.8
723	25456	1018.24	11616	1161.6
724	23760	950.4	10176	1017.6
725	23792	951.68	10560	1056.0
726	25088	1003.52	11296	1129.6
727	26288	1051.52	12320	1232.0
728	26304	1052.16	12592	1259.2
729	24464	978.56	11120	1112.0
730	24816	992.64	11184	1118.4
731	24320	972.8	10624	1062.4
732	24512	980.48	11120	1112.0
733	22816	912.64	9936	993.6
734	0	nan	0	nan
735	23680	947.2	10240	1024.0
736	24096	963.84	10624	1062.4
737	26656	1066.24	12160	1216.0
738	29840	1193.6	14112	1411.2
739	25456	1018.24	11264	1126.4
740	28208	1128.32	13232	1323.2
741	34096	1363.84	17360	1736.0
742	29248	1169.92	14304	1430.4
743	27232	1089.28	13008	1300.8
744	28816	1152.64	14240	1424.0
745	27264	1090.56	12864	1286.4
746	26496	1059.84	12384	1238.4
747	24192	967.68	10400	1040.0
748	24464	978.56	10608	1060.8
749	23568	942.72	10000	1000.0
750	23616	944.64	10112	1011.2
751	23888	955.52	10288	1028.8
752	22816	912.64	9600	960.0
753	29568	1182.72	14352	1435.2
754	31552	1262.08	15968	1596.8
755	29776	1191.04	14896	1489.6
756	29440	1177.6	14464	1446.4
757	31472	1258.88	16208	1620.8
758	38016	1520.64	20064	2006.4
759	39232	1569.28	20112	2011.2
760	37440	1497.6	19552	1955.2
761	30752	1230.08	15344	1534.4
762	26208	1048.32	12384	1238.4
763	21920	876.8	9280	928.0
764	0	nan	0	nan
765	0	nan	0	nan
766	0	nan	0	nan
767	14304	572.16	6256	625.6
768	14384	575.36	6256	625.6
769	0	nan	0	nan
770	0	nan	0	nan
771	15280	611.2	6896	689.6
772	0	nan	0	nan
773	22704	908.16	9536	953.6
774	0	nan	0	nan
775	29536	1181.44	14304	1430.4
776	29344	1173.76	14288	1428.8
777	26112	1044.48	11744	1174.4
778	27920	1116.8	13440	1344.0
779	29088	1163.52	13920	1392.0
780	28960	1158.4	13920	1392.0
781	28144	1125.76	13600	1360.0
782	30368	1214.72	15568	1556.8
783	34560	1382.4	17744	1774.4
784	33216	1328.64	17264	1726.4
785	30560	1222.4	14736	1473.6
786	35536	1421.44	17680	1768.0
787	38272	1530.88	18992	1899.2
788	36016	1440.64	18240	1824.0
789	42176	1687.04	22176	2217.6
790	45168	1806.72	23728	2372.8
791	34720	1388.8	17616	1761.6
792	25376	1015.04	11184	1118.4
793	23776	951.04	10144	1014.4
794	23504	940.16	10048	1004.8
795	23520	940.8	9952	995.2
796	24704	988.16	10704	1070.4
797	22224	888.96	9360	936.0
798	22384	895.36	9520	952.0
799	29472	1178.88	14496	1449.6
800	35648	1425.92	19072	1907.2
801	34048	1361.92	17344	1734.4
802	36688	1467.52	19520	1952.0
803	32688	1307.52	16640	1664.0
804	40336	1613.44	21216	2121.6
805	39664	1586.56	21152	2115.2
806	34896	1395.84	18112	1811.2
807	37760	1510.4	20368	2036.8
808	30000	1200.0	15040	1504.0
809	32912	1316.48	16192	1619.2
810	35712	1428.48	17632	1763.2
811	33232	1329.28	17200	1720.0
812	30128	1205.12	15152	1515.2
813	0	nan	0	nan
814	33088	1323.52	17152	1715.2
815	32560	1302.4	17328	1732.8
816	33472	1338.88	17760	1776.0
817	33648	1345.92	17840	1784.0
818	33168	1326.72	17184	1718.4
819	28576	1143.04	14160	1416.0
820	27504	1100.16	13344	1334.4
821	24736	989.44	11040	1104.0
822	29936	1197.44	14848	1484.8
823	31152	1246.08	15600	1560.0
824	32320	1292.8	16592	1659.2
825	36432	1457.28	18496	1849.6
826	40928	1637.12	20528	2052.8
827	34208	1368.32	16672	1667.2
828	44880	1795.2	22848	2284.8
829	43328	1733.12	22336	2233.6
830	33584	1343.36	17120	1712.0
831	30192	1207.68	14896	1489.6
832	30368	1214.72	14624	1462.4
833	28784	1151.36	13584	1358.4
834	29056	1162.24	14080	1408.0
835	30048	1201.92	14752	1475.2
836	26832	1073.28	11776	1177.6
837	25232	1009.28	11008	1100.8
838	24768	990.72	11088	1108.8
839	33888	1355.52	17632	1763.2
840	35856	1434.24	19120	1912.0
841	33200	1328.0	17200	1720.0
842	36640	1465.6	19696	1969.6
843	30416	1216.64	15104	1510.4
844	35680	1427.2	17056	1705.6
845	38784	1551.36	20384	2038.4
846	44512	1780.48	22928	2292.8
847	49936	1997.44	26016	2601.6
848	46832	1873.28	25024	2502.4
849	42448	1697.92	22704	2270.4
850	36448	1457.92	19312	1931.2
851	29920	1196.8	14672	1467.2
852	29264	1170.56	13872	1387.2
853	38368	1534.72	18752	1875.2
854	33632	1345.28	16048	1604.8
855	33728	1349.12	15840	1584.0
856	28000	1120.0	13200	1320.0
857	32096	1283.84	15376	1537.6
858	32288	1291.52	15328	1532.8
859	29136	1165.44	13600	1360.0
860	30320	1212.8	14352	1435.2
861	34704	1388.16	17520	1752.0
862	33520	1340.8	17952	1795.2
863	32288	1291.52	17136	1713.6
864	31808	1272.32	15872	1587.2
865	29088	1163.52	13968	1396.8
866	28208	1128.32	13280	1328.0
867	27424	1096.96	12848	1284.8
868	0	nan	0	nan
869	26976	1079.04	12896	1289.6
870	28880	1155.2	14416	1441.6
871	32144	1285.76	16400	1640.0
872	41536	1661.44	21328	2132.8
873	42112	1684.48	21184	2118.4
874	39360	1574.4	19568	1956.8
875	38896	1555.84	20560	2056.0
876	41984	1679.36	21776	2177.6
877	39792	1591.68	20320	2032.0
878	37664	1506.56	19568	1956.8
879	40128	1605.12	20496	2049.6
880	35568	1422.72	18048	1804.8
881	32128	1285.12	16560	1656.0
882	25856	1034.24	11968	1196.8
883	25488	1019.52	11568	1156.8
884	24768	990.72	10672	1067.2
885	26288	1051.52	11856	1185.6
886	22192	887.68	9424	942.4
887	22960	918.4	9600	960.0
888	29568	1182.72	13952	1395.2
889	26848	1073.92	12496	1249.6
890	31024	1240.96	15952	1595.2
891	39152	1566.08	20768	2076.8
892	26512	1060.48	12032	1203.2
893	30768	1230.72	15104	1510.4
894	28128	1125.12	12992	1299.2
895	28192	1127.68	13440	1344.0
896	27760	1110.4	13136	1313.6
897	28272	1130.88	13648	1364.8
898	26592	1063.68	12080	1208.0
899	24992	999.68	10736	1073.6
900	26416	1056.64	12144	1214.4
901	27888	1115.52	13312	1331.2
902	29456	1178.24	14816	1481.6
903	34192	1367.68	17952	1795.2
904	33104	1324.16	17200	1720.0
905	34848	1393.92	18272	1827.2
906	35568	1422.72	18112	1811.2
907	38080	1523.2	19920	1992.0
908	36432	1457.28	18000	1800.0
909	34688	1387.52	17888	1788.8
910	32736	1309.44	16288	1628.8
911	37712	1508.48	19968	1996.8
912	46880	1875.2	26160	2616.0
913	44160	1766.4	22608	2260.8
914	39200	1568.0	19776	1977.6
915	25616	1024.64	11760	1176.0
916	30736	1229.44	15152	1515.2
917	37008	1480.32	18272	1827.2
918	38704	1548.16	18944	1894.4
919	32128	1285.12	15312	1531.2
920	26336	1053.44	11728	1172.8
921	15312	612.48	7136	713.6
922	24064	962.56	10240	1024.0
923	25472	1018.88	11680	1168.0
924	25552	1022.08	11424	1142.4
925	25568	1022.72	11152	1115.2
926	32416	1296.64	15568	1556.8
927	41120	1644.8	20992	2099.2
928	37008	1480.32	20656	2065.6
929	42176	1687.04	21616	2161.6
930	44672	1786.88	24384	2438.4
931	47552	1902.08	25328	2532.8
932	37552	1502.08	18720	1872.0
933	32352	1294.08	15856	1585.6
934	34160	1366.4	16304	1630.4
935	39088	1563.52	19376	1937.6
936	40992	1639.68	20592	2059.2
937	41728	1669.12	20672	2067.2
938	35952	1438.08	18384	1838.4
939	34224	1368.96	17872	1787.2
940	33696	1347.84	17648	1764.8
941	31072	1242.88	15328	1532.8
942	0	nan	0	nan
943	0	nan	0	nan
944	24896	995.84	10800	1080.0
945	25760	1030.4	11488	1148.8
946	26176	1047.04	11776	1177.6
947	26512	1060.48	12336	1233.6
948	31216	1248.64	15488	1548.8
949	22624	904.96	9648	964.8
950	24720	988.8	11120	1112.0
951	31584	1263.36	15840	1584.0
952	31552	1262.08	16256	1625.6
953	29664	1186.56	15120	1512.0
954	31648	1265.92	16528	1652.8
955	29984	1199.36	15424	1542.4
956	28400	1136.0	14000	1400.0
957	31792	1271.68	16208	1620.8
958	29760	1190.4	15024	1502.4
959	28208	1128.32	13824	1382.4
960	29776	1191.04	14768	1476.8
961	34016	1360.64	17616	1761.6
962	31600	1264.0	15472	1547.2
963	30608	1224.32	15456	1545.6
964	33680	1347.2	17824	1782.4
965	34432	1377.28	18368	1836.8
966	31232	1249.28	16352	1635.2
967	32816	1312.64	16992	1699.2
968	38592	1543.68	20352	2035.2
969	41072	1642.88	21552	2155.2
970	42384	1695.36	23072	2307.2
971	34544	1381.76	17424	1742.4
972	34768	1390.72	17888	1788.8
973	30896	1235.84	15584	1558.4
974	28896	1155.84	13888	1388.8
975	25744	1029.76	11312	1131.2
976	28944	1157.76	13216	1321.6
977	30672	1226.88	15104	1510.4
978	27808	1112.32	13120	1312.0
979	28848	1153.92	13904	1390.4
980	32976	1319.04	16976	1697.6
981	27200	1088.0	12544	1254.4
982	31232	1249.28	15024	1502.4
983	39408	1576.32	20320	2032.0
984	43008	1720.32	22816	2281.6
985	41568	1662.72	21552	2155.2
986	41296	1651.84	22000	2200.0
987	34992	1399.68	18400	1840.0
988	39344	1573.76	20768	2076.8
989	38320	1532.8	19440	1944.0
990	27792	1111.68	13744	1374.4
991	28816	1152.64	13696	1369.6
992	30736	1229.44	15920	1592.0
993	27344	1093.76	13104	1310.4
994	29872	1194.88	14608	1460.8
995	31776	1271.04	15888	1588.8
996	28608	1144.32	13456	1345.6
997	30864	1234.56	14800	1480.0
998	34496	1379.84	17136	1713.6
999	33264	1330.56	16896	1689.6
1000	33552	1342.08	16720	1672.0
1001	35872	1434.88	18304	1830.4
1002	31648	1265.92	15600	1560.0
1003	28112	1124.48	13568	1356.8
1004	27376	1095.04	13168	1316.8
1005	25728	1029.12	12096	1209.6
1006	24432	977.28	11120	1112.0
1007	23456	938.24	10240	1024.0
1008	23168	926.72	10080	1008.0
1009	25888	1035.52	12128	1212.8
1010	23776	951.04	10336	1033.6
1011	29568	1182.72	14048	1404.8
1012	24752	990.08	10896	1089.6
1013	29808	1192.32	14656	1465.6
1014	31536	1261.44	15776	1577.6
1015	38816	1552.64	20368	2036.8
1016	38016	1520.64	20672	2067.2
1017	30960	1238.4	15376	1537.6
1018	29504	1180.16	13984	1398.4
1019	26448	1057.92	12096	1209.6
1020	23984	959.36	10176	1017.6
1021	25552	1022.08	11600	1160.0
1022	28096	1123.84	13280	1328.0
1023	24672	986.88	11024	1102.4
1024	26224	1048.96	12352	1235.2
1025	26768	1070.72	12880	1288.0
1026	26864	1074.56	13072	1307.2
1027	30976	1239.04	16000	1600.0
1028	36336	1453.44	19232	1923.2
1029	34848	1393.92	17856	1785.6
1030	33888	1355.52	16736	1673.6
1031	32416	1296.64	15536	1553.6
1032	33648	1345.92	16832	1683.2
1033	27664	1106.56	12400	1240.0
1034	28512	1140.48	13312	1331.2
1035	26928	1077.12	12224	1222.4
1036	35568	1422.72	19312	1931.2
1037	32176	1287.04	16464	1646.4
1038	27216	1088.64	12352	1235.2
1039	25776	1031.04	11424	1142.4
1040	29664	1186.56	14816	1481.6
1041	39328	1573.12	20096	2009.6
1042	31712	1268.48	15376	1537.6
1043	24768	990.72	10720	1072.0
1044	24096	963.84	10336	1033.6
1045	23216	928.64	10000	1000.0
1046	24880	995.2	11472	1147.2
1047	24224	968.96	10176	1017.6
1048	30256	1210.24	14960	1496.0
1049	0	nan	0	nan
1050	32736	1309.44	16576	1657.6
1051	32368	1294.72	16576	1657.6
1052	29440	1177.6	14064	1406.4
1053	28096	1123.84	13376	1337.6
1054	37312	1492.48	19424	1942.4
1055	48064	1922.56	25120	2512.0
1056	45952	1838.08	23840	2384.0
1057	38544	1541.76	19184	1918.4
1058	46352	1854.08	24432	2443.2
1059	45696	1827.84	24416	2441.6
1060	41712	1668.48	22208	2220.8
1061	0	nan	0	nan
1062	36224	1448.96	19680	1968.0
1063	27568	1102.72	13040	1304.0
1064	31488	1259.52	16640	1664.0
1065	25520	1020.8	11232	1123.2
1066	23968	958.72	10096	1009.6
1067	23088	923.52	9584	958.4
1068	22944	917.76	9680	968.0
1069	22864	914.56	9632	963.2
1070	22688	907.52	9568	956.8
1071	21088	843.52	8832	883.2
1072	21312	852.48	9056	905.6
1073	24864	994.56	11184	1118.4
1074	24480	979.2	10896	1089.6
1075	24096	963.84	10656	1065.6
1076	23840	953.6	10448	1044.8
1077	24912	996.48	11120	1112.0
1078	25264	1010.56	11584	1158.4
1079	23504	940.16	10336	1033.6
1080	22944	917.76	9744	974.4
1081	22848	913.92	9968	996.8
1082	26608	1064.32	12752	1275.2
1083	26864	1074.56	12576	1257.6
1084	27152	1086.08	12560	1256.0
1085	27344	1093.76	12848	1284.8
1086	29120	1164.8	13728	1372.8
1087	30976	1239.04	15184	1518.4
1088	31968	1278.72	16240	1624.0
1089	41088	1643.52	21248	2124.8
1090	39760	1590.4	20656	2065.6
1091	38464	1538.56	19184	1918.4
1092	0	nan	0	nan
1093	41968	1678.72	22112	2211.2
1094	43760	1750.4	23408	2340.8
1095	37792	1511.68	19392	1939.2
1096	31360	1254.4	15328	1532.8
1097	38112	1524.48	19152	1915.2
1098	35376	1415.04	18048	1804.8
1099	34880	1395.2	18192	1819.2
1100	33360	1334.4	17200	1720.0
1101	27520	1100.8	13104	1310.4
1102	33072	1322.88	16512	1651.2
1103	28976	1159.04	13920	1392.0
1104	26080	1043.2	11808	1180.8
1105	23440	937.6	10000	1000.0
1106	24784	991.36	10992	1099.2
1107	25120	1004.8	11168	1116.8
1108	25920	1036.8	11328	1132.8
1109	26464	1058.56	11872	1187.2
1110	24192	967.68	10128	1012.8
1111	21184	847.36	9152	915.2
1112	22720	908.8	9616	961.6
1113	24240	969.6	10400	1040.0
1114	28784	1151.36	13312	1331.2
1115	33792	1351.68	16240	1624.0
1116	36912	1476.48	18352	1835.2
1117	29088	1163.52	14544	1454.4
1118	28736	1149.44	13856	1385.6
1119	29408	1176.32	14400	1440.0
1120	31600	1264.0	15600	1560.0
1121	27968	1118.72	13120	1312.0
1122	26496	1059.84	12672	1267.2
1123	0	nan	0	nan
1124	36800	1472.0	19264	1926.4
1125	0	nan	0	nan
1126	31072	1242.88	15920	1592.0
1127	32992	1319.68	17360	1736.0
1128	0	nan	0	nan
1129	25488	1019.52	12160	1216.0
1130	28976	1159.04	14672	1467.2
1131	0	nan	0	nan
1132	28544	1141.76	14352	1435.2
1133	30208	1208.32	15488	1548.8
1134	27264	1090.56	13104	1310.4
1135	29072	1162.88	14064	1406.4
1136	28576	1143.04	13984	1398.4
1137	25792	1031.68	12000	1200.0
1138	25584	1023.36	11712	1171.2
1139	22976	919.04	9712	971.2
1140	23760	950.4	10352	1035.2
1141	27520	1100.8	13008	1300.8
1142	25168	1006.72	11696	1169.6
1143	23472	938.88	10688	1068.8
1144	26368	1054.72	12448	1244.8
1145	25952	1038.08	12560	1256.0
1146	24096	963.84	10864	1086.4
1147	26800	1072.0	12784	1278.4
1148	30688	1227.52	15616	1561.6
1149	27616	1104.64	13248	1324.8
1150	35360	1414.4	18144	1814.4
1151	39968	1598.72	21200	2120.0
1152	34736	1389.44	18448	1844.8
1153	38768	1550.72	21744	2174.4
1154	36352	1454.08	20240	2024.0
1155	33456	1338.24	17968	1796.8
1156	32416	1296.64	17552	1755.2
1157	29168	1166.72	14768	1476.8
1158	28256	1130.24	13712	1371.2
1159	32288	1291.52	16816	1681.6
1160	32176	1287.04	17248	1724.8
1161	32416	1296.64	17376	1737.6
1162	34448	1377.92	18736	1873.6
1163	36048	1441.92	19648	1964.8
1164	45184	1807.36	25200	2520.0
1165	49696	1987.84	27120	2712.0
1166	39568	1582.72	19472	1947.2
1167	29232	1169.28	13152	1315.2
1168	27504	1100.16	12448	1244.8
1169	27568	1102.72	13168	1316.8
1170	33040	1321.6	15328	1532.8
1171	0	nan	0	nan
1172	25152	1006.08	11024	1102.4
1173	25168	1006.72	10992	1099.2
1174	21648	865.92	9184	918.4
1175	21200	848.0	8880	888.0
1176	0	nan	0	nan
1177	0	nan	0	nan
1178	0	nan	0	nan
1179	0	nan	0	nan
1180	0	nan	0	nan
1181	0	nan	0	nan
1182	0	nan	0	nan
1183	0	nan	0	nan
1184	0	nan	0	nan
1185	0	nan	0	nan
1186	0	nan	0	nan
1187	0	nan	0	nan
1188	0	nan	0	nan
1189	0	nan	0	nan
1190	0	nan	0	nan
1191	0	nan	0	nan
1192	19504	780.16	8368	836.8
1193	22624	904.96	10080	1008.0
1194	24976	999.04	11472	1147.2
1195	31600	1264.0	16480	1648.0
1196	28864	1154.56	14480	1448.0
1197	27168	1086.72	12976	1297.6
1198	26064	1042.56	12048	1204.8
1199	24336	973.44	10784	1078.4
1200	23120	924.8	9936	993.6
1201	24704	988.16	10912	1091.2
1202	23488	939.52	10400	1040.0
1203	21232	849.28	8928	892.8
1204	23728	949.12	10352	1035.2
1205	24928	997.12	11552	1155.2
1206	24656	986.24	11248	1124.8
1207	22848	913.92	10112	1011.2
1208	24176	967.04	10960	1096.0
1209	24944	997.76	11312	1131.2
1210	24736	989.44	11360	1136.0
1211	0	nan	0	nan
1212	26400	1056.0	11968	1196.8
1213	0	nan	0	nan
1214	27104	1084.16	13552	1355.2
1215	29600	1184.0	15552	1555.2
1216	36736	1469.44	20384	2038.4
1217	30176	1207.04	15584	1558.4
1218	31392	1255.68	15296	1529.6
1219	30608	1224.32	15712	1571.2
1220	36880	1475.2	19984	1998.4
1221	35600	1424.0	18880	1888.0
1222	27984	1119.36	13280	1328.0
1223	30848	1233.92	15760	1576.0
1224	26496	1059.84	12688	1268.8
1225	24880	995.2	11136	1113.6
1226	0	nan	0	nan
1227	22912	916.48	9616	961.6
1228	21440	857.6	8960	896.0
1229	22880	915.2	9856	985.6
1230	26320	1052.8	12224	1222.4
1231	28448	1137.92	13872	1387.2
1232	25824	1032.96	11824	1182.4
1233	32176	1287.04	15840	1584.0
1234	24160	966.4	10464	1046.4
1235	28384	1135.36	13984	1398.4
1236	26064	1042.56	12112	1211.2
1237	26096	1043.84	12096	1209.6
1238	31392	1255.68	15536	1553.6
1239	29872	1194.88	14976	1497.6
1240	30992	1239.68	15632	1563.2
1241	34432	1377.28	17824	1782.4
1242	31344	1253.76	15392	1539.2
1243	33712	1348.48	17296	1729.6
1244	31488	1259.52	16240	1624.0
1245	34464	1378.56	18016	1801.6
1246	36288	1451.52	18304	1830.4
1247	39312	1572.48	20416	2041.6
1248	43328	1733.12	22416	2241.6
1249	44512	1780.48	23072	2307.2
1250	44880	1795.2	23872	2387.2
1251	46256	1850.24	24544	2454.4
1252	38272	1530.88	20512	2051.2
1253	37200	1488.0	19952	1995.2
1254	33008	1320.32	17488	1748.8
1255	29408	1176.32	14992	1499.2
1256	25696	1027.84	11968	1196.8
1257	24656	986.24	10544	1054.4
1258	26384	1055.36	12048	1204.8
1259	27968	1118.72	13328	1332.8
1260	29616	1184.64	14304	1430.4
1261	28480	1139.2	13712	1371.2
1262	35696	1427.84	17520	1752.0
1263	42112	1684.48	21264	2126.4
1264	34304	1372.16	16624	1662.4
1265	37744	1509.76	19744	1974.4
1266	36128	1445.12	18432	1843.2
1267	34048	1361.92	17408	1740.8
1268	28016	1120.64	13792	1379.2
1269	31056	1242.24	15328	1532.8
1270	32016	1280.64	15984	1598.4
1271	30784	1231.36	15168	1516.8
1272	36368	1454.72	18784	1878.4
1273	33232	1329.28	17280	1728.0
1274	33872	1354.88	17200	1720.0
1275	35792	1431.68	18384	1838.4
1276	33376	1335.04	16752	1675.2
1277	31440	1257.6	15744	1574.4
1278	43040	1721.6	22576	2257.6
1279	44512	1780.48	23568	2356.8
1280	47952	1918.08	25728	2572.8
1281	46896	1875.84	24304	2430.4
1282	45856	1834.24	23872	2387.2
1283	45216	1808.64	23760	2376.0
1284	48464	1938.56	26000	2600.0
1285	49072	1962.88	26512	2651.2
1286	42464	1698.56	22816	2281.6
1287	35008	1400.32	17520	1752.0
1288	27232	1089.28	12448	1244.8
1289	31456	1258.24	14720	1472.0
1290	32672	1306.88	15488	1548.8
1291	35456	1418.24	17856	1785.6
1292	28448	1137.92	13808	1380.8
1293	23936	957.44	10160	1016.0
1294	29264	1170.56	13968	1396.8
1295	34784	1391.36	16960	1696.0
1296	36192	1447.68	18640	1864.0
1297	41312	1652.48	22368	2236.8
1298	38944	1557.76	20480	2048.0
1299	39760	1590.4	21184	2118.4
1300	37792	1511.68	20160	2016.0
1301	37888	1515.52	20304	2030.4
1302	37536	1501.44	20864	2086.4
1303	36784	1471.36	20144	2014.4
1304	40272	1610.88	21952	2195.2
1305	38240	1529.6	20416	2041.6
1306	38080	1523.2	19744	1974.4
1307	38800	1552.0	20304	2030.4
1308	0	nan	0	nan
1309	0	nan	0	nan
1310	41664	1666.56	22768	2276.8
1311	38848	1553.92	21776	2177.6
1312	42000	1680.0	22656	2265.6
1313	43600	1744.0	23488	2348.8
1314	46160	1846.4	24912	2491.2
1315	43808	1752.32	22960	2296.0
1316	49616	1984.64	27024	2702.4
1317	46816	1872.64	25360	2536.0
1318	38944	1557.76	19568	1956.8
1319	37392	1495.68	18688	1868.8
1320	30608	1224.32	14976	1497.6
1321	35024	1400.96	16784	1678.4
1322	34544	1381.76	16624	1662.4
1323	37168	1486.72	18160	1816.0
1324	38752	1550.08	19648	1964.8
1325	33264	1330.56	16768	1676.8
1326	35440	1417.6	17808	1780.8
1327	36256	1450.24	18288	1828.8
1328	29504	1180.16	14736	1473.6
1329	42640	1705.6	22496	2249.6
1330	40160	1606.4	20976	2097.6
1331	38208	1528.32	19664	1966.4
1332	35168	1406.72	17872	1787.2
1333	33056	1322.24	17392	1739.2
1334	27504	1100.16	13008	1300.8
1335	28560	1142.4	13712	1371.2
1336	25968	1038.72	11696	1169.6
1337	28368	1134.72	13616	1361.6
1338	27952	1118.08	13232	1323.2
1339	29456	1178.24	14224	1422.4
1340	26640	1065.6	12560	1256.0
1341	29568	1182.72	14880	1488.0
1342	31776	1271.04	16272	1627.2
1343	34800	1392.0	18352	1835.2
1344	36448	1457.92	18592	1859.2
1345	41536	1661.44	21680	2168.0
1346	35904	1436.16	17328	1732.8
1347	31104	1244.16	14304	1430.4
1348	24800	992.0	10976	1097.6
1349	25920	1036.8	11712	1171.2
1350	29152	1166.08	14224	1422.4
1351	34000	1360.0	16848	1684.8
1352	29328	1173.12	14192	1419.2
1353	26832	1073.28	12416	1241.6
1354	26704	1068.16	12480	1248.0
1355	25904	1036.16	11936	1193.6
1356	32384	1295.36	16016	1601.6
1357	32096	1283.84	15680	1568.0
1358	39296	1571.84	20992	2099.2
1359	38192	1527.68	19744	1974.4
1360	42624	1704.96	22976	2297.6
1361	39040	1561.6	20976	2097.6
1362	40032	1601.28	21856	2185.6
1363	42560	1702.4	22304	2230.4
1364	38160	1526.4	21024	2102.4
1365	33232	1329.28	17424	1742.4
1366	37904	1516.16	20064	2006.4
1367	36368	1454.72	19072	1907.2
1368	35632	1425.28	18384	1838.4
1369	30688	1227.52	15120	1512.0
1370	34960	1398.4	17488	1748.8
1371	34848	1393.92	17360	1736.0
1372	32464	1298.56	16320	1632.0
1373	34704	1388.16	17936	1793.6
1374	38736	1549.44	19072	1907.2
1375	36688	1467.52	18256	1825.6
1376	44912	1796.48	22320	2232.0
1377	42400	1696.0	21392	2139.2
1378	41728	1669.12	20768	2076.8
1379	38000	1520.0	19488	1948.8
1380	34512	1380.48	17152	1715.2
1381	34704	1388.16	18448	1844.8
1382	29040	1161.6	14672	1467.2
1383	38944	1557.76	20224	2022.4
1384	46672	1866.88	23760	2376.0
1385	30992	1239.68	14544	1454.4
1386	35152	1406.08	17104	1710.4
1387	30240	1209.6	14576	1457.6
1388	33136	1325.44	16256	1625.6
1389	27008	1080.32	12512	1251.2
1390	30352	1214.08	14608	1460.8
1391	23152	926.08	10080	1008.0
1392	22112	884.48	9184	918.4
1393	32000	1280.0	16320	1632.0
1394	35712	1428.48	18320	1832.0
1395	35632	1425.28	18080	1808.0
1396	37392	1495.68	20432	2043.2
1397	37072	1482.88	19792	1979.2
1398	41712	1668.48	22432	2243.2
1399	35872	1434.88	19360	1936.0
1400	35936	1437.44	19040	1904.0
1401	38752	1550.08	21536	2153.6
1402	29696	1187.84	14640	1464.0
1403	35120	1404.8	18944	1894.4
1404	32992	1319.68	16832	1683.2
1405	31264	1250.56	15472	1547.2
1406	32976	1319.04	16624	1662.4
1407	37520	1500.8	18816	1881.6
1408	34912	1396.48	17488	1748.8
1409	39568	1582.72	20592	2059.2
1410	40672	1626.88	20816	2081.6
1411	41152	1646.08	21776	2177.6
1412	42528	1701.12	22016	2201.6
1413	44688	1787.52	23024	2302.4
1414	42432	1697.28	22320	2232.0
1415	32624	1304.96	16416	1641.6
1416	35248	1409.92	17952	1795.2
1417	36176	1447.04	18016	1801.6
1418	42016	1680.64	20816	2081.6
1419	38384	1535.36	19344	1934.4
1420	34656	1386.24	17040	1704.0
1421	31744	1269.76	15152	1515.2
1422	35264	1410.56	17984	1798.4
1423	36896	1475.84	18000	1800.0
1424	33136	1325.44	16192	1619.2
1425	34720	1388.8	17728	1772.8
1426	24000	960.0	10176	1017.6
1427	42544	1701.76	22176	2217.6
1428	42384	1695.36	22528	2252.8
1429	35280	1411.2	18128	1812.8
1430	32624	1304.96	16640	1664.0
1431	30816	1232.64	15440	1544.0
1432	29008	1160.32	13408	1340.8
1433	31728	1269.12	13952	1395.2
1434	34960	1398.4	16080	1608.0
1435	37584	1503.36	18544	1854.4
1436	36880	1475.2	18912	1891.2
1437	34688	1387.52	17824	1782.4
1438	30016	1200.64	14992	1499.2
1439	28784	1151.36	14080	1408.0
1440	29424	1176.96	15104	1510.4
1441	0	nan	0	nan
1442	0	nan	0	nan
1443	32752	1310.08	17296	1729.6
1444	26768	1070.72	12720	1272.0
1445	30032	1201.28	14656	1465.6
1446	31664	1266.56	16272	1627.2
1447	36400	1456.0	19408	1940.8
1448	40896	1635.84	20080	2008.0
1449	41664	1666.56	20848	2084.8
1450	39024	1560.96	21184	2118.4
1451	39568	1582.72	20464	2046.4
1452	43936	1757.44	24000	2400.0
1453	41696	1667.84	22512	2251.2
1454	39920	1596.8	19808	1980.8
1455	34416	1376.64	16416	1641.6
1456	33136	1325.44	16320	1632.0
1457	25104	1004.16	10960	1096.0
1458	30976	1239.04	15056	1505.6
1459	32016	1280.64	16272	1627.2
1460	37440	1497.6	18432	1843.2
1461	35248	1409.92	16432	1643.2
1462	44512	1780.48	21456	2145.6
1463	34848	1393.92	15792	1579.2
1464	36816	1472.64	18160	1816.0
1465	34816	1392.64	17184	1718.4
1466	45248	1809.92	22928	2292.8
1467	40400	1616.0	20128	2012.8
1468	32112	1284.48	16368	1636.8
1469	29056	1162.24	13920	1392.0
1470	24176	967.04	10320	1032.0
1471	25504	1020.16	11328	1132.8
1472	25104	1004.16	11808	1180.8
1473	24544	981.76	11056	1105.6
1474	22880	915.2	9904	990.4
1475	22528	901.12	9344	934.4
1476	22240	889.6	9312	931.2
1477	24336	973.44	10288	1028.8
1478	24048	961.92	10448	1044.8
1479	25136	1005.44	11072	1107.2
1480	27200	1088.0	12704	1270.4
1481	24016	960.64	10928	1092.8
1482	28096	1123.84	14080	1408.0
1483	30096	1203.84	14608	1460.8
1484	29728	1189.12	14336	1433.6
1485	27040	1081.6	12896	1289.6
1486	28048	1121.92	13424	1342.4
1487	28432	1137.28	13472	1347.2
1488	32416	1296.64	15824	1582.4
1489	34720	1388.8	16448	1644.8
1490	36752	1470.08	17920	1792.0
1491	36624	1464.96	17872	1787.2
1492	34048	1361.92	16704	1670.4
1493	27952	1118.08	12912	1291.2
1494	46288	1851.52	23472	2347.2
1495	50896	2035.84	25344	2534.4
1496	39760	1590.4	18464	1846.4
1497	29072	1162.88	12752	1275.2
1498	25744	1029.76	11568	1156.8
1499	23968	958.72	10368	1036.8
1500	24496	979.84	11248	1124.8
1501	24192	967.68	10672	1067.2
1502	24608	984.32	11200	1120.0
1503	25056	1002.24	11184	1118.4
1504	23808	952.32	10128	1012.8
1505	23056	922.24	9776	977.6
1506	23168	926.72	9712	971.2
1507	26176	1047.04	12080	1208.0
1508	38752	1550.08	21184	2118.4
1509	0	nan	0	nan
1510	47584	1903.36	26976	2697.6
1511	52224	2088.96	29808	2980.8
1512	48864	1954.56	25968	2596.8
1513	39008	1560.32	19888	1988.8
1514	25760	1030.4	11872	1187.2
1515	26144	1045.76	11904	1190.4
1516	23584	943.36	10000	1000.0
1517	29616	1184.64	14560	1456.0
1518	30768	1230.72	15488	1548.8
1519	30800	1232.0	15120	1512.0
1520	34896	1395.84	18656	1865.6
1521	40128	1605.12	21888	2188.8
1522	39200	1568.0	21136	2113.6
1523	41568	1662.72	22368	2236.8
1524	34880	1395.2	18080	1808.0
1525	23328	933.12	10256	1025.6
1526	26096	1043.84	12576	1257.6
1527	26272	1050.88	12496	1249.6
1528	27728	1109.12	13296	1329.6
1529	28992	1159.68	14240	1424.0
1530	36368	1454.72	20000	2000.0
1531	29664	1186.56	14608	1460.8
1532	29664	1186.56	14416	1441.6
1533	31856	1274.24	15104	1510.4
1534	28224	1128.96	13024	1302.4
1535	24640	985.6	10560	1056.0
1536	23856	954.24	10384	1038.4
1537	22512	900.48	9552	955.2
1538	0	nan	0	nan
1539	23184	927.36	9984	998.4
1540	28512	1140.48	14288	1428.8
1541	23808	952.32	10432	1043.2
1542	24176	967.04	10688	1068.8
1543	24272	970.88	10624	1062.4
1544	25360	1014.4	10912	1091.2
1545	24640	985.6	10624	1062.4
1546	30720	1228.8	13872	1387.2
1547	32848	1313.92	15840	1584.0
1548	34080	1363.2	16688	1668.8
1549	37184	1487.36	18016	1801.6
1550	33296	1331.84	15776	1577.6
1551	26640	1065.6	11968	1196.8
1552	25920	1036.8	11984	1198.4
1553	23216	928.64	10016	1001.6
1554	22432	897.28	9808	980.8
1555	23136	925.44	9952	995.2
1556	22432	897.28	9408	940.8
1557	23088	923.52	9776	977.6
1558	23344	933.76	9792	979.2
1559	23216	928.64	10000	1000.0
1560	23776	951.04	10560	1056.0
1561	25936	1037.44	12320	1232.0
1562	28608	1144.32	14176	1417.6
1563	29216	1168.64	14320	1432.0
1564	27328	1093.12	13424	1342.4
1565	30320	1212.8	15056	1505.6
1566	31760	1270.4	15536	1553.6
1567	29344	1173.76	14320	1432.0
1568	28688	1147.52	14464	1446.4
1569	30048	1201.92	15232	1523.2
1570	29376	1175.04	14928	1492.8
1571	31568	1262.72	16288	1628.8
1572	32208	1288.32	16784	1678.4
1573	27552	1102.08	13472	1347.2
1574	30976	1239.04	15408	1540.8
1575	25264	1010.56	11280	1128.0
1576	22832	913.28	9840	984.0
1577	23328	933.12	9952	995.2
1578	23856	954.24	10384	1038.4
1579	26320	1052.8	12256	1225.6
1580	23840	953.6	10256	1025.6
1581	27344	1093.76	12944	1294.4
1582	30448	1217.92	14960	1496.0
1583	24144	965.76	10304	1030.4
1584	28016	1120.64	13216	1321.6
1585	39072	1562.88	20656	2065.6
1586	36048	1441.92	19136	1913.6
1587	34048	1361.92	17664	1766.4
1588	35552	1422.08	18800	1880.0
1589	30096	1203.84	15056	1505.6
1590	38032	1521.28	20144	2014.4
1591	39680	1587.2	20944	2094.4
1592	41776	1671.04	22176	2217.6
1593	35456	1418.24	17936	1793.6
1594	31216	1248.64	16096	1609.6
1595	25168	1006.72	11504	1150.4
1596	27616	1104.64	13344	1334.4
1597	25968	1038.72	12096	1209.6
1598	22544	901.76	9616	961.6
1599	20512	820.48	8672	867.2
1600	21136	845.44	8960	896.0
1601	25088	1003.52	11520	1152.0
1602	24624	984.96	11152	1115.2
1603	27472	1098.88	13136	1313.6
1604	23872	954.88	10544	1054.4
1605	24320	972.8	11056	1105.6
1606	22208	888.32	9600	960.0
1607	0	nan	0	nan
1608	22912	916.48	9968	996.8
1609	23776	951.04	10368	1036.8
1610	26480	1059.2	12240	1224.0
1611	33040	1321.6	16448	1644.8
1612	36096	1443.84	18384	1838.4
1613	31888	1275.52	15744	1574.4
1614	34880	1395.2	17824	1782.4
1615	44048	1761.92	23200	2320.0
1616	40800	1632.0	20784	2078.4
1617	0	nan	0	nan
1618	37600	1504.0	20832	2083.2
1619	36304	1452.16	19696	1969.6
1620	0	nan	0	nan
1621	37360	1494.4	19168	1916.8
1622	38160	1526.4	19904	1990.4
1623	33664	1346.56	16816	1681.6
1624	32736	1309.44	16400	1640.0
1625	33632	1345.28	16912	1691.2
1626	32416	1296.64	16304	1630.4
1627	38384	1535.36	18848	1884.8
1628	37072	1482.88	17792	1779.2
1629	24912	996.48	10752	1075.2
1630	24704	988.16	10336	1033.6
1631	42304	1692.16	21104	2110.4
1632	48336	1933.44	26736	2673.6
1633	49920	1996.8	26288	2628.8
1634	44720	1788.8	21952	2195.2
1635	37232	1489.28	17744	1774.4
1636	32960	1318.4	16160	1616.0
1637	31648	1265.92	15008	1500.8
1638	30064	1202.56	14800	1480.0
1639	26416	1056.64	12208	1220.8
1640	30384	1215.36	14992	1499.2
1641	30752	1230.08	14784	1478.4
1642	27600	1104.0	12944	1294.4
1643	25504	1020.16	11392	1139.2
1644	33200	1328.0	16304	1630.4
1645	42720	1708.8	22368	2236.8
1646	36208	1448.32	18128	1812.8
1647	35040	1401.6	17296	1729.6
1648	47584	1903.36	26704	2670.4
1649	48992	1959.68	27120	2712.0
1650	47616	1904.64	25024	2502.4
1651	46336	1853.44	24752	2475.2
1652	39344	1573.76	19664	1966.4
1653	48256	1930.24	25888	2588.8
1654	56656	2266.24	28976	2897.6
1655	51264	2050.56	28240	2824.0
1656	46128	1845.12	23392	2339.2
1657	41856	1674.24	20528	2052.8
1658	37408	1496.32	18672	1867.2
1659	38976	1559.04	19232	1923.2
1660	36048	1441.92	17520	1752.0
1661	33760	1350.4	16464	1646.4
1662	25856	1034.24	11840	1184.0
1663	33184	1327.36	17216	1721.6
1664	37056	1482.24	19632	1963.2
1665	35200	1408.0	18064	1806.4
1666	32048	1281.92	14720	1472.0
1667	24000	960.0	10064	1006.4
1668	32000	1280.0	14944	1494.4
1669	36272	1450.88	18016	1801.6
1670	41936	1677.44	20928	2092.8
1671	51120	2044.8	26704	2670.4
1672	56240	2249.6	30544	3054.4
1673	49824	1992.96	27600	2760.0
1674	49792	1991.68	27328	2732.8
1675	44496	1779.84	22224	2222.4
1676	44976	1799.04	23056	2305.6
1677	42624	1704.96	20816	2081.6
1678	40288	1611.52	19952	1995.2
1679	42048	1681.92	21904	2190.4
1680	40528	1621.12	21296	2129.6
1681	40032	1601.28	19856	1985.6
1682	34336	1373.44	17040	1704.0
1683	33152	1326.08	16672	1667.2
1684	31264	1250.56	15408	1540.8
1685	25696	1027.84	11184	1118.4
1686	27104	1084.16	12768	1276.8
1687	29824	1192.96	14560	1456.0
1688	24528	981.12	10688	1068.8
1689	23232	929.28	9824	982.4
1690	23072	922.88	9776	977.6
1691	23392	935.68	9776	977.6
1692	26496	1059.84	12432	1243.2
1693	32448	1297.92	16096	1609.6
1694	35280	1411.2	18240	1824.0
1695	36640	1465.6	19680	1968.0
1696	33056	1322.24	17040	1704.0
1697	28496	1139.84	14288	1428.8
1698	27440	1097.6	13168	1316.8
1699	27008	1080.32	12864	1286.4
1700	23232	929.28	10144	1014.4
1701	24432	977.28	10704	1070.4
1702	25136	1005.44	11488	1148.8
1703	24960	998.4	11152	1115.2
1704	25008	1000.32	11232	1123.2
1705	28112	1124.48	13184	1318.4
1706	26864	1074.56	12400	1240.0
1707	25040	1001.6	11232	1123.2
1708	25648	1025.92	11952	1195.2
1709	28608	1144.32	14176	1417.6
1710	28224	1128.96	13680	1368.0
1711	26400	1056.0	12160	1216.0
1712	25888	1035.52	12096	1209.6
1713	27152	1086.08	12784	1278.4
1714	27936	1117.44	12704	1270.4
1715	29056	1162.24	14304	1430.4
1716	31504	1260.16	15664	1566.4
1717	29488	1179.52	13872	1387.2
1718	27472	1098.88	13104	1310.4
1719	26112	1044.48	11984	1198.4
1720	23248	929.92	10096	1009.6
1721	24080	963.2	10752	1075.2
1722	24112	964.48	10352	1035.2
1723	28928	1157.12	14688	1468.8
1724	28432	1137.28	14048	1404.8
1725	33120	1324.8	17600	1760.0
1726	29216	1168.64	14832	1483.2
1727	0	nan	0	nan
1728	26720	1068.8	12800	1280.0
