# Supplementary material for: An epifluorescence microscope design for naturalistic behavior and cellular activity in freely moving Caenorhabditis elegans
Source: Nat Commun. 2026 May 19;17:4411. doi: 10.1038/s41467-026-72709-w (PMC13187321; doi:10.1038/s41467-026-72709-w)
Supplement: Supplementary file 8 — Source data [file 41467_2026_72709_MOESM8_ESM.zip › fig4 AWC/MMH214/BLUE_1.csv]

timestamp	X	Y
13:04:25.843732	26064.495750	25471.231125
13:04:26.038533	26067.067500	25467.421125
13:04:26.212397	26070.258375	25459.753500
13:04:26.391813	26073.496875	25452.038250
13:04:26.567496	26076.211500	25445.847000
13:04:26.778628	26078.354625	25438.941375
13:04:26.940458	26079.973875	25429.892625
13:04:27.131187	26081.593125	25420.701000
13:04:27.307071	26083.212375	25414.366875
13:04:27.470865	26084.831625	25409.652000
13:04:27.645765	26085.879375	25402.603500
13:04:27.809506	26086.403250	25395.031125
13:04:27.992358	26086.403250	25388.030250
13:04:28.174101	26086.927125	25387.315875
13:04:28.335023	26087.451000	25391.459250
13:04:28.498197	26088.546375	25397.841000
13:04:28.667586	26089.546500	25408.223250
13:04:28.833682	26089.546500	25422.510750
13:04:28.998165	26089.022625	25436.464875
13:04:29.164950	26087.403375	25451.181000
13:04:29.325916	26086.355625	25461.610875
13:04:29.495640	26085.831750	25470.231000
13:04:29.913618	26085.831750	25471.421625
13:04:30.014056	26094.451875	25460.277375
13:04:30.099409	26113.216125	25439.512875
13:04:30.184267	26137.981125	25414.843125
13:04:30.279615	26164.555875	25387.601625
13:04:30.365057	26190.416250	25362.693750
13:04:30.459948	26216.419500	25334.737875
13:04:30.557419	26246.042250	25307.067750
13:04:30.656972	26266.997250	25288.541625
13:04:30.757542	26273.474250	25284.064875
13:04:30.856270	26280.951375	25274.063625
13:04:30.955832	26302.525500	25250.775000
13:04:31.054158	26331.386250	25221.485625
13:04:31.156038	26360.723250	25192.434375
13:04:31.254958	26389.822125	25163.145000
13:04:31.358268	26419.444875	25133.808000
13:04:31.456571	26448.305625	25104.661500
13:04:31.556281	26477.118750	25076.372250
13:04:31.656040	26498.407125	25057.274625
13:04:31.768209	26504.931750	25053.559875
13:04:31.866781	26495.978250	25065.180375
13:04:31.985539	26466.498375	25096.231875
13:04:32.117178	26428.207875	25134.474750
13:04:32.295624	26377.106250	25179.289875
13:04:32.469466	26328.909750	25215.818250
13:04:32.637628	26285.237625	25245.202875
13:04:32.804018	26247.232875	25272.063375
13:04:32.976952	26214.514500	25295.447250
13:04:33.140822	26190.035250	25314.211500
13:04:33.315420	26168.699250	25332.451875
13:04:33.480298	26152.602000	25348.692000
13:04:33.643185	26141.791125	25362.027000
13:04:33.811470	26131.980375	25374.457125
13:04:33.990166	26124.884250	25382.743875
13:04:34.164520	26119.455000	25383.982125
13:04:34.326820	26114.549625	25382.791500
13:04:34.488254	26109.120375	25380.648375
13:04:34.652065	26103.119625	25375.790625
13:04:34.833296	26096.595000	25370.266125
13:04:34.996854	26090.594250	25363.884375
13:04:35.176951	26084.545875	25357.597875
13:04:35.339232	26078.068875	25352.121000
13:04:35.505041	26070.448875	25347.215625
13:04:35.670757	26062.828875	25344.501000
13:04:35.851061	26057.399625	25342.357875
13:04:36.012955	26051.970375	25340.214750
13:04:36.175332	26049.255750	25338.214500
13:04:36.340567	26048.731875	25337.833500
13:04:36.503447	26049.255750	25338.166875
13:04:36.678638	26051.398875	25339.548000
13:04:36.840454	26055.208875	25341.643500
13:04:37.004786	26059.018875	25343.786625
13:04:37.171133	26061.733500	25345.120125
13:04:37.347925	26064.972000	25347.263250
13:04:37.529164	26069.305875	25350.692250
13:04:37.706936	26074.735125	25355.597625
13:04:37.870258	26081.259750	25362.455625
13:04:38.031645	26087.260500	25371.694875
13:04:38.193967	26093.785125	25382.362875
13:04:38.368790	26099.214375	25393.935750
13:04:38.543555	26104.119750	25406.985000
13:04:38.709586	26109.025125	25420.510500
13:04:38.876050	26112.263625	25435.036125
13:04:39.037389	26113.882875	25449.323625
13:04:39.203150	26114.930625	25464.420750
13:04:39.379490	26114.930625	25477.708125
13:04:39.555849	26113.882875	25491.328875
13:04:39.734590	26111.692125	25504.759125
13:04:39.899396	26109.025125	25516.808250
13:04:40.075195	26106.310500	25526.333250
13:04:40.265837	26105.262750	25529.857500
13:04:40.440764	26102.548125	25533.286500
13:04:40.608736	26099.309625	25538.763375
13:04:40.783837	26094.404250	25545.240375
13:04:40.949621	26087.879625	25551.955500
13:04:41.124431	26080.783500	25559.813625
13:04:41.299788	26074.258875	25567.386000
13:04:41.480610	26067.162750	25574.958375
13:04:41.655918	26060.066625	25582.006875
13:04:41.821216	26052.446625	25588.912500
13:04:41.987969	26045.350500	25595.151375
13:04:42.150980	26039.921250	25599.437625
13:04:42.317603	26035.587375	25602.104625
13:04:42.479352	26032.348875	25603.581000
13:04:42.639646	26030.205750	25603.866750
13:04:42.801984	26029.158000	25603.485750
13:04:42.968195	26029.681875	25601.485500
13:04:43.133051	26032.968000	25596.484875
13:04:43.296393	26036.730375	25591.055625
13:04:43.458619	26040.540375	25586.150250
13:04:43.634557	26044.350375	25581.197250
13:04:43.798136	26048.684250	25575.768000
13:04:43.976487	26053.589625	25568.100375
13:04:44.141282	26058.495000	25559.670750
13:04:44.316096	26063.400375	25550.526750
13:04:44.494819	26067.734250	25540.811250
13:04:44.661148	26070.972750	25535.286750
13:04:44.822453	26073.687375	25533.191250
13:04:44.984279	26073.687375	25535.191500
13:04:45.152051	26072.068125	25540.144500
13:04:45.342811	26069.353500	25546.478625
13:04:45.518626	26065.019625	25554.098625
13:04:45.679423	26058.495000	25562.528250
13:04:45.844152	26051.398875	25571.434125
13:04:46.009947	26043.207375	25581.244875
13:04:46.172213	26034.492000	25592.627250
13:04:46.334546	26026.300500	25603.057125
13:04:46.494387	26018.109000	25611.963000
13:04:46.673154	26012.108250	25617.535125
13:04:46.834417	26008.298250	25619.678250
13:04:47.008391	26004.488250	25621.821375
13:04:47.183992	25999.059000	25627.393500
13:04:47.349275	25993.058250	25633.537125
13:04:47.534152	25986.533625	25641.300000
13:04:47.696955	25979.437500	25648.872375
13:04:47.887139	25971.246000	25657.444875
13:04:48.061617	25961.435250	25666.541250
13:04:48.239287	25950.529125	25676.161500
13:04:48.408165	25939.051500	25684.495875
13:04:48.571942	25927.097625	25691.496750
13:04:48.746568	25915.096125	25696.449750
13:04:48.914015	25902.570750	25701.164625
13:04:49.081347	25890.045375	25703.974500
13:04:49.249169	25878.663000	25705.308000
13:04:49.424043	25867.756875	25706.784375
13:04:49.590794	25857.946125	25707.070125
13:04:49.764651	25848.659250	25707.070125
13:04:49.943450	25839.896250	25706.689125
13:04:50.107298	25835.038500	25706.070000
13:04:50.284076	25833.990750	25705.355625
13:04:50.463858	25835.610000	25704.688875
13:04:50.626638	25838.848500	25703.403000
13:04:50.821430	25844.277750	25701.212250
13:04:50.984295	25851.373875	25699.212000
13:04:51.150113	25859.565375	25697.068875
13:04:51.316833	25868.852250	25694.401875
13:04:51.478464	25878.663000	25691.544375
13:04:51.652394	25887.378375	25687.972500
13:04:51.861073	25896.093750	25684.400625
13:04:52.022511	25904.809125	25679.781000
13:04:52.190768	25913.524500	25674.875625
13:04:52.365974	25922.239875	25669.255875
13:04:52.543303	25930.431375	25661.635875
13:04:52.709520	25938.051375	25653.349125
13:04:52.885422	25944.052125	25645.395750
13:04:53.044179	25947.862125	25638.537750
13:04:53.205606	25952.767500	25630.203375
13:04:53.371849	25957.672875	25624.678875
13:04:53.534217	25961.482875	25621.249875
13:04:53.709006	25963.626000	25616.868375
13:04:53.873985	25963.626000	25612.820250
13:04:54.034615	25964.149875	25609.391250
13:04:54.195955	25965.769125	25608.010125
13:04:54.362378	25970.674500	25608.534000
13:04:54.536466	25975.579875	25610.058000
13:04:54.702065	25978.818375	25610.296125
13:04:54.878637	25980.961500	25610.677125
13:04:55.036987	25982.580750	25610.962875
13:04:55.211395	25983.628500	25610.486625
13:04:55.373121	25983.628500	25609.248375
13:04:55.532447	25982.580750	25606.438500
13:04:55.694328	25980.437625	25602.247500
13:04:55.869621	25978.294500	25597.961250
13:04:56.034466	25977.770625	25596.627750
13:04:56.212913	25980.485250	25598.723250
13:04:56.375544	25984.866750	25602.247500
13:04:56.541990	25988.629125	25606.390875
13:04:56.703786	25992.439125	25610.629500
13:04:56.879467	26001.154500	25616.963625
13:04:57.069757	25996.820625	25622.631000
13:04:57.233125	25991.391375	25627.345875
13:04:57.395412	25985.390625	25632.156000
13:04:57.559713	25980.485250	25636.394625
13:04:57.734559	25976.151375	25639.966500
13:04:57.913295	25974.532125	25640.204625
13:04:58.076453	25974.008250	25639.871250
13:04:58.253466	25974.532125	25639.156875
13:04:58.415667	25975.579875	25637.823375
13:04:58.593964	25977.199125	25635.727875
13:04:58.756214	25978.818375	25632.298875
13:04:58.931651	25980.437625	25628.679375
13:04:59.110753	25980.437625	25626.012375
13:04:59.275711	25979.913750	25623.916875
13:04:59.437516	25978.294500	25621.202250
13:04:59.612329	25977.770625	25620.487875
13:04:59.779220	25978.294500	25622.535750
13:04:59.946004	25978.818375	25625.250375
13:05:00.108793	25978.294500	25628.060250
13:05:00.283660	25976.675250	25630.917750
13:05:00.445415	25974.532125	25634.251500
13:05:00.606882	25971.817500	25638.490125
13:05:00.786310	25967.436000	25643.395500
13:05:00.961209	25963.149750	25648.300875
13:05:01.122670	25958.244375	25653.825375
13:05:01.301315	25955.529750	25657.206750
13:05:01.464694	25953.910500	25658.635500
13:05:01.639888	25952.291250	25659.302250
13:05:01.818769	25952.338875	25657.968750
13:05:01.981613	25954.434375	25653.825375
13:05:02.145406	25957.672875	25648.872375
13:05:02.345146	25960.911375	25643.395500
13:05:02.506961	25964.149875	25637.061375
13:05:02.684254	25967.959875	25630.108125
13:05:02.852095	25970.674500	25622.440500
13:05:03.013894	25972.817625	25614.772875
13:05:03.182300	25973.341500	25614.010875
13:05:03.346442	25972.817625	25616.820750
13:05:03.512761	25971.769875	25620.964125
13:05:03.678410	25970.150625	25627.298250
13:05:03.840439	25967.436000	25634.918250
13:05:04.003692	25964.197500	25644.014625
13:05:04.173105	25960.387500	25653.158625
13:05:04.335929	25955.482125	25662.255000
13:05:04.516951	25950.576750	25672.018125
13:05:04.691897	25944.576000	25681.828875
13:05:04.870680	25938.051375	25691.639625
13:05:05.064488	25930.907625	25700.688375
13:05:05.228900	25922.763750	25710.356250
13:05:05.397596	25913.476875	25719.738375
13:05:05.562479	25901.951625	25727.882250
13:05:05.740332	25889.950125	25735.597500
13:05:05.914602	25877.424750	25742.550750
13:05:06.076912	25864.947000	25747.360875
13:05:06.236655	25853.040750	25752.266250
13:05:06.399243	25841.134500	25757.028750
13:05:06.565699	25830.228375	25760.505375
13:05:06.743161	25821.513000	25763.362875
13:05:06.920357	25813.321500	25765.506000
13:05:07.088512	25807.892250	25765.744125
13:05:07.251441	25804.653750	25765.744125
13:05:07.416806	25801.415250	25765.744125
13:05:07.593165	25798.700625	25766.220375
13:05:07.774305	25793.795250	25767.506250
13:05:07.940164	25786.699125	25769.554125
13:05:08.102107	25778.507625	25772.268750
13:05:08.270275	25770.316125	25774.411875
13:05:08.447854	25762.124625	25777.269375
13:05:08.609925	25752.313875	25781.317500
13:05:08.772704	25741.407750	25786.937250
13:05:08.939528	25731.644625	25793.128500
13:05:09.106379	25721.262375	25800.177000
13:05:09.281169	25712.547000	25806.558750
13:05:09.443005	25704.307875	25812.702375
13:05:09.607563	25696.164000	25820.417625
13:05:09.774540	25687.972500	25828.037625
13:05:09.938315	25679.781000	25835.038500
13:05:10.102550	25671.589500	25842.658500
13:05:10.265565	25663.969500	25848.992625
13:05:10.428910	25656.873375	25854.517125
13:05:10.591689	25651.444125	25858.041375
13:05:10.758204	25649.301000	25858.374750
13:05:10.921270	25648.253250	25858.041375
13:05:11.098552	25648.777125	25855.945875
13:05:11.280831	25650.396375	25853.183625
13:05:11.455759	25652.539500	25849.611750
13:05:11.615972	25654.682625	25845.563625
13:05:11.778031	25657.397250	25842.039375
13:05:11.953512	25661.731125	25838.467500
13:05:12.129802	25666.636500	25835.657625
13:05:12.308178	25672.113375	25833.657375
13:05:12.471435	25678.590375	25832.371500
13:05:12.634897	25683.495750	25830.228375
13:05:12.794065	25687.829625	25828.799625
13:05:12.971790	25691.068125	25828.132875
13:05:13.135684	25693.782750	25827.513750
13:05:13.297898	25695.402000	25826.847000
13:05:13.460282	25694.354250	25825.418250
13:05:13.621581	25691.592000	25824.037125
13:05:13.788542	25687.829625	25823.418000
13:05:13.950824	25682.876625	25822.751250
13:05:14.112606	25678.018875	25822.417875
13:05:14.281859	25673.113500	25822.417875
13:05:14.446766	25667.684250	25822.417875
13:05:14.623413	25662.255000	25822.751250
13:05:14.816230	25656.825750	25823.370375
13:05:14.997394	25652.444250	25824.180000
13:05:15.165292	25648.681875	25825.465875
13:05:15.325149	25644.348000	25826.894625
13:05:15.486399	25638.918750	25828.275750
13:05:15.661663	25632.394125	25829.704500
13:05:15.823570	25625.869500	25831.800000
13:05:15.984750	25619.344875	25833.800250
13:05:16.162108	25613.915625	25835.229000
13:05:16.322992	25607.914875	25836.514875
13:05:16.486176	25600.818750	25838.705625
13:05:16.652029	25592.627250	25841.372625
13:05:16.816299	25583.911875	25844.134875
13:05:16.994460	25575.720375	25847.706750
13:05:17.169928	25566.433500	25851.993000
13:05:17.333209	25555.527375	25857.374625
13:05:17.500102	25544.097375	25864.375500
13:05:17.663412	25532.667375	25871.328750
13:05:17.827989	25520.713500	25879.710750
13:05:18.005041	25507.711875	25888.854750
13:05:18.170264	25495.234125	25897.141500
13:05:18.333077	25483.280250	25905.618750
13:05:18.514386	25471.469250	25914.667500
13:05:18.689026	25460.563125	25925.335500
13:05:18.853414	25451.276250	25933.527000
13:05:19.032821	25442.560875	25939.480125
13:05:19.207554	25437.655500	25939.051500
13:05:19.370657	25434.940875	25936.384500
13:05:19.534902	25432.226250	25932.955500
13:05:19.697668	25432.226250	25928.050125
13:05:19.863043	25433.845500	25921.144500
13:05:20.023837	25435.988625	25914.096000
13:05:20.186246	25435.988625	25911.286125
13:05:20.351580	25434.369375	25913.429250
13:05:20.526759	25431.654750	25916.953500
13:05:20.717913	25428.940125	25921.954125
13:05:20.895967	25425.130125	25930.812375
13:05:21.070294	25421.320125	25940.051625
13:05:21.228991	25417.510125	25948.386000
13:05:21.394812	25414.795500	25953.862875
13:05:21.579122	25410.985500	25961.530500
13:05:21.745023	25406.651625	25971.341250
13:05:21.909744	25402.841625	25981.056750
13:05:22.086931	25400.698500	25983.152250
13:05:22.267482	25400.174625	25979.770875
13:05:22.428828	25399.650750	25975.484625
13:05:22.610094	25399.079250	25970.531625
13:05:22.793734	25398.603000	25967.197875
13:05:22.968606	25399.650750	25961.387625
13:05:23.130359	25401.270000	25955.386875
13:05:23.305657	25403.413125	25948.338375
13:05:23.467588	25404.460875	25944.814125
13:05:23.642317	25404.460875	25944.337875
13:05:23.820617	25403.937000	25946.385750
13:05:23.995407	25402.889250	25952.053125
13:05:24.156761	25401.270000	25961.530500
13:05:24.339015	25400.222250	25973.436750
13:05:24.532894	25399.174500	25985.390625
13:05:24.694678	25398.126750	25996.725375
13:05:24.887351	25397.602875	26007.679125
13:05:25.062707	25397.079000	26018.871000
13:05:25.228997	25396.555125	26031.586875
13:05:25.394865	25396.555125	26047.493625
13:05:25.557068	25396.555125	26062.971750
13:05:25.722522	25397.602875	26080.069125
13:05:25.885335	25398.650625	26095.356750
13:05:26.063160	25400.269875	26108.691750
13:05:26.237322	25402.413000	26123.836500
13:05:26.401798	25406.223000	26138.409750
13:05:26.575390	25411.128375	26154.078375
13:05:26.743421	25417.129125	26168.556375
13:05:26.906256	25424.225250	26183.224875
13:05:27.068901	25432.416750	26197.369500
13:05:27.232887	25441.132125	26211.228375
13:05:27.396258	25450.942875	26223.991875
13:05:27.557606	25461.753750	26236.136250
13:05:27.720905	25473.660000	26248.280625
13:05:27.894571	25485.613875	26259.329625
13:05:28.077016	25498.186875	26268.997500
13:05:28.238995	25510.664625	26277.998625
13:05:28.405068	25524.666375	26286.333000
13:05:28.579889	25537.668000	26294.238750
13:05:28.747058	25550.717250	26301.763500
13:05:28.909550	25565.385750	26308.669125
13:05:29.084405	25581.483000	26315.812875
13:05:29.274915	25597.199250	26322.718500
13:05:29.466653	25612.486875	26329.624125
13:05:29.660305	25627.203000	26335.910625
13:05:29.839028	25642.204875	26341.435125
13:05:30.012873	25656.254250	26346.388125
13:05:30.186624	25668.779625	26351.341125
13:05:30.360213	25681.876500	26354.055750
13:05:30.542310	25695.973500	26356.627500
13:05:30.704074	25706.355750	26358.770625
13:05:30.865945	25714.452000	26361.628125
13:05:31.040738	25723.167375	26364.390375
13:05:31.220469	25734.073500	26365.819125
13:05:31.399281	25741.693500	26367.105000
13:05:31.566082	25741.693500	26368.390875
13:05:31.727951	25739.550375	26369.819625
13:05:31.902763	25735.740375	26371.296000
13:05:32.066942	25732.501875	26371.915125
13:05:32.228372	25728.691875	26372.581875
13:05:32.393619	25728.691875	26372.867625
13:05:32.556042	25731.930375	26372.534250
13:05:32.730831	25736.264250	26371.772250
13:05:32.906654	25741.693500	26371.105500
13:05:33.081342	25747.694250	26369.772000
13:05:33.255590	25754.218875	26367.009750
13:05:33.416943	25760.743500	26364.247500
13:05:33.594862	25767.268125	26360.818500
13:05:33.769582	25773.792750	26357.294250
13:05:33.961337	25780.888875	26353.008000
13:05:34.121136	25787.413500	26347.531125
13:05:34.286939	25793.938125	26340.625500
13:05:34.448939	25799.986500	26334.291375
13:05:34.614550	25806.463500	26328.052500
13:05:34.774806	25811.368875	26323.909125
13:05:34.951208	25816.274250	26319.527625
13:05:35.114131	25820.608125	26313.336375
13:05:35.275858	25824.942000	26307.859500
13:05:35.453667	25829.275875	26301.573000
13:05:35.628401	25833.085875	26293.714875
13:05:35.790390	25836.324375	26285.475750
13:05:35.953224	25839.562875	26278.570125
13:05:36.117972	25842.277500	26270.854875
13:05:36.278844	25843.896750	26263.854000
13:05:36.440616	25844.944500	26257.472250
13:05:36.615635	25845.468375	26250.566625
13:05:36.781680	25845.992250	26245.137375
13:05:36.958133	25845.468375	26238.708000
13:05:37.122284	25844.944500	26232.516750
13:05:37.296598	25843.896750	26226.182625
13:05:37.458661	25841.753625	26219.991375
13:05:37.623274	25839.610500	26213.657250
13:05:37.785638	25836.895875	26207.275500
13:05:37.949217	25832.562000	26201.084250
13:05:38.115820	25827.656625	26194.178625
13:05:38.276968	25821.132000	26187.177750
13:05:38.439327	25813.512000	26179.557750
13:05:38.602214	25805.320500	26172.556875
13:05:38.779941	25797.700500	26165.460750
13:05:38.954649	25788.985125	26158.555125
13:05:39.119496	25778.602875	26151.030375
13:05:39.294809	25766.601375	26143.267500
13:05:39.460573	25753.599750	26135.647500
13:05:39.636581	25740.026625	26127.932250
13:05:39.812565	25726.453500	26120.883750
13:05:40.003089	25713.404250	26115.359250
13:05:40.166940	25699.640625	26111.263500
13:05:40.343333	25684.543500	26106.310500
13:05:40.505015	25669.922625	26102.976750
13:05:40.679937	25654.301625	26101.452750
13:05:40.842702	25639.252125	26101.214625
13:05:41.005508	25624.155000	26101.500375
13:05:41.186281	25610.534250	26103.691125
13:05:41.363259	25596.961125	26107.072500
13:05:41.525410	25583.245125	26110.692000
13:05:41.689155	25569.862500	26114.073375
13:05:41.852616	25557.480000	26118.931125
13:05:42.014403	25544.573625	26125.170000
13:05:42.176154	25531.810125	26133.647250
13:05:42.337003	25518.903750	26142.600750
13:05:42.499857	25506.997500	26151.030375
13:05:42.674126	25496.186625	26158.888500
13:05:42.835467	25484.756625	26167.794375
13:05:43.014658	25473.326625	26178.367125
13:05:43.173638	25462.944375	26187.368250
13:05:43.334965	25452.609750	26198.274375
13:05:43.502834	25441.751250	26209.085250
13:05:43.676994	25433.035875	26218.800750
13:05:43.837405	25424.320500	26229.421125
13:05:44.006278	25417.224375	26239.565250
13:05:44.168331	25412.319000	26248.661625
13:05:44.345349	25407.366000	26257.853250
13:05:44.520690	25403.603625	26266.235250
13:05:44.698938	25400.889000	26273.093250
13:05:44.863351	25398.745875	26281.475250
13:05:45.027948	25397.126625	26292.095625
13:05:45.194920	25397.650500	26302.382625
13:05:45.358658	25398.174375	26310.145500
13:05:45.533634	25397.650500	26316.479625
13:05:45.710342	25395.507375	26316.384375
13:05:45.874162	25392.792750	26312.955375
13:05:46.041125	25390.078125	26307.383250
13:05:46.208786	25388.458875	26299.715625
13:05:46.369082	25386.839625	26292.714750
13:05:46.544484	25385.220375	26286.428250
13:05:46.722219	25383.601125	26283.332625
13:05:46.896990	25381.981875	26283.808875
13:05:47.060540	25380.362625	26286.428250
13:05:47.225603	25378.743375	26289.857250
13:05:47.401095	25377.695625	26294.905500
13:05:47.565212	25377.171750	26300.382375
13:05:47.724528	25376.647875	26306.668875
13:05:47.887725	25376.647875	26312.193375
13:05:48.049687	25377.695625	26317.003500
13:05:48.224618	25379.314875	26321.956500
13:05:48.388332	25381.458000	26326.766625
13:05:48.555119	25383.601125	26330.386125
13:05:48.746055	25386.315750	26333.815125
13:05:48.906720	25389.554250	26337.291750
13:05:49.081480	25393.364250	26339.482500
13:05:49.258234	25397.698125	26340.625500
13:05:49.436129	25402.651125	26340.625500
13:05:49.597538	25407.508875	26339.292000
13:05:49.760658	25412.414250	26337.196500
13:05:49.923615	25417.843500	26334.434250
13:05:50.088245	25422.748875	26331.005250
13:05:50.250154	25427.082750	26326.766625
13:05:50.412923	25431.416625	26322.623250
13:05:50.588742	25435.226625	26318.337000
13:05:50.752607	25438.465125	26314.193625
13:05:50.950795	25441.703625	26309.383500
13:05:51.114157	25444.942125	26303.763750
13:05:51.282013	25447.656750	26297.524875
13:05:51.472717	25449.799875	26293.048125
13:05:51.639278	25451.943000	26289.809625
13:05:51.805374	25453.562250	26287.714125
13:05:51.968542	25454.610000	26285.666250
13:05:52.136918	25455.133875	26284.904250
13:05:52.315205	25455.133875	26285.666250
13:05:52.490511	25455.133875	26287.761750
13:05:52.652793	25455.657750	26289.762000
13:05:52.821206	25456.705500	26290.428750
13:05:52.995953	25457.229375	26291.286000
13:05:53.156166	25456.705500	26294.619750
13:05:53.334443	25455.657750	26298.715500
13:05:53.528678	25454.610000	26302.287375
13:05:53.695106	25454.086125	26304.954375
13:05:53.856851	25452.466875	26308.478625
13:05:54.035046	25450.323750	26312.717250
13:05:54.208207	25448.180625	26317.003500
13:05:54.376190	25446.561375	26318.908500
13:05:54.542563	25445.513625	26320.003875
13:05:54.703830	25445.513625	26319.575250
13:05:54.866142	25446.561375	26318.289375
13:05:55.045492	25447.656750	26316.146250
13:05:55.205251	25449.752250	26313.384000
13:05:55.394014	25452.990750	26308.431000
13:05:55.555866	25456.276875	26303.668500
13:05:55.731208	25460.039250	26298.715500
13:05:55.895493	25463.849250	26294.000625
13:05:56.074340	25468.754625	26288.333250
13:05:56.236105	25473.660000	26282.904000
13:05:56.401023	25479.660750	26275.188750
13:05:56.565184	25486.185375	26268.235500
13:05:56.726667	25493.281500	26260.520250
13:05:56.894292	25500.377625	26252.185875
13:05:57.069536	25508.569125	26243.041875
13:05:57.279327	25517.284500	26233.374000
13:05:57.473522	25525.476000	26224.134750
13:05:57.649456	25534.762875	26213.609625
13:05:57.809122	25544.049750	26203.275000
13:05:57.984231	25553.336625	26192.702250
13:05:58.145662	25562.671125	26182.177125
13:05:58.327326	25571.958000	26172.509250
13:05:58.492229	25580.101875	26164.222500
13:05:58.656063	25588.293375	26155.792875
13:05:58.817870	25597.627875	26145.839250
13:05:58.989691	25607.391000	26135.457000
13:05:59.151543	25617.773250	26124.931875
13:05:59.313445	25628.679375	26113.597125
13:05:59.476175	25639.490250	26103.548250
13:05:59.651925	25650.396375	26093.642250
13:05:59.814787	25660.778625	26085.403125
13:05:59.975724	25672.161000	26077.021125
13:06:00.145295	25683.448125	26067.781875
13:06:00.306632	25694.306625	26058.685500
13:06:00.467700	25704.593625	26051.732250
13:06:00.644718	25714.404375	26045.493375
13:06:00.817975	25721.500500	26041.873875
13:06:00.984817	25726.405875	26040.302250
13:06:01.147199	25728.549000	26040.730875
13:06:01.324017	25729.596750	26041.350000
13:06:01.487919	25727.977500	26044.017000
13:06:01.654905	25725.262875	26046.826875
13:06:01.819799	25723.119750	26049.636750
13:06:01.982522	25721.500500	26050.970250
13:06:02.144949	25718.262000	26053.684875
13:06:02.319153	25713.356625	26058.066375
13:06:02.497190	25707.927375	26062.066875
13:06:02.662828	25705.784250	26063.495625
13:06:02.825161	25703.593500	26064.829125
13:06:03.001052	25701.498000	26066.353125
13:06:03.164175	25699.354875	26067.639000
13:06:03.326498	25697.211750	26068.401000
13:06:03.489215	25698.259500	26066.972250
13:06:03.651690	25702.069500	26063.543250
13:06:03.818964	25705.879500	26059.304625
13:06:03.982757	25710.213375	26054.494500
13:06:04.146050	25715.690250	26048.827125
13:06:04.308057	25721.643375	26042.540625
13:06:04.485692	25725.977250	26038.444875
13:06:04.651448	25728.120375	26036.635125
13:06:04.818073	25729.168125	26036.920875
13:06:04.981054	25728.120375	26039.064000
13:06:05.142023	25725.405750	26041.873875
13:06:05.308090	25723.262625	26044.588500
13:06:05.471052	25720.024125	26048.017500
13:06:05.632865	25715.690250	26052.922875
13:06:05.799656	25711.356375	26057.066250
13:06:05.961517	25710.308625	26057.447250
13:06:06.135765	25710.832500	26056.971000
13:06:06.301115	25712.451750	26055.732750
13:06:06.475919	25715.690250	26052.875250
13:06:06.652833	25719.500250	26049.446250
13:06:06.827435	25724.405625	26045.160000
13:06:07.004732	25729.834875	26041.159500
13:06:07.170050	25737.454875	26036.920875
13:06:07.331318	25746.789375	26031.301125
13:06:07.496778	25758.743250	26025.776625
13:06:07.661491	25771.221000	26020.966500
13:06:07.824750	25783.127250	26016.061125
13:06:08.002085	25793.985750	26012.536875
13:06:08.161455	25803.272625	26009.869875
13:06:08.323830	25812.559500	26007.822000
13:06:08.486073	25821.846375	26005.678875
13:06:08.649990	25830.037875	26003.535750
13:06:08.815724	25837.134000	26001.487875
13:06:08.991083	25842.039375	26001.487875
13:06:09.154822	25842.563250	26002.107000
13:06:09.322153	25843.087125	26002.440375
13:06:09.489055	25844.706375	26002.107000
13:06:09.662752	25847.421000	26001.773625
13:06:09.825122	25849.564125	26002.059375
13:06:09.989992	25848.516375	26002.773750
13:06:10.154210	25844.706375	26004.821625
13:06:10.330122	25839.277125	26007.107625
13:06:10.493311	25832.181000	26009.869875
13:06:10.667700	25824.561000	26012.632125
13:06:10.842486	25817.464875	26014.632375
13:06:11.004287	25813.654875	26014.632375
13:06:11.170889	25813.131000	26013.918000
13:06:11.338237	25813.654875	26013.298875
13:06:11.502712	25816.369500	26011.870125
13:06:11.665586	25823.465625	26010.489000
13:06:11.844036	25831.657125	26008.393500
13:06:12.019667	25840.372500	26006.107500
13:06:12.197952	25850.183250	26004.250125
13:06:12.375277	25860.613125	26002.154625
13:06:12.540150	25872.043125	25999.344750
13:06:12.702960	25883.949375	25996.582500
13:06:12.870121	25895.903250	25994.487000
13:06:13.036746	25907.333250	25992.391500
13:06:13.215248	25920.954000	25989.676875
13:06:13.377217	25935.955875	25986.867000
13:06:13.537381	25951.434000	25982.723625
13:06:13.703682	25964.959500	25979.913750
13:06:13.870676	25975.246500	25978.580250
13:06:14.044570	25985.628750	25977.723000
13:06:14.208123	25997.582625	25976.484750
13:06:14.385233	26010.108000	25975.008375
13:06:14.546957	26022.966750	25973.770125
13:06:14.712759	26036.444625	25972.341375
13:06:14.888714	26050.017750	25971.627000
13:06:15.065293	26063.590875	25970.912625
13:06:15.229018	26077.449750	25970.674500
13:06:15.391863	26092.404000	25970.960250
13:06:15.558740	26106.977250	25971.627000
13:06:15.720476	26121.312375	25973.103375
13:06:15.885313	26135.885625	25975.103625
13:06:16.047200	26150.030250	25977.294375
13:06:16.209401	26164.603500	25979.961375
13:06:16.373852	26178.510000	25983.485625
13:06:16.547443	26193.559500	25987.771875
13:06:16.716867	26208.609000	25991.820000
13:06:16.892131	26223.610875	25997.630250
13:06:17.066331	26238.755625	26003.869125
13:06:17.241630	26254.281375	26010.822375
13:06:17.404394	26269.807125	26018.347125
13:06:17.566289	26284.618500	26025.252750
13:06:17.742044	26299.715625	26033.206125
13:06:17.905318	26314.288875	26040.635625
13:06:18.069464	26327.766750	26047.541250
13:06:18.232491	26340.720750	26053.875375
13:06:18.395195	26352.627000	26060.114250
13:06:18.571015	26364.057000	26066.496000
13:06:18.738611	26375.534625	26072.734875
13:06:18.901066	26386.440750	26078.973750
13:06:19.078868	26396.775375	26085.355500
13:06:19.242247	26407.681500	26092.975500
13:06:19.403055	26419.587750	26101.309875
13:06:19.565991	26431.494000	26109.691875
13:06:19.725247	26443.400250	26118.026250
13:06:19.891031	26455.925625	26127.122625
13:06:20.057858	26468.308125	26136.981000
13:06:20.223682	26481.262125	26148.315750
13:06:20.389478	26493.739875	26158.555125
13:06:20.556867	26504.503125	26167.984875
13:06:20.717094	26515.980750	26177.414625
13:06:20.879445	26527.410750	26188.368375
13:06:21.053753	26538.793125	26198.417250
13:06:21.220117	26548.603875	26206.608750
13:06:21.379396	26558.414625	26214.990750
13:06:21.549205	26568.225375	26224.277625
13:06:21.729524	26577.559875	26233.326375
13:06:21.906785	26587.894500	26243.089500
13:06:22.068655	26598.276750	26252.757375
13:06:22.230934	26608.135125	26262.568125
13:06:22.394773	26615.707500	26270.188125
13:06:22.556442	26618.946000	26271.997875
13:06:22.724459	26620.565250	26271.664500
13:06:22.899296	26621.089125	26271.331125
13:06:23.061567	26622.136875	26271.712125
13:06:23.229931	26624.280000	26272.998000
13:06:23.404093	26629.709250	26276.665125
13:06:23.578903	26636.233875	26281.427625
13:06:23.743720	26643.901500	26286.952125
13:06:23.920578	26652.045375	26292.619500
13:06:24.085889	26660.760750	26298.048750
13:06:24.260765	26671.143000	26305.192500
13:06:24.423017	26681.525250	26311.336125
13:06:24.598056	26690.812125	26317.003500
13:06:24.777001	26699.575125	26322.528000
13:06:24.941820	26708.814375	26327.290500
13:06:25.103690	26718.101250	26331.481500
13:06:25.281464	26726.816625	26335.005750
13:06:25.443751	26735.532000	26338.387125
13:06:25.611047	26744.247375	26341.197000
13:06:25.774998	26752.438875	26343.959250
13:06:25.937811	26760.630375	26346.816750
13:06:26.099027	26768.250375	26349.579000
13:06:26.262347	26774.775000	26352.293625
13:06:26.427206	26781.871125	26355.008250
13:06:26.601583	26788.967250	26357.961000
13:06:26.777344	26796.587250	26359.294500
13:06:26.940583	26804.778750	26359.866000
13:06:27.119308	26810.208000	26360.580375
13:06:27.293295	26811.255750	26362.723500
13:06:27.454069	26810.731875	26364.771375
13:06:27.617263	26806.921875	26365.057125
13:06:27.795670	26801.492625	26365.057125
13:06:27.959437	26794.968000	26364.723750
13:06:28.134386	26788.443375	26363.914125
13:06:28.295537	26783.014125	26363.390250
13:06:28.457352	26779.775625	26363.056875
13:06:28.633735	26777.061000	26363.485500
13:06:28.794983	26776.013250	26364.152250
13:06:28.957825	26776.537125	26365.390500
13:06:29.121638	26778.680250	26366.771625
13:06:29.285096	26781.918750	26368.200375
13:06:29.460824	26785.157250	26369.724375
13:06:29.623676	26787.871875	26369.914875
13:06:29.798122	26790.586500	26369.914875
13:06:29.972679	26792.205750	26369.914875
13:06:30.139432	26793.825000	26369.914875
13:06:30.313861	26795.444250	26369.914875
13:06:30.489702	26797.587375	26369.914875
13:06:30.655899	26799.730500	26369.581500
13:06:30.819308	26801.349750	26369.581500
13:06:30.979165	26801.349750	26370.343500
13:06:31.140966	26800.825875	26370.581625
13:06:31.306980	26798.682750	26370.248250
13:06:31.470584	26792.682000	26368.914750
13:06:31.633978	26786.157375	26367.486000
13:06:31.798920	26779.632750	26366.152500
13:06:31.963074	26773.108125	26364.723750
13:06:32.130399	26766.012000	26363.342625
13:06:32.290276	26758.915875	26361.151875
13:06:32.455010	26751.295875	26359.199250
13:06:32.619165	26744.199750	26357.056125
13:06:32.783169	26737.103625	26353.627125
13:06:32.961134	26730.007500	26350.817250
13:06:33.137697	26723.482875	26347.150125
13:06:33.302462	26718.053625	26344.578375
13:06:33.465253	26714.243625	26342.530500
13:06:33.632113	26711.529000	26341.435125
13:06:33.799342	26711.005125	26341.435125
13:06:33.962708	26711.005125	26341.149375
13:06:34.136752	26711.005125	26340.339750
13:06:34.299743	26710.481250	26340.387375
13:06:34.461550	26711.529000	26341.197000
13:06:34.628286	26713.672125	26341.720875
13:06:34.805674	26717.482125	26343.102000
13:06:34.981479	26721.292125	26344.578375
13:06:35.143745	26725.626000	26345.911875
13:06:35.311078	26729.959875	26347.245375
13:06:35.479398	26732.674500	26347.959750
13:06:35.644213	26733.722250	26348.293125
13:06:35.822576	26733.198375	26348.293125
13:06:35.986397	26732.674500	26348.578875
13:06:36.152332	26732.674500	26348.626500
13:06:36.314988	26730.531375	26347.864500
13:06:36.490331	26727.292875	26346.531000
13:06:36.666542	26723.482875	26345.102250
13:06:36.839853	26718.577500	26342.340000
13:06:37.001240	26711.481375	26338.196625
13:06:37.175469	26703.861375	26333.338875
13:06:37.341830	26696.241375	26329.195500
13:06:37.502641	26690.764500	26326.480875
13:06:37.679921	26683.716000	26322.194625
13:06:37.844187	26675.524500	26317.384500
13:06:38.005999	26666.190000	26311.050375
13:06:38.180323	26655.855375	26304.763875
13:06:38.344065	26644.901625	26297.810625
13:06:38.521452	26634.090750	26291.476500
13:06:38.684189	26624.803875	26286.761625
13:06:38.861488	26615.517000	26281.903875
13:06:39.027518	26608.420875	26278.379625
13:06:39.191109	26602.991625	26275.665000
13:06:39.353460	26597.562375	26272.759875
13:06:39.528244	26594.847750	26272.283625
13:06:39.690320	26594.847750	26273.474250
13:06:39.864409	26595.371625	26275.712625
13:06:40.027596	26597.514750	26278.379625
13:06:40.188651	26602.420125	26283.285000
13:06:40.351847	26607.897000	26289.571500
13:06:40.516654	26614.374000	26297.191500
13:06:40.680060	26621.470125	26305.573500
13:06:40.844335	26629.661625	26315.289000
13:06:41.011632	26637.281625	26325.004500
13:06:41.170972	26643.806250	26333.386500
13:06:41.330332	26650.902375	26342.816250
13:06:41.496662	26657.427000	26351.626875
13:06:41.660977	26663.951625	26360.723250
13:06:41.823251	26671.047750	26371.438875
13:06:41.986664	26678.191500	26381.583000
13:06:42.147891	26685.763875	26392.441500
13:06:42.309386	26692.860000	26402.442750
13:06:42.503108	26699.956125	26412.348750
13:06:42.681396	26706.480750	26421.445125
13:06:42.842280	26713.005375	26431.208250
13:06:43.004516	26720.149125	26441.781000
13:06:43.183804	26726.626125	26452.068000
13:06:43.363158	26733.150750	26461.735875
13:06:43.524998	26737.484625	26468.832000
13:06:43.685162	26740.723125	26472.975375
13:06:43.846956	26742.866250	26474.308875
13:06:44.024816	26741.818500	26472.261000
13:06:44.193236	26738.580000	26466.688875
13:06:44.360393	26734.770000	26460.402375
13:06:44.522835	26730.960000	26454.163500
13:06:44.696683	26727.721500	26449.210500
13:06:44.871909	26724.483000	26444.257500
13:06:45.037839	26721.244500	26438.828250
13:06:45.213075	26718.529875	26435.685000
13:06:45.386415	26718.006000	26436.113625
13:06:45.551102	26718.006000	26436.637500
13:06:45.726471	26720.149125	26441.590500
13:06:45.902690	26723.387625	26447.162625
13:06:46.065499	26728.293000	26455.497000
13:06:46.240863	26733.198375	26464.688625
13:06:46.416699	26738.103750	26473.070625
13:06:46.591489	26743.009125	26481.452625
13:06:46.756845	26748.438375	26490.358500
13:06:46.920109	26753.343750	26500.264500
13:06:47.082941	26756.582250	26506.455750
13:06:47.245697	26758.725375	26509.265625
13:06:47.409512	26758.725375	26507.979750
13:06:47.583776	26756.010750	26502.217125
13:06:47.763591	26752.724625	26496.025875
13:06:47.925947	26748.962250	26489.120250
13:06:48.087333	26745.152250	26482.881375
13:06:48.263005	26741.342250	26476.499625
13:06:48.421890	26738.103750	26472.403875
13:06:48.584297	26738.627625	26472.975375
13:06:48.748023	26740.818375	26475.832875
13:06:48.923008	26745.676125	26481.405000
13:06:49.087170	26752.200750	26487.596250
13:06:49.250557	26759.820750	26494.597125
13:06:49.410788	26768.536125	26502.169500
13:06:49.578686	26777.823000	26510.742000
13:06:49.751437	26788.205250	26519.838375
13:06:49.913780	26798.587500	26528.125125
13:06:50.080563	26808.398250	26535.697500
13:06:50.241477	26818.209000	26543.508000
13:06:50.404500	26827.448250	26550.413625
13:06:50.583562	26837.830500	26558.748000
13:06:50.746922	26848.736625	26567.892000
13:06:50.909173	26860.119000	26576.893125
13:06:51.071011	26871.025125	26586.037125
13:06:51.234782	26882.455125	26596.752750
13:06:51.407064	26893.885125	26607.087375
13:06:51.573931	26904.791250	26615.993250
13:06:51.736847	26916.649875	26626.137375
13:06:51.902586	26928.413250	26634.805125
13:06:52.066869	26939.319375	26643.234750
13:06:52.230687	26950.749375	26651.664375
13:06:52.393034	26961.560250	26659.998750
13:06:52.552964	26972.371125	26668.476000
13:06:52.716576	26983.134375	26676.048375
13:06:52.880774	26993.516625	26683.001625
13:06:53.060270	27004.375125	26689.954875
13:06:53.223069	27015.757500	26697.051000
13:06:53.385368	27027.092250	26703.861375
13:06:53.547392	27038.474625	26710.862250
13:06:53.710916	27049.857000	26717.101125
13:06:53.874757	27061.287000	26722.720875
13:06:54.049516	27073.193250	26728.388250
13:06:54.215324	27083.575500	26733.150750
13:06:54.382185	27092.862375	26737.294125
13:06:54.544581	27103.244625	26741.485125
13:06:54.706827	27114.103125	26745.628500
13:06:54.869607	27123.390000	26749.152750
13:06:55.031454	27132.676875	26752.629375
13:06:55.196770	27143.059125	26755.391625
13:06:55.362156	27153.917625	26758.868250
13:06:55.523065	27163.728375	26761.630500
13:06:55.683771	27173.015250	26763.726000
13:06:55.847799	27182.302125	26765.773875
13:06:56.023498	27191.589000	26768.012250
13:06:56.198576	27200.304375	26770.107750
13:06:56.360655	27209.019750	26772.203250
13:06:56.523515	27217.735125	26774.203500
13:06:56.686893	27227.593500	26775.775125
13:06:56.862429	27237.356625	26777.061000
13:06:57.027777	27247.738875	26778.442125
13:06:57.202967	27259.216500	26779.823250
13:06:57.369367	27270.122625	26781.156750
13:06:57.533102	27277.218750	26782.490250
13:06:57.712023	27279.361875	26783.871375
13:06:57.873193	27277.742625	26784.585750
13:06:58.035567	27275.599500	26785.300125
13:06:58.196763	27272.884875	26785.919250
13:06:58.363238	27271.265625	26786.586000
13:06:58.537253	27271.789500	26787.348000
13:06:58.700833	27274.504125	26787.919500
13:06:58.865026	27278.314125	26788.538625
13:06:59.026826	27283.219500	26788.919625
13:06:59.204658	27290.315625	26788.538625
13:06:59.367040	27298.507125	26787.967125
13:06:59.528770	27307.222500	26786.490750
13:06:59.696173	27314.842500	26785.919250
13:06:59.859565	27322.462500	26784.490500
13:07:00.025877	27329.558625	26783.871375
13:07:00.187511	27337.178625	26782.442625
13:07:00.363024	27344.798625	26780.966250
13:07:00.527104	27352.418625	26779.632750
13:07:00.691607	27360.086250	26778.966000
13:07:00.857829	27368.230125	26777.680125
13:07:01.033191	27376.945500	26775.489375
13:07:01.208939	27385.660875	26773.298625
13:07:01.370885	27393.280875	26772.060375
13:07:01.535581	27401.472375	26770.726875
13:07:01.716926	27409.663875	26768.631375
13:07:01.877633	27417.283875	26766.440625
13:07:02.038423	27423.808500	26765.726250
13:07:02.206944	27424.332375	26767.155000
13:07:02.367694	27422.713125	26768.536125
13:07:02.545487	27419.998500	26770.679250
13:07:02.720904	27415.093125	26773.536750
13:07:02.895489	27409.663875	26776.251375
13:07:03.057662	27403.663125	26779.632750
13:07:03.225209	27397.662375	26782.347375
13:07:03.385478	27393.328500	26783.919000
13:07:03.560361	27388.994625	26785.252500
13:07:03.728088	27384.089250	26786.490750
13:07:03.902433	27377.564625	26788.729125
13:07:04.060826	27369.373125	26790.824625
13:07:04.221600	27358.990875	26791.443750
13:07:04.380462	27348.656250	26791.729500
13:07:04.553195	27338.845500	26791.729500
13:07:04.716498	27332.320875	26791.729500
13:07:04.894289	27329.082375	26791.729500
13:07:05.062053	27326.939250	26791.729500
13:07:05.224814	27326.939250	26791.729500
13:07:05.391230	27329.082375	26791.443750
13:07:05.570716	27331.797000	26790.777000
13:07:05.729806	27335.035500	26790.015000
13:07:05.904094	27339.369375	26788.538625
13:07:06.065986	27344.322375	26787.252750
13:07:06.227238	27349.704000	26785.109625
13:07:06.389117	27355.180875	26782.395000
13:07:06.574318	27361.134000	26778.918375
13:07:06.737663	27366.039375	26775.489375
13:07:06.911523	27371.468625	26771.203125
13:07:07.085292	27377.469375	26766.297750
13:07:07.251090	27383.470125	26761.630500
13:07:07.425986	27388.375500	26758.058625
13:07:07.587102	27393.804750	26753.200875
13:07:07.760915	27399.234000	26747.581125
13:07:07.923689	27403.567875	26743.533000
13:07:08.087881	27405.187125	26743.485375
13:07:08.262359	27406.234875	26744.247375
13:07:08.425683	27406.234875	26746.866750
13:07:08.585510	27405.187125	26751.153000
13:07:08.762229	27403.567875	26756.725125
13:07:08.923521	27400.329375	26762.202000
13:07:09.085932	27396.519375	26767.155000
13:07:09.259139	27392.709375	26772.822375
13:07:09.423441	27389.470875	26776.822875
13:07:09.597374	27385.137000	26780.394750
13:07:09.761128	27380.803125	26783.823750
13:07:09.929827	27378.660000	26785.585875
13:07:10.096038	27378.660000	26785.585875
13:07:10.272509	27379.183875	26785.157250
13:07:10.433008	27380.803125	26784.538125
13:07:10.596090	27382.946250	26783.204625
13:07:10.771386	27385.660875	26781.013875
13:07:10.935693	27388.375500	26779.728000
13:07:11.111494	27391.090125	26777.584875
13:07:11.273715	27392.757000	26775.441750
13:07:11.437485	27394.328625	26774.108250
13:07:11.601013	27395.947875	26772.774750
13:07:11.762708	27397.567125	26770.726875
13:07:11.928392	27399.186375	26768.583750
13:07:12.101735	27400.805625	26765.678625
13:07:12.275526	27402.424875	26762.916375
13:07:12.449970	27404.044125	26760.106500
13:07:12.615098	27405.091875	26757.582375
13:07:12.778388	27405.615750	26754.010500
13:07:12.941856	27406.139625	26751.248250
13:07:13.104705	27406.139625	26749.105125
13:07:13.268142	27406.139625	26749.152750
13:07:13.442751	27405.615750	26751.391125
13:07:13.617239	27404.568000	26754.153375
13:07:13.778820	27403.520250	26756.868000
13:07:13.943094	27403.520250	26759.535000
13:07:14.104434	27402.472500	26761.678125
13:07:14.280162	27401.424750	26764.535625
13:07:14.453958	27400.377000	26767.297875
13:07:14.620009	27399.329250	26770.679250
13:07:14.794544	27398.805375	26773.584375
13:07:14.958159	27397.757625	26775.203625
13:07:15.125146	27397.233750	26775.489375
13:07:15.292503	27396.186000	26776.918125
13:07:15.453860	27395.138250	26778.966000
13:07:15.618125	27392.423625	26781.775875
13:07:15.778030	27388.089750	26785.204875
13:07:15.941768	27382.660500	26788.776750
13:07:16.109338	27376.659750	26792.205750
13:07:16.283882	27369.563625	26795.015625
13:07:16.445708	27361.943625	26797.825500
13:07:16.609114	27353.228250	26799.778125
13:07:16.770396	27343.941375	26801.254500
13:07:16.934817	27333.559125	26801.540250
13:07:17.095035	27324.272250	26801.159250
13:07:17.256918	27314.461500	26800.587750
13:07:17.424186	27305.174625	26798.539875
13:07:17.600477	27295.887750	26795.587125
13:07:17.780765	27286.077000	26792.205750
13:07:17.944710	27276.790125	26788.110000
13:07:18.106600	27268.074750	26783.252250
13:07:18.270313	27259.359375	26777.680125
13:07:18.432183	27251.167875	26772.631875
13:07:18.606972	27245.167125	26769.869625
13:07:18.772228	27240.261750	26767.202625
13:07:18.937945	27237.023250	26765.821500
13:07:19.117833	27234.880125	26765.821500
13:07:19.293062	27234.356250	26766.535875
13:07:19.469943	27234.356250	26768.631375
13:07:19.631296	27235.404000	26771.298375
13:07:19.806569	27237.023250	26774.965500
13:07:19.972351	27239.166375	26779.013625
13:07:20.132828	27242.976375	26784.538125
13:07:20.295781	27247.310250	26790.872250
13:07:20.459964	27251.120250	26794.729875
13:07:20.619378	27252.168000	26794.348875
13:07:20.816786	27252.168000	26794.063125
13:07:20.979432	27252.691875	26794.396500
13:07:21.144274	27253.739625	26795.015625
13:07:21.324073	27254.787375	26795.825250
13:07:21.498712	27254.263500	26793.491625
13:07:21.672730	27253.215750	26790.777000
13:07:21.835381	27251.072625	26786.633625
13:07:22.009004	27247.834125	26781.061500
13:07:22.171154	27243.500250	26774.251125
13:07:22.346391	27238.594875	26766.488250
13:07:22.507670	27232.594125	26758.773000
13:07:22.671684	27226.069500	26750.533875
13:07:22.834837	27218.449500	26742.818625
13:07:22.999605	27211.353375	26735.913000
13:07:23.164438	27203.733375	26728.912125
13:07:23.326211	27195.541875	26722.673250
13:07:23.504549	27187.302750	26716.386750
13:07:23.666276	27178.635000	26709.957375
13:07:23.830166	27168.252750	26702.432625
13:07:23.993969	27156.775125	26694.717375
13:07:24.159721	27144.821250	26686.383000
13:07:24.321540	27133.438875	26677.905750
13:07:24.486826	27123.151875	26670.381000
13:07:24.662185	27113.865000	26663.237250
13:07:24.836423	27107.340375	26659.093875
13:07:25.013758	27103.530375	26656.855500
13:07:25.194527	27100.815750	26656.331625
13:07:25.358821	27100.291875	26657.712750
13:07:25.526109	27101.339625	26659.046250
13:07:25.691423	27102.387375	26660.475000
13:07:25.852232	27103.435125	26661.189375
13:07:26.014429	27104.482875	26661.856125
13:07:26.194434	27105.530625	26662.475250
13:07:26.356657	27106.578375	26663.808750
13:07:26.518330	27108.197625	26665.285125
13:07:26.680853	27109.816875	26667.380625
13:07:26.843618	27111.960000	26668.809375
13:07:27.018393	27113.579250	26670.190500
13:07:27.193353	27115.198500	26671.524000
13:07:27.373121	27116.817750	26672.143125
13:07:27.533404	27118.960875	26673.476625
13:07:27.709245	27121.104000	26675.095875
13:07:27.873525	27123.818625	26676.286500
13:07:28.047329	27126.533250	26677.762875
13:07:28.207569	27128.152500	26678.001000
13:07:28.387803	27129.200250	26677.572375
13:07:28.550688	27129.200250	26677.000875
13:07:28.724086	27129.200250	26676.667500
13:07:28.902381	27129.200250	26676.667500
13:07:29.065185	27129.724125	26676.953250
13:07:29.228241	27131.343375	26678.382000
13:07:29.403884	27133.486500	26680.572750
13:07:29.569714	27136.201125	26682.573000
13:07:29.747505	27139.439625	26684.620875
13:07:29.928235	27142.678125	26686.716375
13:07:30.107046	27146.488125	26688.192750
13:07:30.283355	27150.822000	26689.716750
13:07:30.461785	27155.727375	26690.574000
13:07:30.637443	27161.728125	26690.574000
13:07:30.811338	27163.871250	26690.574000
13:07:30.987380	27164.395125	26691.002625
13:07:31.149936	27162.775875	26691.240750
13:07:31.314659	27160.632750	26690.955000
13:07:31.492527	27157.870500	26689.478625
13:07:31.655007	27155.203500	26688.145125
13:07:31.844406	27153.060375	26686.668750
13:07:32.020385	27151.441125	26686.430625
13:07:32.187602	27150.393375	26686.716375
13:07:32.348939	27150.393375	26687.383125
13:07:32.509069	27151.441125	26689.669125
13:07:32.669704	27152.488875	26692.240875
13:07:32.836006	27153.536625	26693.336250
13:07:32.996702	27154.060500	26692.955250
13:07:33.158019	27154.584375	26691.621750
13:07:33.333356	27154.584375	26690.097750
13:07:33.495193	27154.536750	26688.811875
13:07:33.673128	27154.060500	26686.811625
13:07:33.836808	27153.012750	26684.001750
13:07:34.003065	27151.965000	26681.287125
13:07:34.165013	27150.345750	26677.715250
13:07:34.328776	27148.726500	26674.238625
13:07:34.492097	27147.107250	26671.428750
13:07:34.653788	27145.488000	26668.809375
13:07:34.828389	27143.868750	26665.951875
13:07:35.019063	27141.725625	26663.046750
13:07:35.198669	27140.106375	26660.475000
13:07:35.360437	27138.487125	26657.712750
13:07:35.521235	27136.344000	26654.855250
13:07:35.684070	27134.200875	26651.521500
13:07:35.858870	27132.581625	26647.854375
13:07:36.026251	27129.867000	26643.139500
13:07:36.187959	27127.152375	26638.329375
13:07:36.351910	27124.390125	26633.424000
13:07:36.513913	27121.723125	26629.280625
13:07:36.673535	27119.008500	26624.280000
13:07:36.836849	27115.722375	26618.755500
13:07:37.002160	27113.055375	26612.516625
13:07:37.164018	27109.816875	26606.277750
13:07:37.330202	27106.578375	26598.562500
13:07:37.493566	27103.339875	26590.942500
13:07:37.655408	27100.101375	26582.560500
13:07:37.819380	27096.291375	26574.892875
13:07:37.984968	27092.481375	26567.177625
13:07:38.147172	27088.671375	26558.890875
13:07:38.315111	27084.337500	26550.461250
13:07:38.474999	27079.432125	26542.126875
13:07:38.637292	27074.002875	26532.982875
13:07:38.798518	27069.621375	26525.220000
13:07:38.963397	27065.335125	26517.600000
13:07:39.131782	27062.096625	26512.075500
13:07:39.306013	27057.762750	26506.312875
13:07:39.470347	27052.333500	26498.788125
13:07:39.633745	27047.952000	26491.882500
13:07:39.797766	27046.904250	26489.691750
13:07:39.959833	27046.428000	26488.405875
13:07:40.134167	27046.428000	26487.596250
13:07:40.310411	27045.904125	26486.977125
13:07:40.492240	27044.856375	26485.691250
13:07:40.654555	27042.141750	26482.833750
13:07:40.818494	27037.236375	26478.690375
13:07:40.995238	27031.807125	26473.689750
13:07:41.156424	27025.806375	26469.546375
13:07:41.331187	27019.805625	26465.307750
13:07:41.506142	27013.281000	26460.497625
13:07:41.673106	27005.661000	26455.068375
13:07:41.835701	26997.469500	26450.163000
13:07:41.995972	26992.564125	26447.448375
13:07:42.159168	26989.849500	26445.972000
13:07:42.326612	26991.468750	26446.591125
13:07:42.489997	26995.802625	26448.734250
13:07:42.669309	27000.708000	26451.544125
13:07:42.866023	27007.232625	26455.639875
13:07:43.033362	27014.328750	26460.545250
13:07:43.195228	27021.948750	26466.069750
13:07:43.362042	27029.044875	26471.689500
13:07:43.527264	27033.378750	26474.404125
13:07:43.689417	27035.521875	26474.356500
13:07:43.861883	27036.045750	26473.642125
13:07:44.025310	27034.426500	26471.689500
13:07:44.199480	27030.616500	26468.879625
13:07:44.363966	27026.282625	26466.165000
13:07:44.555578	27020.853375	26462.497875
13:07:44.767401	27013.709625	26458.497375
13:07:44.941552	27006.137250	26454.258750
13:07:45.102943	26998.517250	26450.782125
13:07:45.279306	26990.325750	26446.543500
13:07:45.443620	26982.134250	26443.924125
13:07:45.608181	26975.038125	26441.781000
13:07:45.776351	26967.418125	26439.733125
13:07:45.937285	26960.893500	26439.018750
13:07:46.099742	26954.892750	26438.685375
13:07:46.265576	26948.368125	26439.018750
13:07:46.432437	26941.843500	26439.685500
13:07:46.598100	26934.223500	26440.352250
13:07:46.773122	26926.032000	26441.114250
13:07:46.939837	26918.935875	26441.685750
13:07:47.115084	26912.411250	26443.828875
13:07:47.289890	26905.886625	26446.019625
13:07:47.450269	26900.457375	26448.734250
13:07:47.614436	26896.123500	26451.353625
13:07:47.781453	26892.313500	26454.163500
13:07:47.956608	26888.503500	26457.116250
13:07:48.155417	26885.265000	26459.021250
13:07:48.317166	26882.026500	26461.164375
13:07:48.510092	26879.311875	26464.783875
13:07:48.687904	26876.597250	26468.784375
13:07:48.871093	26873.882625	26474.308875
13:07:49.036864	26871.168000	26479.214250
13:07:49.198593	26869.024875	26483.452875
13:07:49.362086	26866.881750	26487.596250
13:07:49.541896	26865.262500	26491.120500
13:07:49.707097	26864.214750	26491.025250
13:07:49.871007	26863.167000	26490.406125
13:07:50.032262	26862.643125	26487.691500
13:07:50.194046	26862.119250	26484.881625
13:07:50.355310	26861.595375	26482.167000
13:07:50.514835	26861.071500	26479.261875
13:07:50.689568	26860.547625	26477.976000
13:07:50.866779	26860.023750	26479.309500
13:07:51.030148	26859.499875	26482.738500
13:07:51.204918	26859.499875	26487.072375
13:07:51.366715	26859.499875	26491.834875
13:07:51.531115	26859.499875	26496.645000
13:07:51.697423	26860.023750	26501.550375
13:07:51.860222	26860.547625	26506.360500
13:07:52.022060	26861.071500	26509.884750
13:07:52.186899	26861.595375	26512.647000
13:07:52.365786	26862.119250	26515.361625
13:07:52.530608	26862.643125	26518.885875
13:07:52.704267	26863.690875	26523.172125
13:07:52.865148	26865.310125	26528.696625
13:07:53.028404	26866.977000	26533.554375
13:07:53.207583	26869.072500	26539.078875
13:07:53.369542	26871.215625	26544.603375
13:07:53.536388	26872.834875	26546.079750
13:07:53.712097	26872.311000	26543.936625
13:07:53.872407	26871.263250	26539.745625
13:07:54.035683	26869.120125	26534.221125
13:07:54.198770	26866.977000	26527.982250
13:07:54.362324	26864.786250	26520.886125
13:07:54.524170	26863.167000	26513.980500
13:07:54.685976	26861.595375	26508.360750
13:07:54.883851	26860.547625	26501.455125
13:07:55.046554	26859.499875	26493.835125
13:07:55.207692	26860.071375	26486.119875
13:07:55.369072	26861.071500	26477.118750
13:07:55.533475	26863.786125	26467.308000
13:07:55.710968	26867.596125	26458.973625
13:07:55.885210	26871.930000	26450.448750
13:07:56.045923	26876.835375	26442.114375
13:07:56.207011	26882.264625	26434.351500
13:07:56.391167	26888.265375	26426.826750
13:07:56.570427	26894.837625	26418.301875
13:07:56.746744	26901.886125	26410.015125
13:07:56.906593	26910.077625	26402.347500
13:07:57.086391	26919.364500	26394.060750
13:07:57.247284	26929.222875	26386.297875
13:07:57.416002	26939.557500	26380.154250
13:07:57.578794	26949.939750	26375.153625
13:07:57.738613	26960.226750	26371.105500
13:07:57.902475	26969.513625	26367.581250
13:07:58.065765	26978.229000	26364.866625
13:07:58.231120	26985.325125	26363.390250
13:07:58.405398	26989.659000	26362.675875
13:07:58.578335	26992.897500	26361.913875
13:07:58.770542	26994.516750	26361.342375
13:07:58.934367	26994.993000	26360.675625
13:07:59.095605	26994.516750	26360.389875
13:07:59.258273	26992.897500	26360.723250
13:07:59.451372	26990.754375	26361.056625
13:07:59.616153	26989.135125	26361.056625
13:07:59.778374	26986.992000	26361.056625
13:07:59.939277	26985.944250	26361.056625
13:08:00.101075	26984.325000	26361.056625
13:08:00.262908	26982.181875	26361.056625
13:08:00.442787	26979.467250	26361.390000
13:08:00.606533	26976.228750	26361.723375
13:08:00.766771	26972.418750	26362.152000
13:08:00.927426	26969.180250	26362.675875
13:08:01.092929	26965.941750	26363.390250
13:08:01.260738	26962.703250	26364.009375
13:08:01.423538	26958.893250	26364.819000
13:08:01.586223	26955.083250	26365.342875
13:08:01.767170	26950.749375	26366.009625
13:08:01.947005	26946.939375	26366.676375
13:08:02.109642	26942.605500	26367.390750
13:08:02.275613	26938.271625	26368.057500
13:08:02.437405	26934.461625	26368.724250
13:08:02.599673	26930.651625	26369.057625
13:08:02.775026	26926.841625	26369.057625
13:08:02.933930	26923.603125	26369.057625
13:08:03.095655	26920.888500	26369.057625
13:08:03.257454	26919.269250	26369.486250
13:08:03.418293	26919.793125	26369.724375
13:08:03.594148	26921.412375	26369.343375
13:08:03.756107	26924.650875	26368.724250
13:08:03.917753	26928.984750	26368.105125
13:08:04.093537	26933.890125	26366.485875
13:08:04.260336	26939.319375	26365.295250
13:08:04.422212	26945.320125	26363.961750
13:08:04.598453	26951.844750	26362.437750
13:08:04.775796	26959.464750	26361.151875
13:08:04.937509	26967.084750	26359.770750
13:08:05.115469	26974.704750	26359.008750
13:08:05.277347	26981.848500	26358.389625
13:08:05.440566	26988.325500	26358.103875
13:08:05.607012	26995.421625	26358.103875
13:08:05.766667	27003.041625	26358.103875
13:08:05.939273	27011.233125	26358.580125
13:08:06.103383	27020.520000	26359.008750
13:08:06.263518	27030.330750	26359.818375
13:08:06.426932	27040.665375	26361.151875
13:08:06.589799	27050.476125	26363.866500
13:08:06.770571	27060.858375	26367.390750
13:08:06.933313	27071.240625	26370.819750
13:08:07.095220	27081.003750	26375.058375
13:08:07.273957	27090.290625	26379.249375
13:08:07.434728	27099.006000	26383.345125
13:08:07.611495	27106.626000	26387.679000
13:08:07.788973	27114.817500	26392.441500
13:08:07.952538	27123.009000	26398.061250
13:08:08.114947	27130.629000	26403.585750
13:08:08.278751	27138.296625	26409.253125
13:08:08.443468	27146.440500	26415.444375
13:08:08.626290	27154.108125	26421.159375
13:08:08.801208	27161.156625	26426.731500
13:08:08.981497	27166.585875	26430.065250
13:08:09.146908	27170.395875	26432.875125
13:08:09.309025	27172.015125	26433.494250
13:08:09.484086	27173.062875	26433.494250
13:08:09.648063	27172.539000	26432.875125
13:08:09.811009	27169.824375	26430.112875
13:08:09.974838	27166.585875	26426.636250
13:08:10.137658	27161.680500	26421.826125
13:08:10.301493	27157.299000	26417.587500
13:08:10.463291	27154.632000	26416.158750
13:08:10.647054	27154.632000	26417.539875
13:08:10.808594	27156.251250	26420.349750
13:08:10.990165	27159.489750	26423.778750
13:08:11.181471	27164.919000	26428.779375
13:08:11.356376	27171.443625	26433.637125
13:08:11.530051	27177.968250	26437.828125
13:08:11.692931	27184.492875	26441.876250
13:08:11.854682	27192.112875	26446.114875
13:08:12.017803	27200.828250	26450.258250
13:08:12.180312	27209.591250	26454.449250
13:08:12.342069	27219.354375	26457.878250
13:08:12.520136	27229.736625	26461.450125
13:08:12.684156	27241.214250	26465.545875
13:08:12.850010	27253.120500	26470.403625
13:08:13.024320	27264.598125	26474.832750
13:08:13.185637	27276.075750	26479.547625
13:08:13.349437	27287.458125	26485.024500
13:08:13.511387	27297.840375	26489.882250
13:08:13.672616	27307.603500	26495.454375
13:08:13.863408	27315.795000	26499.788250
13:08:14.027430	27320.700375	26502.550500
13:08:14.207478	27323.415000	26503.122000
13:08:14.382307	27325.558125	26503.026750
13:08:14.557988	27326.082000	26502.360000
13:08:14.719506	27324.462750	26500.312125
13:08:14.897210	27321.224250	26497.597500
13:08:15.060015	27317.414250	26494.835250
13:08:15.224957	27314.175750	26492.120625
13:08:15.399701	27311.461125	26489.834625
13:08:15.579321	27309.318000	26488.644000
13:08:15.743737	27306.603375	26486.500875
13:08:15.920163	27302.793375	26484.357750
13:08:16.095438	27298.459500	26482.262250
13:08:16.263141	27293.554125	26480.262000
13:08:16.422962	27289.220250	26478.690375
13:08:16.600784	27284.886375	26476.642500
13:08:16.776571	27280.552500	26474.547000
13:08:16.943985	27276.218625	26471.927625
13:08:17.119683	27271.313250	26469.641625
13:08:17.294418	27266.407875	26466.260250
13:08:17.470264	27262.597875	26463.402750
13:08:17.646160	27259.883250	26463.212250
13:08:17.823988	27258.835500	26463.498000
13:08:18.000657	27259.407000	26464.879125
13:08:18.161457	27260.407125	26466.355500
13:08:18.340301	27262.026375	26468.403375
13:08:18.513637	27263.645625	26469.879750
13:08:18.680046	27264.693375	26471.118000
13:08:18.845865	27265.217250	26471.499000
13:08:19.012994	27265.741125	26471.499000
13:08:19.176453	27265.741125	26471.165625
13:08:19.337506	27264.693375	26470.546500
13:08:19.499730	27262.550250	26469.117750
13:08:19.665681	27259.835625	26467.784250
13:08:19.829081	27257.121000	26465.641125
13:08:19.993726	27252.787125	26462.212125
13:08:20.170106	27247.357875	26459.926125
13:08:20.335394	27242.452500	26457.973500
13:08:20.509791	27239.214000	26456.449500
13:08:20.676586	27235.975500	26455.258875
13:08:20.840367	27232.737000	26453.830125
13:08:21.005203	27229.498500	26453.496750
13:08:21.168293	27226.783875	26453.830125
13:08:21.330773	27224.640750	26454.496875
13:08:21.505451	27222.497625	26456.068500
13:08:21.669434	27220.354500	26457.259125
13:08:21.837199	27217.639875	26459.307000
13:08:22.001457	27213.306000	26463.545625
13:08:22.165003	27209.496000	26469.070125
13:08:22.324613	27206.781375	26472.642000
13:08:22.485844	27203.542875	26476.737750
13:08:22.650177	27200.828250	26481.643125
13:08:22.825048	27198.685125	26485.929375
13:08:23.002213	27195.970500	26490.691875
13:08:23.176552	27193.827375	26495.740125
13:08:23.354395	27191.684250	26500.550250
13:08:23.517162	27189.541125	26504.550750
13:08:23.697771	27187.398000	26508.741750
13:08:23.859653	27185.254875	26512.361250
13:08:24.041087	27183.635625	26516.457000
13:08:24.203971	27182.016375	26521.267125
13:08:24.367254	27180.397125	26526.886875
13:08:24.534071	27178.254000	26533.792500
13:08:24.695533	27175.539375	26542.888875
13:08:24.859864	27172.824750	26552.699625
13:08:25.038235	27170.110125	26561.843625
13:08:25.202919	27167.395500	26570.178000
13:08:25.369173	27164.680875	26579.179125
13:08:25.531999	27162.537750	26589.132750
13:08:25.705799	27159.823125	26603.563125
13:08:25.880084	27157.108500	26616.517125
13:08:26.044405	27154.965375	26629.280625
13:08:26.206240	27152.822250	26642.329875
13:08:26.371043	27150.679125	26655.474375
13:08:26.533336	27148.536000	26668.618875
13:08:26.697520	27146.916750	26675.095875
13:08:26.875389	27145.869000	26682.763500
13:08:27.042179	27144.821250	26695.669875
13:08:27.205470	27143.725875	26708.004750
13:08:27.371391	27142.725750	26719.625250
13:08:27.549459	27141.678000	26729.388375
13:08:27.709525	27140.630250	26739.199125
13:08:27.868944	27139.582500	26748.962250
13:08:28.032214	27138.534750	26758.487250
13:08:28.215373	27136.915500	26767.631250
13:08:28.377886	27135.867750	26776.727625
13:08:28.540458	27134.772375	26785.966875
13:08:28.701279	27133.772250	26794.920375
13:08:28.868936	27132.724500	26804.635875
13:08:29.030396	27131.105250	26818.875750
13:08:29.205813	27130.057500	26828.162625
13:08:29.385509	27128.438250	26837.116125
13:08:29.564308	27127.390500	26848.308000
13:08:29.728335	27126.342750	26863.024125
13:08:29.903949	27124.723500	26876.692500
13:08:30.082211	27123.104250	26890.789500
13:08:30.241955	27121.485000	26901.933750
13:08:30.404352	27120.389625	26912.173125
13:08:30.581560	27118.818000	26927.698875
13:08:30.747000	27117.770250	26941.224375
13:08:30.913264	27116.722500	26955.083250
13:08:31.074545	27116.198625	26968.799250
13:08:31.251812	27115.150875	26978.133750
13:08:31.436607	27114.103125	26987.230125
13:08:31.602627	27113.579250	27001.327125
13:08:31.766851	27113.579250	27016.233750
13:08:31.933167	27113.055375	27026.806500
13:08:32.108940	27112.531500	27038.522250
13:08:32.318652	27112.007625	27052.666875
13:08:32.481477	27112.531500	27069.145125
13:08:32.649311	27112.007625	27077.289000
13:08:32.827555	27110.959875	27079.479750
13:08:32.991043	27109.912125	27080.813250
13:08:33.172631	27108.864375	27081.861000
13:08:33.337436	27107.816625	27081.575250
13:08:33.498962	27106.768875	27078.051000
13:08:33.674654	27105.721125	27073.764750
13:08:33.840823	27104.673375	27070.431000
13:08:34.019277	27103.578000	27068.240250
13:08:34.185392	27102.577875	27068.287875
13:08:34.347721	27101.530125	27069.621375
13:08:34.509183	27101.006250	27073.240875
13:08:34.687220	27101.006250	27078.670125
13:08:34.848480	27100.958625	27078.670125
13:08:35.014955	27100.482375	27074.526750
13:08:35.181735	27099.958500	27068.287875
13:08:35.342489	27099.434625	27059.239125
13:08:35.510583	27098.386875	27048.571125
13:08:35.675101	27097.339125	27037.331625
13:08:35.843386	27096.291375	27025.425375
13:08:36.027720	27095.243625	27015.948000
13:08:36.205489	27094.719750	27007.470750
13:08:36.371360	27094.195875	27001.231875
13:08:36.545075	27093.672000	26999.946000
13:08:36.722938	27093.672000	27001.993875
13:08:36.890736	27094.195875	27004.660875
13:08:37.058333	27095.243625	27010.185375
13:08:37.223549	27096.291375	27018.567375
13:08:37.400192	27097.910625	27027.092250
13:08:37.577983	27099.529875	27036.807750
13:08:37.743674	27101.673000	27046.475625
13:08:37.919497	27104.387625	27057.143625
13:08:38.097246	27107.102250	27067.430625
13:08:38.260047	27109.816875	27078.098625
13:08:38.421890	27112.531500	27087.718875
13:08:38.614789	27115.246125	27096.815250
13:08:38.798259	27117.389250	27102.720750
13:08:38.976177	27117.389250	27102.292125
13:08:39.144059	27116.341500	27097.529625
13:08:39.308007	27114.198375	27090.576375
13:08:39.468481	27112.055250	27082.289625
13:08:39.632532	27109.293000	27071.431125
13:08:39.794849	27106.626000	27059.763000
13:08:39.962603	27104.482875	27047.094750
13:08:40.139916	27102.339750	27034.807500
13:08:40.314147	27100.196625	27022.758375
13:08:40.505482	27098.577375	27009.709125
13:08:40.667328	27096.958125	26996.136000
13:08:40.841600	27095.910375	26983.753500
13:08:41.017010	27094.862625	26971.656750
13:08:41.185830	27093.814875	26957.607375
13:08:41.363627	27093.291000	26945.224875
13:08:41.526393	27092.767125	26932.270875
13:08:41.688708	27092.243250	26919.602625
13:08:41.853974	27091.719375	26905.505625
13:08:42.028737	27091.719375	26888.932125
13:08:42.208045	27091.195500	26872.168125
13:08:42.370879	27091.195500	26853.784875
13:08:42.547349	27091.195500	26835.354000
13:08:42.708157	27091.195500	26819.352000
13:08:42.883930	27091.719375	26802.635625
13:08:43.062321	27092.767125	26786.824125
13:08:43.239239	27094.910250	26771.679375
13:08:43.398596	27097.624875	26757.201375
13:08:43.583054	27100.863375	26742.866250
13:08:43.745437	27105.197250	26729.245500
13:08:43.909627	27110.102625	26717.577375
13:08:44.075448	27115.008000	26705.337750
13:08:44.236190	27119.913375	26695.479375
13:08:44.399314	27125.342625	26684.716125
13:08:44.575956	27131.343375	26674.381500
13:08:44.767761	27137.344125	26663.808750
13:08:44.931491	27143.392500	26651.759625
13:08:45.093355	27149.345625	26639.520000
13:08:45.271543	27154.822500	26627.899500
13:08:45.446900	27159.680250	26616.564750
13:08:45.622219	27164.585625	26605.611000
13:08:45.785573	27169.491000	26593.323750
13:08:45.956114	27173.824875	26582.179500
13:08:46.117366	27177.634875	26571.178125
13:08:46.278944	27181.968750	26560.557750
13:08:46.438763	27185.778750	26550.556500
13:08:46.598990	27189.017250	26541.650625
13:08:46.760059	27192.255750	26532.601875
13:08:46.922428	27194.970375	26524.172250
13:08:47.084195	27198.208875	26515.790250
13:08:47.266955	27200.923500	26508.170250
13:08:47.441756	27202.542750	26502.407625
13:08:47.607894	27203.590500	26498.454750
13:08:47.789380	27204.638250	26497.026000
13:08:47.967195	27205.686000	26497.740375
13:08:48.131086	27206.209875	26501.264625
13:08:48.292932	27206.209875	26505.265125
13:08:48.454749	27206.733750	26510.884875
13:08:48.631057	27206.733750	26517.219000
13:08:48.805789	27206.209875	26523.553125
13:08:48.968430	27205.162125	26529.696750
13:08:49.131951	27204.114375	26536.030875
13:08:49.293502	27202.495125	26542.412625
13:08:49.468634	27200.875875	26548.699125
13:08:49.630391	27198.732750	26554.318875
13:08:49.805336	27196.018125	26561.272125
13:08:49.970027	27193.875000	26567.368125
13:08:50.133757	27192.255750	26572.321125
13:08:50.316079	27190.112625	26577.131250
13:08:50.483542	27187.969500	26581.941375
13:08:50.644756	27185.254875	26586.275250
13:08:50.821232	27182.540250	26589.751875
13:08:51.000838	27179.825625	26593.180875
13:08:51.167668	27178.206375	26595.847875
13:08:51.329048	27176.587125	26598.133875
13:08:51.503645	27175.539375	26600.277000
13:08:51.682108	27174.491625	26601.467625
13:08:51.843044	27173.967750	26602.896375
13:08:52.005220	27174.491625	26603.563125
13:08:52.169532	27175.015500	26603.563125
13:08:52.344414	27176.634750	26602.705875
13:08:52.505204	27179.349375	26601.420000
13:08:52.671009	27182.064000	26600.134125
13:08:52.845206	27185.302500	26597.895750
13:08:53.008547	27188.541000	26595.228750
13:08:53.171200	27191.255625	26592.514125
13:08:53.333648	27194.541750	26588.894625
13:08:53.502028	27197.732625	26585.560875
13:08:53.667805	27199.875750	26582.751000
13:08:53.846375	27202.018875	26579.988750
13:08:54.010467	27204.209625	26576.464500
13:08:54.185318	27206.305125	26572.273500
13:08:54.351991	27209.543625	26568.130125
13:08:54.515487	27212.782125	26563.986750
13:08:54.690820	27216.020625	26558.938500
13:08:54.876650	27219.259125	26554.842750
13:08:55.051980	27222.497625	26550.604125
13:08:55.214183	27226.307625	26545.841625
13:08:55.387287	27230.117625	26540.079000
13:08:55.551784	27233.356125	26534.649750
13:08:55.745411	27236.594625	26529.077625
13:08:55.928185	27239.833125	26523.553125
13:08:56.090025	27243.071625	26518.028625
13:08:56.258598	27246.881625	26512.408875
13:08:56.433630	27250.691625	26506.027125
13:08:56.614500	27255.025500	26499.169125
13:08:56.775753	27258.264000	26492.263500
13:08:56.940145	27260.978625	26485.262625
13:08:57.116985	27264.217125	26477.547375
13:08:57.278847	27267.455625	26469.975000
13:08:57.456562	27271.313250	26460.831000
13:08:57.620409	27274.504125	26453.163375
13:08:57.796213	27277.742625	26444.686125
13:08:57.986460	27280.981125	26436.351750
13:08:58.149221	27283.124250	26426.683875
13:08:58.317670	27284.743500	26416.920750
13:08:58.495494	27286.362750	26407.157625
13:08:58.671096	27287.982000	26397.966000
13:08:58.832701	27289.601250	26388.298125
13:08:59.000183	27291.220500	26378.535000
13:08:59.167704	27292.268250	26368.771875
13:08:59.331548	27292.792125	26356.579875
13:08:59.493318	27293.316000	26345.292750
13:08:59.669162	27293.316000	26333.053125
13:08:59.843476	27292.792125	26320.623000
13:09:00.009540	27291.172875	26307.288000
13:09:00.175704	27290.077500	26294.286375
13:09:00.337352	27287.982000	26281.903875
13:09:00.513298	27285.838875	26268.426000
13:09:00.689974	27283.695750	26255.662500
13:09:00.853229	27280.409625	26240.755875
13:09:01.016737	27277.218750	26226.516000
13:09:01.207434	27273.408750	26211.752250
13:09:01.369077	27269.598750	26197.179000
13:09:01.547505	27265.264875	26182.510500
13:09:01.714807	27260.359500	26168.413500
13:09:01.880666	27254.930250	26154.126000
13:09:02.041588	27250.596375	26141.695875
13:09:02.214278	27247.357875	26132.218500
13:09:02.377148	27244.119375	26124.027000
13:09:02.554122	27243.595500	26124.027000
13:09:02.715662	27245.214750	26127.456000
13:09:02.876521	27247.357875	26133.790125
13:09:03.041748	27250.072500	26140.695750
13:09:03.207924	27253.311000	26146.220250
13:09:03.373943	27255.454125	26149.411125
13:09:03.533149	27255.978000	26149.030125
13:09:03.693352	27256.501875	26147.601375
13:09:03.855791	27255.454125	26143.553250
13:09:04.021716	27252.739500	26137.219125
13:09:04.183482	27248.929500	26129.551500
13:09:04.358740	27244.024125	26121.741000
13:09:04.552300	27239.118750	26114.216250
13:09:04.732481	27232.594125	26106.548625
13:09:04.893307	27224.974125	26097.404625
13:09:05.067582	27216.258750	26088.308250
13:09:05.261389	27207.543375	26080.640625
13:09:05.429515	27198.828000	26074.449375
13:09:05.591611	27189.541125	26068.162875
13:09:05.753424	27181.349625	26062.543125
13:09:05.915162	27173.158125	26058.352125
13:09:06.079891	27165.538125	26054.208750
13:09:06.244898	27157.918125	26050.636875
13:09:06.422614	27149.726625	26047.827000
13:09:06.582866	27141.535125	26044.350375
13:09:06.758635	27132.819750	26040.826125
13:09:06.927144	27124.104375	26038.206750
13:09:07.087343	27114.817500	26035.539750
13:09:07.251256	27106.102125	26032.777500
13:09:07.425476	27098.482125	26029.729500
13:09:07.586787	27090.862125	26027.110125
13:09:07.753183	27083.242125	26025.062250
13:09:07.914961	27075.622125	26023.728750
13:09:08.092746	27068.002125	26022.252375
13:09:08.254055	27060.906000	26021.633250
13:09:08.436351	27054.381375	26021.299875
13:09:08.599679	27047.285250	26021.728500
13:09:08.763054	27040.189125	26022.300000
13:09:08.937970	27033.093000	26023.062000
13:09:09.101177	27025.996875	26024.300250
13:09:09.279655	27019.472250	26026.395750
13:09:09.443791	27013.471500	26029.205625
13:09:09.621207	27006.375375	26033.491875
13:09:09.788984	26999.279250	26038.206750
13:09:09.967327	26993.850000	26041.111875
13:09:10.146043	26992.230750	26040.445125
13:09:10.320339	26993.278500	26037.540000
13:09:10.481624	26994.897750	26034.873000
13:09:10.645962	26998.136250	26031.444000
13:09:10.822308	27002.470125	26027.824500
13:09:10.984630	27006.804000	26023.681125
13:09:11.163177	27010.614000	26020.966500
13:09:11.323646	27013.328625	26018.918625
13:09:11.482825	27015.471750	26016.680250
13:09:11.647927	27016.519500	26016.156375
13:09:11.811712	27018.138750	26014.727625
13:09:11.985942	27020.853375	26013.918000
13:09:12.147752	27024.663375	26012.727375
13:09:12.340944	27027.901875	26011.203375
13:09:12.503502	27030.616500	26010.679500
13:09:12.671733	27033.331125	26009.965125
13:09:12.837876	27034.378875	26009.631750
13:09:13.001371	27032.759625	26009.965125
13:09:13.167196	27031.140375	26010.631875
13:09:13.331446	27028.997250	26011.298625
13:09:13.499298	27026.282625	26011.917750
13:09:13.679638	27022.996500	26013.394125
13:09:13.861855	27019.234125	26014.680000
13:09:14.020718	27013.233375	26016.204000
13:09:14.182975	27006.137250	26017.489875
13:09:14.362794	26999.612625	26018.823375
13:09:14.525696	26993.611875	26019.585375
13:09:14.716494	26987.087250	26020.966500
13:09:14.878084	26980.562625	26022.300000
13:09:15.043037	26972.371125	26023.633500
13:09:15.204792	26964.751125	26024.395500
13:09:15.366135	26956.512000	26025.062250
13:09:15.529531	26947.796625	26026.443375
13:09:15.695270	26939.128875	26027.729250
13:09:15.861053	26929.842000	26028.396000
13:09:16.035869	26920.031250	26030.586750
13:09:16.197151	26909.125125	26032.587000
13:09:16.375956	26897.695125	26034.730125
13:09:16.569046	26886.217500	26037.682875
13:09:16.734040	26874.216000	26040.207000
13:09:16.898901	26861.738250	26043.731250
13:09:17.060119	26849.832000	26047.160250
13:09:17.223019	26838.449625	26049.970125
13:09:17.401313	26827.543500	26052.827625
13:09:17.564183	26817.161250	26055.447000
13:09:17.739795	26807.350500	26057.637750
13:09:17.905375	26796.968250	26060.304750
13:09:18.067567	26786.109750	26063.067000
13:09:18.241785	26775.298875	26065.305375
13:09:18.402684	26763.868875	26067.400875
13:09:18.563954	26752.486500	26069.305875
13:09:18.728158	26742.104250	26071.496625
13:09:18.897685	26731.198125	26073.544500
13:09:19.071797	26720.292000	26075.735250
13:09:19.249858	26708.814375	26077.164000
13:09:19.411421	26697.336750	26079.116625
13:09:19.587223	26684.811375	26081.307375
13:09:19.761555	26672.286000	26083.450500
13:09:19.923285	26659.808250	26085.403125
13:09:20.085092	26646.949500	26086.927125
13:09:20.246985	26636.138625	26088.165375
13:09:20.422780	26626.851750	26089.641750
13:09:20.588425	26616.469500	26090.260875
13:09:20.753440	26605.563375	26090.880000
13:09:20.916606	26595.228750	26092.261125
13:09:21.093952	26585.418000	26093.785125
13:09:21.268260	26576.131125	26094.404250
13:09:21.443829	26566.844250	26095.118625
13:09:21.634813	26557.557375	26096.547375
13:09:21.811126	26547.746625	26097.833250
13:09:21.974908	26537.316750	26099.214375
13:09:22.136316	26526.982125	26100.500250
13:09:22.311748	26517.171375	26101.262250
13:09:22.472498	26507.360625	26101.833750
13:09:22.634252	26498.026125	26102.595750
13:09:22.796988	26487.691500	26103.834000
13:09:22.958930	26477.309250	26105.262750
13:09:23.121211	26467.593750	26106.691500
13:09:23.284861	26458.306875	26107.977375
13:09:23.459913	26450.686875	26108.834625
13:09:23.625165	26444.686125	26109.406125
13:09:23.789886	26438.685375	26110.025250
13:09:23.966717	26432.160750	26110.692000
13:09:24.131914	26425.064625	26112.120750
13:09:24.310687	26416.873125	26113.501875
13:09:24.472128	26407.586250	26114.835375
13:09:24.633380	26397.204000	26116.978500
13:09:24.826207	26386.869375	26119.788375
13:09:24.991575	26377.011000	26121.979125
13:09:25.157868	26366.152500	26123.884125
13:09:25.321596	26355.198750	26126.074875
13:09:25.483462	26343.292500	26128.741875
13:09:25.650795	26331.338625	26131.551750
13:09:25.817958	26318.384625	26134.266375
13:09:25.980436	26304.859125	26137.076250
13:09:26.142183	26291.476500	26139.124125
13:09:26.306099	26277.474750	26141.934000
13:09:26.486796	26263.377750	26144.029500
13:09:26.654237	26249.661750	26146.077375
13:09:26.830497	26234.564625	26148.268125
13:09:27.006296	26220.039000	26150.506500
13:09:27.182055	26204.370375	26153.125875
13:09:27.356833	26189.892375	26155.316625
13:09:27.533651	26174.700000	26157.221625
13:09:27.711032	26159.841000	26160.079125
13:09:27.876726	26144.696250	26162.793750
13:09:28.052035	26130.170625	26165.603625
13:09:28.213916	26115.692625	26169.699375
13:09:28.376576	26101.262250	26173.938000
13:09:28.539309	26087.260500	26177.367000
13:09:28.718680	26074.830375	26180.843625
13:09:28.880593	26062.495500	26184.367875
13:09:29.058415	26049.541500	26188.558875
13:09:29.225177	26037.159000	26192.702250
13:09:29.387142	26024.205000	26196.988500
13:09:29.578737	26013.918000	26198.703000
13:09:29.740541	26009.584125	26198.703000
13:09:29.904315	26005.250250	26198.703000
13:09:30.065125	26000.916375	26199.084000
13:09:30.227481	25995.487125	26200.369875
13:09:30.402257	25988.962500	26202.655875
13:09:30.577149	25981.342500	26204.751375
13:09:30.753860	25972.627125	26208.132750
13:09:30.915660	25963.911750	26212.419000
13:09:31.076947	25954.053375	26216.514750
13:09:31.240446	25943.718750	26220.658125
13:09:31.415461	25932.812625	26224.849125
13:09:31.579026	25921.335000	26229.659250
13:09:31.755542	25909.428750	26233.945500
13:09:31.920806	25898.522625	26238.088875
13:09:32.088533	25887.045000	26242.232250
13:09:32.246532	25876.186500	26246.518500
13:09:32.409870	25865.375625	26250.661875
13:09:32.576171	25854.993375	26254.043250
13:09:32.743520	25844.611125	26257.615125
13:09:32.911339	25834.276500	26261.758500
13:09:33.085917	25823.894250	26266.092375
13:09:33.252842	25814.083500	26270.092875
13:09:33.427199	25805.368125	26272.998000
13:09:33.602473	25799.367375	26273.569500
13:09:33.793234	25798.319625	26271.521625
13:09:33.968985	25798.319625	26269.426125
13:09:34.137105	25798.319625	26268.140250
13:09:34.311077	25797.795750	26266.616250
13:09:34.472477	25796.748000	26266.378125
13:09:34.636273	25794.604875	26266.711500
13:09:34.797029	25792.461750	26267.378250
13:09:34.972296	25789.747125	26268.854625
13:09:35.139645	25786.508625	26270.140500
13:09:35.299588	25783.270125	26272.283625
13:09:35.462873	25780.031625	26274.331500
13:09:35.624227	25776.221625	26277.093750
13:09:35.789991	25772.411625	26279.808375
13:09:35.952690	25768.601625	26283.332625
13:09:36.116351	25763.696250	26287.476000
13:09:36.291441	25758.267000	26293.238625
13:09:36.466574	25752.837750	26299.429875
13:09:36.630902	25746.837000	26307.049875
13:09:36.813735	25739.740875	26315.431875
13:09:36.976581	25733.216250	26323.766250
13:09:37.154817	25727.787000	26330.719500
13:09:37.320231	25722.357750	26337.053625
13:09:37.483617	25716.357000	26344.673625
13:09:37.646783	25710.927750	26352.388875
13:09:37.810079	25705.498500	26360.723250
13:09:37.984842	25700.069250	26369.867250
13:09:38.162632	25695.163875	26379.011250
13:09:38.321763	25690.830000	26387.440875
13:09:38.482299	25686.496125	26396.346750
13:09:38.656629	25682.686125	26404.919250
13:09:38.848017	25678.876125	26412.682125
13:09:39.028257	25675.066125	26420.921250
13:09:39.200429	25671.256125	26429.398500
13:09:39.374192	25668.017625	26437.780500
13:09:39.552539	25664.779125	26446.114875
13:09:39.712477	25661.540625	26454.449250
13:09:39.874678	25658.302125	26464.307625
13:09:40.037804	25655.587500	26473.832625
13:09:40.215913	25652.872875	26485.262625
13:09:40.381716	25651.253625	26497.168875
13:09:40.559549	25650.205875	26508.741750
13:09:40.719814	25649.682000	26522.410125
13:09:40.887767	25649.682000	26535.030750
13:09:41.068621	25650.205875	26547.794250
13:09:41.246085	25651.825125	26561.081625
13:09:41.408580	25653.444375	26574.369000
13:09:41.571256	25655.063625	26584.275000
13:09:41.747140	25656.111375	26590.656750
13:09:41.907926	25656.635250	26596.181250
13:09:42.069798	25656.111375	26597.562375
13:09:42.243556	25653.968250	26593.942875
13:09:42.410298	25651.825125	26589.275625
13:09:42.585592	25648.586625	26581.417500
13:09:42.753939	25645.872000	26572.559250
13:09:42.932722	25642.633500	26560.272000
13:09:43.108583	25639.395000	26547.127500
13:09:43.283775	25637.251875	26532.982875
13:09:43.450504	25635.632625	26520.981375
13:09:43.614112	25634.013375	26508.027375
13:09:43.791675	25633.489500	26496.216375
13:09:43.965884	25634.013375	26483.929125
13:09:44.132223	25635.061125	26473.308750
13:09:44.299018	25636.108875	26461.021500
13:09:44.474307	25637.156625	26450.258250
13:09:44.636111	25639.347375	26438.780625
13:09:44.810944	25641.442875	26428.017375
13:09:44.972224	25643.062125	26419.635375
13:09:45.152000	25645.205250	26412.777375
13:09:45.313266	25646.824500	26407.919625
13:09:45.480585	25648.443750	26403.061875
13:09:45.656408	25648.967625	26400.775875
13:09:45.818769	25649.491500	26399.918625
13:09:45.985153	25650.015375	26400.252000
13:09:46.194855	25649.491500	26402.347500
13:09:46.370620	25648.967625	26403.681000
13:09:46.545484	25650.015375	26400.204375
13:09:46.707673	25651.634625	26395.489500
13:09:46.871081	25654.349250	26387.012250
13:09:47.032808	25657.063875	26375.677500
13:09:47.197122	25660.302375	26362.390125
13:09:47.359084	25663.540875	26347.912125
13:09:47.532735	25666.779375	26332.767375
13:09:47.697102	25670.017875	26317.717875
