# Supplementary material for: An epifluorescence microscope design for naturalistic behavior and cellular activity in freely moving Caenorhabditis elegans
Source: Nat Commun. 2026 May 19;17:4411. doi: 10.1038/s41467-026-72709-w (PMC13187321; doi:10.1038/s41467-026-72709-w)
Supplement: Supplementary file 8 — Source data [file 41467_2026_72709_MOESM8_ESM.zip › fig4 AWC/MMH214/BLUE_11.csv]

timestamp	X	Y
15:43:15.830127	28037.075625	29329.237125
15:43:15.992087	28030.217625	29337.904875
15:43:16.157852	28023.693000	29347.620375
15:43:16.321734	28014.977625	29363.765250
15:43:16.487067	28006.262250	29380.195875
15:43:16.652519	27997.546875	29396.483625
15:43:16.827716	27989.926875	29412.152250
15:43:16.992979	27982.306875	29427.963750
15:43:17.154892	27976.306125	29438.917500
15:43:17.322558	27969.210000	29453.252625
15:43:17.502970	27961.590000	29467.063875
15:43:17.665736	27953.398500	29483.399250
15:43:17.827608	27944.683125	29500.687125
15:43:17.990264	27935.967750	29515.308000
15:43:18.156279	27927.776250	29528.404875
15:43:18.330948	27921.251625	29537.358375
15:43:18.492220	27915.250875	29544.787875
15:43:18.654060	27909.250125	29553.169875
15:43:18.820906	27902.154000	29562.933000
15:43:18.983826	27894.534000	29574.553500
15:43:19.146021	27886.342500	29587.459875
15:43:19.325407	27877.055625	29601.271125
15:43:19.500507	27867.768750	29615.511000
15:43:19.663056	27857.958000	29628.988875
15:43:19.836872	27847.575750	29645.895750
15:43:20.012141	27838.288875	29658.659250
15:43:20.189859	27828.478125	29673.708750
15:43:20.351108	27818.667375	29692.092000
15:43:20.514511	27809.380500	29710.618125
15:43:20.677823	27799.522125	29729.953875
15:43:20.842591	27790.902000	29748.861000
15:43:21.005999	27783.282000	29767.006125
15:43:21.172329	27775.662000	29784.627375
15:43:21.334093	27768.565875	29802.010500
15:43:21.497497	27762.565125	29819.393625
15:43:21.671077	27756.564375	29836.538625
15:43:21.833157	27750.563625	29853.826500
15:43:21.994058	27744.039000	29872.066875
15:43:22.155770	27737.514375	29889.545250
15:43:22.329960	27730.989750	29908.214250
15:43:22.492932	27724.465125	29926.026000
15:43:22.666681	27717.369000	29944.361625
15:43:22.841033	27711.892125	29978.651625
15:43:23.026704	27719.512125	30033.087000
15:43:23.188675	27719.035875	30075.568500
15:43:23.363543	27723.750750	30125.003250
15:43:23.529686	27728.656125	30172.771125
15:43:23.718418	27730.942125	30223.872750
15:43:23.883781	27732.513750	30267.497250
15:43:24.060710	27737.752500	30317.789250
15:43:24.259354	27744.420000	30374.177250
15:43:24.429158	27750.373125	30420.468750
15:43:24.607043	27756.469125	30469.474875
15:43:24.775873	27761.422125	30516.052125
15:43:24.953654	27764.994000	30557.438250
15:43:25.118562	27753.325875	30565.725000
15:43:25.278713	27737.371500	30538.626375
15:43:25.454074	27723.846000	30506.670000
15:43:25.633904	27712.463625	30478.380750
15:43:25.801667	27703.748250	30453.949125
15:43:25.979511	27695.032875	30429.136500
15:43:26.137746	27688.508250	30408.753000
15:43:26.300374	27684.174375	30393.655875
15:43:26.482905	27680.364375	30379.130250
15:43:26.644750	27678.221250	30373.034250
15:43:26.806534	27677.173500	30373.653375
15:43:26.982317	27676.649625	30375.987000
15:43:27.150316	27677.697375	30382.083000
15:43:27.324943	27679.840500	30390.560250
15:43:27.484860	27681.983625	30398.894625
15:43:27.659512	27685.222125	30410.324625
15:43:27.823186	27689.032125	30424.421625
15:43:27.998719	27693.366000	30437.661375
15:43:28.158826	27697.176000	30450.329625
15:43:28.325314	27700.414500	30461.664375
15:43:28.487714	27702.081375	30466.569750
15:43:28.684964	27703.081500	30470.046375
15:43:28.859367	27704.129250	30474.332625
15:43:29.041253	27705.748500	30479.809500
15:43:29.214882	27707.367750	30486.191250
15:43:29.380315	27708.987000	30493.716000
15:43:29.558568	27711.177750	30503.479125
15:43:29.735345	27713.844750	30519.338250
15:43:29.910115	27717.083250	30535.530750
15:43:30.084836	27720.321750	30549.770625
15:43:30.247179	27723.560250	30567.344250
15:43:30.408508	27726.274875	30585.441750
15:43:30.587837	27728.989500	30603.729750
15:43:30.752159	27731.132625	30620.779500
15:43:30.932005	27733.275750	30636.972000
15:43:31.123641	27735.418875	30653.069250
15:43:31.313867	27736.466625	30667.975875
15:43:31.476654	27737.514375	30671.976375
15:43:31.639414	27737.466750	30665.594625
15:43:31.819217	27736.466625	30658.022250
15:43:31.998108	27735.418875	30648.830625
15:43:32.176993	27732.180375	30631.114125
15:43:32.357126	27728.941875	30612.778500
15:43:32.523046	27724.608000	30594.014250
15:43:32.716876	27719.702625	30576.345375
15:43:32.890609	27715.368750	30557.295375
15:43:33.053414	27709.939500	30539.102625
15:43:33.218391	27704.510250	30521.386125
15:43:33.385144	27699.081000	30505.669875
15:43:33.547925	27695.271000	30495.621000
15:43:33.725768	27692.556375	30487.905750
15:43:33.900423	27690.937125	30482.952750
15:43:34.064796	27690.413250	30481.285875
15:43:34.228394	27690.937125	30481.619250
15:43:34.391049	27691.461000	30482.952750
15:43:34.565879	27692.508750	30485.143500
15:43:34.728156	27694.651875	30489.286875
15:43:34.893794	27697.890375	30494.239875
15:43:35.067739	27701.700375	30500.574000
15:43:35.246030	27706.605750	30508.146375
15:43:35.404856	27712.035000	30516.576000
15:43:35.570732	27718.035750	30525.481875
15:43:35.747537	27724.036500	30534.006750
15:43:35.923799	27729.465750	30541.102875
15:43:36.089150	27734.895000	30547.865625
15:43:36.252099	27740.324250	30553.390125
15:43:36.413268	27745.753500	30559.057500
15:43:36.574032	27752.278125	30566.010750
15:43:36.749424	27758.802750	30572.344875
15:43:36.916219	27766.422750	30579.202875
15:43:37.081465	27774.614250	30586.822875
15:43:37.261124	27783.329625	30595.252500
15:43:37.438660	27791.521125	30602.872500
15:43:37.612503	27800.808000	30611.445000
15:43:37.773277	27811.190250	30620.303250
15:43:37.935053	27821.572500	30629.637750
15:43:38.114346	27831.859500	30638.686500
15:43:38.277192	27842.765625	30648.306750
15:43:38.452465	27854.719500	30659.022375
15:43:38.614749	27867.244875	30668.547375
15:43:38.789926	27880.198875	30679.453500
15:43:38.972084	27893.772000	30688.788000
15:43:39.134724	27906.964125	30697.836750
15:43:39.297476	27920.965875	30705.599625
15:43:39.462835	27933.919875	30713.219625
15:43:39.626647	27946.921500	30720.220500
15:43:39.794997	27959.923125	30727.126125
15:43:39.958886	27972.829500	30733.460250
15:43:40.131163	27985.307250	30739.127625
15:43:40.296405	27997.832625	30744.556875
15:43:40.462601	28011.358125	30749.462250
15:43:40.629378	28021.121250	30752.891250
15:43:40.794925	28030.408125	30755.653500
15:43:40.962086	28038.599625	30757.749000
15:43:41.138386	28046.791125	30760.701750
15:43:41.317633	28056.078000	30763.273500
15:43:41.498008	28065.888750	30766.083375
15:43:41.661915	28075.747125	30768.845625
15:43:41.823057	28085.510250	30771.512625
15:43:41.998403	28096.416375	30774.560625
15:43:42.173148	28108.941750	30777.227625
15:43:42.352391	28121.514750	30780.513750
15:43:42.514809	28133.659125	30784.180875
15:43:42.681618	28147.184625	30788.181375
15:43:42.845861	28159.995750	30791.753250
15:43:43.011686	28173.473625	30795.896625
15:43:43.174069	28186.713375	30800.182875
15:43:43.341322	28200.191250	30804.945375
15:43:43.504702	28213.764375	30810.565125
15:43:43.668447	28228.337625	30816.804000
15:43:43.843306	28242.387000	30823.852500
15:43:44.017092	28257.817500	30831.615375
15:43:44.180751	28273.343250	30839.854500
15:43:44.348178	28289.345250	30848.855625
15:43:44.510134	28305.109125	30858.761625
15:43:44.675338	28320.587250	30868.429500
15:43:44.856147	28336.827375	30878.859375
15:43:45.023408	28352.115000	30888.670125
15:43:45.186293	28367.069250	30898.576125
15:43:45.360387	28378.927875	30906.243750
15:43:45.552435	28383.261750	30907.910625
15:43:45.719302	28383.785625	30907.910625
15:43:45.894122	28384.309500	30907.910625
15:43:46.075317	28384.833375	30907.624875
15:43:46.239641	28382.690250	30905.481750
15:43:46.432499	28379.451750	30902.671875
15:43:46.609785	28376.689500	30900.576375
15:43:46.770438	28374.022500	30898.433250
15:43:46.941222	28372.403250	30897.861750
15:43:47.108758	28374.022500	30898.480875
15:43:47.289664	28376.165625	30899.862000
15:43:47.465091	28381.071000	30903.433875
15:43:47.626275	28387.071750	30907.577250
15:43:47.804111	28393.596375	30912.339750
15:43:47.979904	28401.216375	30918.721500
15:43:48.142664	28409.455500	30925.674750
15:43:48.311859	28417.027875	30932.628000
15:43:48.474250	28424.647875	30939.628875
15:43:48.634536	28430.648625	30945.058125
15:43:48.811367	28434.982500	30949.915875
15:43:48.987846	28439.887875	30955.011750
15:43:49.151582	28444.793250	30959.679000
15:43:49.324326	28449.127125	30964.632000
15:43:49.503136	28453.461000	30969.394500
15:43:49.679191	28457.794875	30973.633125
15:43:49.846810	28462.128750	30977.728875
15:43:50.008060	28467.034125	30982.681875
15:43:50.182956	28471.939500	30987.587250
15:43:50.357853	28476.844875	30992.540250
15:43:50.536054	28481.750250	30997.255125
15:43:50.703355	28487.179500	31002.017625
15:43:50.880743	28492.608750	31006.970625
15:43:51.045510	28498.038000	31011.114000
15:43:51.209427	28502.371875	31014.543000
15:43:51.374111	28506.705750	31018.067250
15:43:51.548464	28510.515750	31020.877125
15:43:51.727731	28513.754250	31023.591750
15:43:51.902045	28516.468875	31025.782500
15:43:52.082790	28519.707375	31027.782750
15:43:52.259991	28523.517375	31031.354625
15:43:52.430002	28528.422750	31035.498000
15:43:52.593320	28533.852000	31040.308125
15:43:52.768597	28539.852750	31045.975500
15:43:52.943387	28546.377375	31051.595250
15:43:53.107169	28552.902000	31057.691250
15:43:53.267997	28559.998125	31064.787375
15:43:53.441736	28566.522750	31070.454750
15:43:53.616502	28573.047375	31076.693625
15:43:53.798405	28580.143500	31083.504000
15:43:53.962968	28587.287250	31091.266875
15:43:54.138933	28594.335750	31098.982125
15:43:54.303217	28601.431875	31107.221250
15:43:54.467683	28608.528000	31115.650875
15:43:54.645520	28616.148000	31125.318750
15:43:54.806234	28623.768000	31136.177250
15:43:54.967501	28631.388000	31146.130875
15:43:55.141845	28637.912625	31156.036875
15:43:55.304384	28643.913375	31164.371250
15:43:55.478911	28649.914125	31172.848500
15:43:55.671416	28655.343375	31181.182875
15:43:55.834592	28661.344125	31190.184000
15:43:56.001118	28667.868750	31199.947125
15:43:56.177215	28673.869500	31210.377000
15:43:56.370442	28679.298750	31219.663875
15:43:56.544777	28683.632625	31226.664750
15:43:56.707080	28687.442625	31232.808375
15:43:56.883429	28690.681125	31237.713750
15:43:57.073738	28692.824250	31240.523625
15:43:57.264417	28694.967375	31244.095500
15:43:57.428270	28699.301250	31250.810625
15:43:57.592108	28704.206625	31259.145000
15:43:57.755380	28709.635875	31269.051000
15:43:57.921717	28716.160500	31279.576125
15:43:58.084532	28723.780500	31291.577625
15:43:58.253456	28732.495875	31304.674500
15:43:58.418297	28741.782750	31317.866625
15:43:58.594979	28751.069625	31331.106375
15:43:58.775472	28759.785000	31343.346000
15:43:58.939283	28767.976500	31354.823625
15:43:59.113485	28776.691875	31365.825000
15:43:59.288195	28785.407250	31377.064500
15:43:59.464012	28793.598750	31387.399125
15:43:59.638839	28802.314125	31397.209875
15:43:59.816604	28811.601000	31406.925375
15:43:59.978013	28821.411750	31416.593250
15:44:00.145745	28830.698625	31425.832500
15:44:00.310569	28839.414000	31434.166875
15:44:00.471927	28848.129375	31443.263250
15:44:00.635711	28856.892375	31451.692875
15:44:00.812453	28865.560125	31460.741625
15:44:00.972392	28874.275500	31469.838000
15:44:01.134153	28882.467000	31479.505875
15:44:01.295494	28890.658500	31489.507125
15:44:01.470619	28899.373875	31499.841750
15:44:01.647699	28908.089250	31510.890750
15:44:01.809468	28916.804625	31523.844750
15:44:01.980492	28926.091500	31536.417750
15:44:02.147141	28934.806875	31549.800375
15:44:02.320585	28941.903000	31561.897125
15:44:02.496672	28948.427625	31574.089125
15:44:02.657950	28953.856875	31584.138000
15:44:02.819748	28958.762250	31593.996375
15:44:02.994689	28964.191500	31605.045375
15:44:03.169403	28970.192250	31617.332625
15:44:03.348890	28976.193000	31629.334125
15:44:03.541045	28982.193750	31642.907250
15:44:03.705866	28988.194500	31656.289875
15:44:03.870106	28994.719125	31669.291500
15:44:04.034524	29001.815250	31683.245625
15:44:04.197338	29009.435250	31697.533125
15:44:04.359226	29017.055250	31710.725250
15:44:04.538704	29025.246750	31723.393500
15:44:04.706362	29034.533625	31737.490500
15:44:04.867579	29044.344375	31751.254125
15:44:05.029039	29054.679000	31763.541375
15:44:05.192907	29065.061250	31774.923750
15:44:05.357070	29074.872000	31786.353750
15:44:05.519396	29084.206500	31795.164375
15:44:05.681483	29094.588750	31805.118000
15:44:05.859152	29103.780375	31812.499875
15:44:06.034908	29110.305000	31818.167250
15:44:06.198760	29117.401125	31824.406125
15:44:06.362037	29125.021125	31830.645000
15:44:06.526948	29132.641125	31837.645875
15:44:06.700672	29140.832625	31845.456375
15:44:06.865062	29149.024125	31852.933500
15:44:07.040307	29156.120250	31860.077250
15:44:07.203172	29163.216375	31867.697250
15:44:07.367492	29171.407875	31877.317500
15:44:07.542389	29180.123250	31888.842750
15:44:07.702496	29189.410125	31901.606250
15:44:07.880235	29198.697000	31914.226875
15:44:08.044762	29206.888500	31927.752375
15:44:08.219429	29213.984625	31941.277875
15:44:08.394273	29221.080750	31955.279625
15:44:08.570657	29227.605375	31968.424125
15:44:08.733880	29233.034625	31980.044625
15:44:08.897612	29239.035375	31992.665250
15:44:09.059356	29243.369250	32003.619000
15:44:09.221307	29247.179250	32011.762875
15:44:09.382711	29250.417750	32020.192500
15:44:09.544828	29254.227750	32029.193625
15:44:09.727099	29258.561625	32039.004375
15:44:09.889569	29262.943125	32049.005625
15:44:10.056745	29268.324750	32060.816625
15:44:10.235118	29273.754000	32073.199125
15:44:10.398975	29279.754750	32086.105500
15:44:10.572814	29286.279375	32098.202250
15:44:10.764485	29292.280125	32107.965375
15:44:10.948264	29298.804750	32116.823625
15:44:11.114055	29305.329375	32125.920000
15:44:11.288828	29312.425500	32135.873625
15:44:11.461054	29318.426250	32144.208000
15:44:11.623485	29323.855500	32150.351625
15:44:11.788476	29329.284750	32156.685750
15:44:11.962105	29334.190125	32162.353125
15:44:12.137090	29339.095500	32167.258500
15:44:12.311175	29344.524750	32172.783000
15:44:12.490351	29348.858625	32178.259875
15:44:12.654868	29352.668625	32182.498500
15:44:12.815280	29356.478625	32186.737125
15:44:12.994999	29361.384000	32192.214000
15:44:13.156300	29366.289375	32199.119625
15:44:13.318749	29373.385500	32210.740125
15:44:13.492899	29381.005500	32224.456125
15:44:13.658731	29389.197000	32242.553625
15:44:13.837133	29395.721625	32262.365625
15:44:14.011829	29402.246250	32282.225250
15:44:14.190153	29407.151625	32299.608375
15:44:14.355419	29410.390125	32314.324500
15:44:14.530642	29412.533250	32326.992750
15:44:14.720339	29414.676375	32340.232500
15:44:14.895301	29416.295625	32351.376750
15:44:15.070632	29417.343375	32362.521000
15:44:15.234413	29417.867250	32374.808250
15:44:15.398211	29418.391125	32386.809750
15:44:15.560465	29418.915000	32399.620875
15:44:15.723955	29419.962750	32411.765250
15:44:15.906667	29421.010500	32425.671750
15:44:16.069452	29422.629750	32440.626000
15:44:16.233385	29425.344375	32454.865875
15:44:16.395208	29428.059000	32470.201125
15:44:16.560876	29430.773625	32483.202750
15:44:16.724855	29434.012125	32495.299500
15:44:16.886626	29437.822125	32506.015125
15:44:17.049784	29441.060625	32515.825875
15:44:17.212256	29444.346750	32524.969875
15:44:17.374327	29448.109125	32533.971000
15:44:17.538932	29451.919125	32542.305375
15:44:17.717712	29455.729125	32550.735000
15:44:17.892520	29459.539125	32557.831125
15:44:18.055722	29462.825250	32564.022375
15:44:18.218083	29466.587625	32570.928000
15:44:18.383886	29470.921500	32578.643250
15:44:18.549361	29475.255375	32586.930000
15:44:18.711503	29479.589250	32595.359625
15:44:18.873896	29484.494625	32605.265625
15:44:19.055272	29488.828500	32615.600250
15:44:19.219332	29493.162375	32626.268250
15:44:19.380791	29497.496250	32636.650500
15:44:19.543523	29501.306250	32647.128000
15:44:19.707887	29505.116250	32658.415125
15:44:19.869417	29508.354750	32669.702250
15:44:20.035021	29512.164750	32680.513125
15:44:20.197364	29515.974750	32692.276500
15:44:20.359586	29519.784750	32703.468375
15:44:20.523456	29525.214000	32715.565125
15:44:20.685488	29531.214750	32727.947625
15:44:20.848179	29537.215500	32739.615750
15:44:21.015858	29542.644750	32749.902750
15:44:21.190231	29548.074000	32759.761125
15:44:21.379451	29552.979375	32769.000375
15:44:21.541140	29558.408625	32777.144250
15:44:21.716645	29563.837875	32784.288000
15:44:21.881664	29568.171750	32789.717250
15:44:22.056874	29571.410250	32793.955875
15:44:22.231124	29574.124875	32797.480125
15:44:22.411236	29576.839500	32800.861500
15:44:22.575281	29580.078000	32805.004875
15:44:22.753031	29585.507250	32810.672250
15:44:22.936306	29592.603375	32816.863500
15:44:23.101036	29600.794875	32823.864375
15:44:23.261861	29609.557875	32830.817625
15:44:23.425678	29620.416375	32838.485250
15:44:23.591928	29631.846375	32846.105250
15:44:23.758297	29643.324000	32853.106125
15:44:23.934603	29653.658625	32859.487875
15:44:24.100870	29663.469375	32864.869500
15:44:24.266252	29672.184750	32869.727250
15:44:24.427466	29680.376250	32874.632625
15:44:24.589817	29689.663125	32880.204750
15:44:24.780443	29698.378500	32885.919750
15:44:24.954826	29706.570000	32890.729875
15:44:25.118065	29714.190000	32896.349625
15:44:25.297071	29721.286125	32901.112125
15:44:25.458880	29728.382250	32905.303125
15:44:25.622563	29735.478375	32909.494125
15:44:25.786965	29742.574500	32914.304250
15:44:25.960548	29748.575250	32918.685750
15:44:26.125019	29754.576000	32922.019500
15:44:26.302846	29761.672125	32926.258125
15:44:26.464018	29769.863625	32931.020625
15:44:26.624840	29778.579000	32935.878375
15:44:26.790211	29787.294375	32940.688500
15:44:26.969808	29796.009750	32944.927125
15:44:27.144741	29804.725125	32949.927750
15:44:27.307068	29814.535875	32955.357000
15:44:27.480490	29825.442000	32961.119625
15:44:27.658035	29836.872000	32966.596500
15:44:27.835067	29848.349625	32971.359000
15:44:28.013305	29860.351125	32976.978750
15:44:28.175580	29871.828750	32982.503250
15:44:28.338362	29883.211125	32986.741875
15:44:28.513135	29894.117250	32991.028125
15:44:28.674962	29904.499500	32994.361875
15:44:28.854719	29914.881750	32997.124125
15:44:29.016522	29925.264000	33000.029250
15:44:29.199405	29936.122500	33002.696250
15:44:29.361176	29946.504750	33004.125000
15:44:29.539420	29956.220250	33005.410875
15:44:29.704360	29966.602500	33006.839625
15:44:29.866626	29976.984750	33007.173000
15:44:30.037573	29987.367000	33007.173000
15:44:30.218255	29998.273125	33007.173000
15:44:30.411996	30010.274625	33006.887250
15:44:30.574907	30022.133250	33006.172875
15:44:30.736847	30034.087125	33004.839375
15:44:30.904500	30046.041000	33004.125000
15:44:31.081786	30057.994875	33003.458250
15:44:31.257060	30069.472500	33003.124875
15:44:31.440241	30080.950125	33002.791500
15:44:31.616134	30092.951625	33002.458125
15:44:31.779485	30106.429500	33002.458125
15:44:31.943727	30121.288500	33002.458125
15:44:32.119534	30136.861875	33002.458125
15:44:32.293829	30152.911500	33002.458125
15:44:32.468121	30169.008750	33002.458125
15:44:32.645857	30184.248750	33002.124750
15:44:32.807800	30198.964875	33001.505625
15:44:32.971310	30213.966750	33000.791250
15:44:33.133939	30228.111375	32999.457750
15:44:33.297830	30243.160875	32997.314625
15:44:33.464201	30257.591250	32995.219125
15:44:33.641483	30271.640625	32992.504500
15:44:33.832293	30285.832875	32988.885000
15:44:33.998172	30299.834625	32985.551250
15:44:34.163935	30313.360125	32981.312625
15:44:34.338239	30326.933250	32975.645250
15:44:34.504016	30339.887250	32970.930375
15:44:34.680875	30350.221875	32967.453750
15:44:34.843598	30358.937250	32964.643875
15:44:35.007943	30368.748000	32961.167250
15:44:35.197707	30379.130250	32956.833375
15:44:35.360909	30390.607875	32952.832875
15:44:35.524050	30402.037875	32949.261000
15:44:35.685703	30413.991750	32945.165250
15:44:35.859948	30426.517125	32940.783750
15:44:36.027065	30438.471000	32937.497625
15:44:36.194111	30450.805875	32933.259000
15:44:36.357428	30464.283750	32930.401500
15:44:36.531733	30476.237625	32928.306000
15:44:36.690859	30488.477250	32926.258125
15:44:36.885865	30502.050375	32924.924625
15:44:37.047078	30514.766250	32924.257875
15:44:37.213458	30528.244125	32923.924500
15:44:37.376833	30541.912500	32924.210250
15:44:37.543631	30557.962125	32924.924625
15:44:37.708374	30574.154625	32926.258125
15:44:37.872938	30590.966250	32927.782125
15:44:38.079542	30608.254125	32929.877625
15:44:38.259314	30625.018125	32931.925500
15:44:38.438193	30642.687000	32933.973375
15:44:38.599398	30658.927125	32935.354500
15:44:38.760148	30675.357750	32936.830875
15:44:38.924646	30690.359625	32938.069125
15:44:39.107446	30706.028250	32939.450250
15:44:39.269248	30720.934875	32940.879000
15:44:39.444154	30736.032000	32942.403000
15:44:39.607848	30750.843375	32943.593625
15:44:39.785671	30767.035875	32944.260375
15:44:39.960338	30781.561500	32945.736750
15:44:40.122743	30796.087125	32946.355875
15:44:40.287030	30809.993625	32947.070250
15:44:40.454824	30823.947750	32947.689375
15:44:40.614672	30836.616000	32949.832500
15:44:40.781675	30850.093875	32951.880375
15:44:40.947780	30861.000000	32953.975875
15:44:41.125117	30871.858500	32956.119000
15:44:41.287746	30881.669250	32958.119250
15:44:41.447257	30890.956125	32960.310000
15:44:41.608580	30899.671500	32962.453125
15:44:41.799390	30907.863000	32964.596250
15:44:41.961213	30914.959125	32966.596500
15:44:42.139482	30922.055250	32968.644375
15:44:42.315208	30929.675250	32971.501875
15:44:42.493687	30938.390625	32974.168875
15:44:42.673256	30948.201375	32977.693125
15:44:42.837347	30958.059750	32980.455375
15:44:42.999163	30968.442000	32983.932000
15:44:43.163990	30979.300500	32987.313375
15:44:43.340711	30990.778125	32990.742375
15:44:43.503069	31002.589125	32994.314250
15:44:43.680912	31016.114625	32998.457625
15:44:43.847226	31028.449500	33002.696250
15:44:44.008061	31040.879625	33006.982500
15:44:44.182330	31052.833500	33011.125875
15:44:44.344174	31063.692000	33014.602500
15:44:44.507589	31075.122000	33018.031500
15:44:44.669335	31086.933000	33020.841375
15:44:44.849678	31099.315500	33022.841625
15:44:45.017048	31111.269375	33024.984750
15:44:45.195294	31122.651750	33026.604000
15:44:45.360580	31133.034000	33027.651750
15:44:45.537412	31142.844750	33029.175750
15:44:45.700925	31153.274625	33030.556875
15:44:45.861613	31163.037750	33031.080750
15:44:46.036836	31172.848500	33031.890375
15:44:46.198666	31183.230750	33032.176125
15:44:46.373537	31194.660750	33032.176125
15:44:46.552371	31205.566875	33032.176125
15:44:46.714140	31216.949250	33032.176125
15:44:46.895416	31227.188625	33032.176125
15:44:47.063852	31235.904000	33032.176125
15:44:47.237506	31243.524000	33032.176125
15:44:47.397849	31252.239375	33032.176125
15:44:47.561019	31259.335500	33032.176125
15:44:47.727914	31266.431625	33032.176125
15:44:47.892786	31273.527750	33031.842750
15:44:48.055530	31280.623875	33031.795125
15:44:48.222343	31281.671625	33032.509500
15:44:48.399075	31280.052375	33033.223875
15:44:48.559901	31277.337750	33033.890625
15:44:48.739715	31275.718500	33034.462125
15:44:48.899549	31274.670750	33034.843125
15:44:49.074094	31274.146875	33035.271750
15:44:49.241128	31275.194625	33035.795625
15:44:49.406053	31276.813875	33036.510000
15:44:49.571497	31278.433125	33036.843375
15:44:49.729674	31280.576250	33036.843375
15:44:49.891874	31283.814750	33036.843375
15:44:50.054230	31287.624750	33036.843375
15:44:50.221446	31291.958625	33037.129125
15:44:50.398458	31296.864000	33037.986375
15:44:50.577042	31302.864750	33038.462625
15:44:50.737817	31309.389375	33039.224625
15:44:50.897776	31317.009375	33039.891375
15:44:51.063500	31324.105500	33040.510500
15:44:51.242874	31331.201625	33041.891625
15:44:51.417651	31338.297750	33043.320375
15:44:51.592482	31345.917750	33044.796750
15:44:51.753785	31352.490000	33046.082625
15:44:51.932137	31358.967000	33047.368500
15:44:52.094014	31365.491625	33048.130500
15:44:52.257858	31373.111625	33049.416375
15:44:52.421035	31381.827000	33050.797500
15:44:52.582416	31391.637750	33052.988250
15:44:52.748238	31402.496250	33054.988500
15:44:52.916055	31412.878500	33057.084000
15:44:53.080774	31424.356125	33059.227125
15:44:53.247788	31435.214625	33060.560625
15:44:53.429443	31446.120750	33061.894125
15:44:53.595217	31457.026875	33063.370500
15:44:53.773189	31468.456875	33064.084875
15:44:53.948341	31478.839125	33064.370625
15:44:54.117660	31489.745250	33064.370625
15:44:54.282549	31501.222875	33064.037250
15:44:54.473733	31512.605250	33063.322875
15:44:54.650485	31522.987500	33062.751375
15:44:54.825897	31533.369750	33061.941750
15:44:55.002136	31542.656625	33060.608250
15:44:55.180451	31550.848125	33059.322375
15:44:55.355163	31557.944250	33057.846000
15:44:55.537603	31565.564250	33056.560125
15:44:55.700822	31572.660375	33055.845750
15:44:55.862698	31580.851875	33054.512250
15:44:56.024149	31590.138750	33052.369125
15:44:56.188717	31600.521000	33050.321250
15:44:56.351659	31610.855625	33048.178125
15:44:56.528436	31621.761750	33046.035000
15:44:56.707666	31632.667875	33044.701500
15:44:56.881567	31643.050125	33043.225125
15:44:57.074684	31654.527750	33042.701250
15:44:57.238088	31665.433875	33042.320250
15:44:57.401864	31677.387750	33042.320250
15:44:57.568713	31689.865500	33042.653625
15:44:57.744449	31701.819375	33043.368000
15:44:57.924291	31714.440000	33044.082375
15:44:58.102005	31726.917750	33046.177875
15:44:58.265947	31739.347875	33048.797250
15:44:58.443222	31750.730250	33051.559500
15:44:58.620750	31762.731750	33055.036125
15:44:58.784813	31775.590500	33058.560375
15:44:58.946673	31788.496875	33062.703750
15:44:59.109074	31800.831750	33067.037625
15:44:59.272837	31812.690375	33071.038125
15:44:59.450032	31824.691875	33075.943500
15:44:59.614497	31837.169625	33080.848875
15:44:59.788674	31850.742750	33086.516250
15:44:59.954500	31863.744375	33091.231125
15:45:00.129865	31877.317500	33096.184125
15:45:00.296730	31890.319125	33100.994250
15:45:00.459551	31904.035125	33105.137625
15:45:00.634806	31918.036875	33109.423875
15:45:00.799095	31932.562500	33113.567250
15:45:00.965001	31947.612000	33116.996250
15:45:01.140035	31961.566125	33120.663375
15:45:01.324493	31976.234625	33123.997125
15:45:01.500473	31990.426875	33127.664250
15:45:01.664100	32005.000125	33130.236000
15:45:01.829868	32018.716125	33133.712625
15:45:02.009178	32032.765500	33137.094000
15:45:02.187457	32045.814750	33140.618250
15:45:02.363334	32059.387875	33144.904500
15:45:02.545460	32072.437125	33150.333750
15:45:02.708908	32085.534000	33156.001125
15:45:02.872656	32099.535750	33162.240000
15:45:03.032448	32111.870625	33169.336125
15:45:03.198724	32124.300750	33176.813250
15:45:03.376537	32136.302250	33184.528500
15:45:03.541384	32148.303750	33192.958125
15:45:03.704756	32160.781500	33201.959250
15:45:03.871638	32173.259250	33212.627250
15:45:04.051235	32186.308500	33223.009500
15:45:04.227303	32199.834000	33234.296625
15:45:04.389456	32213.359500	33245.536125
15:45:04.552834	32226.265875	33255.823125
15:45:04.729650	32239.839000	33265.633875
15:45:04.889410	32252.316750	33274.587375
15:45:05.051367	32265.270750	33283.017000
15:45:05.213465	32278.748625	33291.351375
15:45:05.377847	32292.226500	33299.114250
15:45:05.538642	32304.609000	33305.400750
15:45:05.700858	32317.086750	33311.020500
15:45:05.869225	32328.993000	33315.116250
15:45:06.031472	32339.422875	33318.688125
15:45:06.193752	32350.805250	33322.069500
15:45:06.369110	32362.282875	33324.974625
15:45:06.531935	32374.189125	33327.070125
15:45:06.694204	32387.190750	33328.403625
15:45:06.889536	32401.240125	33330.451500
15:45:07.055224	32414.575125	33333.166125
15:45:07.217647	32428.624500	33335.976000
15:45:07.378430	32442.340500	33339.405000
15:45:07.540596	32456.866125	33342.929250
15:45:07.715405	32471.915625	33347.215500
15:45:07.882885	32486.393625	33351.501750
15:45:08.077630	32500.395375	33355.454625
15:45:08.243806	32513.730375	33360.312375
15:45:08.422052	32528.303625	33365.884500
15:45:08.588920	32542.019625	33370.789875
15:45:08.766711	32557.116750	33375.552375
15:45:08.931615	32571.118500	33380.553000
15:45:09.095324	32586.501375	33385.363125
15:45:09.273499	32601.360375	33388.887375
15:45:09.434860	32616.743250	33391.649625
15:45:09.596715	32632.078500	33393.745125
15:45:09.762500	32647.604250	33395.031000
15:45:09.925325	32662.320375	33395.412000
15:45:10.087551	32677.846125	33395.412000
15:45:10.250638	32692.276500	33395.078625
15:45:10.426696	32706.897375	33394.364250
15:45:10.588070	32721.994500	33393.078375
15:45:10.763329	32738.568000	33390.173250
15:45:10.924709	32754.379500	33387.506250
15:45:11.086892	32771.095875	33384.744000
15:45:11.268278	32787.812250	33382.029375
15:45:11.434429	32803.290375	33379.886250
15:45:11.597536	32819.721000	33378.552750
15:45:11.780568	32835.389625	33377.838375
15:45:11.958928	32850.439125	33377.219250
15:45:12.138553	32865.583875	33376.838250
15:45:12.313362	32879.490375	33377.314500
15:45:12.476158	32892.396750	33377.790750
15:45:12.638436	32904.255375	33379.171875
15:45:12.805838	32915.590125	33380.553000
15:45:12.971537	32925.972375	33381.934125
15:45:13.146572	32937.402375	33383.458125
15:45:13.309014	32949.356250	33384.744000
15:45:13.475015	32961.834000	33386.791875
15:45:13.637771	32973.787875	33388.935000
15:45:13.817593	32986.789500	33390.982875
15:45:13.991590	32999.743500	33393.221250
15:45:14.153698	33013.221375	33395.269125
15:45:14.328527	33026.223000	33397.459875
15:45:14.493838	33037.700625	33398.698125
15:45:14.668703	33048.082875	33400.888875
15:45:14.836281	33057.893625	33402.793875
15:45:15.011346	33068.275875	33404.317875
15:45:15.186395	33079.182000	33405.032250
15:45:15.352308	33090.088125	33405.603750
15:45:15.536665	33101.565750	33405.937125
15:45:15.711144	33114.091125	33405.508500
15:45:15.886269	33127.140375	33404.889375
15:45:16.051406	33139.570500	33404.317875
15:45:16.215854	33152.524500	33402.889125
15:45:16.389585	33165.526125	33401.412750
15:45:16.572540	33179.575500	33400.174500
15:45:16.752559	33193.624875	33398.698125
15:45:16.918092	33208.579125	33397.412250
15:45:17.080110	33222.914250	33395.888250
15:45:17.255688	33236.963625	33394.602375
15:45:17.446905	33251.155875	33393.126000
15:45:17.619428	33264.776625	33392.887875
15:45:17.797041	33277.778250	33392.887875
15:45:17.971890	33290.827500	33392.887875
15:45:18.133646	33304.305375	33392.887875
15:45:18.293038	33318.164250	33393.268875
15:45:18.456276	33332.213625	33393.554625
15:45:18.619563	33346.453500	33393.840375
15:45:18.781478	33360.931500	33394.602375
15:45:18.977756	33374.457000	33395.221500
15:45:19.139523	33387.982500	33395.554875
15:45:19.301376	33402.984375	33395.554875
15:45:19.465165	33416.986125	33395.554875
15:45:19.629475	33430.416375	33395.173875
15:45:19.804747	33443.894250	33394.507125
15:45:19.969603	33456.800625	33393.888000
15:45:20.130939	33469.183125	33392.554500
15:45:20.307285	33481.184625	33391.030500
15:45:20.470205	33492.614625	33390.411375
15:45:20.631402	33502.377750	33389.173125
15:45:20.806730	33511.664625	33387.601500
15:45:20.982574	33518.760750	33386.268000
15:45:21.158446	33524.190000	33385.506000
15:45:21.320658	33530.190750	33384.982125
15:45:21.481050	33536.715375	33383.553375
15:45:21.656869	33544.335375	33381.457875
15:45:21.819673	33553.050750	33378.648000
15:45:21.986985	33562.861500	33375.361875
15:45:22.155279	33573.767625	33371.075625
15:45:22.332502	33585.197625	33366.884625
15:45:22.499807	33597.103875	33362.026875
15:45:22.662075	33609.581625	33357.835875
15:45:22.824900	33621.487875	33353.692500
15:45:22.987264	33632.917875	33349.406250
15:45:23.153534	33643.776375	33346.072500
15:45:23.317421	33654.682500	33342.500625
15:45:23.479717	33665.493375	33339.071625
15:45:23.642076	33675.875625	33336.261750
15:45:23.809439	33686.734125	33332.880375
15:45:23.972695	33696.544875	33330.689625
15:45:24.140009	33706.927125	33329.356125
15:45:24.301591	33717.357000	33327.879750
15:45:24.463027	33727.644000	33326.641500
15:45:24.626405	33737.454750	33325.069875
15:45:24.786465	33748.932375	33323.736375
15:45:24.963082	33761.410125	33323.212500
15:45:25.129287	33774.221250	33322.450500
15:45:25.296080	33788.270625	33322.117125
15:45:25.460538	33801.224625	33322.117125
15:45:25.625666	33813.702375	33321.831375
15:45:25.802879	33826.799250	33321.069375
15:45:25.967903	33839.753250	33320.450250
15:45:26.132518	33852.659625	33319.069125
15:45:26.294872	33866.185125	33317.688000
15:45:26.473273	33879.139125	33316.164000
15:45:26.634542	33891.997875	33314.259000
15:45:26.798394	33905.999625	33311.449125
15:45:26.959718	33918.906000	33308.734500
15:45:27.118069	33931.764750	33305.115000
15:45:27.279791	33944.242500	33302.495625
15:45:27.442680	33955.624875	33298.876125
15:45:27.610034	33966.435750	33295.590000
15:45:27.772877	33977.341875	33292.018125
15:45:27.935362	33989.772000	33287.874750
15:45:28.112568	34002.249750	33283.731375
15:45:28.273355	34013.917875	33280.016625
15:45:28.465261	34025.205000	33277.254375
15:45:28.640111	34036.682625	33274.635000
15:45:28.823186	34048.160250	33271.872750
15:45:29.033997	34059.637875	33269.824875
15:45:29.212426	34070.020125	33268.443750
15:45:29.376133	34079.307000	33267.062625
15:45:29.537006	34088.022375	33266.443500
15:45:29.702816	34096.737750	33265.014750
15:45:29.866675	34106.024625	33263.633625
15:45:30.042456	34113.644625	33262.776375
15:45:30.205335	34121.836125	33262.252500
15:45:30.384542	34129.456125	33261.585750
15:45:30.564917	34137.647625	33260.919000
15:45:30.729581	34146.363000	33259.633125
15:45:30.905865	34155.697500	33258.823500
15:45:31.082243	34164.365250	33257.442375
15:45:31.247510	34173.652125	33256.870875
15:45:31.426736	34183.462875	33256.156500
15:45:31.600409	34194.940500	33253.965750
15:45:31.762391	34206.846750	33251.917875
15:45:31.927279	34218.753000	33249.917625
15:45:32.088609	34230.135375	33247.822125
15:45:32.263820	34241.470125	33246.298125
15:45:32.427090	34252.376250	33245.012250
15:45:32.607906	34262.710875	33242.916750
15:45:32.770287	34273.093125	33240.868875
15:45:32.946988	34283.427750	33238.011375
15:45:33.109806	34293.810000	33235.296750
15:45:33.273045	34303.620750	33232.629750
15:45:33.436915	34312.336125	33229.105500
15:45:33.611210	34320.527625	33225.486000
15:45:33.772431	34327.052250	33222.152250
15:45:33.935907	34332.481500	33219.913875
15:45:34.114780	34337.910750	33217.246875
15:45:34.295376	34342.816125	33214.484625
15:45:34.473614	34347.150000	33211.674750
15:45:34.636512	34352.055375	33208.293375
15:45:34.811188	34356.389250	33204.721500
15:45:35.000423	34360.723125	33201.197250
15:45:35.181341	34365.628500	33197.101500
15:45:35.356157	34371.629250	33192.100875
15:45:35.533456	34378.153875	33185.957250
15:45:35.698429	34384.678500	33179.718375
15:45:35.859045	34391.774625	33173.289000
15:45:36.021096	34398.870750	33166.383375
15:45:36.180147	34406.490750	33159.382500
15:45:36.345008	34413.586875	33153.953250
15:45:36.525924	34421.778375	33148.381125
15:45:36.690437	34429.969875	33142.761375
15:45:36.857884	34438.685250	33136.570125
15:45:37.034222	34447.400625	33129.474000
15:45:37.225010	34455.592125	33123.139875
15:45:37.403809	34463.212125	33117.663000
15:45:37.570018	34470.308250	33112.805250
15:45:37.748034	34476.832875	33107.995125
15:45:37.922723	34483.929000	33102.946875
15:45:38.084824	34492.120500	33096.708000
15:45:38.275381	34500.312000	33089.754750
15:45:38.440937	34509.027375	33082.896750
15:45:38.605382	34518.361875	33075.181500
15:45:38.783218	34527.029625	33067.609125
15:45:38.956612	34535.221125	33059.751000
15:45:39.128358	34544.508000	33050.654625
15:45:39.289584	34553.223375	33041.796375
15:45:39.456970	34561.414875	33032.652375
15:45:39.619675	34569.606375	33022.794000
15:45:39.781604	34577.226375	33013.650000
15:45:39.947972	34584.322500	33004.744125
15:45:40.108276	34590.847125	32996.314500
15:45:40.269574	34596.276375	32987.932500
15:45:40.444407	34601.181750	32980.169625
15:45:40.621276	34606.087125	32971.787625
15:45:40.782763	34610.421000	32962.786500
15:45:40.942824	34614.231000	32954.452125
15:45:41.149097	34618.041000	32945.165250
15:45:41.327380	34620.755625	32936.926125
15:45:41.503222	34623.470250	32929.782375
15:45:41.669452	34625.613375	32924.353125
15:45:41.829908	34627.756500	32920.114500
15:45:42.004683	34629.375750	32917.304625
15:45:42.166962	34630.423500	32915.256750
15:45:42.331700	34631.471250	32913.256500
15:45:42.495518	34632.566625	32911.018125
15:45:42.656925	34633.614375	32910.494250
15:45:42.818720	34634.090625	32909.684625
15:45:42.981440	34634.614500	32909.446500
15:45:43.142783	34635.138375	32909.446500
15:45:43.334077	34635.662250	32909.065500
15:45:43.496904	34636.186125	32908.446375
15:45:43.658235	34636.757625	32907.065250
15:45:43.822122	34637.233875	32905.684125
15:45:43.985355	34638.281625	32903.636250
15:45:44.168503	34639.329375	32900.874000
15:45:44.329329	34640.377125	32898.016500
15:45:44.492626	34641.424875	32895.349500
15:45:44.658447	34642.472625	32892.539625
15:45:44.821806	34643.520375	32889.777375
15:45:44.997683	34644.568125	32886.157875
15:45:45.174297	34645.615875	32882.871750
15:45:45.338781	34647.235125	32880.061875
15:45:45.515900	34648.282875	32877.823500
15:45:45.679721	34649.330625	32876.632875
15:45:45.841286	34650.378375	32874.489750
15:45:46.002341	34651.473750	32872.441875
15:45:46.167633	34652.473875	32869.632000
15:45:46.328491	34653.521625	32866.822125
15:45:46.504262	34654.569375	32862.631125
15:45:46.680593	34656.188625	32857.773375
15:45:46.856406	34658.331750	32852.201250
15:45:47.019671	34660.474875	32845.914750
15:45:47.179037	34662.618000	32840.342625
15:45:47.341670	34665.856500	32834.103750
15:45:47.506037	34669.095000	32826.483750
15:45:47.672819	34672.905000	32819.482875
15:45:47.838958	34676.715000	32812.577250
15:45:48.002859	34681.048875	32805.576375
15:45:48.166183	34684.858875	32798.670750
15:45:48.340352	34689.192750	32792.289000
15:45:48.504204	34693.574250	32785.954875
15:45:48.667107	34698.432000	32780.478000
15:45:48.829514	34703.861250	32774.191500
15:45:49.007854	34709.290500	32767.905000
15:45:49.173557	34715.291250	32761.666125
15:45:49.338449	34721.815875	32755.332000
15:45:49.500204	34728.912000	32749.093125
15:45:49.677948	34736.008125	32742.806625
15:45:49.839402	34743.104250	32736.377250
15:45:50.005705	34750.200375	32730.233625
15:45:50.168006	34757.296500	32724.518625
15:45:50.328332	34764.916500	32718.279750
15:45:50.492706	34772.536500	32712.040875
15:45:50.671433	34780.156500	32705.087625
15:45:50.852675	34787.776500	32698.134375
15:45:51.022131	34796.491875	32689.657125
15:45:51.186983	34804.731000	32681.322750
15:45:51.352167	34812.874875	32673.036000
15:45:51.515495	34821.114000	32664.558750
15:45:51.677299	34829.257875	32656.272000
15:45:51.844587	34836.877875	32647.842375
15:45:52.007057	34844.497875	32638.841250
15:45:52.184832	34851.594000	32629.697250
15:45:52.347584	34858.118625	32621.982000
15:45:52.513054	34865.214750	32614.266750
15:45:52.676230	34871.215500	32607.361125
15:45:52.837566	34877.216250	32600.455500
15:45:53.004309	34883.740875	32592.740250
15:45:53.182111	34890.837000	32584.977375
15:45:53.356065	34898.457000	32576.595375
15:45:53.516410	34907.172375	32567.546625
15:45:53.685518	34916.459250	32558.402625
15:45:53.846857	34925.746125	32550.925500
15:45:54.009765	34935.556875	32543.210250
15:45:54.170116	34944.272250	32537.685750
15:45:54.336102	34952.987625	32532.828000
15:45:54.498421	34962.274500	32527.208250
15:45:54.675605	34971.561375	32522.350500
15:45:54.852019	34980.848250	32518.064250
15:45:55.015420	34991.278125	32513.873250
15:45:55.179822	35002.136625	32509.729875
15:45:55.343491	35013.090375	32505.491250
15:45:55.512280	35024.472750	32501.443125
15:45:55.676153	35035.378875	32497.014000
15:45:55.856856	35046.142125	32493.680250
15:45:56.018672	35057.953125	32489.536875
15:45:56.195983	35070.907125	32484.726750
15:45:56.362753	35082.813375	32480.440500
15:45:56.523545	35095.243500	32475.535125
15:45:56.688517	35107.768875	32470.725000
15:45:56.866306	35119.722750	32465.772000
15:45:57.031534	35132.200500	32459.628375
15:45:57.209887	35145.154500	32452.675125
15:45:57.375230	35157.537000	32445.674250
15:45:57.537920	35169.967125	32438.768625
15:45:57.714285	35183.064000	32429.577000
15:45:57.882097	35196.637125	32419.147125
15:45:58.056386	35209.162500	32408.622000
15:45:58.220198	35222.021250	32396.430000
15:45:58.390303	35234.927625	32385.095250
15:45:58.553865	35247.310125	32374.570125
15:45:58.719674	35259.740250	32363.425875
15:45:58.902225	35271.741750	32353.710375
15:45:59.079248	35282.647875	32345.995125
15:45:59.243091	35293.554000	32338.422750
15:45:59.418874	35304.984000	32329.993125
15:45:59.598700	35315.890125	32322.420750
15:45:59.775523	35326.272375	32316.086625
15:45:59.943398	35334.987750	32311.228875
15:46:00.105631	35344.846125	32305.609125
15:46:00.268011	35355.228375	32299.275000
15:46:00.429823	35364.943875	32293.845750
15:46:00.591559	35373.659250	32288.940375
15:46:00.766394	35381.850750	32284.606500
15:46:00.927718	35390.042250	32280.463125
15:46:01.102950	35399.329125	32275.605375
15:46:01.280230	35409.187500	32270.033250
15:46:01.446089	35419.522125	32263.794375
15:46:01.612959	35429.904375	32256.936375
15:46:01.789408	35440.858125	32250.411750
15:46:01.952649	35451.764250	32243.553750
15:46:02.132324	35463.194250	32235.267000
15:46:02.294671	35474.100375	32226.932625
15:46:02.460964	35484.387375	32218.360125
15:46:02.624355	35494.198125	32210.168625
15:46:02.786719	35504.008875	32201.024625
15:46:02.964971	35513.819625	32191.880625
15:46:03.132218	35523.106500	32181.307875
15:46:03.297565	35531.821875	32170.973250
15:46:03.461259	35540.013375	32161.114875
15:46:03.625598	35548.204875	32150.637375
15:46:03.790757	35555.824875	32140.159875
15:46:03.968656	35561.825625	32130.492000
15:46:04.131458	35567.826375	32120.538375
15:46:04.309825	35573.827125	32111.584875
15:46:04.485213	35579.256375	32103.869625
15:46:04.645483	35584.685625	32094.916125
15:46:04.809349	35590.686375	32085.724500
15:46:04.973217	35596.687125	32077.390125
15:46:05.139520	35602.116375	32069.055750
15:46:05.301656	35608.117125	32061.340500
15:46:05.463502	35614.641750	32052.101250
15:46:05.645729	35621.166375	32042.433375
15:46:05.820820	35628.262500	32032.575000
15:46:05.984539	35636.454000	32022.192750
15:46:06.154331	35645.169375	32012.286750
15:46:06.316147	35654.456250	32001.999750
15:46:06.480670	35663.743125	31991.474625
15:46:06.646743	35673.553875	31981.759125
15:46:06.824578	35683.364625	31971.996000
15:46:06.986859	35693.175375	31962.852000
15:46:07.168177	35702.462250	31954.470000
15:46:07.330017	35712.273000	31945.468875
15:46:07.494885	35722.702875	31934.705625
15:46:07.656101	35733.085125	31922.894625
15:46:07.819459	35743.419750	31910.988375
15:46:07.987728	35753.182875	31900.034625
15:46:08.152118	35762.517375	31888.033125
15:46:08.315908	35771.756625	31876.650750
15:46:08.477777	35780.472000	31864.554000
15:46:08.656061	35788.663500	31853.124000
15:46:08.834384	35796.855000	31840.074750
15:46:08.997164	35804.475000	31827.168375
15:46:09.187966	35811.571125	31814.119125
15:46:09.349806	35817.571875	31802.117625
15:46:09.511434	35823.572625	31789.592250
15:46:09.688942	35829.001875	31777.543125
15:46:09.853263	35833.907250	31764.684375
15:46:10.017031	35839.336500	31751.920875
15:46:10.194923	35845.337250	31737.871500
15:46:10.356879	35851.338000	31723.345875
15:46:10.531178	35857.862625	31709.344125
15:46:10.696500	35864.958750	31695.199500
15:46:10.875294	35871.483375	31683.436125
15:46:11.043021	35877.484125	31672.911000
15:46:11.209356	35884.008750	31662.433500
15:46:11.383627	35890.533375	31651.908375
15:46:11.546815	35897.058000	31643.002500
15:46:11.725212	35904.154125	31633.191750
15:46:11.903928	35910.678750	31623.285750
15:46:12.068833	35917.774875	31613.665500
15:46:12.235063	35925.394875	31603.854750
15:46:12.401918	35933.014875	31593.282000
15:46:12.563749	35940.111000	31583.661750
15:46:12.724069	35947.207125	31572.803250
15:46:12.896962	35953.731750	31563.278250
15:46:13.065683	35959.732500	31554.467625
15:46:13.256455	35966.257125	31544.561625
15:46:13.417655	35972.781750	31532.464875
15:46:13.580841	35979.354000	31518.606000
15:46:13.755427	35985.307125	31505.794875
15:46:13.930792	35991.307875	31491.459750
15:46:14.097869	35996.213250	31477.362750
15:46:14.274207	36000.547125	31463.313375
15:46:14.435513	36004.881000	31448.644875
15:46:14.613296	36008.119500	31435.071750
15:46:14.777128	36010.262625	31422.260625
15:46:14.940573	36012.405750	31409.401875
15:46:15.102736	36014.025000	31396.114500
15:46:15.266544	36015.644250	31382.446125
15:46:15.441305	36016.692000	31369.349250
15:46:15.604709	36017.739750	31354.776000
15:46:15.768527	36018.787500	31339.869375
15:46:15.935824	36019.835250	31324.724625
15:46:16.100643	36020.930625	31309.627500
15:46:16.276960	36022.502250	31294.387500
15:46:16.451276	36024.121500	31280.004750
15:46:16.619451	36025.740750	31265.622000
15:46:16.784465	36027.883875	31251.906000
15:46:16.949888	36030.598500	31238.809125
15:46:17.124497	36033.313125	31224.759750
15:46:17.302814	36035.456250	31211.948625
15:46:17.464089	36038.170875	31198.232625
15:46:17.645896	36040.885500	31185.421500
15:46:17.815208	36043.028625	31171.181625
15:46:17.981686	36045.171750	31158.037125
15:46:18.144951	36046.791000	31145.273625
15:46:18.310904	36048.410250	31131.700500
15:46:18.487605	36049.458000	31116.079500
15:46:18.649983	36049.981875	31101.220500
15:46:18.827225	36050.505750	31086.409125
15:46:19.002971	36050.505750	31069.930875
15:46:19.168327	36049.981875	31056.595875
15:46:19.348628	36049.458000	31042.403625
15:46:19.529418	36048.886500	31032.354750
15:46:19.698225	36048.410250	31024.687125
15:46:19.880096	36047.886375	31019.019750
15:46:20.042323	36047.314875	31013.447625
15:46:20.217622	36046.314750	31007.875500
15:46:20.382363	36045.267000	31002.446250
15:46:20.559672	36043.647750	30995.493000
15:46:20.754950	36042.028500	30986.968125
15:46:20.930610	36039.885375	30978.633750
15:46:21.107987	36037.742250	30969.537375
15:46:21.282782	36035.027625	30959.012250
15:46:21.447192	36032.313000	30947.772750
15:46:21.610355	36030.122250	30936.390375
15:46:21.777709	36028.026750	30926.436750
15:46:21.952996	36025.883625	30915.530625
15:46:22.128987	36024.264375	30905.291250
15:46:22.296091	36022.645125	30894.099375
15:46:22.458043	36021.025875	30883.621875
15:46:22.653690	36019.406625	30872.525250
15:46:22.828609	36018.358875	30862.714500
15:46:22.991117	36017.263500	30853.665750
15:46:23.156140	36016.787250	30845.998125
15:46:23.317028	36016.787250	30838.282875
15:46:23.480088	36016.787250	30830.710500
15:46:23.642578	36016.787250	30822.995250
15:46:23.808900	36016.787250	30813.660750
15:46:23.974784	36016.787250	30804.850125
15:46:24.143077	36016.787250	30795.087000
15:46:24.321422	36017.311125	30784.561875
15:46:24.500001	36017.882625	30772.608000
15:46:24.662487	36018.358875	30761.320875
15:46:24.838805	36018.882750	30750.367125
15:46:25.045028	36019.406625	30739.746750
15:46:25.220133	36019.930500	30729.412125
15:46:25.382558	36020.454375	30718.934625
15:46:25.544879	36020.454375	30709.981125
15:46:25.711945	36020.978250	30701.408625
15:46:25.879036	36020.978250	30694.598250
15:46:26.053850	36021.502125	30687.502125
15:46:26.232723	36022.026000	30680.548875
15:46:26.396613	36022.026000	30675.072000
15:46:26.558316	36022.026000	30669.452250
15:46:26.721338	36022.026000	30663.261000
15:46:26.882849	36022.026000	30656.974500
15:46:27.044632	36021.502125	30649.926000
15:46:27.219370	36020.978250	30643.020375
15:46:27.385208	36020.454375	30635.400375
15:46:27.553056	36018.835125	30623.970375
15:46:27.714822	36017.215875	30610.063875
15:46:27.889957	36015.596625	30596.776500
15:46:28.081368	36013.977375	30584.155875
15:46:28.246194	36012.358125	30571.440000
15:46:28.407971	36010.738875	30559.819500
15:46:28.588836	36009.119625	30548.246625
15:46:28.769087	36007.500375	30538.435875
15:46:28.944462	36005.881125	30527.910750
15:46:29.119266	36004.261875	30515.814000
15:46:29.285357	36003.214125	30501.955125
15:46:29.448836	36002.690250	30486.762750
15:46:29.609668	36002.166375	30470.998875
15:46:29.774962	36002.166375	30456.997125
15:46:29.941047	36002.166375	30442.566750
15:46:30.116042	36002.690250	30428.803125
15:46:30.289324	36003.738000	30416.373000
15:46:30.449738	36005.357250	30403.657125
15:46:30.622886	36007.500375	30385.702500
15:46:30.791256	36009.643500	30369.271875
15:46:30.975129	36011.786625	30353.317500
15:46:31.149938	36013.929750	30337.029750
15:46:31.309070	36016.072875	30322.456500
15:46:31.485134	36018.787500	30311.836125
15:46:31.653198	36021.502125	30299.882250
15:46:31.815058	36023.645250	30288.023625
15:46:31.990448	36025.264500	30272.450250
15:46:32.170581	36026.883750	30255.638625
15:46:32.333538	36028.503000	30239.350875
15:46:32.508917	36030.122250	30223.348875
15:46:32.685972	36031.170000	30207.251625
15:46:32.850658	36032.789250	30199.679250
15:46:33.010494	36033.837000	30191.392500
15:46:33.187974	36034.932375	30182.962875
15:46:33.363218	36036.504000	30170.675625
15:46:33.526532	36037.551750	30158.293125
15:46:33.689860	36038.599500	30152.292375
15:46:33.864621	36039.647250	30146.529750
15:46:34.042865	36040.695000	30141.148125
15:46:34.207166	36041.742750	30134.861625
15:46:34.369061	36042.314250	30127.146375
15:46:34.532077	36042.838125	30118.764375
15:46:34.694670	36043.838250	30109.096500
15:46:34.859477	36044.886000	30097.618875
15:46:35.034416	36045.933750	30085.141125
15:46:35.195540	36047.553000	30073.330125
15:46:35.371890	36049.696125	30061.566750
15:46:35.536242	36051.886875	30048.755625
15:46:35.703987	36054.553875	30036.801750
15:46:35.879839	36057.792375	30025.276500
15:46:36.044681	36061.602375	30014.418000
15:46:36.208070	36064.840875	30003.797625
15:46:36.371057	36068.650875	29993.272500
15:46:36.544131	36072.984750	29982.175875
15:46:36.706006	36077.318625	29971.793625
15:46:36.882135	36081.652500	29961.316125
15:46:37.056579	36086.557875	29950.029000
15:46:37.220043	36091.463250	29938.884750
15:46:37.395665	36096.368625	29926.930875
15:46:37.557002	36101.274000	29916.691500
15:46:37.733276	36106.227000	29906.261625
15:46:37.895189	36110.513250	29895.498375
15:46:38.056881	36114.847125	29885.259000
15:46:38.222149	36119.181000	29873.876625
15:46:38.388486	36123.514875	29862.827625
15:46:38.552273	36127.324875	29851.540500
15:46:38.718064	36131.658750	29839.729500
15:46:38.893968	36135.468750	29828.728125
15:46:39.056717	36138.707250	29818.203000
15:46:39.219049	36141.945750	29806.963500
15:46:39.381927	36144.660375	29796.819375
15:46:39.561304	36147.422625	29787.580125
15:46:39.752070	36149.518125	29777.721750
15:46:39.913595	36151.661250	29767.244250
15:46:40.076783	36153.804375	29756.957250
15:46:40.240182	36156.519000	29742.669750
15:46:40.406356	36158.662125	29732.573250
15:46:40.570664	36161.424375	29720.190750
15:46:40.740854	36164.091375	29707.474875
15:46:40.923178	36167.329875	29693.616000
15:46:41.086526	36171.139875	29680.090500
15:46:41.260913	36174.949875	29668.898625
15:46:41.423217	36178.759875	29656.182750
15:46:41.614961	36183.093750	29644.086000
15:46:41.777913	36187.427625	29633.608500
15:46:41.938654	36192.333000	29621.940375
15:46:42.098808	36197.238375	29612.224875
15:46:42.274182	36201.572250	29603.700000
15:46:42.438064	36206.477625	29593.841625
15:46:42.612852	36211.383000	29584.078500
15:46:42.773610	36216.288375	29575.220250
15:46:42.964448	36221.193750	29565.933375
15:46:43.127109	36226.099125	29556.360750
15:46:43.290046	36231.004500	29546.454750
15:46:43.464721	36235.909875	29536.644000
15:46:43.647562	36241.339125	29526.976125
15:46:43.826832	36246.244500	29517.213000
15:46:43.992174	36251.149875	29507.307000
15:46:44.169872	36256.055250	29497.734375
15:46:44.336685	36260.960625	29488.018875
15:46:44.498640	36265.294500	29478.827250
15:46:44.661235	36269.628375	29468.826000
15:46:44.823218	36274.533750	29458.539000
15:46:44.997455	36278.343750	29448.013875
15:46:45.190730	36282.153750	29437.584000
15:46:45.384934	36285.392250	29427.201750
15:46:45.549513	36288.630750	29416.533750
15:46:45.716116	36291.869250	29400.627000
15:46:45.890919	36294.583875	29386.006125
15:46:46.054260	36297.822375	29371.385250
15:46:46.229010	36300.537000	29358.907500
15:46:46.395804	36302.680125	29349.239625
15:46:46.574167	36305.394750	29337.809625
15:46:46.740388	36308.109375	29325.093750
15:46:46.903842	36310.824000	29312.711250
15:46:47.081640	36313.538625	29300.471625
15:46:47.243543	36316.253250	29288.089125
15:46:47.404366	36318.967875	29277.802125
15:46:47.566697	36321.682500	29268.610500
15:46:47.730421	36324.921000	29258.895000
15:46:47.893325	36328.159500	29249.751000
15:46:48.054180	36331.398000	29242.750125
15:46:48.221443	36334.636500	29235.844500
15:46:48.401119	36337.922625	29229.510375
15:46:48.582582	36341.113500	29222.604750
15:46:48.748010	36344.923500	29214.984750
15:46:48.923139	36348.733500	29207.221875
15:46:49.087503	36352.543500	29200.221000
15:46:49.262345	36356.877375	29193.220125
15:46:49.430105	36361.211250	29185.743000
15:46:49.596850	36366.116625	29177.313375
15:46:49.774603	36371.545875	29168.883750
15:46:49.952426	36376.975125	29159.739750
15:46:50.127230	36382.404375	29150.691000
15:46:50.325053	36387.833625	29142.404250
15:46:50.488886	36393.834375	29133.212625
15:46:50.649582	36400.359000	29123.544750
15:46:50.812897	36406.883625	29112.638625
15:46:50.975785	36413.408250	29103.399375
15:46:51.167034	36419.409000	29092.683750
15:46:51.344231	36424.838250	29082.968250
15:46:51.507171	36430.267500	29073.395625
15:46:51.672959	36436.268250	29063.537250
15:46:51.847690	36442.269000	29053.012125
15:46:52.012034	36447.698250	29042.534625
15:46:52.191918	36452.651250	29032.057125
15:46:52.352164	36458.032875	29021.293875
15:46:52.514078	36464.081250	29009.673375
15:46:52.681821	36469.462875	28998.624375
15:46:52.856122	36474.892125	28987.051500
15:46:53.021382	36480.892875	28975.573875
15:46:53.184746	36487.417500	28963.524750
15:46:53.350971	36493.942125	28952.666250
15:46:53.514490	36500.466750	28942.188750
15:46:53.681059	36506.991375	28932.616125
15:46:53.843019	36513.516000	28923.519750
15:46:54.005331	36520.612125	28914.232875
15:46:54.179778	36527.708250	28906.612875
15:46:54.348146	36535.328250	28899.040500
15:46:54.525362	36542.948250	28891.277625
15:46:54.701060	36550.044375	28884.324375
15:46:54.862716	36557.140500	28877.990250
15:46:55.037326	36564.236625	28871.703750
15:46:55.199455	36571.332750	28866.274500
15:46:55.362871	36578.952750	28859.273625
15:46:55.526107	36586.572750	28851.653625
15:46:55.689066	36594.764250	28843.890750
15:46:55.853610	36602.955750	28836.318375
15:46:56.018050	36611.147250	28827.888750
15:46:56.179754	36618.814875	28820.173500
15:46:56.343508	36626.387250	28811.839125
15:46:56.525731	36633.483375	28804.171500
15:46:56.700170	36640.579500	28797.027750
15:46:56.874869	36647.675625	28789.360125
15:46:57.037165	36655.295625	28781.216250
15:46:57.197272	36662.391750	28772.739000
15:46:57.377887	36669.487875	28764.404625
15:46:57.555025	36676.584000	28755.260625
15:46:57.718925	36683.680125	28743.973500
15:46:57.883696	36689.680875	28732.924500
15:46:58.047446	36696.205500	28722.447000
15:46:58.225273	36701.634750	28712.779125
15:46:58.386523	36706.540125	28702.968375
15:46:58.549409	36711.969375	28693.157625
15:46:58.715755	36716.874750	28682.632500
15:46:58.877031	36721.780125	28672.155000
15:46:59.052207	36726.685500	28661.772750
15:46:59.214223	36731.019375	28651.247625
15:46:59.379064	36735.353250	28641.675000
15:46:59.542893	36739.687125	28633.245375
15:46:59.718062	36744.021000	28625.434875
15:46:59.877447	36747.831000	28618.529250
15:47:00.051757	36752.164875	28610.099625
15:47:00.216845	36757.070250	28601.146125
15:47:00.384818	36761.975625	28591.383000
15:47:00.560315	36767.404875	28580.715000
15:47:00.721920	36772.310250	28571.190000
15:47:00.885275	36777.215625	28562.808000
15:47:01.048168	36782.121000	28553.664000
15:47:01.215498	36787.026375	28544.472375
15:47:01.377855	36792.455625	28535.518875
15:47:01.557331	36798.504000	28525.612875
15:47:01.738933	36803.885625	28515.897375
15:47:01.901134	36809.362500	28506.039000
15:47:02.077041	36814.744125	28496.323500
15:47:02.251830	36820.744875	28485.798375
15:47:02.432709	36826.174125	28475.416125
15:47:02.610975	36831.079500	28465.700625
15:47:02.774395	36836.032500	28454.032500
15:47:02.936666	36841.414125	28442.745375
15:47:03.112707	36846.319500	28430.458125
15:47:03.274821	36850.653375	28418.837625
15:47:03.451433	36854.987250	28407.360000
15:47:03.615514	36858.797250	28394.406000
15:47:03.774203	36862.035750	28382.356875
15:47:03.939147	36865.274250	28370.545875
15:47:04.105868	36867.988875	28359.639750
15:47:04.273440	36870.132000	28350.638625
15:47:04.453435	36872.275125	28341.447000
15:47:04.618288	36874.418250	28331.683875
15:47:04.784096	36876.037500	28321.968375
15:47:04.946308	36878.180625	28311.300375
15:47:05.110669	36879.847500	28300.870500
15:47:05.289430	36881.419125	28289.250000
15:47:05.470224	36883.562250	28277.248500
15:47:05.633490	36885.181500	28265.104125
15:47:05.798819	36887.372250	28252.626375
15:47:05.978657	36890.086875	28241.196375
15:47:06.141177	36892.753875	28229.147250
15:47:06.316323	36895.468500	28216.860000
15:47:06.478137	36898.707000	28204.858500
15:47:06.639451	36902.517000	28193.380875
15:47:06.831571	36906.327000	28182.189000
15:47:06.996905	36910.137000	28171.759125
15:47:07.171012	36914.470875	28161.234000
15:47:07.332055	36919.376250	28149.708750
15:47:07.495941	36924.281625	28139.802750
15:47:07.674194	36929.234625	28129.230000
15:47:07.837502	36934.663875	28117.704750
15:47:08.000327	36940.045500	28106.417625
15:47:08.168284	36945.474750	28095.844875
15:47:08.332978	36950.904000	28084.462500
15:47:08.528334	36955.857000	28073.508750
15:47:08.689024	36961.238625	28061.412000
15:47:08.870919	36967.239375	28048.362750
15:47:09.052115	36972.192375	28034.837250
15:47:09.225000	36976.478625	28022.454750
15:47:09.390290	36980.812500	28010.739000
15:47:09.557653	36985.146375	27999.642375
15:47:09.734327	36988.384875	27988.450500
15:47:09.895622	36991.099500	27975.734625
15:47:10.062989	36993.290250	27963.685500
15:47:10.237323	36995.385750	27951.636375
15:47:10.403619	36997.005000	27940.730250
15:47:10.565440	36998.624250	27929.062125
15:47:10.731356	37000.243500	27917.965500
15:47:10.893039	37001.291250	27905.583000
15:47:11.069364	37002.910500	27893.772000
15:47:11.234097	37004.529750	27880.294125
15:47:11.396459	37006.149000	27867.340125
15:47:11.575293	37008.292125	27854.386125
15:47:11.756170	37010.435250	27841.956000
15:47:11.931026	37013.149875	27828.097125
15:47:12.092502	37016.959875	27815.667000
15:47:12.255986	37020.769875	27804.379875
15:47:12.434290	37025.103750	27792.711750
15:47:12.630106	37029.437625	27782.329500
15:47:12.793950	37033.771500	27772.518750
15:47:12.954219	37038.676875	27763.470000
15:47:13.122539	37043.582250	27753.659250
15:47:13.284841	37048.487625	27744.658125
15:47:13.460168	37053.916875	27734.752125
15:47:13.624976	37059.917625	27724.274625
15:47:13.806594	37065.918375	27714.559125
15:47:13.968130	37071.347625	27705.510375
15:47:14.131235	37077.348375	27694.794750
15:47:14.292664	37082.777625	27684.507750
15:47:14.457059	37088.206875	27673.887375
15:47:14.628368	37093.636125	27662.838375
15:47:14.804184	37098.541500	27650.741625
15:47:14.979421	37103.446875	27638.978250
15:47:15.155312	37108.352250	27627.214875
15:47:15.318052	37113.257625	27614.451375
15:47:15.480838	37117.591500	27602.259375
15:47:15.658137	37121.449125	27588.924375
15:47:15.821279	37124.687625	27576.303750
15:47:15.983303	37127.354625	27565.016625
15:47:16.146200	37130.116875	27553.539000
15:47:16.327971	37132.212375	27537.441750
15:47:16.491284	37134.355500	27526.964250
15:47:16.666547	37136.498625	27514.677000
15:47:16.827805	37138.641750	27502.199250
15:47:17.018619	37140.784875	27489.292875
15:47:17.183874	37143.499500	27475.148250
15:47:17.365737	37146.214125	27462.051375
15:47:17.527577	37148.928750	27449.859375
15:47:17.686428	37151.643375	27439.953375
15:47:17.849207	37154.358000	27430.285500
15:47:18.012998	37157.072625	27420.474750
15:47:18.180872	37159.787250	27411.473625
15:47:18.343530	37163.025750	27401.281875
15:47:18.504470	37166.264250	27391.995000
15:47:18.668376	37169.502750	27381.946125
15:47:18.844701	37173.312750	27371.611500
15:47:19.022984	37177.122750	27361.753125
15:47:19.184814	37180.932750	27351.323250
15:47:19.346555	37184.742750	27340.083750
15:47:19.513958	37188.552750	27329.082375
15:47:19.678215	37193.458125	27319.366875
15:47:19.839095	37198.363500	27309.318000
15:47:20.001636	37202.173500	27300.412125
15:47:20.208699	37205.983500	27290.696625
15:47:20.374131	37209.222000	27280.933500
15:47:20.552866	37212.460500	27270.551250
15:47:20.715676	37215.699000	27259.597500
15:47:20.890285	37218.413625	27248.167500
15:47:21.056442	37220.556750	27236.213625
15:47:21.224706	37222.176000	27224.593125
15:47:21.404434	37223.223750	27213.496500
15:47:21.569254	37224.319125	27202.638000
15:47:21.730477	37225.319250	27191.922375
15:47:21.893368	37225.843125	27181.206750
15:47:22.072809	37225.843125	27170.253000
15:47:22.247692	37225.843125	27158.918250
15:47:22.424238	37225.319250	27148.536000
15:47:22.586859	37224.271500	27138.058500
15:47:22.765297	37223.176125	27126.961875
15:47:22.926595	37221.604500	27114.674625
15:47:23.106360	37219.985250	27104.292375
15:47:23.269613	37218.318375	27093.576750
15:47:23.435039	37216.746750	27082.623000
15:47:23.611226	37215.127500	27072.097875
15:47:23.774633	37213.508250	27062.477625
15:47:23.937456	37212.460500	27052.524000
15:47:24.113617	37211.412750	27044.189625
15:47:24.276513	37210.365000	27036.569625
15:47:24.443929	37209.317250	27028.282875
15:47:24.621409	37208.793375	27018.996000
15:47:24.797136	37208.269500	27009.899625
15:47:24.973826	37208.269500	27000.184125
15:47:25.136558	37208.269500	26989.706625
15:47:25.304497	37208.269500	26979.324375
15:47:25.464861	37208.793375	26967.703875
15:47:25.625064	37209.317250	26957.178750
15:47:25.800436	37210.365000	26945.748750
15:47:25.963184	37211.412750	26933.080500
15:47:26.138010	37212.460500	26920.840875
15:47:26.316278	37212.984375	26909.887125
15:47:26.479588	37214.032125	26898.314250
15:47:26.645392	37215.079875	26887.693875
15:47:26.836233	37215.603750	26877.025875
15:47:26.998961	37216.175250	26866.453125
15:47:27.173219	37216.651500	26855.356500
15:47:27.354687	37217.175375	26843.974125
15:47:27.528867	37217.175375	26833.591875
15:47:27.698207	37217.175375	26823.876375
15:47:27.861138	37217.175375	26814.256125
15:47:28.022804	37216.651500	26804.302500
15:47:28.183658	37215.603750	26794.777500
15:47:28.346534	37215.079875	26785.681125
15:47:28.513300	37214.032125	26778.013500
15:47:28.690398	37212.984375	26771.060250
15:47:28.869021	37211.936625	26763.964125
15:47:29.047354	37210.269750	26756.344125
15:47:29.222549	37209.269625	26749.390875
15:47:29.385325	37207.650375	26741.770875
15:47:29.563661	37206.031125	26734.055625
15:47:29.743467	37204.411875	26726.435625
15:47:29.918612	37203.888000	26718.672750
15:47:30.094136	37203.364125	26708.862000
15:47:30.255878	37202.792625	26698.384500
15:47:30.433280	37202.316375	26687.287875
15:47:30.595031	37201.792500	26675.953125
15:47:30.768930	37201.268625	26664.094500
15:47:30.930049	37200.744750	26653.902750
15:47:31.094545	37200.744750	26645.568375
15:47:31.260171	37200.744750	26637.234000
15:47:31.434964	37201.268625	26628.661500
15:47:31.596794	37201.792500	26621.089125
15:47:31.757097	37202.316375	26612.802375
15:47:31.921478	37203.364125	26603.610750
15:47:32.083244	37204.983375	26594.466750
15:47:32.245070	37206.602625	26584.798875
15:47:32.406984	37208.745750	26575.702500
15:47:32.568815	37210.888875	26566.463250
15:47:32.729872	37213.603500	26557.557375
15:47:32.913415	37216.842000	26548.413375
15:47:33.074772	37220.080500	26539.936125
15:47:33.249552	37223.890500	26530.792125
15:47:33.428314	37227.700500	26521.124250
15:47:33.592941	37231.510500	26510.551500
15:47:33.755604	37235.844375	26499.312000
15:47:33.919342	37240.178250	26488.215375
15:47:34.081444	37243.988250	26477.928375
15:47:34.251847	37248.322125	26467.355625
15:47:34.427311	37252.656000	26456.211375
15:47:34.591235	37256.513625	26446.353000
15:47:34.765285	37260.799875	26436.685125
15:47:34.925286	37264.609875	26427.731625
15:47:35.103877	37267.848375	26417.920875
15:47:35.265679	37272.753750	26407.872000
15:47:35.444954	37277.087625	26397.632625
15:47:35.620902	37280.897625	26387.107500
15:47:35.790143	37284.136125	26376.677625
15:47:35.969880	37287.374625	26366.200125
15:47:36.132662	37290.089250	26355.579750
15:47:36.294538	37292.803875	26346.721500
15:47:36.455751	37295.518500	26338.339500
15:47:36.634483	37297.661625	26330.481375
15:47:36.808873	37299.280875	26324.861625
15:47:36.983621	37300.900125	26320.003875
15:47:37.152415	37301.947875	26316.003375
15:47:37.315762	37302.995625	26313.193500
15:47:37.480145	37304.043375	26311.145625
15:47:37.646931	37305.091125	26309.002500
15:47:37.809716	37306.138875	26307.669000
15:47:37.974558	37306.662750	26306.240250
15:47:38.136345	37307.186625	26304.906750
15:47:38.296119	37307.710500	26303.430375
15:47:38.456935	37308.234375	26302.049250
15:47:38.631725	37308.758250	26299.953750
15:47:38.798481	37309.282125	26296.524750
15:47:38.973353	37310.329875	26292.238500
15:47:39.134610	37310.901375	26289.523875
15:47:39.314118	37311.377625	26286.856875
15:47:39.489399	37312.425375	26283.904125
15:47:39.650276	37312.949250	26281.284750
15:47:39.826844	37313.997000	26278.474875
15:47:39.992637	37315.044750	26275.807875
15:47:40.155959	37316.092500	26272.283625
15:47:40.317933	37317.140250	26269.569000
15:47:40.481412	37318.235625	26267.378250
15:47:40.643357	37319.283375	26265.330375
15:47:40.819819	37320.283500	26263.282500
15:47:40.982926	37321.902750	26259.710625
15:47:41.159770	37323.522000	26256.234000
15:47:41.320770	37324.569750	26254.233750
15:47:41.484412	37325.617500	26251.423875
15:47:41.661138	37326.141375	26249.233125
15:47:41.823995	37327.189125	26247.280500
15:47:41.986274	37328.236875	26245.899375
15:47:42.154131	37329.284625	26244.518250
15:47:42.329501	37330.332375	26242.279875
15:47:42.507204	37330.856250	26241.756000
15:47:42.675932	37331.380125	26241.375000
15:47:42.847885	37331.380125	26241.375000
15:47:43.011288	37331.380125	26241.041625
15:47:43.177873	37331.904000	26240.422500
15:47:43.342227	37332.475500	26238.946125
15:47:43.505074	37332.951750	26238.374625
15:47:43.667012	37333.475625	26237.993625
15:47:43.839797	37333.999500	26237.565000
15:47:44.007480	37334.523375	26237.326875
15:47:44.185344	37334.571000	26236.945875
15:47:44.366624	37335.047250	26236.279125
15:47:44.524748	37335.571125	26235.612375
15:47:44.687281	37336.618875	26235.040875
15:47:44.854582	37337.142750	26234.374125
15:47:45.032378	37337.666625	26233.612125
15:47:45.208278	37338.714375	26232.183375
15:47:45.384000	37339.238250	26231.516625
15:47:45.545637	37339.762125	26231.278500
15:47:45.721654	37340.286000	26230.897500
15:47:45.888901	37340.809875	26230.278375
15:47:46.064090	37341.333750	26229.516375
15:47:46.229911	37341.857625	26228.992500
15:47:46.406208	37342.381500	26228.230500
15:47:46.587587	37342.381500	26227.706625
15:47:46.749794	37342.381500	26226.944625
15:47:46.914100	37342.905375	26225.611125
15:47:47.074983	37343.429250	26224.849125
15:47:47.241615	37343.953125	26224.277625
15:47:47.417540	37344.477000	26222.706000
15:47:47.581243	37345.524750	26220.753375
15:47:47.744194	37346.572500	26218.657875
15:47:47.911083	37348.191750	26215.895625
15:47:48.072818	37350.382500	26213.085750
15:47:48.235673	37351.954125	26210.371125
15:47:48.412858	37353.573375	26207.513625
15:47:48.588208	37355.192625	26205.370500
15:47:48.750624	37356.811875	26202.798750
15:47:48.912809	37358.431125	26200.608000
15:47:49.076698	37359.478875	26199.322125
15:47:49.257890	37360.526625	26197.941000
15:47:49.417901	37362.145875	26195.750250
15:47:49.609143	37364.289000	26193.654750
15:47:49.771883	37367.003625	26190.940125
15:47:49.939679	37369.146750	26188.225500
15:47:50.103626	37371.337500	26185.368000
15:47:50.265288	37374.004500	26181.891375
15:47:50.429538	37377.243000	26178.462375
15:47:50.594022	37381.053000	26175.747750
15:47:50.756291	37384.863000	26172.223500
15:47:50.922626	37388.673000	26169.508875
15:47:51.097365	37393.006875	26166.603750
15:47:51.259134	37397.340750	26163.127125
15:47:51.425407	37401.150750	26160.507750
15:47:51.592802	37404.960750	26159.079000
15:47:51.772241	37409.294625	26157.650250
15:47:51.946288	37413.628500	26156.221500
15:47:52.125070	37417.962375	26155.602375
15:47:52.290701	37422.867750	26155.030875
15:47:52.450950	37428.297000	26154.268875
15:47:52.611478	37433.726250	26153.983125
15:47:52.776069	37438.631625	26154.411750
15:47:52.937119	37443.537000	26154.935625
15:47:53.111125	37447.870875	26156.412000
15:47:53.289181	37451.680875	26158.412250
15:47:53.450598	37455.490875	26159.841000
15:47:53.613381	37458.729375	26161.174500
15:47:53.777226	37461.444000	26162.603250
15:47:53.938018	37464.158625	26163.936750
15:47:54.101884	37466.873250	26165.365500
15:47:54.266161	37469.587875	26167.413375
15:47:54.425987	37472.302500	26169.604125
15:47:54.604757	37474.445625	26171.699625
15:47:54.766232	37476.588750	26173.699875
15:47:54.942867	37478.731875	26176.605000
15:47:55.105130	37480.875000	26179.367250
15:47:55.271938	37483.018125	26181.986625
15:47:55.438340	37484.637375	26184.129750
15:47:55.614125	37485.685125	26185.606125
15:47:55.777009	37486.732875	26186.844375
15:47:55.937153	37487.780625	26188.368375
15:47:56.103537	37488.828375	26188.939875
15:47:56.293339	37489.876125	26189.701875
15:47:56.459074	37490.400000	26190.273375
15:47:56.622410	37490.923875	26190.892500
15:47:56.786806	37491.447750	26191.606875
15:47:56.964541	37491.971625	26192.321250
15:47:57.125423	37492.495500	26192.892750
15:47:57.288248	37493.019375	26193.654750
15:47:57.451005	37493.543250	26194.226250
15:47:57.612849	37494.067125	26194.940625
15:47:57.796078	37494.067125	26195.607375
15:47:57.955885	37494.591000	26196.226500
15:47:58.118203	37495.114875	26196.940875
15:47:58.294981	37495.638750	26197.702875
15:47:58.455799	37496.686500	26198.322000
15:47:58.631524	37497.734250	26199.846000
15:47:58.806345	37498.782000	26201.227125
15:47:58.966609	37499.829750	26203.227375
15:47:59.133945	37501.449000	26205.846750
15:47:59.310115	37503.068250	26208.704250
15:47:59.488136	37504.735125	26211.466500
15:47:59.650936	37505.735250	26214.181125
15:47:59.813242	37506.783000	26216.324250
15:47:59.978090	37507.830750	26218.372125
15:48:00.152910	37508.878500	26220.515250
15:48:00.316856	37509.402375	26222.515500
15:48:00.493584	37509.926250	26223.277500
15:48:00.672386	37510.450125	26224.563375
15:48:00.847177	37510.974000	26226.135000
15:48:01.013144	37511.497875	26227.373250
15:48:01.191665	37512.021750	26228.754375
15:48:01.352919	37512.593250	26230.183125
15:48:01.518492	37513.069500	26230.802250
15:48:01.686391	37513.593375	26231.850000
15:48:01.852657	37513.593375	26231.850000
15:48:02.032827	37513.593375	26231.850000
15:48:02.200862	37513.593375	26231.516625
15:48:02.363022	37513.021875	26230.135500
15:48:02.523389	37511.450250	26225.896875
15:48:02.685635	37509.307125	26219.658000
15:48:02.850026	37506.592500	26212.038000
15:48:03.029803	37503.306375	26204.275125
15:48:03.197645	37499.020125	26197.369500
15:48:03.361270	37494.114750	26189.749500
15:48:03.556228	37488.114000	26181.129375
15:48:03.730587	37481.589375	26172.795000
15:48:03.892369	37474.493250	26164.603500
15:48:04.055689	37466.873250	26155.507125
15:48:04.220347	37459.777125	26147.172750
15:48:04.411736	37454.871750	26140.695750
15:48:04.570437	37449.966375	26135.171250
15:48:04.733821	37446.156375	26131.742250
15:48:04.901045	37443.441750	26129.646750
15:48:05.076424	37441.298625	26127.503625
15:48:05.250688	37439.679375	26126.503500
15:48:05.426010	37438.631625	26126.503500
15:48:05.599858	37437.583875	26126.503500
15:48:05.761283	37437.060000	26126.503500
15:48:05.935915	37436.536125	26126.979750
15:48:06.116351	37436.536125	26127.503625
15:48:06.295427	37436.536125	26128.170375
15:48:06.459849	37436.536125	26128.789500
15:48:06.623636	37437.060000	26129.503875
15:48:06.801428	37437.583875	26130.265875
15:48:06.968159	37438.107750	26130.885000
15:48:07.130792	37438.631625	26131.504125
15:48:07.305785	37439.155500	26132.266125
15:48:07.472694	37439.679375	26132.790000
15:48:07.640506	37440.203250	26133.171000
15:48:07.806705	37440.727125	26133.171000
15:48:07.983137	37440.727125	26132.790000
15:48:08.144856	37440.727125	26132.170875
15:48:08.321520	37440.203250	26129.980125
15:48:08.496817	37439.679375	26127.217875
15:48:08.663191	37438.631625	26123.884125
15:48:08.846485	37437.583875	26119.693125
15:48:09.012554	37435.964625	26114.787750
15:48:09.174734	37434.345375	26108.548875
15:48:09.354574	37432.726125	26102.214750
15:48:09.529752	37431.106875	26095.880625
15:48:09.709058	37429.487625	26091.118125
15:48:09.873934	37427.868375	26086.879500
15:48:10.048691	37426.820625	26083.974375
15:48:10.214493	37426.296750	26082.736125
15:48:10.389740	37425.772875	26081.164500
15:48:10.556089	37424.725125	26079.973875
15:48:10.718006	37425.772875	26078.640375
15:48:10.881164	37426.296750	26077.926000
15:48:11.048622	37426.820625	26077.592625
15:48:11.237947	37426.820625	26077.592625
15:48:11.413362	37426.820625	26077.592625
15:48:11.579093	37427.344500	26077.592625
15:48:11.744032	37427.344500	26077.592625
15:48:11.929806	37427.868375	26077.592625
15:48:12.109617	37427.868375	26077.592625
15:48:12.282061	37427.868375	26077.592625
15:48:12.454232	37427.868375	26077.592625
15:48:12.634151	37427.868375	26077.592625
15:48:12.817844	37427.868375	26077.306875
15:48:12.987730	37427.868375	26076.925875
15:48:13.166890	37427.868375	26076.925875
15:48:13.345671	37427.868375	26076.592500
15:48:13.513021	37427.868375	26076.259125
15:48:13.684869	37427.868375	26076.259125
15:48:13.862661	37427.868375	26076.259125
15:48:14.029431	37428.392250	26076.259125
15:48:14.204267	37428.392250	26075.830500
15:48:14.369917	37428.392250	26075.592375
15:48:14.550395	37428.392250	26075.592375
15:48:14.716751	37428.392250	26075.592375
15:48:14.899425	37428.392250	26075.592375
15:48:15.066392	37428.392250	26075.592375
15:48:15.237193	37428.392250	26075.592375
15:48:15.403905	37428.392250	26075.592375
15:48:15.594757	37428.392250	26075.211375
15:48:15.776854	37428.916125	26074.639875
15:48:15.952288	37428.916125	26073.782625
15:48:16.111710	37429.440000	26073.211125
15:48:16.273855	37429.440000	26071.877625
15:48:16.448649	37429.440000	26070.448875
15:48:16.642824	37428.916125	26069.067750
15:48:16.804750	37428.392250	26067.019875
15:48:16.969068	37427.296875	26064.924375
15:48:17.147648	37425.201375	26063.495625
15:48:17.310240	37422.486750	26062.209750
15:48:17.494968	37419.772125	26060.781000
15:48:17.656356	37416.533625	26060.019000
15:48:17.818105	37412.723625	26059.495125
15:48:17.995925	37408.389750	26058.733125
15:48:18.157716	37402.960500	26058.066375
15:48:18.337498	37397.531250	26057.780625
15:48:18.528320	37392.625875	26058.209250
15:48:18.705529	37387.196625	26058.733125
15:48:18.882754	37380.672000	26060.209500
15:48:19.048625	37374.671250	26061.543000
15:48:19.210025	37368.146625	26062.876500
15:48:19.371199	37361.050500	26064.352875
15:48:19.534072	37353.954375	26064.924375
15:48:19.711403	37346.858250	26065.686375
15:48:19.874796	37339.238250	26066.305500
15:48:20.048965	37331.618250	26067.067500
15:48:20.211141	37323.998250	26067.591375
15:48:20.379116	37316.378250	26067.972375
15:48:20.540076	37308.758250	26067.972375
15:48:20.703740	37300.566750	26067.972375
15:48:20.883630	37292.375250	26067.591375
15:48:21.057389	37285.279125	26066.877000
15:48:21.221564	37280.373750	26066.353125
15:48:21.396938	37276.039875	26065.591125
15:48:21.559813	37271.134500	26064.972000
15:48:21.727086	37265.705250	26064.352875
