# Supplementary material for: An epifluorescence microscope design for naturalistic behavior and cellular activity in freely moving Caenorhabditis elegans
Source: Nat Commun. 2026 May 19;17:4411. doi: 10.1038/s41467-026-72709-w (PMC13187321; doi:10.1038/s41467-026-72709-w)
Supplement: Supplementary file 8 — Source data [file 41467_2026_72709_MOESM8_ESM.zip › fig4 AWC/MMH214/BLUE_12.csv]

timestamp	X	Y
16:00:53.257586	27666.410250	24370.569750
16:00:53.422490	27665.362500	24365.045250
16:00:53.586667	27664.314750	24360.235125
16:00:53.765006	27663.267000	24355.901250
16:00:53.927237	27661.647750	24351.138750
16:00:54.091027	27660.028500	24346.328625
16:00:54.252377	27658.409250	24341.947125
16:00:54.416250	27655.694625	24340.756500
16:00:54.591014	27652.456125	24339.946875
16:00:54.756856	27648.646125	24339.375375
16:00:54.934734	27644.312250	24339.042000
16:00:55.129412	27639.978375	24339.327750
16:00:55.310269	27635.644500	24339.994500
16:00:55.477078	27631.834500	24342.137625
16:00:55.638940	27628.024500	24344.852250
16:00:55.814735	27625.309875	24348.424125
16:00:55.975863	27622.595250	24351.996000
16:00:56.140701	27620.976000	24355.282125
16:00:56.303219	27619.928250	24358.806375
16:00:56.467893	27619.404375	24362.235375
16:00:56.632815	27619.404375	24365.759625
16:00:56.810098	27619.928250	24370.045875
16:00:56.971336	27620.976000	24373.379625
16:00:57.135625	27622.023750	24376.189500
16:00:57.310975	27623.643000	24379.047000
16:00:57.484529	27625.262250	24381.856875
16:00:57.647674	27626.881500	24385.143000
16:00:57.809425	27628.500750	24388.762500
16:00:57.969381	27630.643875	24392.191500
16:00:58.149142	27632.787000	24395.572875
16:00:58.311989	27636.025500	24397.716000
16:00:58.502701	27639.264000	24399.192375
16:00:58.676996	27641.978625	24400.525875
16:00:58.840501	27645.217125	24401.954625
16:00:59.007618	27650.122500	24402.478500
16:00:59.171392	27656.647125	24402.859500
16:00:59.348721	27664.838625	24402.859500
16:00:59.529973	27673.554000	24402.859500
16:00:59.703386	27682.840875	24402.859500
16:00:59.871151	27692.651625	24402.859500
16:01:00.042918	27703.033875	24402.859500
16:01:00.209879	27713.940000	24402.859500
16:01:00.383628	27726.465375	24402.859500
16:01:00.546964	27740.467125	24402.478500
16:01:00.721290	27756.469125	24401.764125
16:01:00.889087	27772.899750	24400.478250
16:01:01.052880	27788.330250	24399.144750
16:01:01.220238	27802.903500	24397.001625
16:01:01.385467	27817.286250	24394.953750
16:01:01.551359	27828.621000	24394.287000
16:01:01.727149	27838.431750	24393.525000
16:01:01.893474	27849.337875	24392.239125
16:01:02.084745	27860.815500	24389.953125
16:01:02.258452	27871.721625	24387.238500
16:01:02.432801	27882.627750	24384.476250
16:01:02.596559	27894.105375	24380.332875
16:01:02.765566	27907.011750	24376.189500
16:01:02.942599	27921.061125	24371.855625
16:01:03.108478	27936.539250	24368.569500
16:01:03.275275	27953.303250	24365.045250
16:01:03.436525	27970.114875	24362.997375
16:01:03.600988	27987.355125	24361.568625
16:01:03.765743	28004.262000	24361.235250
16:01:03.930060	28019.692500	24361.235250
16:01:04.105770	28035.313500	24361.235250
16:01:04.281202	28049.362875	24361.711500
16:01:04.441525	28061.840625	24362.187750
16:01:04.616766	28072.699125	24362.949750
16:01:04.781606	28084.176750	24363.568875
16:01:04.942523	28095.606750	24364.902375
16:01:05.104011	28107.036750	24365.616750
16:01:05.279574	28119.562125	24366.331125
16:01:05.441900	28132.039875	24366.950250
16:01:05.611188	28144.517625	24367.283625
16:01:05.790512	28157.090625	24367.045500
16:01:05.955490	28169.425500	24366.283500
16:01:06.136064	28180.760250	24365.616750
16:01:06.313789	28191.666375	24363.568875
16:01:06.478861	28200.953250	24361.521000
16:01:06.653955	28208.049375	24359.901750
16:01:06.833252	28213.526250	24359.330250
16:01:06.995097	28220.003250	24357.187125
16:01:07.158860	28227.623250	24353.853375
16:01:07.321638	28235.243250	24347.519250
16:01:07.500519	28243.434750	24340.470750
16:01:07.690747	28251.626250	24331.326750
16:01:07.855131	28259.865375	24321.611250
16:01:08.029424	28268.533125	24310.276500
16:01:08.204175	28277.248500	24299.179875
16:01:08.368562	28285.963875	24288.035625
16:01:08.531840	28294.679250	24276.034125
16:01:08.697268	28303.394625	24264.461250
16:01:08.887507	28311.586125	24253.317000
16:01:09.063951	28318.682250	24242.029875
16:01:09.230759	28325.778375	24229.361625
16:01:09.394303	28333.398375	24214.740750
16:01:09.557788	28339.923000	24199.215000
16:01:09.718616	28345.352250	24182.022375
16:01:09.883053	28350.305250	24164.877375
16:01:10.044048	28352.972250	24147.494250
16:01:10.206643	28354.020000	24131.539875
16:01:10.384936	28355.067750	24116.776125
16:01:10.559749	28354.543875	24102.488625
16:01:10.723056	28352.924625	24088.677375
16:01:10.882391	28351.305375	24077.295000
16:01:11.045714	28349.162250	24067.055625
16:01:11.210490	28345.923750	24056.578125
16:01:11.374794	28342.113750	24045.148125
16:01:11.537099	28337.732250	24034.908750
16:01:11.701719	28332.874500	24023.621625
16:01:11.880251	28326.873750	24011.334375
16:01:12.063470	28319.777625	23997.046875
16:01:12.238526	28312.157625	23982.330750
16:01:12.420208	28304.537625	23967.471750
16:01:12.593716	28297.441500	23951.612625
16:01:12.757791	28291.440750	23937.325125
16:01:12.921197	28286.011500	23923.275750
16:01:13.083235	28279.963125	23908.226250
16:01:13.247648	28274.581500	23892.033750
16:01:13.409141	28270.247625	23874.650625
16:01:13.572922	28265.913750	23857.267500
16:01:13.738322	28261.008375	23839.217625
16:01:13.932064	28256.103000	23822.072625
16:01:14.106892	28251.197625	23803.927500
16:01:14.274026	28245.768375	23786.544375
16:01:14.436925	28239.196125	23768.875500
16:01:14.614284	28231.623750	23751.587625
16:01:14.779661	28222.908375	23734.537875
16:01:14.970876	28213.621500	23719.774125
16:01:15.166591	28203.810750	23705.200875
16:01:15.343249	28193.428500	23690.056125
16:01:15.521716	28182.522375	23676.387750
16:01:15.703037	28170.520875	23662.100250
16:01:15.866392	28158.709875	23646.622125
16:01:16.044056	28146.279750	23632.572750
16:01:16.219060	28134.325875	23617.904250
16:01:16.395592	28122.419625	23604.569250
16:01:16.573448	28112.037375	23591.520000
16:01:16.753447	28102.226625	23580.852000
16:01:16.913972	28094.035125	23572.517625
16:01:17.092018	28085.843625	23564.040375
16:01:17.256916	28079.319000	23557.801500
16:01:17.431582	28074.413625	23553.420000
16:01:17.606313	28069.508250	23548.705125
16:01:17.768327	28065.174375	23543.942625
16:01:17.946397	28060.840500	23539.084875
16:01:18.107353	28055.935125	23534.084250
16:01:18.288722	28050.505875	23528.607375
16:01:18.450592	28045.600500	23523.797250
16:01:18.629377	28039.552125	23519.511000
16:01:18.790248	28033.599000	23516.034375
16:01:18.954018	28028.169750	23513.367375
16:01:19.130218	28023.835875	23511.176625
16:01:19.292006	28019.502000	23509.033500
16:01:19.454367	28018.454250	23507.795250
16:01:19.632235	28021.168875	23507.700000
16:01:19.806951	28024.407375	23508.509625
16:01:19.983765	28029.312750	23511.129000
16:01:20.158688	28035.837375	23516.177250
16:01:20.322430	28043.457375	23524.416375
16:01:20.484956	28052.172750	23534.084250
16:01:20.649127	28061.459625	23547.609750
16:01:20.810340	28071.270375	23562.611625
16:01:20.988714	28081.652625	23578.994625
16:01:21.178966	28091.463375	23594.187000
16:01:21.361879	28100.178750	23608.807875
16:01:21.521166	28108.370250	23623.524000
16:01:21.681482	28116.561750	23637.954375
16:01:21.860403	28123.086375	23652.480000
16:01:22.024194	28128.515625	23668.243875
16:01:22.187947	28133.944875	23684.388750
16:01:22.355407	28137.754875	23700.676500
16:01:22.518253	28139.898000	23718.202500
16:01:22.682025	28141.517250	23737.347750
16:01:22.857331	28142.041125	23755.350000
16:01:23.020007	28142.041125	23771.161500
16:01:23.184513	28140.993375	23787.163500
16:01:23.349214	28138.850250	23802.927375
16:01:23.511054	28135.611750	23816.452875
16:01:23.687862	28132.373250	23829.121125
16:01:23.851719	28128.563250	23840.741625
16:01:24.013434	28124.229375	23850.695250
16:01:24.175297	28119.895500	23860.601250
16:01:24.339178	28117.180875	23866.792500
16:01:24.515060	28115.561625	23870.983500
16:01:24.679675	28115.561625	23870.840625
16:01:24.845515	28116.609375	23870.316750
16:01:25.007471	28118.228625	23868.888000
16:01:25.172309	28120.371750	23866.744875
16:01:25.355569	28122.514875	23863.363500
16:01:25.531945	28125.753375	23858.315250
16:01:25.694467	28128.991875	23852.171625
16:01:25.870526	28131.706500	23845.837500
16:01:26.030359	28133.849625	23840.217750
16:01:26.195144	28135.992750	23834.740875
16:01:26.361476	28137.612000	23829.930750
16:01:26.537844	28138.659750	23827.644750
16:01:26.718649	28139.707500	23826.406500
16:01:26.881378	28140.231375	23825.644500
16:01:27.045162	28140.755250	23823.691875
16:01:27.208006	28141.279125	23821.548750
16:01:27.369309	28142.326875	23818.834125
16:01:27.532588	28143.946125	23816.691000
16:01:27.706467	28146.089250	23815.167000
16:01:27.873990	28147.137000	23813.976375
16:01:28.036012	28147.137000	23811.785625
16:01:28.216352	28147.137000	23809.071000
16:01:28.391936	28146.613125	23808.547125
16:01:28.567376	28146.089250	23809.071000
16:01:28.729216	28145.565375	23810.452125
16:01:28.891855	28145.041500	23813.166750
16:01:29.057212	28144.517625	23817.357750
16:01:29.238488	28143.469875	23823.596625
16:01:29.403368	28141.850625	23831.311875
16:01:29.566187	28139.136000	23840.360625
16:01:29.731569	28135.326000	23849.457000
16:01:29.910748	28130.992125	23857.934250
16:01:30.072720	28126.086750	23866.221000
16:01:30.235420	28120.086000	23875.317375
16:01:30.400230	28113.561375	23885.223375
16:01:30.575093	28107.560625	23894.938875
16:01:30.739829	28102.655250	23904.606750
16:01:30.902146	28097.749875	23914.417500
16:01:31.067432	28094.511375	23923.418625
16:01:31.246323	28092.368250	23929.800375
16:01:31.426082	28090.177500	23934.086625
16:01:31.591897	28088.605875	23938.801500
16:01:31.767279	28086.986625	23943.230625
16:01:31.932522	28085.938875	23945.135625
16:01:32.098315	28084.891125	23945.183250
16:01:32.272595	28082.748000	23944.421250
16:01:32.437015	28080.604875	23941.706625
16:01:32.628252	28078.461750	23938.039500
16:01:32.792711	28075.223250	23933.372250
16:01:32.959370	28070.889375	23927.133375
16:01:33.126213	28066.555500	23920.799250
16:01:33.302973	28062.221625	23915.131875
16:01:33.470293	28059.507000	23912.798250
16:01:33.635234	28057.887750	23912.464875
16:01:33.799411	28056.268500	23912.417250
16:01:33.961724	28055.744625	23913.179250
16:01:34.126084	28055.744625	23914.465125
16:01:34.300858	28055.744625	23916.703500
16:01:34.462483	28056.792375	23920.084875
16:01:34.642383	28057.840125	23924.275875
16:01:34.803911	28058.887875	23928.419250
16:01:34.969468	28060.507125	23932.657875
16:01:35.132883	28062.126375	23937.515625
16:01:35.296041	28063.745625	23943.087750
16:01:35.458451	28065.364875	23948.612250
16:01:35.637237	28066.412625	23954.327250
16:01:35.800979	28068.079500	23961.185250
16:01:35.965808	28069.651125	23968.090875
16:01:36.131761	28070.698875	23972.996250
16:01:36.315280	28072.318125	23977.187250
16:01:36.477263	28073.365875	23980.616250
16:01:36.657205	28074.413625	23982.711750
16:01:36.832356	28075.461375	23984.997750
16:01:37.012186	28076.509125	23986.283625
16:01:37.174484	28077.556875	23987.617125
16:01:37.337290	28078.080750	23988.236250
16:01:37.520095	28078.604625	23988.903000
16:01:37.681854	28079.128500	23989.284000
16:01:37.843075	28079.652375	23989.569750
16:01:38.019462	28080.176250	23990.427000
16:01:38.184089	28080.700125	23990.617500
16:01:38.375039	28080.700125	23990.617500
16:01:38.555744	28080.700125	23990.617500
16:01:38.725602	28080.700125	23990.617500
16:01:38.891410	28080.700125	23990.617500
16:01:39.073203	28081.224000	23990.617500
16:01:39.238432	28081.224000	23990.617500
16:01:39.412249	28081.224000	23990.617500
16:01:39.579574	28081.224000	23990.617500
16:01:39.749486	28081.224000	23990.617500
16:01:39.917772	28081.224000	23990.617500
16:01:40.089065	28081.224000	23990.617500
16:01:40.273669	28081.224000	23990.617500
16:01:40.443824	28081.224000	23990.617500
16:01:40.628448	28081.224000	23990.617500
16:01:40.808200	28081.224000	23990.617500
16:01:40.993067	28081.224000	23990.617500
16:01:41.175750	28081.224000	23990.617500
16:01:41.344429	28081.224000	23990.617500
16:01:41.513317	28081.224000	23990.617500
16:01:41.708698	28081.224000	23990.617500
16:01:41.874400	28081.224000	23990.617500
16:01:42.064068	28081.747875	23990.617500
16:01:42.239433	28081.747875	23990.188875
16:01:42.403961	28081.747875	23989.665000
16:01:42.565484	28081.747875	23988.950625
16:01:42.727841	28081.747875	23988.331500
16:01:42.899770	28081.747875	23987.950500
16:01:43.079475	28081.747875	23987.950500
16:01:43.250690	28081.747875	23987.950500
16:01:43.416175	28081.747875	23987.950500
16:01:43.589889	28081.224000	23987.950500
16:01:43.785787	28081.224000	23987.950500
16:01:43.968465	28081.224000	23987.950500
16:01:44.138257	28081.224000	23987.950500
16:01:44.302534	28081.224000	23987.664750
16:01:44.467959	28081.224000	23987.283750
16:01:44.650706	28081.224000	23986.950375
16:01:44.811497	28081.224000	23986.331250
16:01:44.979927	28081.224000	23985.950250
16:01:45.145079	28081.224000	23985.664500
16:01:45.304027	28081.224000	23984.854875
16:01:45.465549	28081.747875	23984.331000
16:01:45.624423	28082.271750	23983.521375
16:01:45.800760	28082.795625	23982.187875
16:01:45.965503	28083.319500	23980.902000
16:01:46.126397	28083.843375	23978.711250
16:01:46.305043	28084.367250	23976.615750
16:01:46.468579	28084.891125	23975.901375
16:01:46.643329	28085.415000	23978.092125
16:01:46.807222	28085.938875	23980.140000
16:01:46.987004	28086.462750	23982.235500
16:01:47.148814	28086.462750	23983.569000
16:01:47.312083	28086.462750	23984.378625
16:01:47.473503	28086.462750	23985.616875
16:01:47.637858	28086.462750	23987.045625
16:01:47.800153	28085.938875	23987.712375
16:01:47.977943	28085.367375	23987.664750
16:01:48.141871	28084.891125	23986.998000
16:01:48.321251	28084.319625	23986.331250
16:01:48.481381	28083.843375	23983.569000
16:01:48.661168	28083.319500	23980.092375
16:01:48.838980	28083.319500	23975.329875
16:01:49.004683	28083.319500	23970.424500
16:01:49.166714	28083.843375	23964.900000
16:01:49.331458	28084.891125	23958.565875
16:01:49.494949	28086.510375	23951.660250
16:01:49.656640	28088.653500	23943.849750
16:01:49.822332	28091.368125	23934.943875
16:01:49.987160	28093.511250	23925.085500
16:01:50.153455	28095.654375	23914.512750
16:01:50.315787	28097.273625	23903.273250
16:01:50.477615	28098.892875	23891.367000
16:01:50.642060	28099.940625	23880.556125
16:01:50.833258	28100.464500	23869.983375
16:01:50.995592	28100.464500	23861.744250
16:01:51.158508	28100.464500	23852.695500
16:01:51.333226	28099.940625	23842.027500
16:01:51.495751	28098.845250	23831.454750
16:01:51.660736	28097.845125	23820.405750
16:01:51.826635	28096.797375	23809.928250
16:01:51.987905	28095.749625	23798.593500
16:01:52.165850	28094.701875	23785.115625
16:01:52.328514	28094.178000	23769.970875
16:01:52.490898	28093.654125	23753.635500
16:01:52.657793	28093.130250	23738.538375
16:01:52.821983	28092.606375	23723.298375
16:01:53.002289	28092.082500	23708.010750
16:01:53.177585	28092.082500	23692.104000
16:01:53.343754	28093.130250	23672.434875
16:01:53.508271	28094.178000	23652.813375
16:01:53.686413	28095.797250	23634.239625
16:01:53.859600	28097.416500	23616.046875
16:01:54.020786	28099.559625	23599.663875
16:01:54.211199	28101.178875	23582.804625
16:01:54.375022	28103.322000	23564.659500
16:01:54.542368	28105.465125	23544.514125
16:01:54.705659	28107.084375	23524.035375
16:01:54.881058	28108.132125	23504.413875
16:01:55.045899	28109.179875	23484.316125
16:01:55.212481	28110.227625	23463.361125
16:01:55.374215	28111.275375	23443.263375
16:01:55.554596	28112.323125	23422.784625
16:01:55.718921	28113.942375	23402.972625
16:01:55.894463	28115.561625	23382.398625
16:01:56.059545	28117.704750	23362.586625
16:01:56.237808	28120.943250	23343.774750
16:01:56.406084	28124.181750	23325.486750
16:01:56.580898	28126.324875	23315.580750
16:01:56.746240	28129.039500	23307.341625
16:01:56.924353	28131.754125	23298.245250
16:01:57.099318	28134.992625	23286.862875
16:01:57.275319	28137.707250	23270.289375
16:01:57.449526	28140.421875	23259.145125
16:01:57.613148	28143.136500	23243.143125
16:01:57.787189	28145.279625	23227.284000
16:01:57.961938	28147.422750	23212.710750
16:01:58.140750	28148.470500	23195.565750
16:01:58.304262	28150.089750	23178.039750
16:01:58.465912	28150.613625	23160.180375
16:01:58.645739	28150.613625	23144.321250
16:01:58.808573	28151.137500	23127.938250
16:01:58.973766	28150.613625	23110.745625
16:01:59.149091	28148.470500	23092.029000
16:01:59.310416	28145.184375	23071.407375
16:01:59.486289	28141.993500	23050.928625
16:01:59.652567	28137.659625	23030.592750
16:01:59.832356	28133.325750	23010.066375
16:02:00.007135	28128.991875	22989.730500
16:02:00.169373	28125.181875	22971.061500
16:02:00.331714	28121.371875	22954.726125
16:02:00.493541	28118.657250	22942.438875
16:02:00.654073	28116.514125	22930.961250
16:02:00.830038	28114.894875	22922.293500
16:02:01.006378	28113.275625	22912.530375
16:02:01.168710	28111.132500	22901.195625
16:02:01.330433	28108.989375	22888.670250
16:02:01.494187	28106.274750	22875.430500
16:02:01.672070	28103.560125	22862.000250
16:02:01.834266	28100.321625	22846.522125
16:02:01.997088	28097.083125	22831.425000
16:02:02.162482	28093.844625	22816.185000
16:02:02.323658	28090.606125	22803.326250
16:02:02.503033	28086.796125	22790.134125
16:02:02.665844	28083.557625	22780.085250
16:02:02.843091	28081.938375	22772.941500
16:02:03.008421	28079.795250	22766.131125
16:02:03.170246	28075.985250	22756.891875
16:02:03.332069	28072.175250	22750.081500
16:02:03.506840	28068.936750	22743.699750
16:02:03.670224	28068.412875	22742.318625
16:02:03.835508	28070.032125	22744.366500
16:02:04.011363	28072.746750	22747.938375
16:02:04.175080	28076.556750	22753.462875
16:02:04.365857	28081.462125	22763.368875
16:02:04.533427	28086.367500	22776.084750
16:02:04.711537	28091.272875	22789.991250
16:02:04.872755	28095.606750	22803.945375
16:02:05.037192	28099.416750	22818.042375
16:02:05.204162	28103.226750	22831.806000
16:02:05.366620	28105.941375	22843.331250
16:02:05.529530	28108.084500	22856.047125
16:02:05.696324	28110.227625	22868.048625
16:02:05.862252	28111.846875	22880.907375
16:02:06.039467	28113.466125	22892.194500
16:02:06.216377	28114.513875	22902.672000
16:02:06.381060	28115.561625	22909.577625
16:02:06.545839	28116.609375	22910.339625
16:02:06.713291	28117.133250	22909.625250
16:02:06.879060	28117.657125	22906.910625
16:02:07.046338	28118.181000	22902.005250
16:02:07.209707	28118.704875	22895.766375
16:02:07.373920	28119.752625	22888.051125
16:02:07.551238	28120.800375	22878.907125
16:02:07.717506	28122.419625	22869.286875
16:02:07.880977	28125.134250	22859.190375
16:02:08.041103	28128.372750	22850.332125
16:02:08.217471	28131.611250	22841.854875
16:02:08.391701	28135.421250	22834.949250
16:02:08.554006	28138.659750	22830.139125
16:02:08.715939	28141.898250	22824.614625
16:02:08.881596	28145.136750	22819.756875
16:02:09.044135	28148.375250	22814.946750
16:02:09.207744	28151.613750	22809.327000
16:02:09.372168	28154.899875	22803.707250
16:02:09.550847	28158.090750	22798.230375
16:02:09.713728	28161.376875	22791.801000
16:02:09.879005	28165.139250	22784.990625
16:02:10.046450	28168.949250	22777.989750
16:02:10.208240	28173.283125	22770.369750
16:02:10.391064	28177.093125	22762.702125
16:02:10.555596	28180.903125	22754.986875
16:02:10.723554	28184.713125	22748.748000
16:02:10.885869	28188.523125	22741.747125
16:02:11.048219	28192.333125	22734.793875
16:02:11.208477	28196.143125	22728.459750
16:02:11.372856	28199.381625	22723.697250
16:02:11.535634	28203.715500	22718.791875
16:02:11.700858	28208.620875	22712.553000
16:02:11.862747	28214.621625	22705.504500
16:02:12.026030	28221.717750	22699.313250
16:02:12.187902	28229.909250	22692.883875
16:02:12.365762	28237.529250	22688.073750
16:02:12.537915	28245.720750	22683.168375
16:02:12.700691	28254.436125	22678.453500
16:02:12.861517	28262.627625	22674.119625
16:02:13.025883	28270.295250	22670.690625
16:02:13.191183	28278.963000	22667.261625
16:02:13.357485	28287.678375	22664.547000
16:02:13.518407	28295.869875	22661.689500
16:02:13.695672	28304.061375	22659.546375
16:02:13.863028	28308.966750	22659.308250
16:02:14.052755	28310.014500	22659.308250
16:02:14.229567	28310.538375	22658.879625
16:02:14.390426	28313.253000	22658.641500
16:02:14.565642	28314.300750	22659.022500
16:02:14.728933	28311.586125	22660.356000
16:02:14.904529	28307.252250	22662.499125
16:02:15.079470	28300.156125	22665.309000
16:02:15.242770	28291.964625	22669.357125
16:02:15.405011	28282.677750	22674.214875
16:02:15.569045	28272.867000	22679.834625
16:02:15.743756	28264.675500	22684.168500
16:02:15.923575	28257.531750	22687.549875
16:02:16.098955	28253.245500	22688.073750
16:02:16.276209	28251.102375	22686.787875
16:02:16.442072	28250.054625	22684.120875
16:02:16.618206	28250.054625	22681.263375
16:02:16.783608	28250.578500	22677.882000
16:02:16.959609	28251.102375	22674.881625
16:02:17.149736	28252.150125	22670.833500
16:02:17.312070	28253.769375	22666.023375
16:02:17.486882	28255.912500	22661.689500
16:02:17.668789	28258.627125	22657.689000
16:02:17.832007	28261.865625	22652.783625
16:02:17.998385	28264.580250	22647.973500
16:02:18.162106	28267.818750	22643.068125
16:02:18.329377	28269.961875	22638.924750
16:02:18.492804	28272.105000	22635.400500
16:02:18.667249	28274.819625	22631.828625
16:02:18.829450	28276.962750	22628.494875
16:02:19.006787	28278.582000	22625.732625
16:02:19.182540	28280.201250	22624.256250
16:02:19.347329	28282.344375	22622.208375
16:02:19.510453	28283.963625	22619.493750
16:02:19.700509	28285.582875	22617.255375
16:02:19.861369	28286.106750	22617.303000
16:02:20.026873	28286.106750	22618.684125
16:02:20.192982	28286.106750	22620.779625
16:02:20.370795	28285.582875	22623.541875
16:02:20.548712	28283.963625	22628.399625
16:02:20.715428	28281.820500	22634.019375
16:02:20.877257	28277.962875	22640.258250
16:02:21.051454	28273.676625	22648.021125
16:02:21.212841	28268.247375	22656.403125
16:02:21.391688	28262.770500	22664.023125
16:02:21.557540	28257.388875	22670.976375
16:02:21.733546	28251.388125	22677.977250
16:02:21.898179	28245.387375	22684.882875
16:02:22.057960	28243.244250	22688.026125
16:02:22.220766	28244.292000	22687.692750
16:02:22.387151	28245.911250	22687.073625
16:02:22.551389	28248.673500	22685.644875
16:02:22.713777	28251.864375	22683.597000
16:02:22.888922	28256.198250	22681.406250
16:02:23.051269	28261.627500	22678.644000
16:02:23.226555	28267.628250	22675.786500
16:02:23.396395	28274.152875	22673.738625
16:02:23.558234	28279.582125	22672.452750
16:02:23.721037	28286.106750	22671.119250
16:02:23.886460	28292.631375	22670.738250
16:02:24.061196	28298.060625	22670.738250
16:02:24.223486	28303.489875	22670.738250
16:02:24.388344	28306.728375	22670.738250
16:02:24.549784	28305.680625	22670.738250
16:02:24.731999	28304.632875	22670.738250
16:02:24.895860	28304.632875	22670.738250
16:02:25.062708	28305.156750	22671.024000
16:02:25.243039	28304.109000	22671.738375
16:02:25.422299	28301.965875	22672.357500
16:02:25.600055	28296.536625	22674.548250
16:02:25.764794	28290.012000	22676.596125
16:02:25.943417	28282.392000	22680.120375
16:02:26.134185	28273.676625	22684.359000
16:02:26.297146	28264.961250	22688.407125
16:02:26.457166	28256.245875	22694.026875
16:02:26.632712	28247.530500	22700.361000
16:02:26.797075	28239.339000	22706.599875
16:02:26.975413	28231.719000	22712.886375
16:02:27.166713	28225.194375	22719.220500
16:02:27.351009	28219.193625	22725.507000
16:02:27.514509	28212.669000	22731.745875
16:02:27.688040	28207.239750	22736.746500
16:02:27.849815	28203.382125	22739.365875
16:02:28.008708	28200.191250	22741.128000
16:02:28.175706	28198.572000	22740.842250
16:02:28.338239	28198.048125	22740.127875
16:02:28.501613	28198.048125	22738.794375
16:02:28.677365	28198.572000	22735.841625
16:02:28.839177	28199.095875	22733.174625
16:02:29.002036	28199.619750	22731.031500
16:02:29.167781	28199.619750	22729.793250
16:02:29.326606	28199.619750	22728.316875
16:02:29.488489	28199.619750	22726.888125
16:02:29.649304	28199.619750	22725.554625
16:02:29.812035	28199.095875	22723.554375
16:02:29.975265	28199.095875	22722.173250
16:02:30.139677	28199.095875	22720.744500
16:02:30.322870	28199.619750	22720.077750
16:02:30.483915	28200.143625	22719.363375
16:02:30.664138	28200.667500	22718.791875
16:02:30.825840	28201.191375	22717.363125
16:02:30.991588	28201.715250	22716.029625
16:02:31.154865	28202.810625	22713.838875
16:02:31.317689	28203.810750	22711.171875
16:02:31.493116	28204.858500	22708.981125
16:02:31.667823	28205.906250	22706.838000
16:02:31.846627	28206.954000	22704.218625
16:02:32.009402	28208.573250	22701.408750
16:02:32.173201	28210.716375	22699.360875
16:02:32.335162	28212.335625	22697.122500
16:02:32.498951	28213.954875	22695.169875
16:02:32.664408	28215.002625	22693.741125
16:02:32.838551	28217.145750	22691.550375
16:02:33.000350	28219.288875	22689.597750
16:02:33.178661	28221.432000	22688.216625
16:02:33.354102	28223.051250	22686.692625
16:02:33.529914	28224.670500	22685.311500
16:02:33.691204	28224.670500	22684.025625
16:02:33.851921	28223.051250	22681.882500
16:02:34.031318	28220.908125	22679.882250
16:02:34.196631	28218.193500	22678.453500
16:02:34.356650	28216.050375	22677.024750
16:02:34.523898	28213.907250	22675.691250
16:02:34.690014	28211.764125	22674.262500
16:02:34.867020	28208.478000	22672.262250
16:02:35.045204	28205.287125	22670.071500
16:02:35.211957	28202.048625	22667.356875
16:02:35.373652	28198.810125	22663.927875
16:02:35.540017	28195.000125	22660.403625
16:02:35.707882	28191.190125	22656.260250
16:02:35.873575	28186.856250	22651.354875
16:02:36.037158	28181.950875	22646.497125
16:02:36.218290	28176.521625	22640.972625
16:02:36.384430	28171.092375	22636.067250
16:02:36.549456	28165.091625	22631.257125
16:02:36.712291	28158.567000	22626.351750
16:02:36.886564	28152.566250	22622.065500
16:02:37.049002	28148.708625	22619.350875
16:02:37.224469	28145.517750	22616.588625
16:02:37.399000	28142.803125	22614.445500
16:02:37.562392	28140.088500	22612.445250
16:02:37.733161	28138.469250	22611.397500
16:02:37.908894	28138.469250	22611.778500
16:02:38.089714	28140.612375	22613.778750
16:02:38.268462	28144.422375	22617.255375
16:02:38.433223	28149.851625	22622.160750
16:02:38.602072	28156.376250	22627.732875
16:02:38.777495	28162.900875	22633.400250
16:02:38.954142	28169.425500	22638.210375
16:02:39.119672	28175.950125	22643.734875
16:02:39.280317	28182.474750	22649.354625
16:02:39.445143	28187.904000	22653.498000
16:02:39.619008	28193.333250	22657.784250
16:02:39.785705	28198.762500	22661.118000
16:02:39.961533	28204.191750	22664.832750
16:02:40.128309	28209.621000	22668.118875
16:02:40.290212	28214.526375	22670.928750
16:02:40.453353	28217.764875	22672.262250
16:02:40.615819	28220.479500	22673.310000
16:02:40.779625	28221.527250	22672.976625
16:02:40.940362	28222.051125	22672.357500
16:02:41.104172	28222.051125	22671.500250
16:02:41.280467	28221.003375	22670.214375
16:02:41.442828	28219.384125	22668.071250
16:02:41.601256	28217.764875	22666.023375
16:02:41.775915	28215.621750	22663.832625
16:02:41.939359	28213.478625	22661.260875
16:02:42.117110	28211.859375	22659.165375
16:02:42.284054	28209.716250	22656.355500
16:02:42.451170	28207.573125	22652.926500
16:02:42.615502	28205.430000	22649.402250
16:02:42.783469	28203.286875	22645.258875
16:02:42.945544	28201.667625	22640.972625
16:02:43.119741	28199.524500	22635.972000
16:02:43.281291	28197.905250	22632.019125
16:02:43.443526	28196.286000	22626.970875
16:02:43.605810	28194.619125	22621.446375
16:02:43.781606	28192.523625	22616.541000
16:02:43.960960	28190.332875	22611.778500
16:02:44.123588	28188.237375	22605.444375
16:02:44.291564	28186.094250	22599.300750
16:02:44.455873	28183.951125	22593.681000
16:02:44.652228	28181.808000	22587.442125
16:02:44.817011	28179.664875	22580.441250
16:02:44.986742	28177.521750	22574.107125
16:02:45.150024	28175.331000	22569.963750
16:02:45.316830	28173.235500	22565.820375
16:02:45.479214	28171.092375	22561.581750
16:02:45.641579	28168.949250	22558.152750
16:02:45.801791	28167.330000	22555.295250
16:02:45.964071	28166.282250	22554.009375
16:02:46.130918	28164.663000	22551.199500
16:02:46.293312	28163.043750	22547.722875
16:02:46.453082	28161.424500	22542.769875
16:02:46.627836	28159.805250	22537.245375
16:02:46.802184	28157.662125	22531.625625
16:02:46.967462	28155.519000	22526.196375
16:02:47.147877	28153.899750	22519.909875
16:02:47.311203	28151.756625	22512.813750
16:02:47.487921	28150.137375	22505.908125
16:02:47.665724	28149.089625	22500.383625
16:02:47.828526	28148.041875	22496.240250
16:02:47.992318	28147.518000	22492.716000
16:02:48.159185	28146.994125	22489.287000
16:02:48.322001	28146.470250	22485.048375
16:02:48.492748	28146.470250	22481.190750
16:02:48.654078	28146.470250	22481.571750
16:02:48.829357	28145.946375	22482.952875
16:02:48.994849	28145.422500	22486.334250
16:02:49.173024	28144.898625	22489.191750
16:02:49.365756	28144.374750	22492.001625
16:02:49.531044	28143.850875	22492.620750
16:02:49.695849	28143.327000	22491.239625
16:02:49.858099	28142.279250	22488.525000
16:02:50.038111	28141.231500	22484.334000
16:02:50.200793	28139.612250	22479.381000
16:02:50.380722	28137.945375	22473.761250
16:02:50.561433	28136.373750	22468.284375
16:02:50.738626	28134.754500	22461.283500
16:02:50.900884	28133.135250	22454.425500
16:02:51.064598	28131.468375	22447.424625
16:02:51.225951	28129.896750	22440.519000
16:02:51.391337	28128.277500	22433.518125
16:02:51.565757	28126.658250	22426.374375
16:02:51.734928	28125.039000	22418.135250
16:02:51.898765	28123.419750	22408.467375
16:02:52.079492	28121.800500	22400.037750
16:02:52.254615	28120.752750	22391.560500
16:02:52.445000	28119.705000	22383.083250
16:02:52.607834	28118.657250	22374.939375
16:02:52.769629	28118.657250	22367.271750
16:02:52.941927	28118.133375	22358.651625
16:02:53.103690	28118.133375	22350.507750
16:02:53.292466	28117.609500	22342.697250
16:02:53.460872	28117.085625	22336.553625
16:02:53.636045	28116.561750	22330.076625
16:02:53.816396	28115.466375	22323.885375
16:02:53.996195	28114.466250	22318.408500
16:02:54.158951	28113.942375	22314.169875
16:02:54.322827	28113.418500	22310.740875
16:02:54.497762	28112.894625	22307.073750
16:02:54.681527	28112.370750	22302.406500
16:02:54.858175	28111.323000	22296.739125
16:02:55.022920	28110.275250	22289.833500
16:02:55.199275	28108.656000	22282.118250
16:02:55.360591	28107.036750	22273.736250
16:02:55.522354	28104.893625	22264.735125
16:02:55.683249	28102.750500	22254.829125
16:02:55.845519	28100.607375	22245.113625
16:02:56.009527	28098.464250	22235.445750
16:02:56.184718	28096.321125	22225.587375
16:02:56.380415	28094.701875	22216.538625
16:02:56.540738	28092.558750	22207.537500
16:02:56.717107	28089.844125	22195.774125
16:02:56.883275	28087.129500	22185.153750
16:02:57.048259	28084.414875	22175.962125
16:02:57.225498	28081.652625	22167.675375
16:02:57.399871	28080.081000	22160.531625
16:02:57.575522	28077.937875	22154.245125
16:02:57.755846	28075.223250	22146.053625
16:02:57.939668	28072.508625	22136.957250
16:02:58.106003	28069.270125	22127.194125
16:02:58.280251	28064.936250	22115.668875
16:02:58.441116	28060.602375	22104.477000
16:02:58.623293	28055.697000	22093.713750
16:02:58.786037	28050.267750	22082.236125
16:02:58.948904	28044.219375	22071.139500
16:02:59.126700	28037.742375	22060.900125
16:02:59.289077	28030.646250	22050.232125
16:02:59.481779	28023.550125	22041.326250
16:02:59.648671	28016.454000	22033.753875
16:02:59.813705	28009.357875	22025.419500
16:02:59.978159	28002.261750	22017.704250
16:03:00.168977	27996.261000	22011.941625
16:03:00.332195	27989.736375	22006.560000
16:03:00.493938	27983.735625	22001.749875
16:03:00.660440	27979.401750	21998.225625
16:03:00.821581	27975.591750	21995.511000
16:03:00.984322	27972.877125	21993.367875
16:03:01.146398	27970.162500	21991.320000
16:03:01.309615	27966.924000	21988.414875
16:03:01.473447	27963.114000	21986.462250
16:03:01.639905	27958.780125	21983.652375
16:03:01.818154	27953.874750	21980.175750
16:03:01.979912	27948.969375	21977.461125
16:03:02.142760	27942.968625	21974.651250
16:03:02.318981	27936.967875	21971.841375
16:03:02.482348	27931.538625	21969.174375
16:03:02.660751	27926.061750	21966.316875
16:03:02.855436	27920.680125	21963.602250
16:03:03.032697	27914.679375	21960.744750
16:03:03.207546	27908.154750	21958.030125
16:03:03.368389	27901.011000	21955.363125
16:03:03.528123	27893.438625	21952.458000
16:03:03.693876	27885.247125	21950.505375
16:03:03.856195	27877.627125	21948.362250
16:03:04.019626	27870.007125	21946.314375
16:03:04.183318	27862.911000	21944.123625
16:03:04.351421	27856.910250	21942.837750
16:03:04.525383	27850.909500	21941.266125
16:03:04.703762	27846.004125	21939.980250
16:03:04.881005	27841.670250	21939.408750
16:03:05.055702	27837.336375	21939.027750
16:03:05.221992	27832.431000	21939.027750
16:03:05.396786	27828.621000	21938.646750
16:03:05.559596	27825.906375	21938.646750
16:03:05.733354	27824.287125	21939.027750
16:03:05.896272	27824.287125	21938.694375
16:03:06.058110	27824.811000	21938.075250
16:03:06.223820	27824.811000	21937.408500
16:03:06.391699	27824.811000	21937.027500
16:03:06.563357	27824.811000	21937.027500
16:03:06.731713	27824.811000	21937.027500
16:03:06.892215	27824.811000	21937.408500
16:03:07.059346	27824.287125	21937.980000
16:03:07.237620	27823.763250	21938.694375
16:03:07.402482	27822.715500	21940.075500
16:03:07.568276	27822.191625	21940.694625
16:03:07.732921	27821.667750	21941.075625
16:03:07.900808	27821.143875	21940.742250
16:03:08.063692	27820.096125	21940.075500
16:03:08.226975	27819.048375	21939.742125
16:03:08.418428	27816.333750	21939.742125
16:03:08.595160	27813.095250	21939.313500
16:03:08.767731	27810.380625	21938.646750
16:03:08.935166	27808.237500	21938.122875
16:03:09.101557	27805.522875	21937.741875
16:03:09.281317	27802.808250	21937.741875
16:03:09.456103	27800.093625	21937.741875
16:03:09.619993	27797.379000	21937.741875
16:03:09.781339	27793.569000	21937.741875
16:03:09.949595	27790.330500	21937.741875
16:03:10.126881	27786.520500	21937.741875
16:03:10.302151	27783.282000	21938.122875
16:03:10.476523	27779.472000	21938.408625
16:03:10.668186	27775.662000	21938.408625
16:03:10.830501	27771.852000	21938.694375
16:03:10.995354	27767.518125	21939.408750
16:03:11.170121	27763.708125	21940.885125
16:03:11.331519	27758.802750	21942.123375
16:03:11.494057	27753.897375	21943.552125
16:03:11.662543	27749.563500	21945.600000
16:03:11.828433	27744.658125	21947.028750
16:03:11.993177	27740.848125	21948.362250
16:03:12.157003	27737.609625	21950.648250
16:03:12.330283	27733.799625	21952.743750
16:03:12.495080	27729.989625	21954.029625
16:03:12.685928	27725.655750	21956.125125
16:03:12.852246	27720.750375	21958.935000
16:03:13.014576	27715.845000	21961.602000
16:03:13.180985	27711.511125	21964.364250
16:03:13.346700	27708.272625	21966.459750
16:03:13.523002	27705.034125	21969.269625
16:03:13.685307	27702.319500	21971.269875
16:03:13.859050	27700.176375	21972.841500
16:03:14.021864	27698.557125	21974.079750
16:03:14.182170	27696.937875	21975.413250
16:03:14.347611	27694.794750	21976.842000
16:03:14.546225	27692.651625	21978.889875
16:03:14.720507	27689.937000	21982.557000
16:03:14.897099	27686.127000	21987.462375
16:03:15.073679	27682.317000	21992.177250
16:03:15.235939	27678.507000	21997.749375
16:03:15.400259	27674.173125	22004.607375
16:03:15.565513	27669.839250	22010.941500
16:03:15.739685	27664.933875	22018.037625
16:03:15.903310	27660.028500	22024.848000
16:03:16.069986	27654.599250	22032.515625
16:03:16.231828	27648.598500	22040.850000
16:03:16.392973	27643.169250	22049.374875
16:03:16.560914	27638.263875	22056.899625
16:03:16.722214	27633.358500	22065.281625
16:03:16.903868	27628.453125	22072.996875
16:03:17.073362	27623.547750	22079.902500
16:03:17.236188	27618.070875	22087.665375
16:03:17.399566	27613.213125	22095.237750
16:03:17.573871	27608.879250	22102.381500
16:03:17.751674	27604.497750	22108.572750
16:03:17.929540	27600.163875	22115.526000
16:03:18.095848	27595.877625	22122.431625
16:03:18.274729	27591.543750	22130.194500
16:03:18.438318	27586.638375	22138.433625
16:03:18.601752	27581.733000	22147.530000
16:03:18.775490	27577.399125	22155.340500
16:03:18.973195	27572.493750	22163.627250
16:03:19.135599	27567.588375	22172.009250
16:03:19.296903	27563.206875	22180.438875
16:03:19.472802	27558.920625	22188.106500
16:03:19.653849	27554.015250	22196.393250
16:03:19.818322	27549.109875	22205.632500
16:03:19.981162	27544.204500	22214.633625
16:03:20.144830	27539.870625	22223.015625
16:03:20.306742	27535.489125	22231.445250
16:03:20.484454	27531.202875	22239.732000
16:03:20.663868	27527.392875	22248.161625
16:03:20.828804	27523.059000	22256.543625
16:03:21.004784	27519.820500	22264.258875
16:03:21.170259	27516.582000	22269.735750
16:03:21.330238	27513.343500	22275.403125
16:03:21.506182	27511.200375	22280.308500
16:03:21.686667	27509.581125	22282.975500
16:03:21.879155	27507.438000	22287.309375
16:03:22.056832	27505.818750	22292.691000
16:03:22.231713	27503.675625	22299.120375
16:03:22.426475	27501.532500	22307.407125
16:03:22.604038	27499.389375	22316.598750
16:03:22.783008	27497.770125	22325.695125
16:03:22.959858	27496.150875	22335.410625
16:03:23.123202	27494.531625	22345.078500
16:03:23.289621	27492.912375	22354.841625
16:03:23.463643	27491.864625	22365.462000
16:03:23.626096	27490.816875	22375.987125
16:03:23.803939	27490.293000	22386.369375
16:03:23.979090	27489.769125	22396.084875
16:03:24.144962	27489.245250	22405.705125
16:03:24.310267	27488.721375	22416.325500
16:03:24.484888	27488.721375	22426.803000
16:03:24.680430	27488.721375	22436.518500
16:03:24.859755	27489.245250	22444.186125
16:03:25.020571	27489.245250	22451.806125
16:03:25.183742	27489.245250	22458.092625
16:03:25.345209	27489.245250	22463.664750
16:03:25.525996	27489.245250	22470.618000
16:03:25.687791	27489.245250	22478.333250
16:03:25.885096	27489.769125	22487.382000
16:03:26.063387	27489.769125	22497.097500
16:03:26.238235	27489.769125	22507.813125
16:03:26.405561	27490.293000	22519.005000
16:03:26.569826	27490.816875	22529.387250
16:03:26.729180	27491.340750	22540.864875
16:03:26.890512	27491.864625	22550.770875
16:03:27.057351	27492.388500	22560.581625
16:03:27.220645	27492.912375	22571.202000
16:03:27.383400	27493.960125	22580.822250
16:03:27.558692	27495.579375	22590.680625
16:03:27.725126	27497.198625	22600.967625
16:03:27.886311	27499.341750	22611.778500
16:03:28.060079	27501.484875	22621.351125
16:03:28.219413	27504.199500	22631.019000
16:03:28.379331	27506.914125	22640.067750
16:03:28.543795	27509.628750	22647.640125
16:03:28.722455	27512.867250	22655.307750
16:03:28.883996	27515.581875	22661.689500
16:03:29.061914	27517.725000	22666.594875
16:03:29.223215	27520.487250	22672.119375
16:03:29.385413	27522.582750	22676.262750
16:03:29.560433	27524.202000	22679.167875
16:03:29.734417	27526.345125	22683.311250
16:03:29.898990	27529.059750	22688.121375
16:03:30.062808	27531.774375	22692.931500
16:03:30.224001	27534.489000	22697.741625
16:03:30.387340	27537.203625	22702.694625
16:03:30.562871	27539.918250	22706.980875
16:03:30.725065	27542.632875	22710.981375
16:03:30.905547	27544.776000	22713.743625
16:03:31.067846	27546.919125	22716.029625
16:03:31.242995	27549.633750	22718.791875
16:03:31.422851	27551.253000	22720.744500
16:03:31.597666	27552.872250	22722.220875
16:03:31.775410	27554.491500	22723.506750
16:03:31.940795	27556.634625	22725.554625
16:03:32.115662	27559.873125	22729.126500
16:03:32.277856	27564.778500	22733.936625
16:03:32.461327	27570.207750	22738.794375
16:03:32.627516	27576.208500	22743.604500
16:03:32.805229	27581.637750	22748.462250
16:03:32.966748	27586.543125	22752.748500
16:03:33.130998	27591.972375	22757.511000
16:03:33.296400	27597.401625	22762.416375
16:03:33.460174	27602.830875	22766.559750
16:03:33.622072	27608.260125	22771.560375
16:03:33.783257	27613.689375	22776.370500
16:03:33.947723	27619.118625	22781.180625
16:03:34.112628	27625.119375	22785.990750
16:03:34.277707	27631.120125	22791.610500
16:03:34.453059	27636.549375	22796.658750
16:03:34.614962	27641.978625	22801.278375
16:03:34.797702	27646.884000	22805.469375
16:03:34.960087	27650.122500	22809.041250
16:03:35.137403	27653.361000	22812.565500
16:03:35.298579	27655.504125	22814.518125
16:03:35.463031	27657.647250	22816.661250
16:03:35.629878	27660.361875	22819.375875
16:03:35.794351	27662.505000	22821.519000
16:03:35.957856	27664.648125	22822.852500
16:03:36.116659	27666.267375	22824.376500
16:03:36.281063	27667.886625	22824.900375
16:03:36.447333	27668.934375	22825.614750
16:03:36.622639	27669.982125	22826.424375
16:03:36.786392	27671.029875	22826.900625
16:03:36.967658	27672.077625	22828.281750
16:03:37.142080	27673.696875	22829.853375
16:03:37.304903	27675.840000	22831.806000
16:03:37.467756	27678.554625	22834.520625
16:03:37.648980	27682.364625	22837.997250
16:03:37.813284	27685.603125	22841.569125
16:03:37.986111	27689.937000	22845.855375
16:03:38.161985	27694.270875	22850.617875
16:03:38.340431	27699.700125	22855.523250
16:03:38.513559	27705.129375	22860.381000
16:03:38.675292	27711.130125	22865.857875
16:03:38.840657	27717.654750	22871.430000
16:03:39.018798	27724.750875	22877.049750
16:03:39.179295	27731.275500	22882.621875
16:03:39.361312	27738.895500	22889.527500
16:03:39.523416	27746.515500	22895.814000
16:03:39.698192	27754.135500	22901.576625
16:03:39.863716	27761.231625	22906.291500
16:03:40.038916	27767.756250	22911.149250
16:03:40.205849	27773.757000	22915.292625
16:03:40.366648	27778.090875	22918.721625
16:03:40.543310	27782.424750	22921.579125
16:03:40.706245	27787.330125	22924.246125
16:03:40.884999	27791.664000	22926.389250
16:03:41.059871	27796.569375	22928.580000
16:03:41.224641	27801.474750	22931.199375
16:03:41.388460	27806.380125	22934.009250
16:03:41.564140	27811.285500	22936.866750
16:03:41.726027	27816.190875	22939.486125
16:03:41.891986	27821.620125	22942.296000
16:03:42.066775	27827.049375	22945.201125
16:03:42.248062	27833.050125	22948.534875
16:03:42.457328	27838.479375	22951.344750
16:03:42.634981	27843.908625	22954.059375
16:03:42.796887	27849.337875	22956.774000
16:03:42.960620	27854.243250	22959.583875
16:03:43.135588	27859.148625	22962.393750
16:03:43.300306	27863.482500	22964.394000
16:03:43.460988	27867.816375	22966.632375
16:03:43.636589	27871.626375	22968.680250
16:03:43.797638	27874.864875	22970.680500
16:03:43.961036	27877.579500	22972.109250
16:03:44.123466	27880.294125	22973.442750
16:03:44.299456	27882.437250	22974.966750
16:03:44.460585	27885.151875	22976.252625
16:03:44.622840	27888.961875	22977.586125
16:03:44.785104	27893.867250	22979.824500
16:03:44.964396	27898.772625	22981.824750
16:03:45.141219	27904.773375	22984.015500
16:03:45.301625	27911.298000	22986.063375
16:03:45.478869	27917.822625	22988.063625
16:03:45.664623	27924.918750	22990.921125
16:03:45.839482	27932.014875	22993.111875
16:03:46.002737	27939.111000	22995.731250
16:03:46.180038	27945.635625	22997.874375
16:03:46.347338	27952.160250	22999.922250
16:03:46.512154	27958.161000	23002.017750
16:03:46.677508	27963.590250	23004.065625
16:03:46.855122	27969.019500	23006.161125
16:03:47.016134	27973.924875	23008.447125
16:03:47.195331	27978.830250	23010.399750
16:03:47.373719	27983.735625	23011.780875
16:03:47.546529	27989.164875	23013.971625
16:03:47.709729	27994.070250	23015.305125
16:03:47.873352	27999.499500	23016.638625
16:03:48.041537	28005.500250	23018.686500
16:03:48.208243	28011.501000	23020.115250
16:03:48.368534	28016.977875	23022.163125
16:03:48.546336	28022.931000	23024.258625
16:03:48.708167	28028.931750	23025.687375
16:03:48.868973	28034.932500	23027.020875
16:03:49.045192	28040.933250	23028.544875
16:03:49.212998	28046.362500	23029.830750
16:03:49.375159	28051.791750	23031.164250
16:03:49.543126	28058.316375	23032.593000
16:03:49.717390	28064.317125	23034.021750
16:03:49.882237	28069.746375	23035.307625
16:03:50.047185	28075.175625	23036.736375
16:03:50.210870	28079.509500	23038.069875
16:03:50.377729	28082.748000	23039.498625
16:03:50.559013	28086.558000	23040.260625
16:03:50.720146	28090.891875	23040.498750
16:03:50.883175	28094.701875	23040.832125
16:03:51.050067	28097.940375	23041.451250
16:03:51.213402	28100.655000	23041.832250
16:03:51.374978	28102.798125	23041.832250
16:03:51.556925	28105.512750	23042.165625
16:03:51.718811	28108.751250	23042.880000
16:03:51.881532	28112.561250	23043.451500
16:03:52.056036	28116.371250	23044.308750
16:03:52.220042	28120.705125	23045.547000
16:03:52.399822	28125.039000	23046.975750
16:03:52.560162	28128.849000	23048.261625
16:03:52.725907	28132.659000	23048.976000
16:03:52.901736	28135.897500	23049.738000
16:03:53.064496	28138.612125	23050.261875
16:03:53.229025	28141.850625	23050.642875
16:03:53.390751	28144.565250	23051.023875
16:03:53.568609	28146.184500	23051.309625
16:03:53.732325	28148.327625	23051.309625
16:03:53.905807	28149.946875	23051.309625
16:03:54.069427	28150.994625	23051.309625
16:03:54.247869	28152.042375	23051.595375
16:03:54.406748	28153.090125	23051.976375
16:03:54.569543	28153.614000	23051.976375
16:03:54.735711	28154.137875	23051.976375
16:03:54.927498	28154.661750	23051.976375
16:03:55.095058	28155.185625	23052.309750
16:03:55.269577	28155.185625	23053.071750
16:03:55.453379	28155.185625	23053.595625
16:03:55.628191	28155.185625	23053.976625
16:03:55.805913	28155.709500	23053.976625
16:03:55.980258	28156.233375	23053.976625
16:03:56.145373	28156.757250	23053.690875
16:03:56.308840	28157.281125	23053.309875
16:03:56.475169	28157.805000	23053.309875
16:03:56.657988	28157.805000	23053.309875
16:03:56.819718	28157.805000	23053.309875
16:03:56.999540	28158.328875	23053.309875
16:03:57.166809	28158.852750	23053.309875
16:03:57.335089	28159.376625	23053.309875
16:03:57.499081	28159.900500	23053.309875
16:03:57.689792	28161.519750	23053.309875
16:03:57.852093	28163.662875	23053.309875
16:03:58.018572	28166.377500	23052.976500
16:03:58.183217	28170.187500	23052.643125
16:03:58.358218	28175.092875	23052.643125
16:03:58.517952	28180.522125	23052.643125
16:03:58.679818	28185.951375	23052.309750
16:03:58.841544	28191.380625	23051.976375
16:03:59.009301	28196.809875	23051.976375
16:03:59.172638	28201.715250	23051.976375
16:03:59.347950	28207.144500	23051.976375
16:03:59.506762	28212.049875	23051.976375
16:03:59.669595	28217.479125	23051.976375
16:03:59.843429	28223.479875	23051.976375
16:04:00.005732	28228.909125	23052.262125
16:04:00.171562	28233.814500	23052.976500
16:04:00.339965	28239.243750	23053.595625
16:04:00.515023	28244.149125	23054.357625
16:04:00.691907	28249.578375	23054.929125
16:04:00.866183	28254.483750	23055.738750
16:04:01.029076	28259.389125	23056.405500
16:04:01.208292	28264.818375	23056.977000
16:04:01.386716	28271.914500	23057.691375
16:04:01.553898	28279.534500	23058.262875
16:04:01.719236	28288.249875	23058.929625
16:04:01.881026	28296.441375	23060.310750
16:04:02.055011	28305.156750	23061.834750
16:04:02.233864	28314.491250	23063.120625
16:04:02.414439	28324.254375	23064.454125
16:04:02.579088	28333.541250	23065.120875
16:04:02.772932	28342.875750	23066.597250
16:04:02.937749	28352.115000	23067.883125
16:04:03.104371	28362.544875	23069.264250
16:04:03.268282	28372.879500	23070.645375
16:04:03.434116	28383.785625	23072.026500
16:04:03.600772	28395.215625	23073.502875
16:04:03.791657	28406.121750	23074.884000
16:04:03.955796	28417.599375	23076.217500
16:04:04.133263	28429.029375	23076.979500
16:04:04.303414	28439.935500	23077.217625
16:04:04.479304	28450.317750	23077.217625
16:04:04.653081	28460.700000	23077.217625
16:04:04.836869	28469.986875	23077.217625
16:04:05.003225	28478.178375	23077.217625
16:04:05.166459	28484.703000	23077.217625
16:04:05.334143	28491.227625	23077.217625
16:04:05.513680	28496.133000	23077.217625
16:04:05.705990	28500.466875	23077.217625
16:04:05.869278	28505.896125	23077.217625
16:04:06.033355	28511.325375	23077.217625
16:04:06.209988	28516.230750	23077.217625
16:04:06.370707	28521.136125	23077.217625
16:04:06.534514	28526.565375	23077.217625
16:04:06.699359	28531.994625	23077.217625
16:04:06.874631	28537.423875	23077.217625
16:04:07.068987	28543.424625	23077.217625
16:04:07.248827	28549.425375	23077.217625
16:04:07.411554	28554.854625	23077.503375
16:04:07.579406	28559.760000	23077.884375
16:04:07.758578	28564.665375	23077.884375
16:04:07.936967	28569.570750	23078.265375
16:04:08.100734	28575.000000	23079.551250
16:04:08.263081	28580.429250	23080.980000
16:04:08.424434	28585.334625	23082.408750
16:04:08.599191	28588.573125	23083.885125
16:04:08.761124	28591.811625	23085.171000
16:04:08.922276	28594.526250	23085.742500
16:04:09.099600	28596.669375	23086.504500
16:04:09.273915	28599.384000	23087.171250
16:04:09.439798	28602.622500	23087.790375
16:04:09.601034	28607.004000	23089.123875
16:04:09.764630	28611.861750	23090.505000
16:04:09.929594	28616.767125	23091.886125
16:04:10.091918	28622.196375	23093.362500
16:04:10.252297	28627.101750	23094.743625
16:04:10.411687	28632.531000	23096.172375
16:04:10.576414	28637.960250	23098.125000
16:04:10.740213	28643.389500	23100.268125
16:04:10.901561	28648.294875	23102.411250
16:04:11.077827	28653.200250	23104.506750
16:04:11.258139	28658.105625	23105.792625
16:04:11.423496	28661.344125	23107.221375
16:04:11.588813	28665.678000	23109.269250
16:04:11.752530	28671.107250	23112.079125
16:04:11.942280	28676.012625	23114.317500
16:04:12.135026	28680.346500	23116.365375
16:04:12.313309	28684.156500	23117.698875
16:04:12.477640	28688.490375	23119.699125
16:04:12.652402	28693.395750	23121.889875
16:04:12.818211	28698.825000	23123.937750
16:04:12.984943	28704.254250	23125.985625
16:04:13.146804	28709.683500	23128.176375
16:04:13.310160	28715.684250	23130.176625
16:04:13.475236	28721.113500	23132.367375
16:04:13.642448	28726.542750	23134.415250
16:04:13.804119	28731.972000	23136.558375
16:04:13.964453	28737.401250	23138.653875
16:04:14.139247	28743.402000	23140.797000
16:04:14.302607	28749.926625	23143.559250
16:04:14.465869	28757.546625	23146.273875
16:04:14.659241	28766.262000	23149.750500
16:04:14.823523	28775.548875	23153.084250
16:04:14.988108	28784.835750	23157.275250
16:04:15.166621	28794.122625	23161.561500
16:04:15.340850	28803.409500	23165.181000
16:04:15.504730	28812.124875	23167.752750
16:04:15.669201	28818.649500	23170.610250
16:04:15.834977	28824.078750	23173.324875
16:04:16.013169	28827.888750	23175.372750
16:04:16.175544	28831.127250	23176.801500
16:04:16.349771	28834.365750	23178.325500
16:04:16.518105	28837.080375	23178.801750
16:04:16.684996	28839.795000	23179.516125
16:04:16.852724	28841.414250	23179.849500
16:04:17.032442	28840.366500	23179.563750
16:04:17.213517	28837.651875	23178.897000
16:04:17.375856	28833.318000	23178.182625
16:04:17.549321	28827.317250	23176.611000
16:04:17.714135	28820.792625	23175.468000
16:04:17.876954	28813.696500	23173.324875
16:04:18.039340	28805.505000	23171.277000
16:04:18.204324	28796.789625	23168.514750
16:04:18.366997	28786.931250	23164.228500
16:04:18.543276	28776.120375	23159.370750
16:04:18.719002	28765.214250	23153.703375
16:04:18.885331	28754.308125	23147.607375
16:04:19.061305	28742.830500	23141.178000
16:04:19.236079	28730.876625	23133.605625
16:04:19.414721	28718.875125	23126.652375
16:04:19.588017	28706.873625	23118.889500
16:04:19.763442	28693.824375	23110.412250
16:04:19.944317	28680.156000	23102.173125
16:04:20.126367	28667.630625	23095.315125
16:04:20.289777	28655.819625	23089.028625
16:04:20.454707	28643.389500	23082.646875
16:04:20.621321	28630.864125	23077.170000
16:04:20.784528	28619.481750	23072.931375
16:04:20.947001	28608.051750	23068.788000
16:04:21.108798	28597.717125	23065.978125
16:04:21.284528	28590.144750	23063.120625
16:04:21.464754	28583.048625	23061.120375
16:04:21.628119	28577.619375	23059.072500
16:04:21.805918	28573.761750	23057.596125
16:04:21.996626	28571.666250	23056.167375
16:04:22.160038	28569.523125	23055.643500
16:04:22.344939	28565.713125	23055.262500
16:04:22.508159	28560.807750	23054.929125
16:04:22.670021	28554.759375	23054.214750
16:04:22.860764	28548.282375	23053.548000
16:04:23.034915	28541.757750	23052.738375
16:04:23.196939	28534.661625	23052.309750
16:04:23.361572	28527.565500	23050.881000
16:04:23.539537	28521.564750	23049.499875
16:04:23.707346	28517.230875	23048.880750
16:04:23.884732	28513.992375	23048.214000
16:04:24.047929	28511.277750	23046.690000
16:04:24.213318	28510.230000	23046.166125
16:04:24.376131	28509.706125	23045.451750
16:04:24.541916	28509.182250	23044.832625
16:04:24.705763	28509.229875	23044.023000
16:04:24.883580	28510.230000	23043.356250
16:04:25.045825	28511.277750	23042.832375
16:04:25.224395	28512.897000	23042.165625
16:04:25.404681	28513.420875	23041.498875
16:04:25.581714	28513.944750	23040.736875
16:04:25.765729	28514.468625	23040.165375
16:04:25.929391	28514.992500	23039.784375
16:04:26.091181	28515.516375	23039.451000
16:04:26.255968	28516.040250	23038.784250
16:04:26.430861	28516.564125	23038.450875
16:04:26.612015	28517.088000	23038.165125
16:04:26.787360	28518.135750	23037.784125
16:04:26.967149	28519.183500	23037.784125
16:04:27.134825	28520.231250	23037.784125
16:04:27.296856	28521.279000	23037.355500
16:04:27.471619	28522.898250	23036.688750
16:04:27.663405	28524.517500	23035.974375
16:04:27.824720	28526.660625	23035.450500
16:04:28.003476	28528.803750	23034.069375
16:04:28.178267	28529.851500	23033.259750
16:04:28.362105	28530.375375	23033.069250
16:04:28.527790	28530.375375	23033.069250
16:04:28.692141	28529.851500	23033.450250
16:04:28.852118	28528.803750	23034.117000
16:04:29.017695	28527.756000	23034.736125
16:04:29.179527	28526.136750	23035.355250
16:04:29.343373	28523.993625	23036.164875
16:04:29.506267	28521.850500	23037.403125
16:04:29.670040	28520.231250	23038.165125
16:04:29.837269	28519.183500	23038.450875
16:04:30.000748	28519.183500	23038.450875
16:04:30.176403	28520.802750	23038.450875
16:04:30.338200	28522.945875	23038.165125
16:04:30.501459	28525.660500	23037.784125
16:04:30.679821	28527.803625	23037.403125
16:04:30.857621	28529.946750	23036.688750
16:04:31.036912	28532.137500	23036.117250
16:04:31.200726	28534.233000	23035.498125
16:04:31.361082	28536.947625	23035.117125
16:04:31.521870	28539.662250	23034.736125
16:04:31.683725	28540.710000	23034.450375
16:04:31.847964	28541.233875	23034.450375
16:04:32.013106	28541.757750	23034.450375
16:04:32.174873	28542.805500	23034.450375
16:04:32.350875	28544.424750	23034.450375
16:04:32.517700	28547.139375	23034.831375
16:04:32.681568	28550.949375	23035.402875
16:04:32.843191	28555.283250	23036.117250
16:04:33.004979	28559.617125	23037.450750
16:04:33.168984	28563.474750	23039.593875
16:04:33.335108	28567.237125	23040.927375
16:04:33.510503	28570.475625	23041.689375
16:04:33.675275	28573.190250	23042.308500
16:04:33.849658	28575.904875	23043.784875
16:04:34.026237	28578.048000	23044.451625
16:04:34.191735	28579.095750	23044.975500
16:04:34.366489	28580.715000	23045.356500
16:04:34.558306	28581.762750	23045.737500
16:04:34.736056	28583.382000	23046.499500
16:04:34.896384	28585.525125	23047.690125
16:04:35.073729	28587.668250	23049.214125
16:04:35.237444	28589.811375	23050.500000
16:04:35.401428	28591.954500	23051.928750
16:04:35.566147	28594.669125	23053.976625
16:04:35.744645	28597.383750	23056.072125
16:04:35.911687	28600.098375	23058.167625
16:04:36.074444	28602.813000	23060.310750
16:04:36.237703	28606.051500	23063.073000
16:04:36.415822	28609.290000	23065.740000
16:04:36.582935	28612.528500	23068.549875
16:04:36.744569	28615.767000	23071.978875
16:04:36.905353	28619.005500	23075.598375
16:04:37.067307	28622.244000	23078.932125
16:04:37.226126	28625.482500	23081.837250
16:04:37.389316	28628.197125	23083.885125
16:04:37.552695	28630.911750	23085.933000
16:04:37.724858	28633.054875	23088.123750
16:04:37.890267	28634.674125	23089.504875
16:04:38.052088	28636.817250	23090.790750
16:04:38.230947	28637.865000	23091.124125
16:04:38.397835	28638.912750	23091.409875
16:04:38.563048	28639.436625	23091.790875
16:04:38.724224	28639.960500	23091.790875
16:04:38.887200	28640.484375	23091.790875
16:04:39.067497	28641.008250	23091.790875
16:04:39.245907	28641.532125	23092.171875
16:04:39.411955	28641.532125	23092.457625
16:04:39.575522	28642.056000	23092.791000
16:04:39.758112	28642.579875	23093.124375
16:04:39.922091	28642.579875	23093.410125
16:04:40.089883	28642.579875	23093.791125
16:04:40.256707	28642.579875	23093.791125
16:04:40.429593	28642.579875	23093.791125
16:04:40.596063	28642.579875	23093.791125
16:04:40.761469	28643.103750	23093.791125
16:04:40.927419	28643.627625	23093.791125
16:04:41.096256	28643.627625	23093.791125
16:04:41.286626	28643.627625	23093.791125
16:04:41.455990	28643.627625	23093.791125
16:04:41.630294	28643.627625	23093.791125
16:04:41.799102	28643.627625	23093.791125
16:04:41.982313	28643.627625	23093.791125
16:04:42.148295	28643.627625	23093.791125
16:04:42.319007	28643.627625	23093.791125
16:04:42.490030	28643.627625	23093.791125
16:04:42.658634	28643.627625	23093.791125
16:04:42.839463	28643.627625	23093.791125
16:04:43.037886	28643.627625	23093.791125
16:04:43.202001	28643.627625	23093.791125
16:04:43.377485	28644.151500	23094.219750
16:04:43.540456	28644.151500	23094.457875
16:04:43.711025	28644.675375	23094.457875
16:04:43.890292	28644.675375	23094.457875
16:04:44.055074	28644.675375	23094.457875
16:04:44.224010	28644.675375	23094.457875
16:04:44.395229	28644.675375	23094.457875
16:04:44.564992	28644.675375	23094.457875
16:04:44.733069	28644.675375	23094.457875
16:04:44.933799	28644.675375	23094.457875
16:04:45.105332	28644.675375	23094.457875
16:04:45.293217	28644.675375	23094.457875
16:04:45.463022	28644.675375	23094.457875
16:04:45.623809	28644.675375	23094.457875
16:04:45.791226	28644.151500	23094.457875
16:04:45.990373	28644.151500	23094.457875
16:04:46.158571	28644.151500	23094.457875
16:04:46.331965	28643.627625	23094.457875
16:04:46.497710	28643.627625	23094.457875
16:04:46.669669	28643.627625	23094.457875
16:04:46.837453	28643.627625	23094.457875
16:04:47.017204	28643.627625	23094.696000
16:04:47.179128	28643.627625	23095.458000
16:04:47.339331	28643.627625	23095.791375
16:04:47.498210	28643.103750	23096.172375
16:04:47.665343	28643.103750	23096.743875
16:04:47.832369	28640.960625	23096.791500
16:04:47.994681	28637.722125	23096.172375
16:04:48.172043	28630.626000	23091.219375
16:04:48.350274	28623.006000	23085.694875
16:04:48.516692	28615.386000	23080.837125
16:04:48.696503	28607.194500	23073.883875
16:04:48.876775	28597.907625	23065.501875
16:04:49.043533	28588.620750	23056.262625
16:04:49.219376	28579.905375	23047.975875
16:04:49.381159	28570.618500	23039.689125
16:04:49.544383	28560.760125	23031.259500
16:04:49.719248	28551.044625	23022.829875
16:04:49.882022	28541.233875	23015.971875
16:04:50.046910	28531.423125	23009.018625
16:04:50.226676	28521.612375	23002.732125
16:04:50.410577	28511.801625	22997.874375
16:04:50.585423	28501.990875	22993.588125
16:04:50.748127	28491.608625	22990.159125
16:04:50.910401	28481.797875	22988.111250
16:04:51.085689	28472.511000	22986.634875
16:04:51.247610	28462.700250	22985.634750
16:04:51.453339	28452.889500	22985.634750
16:04:51.628255	28443.602625	22986.063375
16:04:51.793987	28433.220375	22987.349250
16:04:51.960471	28422.314250	22988.682750
16:04:52.135507	28410.360375	22990.873500
16:04:52.300320	28397.882625	22993.635750
16:04:52.463234	28385.500125	22997.017125
16:04:52.625589	28373.117625	22999.827000
16:04:52.791202	28360.163625	23003.256000
16:04:52.956566	28347.257250	23006.780250
16:04:53.123440	28334.779500	23010.209250
16:04:53.286623	28322.873250	23013.733500
16:04:53.453053	28310.967000	23017.876875
16:04:53.628813	28299.441750	23022.877500
16:04:53.792586	28288.583250	23028.306750
16:04:53.968452	28277.677125	23034.688500
16:04:54.145662	28267.866375	23040.975000
16:04:54.324500	28259.151000	23047.309125
16:04:54.487835	28250.435625	23054.119500
16:04:54.665761	28241.720250	23061.787125
16:04:54.843217	28234.100250	23070.264375
16:04:55.032912	28227.575625	23079.503625
16:04:55.213211	28221.527250	23089.076250
16:04:55.375947	28215.574125	23099.649000
16:04:55.537777	28210.144875	23110.840875
16:04:55.698645	28205.239500	23122.175625
16:04:55.863478	28200.905625	23132.176875
16:04:56.027182	28197.667125	23143.606875
16:04:56.188865	28194.952500	23154.608250
16:04:56.363805	28192.809375	23166.562125
16:04:56.542692	28191.142500	23178.182625
16:04:56.707001	28190.142375	23190.993750
16:04:56.871273	28189.094625	23204.614500
16:04:57.065144	28188.523125	23219.711625
16:04:57.241325	28187.523000	23234.284875
16:04:57.406603	28186.475250	23245.762500
16:04:57.574498	28185.427500	23256.382875
16:04:57.738242	28184.379750	23267.670000
16:04:57.903147	28183.855875	23280.243000
16:04:58.078835	28183.332000	23292.577875
16:04:58.241682	28182.808125	23305.246125
16:04:58.433519	28182.808125	23317.438125
16:04:58.601162	28182.808125	23329.534875
16:04:58.762964	28183.332000	23342.727000
16:04:58.924199	28184.379750	23356.776375
16:04:59.086722	28185.999000	23369.349375
16:04:59.249451	28187.618250	23382.779625
16:04:59.430234	28189.237500	23394.685875
16:04:59.591562	28191.428250	23406.211125
16:04:59.753629	28194.095250	23417.926875
16:04:59.913169	28196.857500	23427.975750
16:05:00.095420	28200.048375	23436.357750
16:05:00.257756	28203.286875	23444.787375
16:05:00.438077	28206.001500	23452.455000
16:05:00.612828	28209.811500	23460.265500
16:05:00.787307	28214.716875	23467.171125
16:05:00.963194	28219.050750	23473.457625
16:05:01.127729	28222.860750	23478.886875
16:05:01.289496	28226.670750	23483.220750
16:05:01.453903	28231.004625	23487.268875
16:05:01.616608	28235.338500	23491.555125
16:05:01.778909	28240.767750	23496.317625
16:05:01.942745	28247.292375	23501.223000
16:05:02.105064	28253.817000	23505.366375
16:05:02.268904	28260.913125	23509.605000
16:05:02.446754	28268.533125	23513.891250
16:05:02.625497	28276.153125	23517.987000
16:05:02.798862	28283.773125	23521.558875
16:05:02.979199	28291.964625	23524.987875
16:05:03.138323	28299.584625	23528.464500
16:05:03.313690	28307.204625	23531.988750
16:05:03.475975	28315.396125	23536.084500
16:05:03.636792	28323.587625	23540.323125
16:05:03.812083	28331.779125	23544.609375
16:05:03.976908	28339.399125	23548.705125
16:05:04.139477	28347.019125	23552.800875
16:05:04.334370	28355.734500	23557.039500
16:05:04.497797	28366.164375	23561.278125
16:05:04.659601	28377.499125	23566.088250
16:05:04.826455	28387.929000	23569.564875
16:05:05.003284	28398.263625	23573.803500
16:05:05.166189	28408.645875	23577.946875
16:05:05.330928	28419.028125	23581.375875
16:05:05.506186	28429.934250	23584.185750
16:05:05.673008	28441.411875	23586.948000
16:05:05.834213	28453.318125	23588.995875
16:05:06.009285	28465.224375	23589.376875
16:05:06.173443	28477.178250	23589.043500
16:05:06.352294	28488.560625	23588.376750
16:05:06.518247	28498.371375	23587.090875
16:05:06.694191	28507.658250	23584.852500
16:05:06.885074	28516.373625	23582.566500
16:05:07.053423	28524.565125	23580.756750
16:05:07.235089	28532.756625	23577.994500
16:05:07.410059	28540.948125	23573.708250
16:05:07.585766	28549.663500	23568.040875
16:05:07.766254	28558.378875	23561.944875
16:05:07.926400	28567.713375	23556.277500
16:05:08.105206	28576.381125	23550.038625
16:05:08.296448	28585.096500	23542.942500
16:05:08.472924	28593.811875	23535.989250
16:05:08.656050	28602.527250	23529.226500
16:05:08.833077	28611.242625	23521.463625
16:05:09.016161	28621.053375	23512.462500
16:05:09.195209	28630.340250	23504.080500
16:05:09.358238	28640.151000	23495.650875
16:05:09.521119	28649.961750	23487.364125
16:05:09.699009	28659.248625	23479.553625
16:05:09.888145	28668.535500	23471.838375
16:05:10.049950	28676.155500	23465.694750
16:05:10.213760	28681.632375	23461.360875
16:05:10.378099	28686.490125	23457.979500
16:05:10.542306	28691.919375	23454.502875
16:05:10.717622	28697.348625	23450.216625
16:05:10.899266	28703.920875	23444.739750
16:05:11.062197	28710.969375	23437.834125
16:05:11.227015	28718.589375	23430.118875
16:05:11.388856	28726.257000	23422.403625
16:05:11.555046	28734.400875	23414.069250
16:05:11.729630	28741.497000	23406.306375
16:05:11.891361	28748.021625	23398.067250
16:05:12.069757	28754.546250	23389.685250
16:05:12.235083	28760.547000	23379.922125
16:05:12.398303	28765.976250	23370.016125
16:05:12.562428	28771.405500	23360.395875
16:05:12.728899	28775.739375	23351.347125
16:05:12.891731	28778.977875	23343.489000
16:05:13.066927	28782.216375	23335.821375
16:05:13.230400	28784.978625	23329.582500
16:05:13.391492	28787.074125	23323.248375
16:05:13.572917	28789.217250	23316.390375
16:05:13.738715	28791.360375	23310.151500
16:05:13.919012	28792.408125	23303.865000
16:05:14.079727	28793.455875	23298.197625
16:05:14.254413	28793.979750	23291.815875
16:05:14.421935	28793.979750	23285.672250
16:05:14.602790	28793.408250	23280.052500
16:05:14.764949	28792.408125	23273.813625
16:05:14.927322	28791.360375	23268.955875
16:05:15.090138	28790.836500	23265.479250
16:05:15.268942	28790.312625	23261.955000
16:05:15.432795	28789.788750	23258.573625
16:05:15.596557	28788.121875	23255.049375
16:05:15.762847	28786.026375	23252.334750
16:05:15.923694	28783.883250	23250.144000
16:05:16.098517	28781.740125	23248.000875
16:05:16.266820	28780.120875	23246.048250
16:05:16.427280	28778.501625	23243.857500
16:05:16.589492	28776.882375	23242.571625
16:05:16.754142	28775.263125	23240.428500
16:05:16.932056	28774.215375	23238.285375
16:05:17.109867	28773.167625	23236.237500
16:05:17.287696	28771.548375	23234.094375
16:05:17.451459	28770.500625	23232.094125
16:05:17.625186	28768.881375	23230.570125
16:05:17.817004	28767.262125	23229.189000
16:05:17.981633	28766.214375	23227.950750
16:05:18.143603	28765.166625	23226.474375
16:05:18.335282	28764.118875	23225.807625
16:05:18.499353	28763.071125	23225.521875
16:05:18.661496	28762.023375	23225.521875
16:05:18.823554	28761.499500	23225.521875
16:05:18.988255	28760.975625	23225.521875
16:05:19.148983	28760.451750	23225.140875
16:05:19.324190	28760.451750	23224.855125
16:05:19.502053	28760.451750	23224.855125
16:05:19.663530	28759.927875	23224.855125
16:05:19.838059	28759.404000	23224.855125
16:05:20.023780	28758.880125	23224.855125
16:05:20.186617	28758.880125	23224.426500
16:05:20.362013	28758.880125	23223.759750
16:05:20.524937	28758.356250	23223.188250
16:05:20.688141	28757.832375	23222.426250
16:05:20.866352	28757.308500	23221.807125
16:05:21.027217	28756.260750	23221.140375
16:05:21.208054	28755.213000	23220.568875
16:05:21.370396	28754.165250	23219.854500
16:05:21.545575	28752.546000	23219.044875
16:05:21.722902	28750.926750	23217.711375
16:05:21.885162	28748.783625	23216.473125
16:05:22.049545	28746.640500	23215.044375
16:05:22.216961	28743.925875	23213.710875
16:05:22.378578	28740.687375	23211.472500
16:05:22.545512	28737.448875	23209.519875
16:05:22.710337	28733.067375	23207.329125
16:05:22.872152	28728.209625	23205.281250
16:05:23.034239	28722.780375	23203.138125
16:05:23.201366	28717.875000	23200.471125
16:05:23.364096	28712.969625	23197.661250
16:05:23.526414	28708.064250	23194.946625
16:05:23.708199	28703.730375	23192.803500
16:05:23.898004	28698.825000	23190.565125
16:05:24.064536	28694.491125	23188.612500
16:05:24.228561	28690.681125	23185.707375
16:05:24.393401	28686.871125	23183.802375
16:05:24.556096	28683.061125	23181.659250
16:05:24.719940	28679.822625	23179.563750
16:05:24.897734	28677.108000	23178.230250
16:05:25.088466	28674.393375	23175.944250
16:05:25.256307	28671.678750	23174.039250
16:05:25.431054	28668.964125	23172.467625
16:05:25.598852	28666.249500	23171.229375
16:05:25.773757	28663.534875	23169.753000
16:05:25.939626	28659.201000	23167.800375
16:05:26.114273	28655.391000	23166.228750
16:05:26.273208	28651.581000	23164.228500
16:05:26.463912	28648.866375	23163.228375
16:05:26.630246	28649.390250	23163.561750
16:05:26.797523	28652.104875	23164.895250
16:05:26.959825	28655.914875	23167.038375
16:05:27.125591	28660.820250	23169.753000
16:05:27.288943	28665.154125	23171.943750
16:05:27.482673	28669.011750	23173.324875
16:05:27.645266	28671.678750	23174.658375
16:05:27.807333	28675.488750	23176.706250
16:05:27.982592	28679.822625	23178.897000
16:05:28.158018	28683.061125	23180.992500
16:05:28.320755	28685.775750	23181.659250
16:05:28.484196	28686.823500	23181.659250
16:05:28.648772	28687.347375	23180.944875
16:05:28.811097	28686.299625	23180.230500
16:05:28.973998	28684.156500	23178.897000
16:05:29.149828	28680.346500	23176.706250
16:05:29.313586	28676.012625	23175.468000
16:05:29.489192	28670.583375	23173.182000
16:05:29.664455	28665.154125	23171.753250
16:05:29.828922	28659.724875	23170.562625
16:05:30.003499	28654.295625	23169.133875
16:05:30.169666	28648.866375	23167.848000
16:05:30.331822	28643.961000	23166.419250
16:05:30.497167	28639.055625	23165.800125
16:05:30.671537	28634.150250	23165.038125
16:05:30.833776	28629.244875	23164.323750
16:05:30.996554	28624.339500	23163.799875
16:05:31.178322	28619.434125	23163.133125
16:05:31.354048	28614.528750	23162.371125
16:05:31.531975	28610.718750	23161.799625
16:05:31.709829	28607.432625	23160.323250
16:05:31.884847	28604.241750	23158.846875
16:05:32.067239	28601.527125	23156.941875
16:05:32.228052	28599.384000	23153.322375
16:05:32.406359	28598.336250	23149.131375
16:05:32.570668	28597.288500	23145.083250
16:05:32.733618	28596.764625	23140.844625
16:05:32.909374	28596.240750	23137.320375
16:05:33.084182	28596.240750	23133.796125
16:05:33.260493	28596.764625	23130.319500
16:05:33.421919	28597.288500	23126.890500
16:05:33.597634	28598.336250	23123.318625
16:05:33.763906	28598.860125	23119.270500
16:05:33.927163	28599.907875	23115.127125
16:05:34.101923	28600.955625	23110.840875
16:05:34.264604	28602.003375	23106.649875
16:05:34.425995	28603.670250	23102.458875
16:05:34.586861	28605.241875	23098.982250
16:05:34.763166	28606.289625	23095.362750
16:05:34.946071	28608.432750	23091.362250
16:05:35.111696	28610.575875	23087.218875
16:05:35.274598	28612.719000	23082.218250
16:05:35.450871	28614.862125	23078.027250
16:05:35.613660	28616.481375	23075.360250
16:05:35.776127	28618.100625	23072.598000
16:05:35.956813	28619.148375	23071.216875
16:05:36.119746	28620.196125	23069.883375
16:05:36.284369	28621.243875	23067.692625
16:05:36.447396	28622.291625	23066.406750
16:05:36.623025	28623.339375	23064.835125
16:05:36.787836	28624.387125	23063.596875
16:05:36.953673	28625.434875	23062.977750
16:05:37.117474	28626.530250	23061.501375
16:05:37.280288	28628.101875	23058.786750
16:05:37.455585	28629.721125	23055.167250
16:05:37.621938	28632.435750	23051.119125
16:05:37.789782	28635.674250	23046.309000
16:05:37.954531	28638.912750	23041.403625
16:05:38.130305	28642.151250	23036.355375
16:05:38.310645	28645.389750	23031.688125
16:05:38.474500	28648.628250	23026.830375
16:05:38.654388	28652.438250	23021.972625
16:05:38.834326	28656.772125	23017.686375
16:05:39.009225	28661.677500	23013.400125
16:05:39.189012	28667.106750	23008.018500
16:05:39.350938	28672.536000	23003.208375
16:05:39.512780	28678.536750	22998.969750
16:05:39.675161	28685.061375	22994.826375
16:05:39.853818	28691.062125	22991.349750
16:05:40.014640	28696.491375	22988.492250
16:05:40.196239	28702.492125	22985.777625
16:05:40.361792	28707.397500	22983.682125
16:05:40.523083	28712.302875	22982.205750
16:05:40.699452	28717.208250	22980.872250
16:05:40.863251	28722.113625	22979.586375
16:05:41.029997	28727.019000	22977.443250
16:05:41.209821	28731.924375	22975.347750
16:05:41.373982	28737.353625	22973.299875
16:05:41.550449	28743.354375	22970.966250
16:05:41.710372	28748.259750	22968.918375
16:05:41.871182	28753.689000	22966.918125
16:05:42.037862	28759.118250	22964.870250
16:05:42.216784	28764.547500	22962.012750
16:05:42.376895	28770.548250	22959.298125
16:05:42.540674	28777.072875	22955.869125
16:05:42.704013	28784.169000	22951.725750
16:05:42.878830	28791.789000	22947.439500
16:05:43.054024	28798.313625	22944.010500
16:05:43.230364	28804.838250	22941.105375
16:05:43.410104	28810.267500	22939.152750
16:05:43.574012	28815.744375	22936.342875
16:05:43.737877	28820.030625	22934.961750
16:05:43.901418	28824.364500	22933.628250
16:05:44.072911	28828.174500	22932.056625
16:05:44.239419	28831.413000	22930.913625
16:05:44.417145	28834.651500	22929.484875
16:05:44.610311	28837.366125	22928.770500
16:05:44.777779	28840.080750	22927.437000
16:05:44.942512	28844.986125	22924.674750
16:05:45.103712	28850.415375	22921.245750
16:05:45.266531	28855.844625	22917.721500
16:05:45.427917	28860.178500	22915.006875
16:05:45.617316	28863.988500	22912.768500
16:05:45.782078	28867.227000	22912.101750
16:05:45.959290	28867.750875	22912.911375
16:05:46.122082	28866.131625	22915.578375
16:05:46.287972	28863.988500	22918.293000
16:05:46.463650	28861.845375	22920.483750
16:05:46.631049	28860.226125	22921.817250
16:05:46.809875	28859.178375	22923.341250
16:05:46.972172	28858.654500	22923.246000
16:05:47.152994	28859.178375	22922.579250
16:05:47.315139	28859.702250	22921.817250
16:05:47.522530	28860.226125	22921.531500
16:05:47.704834	28860.750000	22921.531500
16:05:47.873097	28861.273875	22921.198125
16:05:48.047406	28862.321625	22919.769375
16:05:48.207283	28864.464750	22918.340625
16:05:48.371566	28866.131625	22916.292750
16:05:48.535401	28868.227125	22914.959250
16:05:48.712673	28869.846375	22914.292500
16:05:48.881027	28871.465625	22913.482875
16:05:49.043264	28871.465625	22914.244875
16:05:49.218039	28869.846375	22916.435625
16:05:49.400367	28866.036375	22919.817000
16:05:49.573171	28862.226375	22924.198500
16:05:49.752950	28856.797125	22928.199000
16:05:49.919796	28849.177125	22933.009125
16:05:50.112060	28840.985625	22937.962125
16:05:50.286138	28831.698750	22943.581875
16:05:50.451222	28819.268625	22949.725500
16:05:50.625805	28805.743125	22955.392875
16:05:50.788764	28792.789125	22959.536250
16:05:50.964006	28779.216000	22963.774875
16:05:51.139388	28766.690625	22966.584750
16:05:51.314742	28754.165250	22969.347000
16:05:51.493888	28741.592250	22972.014000
16:05:51.654777	28728.876375	22974.823875
16:05:51.832471	28715.398500	22977.586125
16:05:51.998943	28702.444500	22980.300750
16:05:52.173873	28688.871375	22983.967875
16:05:52.338024	28675.869750	22987.206375
16:05:52.499840	28662.106125	22991.492625
16:05:52.679217	28646.961375	22996.921875
16:05:52.853480	28632.483375	23004.113250
16:05:53.032218	28617.957750	23011.018875
16:05:53.198512	28605.480000	23017.829250
16:05:53.361840	28592.478375	23025.544500
16:05:53.541696	28580.000625	23033.307375
16:05:53.717960	28568.523000	23040.927375
16:05:53.882776	28556.521500	23049.880875
16:05:54.046546	28545.139125	23059.834500
16:05:54.214684	28535.376000	23068.930875
16:05:54.390170	28525.565250	23077.979625
16:05:54.572987	28516.278375	23085.552000
16:05:54.751305	28508.658375	23090.505000
16:05:54.917097	28501.038375	23094.648375
16:05:55.081920	28494.513750	23098.077375
16:05:55.256777	28488.513000	23100.934875
16:05:55.423559	28483.083750	23102.982750
16:05:55.585810	28477.654500	23104.316250
16:05:55.762649	28472.225250	23106.507000
16:05:55.943996	28467.891375	23107.840500
16:05:56.104902	28465.748250	23109.269250
16:05:56.279611	28464.129000	23109.936000
16:05:56.453545	28464.129000	23110.698000
16:05:56.618307	28464.652875	23111.174250
16:05:56.794115	28465.176750	23112.698250
16:05:56.952911	28466.224500	23113.365000
16:05:57.129010	28468.367625	23115.460500
16:05:57.290977	28471.082250	23118.794250
16:05:57.454343	28474.320750	23122.318500
16:05:57.615003	28477.559250	23125.747500
16:05:57.791954	28480.797750	23130.033750
16:05:57.956730	28483.512375	23134.177125
16:05:58.118707	28486.750875	23138.320500
16:05:58.293342	28489.989375	23143.273500
16:05:58.466705	28492.704000	23148.226500
16:05:58.630519	28495.418625	23152.274625
16:05:58.793782	28498.133250	23156.418000
16:05:58.956239	28501.371750	23160.656625
16:05:59.133812	28505.705625	23164.847625
16:05:59.313874	28510.611000	23169.086250
16:05:59.478402	28516.040250	23173.182000
16:05:59.644214	28520.945625	23176.706250
16:05:59.823807	28525.851000	23180.944875
16:06:00.005144	28530.184875	23184.373875
16:06:00.167135	28533.994875	23187.088500
16:06:00.346000	28537.233375	23189.850750
16:06:00.519804	28539.376500	23191.422375
16:06:00.697243	28541.519625	23192.613000
16:06:00.872597	28542.567375	23193.422625
16:06:01.048295	28543.091250	23194.041750
16:06:01.207212	28540.948125	23194.327500
16:06:01.381945	28539.328875	23194.803750
16:06:01.548788	28540.948125	23196.708750
16:06:01.713036	28544.186625	23200.233000
16:06:01.879387	28547.425125	23203.662000
16:06:02.044335	28550.663625	23207.186250
16:06:02.220026	28554.473625	23210.710500
16:06:02.395104	28558.807500	23214.949125
16:06:02.570722	28563.712875	23219.902125
16:06:02.735322	28568.618250	23224.521750
16:06:02.911254	28572.952125	23228.950875
16:06:03.072934	28577.286000	23233.665750
16:06:03.237297	28581.096000	23237.094750
16:06:03.402150	28584.334500	23240.571375
16:06:03.564414	28587.573000	23244.048000
16:06:03.729234	28590.287625	23246.810250
16:06:03.894110	28592.430750	23248.905750
16:06:04.068368	28594.573875	23251.096500
16:06:04.231294	28596.240750	23252.430000
16:06:04.410692	28597.240875	23253.096750
16:06:04.592993	28598.288625	23253.049125
16:06:04.755722	28598.812500	23252.430000
16:06:04.921226	28598.288625	23250.286875
16:06:05.086434	28597.764750	23246.857875
16:06:05.253699	28597.240875	23244.714750
16:06:05.415505	28596.717000	23242.619250
16:06:05.591341	28596.193125	23239.714125
16:06:05.754813	28595.669250	23237.094750
16:06:05.913867	28595.669250	23234.951625
16:06:06.078213	28595.097750	23232.189375
16:06:06.243755	28594.621500	23229.570000
16:06:06.410314	28594.621500	23226.760125
16:06:06.584972	28594.621500	23223.807375
16:06:06.746218	28594.621500	23221.140375
16:06:06.928681	28594.621500	23218.473375
16:06:07.088487	28594.621500	23214.901500
