# Supplementary material for: An epifluorescence microscope design for naturalistic behavior and cellular activity in freely moving Caenorhabditis elegans
Source: Nat Commun. 2026 May 19;17:4411. doi: 10.1038/s41467-026-72709-w (PMC13187321; doi:10.1038/s41467-026-72709-w)
Supplement: Supplementary file 8 — Source data [file 41467_2026_72709_MOESM8_ESM.zip › fig4 AWC/MMH214/BLUE_13.csv]

timestamp	X	Y
16:13:59.981642	25935.336750	22872.811125
16:14:00.156429	25928.859750	22872.096750
16:14:00.318158	25921.763625	22870.858500
16:14:00.481471	25912.476750	22867.381875
16:14:00.643842	25902.094500	22863.095625
16:14:00.819086	25891.283625	22858.237875
16:14:00.997926	25880.901375	22852.761000
16:14:01.166273	25870.519125	22846.426875
16:14:01.330247	25860.708375	22839.568875
16:14:01.506006	25850.326125	22832.472750
16:14:01.667810	25841.039250	22825.567125
16:14:01.858627	25831.752375	22817.804250
16:14:02.032376	25823.037000	22809.374625
16:14:02.193410	25814.321625	22800.373500
16:14:02.375522	25805.606250	22790.658000
16:14:02.542928	25793.176125	22780.990125
16:14:02.706670	25779.174375	22770.036375
16:14:02.869586	25770.649500	22756.939500
16:14:03.033333	25761.362625	22744.842750
16:14:03.194136	25752.028125	22731.222000
16:14:03.355478	25741.693500	22721.077875
16:14:03.517750	25731.835125	22711.267125
16:14:03.688532	25722.072000	22701.980250
16:14:03.861366	25713.880500	22694.455500
16:14:04.035183	25706.260500	22686.692625
16:14:04.213726	25697.545125	22678.501125
16:14:04.390359	25687.734375	22669.309500
16:14:04.552981	25677.304500	22659.689250
16:14:04.715719	25666.446000	22648.021125
16:14:04.927137	25656.159000	22637.448375
16:14:05.098556	25647.443625	22627.542375
16:14:05.264948	25639.252125	22618.684125
16:14:05.439103	25631.632125	22610.064000
16:14:05.605298	25623.440625	22600.539000
16:14:05.770331	25615.820625	22589.823375
16:14:05.932132	25612.010625	22586.870625
16:14:06.094905	25610.391375	22587.299250
16:14:06.253228	25613.106000	22592.109375
16:14:06.437169	25616.916000	22598.348250
16:14:06.598290	25623.440625	22606.063500
16:14:06.763697	25631.632125	22615.017000
16:14:06.925471	25642.538250	22625.827875
16:14:07.089214	25654.444500	22637.591250
16:14:07.264118	25667.493750	22651.593000
16:14:07.437912	25681.543125	22667.833125
16:14:07.602173	25695.544875	22684.454250
16:14:07.768054	25708.546500	22701.932625
16:14:07.945325	25719.928875	22718.649000
16:14:08.109782	25731.358875	22735.794000
16:14:08.274062	25742.836500	22754.367750
16:14:08.440331	25755.838125	22773.513000
16:14:08.602241	25769.554125	22793.563125
16:14:08.766276	25784.175000	22813.184625
16:14:08.931157	25799.034000	22830.520125
16:14:09.093648	25814.321625	22847.617500
16:14:09.257494	25829.371125	22860.285750
16:14:09.416936	25842.706125	22873.382625
16:14:09.591993	25853.993250	22882.193250
16:14:09.752845	25861.660875	22888.289250
16:14:09.914667	25867.614000	22894.004250
16:14:10.077594	25869.233250	22897.338000
16:14:10.254715	25868.709375	22899.433500
16:14:10.430621	25867.661625	22901.767125
16:14:10.594267	25866.042375	22902.957750
16:14:10.754624	25862.803875	22904.386500
16:14:10.950969	25858.993875	22905.720000
16:14:11.113766	25854.660000	22906.053375
16:14:11.276999	25849.754625	22905.720000
16:14:11.440390	25842.134625	22904.338875
16:14:11.600792	25835.038500	22902.910125
16:14:11.762566	25829.609250	22902.291000
16:14:11.926363	25824.180000	22902.291000
16:14:12.104158	25818.750750	22902.957750
16:14:12.279862	25813.321500	22904.386500
16:14:12.443636	25808.416125	22906.386750
16:14:12.609029	25803.510750	22908.529875
16:14:12.799760	25798.605375	22911.435000
16:14:12.976475	25793.700000	22914.959250
16:14:13.137530	25789.366125	22917.626250
16:14:13.303116	25785.032250	22920.960000
16:14:13.478461	25781.222250	22922.960250
16:14:13.640372	25780.174500	22921.722000
16:14:13.832095	25780.698375	22919.483625
16:14:13.995295	25787.223000	22917.531000
16:14:14.162646	25794.843000	22914.102000
16:14:14.324932	25803.558375	22909.815750
16:14:14.488708	25814.512125	22905.624750
16:14:14.653082	25828.894875	22900.814625
16:14:14.845084	25845.658875	22894.337625
16:14:15.024692	25863.661125	22887.527250
16:14:15.193595	25877.758125	22882.717125
16:14:15.381794	25898.475000	22875.287625
16:14:15.545560	25922.144625	22867.762875
16:14:15.723943	25946.242875	22860.095250
16:14:15.886913	25968.150375	22853.761125
16:14:16.052594	25989.629250	22849.570125
16:14:16.244438	26011.965375	22845.950625
16:14:16.419674	26031.872625	22843.236000
16:14:16.595434	26052.446625	22840.997625
16:14:16.757537	26072.830125	22838.521125
16:14:16.933443	26094.547125	22834.806375
16:14:17.095256	26115.168750	22830.805875
16:14:17.261054	26134.361625	22826.662500
16:14:17.427669	26153.173500	22821.757125
16:14:17.604700	26170.366125	22816.804125
16:14:17.787162	26186.082375	22810.612875
16:14:17.951035	26201.036625	22801.611750
16:14:18.142521	26216.610000	22790.277000
16:14:18.309927	26230.468875	22779.037500
16:14:18.484899	26244.518250	22767.845625
16:14:18.668000	26258.186625	22757.511000
16:14:18.843252	26271.664500	22745.985750
16:14:19.005312	26285.666250	22735.651125
16:14:19.169950	26300.620500	22727.459625
16:14:19.344162	26314.669875	22721.697000
16:14:19.541595	26328.814500	22716.267750
16:14:19.721272	26342.911500	22712.076750
16:14:19.884188	26358.103875	22707.266625
16:14:20.058945	26373.724875	22702.266000
16:14:20.226829	26389.060125	22697.503500
16:14:20.394117	26403.681000	22692.645750
16:14:20.557880	26417.063625	22688.407125
16:14:20.723257	26430.589125	22682.930250
16:14:20.898537	26444.019375	22676.405625
16:14:21.061761	26456.544750	22670.976375
16:14:21.239553	26469.070125	22664.642250
16:14:21.401460	26479.928625	22659.213000
16:14:21.577280	26488.644000	22653.402750
16:14:21.739535	26496.835500	22647.211500
16:14:21.903808	26505.027000	22639.686750
16:14:22.094084	26512.647000	22631.114250
16:14:22.255461	26520.267000	22622.256000
16:14:22.432696	26528.506125	22611.635625
16:14:22.594576	26536.078500	22599.967500
16:14:22.774295	26543.698500	22589.442375
16:14:22.950202	26553.509250	22577.202750
16:14:23.125012	26565.034500	22564.725000
16:14:23.291794	26576.464500	22553.914125
16:14:23.455985	26587.894500	22544.817750
16:14:23.621346	26599.896000	22536.483375
16:14:23.785650	26612.659500	22528.720500
16:14:23.949507	26625.661125	22522.481625
16:14:24.116124	26639.091375	22515.480750
16:14:24.291172	26653.664625	22509.051375
16:14:24.452978	26667.190125	22502.955375
16:14:24.616813	26680.191750	22496.621250
16:14:24.779576	26690.478750	22492.477875
16:14:24.958793	26698.098750	22490.287125
16:14:25.122138	26706.290250	22486.810500
16:14:25.284445	26715.005625	22482.714750
16:14:25.447212	26723.197125	22478.476125
16:14:25.622626	26731.912500	22472.094375
16:14:25.785443	26740.104000	22465.284000
16:14:25.952253	26748.295500	22457.568750
16:14:26.133041	26756.487000	22449.186750
16:14:26.308241	26764.107000	22440.042750
16:14:26.484669	26771.727000	22429.517625
16:14:26.651527	26779.918500	22417.563750
16:14:26.812283	26788.633875	22404.895500
16:14:26.980146	26798.444625	22391.989125
16:14:27.167872	26809.350750	22379.606625
16:14:27.334652	26821.352250	22366.795500
16:14:27.496499	26833.782375	22356.841875
16:14:27.674468	26845.688625	22349.174250
16:14:27.852120	26858.737875	22341.411375
16:14:28.013910	26872.596750	22335.029625
16:14:28.176738	26886.122250	22331.029125
16:14:28.343501	26899.123875	22328.219250
16:14:28.504344	26912.506500	22325.409375
16:14:28.679102	26926.555875	22322.599500
16:14:28.853914	26941.081500	22319.884875
16:14:29.014248	26955.988125	22316.408250
16:14:29.181563	26969.561250	22313.026875
16:14:29.356731	26982.562875	22308.645375
16:14:29.520268	26995.564500	22304.597250
16:14:29.699025	27008.089875	22300.311000
16:14:29.865799	27019.615125	22294.881750
16:14:30.029548	27031.045125	22288.547625
16:14:30.191339	27041.379750	22282.213500
16:14:30.358087	27051.714375	22275.403125
16:14:30.522987	27063.096750	22267.687875
16:14:30.683200	27073.907625	22259.925000
16:14:30.850732	27085.861500	22252.305000
16:14:31.018441	27099.863250	22244.685000
16:14:31.183194	27113.865000	22239.112875
16:14:31.374070	27126.819000	22235.493375
16:14:31.548379	27139.392000	22234.159875
16:14:31.711243	27152.298375	22232.874000
16:14:31.899933	27164.204625	22232.064375
16:14:32.071739	27174.015375	22231.826250
16:14:32.235553	27182.206875	22232.159625
16:14:32.397355	27186.588375	22233.540750
16:14:32.558759	27188.160000	22235.683875
16:14:32.733558	27189.207750	22238.493750
16:14:32.909316	27187.588500	22244.018250
16:14:33.074096	27185.445375	22249.495125
16:14:33.250339	27183.826125	22255.162500
16:14:33.425708	27181.683000	22261.544250
16:14:33.603966	27178.920750	22268.402250
16:14:33.764829	27176.253750	22276.831875
16:14:33.924126	27172.443750	22286.737875
16:14:34.086541	27169.729125	22294.977000
16:14:34.251753	27167.014500	22300.406250
16:14:34.431077	27164.299875	22305.264000
16:14:34.590524	27162.156750	22308.931125
16:14:34.753240	27160.537500	22311.502875
16:14:34.921101	27158.918250	22312.931625
16:14:35.095802	27157.870500	22314.360375
16:14:35.275947	27156.822750	22314.979500
16:14:35.437468	27155.775000	22315.598625
16:14:35.597795	27155.251125	22316.408250
16:14:35.762092	27154.727250	22316.646375
16:14:35.952474	27153.679500	22316.646375
16:14:36.133388	27153.155625	22316.646375
16:14:36.300010	27152.631750	22316.360625
16:14:36.461880	27152.107875	22315.979625
16:14:36.626201	27151.584000	22315.979625
16:14:36.786108	27151.060125	22316.408250
16:14:36.960613	27150.536250	22316.646375
16:14:37.125585	27150.536250	22316.646375
16:14:37.292377	27150.012375	22316.646375
16:14:37.451253	27149.488500	22316.265375
16:14:37.613514	27148.964625	22315.598625
16:14:37.785895	27148.964625	22315.312875
16:14:37.949820	27148.964625	22314.979500
16:14:38.118100	27148.964625	22314.646125
16:14:38.286288	27148.964625	22314.646125
16:14:38.446751	27148.964625	22314.646125
16:14:38.630949	27148.440750	22314.646125
16:14:38.796996	27148.440750	22314.646125
16:14:38.970616	27148.440750	22314.646125
16:14:39.136463	27148.440750	22314.265125
16:14:39.316727	27148.440750	22313.979375
16:14:39.487488	27148.440750	22313.979375
16:14:39.653037	27148.440750	22313.979375
16:14:39.842088	27148.440750	22313.979375
16:14:40.012361	27148.440750	22313.979375
16:14:40.175609	27148.440750	22313.979375
16:14:40.342951	27147.916875	22313.979375
16:14:40.504202	27147.916875	22313.979375
16:14:40.670547	27147.393000	22313.979375
16:14:40.836388	27147.393000	22313.979375
16:14:41.006180	27147.393000	22313.979375
16:14:41.183938	27147.393000	22313.979375
16:14:41.347098	27146.869125	22313.979375
16:14:41.516577	27146.345250	22313.979375
16:14:41.679400	27146.345250	22313.693625
16:14:41.846583	27146.345250	22313.312625
16:14:42.013386	27146.345250	22313.312625
16:14:42.188252	27146.345250	22312.884000
16:14:42.361076	27146.345250	22312.645875
16:14:42.545082	27146.345250	22312.645875
16:14:42.705183	27146.345250	22312.645875
16:14:42.890923	27145.821375	22312.645875
16:14:43.065677	27145.821375	22312.645875
16:14:43.233911	27145.821375	22312.645875
16:14:43.399285	27145.821375	22312.645875
16:14:43.580108	27145.821375	22312.645875
16:14:43.750349	27145.821375	22312.645875
16:14:43.916082	27145.821375	22312.645875
16:14:44.085475	27145.821375	22312.645875
16:14:44.254360	27145.821375	22312.645875
16:14:44.426907	27145.821375	22312.645875
16:14:44.595869	27145.821375	22312.645875
16:14:44.770878	27145.821375	22312.169625
16:14:44.946482	27146.345250	22311.598125
16:14:45.136774	27149.059875	22307.788125
16:14:45.311465	27153.393750	22303.216125
16:14:45.475653	27160.489875	22297.786875
16:14:45.639134	27167.586000	22292.881500
16:14:45.799988	27175.206000	22288.642875
16:14:45.976211	27182.826000	22285.166250
16:14:46.150921	27191.017500	22282.404000
16:14:46.332330	27200.304375	22281.022875
16:14:46.499812	27209.019750	22281.689625
16:14:46.675446	27218.830500	22283.118375
16:14:46.839266	27230.736750	22284.404250
16:14:47.003061	27242.643000	22285.118625
16:14:47.169840	27254.644500	22285.737750
16:14:47.345683	27266.026875	22285.737750
16:14:47.509832	27277.980750	22285.023375
16:14:47.671303	27289.791750	22283.785125
16:14:47.835020	27301.221750	22281.642000
16:14:48.010854	27312.032625	22278.784500
16:14:48.185619	27321.843375	22275.307875
16:14:48.347907	27330.558750	22271.212125
16:14:48.510309	27339.274125	22265.592375
16:14:48.671974	27348.037125	22260.020250
16:14:48.832396	27356.704875	22253.733750
16:14:49.000119	27365.420250	22247.542500
16:14:49.167272	27372.516375	22243.303875
16:14:49.327137	27378.517125	22240.541625
16:14:49.490632	27381.755625	22241.160750
16:14:49.659440	27382.279500	22243.923000
16:14:49.838078	27381.755625	22248.066375
16:14:49.996926	27380.707875	22252.400250
16:14:50.160338	27378.564750	22256.448375
16:14:50.338018	27375.850125	22260.734625
16:14:50.499906	27372.040125	22264.878000
16:14:50.679136	27367.658625	22269.164250
16:14:50.840916	27362.277000	22272.498000
16:14:51.006233	27356.800125	22276.784250
16:14:51.184052	27351.942375	22282.404000
16:14:51.343827	27347.037000	22288.642875
16:14:51.508629	27341.607750	22295.548500
16:14:51.672451	27337.226250	22302.549375
16:14:51.838777	27332.940000	22310.169375
16:14:52.002109	27330.844500	22318.599000
16:14:52.177866	27331.320750	22327.743000
16:14:52.353959	27332.940000	22335.363000
16:14:52.519500	27335.083125	22342.983000
16:14:52.711810	27338.321625	22349.983875
16:14:52.903295	27342.131625	22356.270375
16:14:53.081889	27347.560875	22363.271250
16:14:53.243210	27355.180875	22370.081625
16:14:53.420519	27364.467750	22377.844500
16:14:53.584187	27376.374000	22384.750125
16:14:53.746313	27389.328000	22391.036625
16:14:53.923524	27402.377250	22397.370750
16:14:54.090305	27415.759875	22403.609625
16:14:54.253104	27430.285500	22410.515250
16:14:54.417196	27445.620750	22418.230500
16:14:54.583271	27461.527500	22425.850500
16:14:54.745639	27477.481875	22433.565750
16:14:54.911424	27493.864875	22441.852500
16:14:55.078699	27511.533750	22450.282125
16:14:55.240650	27528.726375	22457.997375
16:14:55.415885	27546.252375	22465.807875
16:14:55.591278	27563.826000	22472.094375
16:14:55.755417	27581.637750	22477.523625
16:14:55.929758	27600.354375	22482.524250
16:14:56.093602	27619.261500	22485.096000
16:14:56.260233	27637.978125	22485.810375
16:14:56.420627	27656.599500	22485.762750
16:14:56.610166	27675.982875	22485.000750
16:14:56.772228	27694.270875	22482.429000
16:14:56.935083	27716.035500	22478.904750
16:14:57.100452	27736.561875	22476.190125
16:14:57.263692	27757.231125	22474.761375
16:14:57.440021	27777.900375	22473.285000
16:14:57.603881	27795.855000	22473.046875
16:14:57.778728	27810.475875	22473.523125
16:14:57.940591	27823.953750	22474.142250
16:14:58.118467	27838.003125	22474.761375
16:14:58.295652	27853.005000	22475.047125
16:14:58.458012	27868.864125	22475.047125
16:14:58.641834	27885.104250	22475.047125
16:14:58.804076	27899.915625	22475.047125
16:14:58.979380	27915.965250	22474.570875
16:14:59.141300	27931.252875	22473.999375
16:14:59.302033	27947.302500	22472.618250
16:14:59.476215	27961.923375	22470.427500
16:14:59.639700	27976.353750	22467.855750
16:14:59.821481	27991.498500	22464.379125
16:14:59.986232	28005.547875	22459.473750
16:15:00.160970	28020.502125	22453.139625
16:15:00.323332	28035.218250	22446.281625
16:15:00.486992	28052.363250	22437.232875
16:15:00.668465	28069.413000	22428.755625
16:15:00.828783	28086.510375	22419.564000
16:15:00.993136	28105.036500	22411.277250
16:15:01.155975	28121.895750	22404.228750
16:15:01.331791	28139.993250	22397.227875
16:15:01.508605	28156.185750	22393.132125
16:15:01.670436	28172.330625	22389.703125
16:15:01.834230	28189.618500	22386.274125
16:15:01.997951	28206.811125	22382.702250
16:15:02.164287	28223.860875	22380.035250
16:15:02.355807	28240.624875	22377.034875
16:15:02.536590	28257.769875	22374.415500
16:15:02.719262	28276.010250	22370.272125
16:15:02.882480	28293.202875	22364.747625
16:15:03.041441	28311.300375	22356.937125
16:15:03.207240	28329.302625	22348.698000
16:15:03.373228	28345.733250	22340.268375
16:15:03.532786	28361.497125	22331.981625
16:15:03.692505	28376.308500	22321.837500
16:15:03.851390	28390.738875	22311.550500
16:15:04.026822	28404.835875	22300.406250
16:15:04.191525	28418.694750	22288.357125
16:15:04.365747	28433.268000	22275.879375
16:15:04.530535	28447.698375	22264.163625
16:15:04.704933	28461.271500	22253.067000
16:15:04.873228	28471.034625	22246.923375
16:15:05.036038	28477.559250	22244.780250
16:15:05.201439	28480.273875	22246.875750
16:15:05.364731	28478.654625	22252.400250
16:15:05.526366	28475.416125	22260.258375
16:15:05.686287	28471.606125	22269.116625
16:15:05.847971	28466.700750	22278.451125
16:15:06.013077	28461.271500	22287.309375
16:15:06.173460	28457.461500	22293.786375
16:15:06.335231	28454.223000	22297.263000
16:15:06.514042	28454.223000	22296.596250
16:15:06.678922	28457.461500	22293.072000
16:15:06.855664	28462.366875	22288.119000
16:15:07.016803	28468.891500	22281.880125
16:15:07.199196	28477.606875	22275.688875
16:15:07.375993	28487.417625	22270.021500
16:15:07.539914	28497.847500	22264.401750
16:15:07.702745	28508.658375	22259.734500
16:15:07.876589	28519.564500	22256.019750
16:15:08.042099	28531.042125	22252.686000
16:15:08.205219	28543.329375	22249.971375
16:15:08.366547	28557.855000	22247.161500
16:15:08.535773	28572.809250	22244.446875
16:15:08.697323	28588.096875	22242.256125
16:15:08.872341	28603.717875	22239.398625
16:15:09.038179	28619.815125	22236.826875
16:15:09.204959	28636.912500	22234.017000
16:15:09.379340	28654.248000	22231.207125
16:15:09.545546	28672.107375	22227.778125
16:15:09.727160	28690.395375	22224.349125
16:15:09.891676	28706.445000	22221.539250
16:15:10.081943	28723.113750	22218.015000
16:15:10.240761	28738.020375	22215.252750
16:15:10.406018	28754.022375	22213.252500
16:15:10.582795	28767.595500	22211.061750
16:15:10.746899	28781.644875	22209.633000
16:15:10.908461	28795.980000	22208.299500
16:15:11.074743	28811.077125	22206.966000
16:15:11.233085	28826.269500	22205.537250
16:15:11.397445	28842.414375	22204.918125
16:15:11.562658	28856.273250	22204.584750
16:15:11.722027	28870.608375	22204.584750
16:15:11.889864	28884.657750	22204.299000
16:15:12.071174	28899.754875	22203.918000
16:15:12.251534	28915.947375	22203.918000
16:15:12.426685	28931.473125	22203.537000
16:15:12.591113	28946.475000	22203.251250
16:15:12.756535	28959.952875	22202.965500
16:15:12.919794	28973.145000	22202.203500
16:15:13.082611	28986.051375	22201.679625
16:15:13.241421	28997.671875	22199.441250
16:15:13.404193	29010.054375	22197.488625
16:15:13.565469	29021.865375	22194.631125
16:15:13.740747	29034.867000	22190.916375
16:15:13.914671	29048.868750	22186.106250
16:15:14.081405	29063.489625	22181.439000
16:15:14.243146	29077.681875	22176.533625
16:15:14.417192	29093.302875	22170.913875
16:15:14.581729	29107.733250	22166.103750
16:15:14.757665	29122.306500	22160.388750
16:15:14.934332	29135.403375	22155.673875
16:15:15.124606	29145.166500	22155.054750
16:15:15.288988	29148.976500	22156.340625
16:15:15.465762	29148.452625	22159.912500
16:15:15.619612	29147.928750	22162.627125
16:15:15.781479	29147.928750	22165.484625
16:15:15.943836	29148.452625	22167.151500
16:15:16.107767	29152.262625	22166.865750
16:15:16.273946	29159.358750	22166.199000
16:15:16.433684	29168.074125	22164.722625
16:15:16.608139	29178.456375	22163.341500
16:15:16.782749	29189.362500	22162.674750
16:15:16.944588	29201.268750	22162.103250
16:15:17.121302	29214.222750	22161.341250
16:15:17.280645	29227.272000	22161.055500
16:15:17.444597	29241.321375	22160.674500
16:15:17.608777	29256.513750	22160.055375
16:15:17.786310	29273.182500	22159.341000
16:15:17.948837	29289.184500	22158.007500
16:15:18.123675	29306.805750	22156.531125
16:15:18.286930	29322.760125	22155.245250
16:15:18.449213	29338.190625	22153.911750
16:15:18.613501	29353.573500	22153.530750
16:15:18.776976	29367.003750	22153.530750
16:15:18.951677	29379.529125	22153.530750
16:15:19.115623	29388.196875	22153.911750
16:15:19.295324	29388.720750	22155.292875
16:15:19.459136	29384.386875	22157.959875
16:15:19.649985	29378.386125	22160.865000
16:15:19.815737	29371.861500	22162.817625
16:15:19.990514	29365.336875	22164.294000
16:15:20.154306	29360.431500	22166.341875
16:15:20.331150	29355.526125	22167.818250
16:15:20.492658	29351.192250	22168.342125
16:15:20.654302	29345.763000	22169.104125
16:15:20.816992	29339.238375	22169.723250
16:15:20.980496	29331.046875	22170.390000
16:15:21.159356	29321.760000	22171.104375
16:15:21.320558	29312.425500	22171.723500
16:15:21.481961	29303.186250	22173.152250
16:15:21.644806	29293.899375	22174.485750
16:15:21.838296	29286.803250	22175.200125
16:15:22.012846	29281.897875	22175.866875
16:15:22.177518	29274.801750	22177.867125
16:15:22.338945	29267.181750	22180.724625
16:15:22.498671	29257.894875	22185.582375
16:15:22.660631	29248.608000	22191.773625
16:15:22.822449	29239.273500	22198.822125
16:15:22.986460	29231.701125	22204.346625
16:15:23.152498	29227.367250	22207.061250
16:15:23.315825	29223.557250	22207.823250
16:15:23.490779	29222.509500	22207.013625
16:15:23.651401	29222.509500	22205.823000
16:15:23.816254	29223.557250	22204.394250
16:15:23.975074	29225.700375	22202.251125
16:15:24.138335	29228.415000	22199.536500
16:15:24.298686	29232.225000	22196.726625
16:15:24.465683	29237.130375	22194.012000
16:15:24.629324	29242.559625	22191.297375
16:15:24.795156	29249.655750	22187.773125
16:15:24.961920	29257.847250	22185.058500
16:15:25.126900	29266.562625	22182.963000
16:15:25.290529	29275.849500	22180.867500
16:15:25.456504	29285.660250	22179.486375
16:15:25.632167	29296.614000	22177.248000
16:15:25.842371	29309.663250	22175.152500
16:15:26.022632	29324.712750	22173.152250
16:15:26.184479	29340.810000	22171.104375
16:15:26.360250	29357.955000	22168.151625
16:15:26.555484	29374.719000	22166.246625
16:15:26.722874	29390.721000	22164.865500
16:15:26.881707	29409.771000	22163.341500
16:15:27.058913	29429.535375	22163.436750
16:15:27.220799	29447.632875	22164.055875
16:15:27.384021	29467.873500	22165.484625
16:15:27.548281	29487.304500	22167.532500
16:15:27.726718	29507.449875	22171.056750
16:15:27.904362	29526.404625	22175.247750
16:15:28.080642	29545.073625	22180.057875
16:15:28.245515	29563.075875	22184.963250
16:15:28.438797	29582.506875	22190.583000
16:15:28.603125	29599.747125	22196.107500
16:15:28.778339	29617.892250	22201.727250
16:15:28.953128	29634.846750	22208.061375
16:15:29.115122	29651.753625	22213.538250
16:15:29.274410	29667.850875	22218.443625
16:15:29.438365	29684.805375	22222.539375
16:15:29.601079	29701.569375	22226.063625
16:15:29.765869	29717.095125	22228.111500
16:15:29.930658	29732.382750	22229.540250
16:15:30.093002	29749.051500	22229.492625
16:15:30.256920	29766.482250	22228.873500
16:15:30.418152	29784.103500	22228.254375
16:15:30.595432	29803.725000	22227.492375
16:15:30.785732	29823.441750	22226.063625
16:15:30.977926	29843.349000	22225.444500
16:15:31.139295	29861.827500	22224.825375
16:15:31.305630	29881.639500	22224.206250
16:15:31.463845	29900.022750	22222.729875
16:15:31.639188	29919.310875	22222.015500
16:15:31.803445	29936.741625	22221.491625
16:15:31.965940	29955.029625	22219.348500
16:15:32.144661	29973.698625	22217.253000
16:15:32.306583	29990.700750	22213.824000
16:15:32.469278	30007.036125	22209.537750
16:15:32.631219	30022.990500	22205.394375
16:15:32.792488	30038.421000	22200.536625
16:15:32.954699	30053.232375	22193.535750
16:15:33.129607	30067.853250	22185.868125
16:15:33.291766	30081.188250	22177.533750
16:15:33.452172	30094.618500	22165.960875
16:15:33.613531	30108.525000	22154.626125
16:15:33.781905	30121.479000	22142.862750
16:15:33.942114	30134.004375	22129.956375
16:15:34.107475	30147.434625	22117.526250
16:15:34.293895	30158.912250	22106.191500
16:15:34.468522	30170.961375	22095.047250
16:15:34.631864	30182.391375	22083.474375
16:15:34.795682	30193.202250	22072.234875
16:15:34.971409	30204.156000	22059.852375
16:15:35.135452	30215.633625	22048.517625
16:15:35.311062	30225.968250	22036.325625
16:15:35.472338	30234.731250	22023.943125
16:15:35.635635	30243.970500	22011.608250
16:15:35.819497	30252.162000	21998.511375
16:15:35.993744	30259.258125	21983.938125
16:15:36.158540	30264.687375	21966.078750
16:15:36.323892	30269.592750	21947.409750
16:15:36.498680	30272.831250	21927.788250
16:15:36.690517	30276.069750	21909.119250
16:15:36.866229	30278.784375	21890.593125
16:15:37.028494	30280.927500	21872.019375
16:15:37.203835	30282.546750	21853.302750
16:15:37.366083	30283.594500	21835.395750
16:15:37.530864	30284.642250	21816.679125
16:15:37.693254	30285.690000	21798.248250
16:15:37.856038	30287.309250	21779.674500
16:15:38.017953	30288.357000	21761.862750
16:15:38.178413	30289.404750	21745.051125
16:15:38.342443	30290.452500	21728.382375
16:15:38.509139	30290.976375	21711.332625
16:15:38.673010	30292.024125	21696.568875
16:15:38.832412	30292.548000	21680.090625
16:15:38.999617	30292.024125	21664.707750
16:15:39.161351	30290.404875	21648.181875
16:15:39.341195	30288.785625	21633.084750
16:15:39.503009	30287.166375	21617.654250
16:15:39.663834	30285.547125	21605.986125
16:15:39.823624	30284.499375	21593.746500
16:15:39.986446	30283.975500	21587.602875
16:15:40.149367	30283.975500	21582.792750
16:15:40.326586	30283.927875	21579.220875
16:15:40.490945	30283.451625	21572.982000
16:15:40.652124	30281.832375	21563.933250
16:15:40.825913	30279.689250	21554.027250
16:15:40.989272	30277.498500	21543.549750
16:15:41.169468	30274.307625	21526.976250
16:15:41.329791	30271.593000	21511.783875
16:15:41.494543	30268.878375	21496.115250
16:15:41.655029	30266.735250	21486.352125
16:15:41.819281	30264.592125	21474.826875
16:15:41.986824	30262.972875	21463.349250
16:15:42.146319	30261.353625	21451.109625
16:15:42.305758	30260.305875	21442.680000
16:15:42.484637	30258.686625	21433.583625
16:15:42.664825	30257.638875	21423.915750
16:15:42.825181	30256.591125	21413.866875
16:15:42.989468	30254.971875	21402.960750
16:15:43.155249	30253.352625	21391.578375
16:15:43.329724	30251.733375	21377.957625
16:15:43.505414	30249.590250	21362.908125
16:15:43.684159	30247.447125	21347.858625
16:15:43.862059	30245.304000	21332.999625
16:15:44.038819	30243.160875	21320.998125
16:15:44.213731	30241.541625	21310.568250
16:15:44.378285	30241.541625	21306.758250
16:15:44.542254	30242.589375	21307.091625
16:15:44.706181	30244.732500	21314.044875
16:15:44.881802	30247.447125	21324.570000
16:15:45.049179	30250.685625	21336.619125
16:15:45.215021	30253.400250	21349.811250
16:15:45.391348	30255.543375	21361.288875
16:15:45.551088	30257.686500	21372.957000
16:15:45.717319	30259.829625	21381.291375
16:15:45.892692	30260.877375	21384.958500
16:15:46.054509	30261.925125	21385.482375
16:15:46.216327	30262.496625	21384.196500
16:15:46.381140	30262.972875	21379.291125
16:15:46.560926	30263.496750	21373.719000
16:15:46.728714	30264.544500	21366.813375
16:15:46.891612	30265.592250	21358.431375
16:15:47.056836	30267.211500	21349.382625
16:15:47.231090	30268.830750	21339.476625
16:15:47.394937	30271.021500	21329.761125
16:15:47.553217	30273.688500	21320.521875
16:15:47.712196	30275.831625	21311.473125
16:15:47.873817	30279.117750	21303.853125
16:15:48.036665	30282.880125	21296.233125
16:15:48.198496	30286.690125	21289.327500
16:15:48.375812	30291.024000	21283.660125
16:15:48.538133	30295.357875	21278.135625
16:15:48.699446	30299.691750	21272.515875
16:15:48.859868	30304.025625	21268.324875
16:15:49.021114	30309.502500	21264.229125
16:15:49.183959	30313.788750	21260.704875
16:15:49.348719	30318.694125	21257.275875
16:15:49.511148	30323.599500	21254.466000
16:15:49.673378	30327.933375	21251.751375
16:15:49.852216	30332.267250	21248.989125
16:15:50.015992	30336.601125	21246.131625
16:15:50.193156	30341.506500	21242.607375
16:15:50.360911	30346.935750	21238.559250
16:15:50.528827	30352.365000	21234.320625
16:15:50.707519	30358.365750	21229.415250
16:15:50.868843	30367.081125	21222.462000
16:15:51.030703	30376.891875	21214.937250
16:15:51.204075	30387.798000	21207.079125
16:15:51.368290	30398.704125	21199.459125
16:15:51.532095	30410.658000	21191.839125
16:15:51.706650	30422.564250	21184.743000
16:15:51.884780	30434.089500	21177.885000
16:15:52.045638	30445.471875	21171.027000
16:15:52.208195	30457.902000	21163.216500
16:15:52.370226	30470.379750	21157.072875
16:15:52.533448	30483.286125	21149.976750
16:15:52.698266	30497.287875	21143.166375
16:15:52.858679	30511.384875	21136.117875
16:15:53.018920	30526.815375	21129.164625
16:15:53.184311	30540.864750	21122.925750
16:15:53.348042	30554.295000	21117.401250
16:15:53.508328	30568.153875	21111.733875
16:15:53.669150	30581.631750	21106.161750
16:15:53.835496	30595.204875	21100.637250
16:15:53.997065	30608.063625	21095.112750
16:15:54.165094	30621.065250	21089.493000
16:15:54.326749	30633.876375	21083.254125
16:15:54.487783	30647.354250	21074.729250
16:15:54.649689	30661.260750	21065.061375
16:15:54.812192	30674.833875	21053.583750
16:15:54.972690	30687.216375	21042.534750
16:15:55.153075	30699.694125	21031.057125
16:15:55.330377	30710.600250	21019.055625
16:15:55.493657	30721.030125	21007.006500
16:15:55.664008	30730.793250	20996.100375
16:15:55.829329	30740.080125	20984.194125
16:15:55.993567	30748.271625	20973.097500
16:15:56.153564	30756.463125	20961.572250
16:15:56.321756	30764.083125	20949.570750
16:15:56.499646	30771.703125	20936.092875
16:15:56.695361	30779.323125	20923.091250
16:15:56.860170	30786.990750	20909.375250
16:15:57.024414	30794.563125	20896.373625
16:15:57.185237	30802.183125	20882.752875
16:15:57.351155	30809.850750	20870.560875
16:15:57.527426	30817.423125	20857.654500
16:15:57.705161	30824.519250	20846.129250
16:15:57.867193	30831.615375	20834.842125
16:15:58.033206	30839.806875	20818.221000
16:15:58.197981	30847.426875	20803.076250
16:15:58.361383	30854.523000	20788.455375
16:15:58.541666	30861.619125	20774.596500
16:15:58.707369	30868.143750	20761.071000
16:15:58.869694	30874.144500	20749.974375
16:15:59.028071	30880.145250	20737.687125
16:15:59.203405	30885.574500	20725.257000
16:15:59.381681	30889.908375	20718.351375
16:15:59.550062	30894.242250	20709.969375
16:15:59.711349	30898.052250	20695.300875
16:15:59.873711	30901.862250	20680.584750
16:16:00.049465	30905.100750	20665.297125
16:16:00.246243	30907.815375	20651.438250
16:16:00.414459	30910.530000	20637.150750
16:16:00.589869	30913.244625	20623.101375
16:16:00.752150	30916.006875	20607.718500
16:16:00.929647	30918.102375	20592.907125
16:16:01.108701	30919.769250	20578.714875
16:16:01.267878	30921.864750	20563.474875
16:16:01.429410	30924.579375	20547.472875
16:16:01.591225	30927.294000	20531.089875
16:16:01.754148	30930.580125	20515.707000
16:16:01.928861	30933.771000	20499.800250
16:16:02.092692	30937.581000	20484.988875
16:16:02.258819	30941.914875	20469.844125
16:16:02.433344	30946.248750	20454.651750
16:16:02.607114	30950.582625	20439.364125
16:16:02.769369	30956.011875	20423.790750
16:16:02.934183	30962.012625	20408.217375
16:16:03.097024	30966.965625	20395.406250
16:16:03.260769	30971.823375	20382.833250
16:16:03.421622	30976.728750	20370.260250
16:16:03.586151	30981.634125	20358.163500
16:16:03.750298	30987.063375	20343.685500
16:16:03.909959	30992.492625	20329.302750
16:16:04.069500	30998.493375	20314.681875
16:16:04.249323	31005.018000	20299.537125
16:16:04.413764	31011.542625	20284.821000
16:16:04.577319	31018.067250	20271.771750
16:16:04.754257	31025.163375	20257.531875
16:16:04.934191	31031.211750	20246.292375
16:16:05.099855	31037.164875	20236.624500
16:16:05.262708	31042.070250	20228.956875
16:16:05.423481	31045.880250	20225.432625
16:16:05.583282	31046.404125	20226.099375
16:16:05.744111	31046.404125	20227.099500
16:16:05.925551	31046.928000	20226.766125
16:16:06.098105	31048.547250	20223.146625
16:16:06.263462	31051.261875	20219.146125
16:16:06.439212	31054.500375	20213.383500
16:16:06.602195	31058.834250	20207.192250
16:16:06.793702	31064.263500	20200.905750
16:16:06.974627	31070.264250	20194.714500
16:16:07.153402	31077.360375	20188.428000
16:16:07.318561	31085.028000	20182.713000
16:16:07.480977	31092.600375	20177.998125
16:16:07.645815	31101.315750	20173.092750
16:16:07.811435	31111.126500	20169.711375
16:16:07.989463	31122.080250	20166.091875
16:16:08.154739	31134.034125	20162.662875
16:16:08.323105	31146.511875	20159.948250
16:16:08.501319	31157.370375	20157.852750
16:16:08.669730	31166.085750	20156.471625
16:16:08.834588	31173.181875	20156.090625
16:16:09.012329	31177.515750	20156.471625
16:16:09.185961	31175.896500	20157.138375
16:16:09.360824	31172.086500	20158.614750
16:16:09.538700	31165.561875	20160.519750
16:16:09.703492	31157.941875	20162.662875
16:16:09.870502	31149.750375	20164.710750
16:16:10.046117	31141.035000	20167.615875
16:16:10.237562	31131.748125	20171.806875
16:16:10.416659	31121.937375	20176.664625
16:16:10.583689	31113.222000	20181.379500
16:16:10.749453	31105.030500	20186.284875
16:16:10.910699	31098.505875	20190.475875
16:16:11.079114	31094.172000	20193.952500
16:16:11.253984	31090.933500	20195.333625
16:16:11.417506	31089.885750	20194.666875
16:16:11.585002	31089.361875	20193.381000
16:16:11.745826	31088.838000	20191.857000
16:16:11.926828	31088.885625	20190.523500
16:16:12.089900	31090.457250	20187.142125
16:16:12.251759	31092.600375	20182.903500
16:16:12.413497	31095.315000	20178.093375
16:16:12.587746	31098.553500	20171.711625
16:16:12.754525	31102.887375	20164.091625
16:16:12.922940	31107.221250	20156.376375
16:16:13.088687	31111.555125	20148.756375
16:16:13.264504	31116.460500	20140.326750
16:16:13.457998	31121.365875	20132.754375
16:16:13.621520	31125.699750	20125.753500
16:16:13.785157	31130.033625	20118.133500
16:16:13.945710	31134.939000	20109.608625
16:16:14.124349	31139.892000	20101.988625
16:16:14.299304	31144.749750	20093.606625
16:16:14.457989	31150.179000	20085.224625
16:16:14.632421	31152.893625	20082.510000
16:16:14.795878	31152.893625	20085.939000
16:16:14.957250	31151.845875	20091.511125
16:16:15.121522	31149.131250	20100.559875
16:16:15.295367	31145.892750	20110.465875
16:16:15.460537	31141.558875	20120.800500
16:16:15.638390	31136.653500	20130.563625
16:16:15.801769	31131.224250	20139.660000
16:16:15.968996	31125.795000	20147.327625
16:16:16.148269	31120.365750	20154.995250
16:16:16.309106	31116.031875	20161.377000
16:16:16.475363	31112.793375	20165.472750
16:16:16.646525	31110.650250	20167.949250
16:16:16.809948	31110.650250	20167.663500
16:16:16.984316	31113.364875	20166.091875
16:16:17.147924	31116.603375	20164.853625
16:16:17.326699	31120.413375	20162.758125
16:16:17.490293	31125.890250	20160.615000
16:16:17.648947	31131.843375	20157.852750
16:16:17.812426	31137.844125	20155.185750
16:16:17.991087	31144.368750	20152.423500
16:16:18.151896	31151.464875	20149.566000
16:16:18.313730	31159.084875	20146.899000
16:16:18.488961	31166.704875	20143.898625
16:16:18.653356	31174.896375	20141.326875
16:16:18.813147	31182.516375	20139.183750
16:16:18.975516	31190.184000	20137.802625
16:16:19.137992	31197.756375	20137.516875
16:16:19.299689	31204.852500	20137.516875
16:16:19.463484	31211.948625	20137.516875
16:16:19.626346	31218.473250	20137.850250
16:16:19.791503	31224.474000	20138.564625
16:16:19.954921	31230.474750	20139.898125
16:16:20.133164	31236.999375	20141.279250
16:16:20.295461	31243.000125	20143.374750
16:16:20.459246	31249.524750	20145.470250
16:16:20.624112	31255.525500	20148.184875
16:16:20.798858	31260.954750	20151.137625
16:16:20.975611	31266.384000	20153.804625
16:16:21.154441	31272.908625	20157.281250
16:16:21.331713	31280.052375	20161.424625
16:16:21.493512	31287.100875	20166.425250
16:16:21.670825	31294.197000	20171.949750
16:16:21.836706	31301.817000	20178.093375
16:16:21.999457	31309.437000	20184.475125
16:16:22.160721	31317.104625	20190.666375
16:16:22.326071	31323.057750	20195.571750
16:16:22.485875	31326.296250	20197.619625
16:16:22.660623	31329.010875	20199.810375
16:16:22.821985	31331.725500	20202.620250
16:16:22.987484	31334.440125	20205.954000
16:16:23.147627	31337.678625	20210.240250
16:16:23.308376	31340.917125	20215.002750
16:16:23.473202	31343.631750	20219.241375
16:16:23.638615	31346.346375	20222.718000
16:16:23.821783	31349.061000	20225.432625
16:16:24.002522	31351.204125	20228.194875
16:16:24.167334	31352.823375	20229.623625
16:16:24.333632	31353.347250	20229.671250
16:16:24.494441	31353.347250	20228.194875
16:16:24.655285	31353.347250	20226.909000
16:16:24.820078	31353.871125	20226.861375
16:16:24.983936	31356.585750	20229.671250
16:16:25.145253	31360.395750	20233.862250
16:16:25.310058	31365.301125	20239.339125
16:16:25.477429	31371.301875	20246.340000
16:16:25.641259	31377.826500	20253.960000
16:16:25.803687	31383.827250	20261.675250
16:16:25.965926	31390.351875	20269.295250
16:16:26.128690	31398.019500	20278.534500
16:16:26.304456	31405.591875	20286.916500
16:16:26.495720	31413.211875	20295.965250
16:16:26.654572	31421.403375	20305.109250
16:16:26.820770	31430.690250	20314.872375
16:16:26.982671	31439.453250	20323.873500
16:16:27.143943	31448.121000	20332.922250
16:16:27.305205	31456.836375	20342.733000
16:16:27.472860	31466.647125	20353.972500
16:16:27.637431	31476.457875	20365.259625
16:16:27.799800	31486.887750	20378.023125
16:16:27.976630	31497.174750	20389.881750
16:16:28.154913	31507.557000	20403.264375
16:16:28.323249	31516.320000	20413.694250
16:16:28.488949	31522.797000	20421.171375
16:16:28.666747	31527.702375	20425.457625
16:16:28.829056	31526.654625	20421.933375
16:16:28.992402	31522.320750	20415.027750
16:16:29.154775	31516.891500	20406.645750
16:16:29.335522	31510.890750	20398.930500
16:16:29.526484	31503.270750	20390.500875
16:16:29.695644	31493.983875	20381.309250
16:16:29.864476	31482.506250	20370.927000
16:16:30.039307	31469.457000	20359.592250
16:16:30.204051	31456.407750	20348.495625
16:16:30.380974	31442.834625	20336.541750
16:16:30.543729	31429.356750	20325.445125
16:16:30.724587	31419.117375	20317.206000
16:16:30.889276	31412.592750	20312.300625
16:16:31.065094	31406.592000	20308.014375
16:16:31.227548	31404.448875	20308.062000
16:16:31.395784	31404.972750	20309.490750
16:16:31.560442	31407.115875	20311.538625
16:16:31.735267	31412.021250	20315.920125
16:16:31.896438	31418.545875	20321.349375
16:16:32.060933	31425.642000	20326.873875
16:16:32.224738	31432.166625	20331.112500
16:16:32.389492	31438.167375	20335.398750
16:16:32.551360	31443.596625	20338.732500
16:16:32.725244	31447.930500	20341.018500
16:16:32.892094	31452.264375	20342.923500
16:16:33.050797	31457.169750	20345.161875
16:16:33.232637	31462.075125	20347.162125
16:16:33.393875	31468.075875	20349.210000
16:16:33.571186	31474.600500	20351.305500
16:16:33.732433	31481.125125	20352.781875
16:16:33.926280	31487.125875	20353.353375
16:16:34.089071	31493.650500	20354.448750
16:16:34.264397	31500.746625	20354.448750
16:16:34.440264	31507.271250	20354.829750
16:16:34.615031	31513.272000	20355.115500
16:16:34.776766	31519.272750	20354.782125
16:16:34.940610	31525.797375	20354.115375
16:16:35.131378	31531.798125	20352.639000
16:16:35.306213	31537.798875	20349.876750
16:16:35.482154	31543.799625	20347.066875
16:16:35.643379	31549.800375	20343.733125
16:16:35.822722	31555.229625	20340.256500
16:16:35.986486	31560.135000	20336.113125
16:16:36.147100	31565.564250	20331.112500
16:16:36.310536	31570.469625	20325.683250
16:16:36.475879	31575.898875	20318.682375
16:16:36.650224	31581.328125	20311.633875
16:16:36.842458	31585.138125	20308.252500
16:16:37.016657	31586.185875	20309.014500
16:16:37.199173	31586.709750	20310.919500
16:16:37.372923	31587.233625	20312.014875
16:16:37.547631	31588.281375	20311.633875
16:16:37.711698	31590.424500	20309.586000
16:16:37.877949	31593.139125	20305.442625
16:16:38.051632	31595.853750	20299.680000
16:16:38.227947	31599.092250	20292.012375
16:16:38.390234	31602.330750	20283.773250
16:16:38.559239	31605.569250	20274.772125
16:16:38.722319	31608.283875	20264.866125
16:16:38.900680	31610.427000	20255.150625
16:16:39.062127	31612.046250	20246.101875
16:16:39.239794	31613.141625	20239.053375
16:16:39.400732	31614.141750	20234.862375
16:16:39.580922	31615.189500	20231.433375
16:16:39.743765	31615.713375	20228.671125
16:16:39.910965	31616.237250	20226.575625
16:16:40.075793	31616.761125	20223.146625
16:16:40.251598	31617.285000	20218.860375
16:16:40.428348	31617.285000	20213.383500
16:16:40.589652	31617.285000	20207.097000
16:16:40.751434	31617.285000	20201.524875
16:16:40.915774	31617.285000	20197.286250
16:16:41.096593	31617.285000	20194.524000
16:16:41.274396	31617.285000	20191.714125
16:16:41.435733	31617.285000	20188.285125
16:16:41.597581	31616.761125	20183.427375
16:16:41.762804	31616.189625	20177.807625
16:16:41.940070	31615.189500	20170.187625
16:16:42.099816	31613.570250	20161.758000
16:16:42.265190	31611.427125	20152.804500
16:16:42.455866	31609.284000	20144.232000
16:16:42.635171	31606.569375	20135.945250
16:16:42.796586	31603.854750	20128.230000
16:16:42.978812	31601.140125	20121.372000
16:16:43.154084	31598.997000	20114.990250
16:16:43.318962	31596.853875	20109.465750
16:16:43.482815	31594.710750	20104.655625
16:16:43.644531	31592.567625	20098.940625
16:16:43.823364	31590.424500	20093.463750
16:16:43.986130	31588.805250	20089.320375
16:16:44.147628	31587.186000	20085.081750
16:16:44.312795	31585.566750	20080.938375
16:16:44.481631	31583.947500	20077.366500
16:16:44.642431	31582.899750	20073.175500
16:16:44.808207	31580.756625	20068.365375
16:16:44.973095	31578.042000	20062.840875
16:16:45.140819	31575.327375	20057.221125
16:16:45.332089	31572.612750	20052.172875
16:16:45.497266	31571.565000	20049.648750
16:16:45.664220	31571.565000	20048.553375
16:16:45.828151	31571.565000	20048.886750
16:16:45.990866	31572.088875	20049.505875
16:16:46.168156	31573.136625	20050.172625
16:16:46.332962	31575.279750	20052.982500
16:16:46.512272	31578.565875	20056.554375
16:16:46.674497	31582.328250	20061.269250
16:16:46.835869	31587.233625	20068.365375
16:16:47.010123	31591.567500	20075.413875
16:16:47.185453	31595.901375	20082.319500
16:16:47.347075	31600.235250	20088.510750
16:16:47.510048	31602.949875	20089.129875
16:16:47.675241	31605.093000	20088.558375
16:16:47.835150	31606.712250	20084.938875
16:16:47.997415	31607.760000	20078.700000
16:16:48.172225	31608.807750	20070.318000
16:16:48.338964	31609.331625	20061.316875
16:16:48.502351	31609.855500	20052.982500
16:16:48.665683	31610.903250	20043.790875
16:16:48.830057	31611.951000	20035.504125
16:16:48.994318	31613.570250	20027.741250
16:16:49.172614	31615.237125	20020.026000
16:16:49.335048	31616.808750	20012.406000
16:16:49.512925	31618.999500	20005.405125
16:16:49.688586	31621.666500	19998.451875
16:16:49.857359	31624.381125	19990.831875
16:16:50.033359	31627.095750	19983.783375
16:16:50.207042	31629.810375	19976.830125
16:16:50.366640	31632.525000	19970.019750
16:16:50.529532	31634.668125	19962.923625
16:16:50.693327	31636.811250	19957.494375
16:16:50.877161	31639.525875	19952.636625
16:16:51.056948	31642.240500	19947.683625
16:16:51.247564	31644.955125	19942.778250
16:16:51.412427	31647.669750	19938.063375
16:16:51.578232	31650.384375	19932.443625
16:16:51.768506	31653.622875	19926.823875
16:16:51.930810	31656.337500	19922.585250
16:16:52.095627	31659.052125	19918.537125
16:16:52.258215	31661.766750	19913.631750
16:16:52.426317	31663.386000	19908.774000
16:16:52.591219	31665.529125	19903.154250
16:16:52.755938	31667.672250	19897.677375
16:16:52.917588	31668.720000	19896.248625
16:16:53.096078	31669.243875	19899.725250
16:16:53.286914	31669.767750	19903.916250
16:16:53.448129	31669.767750	19908.774000
16:16:53.621394	31668.720000	19917.298875
16:16:53.785690	31667.100750	19926.776250
16:16:53.947300	31665.481500	19936.729875
16:16:54.122271	31663.862250	19945.873875
16:16:54.286182	31662.195375	19952.731875
16:16:54.463986	31660.623750	19960.399500
16:16:54.644726	31658.480625	19968.686250
16:16:54.821982	31656.861375	19975.639500
16:16:54.989353	31655.242125	19981.259250
16:16:55.154870	31653.622875	19986.117000
16:16:55.318415	31652.575125	19988.879250
16:16:55.486151	31652.051250	19989.212625
16:16:55.652071	31652.051250	19988.926875
16:16:55.826803	31652.051250	19987.402875
16:16:55.989233	31652.622750	19984.735875
16:16:56.165464	31653.099000	19981.926000
16:16:56.326880	31653.622875	19978.401750
16:16:56.487476	31654.670625	19975.068000
16:16:56.665901	31655.718375	19971.591375
16:16:56.827957	31656.766125	19967.352750
16:16:56.990008	31658.385375	19963.828500
16:16:57.178273	31660.004625	19960.304250
16:16:57.356878	31662.147750	19956.875250
16:16:57.519802	31664.290875	19954.208250
16:16:57.681672	31667.005500	19951.303125
16:16:57.845491	31669.720125	19948.683750
16:16:58.024213	31673.006250	19945.778625
16:16:58.189608	31677.292500	19943.778375
16:16:58.364401	31682.197875	19940.968500
16:16:58.555249	31687.627125	19938.206250
16:16:58.753409	31694.151750	19936.158375
16:16:58.929713	31701.247875	19933.348500
16:16:59.106858	31708.867875	19929.919500
16:16:59.283314	31717.583250	19926.300000
16:16:59.444631	31729.013250	19922.966250
16:16:59.627992	31743.157875	19919.442000
16:16:59.821588	31759.493250	19916.679750
16:16:59.982418	31774.876125	19914.631875
16:17:00.143679	31791.306750	19913.584125
16:17:00.306072	31806.737250	19913.869875
16:17:00.469303	31822.596375	19914.584250
16:17:00.633603	31837.598250	19915.917750
16:17:00.799502	31851.123750	19918.060875
16:17:00.964011	31863.601500	19920.108750
16:17:01.128470	31874.983875	19922.204250
16:17:01.289996	31886.366250	19924.966500
16:17:01.451660	31897.701000	19927.728750
16:17:01.613534	31908.559500	19930.491000
16:17:01.791314	31919.941875	19933.348500
16:17:01.965376	31930.324125	19935.491625
16:17:02.128929	31940.134875	19937.491875
16:17:02.289200	31949.945625	19939.539750
16:17:02.478328	31959.756375	19942.444875
16:17:02.641440	31969.567125	19943.635500
16:17:02.804098	31979.377875	19945.826250
16:17:02.965873	31988.664750	19947.969375
16:17:03.141212	31995.760875	19949.350500
16:17:03.317463	31998.475500	19951.446000
16:17:03.492955	31997.951625	19952.970000
16:17:03.652216	31997.427750	19954.208250
16:17:03.818110	31995.284625	19955.494125
16:17:03.980880	31991.474625	19955.446500
16:17:04.142590	31983.283125	19954.922625
16:17:04.318025	31973.996250	19952.731875
16:17:04.480252	31964.185500	19950.636375
16:17:04.641507	31955.470125	19948.636125
16:17:04.802939	31948.945500	19947.112125
16:17:04.964742	31942.944750	19945.873875
16:17:05.145400	31938.039375	19944.492750
16:17:05.311772	31934.229375	19943.064000
16:17:05.480090	31930.419375	19942.349625
16:17:05.641864	31927.704750	19941.730500
16:17:05.805680	31926.085500	19941.111375
16:17:05.971516	31924.466250	19941.063750
16:17:06.145870	31924.990125	19941.825750
16:17:06.319998	31926.609375	19942.492500
16:17:06.481872	31930.419375	19944.492750
16:17:06.644550	31935.324750	19946.588250
16:17:06.806958	31941.325500	19949.302875
16:17:06.983364	31948.421625	19953.684375
16:17:07.148039	31955.517750	19958.399250
16:17:07.311930	31960.947000	19962.542625
16:17:07.486718	31966.376250	19966.828875
16:17:07.652557	31970.710125	19970.972250
16:17:07.827243	31975.044000	19974.496500
16:17:07.992611	31979.377875	19978.592250
16:17:08.168952	31984.283250	19982.973750
16:17:08.332803	31988.664750	19987.736250
16:17:08.498226	31993.522500	19993.213125
16:17:08.662783	31998.951750	19999.547250
16:17:08.826010	32004.952500	20005.833750
16:17:09.002954	32010.953250	20012.834625
16:17:09.165281	32016.954000	20020.549875
16:17:09.327928	32022.954750	20028.074625
16:17:09.491310	32028.384000	20035.075500
16:17:09.674149	32034.384750	20042.028750
16:17:09.854358	32040.385500	20048.982000
16:17:10.016198	32045.814750	20055.982875
16:17:10.180058	32051.815500	20063.650500
16:17:10.358307	32056.720875	20071.365750
16:17:10.517769	32061.626250	20078.985750
16:17:10.682975	32066.531625	20087.986875
16:17:10.862215	32071.437000	20097.845250
16:17:11.023149	32075.247000	20107.513125
16:17:11.186373	32079.057000	20115.895125
16:17:11.349286	32082.867000	20124.991500
16:17:11.541488	32086.677000	20134.849875
16:17:11.725369	32089.915500	20142.469875
16:17:11.916607	32093.154000	20148.851625
16:17:12.083853	32096.964000	20157.138375
16:17:12.261588	32101.345500	20167.615875
16:17:12.426243	32105.631750	20179.045875
16:17:12.590272	32110.537125	20190.714000
16:17:12.754645	32115.442500	20203.477500
16:17:12.919404	32120.871750	20214.764625
16:17:13.082156	32126.301000	20226.861375
16:17:13.245985	32132.301750	20239.910625
16:17:13.407287	32137.778625	20251.578750
16:17:13.575644	32143.160250	20263.389750
16:17:13.736542	32148.589500	20275.486500
16:17:13.898728	32154.018750	20286.011625
16:17:14.074181	32159.448000	20296.727250
16:17:14.233981	32163.781875	20305.537875
16:17:14.396694	32167.020375	20311.919625
16:17:14.558961	32170.830375	20318.825250
16:17:14.722814	32175.164250	20325.826125
16:17:14.884646	32179.498125	20332.160250
16:17:15.060479	32183.832000	20339.113500
16:17:15.238828	32188.737375	20346.066750
16:17:15.404092	32194.166625	20352.972375
16:17:15.571963	32199.595875	20359.258875
16:17:15.737693	32201.215125	20359.973250
16:17:15.901538	32199.072000	20357.258625
16:17:16.065825	32195.785875	20352.972375
16:17:16.229690	32191.499625	20347.495500
16:17:16.394379	32186.546625	20340.447000
16:17:16.558627	32181.688875	20333.589000
16:17:16.723547	32176.259625	20325.159375
16:17:16.885249	32171.354250	20317.539375
16:17:17.048489	32165.925000	20309.014500
16:17:17.210990	32161.019625	20301.489750
16:17:17.403364	32156.114250	20293.679250
16:17:17.582533	32151.208875	20285.392500
16:17:17.743875	32145.779625	20275.391250
16:17:17.924756	32141.445750	20267.342625
16:17:18.086516	32138.207250	20262.389625
16:17:18.260762	32135.492625	20259.579750
16:17:18.420629	32133.349500	20258.960625
16:17:18.584025	32131.206375	20258.341500
16:17:18.765709	32129.063250	20256.246000
16:17:18.930063	32126.920125	20254.198125
16:17:19.095453	32124.777000	20251.388250
16:17:19.269279	32122.633875	20248.435500
16:17:19.444019	32121.014625	20245.673250
16:17:19.609876	32119.966875	20244.530250
16:17:19.785199	32118.919125	20244.149250
16:17:19.948338	32118.347625	20243.815875
16:17:20.110267	32116.776000	20238.243750
16:17:20.290952	32114.632875	20230.576125
16:17:20.466283	32110.822875	20221.384500
16:17:20.626145	32105.393625	20209.906875
16:17:20.792906	32098.297500	20199.334125
16:17:20.971276	32089.534500	20187.951750
16:17:21.147114	32078.104500	20175.426375
16:17:21.325902	32064.531375	20161.853250
16:17:21.504743	32049.910500	20149.042125
16:17:21.679946	32035.242000	20133.706875
16:17:21.855712	32020.668750	20120.467125
16:17:22.034054	32007.667125	20106.655875
16:17:22.217709	31995.760875	20094.130500
16:17:22.381643	31984.854750	20079.890625
16:17:22.544459	31973.472375	20065.793625
16:17:22.706249	31963.137750	20052.220500
16:17:22.873992	31952.707875	20038.361625
16:17:23.035359	31942.944750	20024.598000
16:17:23.202801	31933.657875	20010.977250
16:17:23.365604	31924.371000	19997.642250
16:17:23.541479	31915.655625	19986.212250
16:17:23.717699	31906.940250	19974.306000
16:17:23.879629	31897.129500	19961.685375
16:17:24.046782	31885.223250	19948.540875
16:17:24.211813	31873.269375	19936.063125
16:17:24.386066	31861.315500	19923.680625
16:17:24.549858	31849.361625	19911.012375
16:17:24.710673	31836.979125	19897.105875
16:17:24.873115	31823.977500	19881.389625
16:17:25.051971	31811.023500	19863.958875
16:17:25.218778	31799.069625	19845.051750
16:17:25.380985	31786.591875	19826.811375
16:17:25.548091	31775.781000	19807.523250
16:17:25.722580	31767.065625	19788.378000
16:17:25.886880	31760.541000	19770.709125
16:17:26.054225	31755.111750	19751.897250
16:17:26.215506	31750.777875	19734.085500
16:17:26.381760	31747.539375	19716.607125
16:17:26.545163	31745.396250	19701.033750
16:17:26.704054	31744.348500	19683.888750
16:17:26.865359	31743.300750	19667.124750
16:17:27.040653	31742.253000	19649.122500
16:17:27.218436	31740.633750	19632.549000
16:17:27.377695	31739.014500	19615.070625
16:17:27.553553	31737.966750	19598.973375
16:17:27.729192	31735.823625	19584.209625
16:17:27.904644	31732.585125	19569.826875
16:17:28.077680	31728.775125	19555.206000
16:17:28.240223	31723.869750	19541.728125
16:17:28.405454	31718.440500	19528.536000
16:17:28.570655	31711.915875	19514.010375
16:17:28.745622	31705.391250	19498.960875
16:17:28.908819	31698.295125	19483.720875
16:17:29.101275	31690.675125	19468.385625
16:17:29.263989	31684.150500	19452.383625
16:17:29.426814	31678.721250	19437.334125
16:17:29.604234	31674.387375	19422.665625
16:17:29.768395	31670.053500	19408.187625
16:17:29.950214	31666.815000	19396.995750
16:17:30.127602	31665.195750	19391.423625
16:17:30.303886	31664.671875	19389.232875
16:17:30.464606	31665.195750	19389.280500
16:17:30.639649	31666.815000	19390.804500
16:17:30.820081	31668.434250	19392.757125
16:17:30.984856	31670.053500	19394.900250
16:17:31.148252	31672.196625	19396.948125
16:17:31.322920	31674.339750	19398.519750
16:17:31.487559	31676.482875	19399.805625
16:17:31.647592	31679.197500	19401.091500
16:17:31.806336	31681.912125	19403.282250
16:17:31.973690	31684.626750	19404.568125
16:17:32.137627	31686.769875	19405.996875
16:17:32.315289	31688.913000	19407.378000
16:17:32.475891	31691.627625	19409.425875
16:17:32.641819	31694.866125	19411.569000
16:17:32.807675	31698.104625	19413.616875
16:17:32.984237	31701.343125	19415.807625
16:17:33.161220	31704.057750	19417.284000
16:17:33.325055	31706.772375	19418.569875
16:17:33.489788	31711.106250	19421.236875
16:17:33.666619	31715.440125	19423.332375
16:17:33.861416	31718.678625	19425.618375
16:17:34.021180	31720.297875	19426.189875
16:17:34.185586	31722.441000	19427.523375
16:17:34.351238	31725.155625	19428.856875
16:17:34.516640	31727.298750	19431.000000
16:17:34.694363	31729.441875	19432.476375
16:17:34.855188	31731.061125	19433.714625
16:17:35.019017	31732.108875	19434.476625
16:17:35.186558	31733.156625	19435.048125
16:17:35.351065	31734.204375	19435.762500
16:17:35.513493	31735.252125	19436.381625
16:17:35.691216	31736.299875	19437.048375
16:17:35.857231	31736.823750	19437.429375
16:17:36.042776	31736.823750	19437.429375
16:17:36.204624	31736.823750	19437.715125
16:17:36.364856	31737.347625	19438.477125
16:17:36.537190	31737.871500	19438.762875
16:17:36.700028	31737.871500	19438.762875
16:17:36.861301	31737.347625	19438.381875
16:17:37.036615	31735.204500	19436.953125
16:17:37.200074	31731.966000	19434.286125
16:17:37.361349	31728.727500	19431.428625
16:17:37.522642	31726.012875	19429.333125
16:17:37.687955	31723.869750	19427.380500
16:17:37.862192	31722.250500	19425.189750
16:17:38.054972	31720.631250	19423.808625
16:17:38.249065	31717.916625	19421.046375
16:17:38.424124	31714.106625	19416.093375
16:17:38.618887	31709.772750	19409.902125
16:17:38.780782	31705.438875	19403.710875
16:17:38.947193	31701.628875	19398.091125
16:17:39.109343	31698.390375	19393.947750
16:17:39.275138	31695.151875	19389.709125
16:17:39.449444	31692.437250	19386.137250
16:17:39.617270	31690.818000	19383.470250
16:17:39.780515	31689.198750	19380.708000
16:17:39.947366	31687.579500	19377.993375
16:17:40.109109	31685.960250	19373.659500
16:17:40.273943	31684.341000	19368.944625
16:17:40.437412	31683.293250	19364.706000
16:17:40.599614	31681.626375	19358.371875
16:17:40.776475	31680.054750	19349.989875
16:17:40.944300	31678.435500	19340.988750
16:17:41.110578	31676.816250	19331.844750
16:17:41.273989	31675.197000	19321.224375
16:17:41.438187	31673.053875	19310.127750
16:17:41.600534	31671.434625	19300.555125
16:17:41.791284	31669.291500	19289.934750
16:17:41.953150	31666.053000	19279.219125
16:17:42.118953	31662.814500	19270.456125
16:17:42.283889	31659.576000	19262.788500
16:17:42.445615	31657.432875	19257.216375
16:17:42.622873	31656.909000	19254.406500
16:17:42.785610	31656.909000	19253.025375
16:17:42.952032	31657.956750	19253.644500
16:17:43.115788	31660.099875	19256.454375
16:17:43.294539	31662.814500	19260.645375
16:17:43.459359	31666.053000	19265.550750
16:17:43.625542	31669.863000	19270.313250
16:17:43.800330	31673.101500	19275.409125
16:17:43.966153	31676.340000	19280.028750
16:17:44.133533	31679.578500	19285.648500
16:17:44.311791	31682.817000	19291.268250
16:17:44.472730	31686.055500	19296.745125
16:17:44.635955	31689.865500	19302.364875
16:17:44.809738	31693.675500	19307.365500
16:17:44.988314	31697.485500	19312.175625
16:17:45.151347	31700.724000	19315.557000
16:17:45.318593	31703.962500	19319.033625
16:17:45.481092	31707.772500	19322.462625
16:17:45.647312	31712.106375	19325.272500
16:17:45.808730	31716.440250	19328.701500
16:17:45.973076	31720.774125	19332.225750
16:17:46.148889	31725.679500	19335.083250
16:17:46.317132	31731.108750	19336.321500
16:17:46.482100	31737.109500	19338.464625
16:17:46.646849	31744.729500	19339.083750
16:17:46.813244	31752.921000	19339.464750
16:17:46.993471	31761.636375	19339.179000
16:17:47.190240	31770.351750	19338.512250
16:17:47.356960	31779.067125	19337.131125
16:17:47.516974	31787.782500	19335.797625
16:17:47.677444	31797.117000	19333.511625
16:17:47.851947	31806.356250	19330.749375
16:17:48.027097	31814.547750	19327.987125
16:17:48.210483	31822.739250	19324.605750
16:17:48.373010	31829.835375	19321.795875
16:17:48.534500	31834.169250	19321.891125
16:17:48.697239	31834.169250	19324.558125
16:17:48.861319	31833.645375	19328.082375
16:17:49.022620	31832.597625	19331.511375
16:17:49.214814	31831.549875	19335.130875
16:17:49.379672	31829.930625	19337.750250
16:17:49.561457	31832.073750	19338.845625
16:17:49.738703	31836.407625	19338.845625
16:17:49.900142	31842.932250	19338.464625
16:17:50.074794	31851.123750	19337.797875
16:17:50.253060	31860.934500	19337.178750
16:17:50.415007	31872.745500	19335.035625
16:17:50.592799	31885.651875	19332.273375
16:17:50.755622	31899.320250	19329.558750
16:17:50.916866	31914.750750	19325.367750
16:17:51.082179	31930.133625	19320.462375
16:17:51.247460	31945.611750	19315.699875
16:17:51.414364	31960.137375	19310.080125
16:17:51.574720	31974.472500	19303.841250
16:17:51.741205	31987.902750	19297.507125
16:17:51.905730	32000.237625	19291.173000
16:17:52.070089	32013.096375	19284.315000
16:17:52.242892	32025.526500	19276.456875
16:17:52.421677	32040.195000	19267.455750
16:17:52.584890	32055.530250	19257.835500
16:17:52.764204	32074.294500	19247.262750
16:17:52.943493	32092.344375	19238.118750
16:17:53.105406	32110.870500	19229.689125
16:17:53.279152	32130.444375	19221.211875
16:17:53.441393	32148.446625	19214.496750
16:17:53.604726	32166.210750	19209.543750
16:17:53.781899	32184.403500	19204.638375
16:17:53.959284	32201.977125	19201.161750
16:17:54.120546	32218.312500	19197.828000
16:17:54.309270	32234.552625	19194.113250
16:17:54.489609	32250.173625	19190.827125
16:17:54.656461	32265.508875	19188.064875
16:17:54.822255	32280.129750	19185.302625
16:17:54.984098	32294.274375	19181.111625
16:17:55.144839	32309.657250	19176.158625
16:17:55.308597	32325.135375	19170.729375
16:17:55.484450	32339.708625	19164.919125
16:17:55.643683	32350.519500	19162.680750
16:17:55.821065	32356.520250	19163.109375
16:17:56.017444	32360.854125	19164.061875
16:17:56.191703	32361.901875	19166.538375
16:17:56.366540	32359.758750	19170.777000
16:17:56.541214	32355.424875	19175.587125
16:17:56.702486	32348.328750	19181.730750
16:17:56.880479	32340.708750	19188.017250
16:17:57.063613	32331.993375	19193.589375
16:17:57.229425	32323.278000	19197.828000
16:17:57.402671	32317.277250	19200.685500
16:17:57.565649	32312.943375	19201.352250
16:17:57.728942	32311.895625	19200.637875
16:17:57.895333	32312.943375	19198.590000
16:17:58.058157	32314.562625	19195.780125
16:17:58.220457	32316.753375	19192.970250
16:17:58.394628	32318.848875	19189.398375
16:17:58.559999	32320.468125	19186.779000
16:17:58.725808	32322.087375	19184.064375
16:17:58.889627	32323.706625	19181.254500
16:17:59.051403	32326.421250	19177.825500
16:17:59.229244	32330.755125	19173.634500
16:17:59.391026	32335.089000	19169.395875
16:17:59.568230	32340.518250	19164.442875
16:17:59.746753	32345.423625	19159.632750
16:17:59.913951	32349.757500	19155.537000
16:18:00.094820	32354.091375	19150.679250
16:18:00.261555	32357.329875	19147.155000
16:18:00.442985	32361.139875	19143.678375
16:18:00.633687	32364.949875	19140.058875
16:18:00.811429	32368.188375	19138.106250
16:18:00.977870	32367.664500	19140.868500
16:18:01.153446	32364.426000	19147.250250
16:18:01.322849	32358.996750	19155.489375
16:18:01.486612	32351.900625	19164.538125
16:18:01.653898	32343.185250	19173.825000
16:18:01.816519	32333.374500	19182.064125
16:18:01.994571	32322.992250	19190.589000
16:18:02.157478	32311.562250	19198.113750
16:18:02.321700	32299.608375	19204.447875
16:18:02.486460	32287.654500	19210.686750
16:18:02.662354	32275.081500	19216.449375
16:18:02.826146	32262.127500	19221.878625
16:18:02.992957	32249.125875	19227.450750
16:18:03.154735	32237.219625	19233.118125
16:18:03.320028	32227.504125	19237.166250
16:18:03.485710	32218.788750	19241.357250
16:18:03.648535	32213.311875	19242.786000
16:18:03.811928	32211.740250	19242.166875
16:18:03.976274	32212.264125	19240.833375
16:18:04.139597	32214.978750	19239.404625
16:18:04.304402	32219.312625	19238.071125
16:18:04.480252	32224.218000	19237.213875
16:18:04.652430	32229.123375	19237.023375
16:18:04.827756	32234.552625	19237.023375
16:18:04.989070	32241.077250	19237.023375
16:18:05.152397	32247.601875	19237.309125
16:18:05.316239	32255.221875	19238.023500
16:18:05.477727	32263.413375	19238.737875
16:18:05.640805	32272.128750	19240.071375
16:18:05.802132	32281.415625	19242.119250
16:18:05.962423	32291.226375	19244.310000
16:18:06.136290	32299.894125	19246.500750
16:18:06.315941	32307.514125	19248.548625
16:18:06.492765	32315.705625	19251.310875
16:18:06.667442	32324.421000	19254.025500
16:18:06.846357	32333.707875	19256.740125
16:18:07.006039	32342.994750	19260.978750
16:18:07.186515	32353.377000	19265.074500
16:18:07.348581	32363.235375	19270.075125
16:18:07.513591	32372.474625	19276.218750
16:18:07.691370	32382.333000	19283.267250
16:18:07.870192	32392.096125	19290.125250
16:18:08.044935	32401.383000	19297.935750
16:18:08.207227	32410.098375	19306.222500
16:18:08.380564	32419.385250	19315.366500
16:18:08.544298	32428.100625	19325.082000
16:18:08.711117	32435.720625	19333.416375
16:18:08.874880	32443.340625	19342.608000
16:18:09.049126	32449.865250	19351.037625
16:18:09.210978	32456.961375	19365.134625
16:18:09.372383	32464.057500	19378.564875
16:18:09.550629	32470.629750	19392.233250
16:18:09.713056	32476.582875	19406.235000
16:18:09.878320	32482.583625	19419.427125
16:18:10.052639	32488.012875	19432.333500
16:18:10.231435	32492.918250	19443.668250
16:18:10.408056	32497.823625	19455.050625
16:18:10.589338	32502.157500	19466.671125
16:18:10.763759	32505.967500	19479.053625
16:18:10.941561	32509.206000	19490.293125
16:18:11.146475	32512.444500	19501.580250
16:18:11.337741	32515.683000	19513.391250
16:18:11.501817	32518.921500	19525.440375
16:18:11.662641	32522.160000	19537.822875
16:18:11.852456	32523.779250	19542.442500
16:18:12.026183	32525.922375	19550.872125
16:18:12.202911	32528.637000	19563.540375
16:18:12.395147	32531.351625	19575.970500
16:18:12.560123	32534.066250	19587.162375
16:18:12.723829	32536.780875	19599.068625
16:18:12.901597	32539.495500	19609.927125
16:18:13.065972	32541.638625	19617.642375
16:18:13.227042	32544.353250	19628.310375
16:18:13.402587	32547.067875	19639.359375
16:18:13.565307	32548.687125	19644.217125
16:18:13.726775	32549.734875	19648.932000
16:18:13.889893	32551.354125	19654.551750
16:18:14.056186	32552.973375	19661.457375
16:18:14.220515	32554.592625	19669.887000
16:18:14.381959	32556.211875	19678.935750
16:18:14.546210	32557.878750	19688.794125
16:18:14.723999	32559.974250	19699.224000
16:18:14.901824	32562.117375	19709.796750
16:18:15.067430	32564.260500	19721.798250
16:18:15.247833	32566.403625	19733.180625
16:18:15.414880	32569.118250	19745.420250
16:18:15.593999	32571.832875	19757.517000
16:18:15.759822	32574.547500	19771.042500
16:18:15.936595	32579.452875	19789.568625
16:18:16.109945	32584.358250	19806.618375
16:18:16.276255	32588.692125	19820.572500
16:18:16.441069	32591.406750	19831.478625
16:18:16.604927	32594.645250	19842.003750
16:18:16.783758	32597.883750	19853.100375
16:18:16.951146	32600.598375	19864.435125
16:18:17.113398	32603.313000	19874.055375
16:18:17.291605	32605.456125	19882.389750
16:18:17.455039	32606.503875	19885.247250
16:18:17.616778	32605.980000	19882.342125
16:18:17.794091	32604.360750	19876.817625
16:18:17.969113	32601.646125	19869.102375
16:18:18.134132	32597.836125	19857.862875
16:18:18.299923	32593.502250	19845.194625
16:18:18.473098	32588.596875	19832.716875
16:18:18.640185	32583.691500	19820.239125
16:18:18.804895	32579.881500	19809.380625
16:18:18.977525	32575.547625	19797.760125
16:18:19.144945	32572.309125	19789.187625
16:18:19.322798	32570.689875	19786.425375
16:18:19.497019	32570.166000	19786.568250
16:18:19.657893	32570.689875	19788.568500
16:18:19.823283	32572.309125	19791.902250
16:18:19.998529	32573.928375	19795.617000
16:18:20.175270	32575.547625	19797.569625
16:18:20.335625	32576.595375	19798.998375
16:18:20.500450	32578.214625	19800.951000
16:18:20.661666	32579.833875	19803.141750
16:18:20.836561	32581.453125	19804.570500
16:18:21.002839	32583.596250	19807.189875
16:18:21.165637	32586.834750	19812.095250
16:18:21.346517	32591.740125	19819.048500
16:18:21.509248	32597.740875	19827.382875
16:18:21.690076	32604.837000	19836.574500
16:18:21.878826	32612.457000	19846.385250
16:18:22.046625	32620.648500	19855.957875
16:18:22.223492	32629.363875	19865.863875
16:18:22.399262	32638.650750	19877.055750
16:18:22.562077	32648.461500	19887.533250
16:18:22.735937	32657.176875	19897.439250
16:18:22.910713	32665.892250	19907.107125
16:18:23.100013	32674.607625	19916.965500
16:18:23.276206	32683.323000	19926.585750
16:18:23.443287	32692.609875	19936.396500
16:18:23.617558	32702.420625	19945.445250
16:18:23.780711	32712.802875	19953.779625
16:18:23.942590	32723.185125	19961.399625
16:18:24.123840	32732.995875	19968.352875
16:18:24.287214	32742.806625	19975.353750
16:18:24.449007	32752.617375	19981.592625
16:18:24.628340	32761.904250	19987.164750
16:18:24.793663	32772.286500	19992.784500
16:18:24.970354	32783.764125	19998.404250
16:18:25.144130	32795.241750	20003.357250
16:18:25.305418	32804.481000	20007.357750
16:18:25.472199	32811.577125	20010.882000
16:18:25.636213	32813.720250	20012.977500
16:18:25.800396	32811.577125	20013.644250
16:18:25.974669	32807.243250	20013.549000
16:18:26.141028	32798.527875	20012.310750
16:18:26.300826	32788.145625	20009.453250
16:18:26.462673	32776.715625	20005.976625
16:18:26.626406	32764.237875	20001.166500
16:18:26.791226	32750.807625	19994.927625
16:18:26.975110	32736.758250	19988.688750
16:18:27.150767	32724.756750	19983.640500
16:18:27.311594	32714.469750	19979.449500
16:18:27.473377	32704.659000	19975.401375
16:18:27.638372	32697.562875	19972.591500
16:18:27.799999	32692.657500	19970.448375
16:18:27.979278	32691.038250	19970.448375
16:18:28.141048	32692.657500	19971.972375
16:18:28.316260	32696.467500	19974.782250
16:18:28.479723	32701.372875	19978.068375
16:18:28.669962	32707.373625	19983.783375
16:18:28.844785	32714.469750	19990.117500
16:18:29.005145	32722.089750	19996.975500
16:18:29.180433	32729.185875	20004.024000
16:18:29.371205	32736.282000	20011.644000
16:18:29.535048	32743.902000	20019.883125
16:18:29.693873	32751.522000	20029.170000
16:18:29.853717	32759.142000	20038.028250
16:18:30.033005	32766.238125	20045.743500
16:18:30.192724	32773.334250	20054.220750
16:18:30.386962	32780.430375	20062.555125
16:18:30.548280	32787.526500	20070.984750
16:18:30.722587	32795.146500	20079.462000
16:18:30.882430	32802.766500	20088.463125
16:18:31.057463	32810.386500	20097.607125
16:18:31.235070	32819.101875	20107.275000
16:18:31.393264	32827.817250	20116.466625
16:18:31.557698	32836.008750	20124.753375
16:18:31.731883	32842.533375	20131.754250
16:18:31.906472	32848.534125	20138.707500
16:18:32.082077	32851.772625	20142.898500
16:18:32.249346	32853.391875	20144.613000
16:18:32.424180	32853.391875	20144.613000
16:18:32.614536	32853.915750	20145.089250
16:18:32.800242	32857.154250	20147.756250
16:18:32.982048	32862.059625	20151.852000
16:18:33.188513	32868.584250	20157.614625
16:18:33.352612	32876.775750	20163.758250
16:18:33.531346	32886.062625	20170.711500
16:18:33.694154	32895.349500	20176.902750
16:18:33.860352	32905.160250	20183.236875
16:18:34.020752	32914.971000	20189.618625
16:18:34.185694	32925.305625	20197.191000
16:18:34.347301	32935.687875	20204.144250
16:18:34.522257	32946.546375	20211.907125
16:18:34.687759	32958.024000	20219.527125
16:18:34.879387	32969.977875	20226.528000
16:18:35.055047	32980.931625	20232.004875
16:18:35.238861	32990.170875	20237.005500
16:18:35.423135	32999.457750	20241.720375
16:18:35.586800	33007.077750	20246.006625
16:18:35.754854	33011.411625	20247.721125
16:18:35.931993	33010.363875	20247.435375
16:18:36.094338	33007.125375	20246.673375
16:18:36.272622	33001.124625	20243.244375
16:18:36.447853	32994.028500	20239.005750
16:18:36.626833	32987.503875	20234.862375
16:18:36.808649	32981.503125	20230.671375
16:18:36.986330	32977.169250	20227.813875
16:18:37.152637	32973.930750	20226.147000
16:18:37.328463	32973.406875	20226.623250
16:18:37.495791	32973.930750	20227.861500
16:18:37.655650	32976.073875	20231.385750
16:18:37.822379	32979.312375	20235.529125
16:18:37.989053	32983.122375	20240.339250
16:18:38.164995	32988.027750	20246.149500
16:18:38.331038	32993.457000	20252.912250
16:18:38.494121	32999.981625	20259.817875
16:18:38.656516	33006.506250	20267.580750
16:18:38.831307	33012.507000	20276.105625
16:18:38.993113	33019.031625	20284.249500
16:18:39.160525	33025.556250	20293.345875
16:18:39.325241	33031.557000	20301.680250
16:18:39.509604	33037.557750	20310.109875
16:18:39.685367	33042.463125	20316.634500
16:18:39.876163	33047.368500	20323.540125
16:18:40.043475	33052.273875	20331.017250
16:18:40.203836	33057.703125	20339.494500
16:18:40.365618	33063.132375	20347.781250
16:18:40.528943	33068.561625	20355.496500
16:18:40.704295	33073.990875	20363.307000
16:18:40.884083	33079.420125	20370.831750
16:18:41.091844	33085.420875	20378.594625
16:18:41.270648	33091.993125	20386.214625
16:18:41.446430	33099.041625	20395.358625
16:18:41.623726	33107.233125	20405.026500
16:18:41.794454	33116.520000	20414.884875
16:18:41.973871	33125.806875	20423.838375
16:18:42.141140	33134.522250	20433.125250
16:18:42.306566	33143.809125	20442.316875
16:18:42.482690	33152.524500	20451.127500
16:18:42.661050	33160.716000	20459.509500
16:18:42.824588	33168.907500	20467.939125
16:18:43.020082	33176.575125	20475.654375
16:18:43.187809	33183.052125	20482.560000
16:18:43.351289	33189.576750	20488.084500
16:18:43.528141	33195.577500	20493.751875
16:18:43.689933	33202.102125	20500.086000
16:18:43.854819	33208.626750	20505.515250
16:18:44.029579	33215.151375	20511.182625
16:18:44.190970	33222.247500	20517.421500
16:18:44.370272	33230.439000	20524.374750
16:18:44.531056	33238.630500	20532.090000
16:18:44.698296	33247.965000	20541.329250
16:18:44.865553	33257.728125	20550.282750
16:18:45.033326	33267.538875	20560.188750
16:18:45.195728	33277.921125	20569.713750
16:18:45.357989	33287.731875	20579.476875
16:18:45.557281	33297.542625	20588.573250
16:18:45.720627	33306.829500	20596.240875
16:18:45.887884	33315.544875	20604.718125
16:18:46.068600	33324.260250	20613.004875
16:18:46.231929	33332.451750	20620.005750
16:18:46.412863	33340.690875	20627.006625
16:18:46.587523	33348.834750	20634.055125
16:18:46.755436	33357.026250	20641.532250
16:18:46.918689	33364.646250	20649.247500
16:18:47.080499	33372.837750	20657.534250
16:18:47.256796	33380.457750	20665.344750
16:18:47.436069	33387.553875	20672.298000
16:18:47.596871	33395.173875	20679.965625
16:18:47.780321	33403.365375	20687.585625
16:18:47.960066	33410.985375	20695.253250
16:18:48.122264	33419.700750	20702.825625
16:18:48.282135	33428.987625	20711.302875
16:18:48.445425	33437.703000	20719.637250
16:18:48.609738	33446.418375	20727.304875
16:18:48.772525	33455.133750	20734.924875
16:18:48.950852	33463.325250	20741.925750
16:18:49.125789	33469.326000	20746.212000
16:18:49.301982	33474.231375	20749.307625
16:18:49.469438	33475.279125	20748.974250
16:18:49.636080	33474.231375	20746.926375
16:18:49.800426	33473.183625	20745.497625
16:18:49.963711	33472.659750	20744.878500
16:18:50.145467	33471.040500	20743.497375
16:18:50.309767	33465.039750	20737.877625
16:18:50.485123	33456.848250	20731.543500
16:18:50.678916	33445.942125	20724.685500
16:18:50.856622	33432.892875	20717.637000
16:18:51.034104	33419.319750	20710.779000
16:18:51.210093	33405.937125	20704.302000
16:18:51.371370	33392.983125	20698.920375
16:18:51.535652	33381.600750	20693.967375
16:18:51.695074	33370.885125	20689.062000
16:18:51.870420	33362.169750	20685.585375
16:18:52.044687	33355.645125	20683.489875
16:18:52.222014	33349.644375	20680.727625
16:18:52.384041	33344.739000	20678.727375
16:18:52.547541	33342.024375	20677.346250
16:18:52.710913	33340.405125	20676.012750
16:18:52.872749	33339.357375	20675.346000
16:18:53.038034	33339.357375	20674.965000
16:18:53.202885	33339.881250	20674.965000
16:18:53.367389	33341.500500	20674.965000
16:18:53.532585	33343.119750	20674.965000
16:18:53.696353	33345.834375	20675.250750
16:18:53.873154	33349.644375	20675.631750
16:18:54.081874	33354.549750	20675.917500
16:18:54.243726	33361.074375	20676.727125
16:18:54.420999	33368.694375	20677.393875
16:18:54.583127	33375.790500	20677.917750
16:18:54.745033	33381.791250	20678.632125
16:18:54.922540	33387.792000	20680.060875
16:18:55.087170	33394.888125	20682.061125
16:18:55.264575	33403.127250	20684.156625
16:18:55.428960	33410.175750	20685.585375
16:18:55.589619	33416.700375	20687.347500
16:18:55.756022	33418.319625	20687.347500
16:18:55.930788	33416.700375	20686.918875
16:18:56.105428	33413.985750	20686.252125
16:18:56.286673	33405.794250	20684.966250
16:18:56.451171	33393.935625	20682.918375
16:18:56.612963	33379.029000	20679.394125
16:18:56.778256	33362.312625	20675.250750
16:18:56.943104	33343.357875	20669.631000
16:18:57.106024	33323.355375	20662.630125
16:18:57.284390	33301.590750	20654.295750
16:18:57.446565	33281.969250	20644.532625
16:18:57.619892	33261.014250	20633.912250
16:18:57.782681	33241.249875	20622.006000
16:18:57.947359	33222.295125	20611.099875
16:18:58.115313	33204.531000	20599.765125
16:18:58.292574	33189.481500	20590.240125
16:18:58.467146	33178.575375	20583.858375
16:18:58.632253	33170.383875	20579.715000
16:18:58.806857	33162.763875	20575.428750
16:18:58.970395	33157.334625	20573.476125
16:18:59.138002	33154.096125	20573.095125
16:18:59.300022	33151.381500	20573.380875
16:18:59.462272	33150.333750	20574.809625
16:18:59.656128	33150.857625	20577.571875
16:18:59.823990	33152.476875	20581.048500
16:19:00.004164	33154.096125	20585.239500
16:19:00.165417	33156.810750	20589.382875
16:19:00.329794	33159.525375	20594.288250
16:19:00.490588	33162.240000	20599.098375
16:19:00.654443	33164.954625	20603.337000
16:19:00.827658	33167.669250	20607.670875
16:19:00.990130	33170.383875	20612.385750
16:19:01.166215	33173.622375	20617.195875
16:19:01.327637	33176.860875	20622.148875
16:19:01.489389	33180.099375	20627.673375
16:19:01.674209	33182.814000	20631.864375
16:19:01.864504	33184.957125	20636.103000
16:19:02.026269	33187.147875	20640.960750
16:19:02.187645	33189.243375	20645.866125
16:19:02.350882	33190.862625	20649.914250
16:19:02.511959	33192.481875	20654.914875
16:19:02.686672	33193.529625	20659.153500
16:19:02.850892	33194.577375	20662.439625
16:19:03.025671	33195.101250	20666.106750
16:19:03.191435	33195.625125	20669.440500
16:19:03.354304	33196.149000	20673.583875
16:19:03.517946	33196.672875	20678.489250
16:19:03.685319	33197.196750	20684.013750
16:19:03.863128	33197.720625	20688.871500
16:19:04.025524	33198.244500	20693.824500
16:19:04.200755	33198.768375	20699.444250
16:19:04.367120	33199.292250	20704.159125
16:19:04.530190	33199.816125	20709.112125
16:19:04.691761	33199.816125	20715.303375
16:19:04.857754	33199.292250	20723.018625
16:19:05.018862	33198.768375	20730.638625
16:19:05.182213	33197.720625	20739.068250
16:19:05.343123	33196.101375	20748.117000
16:19:05.505903	33194.482125	20757.213375
16:19:05.668638	33192.862875	20766.309750
16:19:05.843607	33190.719750	20775.501375
16:19:06.011435	33188.576625	20784.502500
16:19:06.173211	33186.433500	20792.836875
16:19:06.333062	33184.290375	20801.361750
16:19:06.509869	33182.147250	20809.743750
16:19:06.675603	33180.004125	20818.744875
16:19:06.859381	33177.289500	20828.508000
16:19:07.021174	33174.051000	20839.176000
16:19:07.183495	33170.812500	20850.320250
16:19:07.365802	33167.574000	20861.274000
16:19:07.559598	33164.335500	20871.180000
16:19:07.722758	33161.097000	20880.800250
16:19:07.888974	33157.858500	20890.563375
16:19:08.050973	33155.143875	20898.897750
16:19:08.216765	33152.429250	20907.327375
16:19:08.396585	33149.190750	20916.471375
16:19:08.571790	33145.952250	20924.948625
16:19:08.732671	33142.713750	20933.283000
16:19:08.897931	33138.903750	20942.284125
16:19:09.076195	33135.093750	20955.333375
16:19:09.250606	33130.759875	20970.716250
16:19:09.424829	33126.426000	20984.765625
16:19:09.616547	33122.092125	20998.386375
16:19:09.783338	33119.377500	21002.577375
16:19:09.948501	33117.758250	21000.529500
16:19:10.111987	33116.710500	20997.719625
16:19:10.304367	33116.186625	20994.195375
16:19:10.481135	33116.710500	20985.813375
16:19:10.660817	33117.758250	20974.764375
16:19:10.822647	33118.806000	20965.620375
16:19:11.015451	33119.853750	20954.333250
16:19:11.192258	33121.473000	20937.902625
16:19:11.370007	33122.520750	20922.710250
16:19:11.547868	33124.140000	20906.708250
16:19:11.711646	33125.187750	20889.658500
16:19:11.884444	33127.330875	20867.703375
16:19:12.052149	33130.045500	20847.177000
16:19:12.218476	33133.284000	20825.555250
16:19:12.380951	33138.189375	20801.361750
16:19:12.555143	33145.285500	20775.596625
16:19:12.723473	33152.905500	20751.450750
16:19:12.887284	33162.192375	20729.114625
16:19:13.063098	33172.574625	20707.969125
16:19:13.237138	33182.385375	20689.109625
16:19:13.415665	33192.767625	20670.964500
16:19:13.577401	33203.673750	20652.819375
16:19:13.757745	33214.532250	20634.198000
16:19:13.920044	33223.819125	20617.386375
16:19:14.084851	33233.153625	20599.622250
16:19:14.259821	33241.297500	20582.953500
16:19:14.424803	33247.298250	20566.713375
16:19:14.604709	33253.346625	20548.996875
16:19:14.768977	33258.204375	20531.994750
16:19:14.930836	33262.014375	20515.373625
16:19:15.096113	33265.872000	20497.133250
16:19:15.271938	33269.634375	20477.559375
16:19:15.437333	33273.444375	20459.795250
16:19:15.613017	33277.778250	20441.412000
16:19:15.787136	33283.779000	20422.457250
16:19:15.963614	33290.303625	20405.740875
16:19:16.141345	33296.828250	20393.072625
16:19:16.317315	33303.924375	20379.023250
16:19:16.502019	33311.544375	20367.498000
16:19:16.683843	33319.164375	20355.687000
16:19:16.849582	33327.355875	20343.495000
16:19:17.016376	33336.642750	20332.112625
16:19:17.179229	33345.358125	20321.539875
16:19:17.342151	33351.882750	20314.681875
16:19:17.517300	33357.312000	20309.728875
16:19:17.681171	33360.026625	20309.062125
16:19:17.861393	33361.074375	20309.728875
16:19:18.036167	33361.074375	20312.681625
16:19:18.209049	33360.550500	20316.777375
16:19:18.383260	33359.502750	20321.635125
16:19:18.557965	33358.455000	20327.159625
16:19:18.731955	33356.835750	20333.493750
16:19:18.899208	33355.216500	20339.637375
16:19:19.061441	33353.597250	20345.257125
16:19:19.224262	33351.978000	20350.781625
16:19:19.384649	33350.930250	20357.211000
16:19:19.549437	33350.406375	20361.925875
16:19:19.710242	33349.882500	20366.926500
16:19:19.872101	33349.358625	20371.641375
16:19:20.035873	33348.787125	20377.261125
16:19:20.199705	33348.310875	20384.166750
16:19:20.363479	33348.310875	20389.072125
16:19:20.526320	33348.310875	20392.501125
16:19:20.700118	33348.310875	20395.406250
16:19:20.862378	33348.310875	20395.358625
16:19:21.024326	33348.310875	20394.691875
16:19:21.188567	33348.358500	20393.215500
16:19:21.369293	33348.834750	20389.738875
16:19:21.552144	33349.882500	20385.595500
16:19:21.711964	33350.930250	20380.690125
16:19:21.889321	33352.549500	20375.832375
16:19:22.052632	33354.692625	20371.689000
16:19:22.213367	33356.835750	20367.450375
16:19:22.375154	33358.978875	20363.259375
16:19:22.571979	33361.122000	20359.830375
16:19:22.747189	33362.741250	20356.877625
16:19:22.907278	33364.360500	20353.543875
16:19:23.085201	33366.503625	20350.019625
16:19:23.259971	33368.646750	20346.495375
16:19:23.440713	33370.789875	20344.542750
16:19:23.608381	33372.409125	20342.494875
16:19:23.789515	33374.076000	20339.637375
16:19:23.952178	33375.647625	20335.494000
16:19:24.116038	33377.266875	20331.969750
16:19:24.293834	33379.410000	20325.778500
16:19:24.468080	33381.553125	20320.111125
16:19:24.630486	33382.600875	20319.111000
16:19:24.820673	33383.124750	20319.539625
16:19:24.996063	33383.124750	20320.206375
16:19:25.157827	33382.077000	20322.968625
16:19:25.320701	33379.933875	20328.397875
16:19:25.482611	33377.219250	20334.779625
16:19:25.649363	33375.076125	20340.970875
16:19:25.844104	33372.933000	20347.971750
16:19:26.021923	33371.885250	20354.925000
16:19:26.185155	33372.409125	20361.163875
16:19:26.348018	33374.552250	20368.164750
16:19:26.514361	33377.266875	20375.784750
16:19:26.681209	33379.981500	20384.214375
16:19:26.847410	33383.220000	20391.834375
16:19:27.024748	33387.030000	20399.597250
16:19:27.202349	33391.363875	20406.455250
16:19:27.376870	33396.269250	20412.837000
16:19:27.542282	33401.698500	20417.647125
16:19:27.718980	33407.699250	20422.647750
16:19:27.880346	33412.033125	20425.933875
16:19:28.054971	33412.557000	20428.124625
16:19:28.219357	33412.557000	20429.124750
16:19:28.394177	33412.033125	20429.553375
16:19:28.560445	33410.413875	20430.077250
16:19:28.724205	33408.270750	20430.791625
16:19:28.885673	33406.127625	20431.506000
16:19:29.047593	33403.413000	20432.172750
16:19:29.207596	33400.174500	20432.839500
16:19:29.383977	33395.840625	20434.220625
16:19:29.562443	33390.935250	20435.649375
16:19:29.746598	33386.029875	20437.602000
16:19:29.911352	33381.124500	20439.745125
16:19:30.074158	33376.790625	20441.078625
16:19:30.238639	33372.456750	20442.507375
16:19:30.413737	33368.646750	20444.031375
16:19:30.590927	33365.932125	20444.555250
16:19:30.755812	33363.217500	20445.269625
16:19:30.930544	33359.979000	20446.031625
16:19:31.108792	33357.264375	20446.222125
16:19:31.270643	33355.645125	20445.793500
16:19:31.429480	33355.121250	20445.174375
16:19:31.593300	33354.597375	20445.222000
16:19:31.754095	33352.978125	20445.936375
16:19:31.914948	33350.835000	20446.650750
16:19:32.079831	33348.691875	20447.889000
16:19:32.254132	33346.548750	20449.413000
16:19:32.418159	33344.358000	20450.746500
16:19:32.593138	33342.262500	20451.413250
16:19:32.754782	33340.643250	20452.699125
16:19:32.920757	33338.500125	20454.127875
16:19:33.097504	33336.880875	20454.461250
16:19:33.259357	33335.261625	20454.461250
16:19:33.421966	33334.213875	20454.127875
16:19:33.586479	33334.213875	20453.508750
16:19:33.775967	33335.833125	20451.222750
16:19:33.955644	33337.976250	20449.270125
16:19:34.117828	33340.690875	20447.222250
16:19:34.296727	33345.024750	20444.460000
16:19:34.460515	33350.454000	20441.650125
16:19:34.622393	33356.454750	20439.602250
16:19:34.786301	33362.455500	20438.173500
16:19:34.953047	33367.884750	20436.840000
16:19:35.120490	33373.885500	20436.459000
16:19:35.286285	33380.981625	20436.744750
16:19:35.461549	33388.601625	20437.602000
16:19:35.636830	33396.221625	20438.221125
16:19:35.799201	33403.317750	20440.221375
16:19:35.961396	33409.318500	20441.602500
16:19:36.136214	33413.128500	20442.650250
16:19:36.313439	33415.843125	20442.364500
16:19:36.486625	33415.843125	20440.792875
16:19:36.662583	33413.700000	20438.745000
16:19:36.828791	33410.461500	20436.078000
16:19:37.002664	33405.556125	20432.410875
16:19:37.167034	33399.555375	20428.458000
16:19:37.327160	33392.459250	20424.886125
16:19:37.489716	33385.363125	20420.790375
16:19:37.664460	33378.267000	20417.218500
16:19:37.830257	33370.647000	20413.789500
16:19:37.994073	33362.455500	20411.074875
16:19:38.174867	33353.740125	20408.312625
[truncated: 147 more rows]
