# Supplementary material for: An epifluorescence microscope design for naturalistic behavior and cellular activity in freely moving Caenorhabditis elegans
Source: Nat Commun. 2026 May 19;17:4411. doi: 10.1038/s41467-026-72709-w (PMC13187321; doi:10.1038/s41467-026-72709-w)
Supplement: Supplementary file 8 — Source data [file 41467_2026_72709_MOESM8_ESM.zip › fig4 AWC/MMH214/BLUE_14.csv]

timestamp	X	Y
16:31:30.864995	26350.674375	24430.434375
16:31:31.031216	26350.150500	24432.577500
16:31:31.206600	26347.435875	24436.197000
16:31:31.367349	26343.625875	24439.483125
16:31:31.534154	26339.292000	24443.721750
16:31:31.696467	26333.291250	24447.865125
16:31:31.871245	26326.195125	24452.961000
16:31:32.046564	26318.575125	24458.485500
16:31:32.227463	26310.383625	24463.867125
16:31:32.402207	26302.192125	24468.867750
16:31:32.566065	26295.096000	24472.963500
16:31:32.744807	26286.904500	24477.916500
16:31:32.924186	26278.713000	24482.679000
16:31:33.093115	26269.997625	24488.155875
16:31:33.283288	26260.710750	24493.251750
16:31:33.462032	26250.900000	24498.728625
16:31:33.623356	26239.470000	24504.967500
16:31:33.786643	26228.087625	24511.301625
16:31:33.967657	26217.705375	24515.445000
16:31:34.132306	26207.894625	24520.207500
16:31:34.307622	26198.607750	24524.541375
16:31:34.467545	26190.987750	24527.351250
16:31:34.641710	26184.463125	24529.446750
16:31:34.808053	26180.653125	24530.685000
16:31:34.976862	26179.605375	24531.066000
16:31:35.143677	26179.605375	24531.066000
16:31:35.326078	26180.653125	24530.780250
16:31:35.488850	26182.796250	24530.018250
16:31:35.650352	26185.510875	24528.732375
16:31:35.832395	26188.225500	24527.351250
16:31:36.008182	26190.368625	24526.589250
16:31:36.172474	26192.511750	24525.970125
16:31:36.338770	26196.321750	24523.874625
16:31:36.527565	26200.655625	24521.588625
16:31:36.700480	26204.989500	24520.731375
16:31:36.868577	26208.799500	24520.445625
16:31:37.030120	26213.133375	24518.874000
16:31:37.190532	26218.562625	24517.540500
16:31:37.365518	26223.991875	24519.064500
16:31:37.531968	26229.992625	24522.445875
16:31:37.708722	26235.993375	24528.827625
16:31:37.875987	26242.518000	24536.352375
16:31:38.056780	26247.947250	24544.734375
16:31:38.221642	26253.948000	24552.449625
16:31:38.385526	26258.853375	24559.355250
16:31:38.550676	26263.187250	24566.356125
16:31:38.712103	26266.997250	24573.357000
16:31:38.894905	26270.807250	24581.643750
16:31:39.057641	26274.664875	24591.502125
16:31:39.218982	26278.474875	24603.027375
16:31:39.393856	26282.237250	24615.267000
16:31:39.568483	26285.475750	24627.982875
16:31:39.744295	26288.190375	24641.317875
16:31:39.920169	26289.809625	24654.510000
16:31:40.095429	26290.333500	24666.892500
16:31:40.270663	26290.333500	24679.370250
16:31:40.436054	26290.333500	24694.086375
16:31:40.597843	26290.333500	24708.945375
16:31:40.765626	26289.809625	24723.375750
16:31:40.926913	26288.761875	24738.520500
16:31:41.088977	26288.238000	24754.713000
16:31:41.251711	26287.714125	24770.238750
16:31:41.417948	26287.190250	24785.907375
16:31:41.598697	26286.666375	24800.004375
16:31:41.759915	26286.666375	24813.482250
16:31:41.936360	26286.666375	24826.483875
16:31:42.103611	26287.190250	24840.819000
16:31:42.282971	26288.238000	24854.487375
16:31:42.447858	26289.285750	24868.012875
16:31:42.609627	26290.333500	24880.585875
16:31:42.771896	26291.381250	24894.206625
16:31:42.954233	26293.000500	24906.446250
16:31:43.119141	26294.619750	24920.067000
16:31:43.282863	26295.667500	24932.687625
16:31:43.464640	26296.715250	24943.641375
16:31:43.658538	26297.239125	24955.642875
16:31:43.821402	26297.763000	24971.978250
16:31:43.984639	26298.286875	24985.218000
16:31:44.148211	26298.810750	24995.886000
16:31:44.310193	26299.334625	25007.125500
16:31:44.491277	26299.858500	25016.602875
16:31:44.666892	26300.382375	25025.032500
16:31:44.828368	26300.382375	25033.986000
16:31:45.018607	26300.906250	25043.939625
16:31:45.197420	26300.906250	25050.750000
16:31:45.360454	26300.906250	25051.559625
16:31:45.524590	26300.906250	25050.845250
16:31:45.686378	26300.382375	25048.035375
16:31:45.850758	26299.858500	25043.892000
16:31:46.012510	26299.334625	25036.891125
16:31:46.177748	26298.810750	25025.604000
16:31:46.352673	26298.286875	25011.173625
16:31:46.517376	26297.239125	24996.457500
16:31:46.680102	26295.619875	24980.598375
16:31:46.847461	26294.000625	24963.786750
16:31:47.010881	26292.333750	24946.879875
16:31:47.184692	26290.762125	24931.973250
16:31:47.344499	26289.142875	24921.162375
16:31:47.538129	26288.095125	24911.589750
16:31:47.718064	26286.999750	24904.636500
16:31:47.898869	26285.999625	24901.826625
16:31:48.073105	26284.951875	24904.017375
16:31:48.235528	26284.428000	24908.732250
16:31:48.396675	26283.380250	24915.066375
16:31:48.562587	26282.332500	24921.972000
16:31:48.738866	26281.284750	24929.734875
16:31:48.898678	26280.760875	24936.069000
16:31:49.060452	26280.237000	24942.212625
16:31:49.240456	26279.713125	24949.880250
16:31:49.405669	26278.093875	24958.262250
16:31:49.588405	26275.950750	24967.406250
16:31:49.752213	26273.236125	24976.502625
16:31:49.929064	26269.997625	24985.646625
16:31:50.120364	26266.759125	24994.076250
16:31:50.288131	26262.425250	25002.315375
16:31:50.461937	26258.091375	25010.173500
16:31:50.627267	26253.757500	25016.983875
16:31:50.804970	26249.423625	25023.318000
16:31:50.967411	26243.994375	25029.604500
16:31:51.151176	26237.993625	25035.795750
16:31:51.325983	26233.088250	25040.796375
16:31:51.490663	26228.182875	25044.892125
16:31:51.654183	26222.706000	25049.130750
16:31:51.828842	26216.752875	25053.988500
16:31:51.991602	26210.228250	25058.798625
16:31:52.159109	26203.132125	25063.751625
16:31:52.321838	26195.512125	25067.895000
16:31:52.502047	26188.987500	25070.609625
16:31:52.664541	26184.082125	25072.657500
16:31:52.828242	26178.652875	25074.800625
16:31:52.990838	26172.652125	25077.515250
16:31:53.153344	26166.651375	25080.325125
16:31:53.328693	26160.650625	25083.277875
16:31:53.506515	26152.459125	25084.516125
16:31:53.685066	26144.839125	25085.135250
16:31:53.862819	26137.219125	25085.468625
16:31:54.024630	26129.599125	25085.182875
16:31:54.188437	26121.979125	25084.468500
16:31:54.351053	26114.311500	25083.039750
16:31:54.518338	26106.167625	25081.706250
16:31:54.697497	26097.976125	25080.229875
16:31:54.863014	26090.356125	25078.277250
16:31:55.037167	26082.164625	25075.419750
16:31:55.201545	26075.020875	25073.324250
16:31:55.363884	26069.067750	25071.324000
16:31:55.528140	26063.067000	25068.514125
16:31:55.691968	26057.066250	25064.989875
16:31:55.854220	26051.065500	25061.560875
16:31:56.016397	26044.493250	25057.322250
16:31:56.193380	26038.540125	25054.941000
16:31:56.367682	26036.920875	25055.369625
16:31:56.545929	26036.920875	25055.893500
16:31:56.706813	26040.159375	25059.513000
16:31:56.868858	26045.588625	25062.846750
16:31:57.035500	26052.113250	25067.085375
16:31:57.198701	26060.828625	25071.228750
16:31:57.377565	26070.639375	25074.800625
16:31:57.541866	26081.545500	25078.229625
16:31:57.719611	26093.547000	25081.087125
16:31:57.882876	26105.024625	25082.325375
16:31:58.062297	26115.835500	25082.992125
16:31:58.243060	26126.741625	25083.373125
16:31:58.415304	26138.219250	25083.373125
16:31:58.588717	26149.125375	25083.373125
16:31:58.765490	26160.031500	25082.992125
16:31:58.931089	26170.413750	25082.420625
16:31:59.125701	26180.796000	25081.658625
16:31:59.290135	26191.225875	25081.087125
16:31:59.466873	26202.084375	25080.420375
16:31:59.629611	26213.514375	25078.991625
16:31:59.799378	26224.896750	25078.324875
16:31:59.961664	26236.326750	25076.943750
16:32:00.136999	26248.804500	25075.419750
16:32:00.316187	26260.806000	25074.229125
16:32:00.476990	26272.140750	25073.562375
16:32:00.639352	26284.047000	25072.133625
16:32:00.818161	26296.048500	25070.752500
16:32:01.000848	26308.050000	25068.704625
16:32:01.165179	26319.480000	25065.942375
16:32:01.339470	26331.957750	25061.656125
16:32:01.515307	26344.006875	25056.084000
16:32:01.691360	26354.865375	25050.511875
16:32:01.853490	26363.580750	25044.987375
16:32:02.032718	26371.772250	25040.129625
16:32:02.200598	26376.677625	25038.653250
16:32:02.390711	26378.820750	25039.367625
16:32:02.559105	26378.820750	25041.415500
16:32:02.720876	26378.296875	25045.035000
16:32:02.895205	26376.677625	25048.559250
16:32:03.074995	26374.534500	25052.607375
16:32:03.239450	26372.391375	25056.750750
16:32:03.415145	26369.152875	25060.417875
16:32:03.577845	26365.342875	25063.037250
16:32:03.741710	26361.009000	25065.751875
16:32:03.936068	26356.103625	25068.704625
16:32:04.126841	26351.198250	25070.800125
16:32:04.287154	26345.769000	25072.800375
16:32:04.449878	26339.244375	25074.086250
16:32:04.626808	26332.148250	25075.562625
16:32:04.790980	26325.052125	25075.848375
16:32:04.965839	26317.432125	25075.848375
16:32:05.139310	26309.240625	25075.419750
16:32:05.306946	26301.049125	25074.895875
16:32:05.485658	26293.953000	25072.800375
16:32:05.652501	26287.428375	25070.657250
16:32:05.825294	26280.903750	25068.371250
16:32:05.989072	26275.474500	25065.847125
16:32:06.151385	26271.664500	25062.989625
16:32:06.330094	26267.854500	25060.227375
16:32:06.495520	26263.520625	25057.560375
16:32:06.657376	26259.186750	25053.988500
16:32:06.822142	26254.852875	25050.607125
16:32:06.986919	26251.614375	25047.082875
16:32:07.150181	26248.899750	25043.653875
16:32:07.311534	26246.756625	25040.034375
16:32:07.486334	26244.613500	25036.557750
16:32:07.647659	26242.994250	25032.462000
16:32:07.823042	26241.946500	25027.556625
16:32:07.985176	26241.422625	25023.460875
16:32:08.148529	26241.422625	25018.603125
16:32:08.338658	26241.946500	25013.602500
16:32:08.506348	26242.994250	25009.554375
16:32:08.684354	26244.613500	25004.696625
16:32:08.848232	26247.328125	24999.076875
16:32:09.010247	26250.042750	24993.552375
16:32:09.188277	26252.185875	24988.694625
16:32:09.351186	26253.233625	24986.551500
16:32:09.531307	26254.852875	24984.456000
16:32:09.709688	26256.472125	24981.693750
16:32:09.886923	26258.615250	24978.121875
16:32:10.061599	26260.758375	24973.311750
16:32:10.236470	26262.901500	24967.644375
16:32:10.416580	26266.187625	24960.691125
16:32:10.581094	26269.950000	24952.499625
16:32:10.744177	26273.760000	24944.117625
16:32:10.921611	26277.570000	24936.354750
16:32:11.098435	26280.284625	24930.068250
16:32:11.274822	26282.999250	24923.781750
16:32:11.441527	26286.237750	24916.923750
16:32:11.617405	26288.380875	24912.351750
16:32:11.793263	26288.904750	24912.875625
16:32:11.956961	26287.285500	24916.876125
16:32:12.130746	26285.142375	24922.638750
16:32:12.292965	26282.427750	24929.353875
16:32:12.455327	26279.189250	24938.402625
16:32:12.618196	26275.379250	24949.165875
16:32:12.780373	26271.569250	24959.357625
16:32:12.941513	26268.330750	24968.406375
16:32:13.104566	26265.092250	24978.264750
16:32:13.286319	26262.377625	24987.313500
16:32:13.449272	26259.663000	24996.314625
16:32:13.622936	26256.424500	25007.077875
16:32:13.799273	26254.281375	25016.698125
16:32:13.964575	26252.138250	25025.032500
16:32:14.130942	26249.995125	25032.652500
16:32:14.294662	26248.375875	25038.986625
16:32:14.479057	26247.328125	25041.748875
16:32:14.642168	26246.804250	25043.225250
16:32:14.819299	26246.804250	25042.558500
16:32:14.983293	26246.804250	25040.415375
16:32:15.149439	26247.328125	25037.700750
16:32:15.311409	26247.852000	25034.890875
16:32:15.486166	26247.852000	25032.747750
16:32:15.648507	26247.852000	25030.699875
16:32:15.811173	26247.852000	25027.937625
16:32:15.987576	26247.852000	25025.127750
16:32:16.162920	26247.852000	25020.841500
16:32:16.328756	26247.852000	25016.841000
16:32:16.491477	26247.852000	25012.459500
16:32:16.654794	26247.852000	25007.077875
16:32:16.818075	26247.852000	25000.696125
16:32:16.978901	26248.375875	24995.933625
16:32:17.143196	26248.899750	24991.028250
16:32:17.317958	26249.947500	24986.742000
16:32:17.483320	26250.995250	24982.693875
16:32:17.646210	26252.614500	24979.169625
16:32:17.819745	26254.233750	24975.550125
16:32:17.982850	26255.281500	24974.359500
16:32:18.146058	26256.948375	24972.835500
16:32:18.321515	26258.520000	24972.121125
16:32:18.483908	26260.139250	24971.644875
16:32:18.647169	26262.282375	24970.930500
16:32:18.820945	26264.425500	24970.597125
16:32:18.991319	26266.568625	24970.978125
16:32:19.154489	26268.711750	24971.263875
16:32:19.320019	26270.854875	24971.263875
16:32:19.485845	26272.474125	24970.930500
16:32:19.661186	26273.521875	24970.168500
16:32:19.835142	26274.045750	24969.501750
16:32:20.003483	26274.045750	24967.549125
16:32:20.179266	26273.521875	24965.263125
16:32:20.342125	26272.474125	24963.262875
16:32:20.531861	26270.854875	24961.119750
16:32:20.694315	26268.711750	24960.167250
16:32:20.871300	26265.997125	24960.167250
16:32:21.044738	26263.282500	24960.595875
16:32:21.207082	26260.567875	24961.929375
16:32:21.381457	26257.853250	24964.120125
16:32:21.549149	26255.138625	24966.072750
16:32:21.715048	26252.995500	24968.120625
16:32:21.876804	26251.376250	24970.263750
16:32:22.039435	26249.757000	24972.311625
16:32:22.204012	26249.233125	24972.692625
16:32:22.381838	26250.280875	24972.264000
16:32:22.546645	26251.900125	24971.740125
16:32:22.744494	26255.138625	24970.311375
16:32:22.905793	26259.472500	24968.977875
16:32:23.069066	26264.901750	24967.549125
16:32:23.230596	26270.902500	24965.501250
16:32:23.394684	26277.998625	24963.310500
16:32:23.556539	26285.666250	24961.929375
16:32:23.723001	26293.238625	24960.595875
16:32:23.903101	26301.430125	24959.214750
16:32:24.077858	26309.050125	24957.738375
16:32:24.242186	26317.241625	24956.452500
16:32:24.417517	26325.433125	24955.738125
16:32:24.592251	26334.148500	24955.071375
16:32:24.756074	26342.340000	24954.785625
16:32:24.917874	26350.531500	24954.785625
16:32:25.081808	26357.056125	24954.785625
16:32:25.257510	26363.580750	24954.785625
16:32:25.419415	26370.676875	24954.499875
16:32:25.584659	26378.296875	24953.785500
16:32:25.751889	26387.012250	24953.214000
16:32:25.926844	26396.299125	24952.404375
16:32:26.089530	26405.014500	24952.118625
16:32:26.252377	26412.110625	24952.118625
16:32:26.433179	26418.111375	24952.118625
16:32:26.595007	26419.159125	24952.118625
16:32:26.759894	26417.016000	24952.118625
16:32:26.937621	26413.777500	24952.118625
16:32:27.112892	26407.776750	24952.547250
16:32:27.290215	26400.156750	24953.166375
16:32:27.451729	26391.441375	24954.642750
16:32:27.614845	26381.630625	24955.785750
16:32:27.776721	26372.343750	24957.309750
16:32:27.944547	26363.056875	24958.690875
16:32:28.108455	26353.770000	24959.976750
16:32:28.288526	26343.959250	24961.405500
16:32:28.449781	26335.243875	24962.691375
16:32:28.612614	26327.052375	24963.120000
16:32:28.775424	26321.051625	24963.120000
16:32:28.936863	26316.146250	24962.739000
16:32:29.098041	26314.527000	24962.167500
16:32:29.276290	26314.574625	24960.691125
16:32:29.437126	26315.574750	24959.310000
16:32:29.599495	26318.813250	24957.309750
16:32:29.776926	26323.718625	24954.499875
16:32:29.938481	26329.147875	24951.023250
16:32:30.097328	26335.672500	24946.784625
16:32:30.273703	26342.197125	24941.926875
16:32:30.448433	26349.293250	24937.069125
16:32:30.630222	26357.484750	24932.306625
16:32:30.809939	26366.200125	24926.734500
16:32:30.973764	26374.963125	24921.067125
16:32:31.141579	26384.726250	24915.637875
16:32:31.316414	26395.108500	24910.542000
16:32:31.490956	26404.919250	24906.398625
16:32:31.668973	26414.206125	24902.350500
16:32:31.834766	26423.493000	24898.921500
16:32:31.996633	26432.779875	24896.111625
16:32:32.158432	26442.066750	24893.301750
16:32:32.322699	26451.353625	24889.920375
16:32:32.500874	26460.116625	24887.110500
16:32:32.675792	26468.784375	24884.253000
16:32:32.838072	26477.547375	24880.776375
16:32:33.033398	26485.691250	24877.347375
16:32:33.195671	26492.787375	24873.870750
16:32:33.359030	26499.883500	24871.156125
16:32:33.521621	26506.979625	24867.536625
16:32:33.684798	26513.504250	24864.202875
16:32:33.867523	26519.505000	24860.726250
16:32:34.042293	26526.029625	24857.059125
16:32:34.205217	26532.030375	24853.011000
16:32:34.379940	26538.031125	24848.772375
16:32:34.541386	26544.555750	24843.962250
16:32:34.708570	26550.556500	24837.675750
16:32:34.874786	26555.985750	24831.436875
16:32:35.054265	26561.462625	24823.674000
16:32:35.220040	26566.320375	24815.339625
16:32:35.396139	26570.654250	24808.291125
16:32:35.559517	26573.416500	24807.719625
16:32:35.723356	26575.512000	24808.338750
16:32:35.899096	26576.559750	24811.910625
16:32:36.061467	26577.083625	24815.244375
16:32:36.238764	26577.607500	24820.102125
16:32:36.429182	26577.607500	24824.531250
16:32:36.606350	26577.083625	24829.293750
16:32:36.770586	26575.464375	24834.008625
16:32:36.947418	26574.416625	24838.961625
16:32:37.114754	26573.368875	24841.676250
16:32:37.279565	26572.845000	24843.057375
16:32:37.456916	26572.845000	24843.009750
16:32:37.623129	26573.368875	24841.676250
16:32:37.783340	26574.464250	24838.961625
16:32:37.960518	26576.035875	24836.104125
16:32:38.137542	26577.083625	24832.627500
16:32:38.299246	26578.750500	24827.769750
16:32:38.463165	26580.322125	24821.578500
16:32:38.627053	26581.941375	24814.577625
16:32:38.805751	26582.989125	24806.814750
16:32:38.984606	26584.036875	24798.480375
16:32:39.163394	26584.560750	24789.336375
16:32:39.338185	26585.084625	24778.858875
16:32:39.509432	26585.608500	24768.333750
16:32:39.677872	26585.608500	24758.570625
16:32:39.843135	26585.608500	24749.045625
16:32:40.017993	26586.132375	24739.092000
16:32:40.209216	26586.656250	24729.995625
16:32:40.369063	26586.656250	24720.184875
16:32:40.531301	26586.656250	24708.993000
16:32:40.694585	26586.656250	24698.610750
16:32:40.869417	26586.656250	24688.895250
16:32:41.062026	26586.132375	24679.036875
16:32:41.236454	26585.608500	24671.464500
16:32:41.403818	26584.560750	24663.892125
16:32:41.579553	26583.513000	24656.081625
16:32:41.742380	26582.465250	24647.747250
16:32:41.907160	26581.417500	24640.936875
16:32:42.072999	26581.417500	24638.079375
16:32:42.233985	26581.941375	24636.745875
16:32:42.408661	26582.465250	24636.793500
16:32:42.573518	26584.084500	24638.793750
16:32:42.742230	26585.703750	24641.556000
16:32:42.907030	26587.894500	24644.365875
16:32:43.083352	26588.894625	24644.270625
16:32:43.247686	26589.418500	24642.937125
16:32:43.423391	26588.894625	24639.317625
16:32:43.584660	26587.846875	24633.888375
16:32:43.760019	26585.703750	24627.506625
16:32:43.928911	26582.989125	24619.934250
16:32:44.091737	26579.750625	24612.266625
16:32:44.270225	26576.512125	24605.218125
16:32:44.444801	26572.702125	24597.550500
16:32:44.617836	26569.463625	24590.549625
16:32:44.783390	26564.558250	24583.786875
16:32:44.950698	26559.129000	24576.071625
16:32:45.156536	26553.128250	24568.165875
16:32:45.330639	26547.127500	24561.307875
16:32:45.498176	26541.126750	24554.545125
16:32:45.673975	26534.602125	24547.496625
16:32:45.835569	26528.077500	24539.781375
16:32:46.009576	26521.552875	24532.018500
16:32:46.189364	26515.552125	24525.922500
16:32:46.363299	26508.456000	24518.874000
16:32:46.544049	26500.264500	24511.301625
16:32:46.737802	26492.644500	24503.681625
16:32:46.915655	26483.929125	24495.918750
16:32:47.079398	26475.737625	24489.013125
16:32:47.254197	26467.022250	24481.250250
16:32:47.434492	26458.306875	24473.677875
16:32:47.595867	26449.020000	24466.772250
16:32:47.773670	26440.304625	24460.485750
16:32:47.938961	26431.589250	24454.199250
16:32:48.117690	26422.873875	24448.579500
16:32:48.297054	26414.158500	24442.959750
16:32:48.477000	26405.443125	24437.435250
16:32:48.638684	26396.680125	24432.529875
16:32:48.814042	26389.107750	24428.243625
16:32:49.005199	26381.487750	24424.814625
16:32:49.167130	26374.391625	24421.480875
16:32:49.348914	26367.295500	24418.004250
16:32:49.516163	26360.770875	24414.480000
16:32:49.682498	26353.674750	24411.765375
16:32:49.849524	26346.054750	24408.955500
16:32:50.013225	26337.339375	24405.574125
16:32:50.179930	26327.528625	24402.097500
16:32:50.346713	26316.622500	24398.573250
16:32:50.538568	26305.192500	24394.953750
16:32:50.705559	26293.714875	24391.620000
16:32:50.867768	26282.284875	24388.095750
16:32:51.032454	26269.807125	24383.904750
16:32:51.196818	26257.948500	24380.428125
16:32:51.370018	26247.042375	24377.618250
16:32:51.533476	26236.136250	24374.236875
16:32:51.698269	26225.801625	24371.474625
16:32:51.861259	26217.086250	24368.760000
16:32:52.056367	26207.799375	24366.569250
16:32:52.247205	26199.084000	24364.378500
16:32:52.410572	26190.368625	24362.378250
16:32:52.573255	26181.081750	24360.997125
16:32:52.732480	26171.271000	24358.806375
16:32:52.899448	26161.507875	24356.853750
16:32:53.074629	26151.697125	24355.329750
16:32:53.236479	26140.791000	24353.234250
16:32:53.399282	26129.932500	24351.948375
16:32:53.575301	26118.978750	24350.376750
16:32:53.751956	26108.120250	24349.138500
16:32:53.917857	26097.166500	24347.090625
16:32:54.078120	26087.403375	24345.757125
16:32:54.240448	26078.688000	24344.423625
16:32:54.420337	26072.163375	24342.899625
16:32:54.599530	26065.638750	24341.566125
16:32:54.762421	26058.542625	24340.947000
16:32:54.925836	26050.922625	24340.232625
16:32:55.093010	26043.302625	24339.613500
16:32:55.271774	26036.206500	24339.232500
16:32:55.435181	26029.110375	24338.899125
16:32:55.614390	26022.585750	24338.565750
16:32:55.776279	26016.585000	24338.565750
16:32:55.937618	26010.584250	24338.565750
16:32:56.101876	26005.155000	24338.565750
16:32:56.266271	25999.725750	24338.565750
16:32:56.433032	25993.725000	24338.565750
16:32:56.600650	25987.200375	24338.565750
16:32:56.791580	25980.104250	24338.565750
16:32:56.966405	25972.484250	24338.184750
16:32:57.149167	25964.864250	24337.613250
16:32:57.329867	25957.244250	24336.946500
16:32:57.489466	25949.052750	24336.136875
16:32:57.680311	25939.765875	24335.470125
16:32:57.853756	25930.479000	24335.232000
16:32:58.018604	25920.668250	24334.993875
16:32:58.197987	25910.857500	24334.565250
16:32:58.363333	25901.570625	24334.327125
16:32:58.522919	25892.283750	24333.517500
16:32:58.688330	25885.187625	24332.946000
16:32:58.863570	25879.186875	24332.184000
16:32:59.025907	25874.853000	24331.517250
16:32:59.187769	25872.138375	24330.945750
16:32:59.377004	25868.899875	24330.564750
16:32:59.553453	25864.566000	24330.564750
16:32:59.718150	25858.565250	24330.850500
16:32:59.883412	25851.469125	24331.564875
16:33:00.046263	25843.849125	24332.184000
16:33:00.221636	25836.753000	24332.993625
16:33:00.401933	25830.752250	24333.612750
16:33:00.582249	25824.227625	24334.184250
16:33:00.758154	25817.703000	24334.946250
16:33:00.918821	25811.178375	24335.232000
16:33:01.097765	25804.653750	24335.565375
16:33:01.265015	25798.653000	24336.184500
16:33:01.428305	25791.556875	24336.898875
16:33:01.592034	25784.460750	24337.232250
16:33:01.770508	25777.317000	24337.232250
16:33:01.934714	25771.935375	24337.232250
16:33:02.112497	25766.506125	24337.232250
16:33:02.273316	25761.600750	24337.232250
16:33:02.434562	25754.504625	24337.660875
16:33:02.607478	25745.789250	24337.899000
16:33:02.786710	25737.597750	24337.899000
16:33:02.961730	25729.406250	24337.899000
16:33:03.127358	25723.405500	24337.899000
16:33:03.289162	25716.309375	24337.899000
16:33:03.451456	25708.689375	24337.899000
16:33:03.632768	25701.069375	24337.899000
16:33:03.807114	25693.449375	24337.899000
16:33:03.973493	25684.734000	24337.565625
16:33:04.151159	25674.351750	24336.898875
16:33:04.330895	25663.445625	24336.327375
16:33:04.511591	25651.968000	24335.613000
16:33:04.675588	25639.633125	24334.231875
16:33:04.838451	25626.679125	24333.422250
16:33:05.005893	25614.153750	24332.898375
16:33:05.169346	25602.247500	24332.184000
16:33:05.337689	25589.198250	24331.564875
16:33:05.514010	25577.196750	24330.850500
16:33:05.694293	25566.338250	24329.564625
16:33:05.855517	25557.051375	24328.802625
16:33:06.030252	25547.764500	24328.040625
16:33:06.197157	25537.953750	24327.564375
16:33:06.377686	25527.571500	24327.135750
16:33:06.541379	25516.093875	24327.135750
16:33:06.727111	25504.663875	24327.135750
16:33:06.891739	25494.281625	24327.469125
16:33:07.059972	25484.470875	24327.802500
16:33:07.223491	25475.184000	24328.040625
16:33:07.401243	25467.564000	24328.183500
16:33:07.579045	25462.658625	24327.516750
16:33:07.744322	25459.420125	24326.802375
16:33:07.918647	25461.039375	24325.278375
16:33:08.082016	25466.468625	24324.040125
16:33:08.257775	25474.088625	24322.516125
16:33:08.419559	25484.470875	24321.992250
16:33:08.597765	25497.043875	24321.277875
16:33:08.759744	25511.379000	24320.706375
16:33:08.923475	25526.809500	24320.325375
16:33:09.084284	25542.716250	24320.325375
16:33:09.282095	25558.861125	24320.325375
16:33:09.465906	25572.529500	24320.325375
16:33:09.628149	25583.959500	24320.611125
16:33:09.794538	25592.103375	24321.373125
16:33:09.973290	25598.628000	24322.039875
16:33:10.149057	25604.057250	24322.706625
16:33:10.327854	25605.676500	24323.325750
16:33:10.518067	25604.628750	24323.659125
16:33:10.693991	25601.390250	24324.040125
16:33:10.872182	25597.580250	24324.611625
16:33:11.047021	25592.674875	24324.992625
16:33:11.224842	25587.245625	24324.992625
16:33:11.387062	25581.244875	24324.611625
16:33:11.552552	25574.720250	24324.040125
16:33:11.720332	25567.624125	24322.611375
16:33:11.895138	25560.528000	24320.420625
16:33:12.056954	25553.431875	24317.801250
16:33:12.219694	25545.811875	24314.991375
16:33:12.383655	25539.811125	24312.276750
16:33:12.560674	25533.810375	24309.466875
16:33:12.723767	25527.809625	24305.990250
16:33:12.899026	25521.808875	24301.656375
16:33:13.061084	25515.808125	24297.608250
16:33:13.223625	25509.807375	24293.417250
16:33:13.387463	25504.902000	24289.988250
16:33:13.553186	25500.568125	24286.464000
16:33:13.717979	25497.853500	24286.130625
16:33:13.895200	25495.710375	24286.130625
16:33:14.069753	25492.995750	24285.654375
16:33:14.232394	25489.757250	24282.320625
16:33:14.425690	25485.947250	24278.177250
16:33:14.593521	25482.137250	24273.271875
16:33:14.755775	25477.803375	24267.747375
16:33:14.918547	25473.993375	24262.127625
16:33:15.092797	25470.754875	24257.793750
16:33:15.260780	25467.516375	24253.745625
16:33:15.423889	25464.801750	24250.269000
16:33:15.585709	25462.658625	24248.125875
16:33:15.759795	25461.039375	24246.030375
16:33:15.922151	25459.420125	24243.934875
16:33:16.096955	25457.277000	24241.125000
16:33:16.258894	25454.562375	24237.791250
16:33:16.419983	25451.323875	24232.790625
16:33:16.581496	25447.513875	24226.599375
16:33:16.765276	25443.180000	24218.979375
16:33:16.941505	25437.750750	24211.930875
16:33:17.148858	25432.321500	24203.548875
16:33:17.310244	25426.892250	24195.214500
16:33:17.471898	25421.463000	24186.022875
16:33:17.637234	25416.033750	24176.402625
16:33:17.815037	25411.128375	24167.163375
16:33:17.977410	25406.223000	24159.638625
16:33:18.152184	25401.317625	24151.113750
16:33:18.317972	25396.983750	24142.827000
16:33:18.493294	25393.173750	24135.016500
16:33:18.657616	25389.363750	24127.539375
16:33:18.822620	25386.125250	24119.824125
16:33:18.987890	25382.886750	24107.679750
16:33:19.153474	25379.648250	24094.725750
16:33:19.316275	25377.505125	24082.200375
16:33:19.477562	25375.885875	24071.389500
16:33:19.640073	25374.838125	24060.769125
16:33:19.816770	25374.314250	24051.148875
16:33:19.984036	25373.790375	24041.957250
16:33:20.146864	25373.790375	24031.622625
16:33:20.313570	25373.790375	24019.525875
16:33:20.489504	25374.314250	24007.857750
16:33:20.663781	25374.838125	23995.094250
16:33:20.829119	25375.885875	23982.759375
16:33:21.006344	25376.409750	23971.138875
16:33:21.171829	25376.933625	23958.232500
16:33:21.338957	25377.457500	23944.659375
16:33:21.505626	25377.981375	23931.467250
16:33:21.667752	25377.981375	23918.941875
16:33:21.843457	25377.457500	23905.940250
16:33:22.039167	25376.933625	23894.796000
16:33:22.206958	25376.409750	23884.461375
16:33:22.380060	25375.362000	23872.126500
16:33:22.555578	25374.314250	23859.839250
16:33:22.729309	25372.695000	23847.266250
16:33:22.896192	25371.075750	23833.978875
16:33:23.058171	25369.456500	23820.882000
16:33:23.239208	25367.837250	23808.166125
16:33:23.397945	25365.694125	23792.688000
16:33:23.575822	25363.551000	23777.876625
16:33:23.739682	25361.931750	23762.636625
16:33:23.921044	25361.931750	23748.206250
16:33:24.082806	25361.931750	23734.823625
16:33:24.250549	25361.931750	23721.298125
16:33:24.412756	25362.455625	23708.772750
16:33:24.588130	25362.455625	23703.486375
16:33:24.752869	25362.455625	23702.772000
16:33:24.931694	25362.503250	23708.439375
16:33:25.105972	25362.979500	23719.678875
16:33:25.272282	25364.027250	23733.871125
16:33:25.434908	25365.646500	23749.396875
16:33:25.610357	25367.789625	23763.827250
16:33:25.785621	25369.408875	23773.114125
16:33:25.963495	25371.028125	23781.400875
16:33:26.125700	25372.075875	23786.306250
16:33:26.290520	25372.075875	23786.353875
16:33:26.468856	25372.075875	23785.687125
16:33:26.630665	25371.552000	23782.115250
16:33:26.795597	25369.932750	23776.638375
16:33:26.969675	25367.789625	23770.256625
16:33:27.147960	25364.551125	23763.398625
16:33:27.329802	25360.741125	23755.683375
16:33:27.512543	25356.407250	23747.349000
16:33:27.675869	25352.073375	23740.348125
16:33:27.840204	25347.739500	23732.728125
16:33:28.017967	25344.501000	23725.679625
16:33:28.184737	25340.691000	23719.440750
16:33:28.359008	25336.357125	23712.392250
16:33:28.521023	25331.451750	23705.581875
16:33:28.697693	25326.546375	23697.819000
16:33:28.862989	25321.117125	23690.199000
16:33:29.038299	25315.687875	23681.007375
16:33:29.213533	25309.687125	23670.529875
16:33:29.405717	25303.162500	23659.385625
16:33:29.574863	25296.637875	23648.098500
16:33:29.736882	25289.494125	23635.239750
16:33:29.932752	25282.969500	23623.381125
16:33:30.111103	25276.492500	23610.712875
16:33:30.274227	25269.967875	23597.330250
16:33:30.449467	25262.871750	23584.709625
16:33:30.614901	25256.871000	23573.279625
16:33:30.794690	25251.441750	23563.802250
16:33:30.957505	25245.441000	23553.943875
16:33:31.121077	25238.916375	23543.466375
16:33:31.294961	25231.820250	23532.988875
16:33:31.455722	25224.724125	23521.511250
16:33:31.617568	25216.008750	23510.843250
16:33:31.799786	25205.626500	23500.080000
16:33:31.979131	25194.720375	23489.840625
16:33:32.145971	25183.195125	23480.220375
16:33:32.311593	25171.765125	23470.362000
16:33:32.492015	25160.335125	23461.265625
16:33:32.659324	25148.857500	23451.550125
16:33:32.821666	25136.951250	23441.739375
16:33:33.002433	25126.045125	23432.643000
16:33:33.182740	25114.567500	23423.499000
16:33:33.349026	25102.613625	23413.878750
16:33:33.532800	25091.231250	23403.401250
16:33:33.714096	25081.420500	23393.542875
16:33:33.875351	25072.086000	23383.779750
16:33:34.052717	25061.751375	23373.302250
16:33:34.213939	25052.464500	23362.777125
16:33:34.376928	25043.177625	23351.537625
16:33:34.539285	25033.366875	23340.298125
16:33:34.705047	25024.651500	23330.154000
16:33:34.881098	25016.460000	23320.295625
16:33:35.043739	25007.173125	23309.913375
16:33:35.206956	24998.457750	23298.483375
16:33:35.367836	24989.742375	23288.339250
16:33:35.530018	24980.979375	23278.433250
16:33:35.729871	24973.930875	23270.146500
16:33:35.907176	24967.406250	23262.478875
16:33:36.072539	24960.881625	23255.478000
16:33:36.234901	24953.785500	23247.858000
16:33:36.396634	24946.689375	23240.047500
16:33:36.560751	24939.593250	23231.808375
16:33:36.726200	24931.925625	23221.950000
16:33:36.892743	24924.353250	23211.472500
16:33:37.057830	24916.161750	23200.185375
16:33:37.233579	24908.541750	23189.136375
16:33:37.407878	24901.445625	23178.658875
16:33:37.575694	24893.825625	23167.419375
16:33:37.737623	24886.729500	23155.989375
16:33:37.916923	24881.300250	23149.464750
16:33:38.082115	24879.681000	23149.417125
16:33:38.260500	24879.681000	23151.560250
16:33:38.423732	24881.824125	23157.227625
16:33:38.598487	24886.158000	23164.895250
16:33:38.758725	24891.587250	23173.801125
16:33:38.920363	24898.683375	23184.850125
16:33:39.088307	24906.874875	23194.613250
16:33:39.265610	24915.590250	23205.138375
16:33:39.429367	24925.401000	23218.092375
16:33:39.603198	24935.783250	23230.903500
16:33:39.765957	24946.165500	23244.190875
16:33:39.929784	24955.976250	23257.049625
16:33:40.110491	24964.691625	23267.384250
16:33:40.271969	24971.216250	23274.289875
16:33:40.432288	24976.645500	23279.957250
16:33:40.597119	24980.455500	23281.957500
16:33:40.757848	24983.170125	23281.909875
16:33:40.932712	24984.789375	23280.481125
16:33:41.106431	24985.837125	23279.147625
16:33:41.283338	24986.361000	23277.052125
16:33:41.450042	24986.884875	23275.099500
16:33:41.611629	24987.408750	23273.623125
16:33:41.793663	24987.932625	23272.289625
16:33:41.954489	24988.456500	23270.956125
16:33:42.117807	24988.456500	23269.527375
16:33:42.282138	24987.932625	23266.812750
16:33:42.448013	24987.408750	23262.574125
16:33:42.609843	24986.884875	23259.859500
16:33:42.771672	24986.361000	23256.240000
16:33:42.934562	24985.837125	23252.906250
16:33:43.097354	24985.313250	23248.000875
16:33:43.263175	24984.265500	23242.476375
16:33:43.421443	24983.741625	23238.142500
16:33:43.602779	24983.217750	23235.332625
16:33:43.767548	24982.693875	23233.999125
16:33:43.962342	24982.170000	23235.427875
16:33:44.137136	24981.646125	23239.761750
16:33:44.298391	24982.170000	23245.857750
16:33:44.462772	24983.265375	23253.620625
16:33:44.624663	24984.884625	23262.002625
16:33:44.799376	24987.551625	23271.146625
16:33:44.989613	24991.361625	23281.576500
16:33:45.153040	24996.790875	23293.625625
16:33:45.328267	25004.982375	23307.484500
16:33:45.506365	25014.269250	23320.629000
16:33:45.666961	25024.127625	23332.773375
16:33:45.850134	25035.557625	23344.822500
16:33:46.027247	25047.606750	23355.966750
16:33:46.206503	25061.179875	23366.396625
16:33:46.385043	25075.324500	23376.826500
16:33:46.547411	25089.135750	23387.542125
16:33:46.725168	25103.185125	23396.971875
16:33:46.892978	25116.043875	23405.401500
16:33:47.053873	25129.902750	23414.640750
16:33:47.228601	25143.428250	23423.737125
16:33:47.408966	25154.334375	23430.642750
16:33:47.592246	25163.049750	23435.405250
16:33:47.755426	25170.669750	23439.643875
16:33:47.929609	25175.575125	23441.882250
16:33:48.098146	25178.289750	23443.834875
16:33:48.262488	25180.432875	23445.597000
16:33:48.436822	25179.385125	23445.073125
16:33:48.599541	25176.146625	23443.882500
16:33:48.777744	25171.765125	23441.739375
16:33:48.968717	25166.907375	23439.501000
16:33:49.181354	25161.954375	23437.548375
16:33:49.355604	25159.287375	23437.691250
16:33:49.519972	25161.430500	23438.929500
16:33:49.683297	25166.859750	23441.739375
16:33:49.843738	25173.955875	23445.978000
16:33:50.017991	25182.147375	23450.835750
16:33:50.196357	25191.434250	23457.741375
16:33:50.360046	25201.245000	23466.123375
16:33:50.532928	25211.055750	23475.267375
16:33:50.702726	25220.866500	23485.125750
16:33:50.867521	25231.248750	23497.079625
16:33:51.049280	25241.631000	23508.557250
16:33:51.225076	25250.917875	23520.701625
16:33:51.389338	25261.824000	23533.274625
16:33:51.551198	25273.254000	23545.704750
16:33:51.712992	25284.636375	23556.801375
16:33:51.893378	25294.971000	23564.897625
16:33:52.072244	25304.257875	23572.708125
16:33:52.251965	25311.354000	23578.327875
16:33:52.415802	25317.354750	23582.376000
16:33:52.606204	25326.641625	23589.329250
16:33:52.773778	25337.595375	23596.949250
16:33:52.956734	25350.120750	23605.236000
16:33:53.130933	25362.122250	23613.046500
16:33:53.310689	25374.028500	23620.618875
16:33:53.473753	25385.934750	23629.048500
16:33:53.635609	25398.888750	23638.049625
16:33:53.809369	25411.366500	23648.812875
16:33:53.986075	25424.463375	23660.528625
16:33:54.149328	25436.417250	23672.720625
16:33:54.316745	25447.180500	23684.674500
16:33:54.484516	25456.467375	23697.485625
16:33:54.661578	25465.182750	23711.487375
16:33:54.840296	25472.278875	23724.298500
16:33:55.015019	25478.279625	23736.633375
16:33:55.194260	25483.185000	23748.539625
16:33:55.356719	25488.090375	23762.065125
16:33:55.532522	25492.995750	23775.066750
16:33:55.696241	25497.948750	23788.830375
16:33:55.870806	25503.330375	23801.784375
16:33:56.046878	25509.331125	23816.310000
16:33:56.209416	25515.331875	23830.359375
16:33:56.373323	25521.332625	23844.170625
16:33:56.535157	25527.333375	23857.648500
16:33:56.698995	25532.238750	23870.888250
16:33:56.872850	25537.668000	23884.175625
16:33:57.049593	25542.001875	23897.272500
16:33:57.226415	25545.240375	23910.655125
16:33:57.390019	25547.955000	23924.418750
16:33:57.553060	25550.669625	23939.611125
16:33:57.727249	25552.288875	23955.375000
16:33:57.902626	25552.288875	23968.948125
16:33:58.066528	25552.288875	23982.187875
16:33:58.230200	25551.765000	23993.570250
16:33:58.391777	25550.145750	24004.190625
16:33:58.553863	25548.002625	24015.525375
16:33:58.716166	25544.192625	24027.145875
16:33:58.893586	25539.287250	24038.766375
16:33:59.069469	25533.858000	24051.958500
16:33:59.231671	25528.952625	24062.340750
16:33:59.400008	25525.142625	24071.389500
16:33:59.575356	25521.332625	24079.914375
16:33:59.740655	25518.094125	24084.724500
16:33:59.915539	25515.951000	24086.248500
16:34:00.108702	25513.807875	24086.153250
16:34:00.272499	25512.760125	24085.343625
16:34:00.437811	25511.712375	24084.105375
16:34:00.599281	25511.188500	24081.295500
16:34:00.775364	25510.140750	24078.390375
16:34:00.942147	25509.616875	24075.818625
16:34:01.117983	25509.093000	24074.247000
16:34:01.294565	25508.045250	24073.675500
16:34:01.457134	25506.426000	24073.723125
16:34:01.621559	25505.378250	24074.342250
16:34:01.783383	25504.330500	24075.866250
16:34:01.960954	25503.282750	24077.152125
16:34:02.126022	25502.235000	24077.866500
16:34:02.289802	25501.187250	24080.628750
16:34:02.455584	25499.568000	24084.010125
16:34:02.618676	25497.424875	24090.439500
16:34:02.794232	25495.281750	24097.440375
16:34:02.962127	25493.138625	24104.917500
16:34:03.123822	25490.424000	24112.632750
16:34:03.303162	25487.661750	24121.014750
16:34:03.465498	25484.994750	24129.349125
16:34:03.645296	25482.280125	24137.064375
16:34:03.839635	25480.137000	24143.350875
16:34:04.018911	25476.327000	24153.780750
16:34:04.184192	25472.517000	24166.115625
16:34:04.346431	25468.707000	24178.212375
16:34:04.511255	25464.897000	24189.928125
16:34:04.673645	25460.563125	24200.215125
16:34:04.843381	25455.657750	24211.692750
16:34:05.009792	25449.133125	24224.122875
16:34:05.187508	25442.037000	24235.791000
16:34:05.352349	25434.417000	24247.078125
16:34:05.513601	25426.225500	24256.603125
16:34:05.675982	25416.938625	24264.223125
16:34:05.840915	25406.032500	24272.652750
16:34:06.002018	25395.126375	24279.606000
16:34:06.165372	25383.220125	24285.940125
16:34:06.328654	25370.742375	24291.464625
16:34:06.494046	25358.264625	24294.988875
16:34:06.657273	25344.834375	24298.513125
16:34:06.822630	25331.308875	24302.751750
16:34:06.996905	25318.307250	24307.561875
16:34:07.163757	25305.305625	24313.038750
16:34:07.341995	25292.256375	24318.753750
16:34:07.504198	25279.778625	24324.230625
16:34:07.672074	25267.300875	24329.755125
16:34:07.840342	25255.299375	24335.374875
16:34:08.001258	25244.440875	24340.280250
16:34:08.194040	25233.582375	24345.138000
16:34:08.353239	25223.200125	24349.329000
16:34:08.530213	25211.770125	24353.520000
16:34:08.692647	25201.387875	24356.234625
16:34:08.875297	25191.005625	24358.996875
16:34:09.053995	25181.194875	24361.187625
16:34:09.220572	25170.812625	24362.425875
16:34:09.387644	25160.430375	24363.854625
16:34:09.548918	25149.524250	24364.188000
16:34:09.711247	25139.284875	24363.854625
16:34:09.887049	25128.378750	24361.854375
16:34:10.061242	25117.472625	24359.568375
16:34:10.236667	25107.661875	24357.520500
16:34:10.430289	25099.470375	24355.520250
16:34:10.607237	25091.278875	24353.329500
16:34:10.785053	25083.087375	24351.329250
16:34:10.963885	25075.419750	24349.852875
16:34:11.126186	25068.371250	24347.805000
16:34:11.301292	25061.275125	24345.519000
16:34:11.463268	25055.274375	24344.376000
16:34:11.628170	25052.559750	24342.994875
16:34:11.790250	25051.512000	24342.328125
16:34:11.967185	25051.512000	24341.566125
16:34:12.130983	25052.559750	24341.280375
16:34:12.296371	25054.702875	24341.280375
16:34:12.473152	25056.846000	24341.280375
16:34:12.637431	25059.560625	24341.280375
16:34:12.799828	25062.846750	24340.899375
16:34:12.978592	25066.609125	24340.613625
16:34:13.156486	25069.847625	24340.613625
16:34:13.336298	25073.705250	24340.232625
16:34:13.504004	25079.086875	24338.184750
16:34:13.678721	25085.087625	24335.898750
16:34:13.841938	25090.516875	24333.279375
16:34:14.004377	25095.946125	24329.802750
16:34:14.170970	25101.946875	24326.421375
16:34:14.362086	25107.376125	24323.468625
16:34:14.557687	25112.805375	24320.896875
16:34:14.720604	25117.758375	24318.039375
16:34:14.895865	25122.044625	24315.801000
16:34:15.064512	25126.378500	24314.658000
16:34:15.225912	25129.617000	24313.943625
16:34:15.399817	25132.331625	24313.181625
16:34:15.563607	25135.046250	24312.943500
16:34:15.739716	25136.665500	24312.943500
16:34:15.915077	25137.713250	24312.943500
16:34:16.109880	25138.761000	24313.276875
16:34:16.288192	25139.284875	24313.943625
16:34:16.451989	25139.284875	24315.229500
16:34:16.618293	25139.284875	24316.705875
16:34:16.785214	25139.284875	24318.134625
16:34:16.959881	25139.284875	24319.515750
16:34:17.127690	25139.284875	24320.087250
16:34:17.293051	25139.284875	24320.801625
16:34:17.454327	25139.808750	24321.516000
16:34:17.626173	25139.808750	24321.801750
16:34:17.799824	25139.808750	24321.801750
16:34:17.974118	25139.808750	24322.230375
16:34:18.141940	25139.808750	24322.801875
16:34:18.309244	25139.808750	24324.135375
16:34:18.470086	25139.808750	24325.611750
16:34:18.644955	25139.808750	24327.088125
16:34:18.817683	25139.808750	24328.421625
16:34:18.977950	25139.808750	24329.659875
16:34:19.144223	25139.808750	24331.088625
16:34:19.312032	25139.284875	24332.422125
16:34:19.476840	25139.284875	24333.136500
16:34:19.637649	25138.761000	24334.612875
16:34:19.802360	25138.761000	24335.898750
16:34:19.964250	25138.761000	24336.517875
16:34:20.139063	25138.761000	24337.279875
16:34:20.330561	25138.761000	24338.041875
16:34:20.492639	25138.761000	24338.518125
16:34:20.650907	25138.761000	24339.280125
16:34:20.829302	25138.761000	24339.565875
16:34:20.994048	25139.284875	24339.565875
16:34:21.157338	25139.808750	24339.565875
16:34:21.332591	25140.332625	24339.565875
16:34:21.498878	25140.856500	24339.565875
16:34:21.681263	25141.380375	24339.565875
16:34:21.840873	25141.380375	24339.946875
16:34:22.020972	25141.380375	24339.899250
16:34:22.181575	25141.380375	24339.280125
16:34:22.355585	25141.380375	24338.899125
16:34:22.528263	25141.380375	24338.899125
16:34:22.695108	25141.380375	24338.899125
16:34:22.869916	25141.380375	24339.280125
16:34:23.030843	25140.856500	24339.946875
16:34:23.204887	25140.332625	24340.232625
16:34:23.368326	25139.808750	24339.851625
16:34:23.548182	25139.808750	24339.137250
16:34:23.713322	25139.808750	24337.899000
16:34:23.880011	25139.284875	24337.184625
16:34:24.056499	25138.761000	24336.470250
16:34:24.234307	25138.761000	24335.803500
16:34:24.403098	25138.761000	24335.517750
16:34:24.571765	25138.761000	24335.184375
16:34:24.739612	25138.761000	24334.851000
16:34:24.910749	25138.761000	24334.851000
16:34:25.073429	25138.761000	24334.851000
16:34:25.250136	25139.284875	24334.851000
16:34:25.424896	25139.808750	24334.851000
16:34:25.586161	25140.332625	24334.470000
16:34:25.747537	25140.856500	24333.803250
16:34:25.913826	25141.380375	24332.469750
16:34:26.076156	25141.904250	24331.136250
16:34:26.243936	25142.428125	24328.993125
16:34:26.409773	25142.952000	24326.278500
16:34:26.585527	25143.523500	24322.039875
16:34:26.753575	25143.999750	24318.563250
16:34:26.920920	25144.523625	24313.753125
16:34:27.084104	25145.047500	24308.133375
16:34:27.245889	25145.571375	24301.894500
16:34:27.419706	25146.095250	24294.798375
16:34:27.595990	25147.143000	24286.368750
16:34:27.772243	25149.286125	24275.415000
16:34:27.950060	25152.524625	24262.556250
16:34:28.116290	25156.334625	24250.935750
16:34:28.293081	25160.144625	24240.458250
16:34:28.469611	25163.954625	24229.933125
16:34:28.644178	25168.288500	24220.170000
16:34:28.805046	25174.289250	24211.264125
16:34:28.967934	25180.290000	24202.834500
16:34:29.133569	25187.386125	24194.404875
16:34:29.300660	25194.482250	24186.737250
16:34:29.479305	25202.673750	24177.640875
16:34:29.647102	25211.960625	24168.496875
16:34:29.826120	25221.247500	24159.495750
16:34:29.997203	25231.629750	24149.589750
16:34:30.187955	25242.535875	24139.159875
16:34:30.352849	25254.489750	24127.825125
16:34:30.543108	25266.967500	24115.395000
16:34:30.717340	25279.969125	24100.917000
16:34:30.882237	25294.018500	24086.962875
16:34:31.045015	25308.401250	24072.389625
16:34:31.220337	25323.022125	24058.149750
16:34:31.385234	25337.881125	24043.624125
16:34:31.576938	25352.978250	24030.955875
16:34:31.751644	25367.408625	24019.764000
16:34:31.926532	25383.029625	24008.619750
16:34:32.088754	25397.745750	23998.951875
16:34:32.267001	25413.414375	23989.093500
16:34:32.433715	25429.083000	23980.092375
16:34:32.597624	25444.989750	23972.377125
16:34:32.788354	25460.563125	23964.661875
16:34:32.949660	25475.326875	23958.470625
16:34:33.113996	25490.852625	23952.136500
16:34:33.290910	25506.235500	23945.754750
16:34:33.485162	25521.380250	23939.611125
16:34:33.667448	25535.477250	23934.039000
16:34:33.831723	25549.955250	23927.704875
16:34:33.996560	25562.956875	23922.180375
16:34:34.176962	25576.577625	23916.513000
16:34:34.354733	25590.150750	23910.369375
16:34:34.530106	25603.533375	23903.225625
16:34:34.705478	25618.201875	23896.320000
16:34:34.882243	25632.679875	23888.604750
16:34:35.080845	25647.824625	23881.746750
16:34:35.258788	25661.778750	23875.412625
16:34:35.420929	25676.352000	23868.554625
16:34:35.596630	25684.448250	23865.649500
16:34:35.761524	25689.353625	23865.744750
16:34:35.922513	25690.401375	23867.078250
16:34:36.112292	25692.544500	23866.935375
16:34:36.274096	25696.354500	23865.792375
16:34:36.448940	25702.355250	23862.934875
16:34:36.624392	25710.546750	23859.363000
16:34:36.786110	25720.357500	23855.362500
16:34:36.960902	25730.739750	23851.790625
16:34:37.127723	25741.693500	23849.076000
16:34:37.318556	25752.552000	23847.599625
16:34:37.482264	25762.934250	23847.028125
16:34:37.679113	25773.840375	23847.123375
16:34:37.872309	25784.746500	23847.742500
16:34:38.037704	25796.224125	23849.076000
16:34:38.204994	25808.130375	23851.123875
16:34:38.370863	25819.608000	23853.267000
16:34:38.536549	25832.085750	23856.696000
16:34:38.699934	25843.992000	23860.220250
16:34:38.877706	25855.469625	23863.649250
16:34:39.046525	25866.375750	23867.173500
16:34:39.222784	25875.615000	23869.983375
16:34:39.384115	25884.901875	23874.126750
16:34:39.547414	25894.188750	23878.222500
16:34:39.725753	25904.047125	23882.556375
16:34:39.888029	25913.286375	23887.318875
16:34:40.055371	25922.001750	23892.843375
16:34:40.222192	25928.002500	23897.129625
16:34:40.400646	25931.812500	23899.320375
16:34:40.566715	25933.955625	23899.272750
16:34:40.732490	25933.431750	23897.844000
16:34:40.897415	25931.812500	23897.224875
16:34:41.059096	25930.193250	23896.843875
16:34:41.232333	25931.241000	23897.272500
16:34:41.393766	25935.051000	23897.891625
16:34:41.573485	25939.384875	23898.558375
16:34:41.737795	25944.814125	23900.606250
16:34:41.917099	25951.910250	23902.797000
16:34:42.080263	25960.101750	23905.511625
16:34:42.258807	25969.388625	23908.893000
16:34:42.420508	25979.199375	23913.798375
16:34:42.600387	25989.629250	23920.846875
16:34:42.763702	25999.963875	23928.371625
16:34:42.942071	26010.346125	23936.848875
16:34:43.112792	26020.156875	23946.659625
16:34:43.279200	26030.539125	23958.042000
16:34:43.439896	26039.826000	23969.900625
16:34:43.608545	26048.017500	23980.568625
16:34:43.786394	26056.209000	23991.808125
16:34:43.950788	26063.305125	24004.000125
16:34:44.133065	26070.401250	24015.382500
16:34:44.293798	26076.925875	24026.812500
16:34:44.471980	26082.926625	24039.099750
16:34:44.634923	26087.832000	24048.815250
16:34:44.796737	26092.737375	24060.912000
16:34:44.973594	26098.166625	24073.818375
16:34:45.143384	26103.072000	24086.296125
16:34:45.320880	26108.501250	24098.011875
16:34:45.484443	26113.930500	24111.489750
16:34:45.647813	26119.931250	24124.300875
16:34:45.838603	26125.932000	24137.302500
16:34:46.005542	26131.932750	24150.875625
16:34:46.170244	26137.933500	24164.401125
16:34:46.334051	26144.458125	24181.546125
16:34:46.508884	26150.458875	24195.786000
16:34:46.678278	26156.459625	24213.073875
16:34:46.854489	26161.888875	24227.790000
16:34:47.032394	26167.318125	24242.553750
16:34:47.208148	26172.223500	24256.507875
16:34:47.385431	26177.128875	24269.890500
16:34:47.561156	26181.462750	24283.558875
16:34:47.737495	26186.368125	24296.608125
16:34:47.900838	26190.702000	24309.847875
16:34:48.110955	26195.035875	24322.659000
16:34:48.272561	26198.845875	24336.136875
16:34:48.451670	26202.084375	24345.042750
16:34:48.616955	26205.322875	24357.187125
16:34:48.780389	26208.561375	24370.426875
16:34:48.943595	26211.799875	24384.142875
16:34:49.116934	26215.609875	24401.097375
16:34:49.283349	26219.419875	24416.004000
16:34:49.459481	26222.134500	24429.958125
16:34:49.633827	26224.849125	24441.435750
16:34:49.800054	26227.563750	24453.484875
16:34:49.974388	26230.802250	24466.915125
16:34:50.138266	26234.040750	24481.250250
16:34:50.316551	26237.279250	24495.490125
16:34:50.491956	26241.089250	24512.492250
16:34:50.657261	26244.899250	24528.970500
16:34:50.833125	26249.233125	24546.210750
16:34:50.997280	26253.043125	24562.927125
16:34:51.174639	26256.853125	24579.881625
16:34:51.350386	26260.663125	24597.264750
16:34:51.513737	26263.377750	24613.981125
16:34:51.676005	26266.140000	24630.792750
16:34:51.839280	26268.235500	24646.128000
16:34:52.005094	26269.854750	24661.272750
16:34:52.180895	26271.474000	24677.179500
16:34:52.347301	26272.521750	24692.895750
16:34:52.526057	26273.569500	24708.421500
16:34:52.706915	26274.093375	24723.899625
16:34:52.868116	26274.617250	24739.615875
16:34:53.034489	26275.141125	24754.141500
16:34:53.221145	26275.141125	24765.952500
16:34:53.387139	26275.141125	24774.144000
16:34:53.561453	26274.617250	24777.763500
16:34:53.727618	26274.617250	24780.430500
16:34:53.918820	26275.141125	24787.574250
16:34:54.085183	26276.188875	24795.765750
16:34:54.277527	26277.236625	24806.910000
16:34:54.445943	26279.379750	24819.054375
16:34:54.611965	26282.094375	24832.246500
16:34:54.787030	26284.809000	24846.105375
16:34:54.950237	26288.047500	24860.059500
16:34:55.112085	26291.857500	24872.061000
16:34:55.287383	26295.667500	24884.824500
16:34:55.465124	26298.906000	24896.921250
16:34:55.641488	26302.716000	24910.923000
16:34:55.804313	26306.526000	24923.210250
16:34:55.967167	26310.336000	24937.259625
16:34:56.130040	26313.574500	24948.927750
16:34:56.305369	26314.622250	24950.308875
16:34:56.474060	26315.146125	24948.927750
16:34:56.636482	26313.526875	24943.355625
16:34:56.817338	26310.812250	24933.640125
16:34:56.996337	26307.573750	24922.495875
16:34:57.173447	26303.239875	24907.922625
16:34:57.352782	26298.334500	24894.254250
16:34:57.528501	26293.429125	24878.490375
16:34:57.694307	26288.523750	24861.916875
16:34:57.860106	26283.618375	24844.914750
16:34:58.033400	26279.808375	24827.817375
16:34:58.196016	26276.569875	24812.434500
16:34:58.360799	26273.807625	24796.670625
16:34:58.525944	26271.712125	24784.288125
16:34:58.694328	26269.569000	24775.858500
16:34:58.873058	26267.425875	24768.190875
16:34:59.034299	26265.806625	24763.380750
16:34:59.215724	26264.187375	24761.190000
16:34:59.378971	26262.568125	24761.285250
16:34:59.552447	26260.948875	24762.761625
16:34:59.731985	26259.329625	24766.047750
16:34:59.908944	26257.710375	24771.096000
16:35:00.069733	26256.091125	24775.763250
16:35:00.237579	26254.471875	24781.383000
16:35:00.415231	26252.852625	24787.002750
16:35:00.609190	26251.804875	24793.241625
16:35:00.787562	26250.185625	24798.766125
16:35:00.964954	26248.566375	24805.052625
16:35:01.128622	26246.375625	24812.101125
16:35:01.289929	26243.184750	24820.387875
16:35:01.456240	26240.470125	24828.817500
16:35:01.630356	26237.755500	24837.294750
16:35:01.810982	26234.993250	24845.629125
16:35:01.972639	26231.802375	24853.915875
16:35:02.134946	26227.992375	24863.012250
16:35:02.326746	26223.087000	24871.537125
16:35:02.492076	26217.657750	24880.490625
16:35:02.670355	26211.133125	24890.301375
16:35:02.833683	26203.513125	24899.302500
16:35:03.014611	26195.893125	24907.017750
16:35:03.223230	26188.273125	24914.066250
16:35:03.399115	26181.748500	24919.019250
16:35:03.574850	26175.747750	24923.210250
16:35:03.752073	26169.747000	24927.210750
16:35:03.930025	26162.603250	24932.163750
16:35:04.096348	26153.935500	24936.973875
16:35:04.259099	26143.553250	24941.784000
16:35:04.435839	26132.647125	24945.975000
16:35:04.611728	26121.741000	24949.546875
16:35:04.786516	26109.739500	24953.833125
16:35:04.978361	26097.785625	24956.500125
16:35:05.152561	26086.260375	24957.928875
16:35:05.319925	26074.306500	24959.167125
16:35:05.481211	26062.352625	24959.548125
16:35:05.655686	26049.351000	24959.548125
16:35:05.818472	26035.015875	24959.548125
16:35:05.980799	26019.966375	24959.548125
16:35:06.159519	26005.917000	24959.119500
16:35:06.322778	25991.677125	24958.881375
16:35:06.497599	25977.627750	24958.548000
16:35:06.672330	25966.150125	24957.786000
16:35:06.847761	25954.148625	24957.071625
16:35:07.011974	25942.194750	24956.547750
16:35:07.177787	25929.240750	24955.928625
16:35:07.344705	25915.715250	24955.214250
16:35:07.522827	25901.094375	24954.499875
16:35:07.687189	25886.187750	24953.928375
16:35:07.854994	25870.709625	24953.214000
16:35:08.019842	25855.898250	24952.499625
16:35:08.183525	25840.801125	24951.166125
16:35:08.356958	25827.228000	24949.689750
16:35:08.524246	25818.036375	24948.451500
16:35:08.685518	25812.035625	24947.356125
16:35:08.848350	25813.083375	24947.356125
16:35:09.023775	25820.179500	24946.879875
16:35:09.184384	25829.990250	24946.403625
16:35:09.349318	25840.372500	24945.736875
16:35:09.525809	25851.231000	24944.974875
16:35:09.705351	25862.137125	24944.689125
16:35:09.867744	25871.947875	24944.689125
16:35:10.028585	25879.044000	24945.070125
16:35:10.208298	25883.949375	24945.641625
16:35:10.374106	25884.997125	24947.070375
16:35:10.541759	25882.854000	24949.118250
16:35:10.705760	25876.329375	24952.642500
16:35:10.880545	25868.709375	24956.214375
16:35:11.061922	25859.994000	24959.595750
16:35:11.224168	25850.183250	24963.739125
16:35:11.404026	25840.372500	24967.930125
16:35:11.580195	25831.085625	24972.216375
16:35:11.755931	25820.703375	24977.788500
16:35:11.938297	25810.321125	24983.979750
16:35:12.133061	25800.510375	24989.599500
16:35:12.294819	25790.699625	24995.124000
16:35:12.459766	25780.269750	25001.505750
16:35:12.620590	25770.506625	25006.220625
16:35:12.804339	25761.791250	25010.840250
16:35:12.966624	25759.076625	25010.506875
16:35:13.134454	25763.982000	25004.982375
16:35:13.309273	25770.506625	24997.933875
16:35:13.477609	25777.602750	24991.028250
16:35:13.653368	25786.889625	24984.027375
16:35:13.815245	25797.795750	24977.121750
16:35:13.978475	25810.225875	24969.406500
16:35:14.142979	25824.751500	24962.548500
16:35:14.305144	25838.753250	24958.309875
16:35:14.481409	25853.374125	24954.071250
16:35:14.658217	25866.375750	24951.975750
16:35:14.825022	25875.662625	24950.737500
16:35:14.999341	25883.854125	24949.213500
16:35:15.190076	25889.854875	24948.927750
16:35:15.353941	25893.664875	24948.927750
16:35:15.533238	25895.284125	24948.594375
16:35:15.699137	25894.760250	24947.927625
16:35:15.866404	25893.141000	24947.308500
16:35:16.040194	25889.331000	24945.784500
16:35:16.205512	25883.330250	24943.784250
16:35:16.367358	25876.186500	24941.022000
16:35:16.558186	25868.042625	24938.116875
16:35:16.719419	25861.518000	24935.545125
16:35:16.883342	25854.993375	24932.735250
16:35:17.058204	25846.801875	24929.877750
16:35:17.225482	25838.610375	24927.210750
16:35:17.407835	25829.895000	24923.781750
16:35:17.575059	25821.179625	24920.305125
16:35:17.740905	25812.464250	24916.161750
16:35:17.916206	25804.844250	24911.827875
16:35:18.080929	25797.224250	24907.684500
16:35:18.272823	25790.699625	24904.065000
16:35:18.434596	25785.270375	24900.731250
16:35:18.601531	25780.936500	24898.016625
16:35:18.766757	25776.602625	24895.206750
16:35:18.930513	25772.268750	24892.396875
16:35:19.104907	25767.363375	24888.777375
16:35:19.282588	25761.934125	24885.443625
16:35:19.445465	25755.933375	24881.300250
16:35:19.609844	25749.361125	24877.061625
16:35:19.774142	25742.312625	24872.251500
16:35:19.952941	25734.645000	24867.393750
16:35:20.117777	25727.596500	24861.869250
16:35:20.282644	25719.405000	24855.535125
16:35:20.458097	25710.689625	24847.819875
16:35:20.625766	25703.069625	24840.961875
16:35:20.806959	25695.449625	24834.008625
16:35:20.971087	25687.829625	24827.674500
16:35:21.132604	25680.733500	24822.150000
16:35:21.311971	25673.637375	24815.815875
16:35:21.476185	25666.017375	24808.862625
16:35:21.655971	25658.921250	24801.909375
16:35:21.817819	25655.063625	24799.099500
16:35:21.982005	25651.872750	24798.432750
16:35:22.145467	25651.348875	24799.766250
16:35:22.308284	25654.587375	24805.433625
16:35:22.470152	25659.492750	24813.006000
16:35:22.633527	25667.684250	24823.912125
16:35:22.807887	25677.495000	24836.294625
16:35:22.974075	25688.448750	24849.629625
16:35:23.151460	25699.307250	24863.155125
16:35:23.316869	25709.689500	24877.871250
16:35:23.494480	25720.595625	24892.492125
16:35:23.670386	25731.549375	24908.875125
16:35:23.831252	25741.884000	24924.448500
16:35:24.004411	25752.266250	24941.974500
16:35:24.171972	25763.172375	24959.024250
16:35:24.347614	25775.173875	24977.121750
16:35:24.522815	25788.747000	24995.266875
16:35:24.684274	25802.701125	25012.459500
16:35:24.861147	25817.798250	25028.747250
16:35:25.025156	25834.419375	25045.225500
16:35:25.200542	25851.612000	25060.656000
16:35:25.375340	25867.137750	25074.610125
16:35:25.550131	25881.806250	25086.754500
16:35:25.724446	25896.379500	25099.565625
16:35:25.889242	25910.905125	25112.614875
16:35:26.053618	25924.859250	25125.902250
16:35:26.217497	25937.813250	25138.951500
16:35:26.380232	25951.672125	25153.524750
16:35:26.559011	25965.150000	25170.812625
16:35:26.736767	25977.151500	25189.005375
16:35:26.898571	25986.438375	25205.817000
16:35:27.061479	25995.725250	25221.866625
16:35:27.228180	26003.345250	25236.916125
16:35:27.402974	26010.441375	25252.108500
16:35:27.582234	26016.442125	25265.443500
16:35:27.746147	26021.347500	25278.349875
16:35:27.909046	26025.681375	25288.827375
16:35:28.070598	26028.919875	25298.066625
16:35:28.232085	26031.063000	25304.353125
16:35:28.396892	26032.682250	25309.163250
16:35:28.570057	26033.206125	25312.020750
16:35:28.749991	26033.730000	25313.306625
16:35:28.925479	26033.206125	25313.640000
16:35:29.104704	26032.682250	25313.306625
16:35:29.272876	26031.634500	25312.687500
16:35:29.438673	26030.015250	25311.258750
16:35:29.612488	26028.396000	25310.449125
16:35:29.790578	26026.776750	25310.258625
16:35:29.953542	26025.729000	25310.258625
16:35:30.120221	26024.681250	25309.925250
16:35:30.299659	26023.633500	25309.258500
16:35:30.461408	26022.585750	25308.925125
16:35:30.625817	26022.061875	25308.591750
16:35:30.790502	26021.014125	25308.258375
16:35:30.952377	26019.966375	25307.925000
16:35:31.114750	26018.918625	25306.591500
16:35:31.295966	26017.870875	25304.496000
16:35:31.459484	26016.823125	25303.067250
16:35:31.641058	26015.775375	25301.686125
16:35:31.817028	26014.727625	25300.924125
16:35:31.995719	26014.156125	25300.305000
16:35:32.158681	26013.679875	25299.304875
16:35:32.336373	26013.108375	25298.923875
16:35:32.499781	26012.632125	25298.304750
16:35:32.679046	26012.108250	25297.638000
16:35:32.844901	26011.584375	25297.018875
16:35:33.008641	26011.060500	25296.304500
16:35:33.184444	26010.536625	25294.828125
16:35:33.345212	26010.012750	25294.304250
16:35:33.506476	26008.965000	25292.732625
16:35:33.680982	26008.441125	25291.351500
16:35:33.843120	26007.917250	25290.875250
16:35:34.010899	26007.393375	25290.160875
16:35:34.186331	26006.869500	25288.589250
16:35:34.379071	26006.345625	25285.969875
16:35:34.557481	26005.821750	25282.445625
16:35:34.721117	26005.821750	25279.064250
16:35:34.894373	26005.821750	25274.063625
16:35:35.056227	26006.345625	25268.634375
16:35:35.221024	26007.393375	25263.062250
16:35:35.394823	26008.441125	25256.585250
16:35:35.557120	26010.584250	25251.251250
16:35:35.718941	26013.298875	25245.631500
16:35:35.886462	26016.537375	25240.107000
16:35:36.063036	26019.775875	25235.154000
16:35:36.237784	26023.585875	25232.391750
16:35:36.400117	26027.919750	25229.677125
16:35:36.564642	26031.729750	25226.248125
16:35:36.743213	26035.539750	25224.152625
16:35:36.919082	26039.349750	25223.343000
16:35:37.094795	26043.683625	25223.104875
16:35:37.257560	26048.017500	25223.438250
16:35:37.422394	26052.922875	25224.771750
16:35:37.587303	26058.352125	25226.914875
16:35:37.751458	26062.686000	25228.962750
16:35:37.914998	26065.924500	25231.153500
16:35:38.093675	26069.163000	25233.201375
16:35:38.255467	26073.496875	25235.249250
16:35:38.422079	26078.926125	25238.773500
16:35:38.584019	26084.403000	25242.250125
16:35:38.748862	26090.880000	25247.107875
16:35:38.929632	26097.452250	25252.727625
16:35:39.108825	26104.500750	25258.252125
16:35:39.271087	26110.501500	25262.395500
16:35:39.435001	26115.406875	25265.919750
16:35:39.612868	26119.740750	25270.206000
16:35:39.778753	26122.979250	25273.539750
16:35:39.953869	26126.217750	25277.159250
16:35:40.132609	26129.456250	25280.493000
16:35:40.326448	26132.694750	25284.779250
16:35:40.493736	26135.409375	25288.160625
16:35:40.655987	26136.457125	25288.208250
16:35:40.831393	26135.933250	25287.446250
16:35:41.010176	26135.409375	25286.827125
16:35:41.173008	26134.885500	25286.827125
16:35:41.349771	26135.409375	25287.589125
16:35:41.511528	26137.028625	25289.017875
16:35:41.688497	26139.171750	25290.399000
16:35:41.849710	26142.410250	25293.018375
16:35:42.010959	26145.648750	25295.875875
16:35:42.189311	26148.887250	25299.304875
16:35:42.354746	26152.697250	25302.876750
16:35:42.518811	26157.031125	25305.543750
16:35:42.685781	26160.841125	25308.258375
16:35:42.862302	26164.079625	25311.211125
16:35:43.027227	26167.318125	25313.163750
16:35:43.204148	26170.556625	25315.306875
16:35:43.381676	26173.271250	25316.735625
16:35:43.544885	26175.414375	25317.973875
16:35:43.710861	26177.557500	25320.117000
16:35:43.889900	26179.700625	25322.307750
16:35:44.054659	26181.843750	25324.260375
16:35:44.233559	26184.606000	25327.117875
16:35:44.408261	26187.273000	25329.880125
16:35:44.570501	26189.987625	25332.594750
16:35:44.733929	26192.702250	25336.023750
16:35:44.914646	26195.940750	25339.500375
16:35:45.092017	26199.179250	25342.977000
16:35:45.259754	26202.417750	25347.215625
16:35:45.422129	26206.751625	25351.454250
16:35:45.613336	26211.085500	25356.312000
16:35:45.787712	26214.324000	25359.883875
16:35:45.952637	26216.467125	25362.455625
16:35:46.115244	26218.610250	25365.265500
16:35:46.277079	26221.372500	25368.123000
16:35:46.440539	26224.563375	25372.218750
16:35:46.634178	26227.801875	25377.028875
16:35:46.796963	26230.516500	25380.553125
16:35:46.959387	26233.231125	25383.982125
16:35:47.134240	26235.374250	25386.839625
16:35:47.297576	26237.517375	25388.173125
16:35:47.472871	26239.136625	25389.030375
16:35:47.638632	26240.184375	25389.459000
16:35:47.816486	26241.232125	25389.459000
16:35:47.993972	26240.708250	25387.363500
16:35:48.169088	26236.898250	25381.077000
16:35:48.329603	26230.373625	25372.742625
16:35:48.509140	26222.753625	25363.646250
16:35:48.686944	26213.466750	25353.835500
16:35:48.849675	26203.036875	25344.834375
16:35:49.028020	26192.702250	25335.738000
16:35:49.190822	26181.796125	25325.784375
16:35:49.352096	26170.985250	25316.783250
16:35:49.516942	26161.126875	25309.115625
16:35:49.680327	26150.268375	25300.828875
16:35:49.845207	26137.790625	25291.018125
16:35:50.009466	26124.836625	25279.588125
16:35:50.176833	26111.835000	25267.158000
16:35:50.370527	26099.881125	25254.870750
16:35:50.546807	26087.879625	25240.488000
16:35:50.713029	26076.449625	25225.533750
16:35:50.885959	26064.972000	25210.055625
16:35:51.061749	26053.542000	25195.291875
16:35:51.243556	26042.635875	25180.099500
16:35:51.410944	26031.729750	25166.859750
16:35:51.585639	26019.728250	25153.810500
16:35:51.749957	26007.774375	25141.999500
16:35:51.955773	25995.296625	25130.950500
16:35:52.131378	25982.723625	25121.235000
16:35:52.308772	25970.198250	25110.757500
16:35:52.471660	25957.815750	25101.042000
16:35:52.647018	25945.385625	25091.231250
16:35:52.838809	25933.384125	25082.182500
16:35:53.016027	25921.335000	25072.371750
16:35:53.198710	25909.381125	25061.084625
16:35:53.364699	25898.427375	25048.940250
16:35:53.532954	25889.235750	25038.415125
16:35:53.697942	25880.520375	25026.270750
16:35:53.860588	25872.328875	25014.888375
16:35:54.041081	25865.185125	25005.077625
16:35:54.207682	25858.136625	24995.457375
16:35:54.370037	25851.612000	24984.694125
16:35:54.533308	25845.611250	24975.264375
16:35:54.710703	25839.086625	24964.644000
16:35:54.874022	25833.085875	24954.976125
16:35:55.039340	25828.180500	24946.641750
16:35:55.201969	25823.846625	24939.593250
16:35:55.365071	25821.703500	24935.449875
16:35:55.528855	25820.655750	24935.402250
16:35:55.690774	25820.131875	24936.069000
16:35:55.874487	25820.655750	24937.402500
16:35:56.038287	25821.703500	24938.831250
16:35:56.202925	25823.322750	24940.879125
16:35:56.393932	25825.465875	24943.879500
16:35:56.568680	25827.609000	24945.879750
16:35:56.746921	25829.228250	24947.308500
16:35:56.913288	25830.847500	24948.499125
16:35:57.095014	25832.466750	24950.594625
16:35:57.259872	25834.609875	24952.737750
16:35:57.437672	25836.229125	24954.880875
16:35:57.599509	25837.848375	24956.881125
16:35:57.763362	25838.896125	24959.024250
16:35:57.936217	25839.943875	24961.215000
16:35:58.099455	25840.467750	24962.453250
16:35:58.263276	25840.991625	24963.882000
16:35:58.438652	25842.039375	24965.406000
16:35:58.616983	25843.658625	24967.358625
16:35:58.791229	25845.801750	24969.644625
16:35:58.958004	25847.944875	24971.502000
16:35:59.138145	25850.659500	24973.597500
16:35:59.300622	25853.898000	24975.026250
16:35:59.463331	25857.708000	24977.074125
16:35:59.639227	25862.613375	24979.264875
16:35:59.803033	25868.042625	24980.646000
16:35:59.967860	25873.471875	24981.217500
16:36:00.133103	25878.377250	24981.931875
16:36:00.295589	25883.282625	24982.598625
16:36:00.473346	25887.616500	24983.217750
16:36:00.648052	25891.426500	24983.598750
16:36:00.825968	25895.236500	24983.598750
16:36:01.002143	25899.570375	24983.598750
16:36:01.162236	25903.380375	24983.979750
16:36:01.340720	25906.095000	24984.598875
16:36:01.505543	25908.809625	24985.218000
16:36:01.671110	25910.428875	24986.646750
16:36:01.835661	25912.048125	24987.265875
16:36:02.011566	25913.667375	24988.123125
16:36:02.176342	25914.715125	24988.313625
16:36:02.338201	25915.762875	24988.599375
16:36:02.497971	25916.810625	24989.409000
16:36:02.673251	25917.334500	24990.075750
16:36:02.840812	25917.334500	24990.599625
16:36:03.003911	25917.334500	24991.266375
16:36:03.164640	25917.334500	24991.933125
16:36:03.327504	25917.334500	24992.647500
16:36:03.495277	25916.810625	24993.409500
16:36:03.657642	25916.286750	24994.028625
16:36:03.820951	25915.762875	24994.600125
16:36:03.986216	25915.239000	24995.314500
16:36:04.166558	25914.715125	24996.076500
16:36:04.331060	25914.191250	24996.600375
16:36:04.505606	25913.667375	24997.362375
16:36:04.683560	25913.143500	24998.648250
16:36:04.845233	25912.619625	25000.172250
16:36:05.020078	25912.095750	25001.505750
16:36:05.185266	25912.095750	25002.791625
16:36:05.350117	25912.095750	25004.220375
16:36:05.511048	25911.524250	25005.553875
16:36:05.690244	25911.048000	25006.268250
16:36:05.857050	25911.048000	25006.887375
16:36:06.019810	25911.048000	25007.268375
16:36:06.196626	25910.524125	25007.649375
16:36:06.380304	25910.000250	25007.935125
16:36:06.544735	25909.476375	25007.935125
16:36:06.718874	25908.952500	25007.935125
16:36:06.894747	25907.904750	25007.935125
16:36:07.068580	25906.857000	25007.506500
16:36:07.241879	25905.237750	25007.268375
16:36:07.406204	25903.618500	25006.982625
16:36:07.571246	25902.570750	25006.268250
16:36:07.734320	25902.046875	25005.649125
16:36:07.899695	25902.046875	25005.268125
16:36:08.061345	25902.046875	25005.268125
16:36:08.236436	25901.523000	25005.268125
16:36:08.414090	25900.999125	25005.268125
16:36:08.589999	25899.951375	25005.744375
16:36:08.752544	25898.332125	25006.982625
16:36:08.934499	25896.189000	25009.078125
16:36:09.097313	25894.569750	25010.459250
16:36:09.271661	25892.950500	25011.983250
16:36:09.446911	25891.331250	25013.364375
16:36:09.626896	25889.712000	25014.555000
16:36:09.789034	25888.664250	25014.936000
16:36:09.951345	25887.616500	25014.936000
16:36:10.129188	25886.568750	25015.221750
16:36:10.291773	25884.949500	25015.936125
16:36:10.454155	25883.330250	25016.555250
16:36:10.617972	25881.711000	25017.317250
16:36:10.781275	25879.567875	25018.603125
16:36:10.963183	25877.424750	25019.984250
16:36:11.140133	25875.805500	25020.793875
16:36:11.315170	25874.186250	25021.508250
16:36:11.479606	25872.043125	25022.032125
16:36:11.658034	25870.423875	25022.698875
16:36:11.833218	25868.804625	25023.460875
16:36:12.010068	25867.756875	25023.699000
16:36:12.172271	25866.137625	25023.699000
16:36:12.349018	25865.089875	25023.984750
16:36:12.510465	25864.042125	25024.746750
16:36:12.672281	25862.994375	25025.413500
16:36:12.849203	25861.375125	25026.080250
16:36:13.012877	25860.327375	25026.651750
16:36:13.173674	25860.327375	25027.318500
16:36:13.349048	25860.851250	25027.699500
16:36:13.512138	25861.899000	25027.699500
16:36:13.676607	25862.946750	25027.699500
16:36:13.838467	25863.994500	25027.699500
16:36:14.000559	25865.042250	25027.699500
16:36:14.175242	25866.090000	25027.699500
16:36:14.350426	25867.137750	25027.699500
16:36:14.526744	25868.185500	25027.699500
16:36:14.691189	25869.233250	25027.366125
16:36:14.869522	25870.281000	25026.699375
16:36:15.044195	25871.328750	25025.937375
16:36:15.204993	25872.376500	25025.413500
16:36:15.368359	25873.424250	25025.032500
16:36:15.550150	25873.948125	25025.032500
16:36:15.711088	25874.995875	25025.032500
16:36:15.885195	25876.043625	25025.032500
16:36:16.050621	25877.662875	25025.032500
16:36:16.225394	25879.806000	25025.032500
16:36:16.405267	25881.996750	25024.651500
16:36:16.569500	25884.092250	25024.080000
16:36:16.732862	25886.283000	25023.365625
16:36:16.913034	25888.378500	25022.603625
16:36:17.107598	25890.521625	25022.079750
16:36:17.282679	25892.140875	25021.174875
16:36:17.444473	25894.284000	25019.269875
16:36:17.606932	25895.331750	25017.222000
16:36:17.772687	25896.379500	25015.793250
16:36:17.950068	25897.427250	25014.412125
16:36:18.144297	25899.570375	25013.078625
16:36:18.305581	25901.713500	25011.554625
16:36:18.499960	25903.856625	25010.316375
16:36:18.662853	25907.095125	25008.887625
16:36:18.840263	25911.429000	25006.744500
16:36:19.008854	25916.334375	25004.744250
16:36:19.185180	25920.668250	25003.267875
16:36:19.349507	25925.573625	25002.648750
16:36:19.512307	25931.050500	25001.982000
16:36:19.675670	25936.432125	25001.648625
16:36:19.843969	25941.861375	25001.648625
16:36:20.020178	25947.290625	25001.648625
16:36:20.185086	25953.291375	25001.648625
16:36:20.359371	25959.816000	25002.124875
16:36:20.520803	25967.436000	25002.315375
16:36:20.683834	25975.627500	25002.648750
16:36:20.857797	25983.819000	25003.506000
16:36:21.035135	25992.010500	25004.744250
16:36:21.210396	26000.725875	25006.125375
16:36:21.404076	26009.488875	25007.458875
16:36:21.582625	26018.156625	25008.792375
16:36:21.747679	26026.872000	25010.221125
16:36:21.915564	26036.158875	25011.507000
16:36:22.076272	26044.874250	25013.031000
16:36:22.255657	26053.065750	25014.459750
16:36:22.418935	26060.685750	25015.698000
16:36:22.585092	26068.877250	25017.126750
16:36:22.746067	26075.401875	25018.460250
16:36:22.911894	26082.498000	25019.889000
16:36:23.075109	26089.594125	25021.222500
16:36:23.238938	26095.023375	25022.651250
16:36:23.401388	26099.928750	25023.984750
16:36:23.576156	26104.262625	25025.508750
16:36:23.753407	26108.596500	25026.127875
16:36:23.929563	26113.501875	25026.889875
16:36:24.092558	26118.931125	25028.128125
16:36:24.283838	26124.360375	25029.699750
16:36:24.459418	26129.265750	25030.938000
16:36:24.621020	26133.075750	25032.271500
16:36:24.784288	26136.885750	25032.938250
16:36:24.961185	26140.171875	25033.652625
16:36:25.128575	26144.458125	25034.271750
16:36:25.304718	26150.982750	25035.700500
16:36:25.480077	26158.078875	25037.938875
16:36:25.660384	26166.270375	25040.558250
16:36:25.833983	26174.461875	25043.415750
16:36:25.998360	26183.748750	25046.654250
16:36:26.162133	26193.083250	25050.273750
16:36:26.330002	26202.322500	25053.607500
16:36:26.491167	26211.609375	25057.179375
16:36:26.650890	26220.324750	25060.560750
16:36:26.813348	26229.040125	25064.894625
16:36:26.978490	26237.755500	25068.990375
16:36:27.142888	26245.994625	25073.276625
16:36:27.321515	26254.138500	25078.086750
16:36:27.495934	26261.234625	25083.039750
16:36:27.675764	26267.806875	25087.849875
16:36:27.841953	26273.760000	25092.612375
16:36:28.017853	26279.760750	25097.565375
16:36:28.195549	26285.190000	25103.851875
16:36:28.370370	26290.095375	25110.186000
16:36:28.537195	26295.000750	25116.377250
16:36:28.717003	26299.906125	25122.663750
16:36:28.891716	26304.240000	25129.093125
16:36:29.070695	26309.193000	25135.903500
16:36:29.234383	26314.574625	25143.571125
16:36:29.396620	26321.146875	25152.715125
16:36:29.559437	26327.623875	25162.383000
16:36:29.724267	26334.148500	25173.860625
16:36:29.886617	26341.244625	25184.814375
16:36:30.063506	26348.340750	25195.958625
16:36:30.238641	26354.865375	25208.150625
16:36:30.405996	26361.390000	25219.628250
16:36:30.581346	26367.914625	25236.868500
16:36:30.747060	26373.915375	25251.870375
16:36:30.926900	26380.440000	25268.062875
16:36:31.088707	26385.869250	25283.779125
16:36:31.254115	26390.774625	25299.304875
16:36:31.417883	26395.108500	25315.068750
16:36:31.594139	26398.347000	25325.641500
16:36:31.769495	26401.061625	25334.737875
16:36:31.943734	26403.204750	25346.072625
16:36:32.109618	26405.347875	25360.645875
16:36:32.285866	26406.967125	25374.838125
16:36:32.448152	26408.014875	25388.268375
16:36:32.614504	26409.634125	25400.031750
16:36:32.782332	26410.681875	25407.032625
16:36:32.943165	26411.205750	25413.938250
16:36:33.117960	26412.253500	25420.986750
16:36:33.281470	26412.777375	25429.368750
16:36:33.443509	26413.301250	25442.846625
16:36:33.620284	26414.349000	25455.895875
16:36:33.782502	26414.872875	25466.706750
16:36:33.949838	26414.872875	25478.327250
16:36:34.114750	26415.396750	25490.424000
16:36:34.279538	26415.920625	25502.616000
16:36:34.442551	26415.920625	25515.617625
16:36:34.617171	26416.444500	25528.238250
16:36:34.794967	26415.920625	25540.001625
16:36:34.969832	26415.920625	25554.479625
16:36:35.134090	26416.968375	25571.196000
16:36:35.295923	26418.016125	25588.007625
16:36:35.456293	26418.016125	25598.294625
16:36:35.646512	26418.540000	25608.248250
16:36:35.813404	26419.063875	25618.582875
16:36:35.978758	26419.587750	25629.203250
16:36:36.143966	26420.111625	25640.395125
16:36:36.308310	26421.159375	25652.349000
16:36:36.483213	26422.207125	25664.874375
16:36:36.658470	26422.731000	25675.828125
16:36:36.836776	26423.254875	25686.305625
16:36:37.012425	26423.254875	25697.545125
16:36:37.186794	26423.254875	25708.737000
16:36:37.361098	26423.254875	25719.166875
16:36:37.533416	26423.254875	25729.692000
16:36:37.695246	26423.254875	25741.122000
16:36:37.871870	26423.254875	25751.170875
16:36:38.049853	26422.731000	25760.838750
16:36:38.212626	26422.207125	25770.649500
16:36:38.376021	26422.207125	25784.984625
16:36:38.540814	26422.207125	25796.843250
16:36:38.733629	26421.683250	25805.463375
16:36:38.929462	26421.159375	25813.797750
16:36:39.104235	26421.159375	25824.894375
16:36:39.268529	26421.159375	25839.562875
16:36:39.436986	26421.159375	25851.516750
16:36:39.613736	26421.159375	25862.470500
16:36:39.812361	26420.635500	25872.948000
16:36:39.975312	26420.111625	25882.758750
16:36:40.153121	26419.587750	25897.808250
16:36:40.327959	26419.063875	25912.524375
16:36:40.504825	26419.063875	25927.288125
16:36:40.702480	26419.063875	25941.432750
16:36:40.878423	26418.540000	25956.053625
16:36:41.059185	26418.016125	25969.817250
16:36:41.247037	26418.016125	25981.533000
16:36:41.411644	26418.016125	25995.630000
16:36:41.576576	26418.016125	26010.584250
16:36:41.754884	26416.968375	26024.728875
16:36:41.929670	26415.920625	26039.159250
16:36:42.096939	26414.301375	26050.827375
16:36:42.259799	26412.682125	26062.971750
16:36:42.451600	26411.062875	26073.782625
16:36:42.634507	26409.443625	26084.069625
16:36:42.796180	26407.776750	26095.690125
16:36:42.958534	26405.681250	26106.262875
16:36:43.123777	26403.538125	26116.835625
16:36:43.285639	26401.395000	26128.122750
16:36:43.479425	26399.251875	26138.457375
16:36:43.640686	26397.108750	26149.077750
16:36:43.818600	26394.965625	26160.603000
16:36:43.980235	26392.822500	26175.795375
16:36:44.143172	26390.679375	26190.321000
16:36:44.325353	26388.536250	26201.655750
16:36:44.486653	26386.393125	26212.276125
16:36:44.651297	26384.250000	26224.087125
16:36:44.828266	26382.106875	26236.755375
16:36:44.990087	26379.916125	26252.662125
16:36:45.154351	26377.820625	26268.997500
16:36:45.332567	26375.677500	26285.475750
16:36:45.506378	26374.058250	26301.573000
16:36:45.680946	26371.915125	26317.146375
16:36:45.848496	26369.772000	26331.433875
16:36:46.023296	26367.628875	26344.673625
16:36:46.196511	26366.009625	26356.198875
16:36:46.361048	26363.866500	26370.343500
16:36:46.527134	26361.723375	26381.344875
16:36:46.688986	26359.580250	26393.822625
16:36:46.852376	26357.437125	26404.014375
16:36:47.011868	26355.294000	26415.015750
16:36:47.177882	26353.150875	26424.255000
16:36:47.354303	26351.007750	26433.351375
16:36:47.514996	26348.864625	26442.352500
16:36:47.677388	26346.721500	26451.448875
16:36:47.839171	26344.578375	26460.545250
16:36:48.001080	26342.435250	26469.641625
16:36:48.162808	26340.292125	26478.738000
16:36:48.324781	26338.101375	26487.977250
16:36:48.485929	26336.005875	26497.597500
16:36:48.650651	26333.862750	26506.646250
16:36:48.812891	26331.719625	26517.647625
16:36:48.978467	26329.576500	26527.506000
16:36:49.158754	26327.957250	26538.745500
16:36:49.349474	26325.814125	26550.794625
16:36:49.523296	26323.671000	26562.843750
16:36:49.703963	26321.527875	26573.654625
16:36:49.864817	26319.908625	26583.417750
16:36:50.030577	26318.289375	26593.942875
16:36:50.212843	26316.670125	26602.991625
16:36:50.375273	26315.050875	26606.563500
16:36:50.537088	26313.431625	26605.849125
16:36:50.698240	26312.383875	26603.706000
16:36:50.876670	26311.336125	26601.991500
16:36:51.038960	26310.288375	26602.372500
16:36:51.202372	26309.240625	26603.658375
16:36:51.377580	26308.192875	26608.611375
16:36:51.571869	26307.669000	26614.850250
16:36:51.741576	26307.145125	26621.851125
16:36:51.904948	26306.621250	26630.137875
16:36:52.067370	26306.621250	26639.234250
16:36:52.245085	26307.145125	26648.330625
16:36:52.419883	26308.192875	26658.236625
16:36:52.582192	26310.336000	26669.761875
16:36:52.765557	26313.574500	26680.429875
16:36:52.938808	26317.908375	26691.097875
16:36:53.104276	26322.813750	26703.004125
16:36:53.286916	26327.719125	26713.815000
16:36:53.463196	26333.148375	26723.578125
16:36:53.654500	26338.053750	26732.150625
16:36:53.815767	26343.483000	26740.342125
16:36:53.979132	26348.912250	26747.343000
16:36:54.143947	26353.817625	26753.581875
16:36:54.306772	26359.246875	26759.916000
16:36:54.470613	26364.152250	26764.726125
16:36:54.650889	26367.962250	26768.202750
16:36:54.825669	26371.772250	26771.774625
16:36:55.003515	26372.820000	26772.489000
16:36:55.166719	26370.105375	26770.345875
16:36:55.330540	26366.866875	26766.869250
16:36:55.495423	26363.628375	26763.392625
16:36:55.669148	26358.723000	26756.915625
16:36:55.845570	26352.722250	26748.676500
16:36:56.007242	26346.721500	26740.389750
16:36:56.182596	26341.292250	26733.293625
16:36:56.363319	26336.386875	26725.768875
16:36:56.526170	26330.957625	26716.624875
16:36:56.701041	26324.956875	26706.099750
16:36:56.875856	26319.527625	26694.812625
16:36:57.040538	26314.098375	26682.858750
16:36:57.205964	26309.193000	26670.476250
16:36:57.381129	26305.383000	26656.236375
16:36:57.541618	26302.096875	26639.901000
16:36:57.703540	26299.429875	26623.041750
16:36:57.879793	26297.810625	26605.611000
16:36:58.054043	26297.810625	26587.799250
16:36:58.234352	26298.334500	26570.320875
16:36:58.397163	26300.477625	26553.985500
16:36:58.572907	26303.716125	26539.269375
16:36:58.749708	26308.050000	26526.315375
16:36:58.915191	26312.955375	26510.837250
16:36:59.090148	26318.956125	26496.025875
16:36:59.271204	26324.956875	26480.547750
16:36:59.464939	26330.433750	26467.308000
16:36:59.629741	26335.291500	26454.449250
16:36:59.809458	26339.673000	26443.114500
16:36:59.975249	26342.863875	26436.256500
16:37:00.153551	26345.578500	26432.065500
16:37:00.317025	26347.721625	26428.493625
16:37:00.491303	26349.340875	26426.302875
16:37:00.659568	26350.388625	26425.112250
16:37:00.821008	26351.436375	26424.016875
16:37:00.983201	26351.960250	26424.397875
16:37:01.165026	26351.436375	26425.683750
16:37:01.328851	26350.912500	26427.160125
16:37:01.505544	26350.388625	26429.303250
16:37:01.688757	26349.864750	26430.589125
16:37:01.851265	26348.817000	26433.303750
16:37:02.024924	26347.769250	26436.208875
16:37:02.202729	26347.245375	26436.161250
16:37:02.365063	26347.769250	26434.732500
16:37:02.525979	26349.388500	26429.827125
16:37:02.707384	26351.007750	26424.350250
16:37:02.867028	26353.150875	26416.539750
16:37:03.041643	26354.770125	26406.062250
16:37:03.207699	26356.389375	26394.870375
16:37:03.382311	26358.008625	26381.106750
16:37:03.561258	26359.056375	26369.391000
16:37:03.727468	26359.580250	26355.103500
16:37:03.889310	26360.104125	26340.339750
16:37:04.072097	26360.628000	26327.004750
16:37:04.233505	26361.675750	26312.002875
16:37:04.408357	26362.723500	26297.524875
16:37:04.575688	26364.342750	26281.570500
16:37:04.755559	26365.962000	26265.949500
16:37:04.921874	26368.105125	26249.899875
16:37:05.083018	26370.819750	26235.660000
16:37:05.266358	26374.629750	26222.706000
16:37:05.444210	26379.582750	26208.942375
16:37:05.608961	26384.964375	26195.321625
16:37:05.770823	26390.393625	26182.986750
16:37:05.947612	26396.442000	26171.413875
16:37:06.111536	26402.919000	26159.983875
16:37:06.293268	26410.539000	26149.077750
16:37:06.465086	26419.254375	26139.267000
16:37:06.623923	26428.541250	26128.599000
16:37:06.785687	26438.352000	26117.597625
16:37:06.980301	26447.067375	26107.120125
16:37:07.156689	26455.782750	26096.642625
16:37:07.334136	26465.593500	26086.212750
16:37:07.509356	26475.404250	26075.687625
16:37:07.672650	26486.310375	26066.067375
16:37:07.841117	26498.264250	26057.685375
16:37:08.008443	26510.789625	26049.351000
16:37:08.172275	26522.267250	26042.302500
16:37:08.334095	26532.649500	26036.778000
16:37:08.511328	26543.508000	26031.205875
16:37:08.672481	26555.223750	26026.252875
16:37:08.864486	26567.082375	26022.585750
16:37:09.026952	26579.560125	26019.347250
16:37:09.205155	26592.037875	26017.299375
16:37:09.371577	26602.944000	26015.870625
16:37:09.535231	26614.421625	26015.537250
16:37:09.700897	26625.804000	26015.775375
16:37:09.864853	26636.233875	26016.537375
16:37:10.025812	26646.473250	26017.823250
16:37:10.190328	26656.284000	26019.299625
16:37:10.353826	26666.142375	26022.109500
16:37:10.512636	26675.905500	26025.586125
16:37:10.677339	26685.716250	26028.919875
16:37:10.840277	26694.431625	26033.158500
16:37:11.002137	26703.147000	26037.301875
16:37:11.167299	26711.338500	26041.588125
16:37:11.328765	26717.339250	26044.350375
16:37:11.519476	26722.244625	26047.207875
[truncated: 232 more rows]
