# Supplementary material for: An epifluorescence microscope design for naturalistic behavior and cellular activity in freely moving Caenorhabditis elegans
Source: Nat Commun. 2026 May 19;17:4411. doi: 10.1038/s41467-026-72709-w (PMC13187321; doi:10.1038/s41467-026-72709-w)
Supplement: Supplementary file 8 — Source data [file 41467_2026_72709_MOESM8_ESM.zip › fig4 AWC/MMH214/BLUE_15.csv]

timestamp	X	Y
16:43:28.224405	25820.989125	24696.277125
16:43:28.399751	25824.799125	24689.085750
16:43:28.564462	25829.704500	24680.751375
16:43:28.754811	25835.705250	24671.512125
16:43:28.919173	25842.229875	24662.606250
16:43:29.097993	25849.326000	24654.129000
16:43:29.263966	25857.517500	24645.794625
16:43:29.425076	25866.232875	24636.650625
16:43:29.591487	25876.615125	24628.316250
16:43:29.759225	25886.997375	24620.648625
16:43:29.921090	25898.427375	24612.219000
16:43:30.083978	25910.286000	24606.027750
16:43:30.247337	25921.144500	24602.551125
16:43:30.412647	25933.146000	24598.979250
16:43:30.573987	25945.052250	24596.883750
16:43:30.751297	25957.434750	24595.455000
16:43:30.915074	25970.722125	24594.502500
16:43:31.073894	25985.152500	24594.883500
16:43:31.239727	25999.154250	24596.217000
16:43:31.407000	26012.679750	24598.979250
16:43:31.567721	26025.109875	24603.217875
16:43:31.734104	26037.587625	24607.980375
16:43:31.896976	26050.398750	24615.076500
16:43:32.059262	26062.781250	24623.268000
16:43:32.222835	26075.116125	24633.983625
16:43:32.398496	26086.450875	24645.889875
16:43:32.564240	26095.166250	24659.224875
16:43:32.724950	26104.453125	24672.369375
16:43:32.914712	26112.073125	24686.609250
16:43:33.095003	26118.073875	24701.420625
16:43:33.258387	26122.979250	24716.089125
16:43:33.433232	26127.313125	24729.233625
16:43:33.600845	26129.456250	24742.568625
16:43:33.764662	26130.504000	24756.332250
16:43:33.929488	26130.504000	24770.810250
16:43:34.103717	26128.884750	24785.955000
16:43:34.265576	26123.979375	24801.099750
16:43:34.430020	26117.978625	24817.292250
16:43:34.595821	26110.358625	24833.532375
16:43:34.773665	26101.071750	24848.724750
16:43:34.949885	26091.261000	24864.012375
16:43:35.126266	26079.783375	24879.157125
16:43:35.301069	26065.781625	24893.635125
16:43:35.461854	26049.970125	24906.636750
16:43:35.621616	26033.872875	24919.257375
16:43:35.795434	26015.442000	24928.449000
16:43:35.976167	25996.582500	24935.307000
16:43:36.156024	25978.580250	24939.450375
16:43:36.319791	25960.292250	24942.212625
16:43:36.479489	25943.433000	24943.689000
16:43:36.653947	25927.288125	24943.546125
16:43:36.815815	25911.714750	24942.307875
16:43:36.980073	25894.284000	24938.783625
16:43:37.170439	25874.186250	24934.449750
16:43:37.345243	25852.707375	24929.639625
16:43:37.552560	25829.037750	24924.734250
16:43:37.714724	25809.035250	24920.638500
16:43:37.877319	25783.841625	24917.161875
16:43:38.040023	25759.552875	24913.732875
16:43:38.204727	25733.692500	24910.256250
16:43:38.368984	25707.022500	24907.494000
16:43:38.549313	25678.780875	24904.017375
16:43:38.728611	25651.253625	24900.493125
16:43:38.891922	25624.583625	24895.730625
16:43:39.058721	25597.723125	24888.729750
16:43:39.226540	25571.291250	24881.062125
16:43:39.402566	25545.192750	24872.489625
16:43:39.565589	25521.427875	24864.298125
16:43:39.725984	25499.329875	24855.058875
16:43:39.901330	25476.850875	24846.676875
16:43:40.064059	25456.134000	24839.152125
16:43:40.228443	25433.702625	24830.151000
16:43:40.389331	25409.937750	24821.769000
16:43:40.554104	25385.791875	24814.768125
16:43:40.718385	25361.693625	24807.719625
16:43:40.884197	25337.023875	24803.623875
16:43:41.046881	25312.878000	24800.861625
16:43:41.222588	25288.065375	24798.480375
16:43:41.390836	25263.157500	24797.670750
16:43:41.554343	25239.106875	24798.004125
16:43:41.714695	25214.722875	24798.718500
16:43:41.880441	25188.433875	24800.052000
16:43:42.054639	25162.097250	24800.766375
16:43:42.230039	25135.189125	24800.671125
16:43:42.394919	25109.424000	24800.099625
16:43:42.556054	25082.611125	24797.337375
16:43:42.730888	25054.941000	24794.384625
16:43:42.910186	25027.413750	24790.336500
16:43:43.072559	25003.982250	24785.383500
16:43:43.234919	24978.979125	24779.097000
16:43:43.398687	24955.595250	24772.953375
16:43:43.561459	24932.640000	24767.333625
16:43:43.725276	24909.303750	24760.999500
16:43:43.901131	24884.110125	24754.522500
16:43:44.075938	24860.011875	24749.807625
16:43:44.240849	24836.389875	24746.426250
16:43:44.404541	24811.958250	24745.092750
16:43:44.563316	24788.717250	24744.283125
16:43:44.738125	24764.047500	24744.045000
16:43:44.932051	24739.615875	24744.426000
16:43:45.095861	24717.756000	24745.045125
16:43:45.257599	24692.848125	24745.664250
16:43:45.423425	24667.368750	24745.711875
16:43:45.587188	24642.318000	24744.283125
16:43:45.771939	24615.886125	24742.140000
16:43:45.951944	24590.454375	24739.520625
16:43:46.130609	24563.879625	24733.948500
16:43:46.294411	24539.209875	24727.614375
16:43:46.458222	24514.540125	24720.661125
16:43:46.621938	24490.346625	24713.707875
16:43:46.788293	24466.486500	24706.802250
16:43:46.969976	24440.769000	24700.515750
16:43:47.134247	24417.004125	24694.181625
16:43:47.296211	24392.239125	24690.038250
16:43:47.463943	24368.950500	24687.228375
16:43:47.637742	24346.233375	24685.037625
16:43:47.799507	24326.373750	24684.085125
16:43:47.962639	24306.657000	24684.513750
16:43:48.126184	24284.987625	24685.037625
16:43:48.288412	24264.889875	24685.704375
16:43:48.455325	24250.554750	24685.228125
16:43:48.622901	24237.267375	24684.466125
16:43:48.799461	24226.551750	24683.656500
16:43:48.959686	24228.171000	24680.275125
16:43:49.123826	24232.504875	24676.131750
16:43:49.286353	24241.791750	24672.655125
16:43:49.461594	24255.222000	24669.083250
16:43:49.625430	24270.747750	24666.416250
16:43:49.790267	24284.701875	24665.082750
16:43:49.956075	24295.512750	24664.416000
16:43:50.121692	24304.228125	24663.796875
16:43:50.284185	24308.038125	24662.225250
16:43:50.459914	24306.990375	24660.891750
16:43:50.623814	24304.275750	24658.891500
16:43:50.786220	24298.846500	24656.034000
16:43:50.949859	24292.321875	24653.367000
16:43:51.126127	24285.225750	24650.509500
16:43:51.287949	24276.510375	24647.080500
16:43:51.448843	24267.223500	24643.651500
16:43:51.613134	24257.412750	24640.127250
16:43:51.794870	24248.697375	24636.650625
16:43:51.957141	24239.982000	24632.507250
16:43:52.119007	24231.790500	24627.554250
16:43:52.286408	24224.694375	24622.077375
16:43:52.451166	24217.550625	24614.314500
16:43:52.611008	24210.502125	24605.361000
16:43:52.771555	24203.977500	24596.026500
16:43:52.947087	24197.452875	24585.596625
16:43:53.108890	24190.880625	24574.166625
16:43:53.275199	24184.927500	24563.498625
16:43:53.468777	24177.831375	24551.592375
16:43:53.632631	24170.735250	24539.400375
16:43:53.796674	24163.115250	24522.398250
16:43:53.960004	24155.495250	24505.158000
16:43:54.124389	24148.399125	24487.727250
16:43:54.292045	24141.874500	24469.629750
16:43:54.456869	24136.969125	24449.960625
16:43:54.632822	24132.635250	24427.862625
16:43:54.811941	24129.920625	24406.955250
16:43:54.990313	24129.396750	24385.666875
16:43:55.167565	24129.396750	24364.378500
16:43:55.331998	24129.920625	24343.423500
16:43:55.509219	24132.063750	24322.230375
16:43:55.688682	24134.778375	24301.465875
16:43:55.862767	24138.016875	24280.749000
16:43:56.038597	24141.826875	24259.555875
16:43:56.201445	24145.636875	24237.981750
16:43:56.358817	24149.113500	24211.645125
16:43:56.532130	24153.066375	24179.926875
16:43:56.695429	24153.018750	24153.637875
16:43:56.857818	24151.447125	24127.110750
16:43:57.025130	24150.589875	24096.202125
16:43:57.189272	24143.255625	24050.148750
16:43:57.353605	24130.206375	24007.048125
16:43:57.529496	24113.490000	23957.232375
16:43:57.699192	24096.440250	23908.512000
16:43:57.862057	24081.867000	23865.649500
16:43:58.032654	24065.436375	23816.738625
16:43:58.215141	24051.720375	23767.399125
16:43:58.399450	24033.480000	23714.154375
16:43:58.562758	24016.573125	23666.910375
16:43:58.731005	24000.571125	23625.857625
16:43:58.895373	23988.664875	23591.710500
16:43:59.057383	23972.853375	23552.943750
16:43:59.227507	23967.424125	23532.941250
16:43:59.389315	23985.616875	23546.895375
16:43:59.564154	24007.905375	23558.754000
16:43:59.731934	24026.050500	23567.136000
16:43:59.893760	24040.052250	23565.659625
16:44:00.054056	24048.672375	23557.372875
16:44:00.215422	24056.292375	23545.704750
16:44:00.393394	24061.197750	23528.416875
16:44:00.554414	24064.483875	23509.795500
16:44:00.714708	24067.674750	23490.269250
16:44:00.878705	24071.484750	23470.695375
16:44:01.041432	24075.294750	23450.788125
16:44:01.203631	24079.628625	23433.405000
16:44:01.367976	24084.534000	23417.069625
16:44:01.548258	24089.963250	23400.067500
16:44:01.724521	24095.392500	23382.779625
16:44:01.891289	24101.393250	23366.777625
16:44:02.072468	24108.489375	23348.870625
16:44:02.236359	24115.585500	23330.677875
16:44:02.401737	24122.110125	23312.247000
16:44:02.566716	24128.110875	23292.863625
16:44:02.746276	24134.111625	23273.242125
16:44:02.911279	24139.017000	23253.715875
16:44:03.086334	24143.922375	23229.284250
16:44:03.252629	24148.827750	23206.519500
16:44:03.418025	24153.733125	23184.802500
16:44:03.592738	24159.162375	23162.895000
16:44:03.753142	24165.687000	23141.130375
16:44:03.920301	24172.783125	23119.508625
16:44:04.097675	24180.403125	23096.886750
16:44:04.262424	24189.118500	23075.550750
16:44:04.437130	24198.929250	23053.167000
16:44:04.611465	24209.311500	23031.831000
16:44:04.773272	24220.217625	23012.447625
16:44:04.939622	24232.695375	22989.825750
16:44:05.100879	24246.078000	22966.441875
16:44:05.266145	24258.508125	22943.677125
16:44:05.428133	24270.700125	22921.007625
16:44:05.604942	24282.558750	22898.195250
16:44:05.766703	24290.178750	22886.860500
16:44:05.941567	24296.179500	22883.431500
16:44:06.124005	24297.798750	22890.194250
16:44:06.288488	24297.798750	22898.814375
16:44:06.452596	24297.798750	22907.005875
16:44:06.630639	24298.846500	22910.530125
16:44:06.805966	24301.561125	22909.815750
16:44:06.980786	24304.799625	22906.243875
16:44:07.156083	24308.609625	22901.433750
16:44:07.333627	24312.419625	22895.861625
16:44:07.495698	24317.325000	22889.718000
16:44:07.661311	24322.230375	22883.383875
16:44:07.828309	24327.135750	22877.145000
16:44:08.005549	24332.041125	22871.572875
16:44:08.169991	24336.422625	22867.286625
16:44:08.349800	24341.280375	22862.476500
16:44:08.525023	24346.185750	22858.190250
16:44:08.690842	24351.615000	22854.856500
16:44:08.867091	24357.044250	22851.999000
16:44:09.032969	24362.473500	22849.951125
16:44:09.211174	24368.998125	22847.760375
16:44:09.388919	24375.522750	22845.712500
16:44:09.553740	24383.714250	22843.712250
16:44:09.732289	24391.905750	22841.616750
16:44:09.910813	24400.097250	22839.521250
16:44:10.077124	24408.288750	22836.711375
16:44:10.239506	24417.623250	22833.234750
16:44:10.403079	24427.386375	22829.758125
16:44:10.569222	24439.292625	22825.614750
16:44:10.745493	24452.294250	22821.471375
16:44:10.912015	24466.581750	22817.185125
16:44:11.091599	24484.345875	22813.708500
16:44:11.253417	24500.919375	22810.279500
16:44:11.429242	24520.159875	22808.088750
16:44:11.590930	24537.781125	22808.136375
16:44:11.751882	24556.926375	22808.803125
16:44:11.913950	24575.690625	22809.517500
16:44:12.078496	24594.597750	22812.184500
16:44:12.242274	24613.790625	22815.708750
16:44:12.405991	24633.745500	22819.947375
16:44:12.581914	24652.747875	22824.948000
16:44:12.747180	24669.797625	22830.329625
16:44:12.939616	24686.037750	22836.092250
16:44:13.121422	24703.563750	22842.140625
16:44:13.297218	24722.661375	22848.617625
16:44:13.473350	24743.283000	22854.094500
16:44:13.637788	24762.952125	22859.619000
16:44:13.803410	24783.573750	22863.762375
16:44:13.999012	24805.576500	22867.286625
16:44:14.167293	24826.055250	22869.048750
16:44:14.330082	24847.962750	22868.715375
16:44:14.506358	24869.298750	22867.286625
16:44:14.682908	24890.158500	22864.524375
16:44:14.862556	24912.113625	22861.095375
16:44:15.042358	24933.449625	22856.190000
16:44:15.207241	24955.214250	22850.713125
16:44:15.386104	24978.693375	22844.426625
16:44:15.562783	25001.601000	22837.378125
16:44:15.737487	25025.889750	22831.710750
16:44:15.916891	25050.369000	22828.424625
16:44:16.095160	25073.610000	22825.662375
16:44:16.278349	25096.851000	22823.566875
16:44:16.446402	25117.996500	22822.138125
16:44:16.610968	25139.904000	22821.519000
16:44:16.773806	25161.763875	22820.804625
16:44:16.950153	25184.719125	22819.995000
16:44:17.117021	25208.245875	22818.090000
16:44:17.280182	25232.248875	22815.280125
16:44:17.442680	25256.204250	22811.851125
16:44:17.618879	25280.778750	22807.564875
16:44:17.785235	25303.353000	22803.421500
16:44:17.950935	25326.022500	22799.278125
16:44:18.131344	25348.168125	22796.515875
16:44:18.293494	25367.313375	22794.277500
16:44:18.455545	25388.458875	22793.039250
16:44:18.632878	25409.794875	22792.991625
16:44:18.795126	25429.654500	22794.468000
16:44:18.962749	25449.323625	22797.087375
16:44:19.137256	25468.135500	22800.754500
16:44:19.299613	25486.566375	22805.564625
16:44:19.475931	25503.235125	22811.089125
16:44:19.658306	25519.903875	22817.328000
16:44:19.836040	25536.001125	22824.376500
16:44:19.994807	25550.431500	22832.710875
16:44:20.156665	25564.433250	22843.236000
16:44:20.319544	25577.815875	22854.523125
16:44:20.483341	25589.769750	22865.667375
16:44:20.647022	25601.199750	22877.478375
16:44:20.812138	25611.534375	22889.098875
16:44:20.975289	25619.725875	22902.624375
16:44:21.139457	25627.917375	22915.006875
16:44:21.301773	25635.013500	22928.484750
16:44:21.465142	25640.442750	22940.248125
16:44:21.634024	25645.872000	22952.392500
16:44:21.794149	25650.205875	22963.251000
16:44:21.961993	25654.015875	22975.157250
16:44:22.124269	25657.825875	22988.825625
16:44:22.303896	25661.064375	23001.684375
16:44:22.479903	25663.779000	23016.257625
16:44:22.643100	25666.493625	23030.068875
16:44:22.819440	25667.541375	23045.880375
16:44:22.998627	25667.017500	23064.501750
16:44:23.166960	25664.874375	23085.028125
16:44:23.328897	25662.159750	23105.506875
16:44:23.504090	25657.825875	23125.890375
16:44:23.667070	25651.825125	23143.511625
16:44:23.842306	25644.729000	23161.513875
16:44:24.006043	25637.109000	23175.849000
16:44:24.180343	25628.917500	23188.231500
16:44:24.345599	25619.630625	23200.852125
16:44:24.525477	25609.248375	23212.567875
16:44:24.686657	25597.246875	23224.426500
16:44:24.850996	25584.292875	23236.189875
16:44:25.013140	25571.386500	23246.381625
16:44:25.174692	25558.956375	23254.858875
16:44:25.352374	25547.050125	23263.907625
16:44:25.535164	25535.572500	23271.480000
16:44:25.701969	25523.666250	23279.195250
16:44:25.882823	25511.236125	23286.910500
16:44:26.044592	25498.853625	23294.578125
16:44:26.225984	25485.232875	23302.245750
16:44:26.400300	25470.850125	23309.961000
16:44:26.576127	25453.705125	23316.914250
16:44:26.749947	25435.274250	23323.915125
16:44:26.924705	25414.271625	23329.487250
16:44:27.115469	25392.983250	23332.249500
16:44:27.278281	25372.599750	23332.916250
16:44:27.441027	25350.120750	23333.154375
16:44:27.631266	25327.308375	23332.725750
16:44:27.794470	25306.639125	23331.487500
16:44:27.970460	25283.779125	23329.201500
16:44:28.162902	25260.871500	23327.153625
16:44:28.338141	25239.392625	23324.962875
16:44:28.503942	25215.723000	23323.105500
16:44:28.668597	25193.863125	23321.676750
16:44:28.831448	25171.050750	23320.629000
16:44:28.992896	25148.428875	23321.010000
16:44:29.169992	25123.425750	23322.391125
16:44:29.331653	25099.422750	23324.391375
16:44:29.498628	25074.181500	23326.534500
16:44:29.695389	25048.654500	23327.248875
16:44:29.871589	25024.937250	23327.248875
16:44:30.050349	25000.172250	23326.486875
16:44:30.217269	24977.359875	23324.439000
16:44:30.381960	24955.595250	23321.629125
16:44:30.546329	24933.830625	23318.200125
16:44:30.727169	24911.685000	23313.342375
16:44:30.905977	24891.253875	23307.770250
16:44:31.085224	24870.775125	23302.198125
16:44:31.247040	24850.439250	23295.959250
16:44:31.410438	24830.960625	23289.529875
16:44:31.590199	24814.339500	23284.719750
16:44:31.753832	24797.575500	23278.528500
16:44:31.930248	24779.049375	23271.241875
16:44:32.093458	24761.332875	23264.479125
16:44:32.267145	24742.806750	23256.811500
16:44:32.432308	24724.756875	23249.239125
16:44:32.597075	24705.849750	23241.571500
16:44:32.764414	24685.942500	23232.570375
16:44:32.928286	24664.654125	23221.759500
16:44:33.096503	24643.365750	23210.901000
16:44:33.261061	24624.077625	23200.137750
16:44:33.421607	24604.599000	23188.945875
16:44:33.588602	24586.025250	23177.373000
16:44:33.750297	24568.023000	23163.942750
16:44:33.925057	24549.782625	23150.703000
16:44:34.089899	24532.351875	23136.558375
16:44:34.252095	24515.016375	23121.747000
16:44:34.426906	24498.014250	23106.459375
16:44:34.611097	24481.774125	23093.267250
16:44:34.786438	24466.915125	23079.265500
16:44:34.960273	24450.246375	23065.359000
16:44:35.137981	24434.149125	23050.738125
16:44:35.299786	24418.147125	23036.736375
16:44:35.463370	24401.145000	23024.020500
16:44:35.640518	24383.952375	23011.828500
16:44:35.818320	24366.569250	22999.874625
16:44:35.981988	24348.424125	22987.777875
16:44:36.142908	24329.564625	22975.443000
16:44:36.319617	24310.562250	22962.822375
16:44:36.482400	24292.321875	22950.392250
16:44:36.644362	24274.319625	22937.009625
16:44:36.820280	24256.222125	22923.579375
16:44:36.994908	24239.124750	22911.101625
16:44:37.171090	24221.979750	22897.004625
16:44:37.348918	24206.311125	22883.479125
16:44:37.514130	24192.404625	22869.906000
16:44:37.677090	24179.498250	22856.475750
16:44:37.840376	24166.544250	22841.854875
16:44:38.003546	24153.590250	22826.948250
16:44:38.179434	24141.684000	22812.613125
16:44:38.340816	24129.825375	22797.754125
16:44:38.515585	24117.966750	22784.181000
16:44:38.693968	24106.489125	22771.750875
16:44:38.858871	24095.059125	22758.225375
16:44:39.021205	24083.152875	22744.795125
16:44:39.189250	24071.199000	22733.079375
16:44:39.354065	24059.245125	22721.220750
16:44:39.515409	24046.862625	22709.409750
16:44:39.696531	24033.384750	22697.789250
16:44:39.859537	24019.716375	22684.930500
16:44:40.022754	24005.190750	22672.024125
16:44:40.186552	23990.808000	22658.689125
16:44:40.371915	23976.330000	22645.211250
16:44:40.534240	23961.852000	22628.352000
16:44:40.710989	23946.278625	22609.159125
16:44:40.875816	23933.848500	22590.204375
16:44:41.040720	23921.466000	22572.440250
16:44:41.215942	23911.083750	22555.057125
16:44:41.391711	23902.368375	22538.912250
16:44:41.555624	23894.176875	22521.814875
16:44:41.716914	23886.556875	22504.717500
16:44:41.899155	23878.936875	22485.715125
16:44:42.077448	23873.507625	22470.665625
16:44:42.240814	23868.554625	22455.997125
16:44:42.408061	23863.173000	22440.519000
16:44:42.585442	23856.648375	22422.231000
16:44:42.768296	23849.028375	22403.181000
16:44:42.960453	23839.217625	22380.940125
16:44:43.125304	23828.311500	22359.747000
16:44:43.288650	23816.357625	22339.554000
16:44:43.467608	23804.403750	22319.599125
16:44:43.628701	23792.164125	22301.596875
16:44:43.810480	23779.734000	22285.309125
16:44:43.974880	23767.351500	22268.307000
16:44:44.148669	23753.302125	22249.495125
16:44:44.311861	23739.776625	22230.635625
16:44:44.475313	23726.822625	22209.680625
16:44:44.637173	23714.392500	22188.535125
16:44:44.802676	23703.581625	22167.151500
16:44:44.977541	23695.390125	22146.910875
16:44:45.138943	23687.198625	22126.813125
16:44:45.321750	23681.197875	22107.715500
16:44:45.487353	23676.864000	22088.951250
16:44:45.648986	23673.006375	22070.710875
16:44:45.824240	23670.339375	22052.280000
16:44:45.986043	23667.624750	22034.515875
16:44:46.162554	23664.910125	22015.418250
16:44:46.323666	23662.767000	21996.511125
16:44:46.485543	23660.052375	21977.985000
16:44:46.662061	23657.337750	21958.982625
16:44:46.839513	23654.623125	21942.123375
16:44:47.015308	23653.003875	21926.740500
16:44:47.175947	23651.384625	21913.357875
16:44:47.337969	23649.765375	21899.641875
16:44:47.520739	23648.146125	21886.878375
16:44:47.684406	23647.622250	21871.686000
16:44:47.858758	23647.622250	21854.922000
16:44:48.025628	23649.241500	21836.681625
16:44:48.187929	23653.099125	21817.679250
16:44:48.353026	23657.385375	21798.391125
16:44:48.528077	23663.386125	21780.007875
16:44:48.691428	23671.006125	21763.434375
16:44:48.868608	23679.245250	21746.432250
16:44:49.050958	23687.913000	21731.573250
16:44:49.231779	23697.199875	21717.571500
16:44:49.412478	23706.486750	21704.427000
16:44:49.576297	23716.297500	21692.330250
16:44:49.758600	23726.679750	21680.233500
16:44:49.926304	23738.157375	21666.660375
16:44:50.090650	23749.587375	21653.944500
16:44:50.255510	23761.017375	21640.514250
16:44:50.419334	23772.447375	21626.179125
16:44:50.593970	23783.305875	21611.510625
16:44:50.781978	23794.783500	21597.318375
16:44:50.959463	23805.165750	21581.697375
16:44:51.123407	23815.548000	21566.314500
16:44:51.284210	23824.834875	21550.931625
16:44:51.447228	23834.121750	21535.882125
16:44:51.625454	23842.837125	21519.594375
16:44:51.787896	23851.028625	21503.449500
16:44:51.953394	23859.744000	21486.733125
16:44:52.117466	23869.030875	21469.778625
16:44:52.278706	23879.413125	21452.967000
16:44:52.445271	23890.843125	21435.488625
16:44:52.620288	23901.749250	21419.200875
16:44:52.809656	23912.655375	21405.723000
16:44:52.984434	23923.561500	21391.340250
16:44:53.163364	23935.563000	21378.100500
16:44:53.342351	23948.183625	21365.384625
16:44:53.522949	23960.756625	21354.335625
16:44:53.684139	23974.186875	21343.143750
16:44:53.847539	23989.093500	21329.713500
16:44:54.022381	24004.190625	21317.759625
16:44:54.183611	24018.097125	21305.662875
16:44:54.346990	24032.575125	21293.328000
16:44:54.520132	24046.672125	21280.516875
16:44:54.681517	24060.102375	21268.134375
16:44:54.863621	24073.627875	21255.275625
16:44:55.040026	24086.724750	21243.369375
16:44:55.204874	24099.726375	21230.653500
16:44:55.379138	24112.251750	21218.413875
16:44:55.545487	24125.253375	21204.983625
16:44:55.707386	24139.493250	21190.362750
16:44:55.871585	24154.590375	21177.742125
16:44:56.048009	24169.639875	21164.264250
16:44:56.221822	24184.308375	21152.929500
16:44:56.382532	24198.500625	21143.833125
16:44:56.544381	24213.550125	21134.832000
16:44:56.706238	24229.266375	21126.354750
16:44:56.871900	24245.887500	21120.163500
16:44:57.050787	24262.365750	21114.591375
16:44:57.218561	24279.272625	21110.352750
16:44:57.396799	24296.989125	21106.161750
16:44:57.561771	24314.229375	21102.018375
16:44:57.724796	24331.707750	21098.494125
16:44:57.886781	24346.995375	21096.446250
16:44:58.051601	24362.997375	21094.303125
16:44:58.214792	24378.666000	21091.493250
16:44:58.376151	24394.096500	21088.683375
16:44:58.541565	24409.384125	21085.968750
16:44:58.705842	24424.909875	21083.254125
16:44:58.871014	24440.483250	21079.825125
16:44:59.050425	24457.152000	21075.634125
16:44:59.225576	24473.725500	21069.966750
16:44:59.401559	24491.823000	21063.585000
16:44:59.564787	24509.968125	21056.727000
16:44:59.726683	24530.161125	21049.821375
16:44:59.905948	24549.877875	21043.582500
16:45:00.068648	24568.356375	21037.962750
16:45:00.231585	24588.406500	21032.438250
16:45:00.397475	24608.456625	21028.199625
16:45:00.572619	24628.649625	21024.627750
16:45:00.733867	24648.652125	21022.675125
16:45:00.895709	24667.225875	21022.294125
16:45:01.060195	24685.990125	21022.579875
16:45:01.223361	24703.754250	21024.008625
16:45:01.403697	24722.042250	21026.104125
16:45:01.569906	24738.663375	21028.818750
16:45:01.747330	24755.903625	21031.581000
16:45:01.914532	24770.381625	21034.390875
16:45:02.076896	24782.811750	21037.105500
16:45:02.252016	24794.289375	21040.105875
16:45:02.428884	24803.576250	21042.058500
16:45:02.611705	24809.577000	21044.058750
16:45:02.785490	24814.482375	21045.630375
16:45:02.963487	24818.816250	21046.821000
16:45:03.130414	24823.721625	21048.249750
16:45:03.298495	24830.817750	21050.297625
16:45:03.461402	24839.009250	21053.202750
16:45:03.623248	24848.296125	21055.107750
16:45:03.798013	24858.678375	21058.060500
16:45:03.959740	24869.060625	21060.679875
16:45:04.122446	24878.871375	21062.775375
16:45:04.286280	24889.253625	21064.870875
16:45:04.449590	24900.636000	21066.966375
16:45:04.612224	24912.018375	21068.347500
16:45:04.789270	24924.543750	21070.633500
16:45:04.968171	24937.021500	21072.586125
16:45:05.129872	24948.403875	21073.919625
16:45:05.294304	24959.786250	21075.300750
16:45:05.469008	24971.263875	21077.586750
16:45:05.634883	24983.217750	21080.158500
16:45:05.809107	24995.219250	21083.730375
16:45:05.973277	25006.077750	21087.826125
16:45:06.135334	25017.460125	21092.112375
16:45:06.314092	25027.080375	21095.541375
16:45:06.478017	25034.700375	21099.732375
16:45:06.642168	25043.415750	21104.494875
16:45:06.824680	25052.702625	21110.114625
16:45:06.990315	25061.989500	21115.686750
16:45:07.156059	25071.800250	21121.973250
16:45:07.333247	25081.611000	21128.926500
16:45:07.498858	25090.897875	21135.213000
16:45:07.660610	25100.756250	21142.880625
16:45:07.827906	25112.233875	21151.929375
16:45:08.003358	25124.711625	21162.645000
16:45:08.181930	25137.189375	21172.979625
16:45:08.377861	25149.190875	21183.409500
16:45:08.553463	25161.668625	21194.125125
16:45:08.716863	25174.146375	21204.412125
16:45:08.879164	25185.957375	21214.413375
16:45:09.047947	25198.387500	21224.843250
16:45:09.217724	25210.960500	21235.130250
16:45:09.382582	25222.914375	21244.893375
16:45:09.560333	25235.963625	21255.323250
16:45:09.739169	25249.060500	21265.800750
16:45:09.913509	25261.538250	21276.564000
16:45:10.076246	25274.016000	21285.993750
16:45:10.255564	25287.112875	21297.233250
16:45:10.417281	25299.971625	21308.949000
16:45:10.579215	25312.401750	21318.664500
16:45:10.754552	25324.974750	21329.142000
16:45:10.916213	25335.833250	21338.333625
16:45:11.094314	25340.691000	21340.524375
16:45:11.286405	25343.405625	21340.286250
16:45:11.481570	25339.595625	21336.238125
16:45:11.645490	25333.594875	21331.428000
16:45:11.811919	25325.403375	21325.093875
16:45:11.975541	25315.592625	21318.855000
16:45:12.152281	25305.210375	21311.806500
16:45:12.320657	25295.399625	21305.662875
16:45:12.498029	25283.398125	21298.566750
16:45:12.671591	25269.825000	21290.137125
16:45:12.840046	25254.823125	21279.850125
16:45:13.003933	25238.630625	21266.181750
16:45:13.169577	25222.152375	21252.180000
16:45:13.347954	25205.959875	21236.654250
16:45:13.511778	25191.958125	21220.938000
16:45:13.686851	25179.528000	21206.079000
16:45:13.847839	25168.098000	21190.981875
16:45:14.016690	25157.811000	21178.408875
16:45:14.175968	25149.619500	21166.931250
16:45:14.337804	25141.428000	21156.453750
16:45:14.500611	25134.903375	21147.309750
16:45:14.663919	25128.378750	21138.213375
16:45:14.828947	25122.378000	21129.879000
16:45:15.021617	25117.472625	21122.782875
16:45:15.184903	25113.138750	21117.306000
16:45:15.350207	25108.804875	21111.686250
16:45:15.512552	25104.947250	21107.542875
16:45:15.691326	25101.756375	21104.066250
16:45:15.865709	25098.517875	21100.494375
16:45:16.026946	25095.803250	21098.351250
16:45:16.201489	25093.088625	21096.303375
16:45:16.376621	25091.469375	21094.207875
16:45:16.540420	25091.993250	21094.207875
16:45:16.716157	25095.231750	21094.588875
16:45:16.878024	25100.137125	21094.588875
16:45:17.040773	25105.566375	21094.588875
16:45:17.218539	25112.091000	21094.255500
16:45:17.395897	25119.187125	21092.922000
16:45:17.560167	25127.426250	21091.398000
16:45:17.735171	25135.570125	21089.350125
16:45:17.910814	25143.190125	21086.492625
16:45:18.076594	25151.381625	21083.920875
16:45:18.242569	25160.097000	21079.729875
16:45:18.406221	25171.955625	21073.443375
16:45:18.584366	25185.481125	21065.775750
16:45:18.748787	25200.244875	21058.060500
16:45:18.916584	25218.532875	21051.012000
16:45:19.091404	25236.201750	21046.201875
16:45:19.259196	25252.632375	21042.772875
16:45:19.427091	25266.634125	21040.725000
16:45:19.590762	25276.968750	21040.105875
16:45:19.753184	25286.255625	21039.677250
16:45:19.913928	25292.780250	21040.058250
16:45:20.077182	25296.590250	21040.629750
16:45:20.239034	25299.828750	21041.344125
16:45:20.406826	25300.352625	21043.392000
16:45:20.569133	25300.352625	21046.154250
16:45:20.749510	25300.352625	21048.964125
16:45:20.912789	25299.828750	21051.726375
16:45:21.076144	25298.781000	21054.583875
16:45:21.253958	25297.733250	21056.584125
16:45:21.415243	25296.114000	21059.394000
16:45:21.579104	25293.970875	21062.108625
16:45:21.772254	25292.304000	21064.823250
16:45:21.954091	25290.208500	21068.347500
16:45:22.116368	25288.065375	21071.824125
16:45:22.278725	25285.922250	21073.872000
16:45:22.455984	25284.303000	21076.015125
16:45:22.620827	25282.683750	21077.396250
16:45:22.788334	25281.064500	21079.444125
16:45:22.949001	25279.445250	21081.634875
16:45:23.112705	25277.826000	21082.920750
16:45:23.276611	25276.206750	21084.349500
16:45:23.455408	25274.587500	21085.730625
16:45:23.620612	25273.539750	21087.064125
16:45:23.796961	25272.492000	21087.826125
16:45:23.960210	25271.444250	21088.111875
16:45:24.120138	25270.396500	21088.492875
16:45:24.281436	25269.872625	21089.207250
16:45:24.444241	25269.348750	21089.445375
16:45:24.612144	25268.824875	21089.445375
16:45:24.781799	25268.824875	21089.445375
16:45:24.945860	25268.824875	21089.445375
16:45:25.114964	25268.301000	21089.445375
16:45:25.276277	25268.301000	21089.445375
16:45:25.466133	25267.777125	21089.445375
16:45:25.626451	25267.253250	21089.826375
16:45:25.811228	25266.729375	21090.112125
16:45:25.986544	25266.729375	21090.540750
16:45:26.152472	25266.205500	21091.064625
16:45:26.322157	25265.681625	21091.445625
16:45:26.498492	25265.681625	21091.064625
16:45:26.676378	25266.205500	21090.445500
16:45:26.851624	25267.253250	21089.683500
16:45:27.015463	25269.967875	21087.064125
16:45:27.197204	25272.682500	21084.254250
16:45:27.364012	25275.921000	21081.492000
16:45:27.530656	25279.159500	21078.777375
16:45:27.708153	25282.969500	21075.253125
16:45:27.887873	25287.351000	21071.014500
16:45:28.070245	25292.208750	21066.918750
16:45:28.231097	25297.114125	21062.584875
16:45:28.407915	25302.543375	21059.155875
16:45:28.569216	25308.020250	21055.679250
16:45:28.734452	25313.973375	21052.964625
16:45:28.898242	25319.974125	21050.250000
16:45:29.060093	25325.974875	21047.440125
16:45:29.221296	25332.499500	21044.725500
16:45:29.386700	25338.547875	21041.868000
16:45:29.565474	25345.024875	21039.153375
16:45:29.744284	25352.168625	21036.962625
16:45:29.909531	25360.312500	21034.295625
16:45:30.071871	25369.599375	21032.247750
16:45:30.250143	25379.410125	21029.437875
16:45:30.425003	25389.792375	21027.247125
16:45:30.587320	25401.222375	21025.294500
16:45:30.751263	25413.176250	21023.151375
16:45:30.918985	25425.130125	21022.103625
16:45:31.087388	25437.084000	21022.103625
16:45:31.270672	25448.514000	21022.103625
16:45:31.435499	25459.420125	21022.341750
16:45:31.612496	25469.230875	21022.770375
16:45:31.793012	25477.946250	21022.770375
16:45:31.967867	25487.233125	21022.770375
16:45:32.135645	25495.948500	21023.103750
16:45:32.317442	25502.473125	21023.770500
16:45:32.499244	25508.997750	21024.103875
16:45:32.660561	25516.093875	21024.389625
16:45:32.826909	25523.713875	21024.770625
16:45:33.000260	25531.333875	21024.770625
16:45:33.167548	25540.620750	21024.770625
16:45:33.330870	25551.003000	21024.437250
16:45:33.509740	25562.480625	21023.722875
16:45:33.688110	25573.958250	21023.103750
16:45:33.855937	25585.435875	21022.437000
16:45:34.019171	25596.865875	21021.722625
16:45:34.186529	25608.343500	21019.722375
16:45:34.352409	25619.773500	21018.293625
16:45:34.531179	25632.298875	21016.198125
16:45:34.705942	25645.681500	21013.340625
16:45:34.871724	25660.778625	21010.006875
16:45:35.048043	25676.733000	21006.435000
16:45:35.210863	25692.687375	21003.720375
16:45:35.385668	25707.308250	21001.482000
16:45:35.563757	25720.929000	20999.386500
16:45:35.728814	25733.835375	20998.195875
16:45:35.906624	25745.217750	20996.814750
16:45:36.068891	25755.600000	20996.433750
16:45:36.245243	25760.457750	20996.862375
16:45:36.413144	25758.838500	20998.100625
16:45:36.577841	25755.600000	20999.529375
16:45:36.752628	25753.456875	21000.577125
16:45:36.918435	25753.980750	21000.291375
16:45:37.085234	25758.314625	20998.862625
16:45:37.259050	25763.743875	20997.386250
16:45:37.451836	25770.840000	20995.290750
16:45:37.616661	25779.555375	20992.623750
16:45:37.777535	25789.413750	20989.909125
16:45:37.941032	25800.272250	20986.384875
16:45:38.103292	25810.702125	20982.908250
16:45:38.284062	25821.560625	20980.193625
16:45:38.460337	25832.466750	20977.288500
16:45:38.626519	25843.944375	20974.621500
16:45:38.805394	25855.374375	20971.906875
16:45:38.979647	25867.328250	20968.239750
16:45:39.147548	25879.282125	20965.001250
16:45:39.310258	25889.664375	20962.096125
16:45:39.489626	25900.475250	20958.667125
16:45:39.654393	25910.286000	20955.238125
16:45:39.817196	25919.572875	20951.761500
16:45:39.978026	25928.288250	20947.618125
16:45:40.143608	25936.479750	20943.331875
16:45:40.320565	25944.671250	20938.378875
16:45:40.502475	25953.386625	20932.902000
16:45:40.681086	25962.673500	20925.948750
16:45:40.858487	25972.484250	20918.185875
16:45:41.019743	25982.914125	20909.232375
16:45:41.195680	25994.391750	20897.659500
16:45:41.356449	26006.298000	20884.991250
16:45:41.518199	26018.775750	20872.942125
16:45:41.694641	26031.825000	20861.226375
16:45:41.857880	26044.779000	20848.367625
16:45:42.036715	26057.780625	20837.175750
16:45:42.211667	26069.734500	20826.364875
16:45:42.377866	26082.783750	20814.649125
16:45:42.544078	26096.166375	20802.790500
16:45:42.717440	26109.739500	20791.741500
16:45:42.884912	26122.788750	20782.168875
16:45:43.046649	26136.219000	20773.072500
16:45:43.213947	26149.220625	20764.690500
16:45:43.377886	26161.603125	20756.832375
16:45:43.544530	26174.461875	20748.593250
16:45:43.712915	26186.939625	20740.163625
16:45:43.887736	26200.512750	20730.305250
16:45:44.053168	26213.943000	20719.923000
16:45:44.216368	26226.944625	20709.350250
16:45:44.377716	26239.327125	20699.730000
16:45:44.540531	26252.852625	20689.919250
16:45:44.703847	26265.854250	20680.918125
16:45:44.895703	26278.855875	20671.631250
16:45:45.063005	26292.333750	20662.725375
16:45:45.226276	26305.859250	20654.295750
16:45:45.387152	26318.718000	20645.961375
16:45:45.565006	26332.291125	20638.246125
16:45:45.727705	26345.102250	20631.912000
16:45:45.902469	26358.056250	20627.006625
16:45:46.079801	26371.153125	20622.196500
16:45:46.244585	26384.964375	20618.767500
16:45:46.405409	26398.394625	20615.910000
16:45:46.567747	26411.348625	20613.909750
16:45:46.747030	26423.874000	20613.862125
16:45:46.909490	26435.685000	20614.576500
16:45:47.076135	26448.115125	20615.814750
16:45:47.240969	26459.973750	20618.672250
16:45:47.406309	26471.880000	20621.339250
16:45:47.582102	26483.881500	20624.958750
16:45:47.747385	26496.359250	20629.102125
16:45:47.913670	26509.837125	20634.674250
16:45:48.091448	26524.505625	20641.008375
16:45:48.253783	26539.078875	20648.009250
16:45:48.415529	26554.557000	20654.152875
16:45:48.579413	26569.035000	20659.772625
16:45:48.740298	26583.846375	20666.011500
16:45:48.915634	26597.848125	20671.774125
16:45:49.091818	26611.849875	20677.346250
16:45:49.253269	26626.804125	20682.823125
16:45:49.414877	26641.282125	20688.395250
16:45:49.579715	26655.855375	20694.634125
16:45:49.761057	26670.523875	20700.920625
16:45:49.944856	26685.192375	20706.492750
16:45:50.108127	26699.575125	20713.398375
16:45:50.288446	26714.719875	20721.066000
16:45:50.455291	26728.578750	20729.495625
16:45:50.631991	26743.771125	20739.925500
16:45:50.807841	26757.630000	20751.498375
16:45:50.972672	26771.631750	20763.071250
16:45:51.133822	26784.538125	20775.787125
16:45:51.299273	26796.396750	20788.741125
16:45:51.474564	26808.398250	20801.266500
16:45:51.638930	26819.780625	20813.934750
16:45:51.799764	26829.115125	20826.317250
16:45:51.962905	26838.878250	20838.699750
16:45:52.125311	26849.308125	20851.368000
16:45:52.290128	26858.976000	20863.512375
16:45:52.453940	26869.358250	20876.228250
16:45:52.620789	26879.692875	20888.991750
16:45:52.786058	26890.075125	20901.088500
16:45:52.948946	26901.505125	20913.471000
16:45:53.111198	26913.411375	20926.044000
16:45:53.273767	26925.889125	20938.331250
16:45:53.447198	26938.414500	20949.523125
16:45:53.614567	26951.463750	20959.810125
16:45:53.793927	26963.941500	20969.620875
16:45:53.954601	26976.276375	20978.669625
16:45:54.122346	26987.611125	20986.956375
16:45:54.287282	26998.041000	20994.004875
16:45:54.462208	27008.899500	21001.720125
16:45:54.640467	27019.805625	21010.102125
16:45:54.817767	27030.187875	21019.293750
16:45:55.010024	27041.094000	21028.961625
16:45:55.187685	27052.619250	21040.915500
16:45:55.369418	27064.049250	21054.726750
16:45:55.531859	27074.431500	21068.966625
16:45:55.707199	27083.099250	21083.016000
16:45:55.886362	27091.290750	21096.684375
16:45:56.062685	27098.386875	21110.971875
16:45:56.230498	27104.387625	21124.306875
16:45:56.394407	27109.293000	21138.594375
16:45:56.586264	27114.722250	21152.215125
16:45:56.750454	27119.056125	21165.740625
16:45:56.911831	27123.437625	21180.028125
16:45:57.076632	27127.723875	21193.648875
16:45:57.251411	27131.533875	21207.745875
16:45:57.413208	27135.867750	21221.461875
16:45:57.587785	27140.773125	21235.797000
16:45:57.751883	27145.107000	21248.989125
16:45:57.926646	27149.440875	21260.514375
16:45:58.100053	27153.774750	21271.753875
16:45:58.276296	27158.108625	21282.850500
16:45:58.444154	27160.251750	21289.041750
16:45:58.618113	27160.775625	21289.660875
16:45:58.793228	27159.727875	21288.279750
16:45:58.956498	27156.489375	21280.707375
16:45:59.118296	27151.584000	21268.610625
16:45:59.281560	27147.250125	21256.323375
16:45:59.443964	27143.440125	21243.750375
16:45:59.621238	27140.201625	21233.653875
16:45:59.786567	27137.487000	21226.033875
16:45:59.951288	27135.343875	21219.795000
16:46:00.113173	27133.724625	21216.889875
16:46:00.277891	27132.105375	21215.223000
16:46:00.443358	27131.057625	21215.556375
16:46:00.605941	27130.533750	21217.556625
16:46:00.771286	27130.533750	21221.223750
16:46:00.935527	27131.057625	21225.271875
16:46:01.114248	27132.105375	21229.462875
16:46:01.292697	27132.629250	21233.701500
16:46:01.469540	27133.153125	21237.225750
16:46:01.634888	27133.153125	21239.940375
16:46:01.810226	27133.153125	21242.083500
16:46:01.985300	27133.153125	21243.369375
16:46:02.152886	27133.153125	21242.845500
16:46:02.328576	27132.629250	21239.178375
16:46:02.503571	27131.581500	21234.320625
16:46:02.667202	27130.533750	21228.177000
16:46:02.830146	27129.486000	21220.557000
16:46:03.004821	27128.438250	21212.794125
16:46:03.170135	27127.390500	21203.126250
16:46:03.345479	27125.771250	21192.505875
16:46:03.523152	27124.723500	21183.409500
16:46:03.715739	27123.675750	21176.503875
16:46:03.892828	27123.151875	21170.312625
16:46:04.056635	27123.151875	21168.169500
16:46:04.220064	27124.199625	21169.503000
16:46:04.383394	27125.866500	21173.122500
16:46:04.545604	27127.485750	21178.599375
16:46:04.708161	27129.581250	21184.933500
16:46:04.868576	27132.295875	21193.220250
16:46:05.031551	27135.534375	21202.316625
16:46:05.193193	27139.868250	21212.222625
16:46:05.357772	27144.773625	21222.652500
16:46:05.521141	27150.774375	21233.987250
16:46:05.687847	27157.299000	21245.655375
16:46:05.853335	27164.395125	21257.656875
16:46:06.019979	27171.491250	21268.515375
16:46:06.182329	27178.015875	21277.564125
16:46:06.343237	27185.112000	21286.898625
16:46:06.508003	27191.636625	21295.090125
16:46:06.672803	27198.161250	21302.853000
16:46:06.837565	27204.685875	21310.473000
16:46:06.999419	27212.305875	21318.235875
16:46:07.159699	27219.925875	21325.855875
16:46:07.343904	27228.117375	21333.428250
16:46:07.521823	27236.832750	21340.476750
16:46:07.683669	27246.643500	21348.811125
16:46:07.848450	27257.549625	21357.812250
16:46:08.009275	27267.931875	21366.289500
16:46:08.171041	27278.266500	21375.338250
16:46:08.336439	27288.648750	21384.434625
16:46:08.500237	27299.078625	21394.435875
16:46:08.663437	27309.841875	21405.389625
16:46:08.826401	27320.224125	21416.867250
16:46:09.002997	27329.987250	21426.916125
16:46:09.166613	27339.798000	21437.584125
16:46:09.331316	27349.608750	21448.680750
16:46:09.494173	27359.419500	21459.967875
16:46:09.659507	27369.230250	21470.874000
16:46:09.833337	27378.517125	21482.256375
16:46:10.030984	27387.232500	21492.591000
16:46:10.195840	27397.043250	21504.687750
16:46:10.359585	27407.949375	21517.070250
16:46:10.520464	27418.807875	21529.024125
16:46:10.696482	27430.761750	21541.216125
16:46:10.870989	27443.382375	21553.074750
16:46:11.049704	27457.479375	21564.790500
16:46:11.223371	27472.433625	21576.315750
16:46:11.385276	27487.054500	21586.412250
16:46:11.547536	27500.770500	21595.508625
16:46:11.715150	27514.296000	21602.509500
16:46:11.893068	27527.916750	21609.510375
16:46:12.056452	27541.394625	21615.701625
16:46:12.233866	27556.063125	21621.273750
16:46:12.397033	27570.588750	21626.274375
16:46:12.560309	27586.638375	21630.989250
16:46:12.727606	27602.497500	21635.227875
16:46:12.892495	27618.499500	21640.085625
16:46:13.053287	27633.310875	21644.991000
16:46:13.220590	27648.360375	21650.515500
16:46:13.381389	27663.267000	21656.849625
16:46:13.559744	27679.411875	21664.422000
16:46:13.724159	27693.747000	21672.756375
16:46:13.886898	27708.796500	21681.900375
16:46:14.052274	27722.988750	21691.044375
16:46:14.219589	27735.371250	21698.664375
16:46:14.385325	27747.277500	21707.046375
16:46:14.556646	27759.136125	21716.285625
16:46:14.717392	27768.946875	21725.239125
16:46:14.880195	27779.376750	21735.049875
16:46:15.051987	27789.711375	21744.860625
16:46:15.226804	27798.998250	21753.290250
16:46:15.388743	27808.285125	21760.815000
16:46:15.549980	27815.428875	21767.101500
16:46:15.718736	27821.905875	21772.721250
16:46:15.891074	27829.002000	21779.198250
16:46:16.052788	27836.622000	21785.913375
16:46:16.226527	27844.813500	21792.961875
16:46:16.393387	27853.528875	21800.581875
16:46:16.572194	27863.339625	21808.963875
16:46:16.746501	27873.721875	21817.441125
16:46:16.926348	27885.199500	21825.680250
16:46:17.101611	27896.677125	21832.871625
16:46:17.266911	27908.107125	21840.253500
16:46:17.446665	27919.060875	21847.349625
16:46:17.612552	27929.395500	21852.778875
16:46:17.790842	27940.301625	21858.351000
16:46:17.954634	27952.160250	21863.970750
16:46:18.116935	27963.495000	21868.257000
16:46:18.287270	27973.877250	21873.067125
16:46:18.450231	27984.783375	21876.543750
16:46:18.618917	27995.118000	21879.258375
16:46:18.785827	28005.500250	21882.020625
16:46:18.950572	28016.406375	21884.782875
16:46:19.128478	28028.360250	21888.354750
16:46:19.303211	28040.885625	21892.641000
16:46:19.478032	28053.887250	21896.879625
16:46:19.652890	28065.888750	21901.594500
16:46:19.819247	28077.366375	21906.404625
16:46:19.981556	28088.796375	21911.262375
16:46:20.142571	28099.083375	21916.072500
16:46:20.311084	28108.894125	21920.215875
16:46:20.475295	28118.704875	21924.454500
16:46:20.637539	28129.087125	21928.645500
16:46:20.802432	28139.993250	21933.550875
16:46:20.967248	28151.423250	21939.075375
16:46:21.125516	28163.234250	21944.076000
16:46:21.290895	28175.140500	21948.124125
16:46:21.457709	28187.094375	21951.648375
16:46:21.621468	28199.000625	21954.363000
16:46:21.783773	28210.906875	21957.315750
16:46:21.945009	28223.337000	21959.220750
16:46:22.108045	28235.767125	21959.601750
16:46:22.282694	28248.244875	21959.125500
16:46:22.461469	28261.913250	21958.554000
16:46:22.625719	28276.343625	21956.553750
16:46:22.801066	28290.964500	21952.981875
16:46:22.966900	28305.442500	21948.838500
16:46:23.142274	28318.968000	21944.457000
16:46:23.320470	28330.445625	21940.408875
16:46:23.498729	28341.875625	21935.694000
16:46:23.678473	28353.924750	21930.074250
16:46:23.840903	28365.735750	21923.644875
16:46:24.008160	28377.118125	21917.548875
16:46:24.170930	28388.976750	21909.786000
16:46:24.335266	28401.454500	21902.166000
16:46:24.495505	28413.313125	21895.069875
16:46:24.659896	28426.267125	21888.211875
16:46:24.834720	28439.840250	21881.211000
16:46:25.014909	28453.413375	21875.067375
16:46:25.195740	28467.510375	21868.733250
16:46:25.361162	28482.417000	21863.113500
16:46:25.538351	28496.466375	21858.970125
16:46:25.701706	28510.277625	21855.493500
16:46:25.878998	28524.803250	21852.016875
16:46:26.042703	28538.709750	21849.111750
16:46:26.211897	28553.616375	21846.444750
16:46:26.385757	28568.332500	21843.539625
16:46:26.561853	28584.525000	21840.063000
16:46:26.726114	28600.288875	21836.729250
16:46:26.887861	28616.243250	21833.300250
16:46:27.051204	28631.911875	21829.014000
16:46:27.211477	28646.913750	21824.823000
16:46:27.386780	28661.963250	21819.822375
16:46:27.567155	28677.108000	21815.202750
16:46:27.726399	28689.966750	21810.916500
16:46:27.885719	28702.825500	21806.201625
16:46:28.051352	28714.684125	21801.820125
16:46:28.212437	28726.495125	21797.152875
16:46:28.388507	28738.925250	21791.342625
16:46:28.551419	28751.450625	21786.580125
16:46:28.726512	28763.404500	21783.055875
16:46:28.893406	28774.882125	21779.007750
16:46:29.056156	28785.264375	21775.483500
16:46:29.223621	28795.075125	21772.816500
16:46:29.386178	28804.362000	21769.911375
16:46:29.548709	28814.744250	21767.244375
16:46:29.712556	28825.174125	21765.815625
16:46:29.879701	28834.413375	21764.529750
16:46:30.043951	28841.509500	21764.101125
16:46:30.205927	28841.985750	21764.482125
16:46:30.376004	28841.509500	21764.767875
16:46:30.539571	28841.509500	21764.767875
16:46:30.703513	28842.557250	21765.101250
16:46:30.865188	28843.081125	21765.720375
16:46:31.026446	28840.366500	21767.292000
16:46:31.204468	28836.556500	21768.577875
16:46:31.382114	28833.318000	21770.006625
16:46:31.559485	28827.888750	21772.054500
16:46:31.739355	28820.268750	21775.483500
16:46:31.918917	28811.553375	21779.674500
16:46:32.081922	28801.742625	21784.532250
16:46:32.247637	28790.836500	21790.104375
16:46:32.415431	28780.454250	21795.628875
16:46:32.578291	28770.072000	21801.248625
16:46:32.753495	28758.642000	21807.678000
16:46:32.930407	28745.545125	21814.536000
16:46:33.097194	28731.114750	21822.156000
16:46:33.274995	28714.922250	21829.156875
16:46:33.442254	28698.015375	21835.395750
16:46:33.610211	28680.918000	21840.205875
16:46:33.788588	28664.296875	21844.492125
16:46:33.953044	28648.390125	21847.968750
16:46:34.119494	28634.436000	21850.635750
16:46:34.315266	28621.339125	21852.778875
16:46:34.506501	28610.956875	21853.826625
16:46:34.680899	28604.956125	21853.826625
16:46:34.861164	28601.717625	21853.826625
16:46:35.039451	28599.003000	21853.445625
16:46:35.216227	28598.479125	21852.874125
16:46:35.378489	28599.003000	21851.445375
16:46:35.558318	28600.622250	21850.064250
16:46:35.732646	28602.241500	21848.492625
16:46:35.892894	28604.384625	21847.349625
16:46:36.058301	28606.051500	21846.587625
16:46:36.248849	28607.051625	21845.873250
16:46:36.423873	28608.099375	21845.206500
16:46:36.589749	28608.623250	21844.635000
16:46:36.756533	28609.671000	21844.301625
16:46:36.920305	28610.718750	21843.968250
16:46:37.084612	28611.766500	21843.634875
16:46:37.261976	28612.814250	21843.634875
16:46:37.426711	28613.338125	21843.634875
16:46:37.594583	28614.385875	21843.349125
16:46:37.769947	28616.005125	21842.491875
16:46:37.935632	28618.148250	21841.968000
16:46:38.097989	28621.434375	21839.824875
16:46:38.272795	28624.625250	21837.062625
16:46:38.435072	28628.959125	21833.633625
16:46:38.597442	28633.864500	21829.395000
16:46:38.772390	28638.769875	21825.108750
16:46:38.935144	28643.103750	21821.060625
16:46:39.098993	28647.485250	21817.536375
16:46:39.265262	28651.771500	21814.821750
16:46:39.428117	28655.581500	21812.107125
16:46:39.603830	28659.391500	21808.440000
16:46:39.768225	28663.201500	21805.106250
16:46:39.930056	28666.440000	21802.344000
16:46:40.088385	28669.678500	21798.772125
16:46:40.250777	28671.821625	21796.152750
16:46:40.414233	28673.964750	21793.342875
16:46:40.579503	28676.107875	21790.628250
16:46:40.742190	28677.727125	21787.770750
16:46:40.909048	28679.346375	21785.103750
16:46:41.086739	28680.965625	21781.627125
16:46:41.265522	28682.632500	21778.817250
16:46:41.428531	28684.728000	21776.007375
16:46:41.590247	28686.871125	21773.340375
16:46:41.780355	28689.014250	21770.482875
16:46:41.944707	28690.633500	21767.815875
16:46:42.109554	28691.681250	21765.672750
16:46:42.276956	28693.300500	21764.339250
16:46:42.440126	28694.348250	21763.577250
16:46:42.612898	28694.872125	21763.291500
16:46:42.775725	28694.872125	21763.005750
16:46:42.935088	28693.824375	21762.243750
16:46:43.113862	28689.966750	21760.148250
16:46:43.287660	28685.680500	21758.671875
16:46:43.451924	28681.870500	21757.481250
16:46:43.631119	28679.155875	21756.814500
16:46:43.821538	28676.441250	21756.004875
16:46:43.982411	28673.726625	21755.385750
16:46:44.144899	28672.107375	21755.100000
16:46:44.310904	28673.726625	21755.385750
16:46:44.490180	28675.345875	21756.147750
16:46:44.681495	28676.393625	21756.814500
16:46:44.843330	28676.917500	21758.195625
16:46:45.008180	28676.393625	21759.529125
16:46:45.175912	28675.869750	21760.862625
16:46:45.350313	28674.822000	21762.434250
16:46:45.512089	28673.774250	21764.434500
16:46:45.677018	28672.155000	21766.434750
16:46:45.837282	28670.535750	21768.673125
16:46:45.998132	28668.916500	21770.625750
16:46:46.162954	28667.297250	21772.768875
16:46:46.323722	28664.582625	21774.102375
16:46:46.486645	28661.868000	21775.578750
16:46:46.654404	28658.629500	21776.864625
16:46:46.818185	28654.819500	21777.579000
16:46:46.992106	28651.009500	21778.388625
16:46:47.166283	28647.771000	21778.579125
16:46:47.328652	28644.532500	21778.864875
16:46:47.502809	28640.722500	21779.674500
16:46:47.666768	28637.484000	21779.912625
16:46:47.829143	28634.245500	21780.198375
16:46:47.992972	28630.435500	21780.579375
16:46:48.160710	28626.625500	21780.579375
16:46:48.325579	28622.815500	21780.579375
16:46:48.504609	28619.005500	21780.579375
16:46:48.668241	28614.671625	21780.579375
16:46:48.842478	28609.766250	21780.960375
16:46:49.019349	28604.337000	21781.627125
16:46:49.184031	28597.812375	21782.246250
16:46:49.346532	28590.716250	21782.865375
16:46:49.506832	28583.620125	21783.627375
16:46:49.669054	28576.000125	21783.913125
16:46:49.829968	28568.380125	21784.294125
16:46:49.990199	28560.760125	21784.579875
16:46:50.156418	28553.140125	21784.579875
16:46:50.318782	28546.044000	21784.579875
16:46:50.481532	28538.424000	21784.579875
16:46:50.646241	28531.327875	21784.294125
16:46:50.808647	28525.327125	21783.579750
16:46:50.969315	28519.326375	21782.865375
16:46:51.150747	28516.087875	21782.293875
16:46:51.326084	28516.087875	21781.531875
16:46:51.486247	28517.707125	21780.817500
16:46:51.648699	28522.041000	21780.579375
16:46:51.810606	28529.137125	21780.579375
16:46:51.974371	28537.328625	21780.579375
16:46:52.137134	28546.044000	21780.579375
16:46:52.311929	28554.759375	21780.579375
16:46:52.488730	28564.046250	21780.579375
16:46:52.662543	28573.333125	21780.579375
16:46:52.841266	28583.143875	21780.579375
16:46:53.003145	28593.526125	21780.246000
16:46:53.165938	28604.384625	21779.626875
16:46:53.327874	28613.100000	21778.817250
16:46:53.510648	28621.291500	21777.531375
16:46:53.671854	28627.816125	21777.198000
16:46:53.839224	28632.150000	21777.531375
16:46:54.016418	28634.864625	21778.245750
16:46:54.183913	28636.483875	21778.912500
16:46:54.361591	28637.007750	21780.865125
16:46:54.525865	28637.007750	21783.722625
16:46:54.686703	28636.483875	21787.151625
16:46:54.849033	28634.864625	21790.723500
16:46:55.041771	28632.721500	21794.914500
16:46:55.203486	28630.006875	21799.057875
16:46:55.378537	28627.863750	21803.344125
16:46:55.558276	28625.149125	21808.106625
16:46:55.720183	28623.006000	21812.250000
16:46:55.884866	28620.291375	21816.488625
16:46:56.058780	28617.576750	21820.774875
16:46:56.223784	28615.433625	21824.823000
16:46:56.399529	28612.719000	21829.204500
16:46:56.562475	28610.575875	21833.347875
16:46:56.724789	28608.385125	21837.491250
16:46:56.900909	28606.289625	21842.349000
16:46:57.063086	28604.146500	21847.873500
16:46:57.242940	28601.431875	21854.160000
16:46:57.411450	28598.717250	21859.732125
16:46:57.589174	28596.002625	21866.018625
16:46:57.763788	28592.764125	21872.400375
16:46:57.941304	28588.906500	21878.544000
16:46:58.103404	28585.144125	21884.878125
16:46:58.269378	28581.334125	21891.783750
16:46:58.453106	28575.904875	21899.451375
16:46:58.628987	28570.999500	21907.928625
16:46:58.792738	28566.094125	21916.263000
16:46:58.973399	28560.664875	21925.359375
16:46:59.138426	28555.235625	21934.360500
16:46:59.304981	28548.139500	21944.218875
16:46:59.468932	28541.043375	21954.839250
16:46:59.644567	28534.518750	21965.173875
16:46:59.808534	28528.518000	21974.841750
16:46:59.968321	28523.088750	21986.509875
16:47:00.131934	28518.183375	21996.225375
16:47:00.297740	28512.754125	22007.560125
16:47:00.476760	28507.848750	22019.847375
16:47:00.636025	28502.419500	22036.801875
16:47:00.802425	28498.085625	22052.137125
16:47:00.978149	28493.751750	22068.567750
16:47:01.144011	28489.941750	22081.331250
16:47:01.337733	28486.703250	22093.809000
16:47:01.501997	28483.464750	22106.810625
16:47:01.663900	28480.750125	22119.526500
16:47:01.840653	28478.035500	22132.290000
16:47:02.003445	28474.797000	22149.339750
16:47:02.168835	28471.558500	22165.770375
16:47:02.330792	28468.320000	22181.772375
16:47:02.508447	28465.081500	22197.631500
16:47:02.671704	28462.938375	22210.776000
16:47:02.837503	28460.223750	22223.110875
16:47:03.001468	28455.889875	22237.112625
16:47:03.165695	28451.556000	22251.304875
16:47:03.332693	28446.126750	22266.497250
16:47:03.507386	28440.697500	22281.642000
16:47:03.669152	28434.172875	22296.643875
16:47:03.842964	28427.076750	22311.074250
16:47:04.009201	28419.456750	22326.123750
16:47:04.190570	28411.265250	22340.077875
16:47:04.366135	28403.645250	22354.032000
16:47:04.541382	28396.025250	22365.747750
16:47:04.702956	28388.405250	22376.463375
16:47:04.883221	28380.213750	22387.893375
16:47:05.051647	28372.593750	22400.037750
16:47:05.232451	28364.973750	22410.848625
16:47:05.398318	28357.353750	22422.993000
16:47:05.563177	28349.733750	22435.280250
16:47:05.723729	28342.113750	22448.805750
16:47:05.898775	28333.922250	22463.712375
16:47:06.072042	28326.826125	22479.142875
16:47:06.232781	28320.825375	22493.287500
16:47:06.428695	28314.824625	22507.336875
16:47:06.592019	28309.395375	22521.386250
16:47:06.769864	28305.013875	22536.102375
16:47:06.944514	28301.823000	22550.437500
16:47:07.123850	28298.584500	22563.439125
16:47:07.287638	28295.869875	22577.679000
16:47:07.451038	28294.250625	22589.918625
16:47:07.641822	28292.631375	22601.872500
16:47:07.807620	28291.583625	22614.636000
16:47:07.970494	28290.535875	22626.923250
16:47:08.136759	28290.012000	22640.877375
16:47:08.301512	28289.488125	22654.355250
16:47:08.492370	28289.488125	22668.261750
16:47:08.667787	28289.488125	22682.549250
16:47:08.842022	28288.964250	22695.312750
16:47:09.018762	28288.440375	22708.743000
16:47:09.197125	28287.916500	22721.744625
16:47:09.357538	28287.392625	22735.413000
16:47:09.526843	28286.868750	22746.843000
16:47:09.703657	28286.344875	22759.892250
16:47:09.878846	28285.821000	22771.989000
16:47:10.044659	28284.773250	22784.038125
16:47:10.211135	28283.725500	22795.658625
16:47:10.375256	28283.201625	22807.612500
16:47:10.549718	28283.201625	22820.280750
16:47:10.715851	28283.725500	22834.806375
16:47:10.880192	28284.773250	22852.475250
16:47:11.054066	28286.392500	22870.144125
16:47:11.221416	28288.535625	22886.860500
16:47:11.386681	28291.250250	22903.815000
16:47:11.580527	28294.488750	22919.674125
16:47:11.756213	28298.298750	22935.438000
16:47:11.934012	28302.108750	22949.725500
16:47:12.108312	28306.442625	22965.441750
16:47:12.369603	28310.776500	22979.681625
16:47:12.531080	28315.110375	22993.159500
16:47:12.694969	28320.063375	23006.446875
16:47:12.862495	28323.825750	23018.972250
16:47:13.029410	28327.064250	23031.354750
16:47:13.197216	28330.874250	23039.498625
16:47:13.362845	28334.112750	23050.166625
16:47:13.528707	28336.827375	23063.596875
16:47:13.693610	28339.542000	23077.979625
16:47:13.867265	28340.589750	23095.458000
16:47:14.046714	28341.113625	23111.031375
16:47:14.208940	28341.113625	23125.699875
16:47:14.377189	28340.589750	23139.368250
16:47:14.550378	28339.542000	23153.893875
16:47:14.718897	28337.398875	23166.752625
16:47:14.897533	28335.255750	23180.230500
16:47:15.075397	28333.112625	23192.470125
16:47:15.249127	28329.874125	23204.709750
16:47:15.413003	28326.635625	23214.758625
16:47:15.588735	28323.397125	23226.236250
16:47:15.768522	28320.158625	23237.190000
16:47:15.943300	28316.348625	23248.667625
16:47:16.119059	28312.538625	23260.383375
16:47:16.297752	28308.728625	23272.051500
16:47:16.461641	28304.918625	23284.243500
16:47:16.626026	28301.108625	23295.530625
16:47:16.798706	28297.870125	23307.103500
16:47:16.960991	28294.631625	23318.676375
16:47:17.127779	28291.393125	23331.344625
16:47:17.311023	28288.154625	23344.203375
16:47:17.488408	28285.440000	23356.443000
16:47:17.662689	28283.296875	23367.968250
16:47:17.831613	28281.153750	23379.207750
16:47:18.006877	28279.010625	23391.304500
16:47:18.181647	28276.867500	23403.687000
16:47:18.345847	28275.248250	23415.640875
16:47:18.521198	28273.629000	23428.356750
16:47:18.688101	28272.581250	23441.358375
16:47:18.863836	28270.962000	23454.836250
16:47:19.029672	28269.342750	23466.980625
16:47:19.196548	28267.199625	23480.410875
16:47:19.387136	28265.056500	23493.888750
16:47:19.552975	28261.818000	23507.985750
16:47:19.716758	28257.960375	23522.940000
16:47:19.877990	28253.626500	23537.418000
16:47:20.044121	28249.340250	23549.943375
16:47:20.205601	28244.958750	23561.325750
16:47:20.385025	28240.101000	23572.755750
16:47:20.551291	28235.195625	23582.614125
16:47:20.713721	28230.290250	23591.662875
16:47:20.875390	28225.384875	23600.759250
16:47:21.041641	28219.955625	23609.093625
16:47:21.203645	28215.050250	23617.523250
16:47:21.366269	28210.144875	23625.857625
16:47:21.544383	28205.191875	23635.001625
16:47:21.708426	28200.334125	23644.193250
16:47:21.890242	28195.428750	23653.242000
16:47:22.070464	28189.999500	23663.671875
16:47:22.235840	28184.570250	23676.530625
16:47:22.400691	28179.141000	23690.056125
16:47:22.562528	28174.235625	23703.391125
16:47:22.725124	28169.854125	23715.630750
16:47:22.887583	28166.091750	23728.822875
16:47:23.051407	28162.805625	23741.062500
16:47:23.233705	28160.138625	23752.635375
16:47:23.407793	28157.424000	23765.017875
16:47:23.586414	28155.280875	23776.257375
16:47:23.760694	28153.661625	23786.782500
16:47:23.923652	28152.042375	23796.688500
16:47:24.088902	28150.423125	23806.213500
16:47:24.250417	28148.803875	23814.547875
16:47:24.414552	28147.756125	23822.406000
16:47:24.581429	28147.232250	23829.930750
16:47:24.756685	28146.708375	23836.455375
16:47:24.920922	28145.660625	23843.932500
16:47:25.086140	28144.612875	23852.933625
16:47:25.251634	28143.565125	23862.744375
16:47:25.419573	28141.945875	23873.412375
16:47:25.584412	28140.326625	23883.651750
16:47:25.759389	28138.183500	23894.367375
16:47:25.934090	28135.468875	23905.416375
16:47:26.100506	28133.325750	23916.655875
16:47:26.263720	28131.182625	23926.228500
16:47:26.431008	28130.134875	23928.419250
16:47:26.596518	28130.182500	23927.704875
16:47:26.757675	28130.658750	23922.894750
16:47:26.919418	28130.658750	23918.656125
16:47:27.081183	28130.658750	23915.227125
16:47:27.248053	28130.658750	23914.846125
16:47:27.410905	28130.658750	23915.131875
16:47:27.590671	28130.134875	23916.513000
16:47:27.752422	28129.611000	23918.656125
16:47:27.915221	28129.087125	23922.799500
16:47:28.080175	28128.039375	23927.704875
16:47:28.244325	28126.991625	23933.229375
16:47:28.409754	28125.943875	23940.230250
16:47:28.588579	28124.896125	23947.183500
16:47:28.767857	28123.848375	23954.136750
16:47:28.942132	28122.800625	23960.613750
16:47:29.118978	28121.752875	23966.757375
16:47:29.294639	28121.229000	23973.043875
16:47:29.468991	28120.705125	23976.377625
16:47:29.631403	28120.705125	23975.234625
16:47:29.795204	28120.705125	23972.377125
16:47:29.969904	28121.752875	23965.233375
16:47:30.130687	28122.800625	23956.422750
16:47:30.296501	28124.419875	23944.897500
16:47:30.462363	28126.039125	23930.991000
16:47:30.626058	28127.658375	23916.608250
16:47:30.792925	28128.706125	23900.844375
16:47:30.955681	28129.753875	23884.937625
16:47:31.117630	28130.277750	23870.935875
16:47:31.308378	28130.801625	23855.981625
16:47:31.482603	28130.801625	23839.551000
16:47:31.647868	28130.801625	23823.215625
16:47:31.814149	28131.325500	23806.023000
16:47:31.990470	28131.849375	23787.782625
16:47:32.166349	28133.468625	23767.351500
16:47:32.326591	28136.183250	23746.348875
16:47:32.490785	28139.421750	23726.394000
16:47:32.655526	28143.231750	23709.010875
16:47:32.817391	28147.565625	23694.294750
16:47:32.981113	28151.899500	23680.531125
16:47:33.147365	28155.138000	23671.291875
16:47:33.320780	28157.852625	23664.910125
16:47:33.484551	28159.995750	23658.766500
16:47:33.665389	28162.138875	23654.575500
16:47:33.823931	28163.758125	23650.956000
16:47:33.998965	28165.377375	23648.098500
16:47:34.174138	28166.996625	23646.812625
16:47:34.337978	28168.044375	23645.574375
16:47:34.504793	28169.092125	23644.145625
16:47:34.666257	28170.139875	23643.812250
16:47:34.843527	28170.663750	23643.431250
16:47:35.006241	28171.187625	23642.812125
16:47:35.170561	28171.711500	23642.478750
16:47:35.345931	28172.235375	23642.478750
16:47:35.511629	28172.759250	23642.478750
16:47:35.673022	28173.283125	23642.478750
16:47:35.840736	28173.807000	23642.478750
16:47:36.035933	28173.807000	23642.478750
16:47:36.204273	28173.807000	23642.478750
16:47:36.369107	28173.807000	23642.812125
16:47:36.534998	28173.283125	23643.478875
16:47:36.715258	28172.759250	23644.145625
16:47:36.895701	28172.235375	23644.860000
16:47:37.059436	28171.711500	23645.479125
16:47:37.237317	28170.663750	23646.812625
16:47:37.402563	28170.139875	23647.574625
16:47:37.582066	28169.092125	23648.193750
16:47:37.772710	28168.044375	23648.955750
16:47:37.935509	28166.996625	23650.241625
16:47:38.099820	28165.948875	23651.289375
16:47:38.290564	28164.901125	23650.860750
16:47:38.453348	28164.901125	23650.336875
16:47:38.614366	28165.948875	23648.098500
16:47:38.781723	28166.996625	23646.145875
16:47:38.953193	28167.520500	23645.764875
16:47:39.137122	28167.520500	23645.764875
16:47:39.311906	28167.520500	23645.764875
16:47:39.489158	28166.996625	23646.098250
16:47:39.654467	28166.472750	23646.717375
16:47:39.845290	28165.425000	23648.289000
16:47:40.006546	28164.377250	23649.479625
16:47:40.197895	28163.329500	23651.051250
16:47:40.380180	28162.281750	23651.575125
16:47:40.570994	28161.757875	23652.337125
16:47:40.736285	28161.234000	23652.908625
16:47:40.909577	28160.710125	23653.242000
16:47:41.091950	28160.186250	23653.575375
16:47:41.251674	28159.662375	23654.289750
16:47:41.412564	28158.614625	23655.004125
16:47:41.578879	28158.090750	23655.528000
16:47:41.755384	28157.566875	23656.909125
16:47:41.917396	28157.043000	23659.052250
16:47:42.099717	28156.519125	23661.147750
16:47:42.262533	28155.471375	23663.862375
16:47:42.438474	28154.947500	23666.862750
16:47:42.619286	28154.423625	23669.434500
16:47:42.782006	28153.899750	23672.911125
16:47:42.956852	28153.375875	23676.578250
16:47:43.148639	28152.852000	23680.769250
16:47:43.311382	28152.328125	23684.817375
16:47:43.478264	28151.804250	23688.198750
16:47:43.642940	28151.804250	23690.961000
16:47:43.807185	28151.804250	23693.675625
16:47:43.968636	28151.804250	23695.914000
16:47:44.130428	28151.804250	23697.199875
16:47:44.296726	28151.804250	23698.628625
16:47:44.478575	28151.804250	23699.962125
16:47:44.654736	28151.804250	23700.819375
16:47:44.829934	28151.804250	23701.390875
16:47:44.993956	28151.804250	23701.914750
16:47:45.156406	28151.804250	23703.391125
16:47:45.321170	28151.804250	23704.010250
16:47:45.495944	28151.804250	23704.819875
16:47:45.673474	28151.804250	23706.058125
16:47:45.840590	28151.804250	23706.772500
16:47:46.002546	28151.804250	23707.391625
16:47:46.164343	28151.804250	23708.058375
16:47:46.326065	28151.804250	23709.439500
16:47:46.500860	28151.804250	23710.915875
16:47:46.664614	28151.804250	23712.297000
16:47:46.827955	28151.804250	23713.582875
16:47:47.005225	28151.804250	23715.059250
16:47:47.182076	28151.804250	23716.345125
16:47:47.344902	28151.804250	23717.059500
16:47:47.507198	28151.804250	23718.393000
16:47:47.690537	28151.804250	23719.774125
16:47:47.849779	28151.804250	23720.583750
16:47:48.015210	28151.804250	23721.822000
16:47:48.189959	28152.328125	23722.584000
16:47:48.352161	28152.328125	23723.203125
16:47:48.512982	28152.852000	23723.917500
16:47:48.678480	28153.375875	23724.536625
16:47:48.854220	28153.375875	23725.251000
16:47:49.049070	28153.375875	23725.870125
16:47:49.211859	28153.375875	23726.536875
16:47:49.379143	28153.375875	23727.156000
16:47:49.548485	28153.375875	23727.537000
16:47:49.709244	28153.375875	23727.822750
16:47:49.878037	28153.375875	23728.203750
16:47:50.067369	28153.375875	23728.632375
16:47:50.235629	28153.375875	23728.870500
16:47:50.397093	28153.375875	23729.251500
16:47:50.573651	28153.375875	23729.823000
16:47:50.752097	28153.375875	23730.204000
16:47:50.917882	28153.899750	23730.204000
16:47:51.084202	28154.423625	23730.204000
16:47:51.254494	28154.423625	23730.204000
16:47:51.422629	28154.423625	23730.204000
16:47:51.589177	28154.423625	23730.204000
16:47:51.761164	28154.947500	23730.204000
16:47:51.928300	28154.947500	23730.204000
16:47:52.100624	28154.947500	23730.204000
16:47:52.279900	28154.947500	23730.204000
16:47:52.448245	28154.947500	23730.204000
16:47:52.618483	28154.947500	23730.204000
16:47:52.795313	28154.947500	23730.204000
16:47:52.974831	28154.947500	23730.204000
16:47:53.144223	28155.471375	23730.204000
16:47:53.318305	28155.471375	23730.204000
16:47:53.479656	28155.471375	23730.585000
16:47:53.646461	28155.471375	23730.870750
16:47:53.809795	28155.471375	23730.870750
16:47:53.978972	28155.995250	23730.870750
16:47:54.151396	28155.995250	23730.870750
16:47:54.323184	28155.995250	23730.870750
16:47:54.507063	28155.995250	23730.585000
16:47:54.671783	28155.995250	23729.775375
16:47:54.852552	28155.995250	23729.203875
16:47:55.027343	28155.471375	23728.346625
16:47:55.189282	28154.947500	23728.203750
16:47:55.355981	28154.423625	23727.870375
16:47:55.528860	28153.899750	23727.537000
16:47:55.711712	28153.375875	23727.537000
16:47:55.875403	28152.852000	23727.108375
16:47:56.045097	28152.852000	23726.870250
16:47:56.212222	28152.852000	23726.870250
16:47:56.374540	28152.852000	23726.536875
16:47:56.540700	28152.852000	23726.203500
16:47:56.708939	28152.852000	23726.203500
16:47:56.878948	28152.852000	23726.203500
16:47:57.045003	28152.852000	23726.203500
16:47:57.206033	28152.852000	23726.203500
16:47:57.376768	28152.328125	23726.203500
16:47:57.544471	28152.328125	23726.203500
16:47:57.727774	28152.328125	23726.203500
16:47:57.924000	28152.328125	23726.203500
16:47:58.094834	28152.328125	23726.203500
16:47:58.263630	28152.328125	23726.203500
16:47:58.431530	28152.328125	23726.203500
16:47:58.596236	28152.328125	23725.917750
16:47:58.767311	28152.328125	23725.536750
16:47:58.932425	28152.328125	23725.536750
16:47:59.102830	28152.328125	23725.536750
16:47:59.303604	28152.328125	23725.536750
16:47:59.487995	28152.328125	23725.536750
16:47:59.650150	28152.328125	23725.536750
16:47:59.819099	28152.852000	23725.536750
16:48:00.008836	28152.852000	23725.536750
16:48:00.175171	28152.852000	23725.536750
16:48:00.344478	28152.852000	23725.536750
16:48:00.508459	28152.852000	23725.822500
16:48:00.670862	28152.852000	23726.203500
16:48:00.832027	28152.328125	23726.203500
16:48:00.992929	28151.804250	23726.203500
16:48:01.182664	28151.280375	23726.203500
16:48:01.349490	28151.280375	23726.203500
16:48:01.527343	28151.280375	23726.489250
16:48:01.689281	28151.280375	23726.870250
16:48:01.863259	28150.756500	23726.870250
16:48:02.026732	28150.756500	23727.203625
16:48:02.197995	28150.756500	23727.537000
16:48:02.362394	28150.756500	23727.537000
16:48:02.523169	28151.280375	23727.537000
16:48:02.682964	28151.804250	23727.537000
16:48:02.844719	28152.328125	23727.537000
16:48:03.006685	28152.852000	23727.537000
16:48:03.174148	28153.375875	23727.822750
16:48:03.348666	28153.899750	23728.203750
16:48:03.509090	28154.423625	23728.584750
16:48:03.683836	28154.423625	23729.251500
16:48:03.849716	28154.423625	23729.823000
16:48:04.023346	28154.947500	23730.632625
16:48:04.186433	28155.471375	23731.251750
16:48:04.365516	28155.995250	23731.870875
16:48:04.539998	28156.519125	23732.632875
16:48:04.706824	28157.043000	23732.871000
16:48:04.887597	28157.043000	23732.871000
16:48:05.051403	28156.519125	23732.871000
16:48:05.213249	28155.995250	23732.585250
16:48:05.380474	28154.947500	23731.870875
16:48:05.540863	28154.423625	23731.156500
16:48:05.703796	28153.899750	23730.870750
16:48:05.868474	28153.375875	23730.870750
16:48:06.044428	28152.852000	23730.870750
16:48:06.212693	28152.328125	23730.870750
16:48:06.396344	28152.328125	23730.870750
16:48:06.570700	28152.328125	23730.870750
16:48:06.732046	28152.328125	23730.585000
16:48:06.913672	28152.328125	23730.204000
16:48:07.089702	28152.328125	23730.204000
16:48:07.269500	28151.804250	23730.204000
16:48:07.439158	28151.804250	23730.204000
16:48:07.606451	28151.804250	23730.204000
16:48:07.768425	28151.804250	23730.632625
16:48:07.946109	28151.804250	23731.251750
16:48:08.107923	28151.804250	23731.823250
16:48:08.284684	28151.804250	23732.490000
16:48:08.447536	28151.804250	23733.299625
16:48:08.622459	28151.804250	23733.966375
16:48:08.790156	28151.804250	23734.204500
16:48:08.951386	28151.804250	23734.537875
16:48:09.118770	28151.804250	23735.157000
16:48:09.281673	28151.280375	23735.538000
16:48:09.442539	28150.756500	23735.538000
16:48:09.632187	28150.232625	23735.538000
16:48:09.793460	28149.708750	23735.538000
16:48:09.959251	28149.184875	23735.538000
16:48:10.139683	28148.661000	23735.538000
16:48:10.306416	28148.661000	23735.538000
16:48:10.487142	28148.661000	23735.538000
16:48:10.678961	28148.661000	23735.919000
16:48:10.841735	28148.137125	23736.490500
16:48:11.002099	28148.137125	23737.252500
16:48:11.167323	28148.137125	23737.966875
16:48:11.330131	28148.137125	23738.490750
16:48:11.491962	28148.137125	23739.157500
16:48:11.652264	28148.137125	23739.919500
16:48:11.831541	28148.661000	23741.205375
16:48:11.996851	28150.280250	23741.919750
16:48:12.160166	28152.423375	23742.538875
16:48:12.325992	28155.138000	23743.253250
16:48:12.502352	28157.852625	23743.586625
16:48:12.664072	28160.567250	23743.586625
16:48:12.827451	28163.805750	23743.586625
16:48:12.986836	28167.044250	23743.205625
16:48:13.170552	28170.282750	23742.634125
16:48:13.334846	28173.521250	23741.919750
16:48:13.510842	28177.331250	23740.443375
16:48:13.684450	28181.141250	23738.967000
16:48:13.851281	28184.951250	23737.109625
16:48:14.013924	28188.761250	23734.966500
16:48:14.179861	28192.571250	23732.918625
16:48:14.355100	28196.381250	23731.299375
16:48:14.518502	28200.191250	23730.108750
16:48:14.678739	28202.905875	23729.489625
16:48:14.856506	28205.096625	23728.727625
16:48:15.023711	28207.192125	23728.108500
16:48:15.187102	28209.335250	23727.489375
16:48:15.367441	28212.049875	23726.727375
16:48:15.533326	28215.288375	23726.155875
16:48:15.699058	28219.098375	23724.774750
16:48:15.865968	28223.432250	23724.060375
16:48:16.030188	28227.242250	23723.441250
16:48:16.190627	28231.576125	23722.679250
16:48:16.352304	28234.862250	23722.060125
16:48:16.530164	28236.957750	23722.012500
16:48:16.705329	28235.338500	23722.917375
16:48:16.869623	28232.100000	23724.108000
16:48:17.035522	28227.766125	23726.203500
16:48:17.197838	28223.432250	23729.013375
16:48:17.361182	28218.526875	23732.394750
16:48:17.535490	28213.621500	23736.681000
16:48:17.699887	28208.192250	23741.491125
16:48:17.890764	28202.763000	23746.396500
16:48:18.056052	28196.762250	23751.206625
16:48:18.219339	28190.237625	23756.731125
16:48:18.394128	28183.141500	23762.446125
16:48:18.568832	28176.045375	23766.684750
16:48:18.749682	28168.425375	23771.399625
16:48:18.929425	28160.757750	23776.352625
16:48:19.106255	28153.185375	23781.305625
16:48:19.270419	28147.184625	23784.591750
16:48:19.451727	28142.279250	23788.068375
16:48:19.634600	28137.945375	23791.545000
16:48:19.793867	28134.135375	23793.688125
16:48:19.969192	28131.420750	23795.164500
16:48:20.134916	28129.277625	23795.688375
16:48:20.295791	28127.134500	23796.021750
16:48:20.460624	28125.515250	23796.355125
16:48:20.638436	28124.467500	23797.117125
16:48:20.800262	28123.419750	23797.355250
16:48:20.977269	28122.372000	23797.355250
16:48:21.141912	28121.848125	23797.355250
16:48:21.306262	28121.324250	23797.355250
16:48:21.470939	28120.800375	23797.069500
16:48:21.634735	28120.800375	23796.402750
16:48:21.796012	28120.800375	23795.640750
16:48:21.960882	28120.800375	23794.354875
16:48:22.137116	28121.324250	23792.164125
16:48:22.311886	28121.848125	23789.401875
16:48:22.475022	28122.372000	23786.020500
16:48:22.651018	28122.372000	23783.163000
16:48:22.813850	28122.895875	23780.496000
16:48:22.972093	28122.895875	23778.305250
16:48:23.133437	28122.895875	23776.305000
16:48:23.297289	28122.895875	23773.495125
16:48:23.462545	28122.895875	23770.066125
16:48:23.628381	28122.895875	23767.303875
16:48:23.795265	28122.895875	23764.541625
16:48:23.973107	28122.324375	23760.969750
16:48:24.149468	28121.848125	23757.493125
16:48:24.324252	28121.324250	23753.921250
16:48:24.486977	28120.800375	23750.587500
16:48:24.649813	28119.752625	23746.444125
16:48:24.825301	28118.704875	23742.872250
16:48:24.989549	28117.657125	23740.157625
16:48:25.163181	28117.133250	23736.538125
16:48:25.324659	28116.561750	23733.252000
16:48:25.489215	28116.085500	23731.108875
16:48:25.656604	28115.037750	23728.394250
16:48:25.823271	28114.513875	23726.251125
16:48:25.990183	28113.990000	23724.870000
16:48:26.165922	28113.466125	23724.060375
16:48:26.345743	28112.942250	23723.584125
16:48:26.521095	28112.942250	23722.822125
16:48:26.686418	28112.418375	23722.203000
16:48:26.852150	28112.418375	23721.583875
16:48:27.017967	28112.418375	23720.917125
16:48:27.191723	28112.418375	23720.536125
16:48:27.357967	28112.418375	23720.536125
16:48:27.533766	28112.418375	23720.155125
16:48:27.706629	28112.418375	23719.869375
16:48:27.881295	28112.418375	23719.869375
16:48:28.047044	28112.418375	23719.869375
16:48:28.222553	28112.418375	23719.488375
16:48:28.388310	28112.418375	23719.202625
16:48:28.551601	28112.418375	23719.202625
