# Supplementary material for: An epifluorescence microscope design for naturalistic behavior and cellular activity in freely moving Caenorhabditis elegans
Source: Nat Commun. 2026 May 19;17:4411. doi: 10.1038/s41467-026-72709-w (PMC13187321; doi:10.1038/s41467-026-72709-w)
Supplement: Supplementary file 8 — Source data [file 41467_2026_72709_MOESM8_ESM.zip › fig4 AWC/MMH214/BLUE_2.csv]

timestamp	X	Y
13:20:44.490752	29544.406875	24898.350000
13:20:44.658161	29534.834250	24898.350000
13:20:44.823467	29525.023500	24898.635750
13:20:44.987341	29514.165000	24899.016750
13:20:45.154600	29504.401875	24898.683375
13:20:45.332168	29497.877250	24897.969000
13:20:45.495151	29492.971875	24897.397500
13:20:45.657463	29491.924125	24896.016375
13:20:45.836326	29494.067250	24894.587625
13:20:46.002072	29497.305750	24893.254125
13:20:46.167548	29502.211125	24892.539750
13:20:46.343747	29509.831125	24891.777750
13:20:46.506118	29521.261125	24891.253875
13:20:46.669937	29534.739000	24890.872875
13:20:46.842497	29549.264625	24890.444250
13:20:47.005470	29564.695125	24889.920375
13:20:47.169862	29581.363875	24889.539375
13:20:47.352111	29599.175625	24889.539375
13:20:47.513923	29615.463375	24889.539375
13:20:47.675262	29633.799000	24889.539375
13:20:47.853967	29656.278000	24889.872750
13:20:48.016809	29680.138125	24890.491875
13:20:48.179238	29705.093625	24891.253875
13:20:48.342091	29729.858625	24892.539750
13:20:48.537772	29755.814250	24896.064000
13:20:48.700412	29778.245625	24900.207375
13:20:48.877311	29802.629625	24905.208000
13:20:49.040556	29824.394250	24910.732500
13:20:49.204372	29846.778000	24918.352500
13:20:49.370206	29868.018750	24926.782125
13:20:49.531568	29889.545250	24937.593000
13:20:49.707402	29913.786375	24949.737375
13:20:49.872589	29937.217875	24963.262875
13:20:50.040811	29961.316125	24976.026375
13:20:50.202230	29984.890500	24987.980250
13:20:50.378003	30009.655500	24998.934000
13:20:50.556786	30033.563250	25008.030375
13:20:50.719306	30055.185000	25014.840750
13:20:50.894102	30077.902125	25021.270125
13:20:51.070586	30100.666875	25026.080250
13:20:51.251670	30123.812625	25028.842500
13:20:51.416470	30146.196375	25031.557125
13:20:51.591338	30168.770625	25034.509875
13:20:51.773652	30188.677875	25037.796000
13:20:51.954248	30207.489750	25042.082250
13:20:52.129686	30226.539750	25046.940000
13:20:52.290870	30244.780125	25052.369250
13:20:52.456308	30263.258625	25058.703375
13:20:52.620079	30280.022625	25064.942250
13:20:52.794328	30297.501000	25072.086000
13:20:52.973810	30314.217375	25079.563125
13:20:53.148541	30330.790875	25088.088000
13:20:53.324389	30350.841000	25097.851125
13:20:53.519070	30372.272250	25107.566625
13:20:53.700645	30393.513000	25115.853375
13:20:53.865683	30415.134750	25122.806625
13:20:54.029105	30437.566125	25127.045250
13:20:54.188386	30458.711625	25131.283875
13:20:54.370976	30481.666875	25132.284000
13:20:54.532863	30500.335875	25132.284000
13:20:54.706153	30521.576625	25131.807750
13:20:54.868427	30540.198000	25130.617125
13:20:55.031224	30559.009875	25129.093125
13:20:55.197107	30576.916875	25128.426375
13:20:55.361637	30587.108625	25129.855125
13:20:55.527294	30588.156375	25133.284125
13:20:55.691857	30586.537125	25137.522750
13:20:55.863930	30580.536375	25142.475750
13:20:56.025175	30571.249500	25146.476250
13:20:56.190755	30560.343375	25150.762500
13:20:56.357708	30547.818000	25153.477125
13:20:56.521649	30533.959125	25153.524750
13:20:56.683821	30519.481125	25152.905625
13:20:56.860278	30506.479500	25152.238875
13:20:57.023405	30498.859500	25151.857875
13:20:57.187721	30493.430250	25152.143625
13:20:57.363660	30493.430250	25153.620000
13:20:57.538681	30496.668750	25157.144250
13:20:57.702782	30501.002625	25160.573250
13:20:57.866872	30507.003375	25164.669000
13:20:58.032608	30511.337250	25166.812125
13:20:58.206932	30515.147250	25168.574250
13:20:58.390117	30516.195000	25168.240875
13:20:58.569449	30513.480375	25166.812125
13:20:58.749797	30509.098875	25164.716625
13:20:58.913653	30501.526500	25161.335250
13:20:59.090817	30493.906500	25158.477750
13:20:59.274580	30487.905750	25155.763125
13:20:59.435428	30480.285750	25152.905625
13:20:59.618830	30469.903500	25149.524250
13:20:59.793015	30457.378125	25144.571250
13:20:59.958772	30444.376500	25139.142000
13:21:00.134184	30431.851125	25133.474625
13:21:00.300469	30419.325750	25127.950125
13:21:00.479306	30405.705000	25121.663625
13:21:00.647078	30391.322250	25114.758000
13:21:00.812938	30375.796500	25107.090375
13:21:00.973837	30359.889750	25098.756000
13:21:01.135122	30344.935500	25092.326625
13:21:01.314362	30332.457750	25086.802125
13:21:01.489290	30320.456250	25081.134750
13:21:01.654059	30305.597250	25077.086625
13:21:01.828876	30290.023875	25073.419500
13:21:01.995464	30276.450750	25070.085750
13:21:02.161611	30271.069125	25068.037875
13:21:02.328383	30269.449875	25066.609125
13:21:02.505208	30269.973750	25066.704375
13:21:02.670856	30274.879125	25067.371125
13:21:02.862015	30281.403750	25068.752250
13:21:03.036561	30291.214500	25072.228875
13:21:03.202005	30303.692250	25075.562625
13:21:03.367752	30318.170250	25079.753625
13:21:03.546569	30333.838875	25083.944625
13:21:03.720776	30351.269625	25087.564125
13:21:03.897147	30370.462500	25090.278750
13:21:04.071755	30389.845875	25090.183500
13:21:04.247838	30410.038875	25089.469125
13:21:04.409621	30428.707875	25087.468875
13:21:04.585385	30446.948250	25085.325750
13:21:04.752745	30461.950125	25083.277875
13:21:04.928055	30477.999750	25077.610500
13:21:05.089700	30493.858875	25071.466875
13:21:05.264050	30507.955875	25065.751875
13:21:05.429667	30516.623625	25065.132750
13:21:05.598253	30523.148250	25065.751875
13:21:05.775009	30528.053625	25065.751875
13:21:05.935419	30533.482875	25063.656375
13:21:06.110536	30539.483625	25060.751250
13:21:06.275035	30545.484375	25057.512750
13:21:06.466657	30550.913625	25053.226500
13:21:06.629155	30556.390500	25047.654375
13:21:06.790798	30562.343625	25041.320250
13:21:06.955685	30567.772875	25035.891000
13:21:07.115523	30572.678250	25030.938000
13:21:07.278126	30578.107500	25025.461125
13:21:07.439658	30583.012875	25019.079375
13:21:07.614573	30588.442125	25012.792875
13:21:07.776966	30593.347500	25006.601625
13:21:07.939710	30598.252875	25000.267500
13:21:08.104492	30603.682125	24994.028625
13:21:08.282293	30608.587500	24988.456500
13:21:08.444137	30613.492875	24984.217875
13:21:08.610807	30617.826750	24980.788875
13:21:08.771926	30621.065250	24978.550500
13:21:08.934533	30623.208375	24977.312250
13:21:09.095884	30624.827625	24975.883500
13:21:09.270857	30626.446875	24975.550125
13:21:09.455071	30627.494625	24975.550125
13:21:09.620297	30628.542375	24975.835875
13:21:09.780382	30629.066250	24976.597875
13:21:09.943014	30628.542375	24979.264875
13:21:10.120312	30627.494625	24981.360375
13:21:10.298087	30626.970750	24980.788875
13:21:10.477872	30626.970750	24978.026625
13:21:10.655675	30627.494625	24974.550000
13:21:10.817909	30627.494625	24969.549375
13:21:10.980242	30628.018500	24964.120125
13:21:11.140052	30629.066250	24957.024000
13:21:11.305857	30630.685500	24949.499250
13:21:11.468679	30632.828625	24940.402875
13:21:11.629768	30635.543250	24929.734875
13:21:11.793768	30638.257875	24918.733500
13:21:11.962131	30640.972500	24907.494000
13:21:12.128456	30644.211000	24896.397375
13:21:12.294815	30647.449500	24885.967500
13:21:12.476988	30650.688000	24875.537625
13:21:12.643319	30653.974125	24863.202750
13:21:12.810318	30658.260375	24851.344125
13:21:12.969364	30661.498875	24838.342500
13:21:13.148165	30664.213500	24826.102875
13:21:13.325501	30666.928125	24811.577250
13:21:13.493330	30669.071250	24796.146750
13:21:13.670112	30670.690500	24778.573125
13:21:13.833566	30671.214375	24760.856625
13:21:14.000136	30671.214375	24742.759125
13:21:14.179743	30670.690500	24725.280750
13:21:14.358343	30669.642750	24710.183625
13:21:14.522262	30668.023500	24696.229500
13:21:14.686956	30665.880375	24681.227625
13:21:14.854777	30662.641875	24664.797000
13:21:15.029553	30658.831875	24648.223500
13:21:15.196793	30654.498000	24631.459500
13:21:15.373169	30650.164125	24614.314500
13:21:15.553952	30645.258750	24598.122000
13:21:15.749543	30640.353375	24582.262875
13:21:15.929459	30635.448000	24565.117875
13:21:16.093362	30631.114125	24549.592125
13:21:16.257706	30626.780250	24533.018625
13:21:16.420100	30623.541750	24517.064250
13:21:16.582736	30620.827125	24501.395625
13:21:16.744633	30618.684000	24485.203125
13:21:16.908338	30616.540875	24468.248625
13:21:17.069639	30614.397750	24448.770000
13:21:17.230867	30612.254625	24430.339125
13:21:17.393059	30610.635375	24412.527375
13:21:17.557719	30609.587625	24398.668500
13:21:17.747982	30608.539875	24385.428750
13:21:17.910481	30606.920625	24370.093500
13:21:18.077189	30604.206000	24354.186750
13:21:18.257957	30601.491375	24337.660875
13:21:18.436845	30596.538375	24320.896875
13:21:18.598538	30591.156750	24303.942375
13:21:18.760187	30584.060625	24287.511750
13:21:18.926255	30575.869125	24273.271875
13:21:19.094047	30566.582250	24258.174750
13:21:19.272340	30558.390750	24246.173250
13:21:19.452679	30552.390000	24237.791250
13:21:19.628466	30546.389250	24229.218750
13:21:19.822205	30540.388500	24221.694000
13:21:19.988265	30534.959250	24216.169500
13:21:20.154956	30530.053875	24211.264125
13:21:20.316173	30525.148500	24207.120750
13:21:20.495440	30518.623875	24201.548625
13:21:20.669698	30512.099250	24195.881250
13:21:20.830957	30505.574625	24190.261500
13:21:20.996008	30499.050000	24184.832250
13:21:21.170188	30492.525375	24178.450500
13:21:21.345549	30486.000750	24171.497250
13:21:21.521790	30478.380750	24163.829625
13:21:21.683756	30471.284625	24156.876375
13:21:21.846076	30464.188500	24149.208750
13:21:22.012849	30457.092375	24140.207625
13:21:22.175650	30449.996250	24131.158875
13:21:22.342453	30442.900125	24122.014875
13:21:22.504284	30435.804000	24112.108875
13:21:22.682147	30428.707875	24102.488625
13:21:22.863972	30421.611750	24092.725500
13:21:23.044631	30414.515625	24082.962375
13:21:23.204940	30408.514875	24073.913625
13:21:23.366787	30405.276375	24068.960625
13:21:23.530736	30404.752500	24068.960625
13:21:23.695382	30405.276375	24071.008500
13:21:23.855703	30407.419500	24074.628000
13:21:24.046476	30409.038750	24077.437875
13:21:24.212266	30410.658000	24080.057250
13:21:24.390131	30413.896500	24085.057875
13:21:24.553899	30417.706500	24090.487125
13:21:24.736131	30421.516500	24095.297250
13:21:24.912461	30425.326500	24101.012250
13:21:25.071200	30429.660375	24107.251125
13:21:25.232948	30432.422625	24109.965750
13:21:25.396820	30433.994250	24110.680125
13:21:25.570354	30433.470375	24108.537000
13:21:25.746846	30432.422625	24105.012750
13:21:25.911210	30430.803375	24100.297875
13:21:26.077192	30428.088750	24093.297000
13:21:26.255959	30423.754875	24084.915000
13:21:26.420770	30417.754125	24073.485000
13:21:26.582511	30410.658000	24060.054750
13:21:26.744391	30402.990375	24047.338875
13:21:26.919678	30395.941875	24035.670750
13:21:27.082434	30391.560375	24028.765125
13:21:27.255790	30389.988750	24027.765000
13:21:27.417102	30388.941000	24028.098375
13:21:27.606946	30389.464875	24030.384375
13:21:27.768266	30390.512625	24033.622875
13:21:27.927103	30392.655750	24038.575875
13:21:28.104289	30395.370375	24044.910000
13:21:28.278950	30397.513500	24049.101000
13:21:28.440639	30399.132750	24050.053500
13:21:28.604323	30400.180500	24049.720125
13:21:28.766069	30399.656625	24047.005500
13:21:28.926936	30398.037375	24042.052500
13:21:29.092686	30396.418125	24035.861250
13:21:29.255575	30393.703500	24028.765125
13:21:29.419733	30390.465000	24020.526000
13:21:29.585095	30387.750375	24009.905625
13:21:29.746956	30383.940375	23998.618500
13:21:29.922692	30380.130375	23986.950375
13:21:30.090319	30377.415750	23974.996500
13:21:30.251720	30374.701125	23964.757125
13:21:30.415090	30371.986500	23953.089000
13:21:30.579907	30369.843375	23942.563875
13:21:30.756173	30367.700250	23932.134000
13:21:30.918546	30364.985625	23921.227875
13:21:31.093858	30362.271000	23909.702625
13:21:31.260654	30359.556375	23899.368000
13:21:31.435963	30357.413250	23887.128375
13:21:31.597441	30355.270125	23873.936250
13:21:31.759886	30353.650875	23860.839375
13:21:31.923352	30352.603125	23846.837625
13:21:32.088330	30352.079250	23828.787750
13:21:32.251189	30352.650750	23811.595125
13:21:32.413588	30353.698500	23794.593000
13:21:32.574018	30354.698625	23782.639125
13:21:32.747881	30356.841750	23768.780250
13:21:32.912159	30359.556375	23756.445375
13:21:33.073473	30362.794875	23742.253125
13:21:33.252296	30367.700250	23726.727375
13:21:33.419585	30373.129500	23710.296750
13:21:33.595381	30379.654125	23693.961375
13:21:33.771184	30386.750250	23679.816750
13:21:33.966086	30394.417875	23665.386375
13:21:34.140608	30403.657125	23645.383875
13:21:34.302523	30413.467875	23625.714750
13:21:34.477619	30422.183250	23609.427000
13:21:34.640360	30430.422375	23590.805625
13:21:34.803598	30438.566250	23569.660125
13:21:34.965957	30444.567000	23546.228625
13:21:35.139950	30450.567750	23523.702000
13:21:35.300628	30455.473125	23502.080250
13:21:35.464334	30458.187750	23481.363375
13:21:35.628227	30459.235500	23462.456250
13:21:35.790739	30459.759375	23443.168125
13:21:35.959847	30459.235500	23425.308750
13:21:36.124555	30458.711625	23407.639875
13:21:36.286388	30458.140125	23389.732875
13:21:36.462141	30457.140000	23373.016500
13:21:36.636996	30456.616125	23355.585750
13:21:36.811030	30456.092250	23339.583750
13:21:36.971278	30455.568375	23323.962750
13:21:37.139317	30455.568375	23308.484625
13:21:37.314107	30456.092250	23293.054125
13:21:37.475415	30457.140000	23278.195125
13:21:37.650996	30457.663875	23262.240750
13:21:37.827656	30457.140000	23245.191000
13:21:37.990994	30455.520750	23227.141125
13:21:38.168270	30452.806125	23209.758000
13:21:38.342996	30450.663000	23196.756375
13:21:38.506840	30448.519875	23184.231000
13:21:38.684097	30446.376750	23173.420125
13:21:38.848274	30444.757500	23165.800125
13:21:39.015182	30443.709750	23159.466000
13:21:39.176368	30444.757500	23158.132500
13:21:39.339782	30445.805250	23155.989375
13:21:39.503595	30446.329125	23154.513000
13:21:39.667444	30447.376875	23154.513000
13:21:39.831337	30447.900750	23153.941500
13:21:39.995150	30447.900750	23151.750750
13:21:40.173290	30446.281500	23146.940625
13:21:40.336133	30443.043000	23139.939750
13:21:40.516989	30439.233000	23132.319750
13:21:40.680541	30434.899125	23123.937750
13:21:40.843139	30428.898375	23114.936625
13:21:41.005406	30421.802250	23104.983000
13:21:41.167852	30414.182250	23095.362750
13:21:41.345039	30407.038500	23088.314250
13:21:41.508487	30401.656875	23082.789750
13:21:41.690205	30400.037625	23080.694250
13:21:41.851468	30398.989875	23079.360750
13:21:42.015526	30397.323000	23077.932000
13:21:42.207233	30396.322875	23077.170000
13:21:42.371340	30393.608250	23074.503000
13:21:42.549298	30387.607500	23068.788000
13:21:42.724896	30381.082875	23062.549125
13:21:42.899761	30373.462875	23055.500625
13:21:43.060989	30365.271375	23048.785500
13:21:43.236456	30357.079875	23041.689375
13:21:43.398245	30348.364500	23034.117000
13:21:43.561232	30341.268375	23027.211375
13:21:43.751334	30333.648375	23020.020000
13:21:43.914655	30325.409250	23012.495250
13:21:44.095169	30317.265375	23004.208500
13:21:44.270706	30311.836125	22999.255500
13:21:44.436568	30307.502250	22995.826500
13:21:44.615955	30304.263750	22993.731000
13:21:44.785357	30304.263750	22994.064375
13:21:44.952492	30304.263750	22994.397750
13:21:45.128221	30303.739875	22994.254875
13:21:45.301671	30302.692125	22993.588125
13:21:45.463504	30299.453625	22991.016375
13:21:45.639299	30295.643625	22987.349250
13:21:45.814586	30291.309750	22983.253500
13:21:45.980360	30286.975875	22979.110125
13:21:46.154676	30282.070500	22974.728625
13:21:46.318357	30276.069750	22969.394625
13:21:46.493761	30270.069000	22962.250875
13:21:46.673698	30264.020625	22956.059625
13:21:46.836457	30256.972125	22947.677625
13:21:46.998656	30248.780625	22938.724125
13:21:47.177472	30241.160625	22930.294500
13:21:47.339939	30235.159875	22924.674750
13:21:47.501083	30230.254500	22919.150250
13:21:47.661401	30225.920625	22914.864000
13:21:47.824329	30221.586750	22910.768250
13:21:47.990104	30217.252875	22905.148500
13:21:48.155449	30211.252125	22898.909625
13:21:48.316131	30204.156000	22891.146750
13:21:48.478565	30193.249875	22879.812000
13:21:48.655811	30180.153000	22868.953500
13:21:48.819126	30166.484625	22857.475875
13:21:48.998469	30150.244500	22846.617375
13:21:49.162722	30136.433250	22838.330625
13:21:49.337996	30122.383875	22831.758375
13:21:49.502318	30109.334625	22826.376750
13:21:49.687217	30100.666875	22822.185750
13:21:49.855052	30097.428375	22819.471125
13:21:50.016269	30094.189875	22815.851625
13:21:50.182595	30091.475250	22813.899000
13:21:50.356879	30088.236750	22811.660625
13:21:50.515645	30084.426750	22809.565125
13:21:50.689824	30078.997500	22808.184000
13:21:50.867367	30075.759000	22807.231500
13:21:51.035716	30077.902125	22807.231500
13:21:51.212861	30081.712125	22807.517250
13:21:51.377777	30088.808250	22808.946000
13:21:51.569045	30099.190500	22813.232250
13:21:51.730701	30111.525375	22820.137875
13:21:51.894713	30125.574750	22828.424625
13:21:52.054492	30137.957250	22836.949500
13:21:52.219323	30148.720500	22843.093125
13:21:52.383135	30154.149750	22843.855125
13:21:52.577953	30154.673625	22841.140500
13:21:52.752767	30151.435125	22834.758750
13:21:52.947989	30147.101250	22827.853125
13:21:53.110323	30141.624375	22821.614250
13:21:53.292628	30135.671250	22815.327750
13:21:53.455939	30128.051250	22807.517250
13:21:53.620108	30119.859750	22799.278125
13:21:53.789645	30111.144375	22790.705625
13:21:53.967471	30101.857500	22781.704500
13:21:54.128226	30093.142125	22772.751000
13:21:54.297425	30084.426750	22762.749750
13:21:54.463270	30075.711375	22753.224750
13:21:54.625602	30068.091375	22745.414250
13:21:54.789362	30060.471375	22737.127500
13:21:54.966613	30053.946750	22728.650250
13:21:55.128975	30047.422125	22719.696750
13:21:55.290982	30040.897500	22710.552750
13:21:55.465229	30034.896750	22701.313500
13:21:55.630829	30029.467500	22692.360000
13:21:55.792703	30025.657500	22684.025625
13:21:55.952452	30021.323625	22673.833875
13:21:56.132847	30015.894375	22663.737375
13:21:56.307493	30009.893625	22649.926125
13:21:56.471548	30004.416750	22635.733875
13:21:56.646339	29998.463625	22621.160625
13:21:56.829057	29992.462875	22606.301625
13:21:57.003312	29986.462125	22590.394875
13:21:57.178188	29982.128250	22579.060125
13:21:57.345522	29979.413625	22574.297625
13:21:57.509410	29977.794375	22572.249750
13:21:57.677855	29978.318250	22572.868875
13:21:57.841957	29978.842125	22573.488000
13:21:58.002199	29980.461375	22577.821875
13:21:58.179851	29983.176000	22584.727500
13:21:58.344823	29988.605250	22597.586250
13:21:58.536187	29995.129875	22611.730875
13:21:58.697496	30001.130625	22627.018500
13:21:58.875909	30007.131375	22641.925125
13:21:59.038638	30012.560625	22654.879125
13:21:59.206457	30017.989875	22666.737750
13:21:59.368336	30021.799875	22675.167375
13:21:59.546519	30024.514500	22680.691875
13:21:59.708869	30027.229125	22685.502000
13:21:59.873755	30029.372250	22689.073875
13:22:00.051465	30030.991500	22691.121750
13:22:00.211843	30032.610750	22693.169625
13:22:00.388648	30033.134625	22693.884000
13:22:00.566440	30033.134625	22693.217250
13:22:00.730236	30032.086875	22689.788250
13:22:00.895538	30030.467625	22685.597250
13:22:01.059421	30028.324500	22681.406250
13:22:01.237214	30027.276750	22679.310750
13:22:01.399453	30027.276750	22681.358625
13:22:01.563840	30028.324500	22686.264000
13:22:01.724623	30029.943750	22692.502875
13:22:01.889555	30032.658375	22698.837000
13:22:02.070507	30035.373000	22705.123500
13:22:02.252234	30039.706875	22712.791125
13:22:02.426421	30045.136125	22721.935125
13:22:02.589716	30052.232250	22731.603000
13:22:02.765857	30058.756875	22740.889875
13:22:02.943809	30065.853000	22750.557750
13:22:03.117125	30070.758375	22758.320625
13:22:03.292925	30075.663750	22765.273875
13:22:03.467736	30081.664500	22771.465125
13:22:03.630536	30089.284500	22778.370750
13:22:03.801781	30097.999875	22786.800375
13:22:03.963632	30107.286750	22795.230000
13:22:04.128893	30117.669000	22804.135875
13:22:04.291524	30125.289000	22811.184375
13:22:04.452519	30128.527500	22814.708625
13:22:04.617825	30130.146750	22816.089750
13:22:04.783092	30128.003625	22815.470625
13:22:04.946889	30122.574375	22813.327500
13:22:05.121636	30116.049750	22810.470000
13:22:05.283537	30108.429750	22808.517375
13:22:05.444753	30098.619000	22805.707500
13:22:05.610665	30088.189125	22802.992875
13:22:05.788325	30076.759125	22801.564125
13:22:05.949238	30064.948125	22800.087750
13:22:06.117546	30052.518000	22799.611500
13:22:06.295263	30041.040375	22798.897125
13:22:06.471456	30030.134250	22798.230375
13:22:06.638841	30018.228000	22797.849375
13:22:06.801496	30005.702625	22797.849375
13:22:06.966482	29996.511000	22797.849375
13:22:07.145219	29989.414875	22797.849375
13:22:07.310954	29981.794875	22797.849375
13:22:07.486375	29973.079500	22797.468375
13:22:07.651144	29964.364125	22796.849250
13:22:07.818767	29955.648750	22796.277750
13:22:07.980773	29947.457250	22795.515750
13:22:08.149684	29940.932625	22794.182250
13:22:08.325965	29934.931875	22792.610625
13:22:08.488841	29931.121875	22791.372375
13:22:08.668311	29927.311875	22791.039000
13:22:08.840386	29923.501875	22791.515250
13:22:09.013739	29919.168000	22792.182000
13:22:09.189977	29913.738750	22792.753500
13:22:09.352334	29908.309500	22793.325000
13:22:09.527704	29902.308750	22794.087000
13:22:09.702458	29896.308000	22795.515750
13:22:09.868329	29890.307250	22796.801625
13:22:10.029463	29884.306500	22799.516250
13:22:10.219990	29878.305750	22803.183375
13:22:10.387028	29872.876500	22806.469500
13:22:10.550863	29867.971125	22809.993750
13:22:10.719294	29863.637250	22813.422750
13:22:10.895624	29859.827250	22815.661125
13:22:11.060091	29856.017250	22817.613750
13:22:11.222342	29851.683375	22821.090375
13:22:11.383970	29847.873375	22825.995750
13:22:11.546756	29845.158750	22830.805875
13:22:11.710111	29842.444125	22835.806500
13:22:11.884326	29840.301000	22839.997500
13:22:12.044860	29838.157875	22844.140875
13:22:12.205961	29835.443250	22848.951000
13:22:12.374347	29833.300125	22855.189875
13:22:12.539188	29831.157000	22862.905125
13:22:12.713769	29828.442375	22871.382375
13:22:12.891294	29825.727750	22881.145500
13:22:13.053611	29823.013125	22890.051375
13:22:13.216415	29820.298500	22900.147875
13:22:13.391892	29818.155375	22909.101375
13:22:13.565562	29816.012250	22917.531000
13:22:13.740003	29813.869125	22927.294125
13:22:13.902641	29812.821375	22939.248000
13:22:14.066394	29811.773625	22950.773250
13:22:14.233841	29810.725875	22960.345875
13:22:14.409255	29810.202000	22966.870500
13:22:14.574857	29809.678125	22972.966500
13:22:14.748637	29809.678125	22981.491375
13:22:14.929398	29809.678125	22991.826000
13:22:15.093215	29811.297375	23004.208500
13:22:15.258470	29813.440500	23018.305500
13:22:15.434876	29816.679000	23033.259750
13:22:15.598587	29820.536625	23046.642375
13:22:15.766463	29824.299000	23058.977250
13:22:15.940941	29829.204375	23073.217125
13:22:16.115451	29835.205125	23085.790125
13:22:16.295294	29841.729750	23098.458375
13:22:16.473089	29849.921250	23111.174250
13:22:16.639409	29859.208125	23123.604375
13:22:16.798687	29869.542750	23137.129875
13:22:16.978152	29880.353625	23148.607500
13:22:17.143452	29891.259750	23160.085125
13:22:17.320605	29902.689750	23171.705625
13:22:17.484470	29913.595875	23183.040375
13:22:17.675200	29923.930500	23193.375000
13:22:17.840019	29933.741250	23202.423750
13:22:18.005330	29944.695000	23212.853625
13:22:18.167718	29956.077375	23224.283625
13:22:18.329965	29966.888250	23235.808875
13:22:18.507754	29977.270500	23247.810375
13:22:18.671059	29987.081250	23259.621375
13:22:18.839076	29997.463500	23272.956375
13:22:19.001673	30008.369625	23286.767625
13:22:19.168959	30019.228125	23301.817125
13:22:19.342927	30030.181875	23318.009625
13:22:19.507336	30042.135750	23333.964000
13:22:19.682533	30054.708750	23350.442250
13:22:19.843823	30063.948000	23361.777000
13:22:20.019165	30070.472625	23369.397000
13:22:20.180007	30074.806500	23374.159500
13:22:20.355264	30079.711875	23379.874500
13:22:20.516476	30084.617250	23386.065750
13:22:20.691068	30090.046500	23392.399875
13:22:20.871559	30098.285625	23400.734250
13:22:21.041985	30108.048750	23409.878250
13:22:21.204225	30118.954875	23419.784250
13:22:21.370912	30130.337250	23428.547250
13:22:21.533852	30140.719500	23435.595750
13:22:21.695638	30149.387250	23441.834625
13:22:21.857513	30155.388000	23446.120875
13:22:22.023397	30161.912625	23450.264250
13:22:22.198059	30169.532625	23454.550500
13:22:22.380931	30177.152625	23457.884250
13:22:22.541932	30185.868000	23461.456125
13:22:22.704687	30195.678750	23464.789875
13:22:22.879494	30204.965625	23468.457000
13:22:23.039923	30214.776375	23471.076375
13:22:23.204023	30225.158625	23473.838625
13:22:23.377741	30234.397875	23476.124625
13:22:23.542570	30243.113250	23478.744000
13:22:23.704386	30252.924000	23480.887125
13:22:23.871440	30262.163250	23483.601750
13:22:24.031731	30271.450125	23486.983125
13:22:24.191287	30281.260875	23491.364625
13:22:24.350101	30291.024000	23495.508000
13:22:24.525411	30300.834750	23500.413375
13:22:24.690262	30311.217000	23505.175875
13:22:24.851096	30320.503875	23509.986000
13:22:25.013893	30329.790750	23515.510500
13:22:25.177723	30338.506125	23521.797000
13:22:25.338982	30346.126125	23526.702375
13:22:25.501351	30354.317625	23532.369750
13:22:25.678069	30362.509125	23537.941875
13:22:25.842468	30371.224500	23543.466375
13:22:26.020825	30380.511375	23549.038500
13:22:26.212520	30388.131375	23553.372375
13:22:26.374332	30394.656000	23556.706125
13:22:26.535614	30400.656750	23560.135125
13:22:26.695971	30407.181375	23563.707000
13:22:26.875297	30414.801375	23566.421625
13:22:27.053146	30422.992875	23569.183875
13:22:27.216380	30431.708250	23572.565250
13:22:27.382059	30441.519000	23576.137125
13:22:27.546074	30451.901250	23579.566125
13:22:27.706858	30462.759750	23583.138000
13:22:27.881623	30475.809000	23585.947875
13:22:28.048552	30487.239000	23587.138500
13:22:28.227314	30498.145125	23588.567250
13:22:28.402011	30506.860500	23590.043625
13:22:28.576310	30512.861250	23590.758000
13:22:28.740450	30518.862000	23591.329500
13:22:28.901325	30525.386625	23591.662875
13:22:29.068818	30533.006625	23591.329500
13:22:29.237080	30541.722000	23590.662750
13:22:29.399937	30552.104250	23589.948375
13:22:29.577090	30564.058125	23587.948125
13:22:29.751127	30576.916875	23585.043000
13:22:29.929753	30589.918500	23582.995125
13:22:30.094056	30602.301000	23580.994875
13:22:30.253817	30614.731125	23578.756500
13:22:30.431218	30627.208875	23576.803875
13:22:30.592869	30639.019875	23574.708375
13:22:30.757178	30648.687750	23573.232000
13:22:30.921407	30656.307750	23572.946250
13:22:31.099868	30662.832375	23572.946250
13:22:31.266644	30669.357000	23572.612875
13:22:31.439889	30676.453125	23572.279500
13:22:31.600172	30685.740000	23572.517625
13:22:31.761988	30695.550750	23573.279625
13:22:31.941033	30704.266125	23574.089250
13:22:32.119674	30711.362250	23575.375125
13:22:32.283829	30718.458375	23576.041875
13:22:32.448178	30726.078375	23577.375375
13:22:32.607990	30734.793750	23578.756500
13:22:32.771820	30745.747500	23580.185250
13:22:32.933620	30757.082250	23581.518750
13:22:33.110538	30768.559875	23582.804625
13:22:33.277249	30779.989875	23584.281000
13:22:33.453018	30791.419875	23585.709750
13:22:33.627696	30803.421375	23587.138500
13:22:33.802793	30816.994500	23587.805250
13:22:33.968404	30828.376875	23588.376750
13:22:34.132653	30838.759125	23589.043500
13:22:34.293807	30842.569125	23589.662625
13:22:34.471947	30840.426000	23590.424625
13:22:34.648714	30837.711375	23590.710375
13:22:34.824356	30833.901375	23590.710375
13:22:34.998599	30832.282125	23591.091375
13:22:35.177042	30833.901375	23591.662875
13:22:35.358543	30839.330625	23592.043875
13:22:35.522116	30846.950625	23592.043875
13:22:35.686286	30856.237500	23591.805750
13:22:35.863086	30866.048250	23590.996125
13:22:36.046420	30876.954375	23590.424625
13:22:36.208730	30887.860500	23588.995875
13:22:36.371987	30898.147500	23586.995625
13:22:36.538819	30909.053625	23584.804875
13:22:36.702141	30919.959750	23582.090250
13:22:36.863483	30929.199000	23580.042375
13:22:37.025307	30937.914375	23577.946875
13:22:37.200633	30946.105875	23575.660875
13:22:37.375025	30953.725875	23572.231875
13:22:37.550206	30961.345875	23568.755250
13:22:37.725103	30967.346625	23566.802625
13:22:37.900967	30970.061250	23567.517000
13:22:38.075883	30969.013500	23570.279250
13:22:38.251370	30966.298875	23573.660625
13:22:38.417712	30960.298125	23577.804000
13:22:38.583589	30953.773500	23581.947375
13:22:38.758453	30946.153500	23586.233625
13:22:38.934297	30936.342750	23590.424625
13:22:39.127858	30924.865125	23593.234500
13:22:39.288679	30911.244375	23593.901250
13:22:39.451798	30894.861375	23593.139250
13:22:39.614904	30878.049750	23592.567750
13:22:39.781788	30861.571500	23590.424625
13:22:39.943510	30846.283875	23586.281250
13:22:40.104696	30830.329500	23581.375875
13:22:40.270080	30815.375250	23576.565750
13:22:40.446021	30800.802000	23570.755500
13:22:40.634119	30784.466625	23565.278625
13:22:40.797515	30768.845625	23559.039750
13:22:40.961958	30751.843500	23553.515250
13:22:41.143064	30735.651000	23548.657500
13:22:41.309765	30722.649375	23544.514125
13:22:41.487745	30712.886250	23541.037500
13:22:41.651331	30706.361625	23538.894375
13:22:41.817312	30700.360875	23536.846500
13:22:41.994652	30697.646250	23535.370125
13:22:42.170905	30697.646250	23535.084375
13:22:42.333160	30698.694000	23535.417750
13:22:42.492962	30701.932500	23536.132125
13:22:42.657457	30706.837875	23538.227625
13:22:42.818634	30712.838625	23540.894625
13:22:42.997544	30718.839375	23543.656875
13:22:43.162293	30724.268625	23546.466750
13:22:43.325679	30730.793250	23549.895750
13:22:43.504879	30738.413250	23554.086750
13:22:43.682425	30743.842500	23557.039500
13:22:43.842951	30748.747875	23559.325500
13:22:44.033369	30749.271750	23558.944500
13:22:44.195989	30745.461750	23556.134625
13:22:44.370297	30738.365625	23552.658000
13:22:44.565581	30729.650250	23548.562250
13:22:44.730921	30719.268000	23544.371250
13:22:44.911549	30706.695000	23540.894625
13:22:45.073022	30695.788875	23538.180000
13:22:45.248339	30684.978000	23535.274875
13:22:45.423590	30676.786500	23533.846125
13:22:45.600438	30672.976500	23532.465000
13:22:45.764744	30672.452625	23531.941125
13:22:45.929566	30672.976500	23531.274375
13:22:46.093469	30675.691125	23530.607625
13:22:46.270217	30678.929625	23529.845625
13:22:46.433177	30679.453500	23529.607500
13:22:46.592041	30675.119625	23530.036125
13:22:46.765737	30666.928125	23530.750500
13:22:46.928514	30656.545875	23531.941125
13:22:47.107785	30645.068250	23533.989000
13:22:47.284151	30633.114375	23536.322625
13:22:47.449376	30620.112750	23538.275250
13:22:47.615868	30606.777750	23540.323125
13:22:47.776991	30592.252125	23541.751875
13:22:47.939423	30577.917000	23542.085250
13:22:48.114208	30562.819875	23541.609000
13:22:48.276053	30547.008375	23539.656375
13:22:48.437869	30530.720625	23536.227375
13:22:48.599660	30513.718500	23532.607875
13:22:48.766492	30497.049750	23528.559750
13:22:48.950396	30480.857250	23524.368750
13:22:49.131992	30465.188625	23519.511000
13:22:49.309857	30449.091375	23513.938875
13:22:49.474605	30432.422625	23507.604750
13:22:49.635848	30415.658625	23501.270625
13:22:49.815690	30398.942250	23495.746125
13:22:49.981017	30383.130750	23491.555125
13:22:50.141348	30365.461875	23489.412000
13:22:50.317108	30347.364375	23487.935625
13:22:50.479952	30330.886125	23488.078500
13:22:50.655377	30315.312750	23488.840500
13:22:50.834204	30300.168000	23489.412000
13:22:51.008648	30286.166250	23490.888375
13:22:51.182122	30272.640750	23493.031500
13:22:51.345427	30259.258125	23495.603250
13:22:51.509661	30245.732625	23499.127500
13:22:51.677035	30234.874125	23501.175375
13:22:51.856858	30225.063375	23503.270875
13:22:52.020133	30218.538750	23503.651875
13:22:52.188649	30215.824125	23503.270875
13:22:52.365402	30215.300250	23502.604125
13:22:52.532686	30214.252500	23501.985000
13:22:52.705541	30212.633250	23501.413500
13:22:52.871614	30209.918625	23501.889750
13:22:53.034603	30206.680125	23502.556500
13:22:53.199753	30202.870125	23503.985250
13:22:53.361094	30198.536250	23506.128375
13:22:53.525567	30193.107000	23508.795375
13:22:53.700239	30185.487000	23511.033750
13:22:53.883191	30176.200125	23512.272000
13:22:54.044994	30165.817875	23512.653000
13:22:54.213836	30154.959375	23512.653000
13:22:54.392150	30144.053250	23512.653000
13:22:54.575920	30133.147125	23512.653000
13:22:54.737293	30121.669500	23512.653000
13:22:54.900591	30109.763250	23512.938750
13:22:55.076494	30096.761625	23513.796000
13:22:55.240379	30083.283750	23514.367500
13:22:55.404242	30068.805750	23515.748625
13:22:55.565367	30055.327875	23517.796500
13:22:55.726221	30041.373750	23520.606375
13:22:55.889554	30026.324250	23524.845000
13:22:56.057456	30012.798750	23529.655125
13:22:56.224633	29999.797125	23534.465250
13:22:56.385983	29990.034000	23536.608375
13:22:56.550907	29982.414000	23537.941875
13:22:56.729210	29976.413250	23539.370625
13:22:56.889968	29972.079375	23539.656375
13:22:57.055394	29968.840875	23539.656375
13:22:57.215063	29966.126250	23539.275375
13:22:57.376929	29965.078500	23537.894250
13:22:57.553467	29965.078500	23534.798625
13:22:57.728479	29962.935375	23535.322500
13:22:57.891718	29959.077750	23538.656250
13:22:58.054139	29954.791500	23544.180750
13:22:58.228414	29949.886125	23550.657750
13:22:58.389299	29944.980750	23557.468125
13:22:58.555635	29940.075375	23565.088125
13:22:58.730302	29934.646125	23572.851000
13:22:58.894791	29928.645375	23581.090125
13:22:59.059162	29922.120750	23590.853250
13:22:59.232827	29915.024625	23600.711625
13:22:59.411785	29907.404625	23609.760375
13:22:59.575552	29900.832375	23617.475625
13:22:59.742301	29894.879250	23624.381250
13:22:59.907657	29891.640750	23627.524500
13:23:00.082902	29890.593000	23627.143500
13:23:00.246116	29890.593000	23626.429125
13:23:00.419945	29891.640750	23623.619250
13:23:00.579807	29893.783875	23620.237875
13:23:00.744358	29895.927000	23616.808875
13:23:00.918929	29898.070125	23613.189375
13:23:01.080700	29899.689375	23610.617625
13:23:01.262424	29900.213250	23607.855375
13:23:01.423747	29900.737125	23605.045500
13:23:01.604076	29901.261000	23602.188000
13:23:01.765907	29902.308750	23599.568625
13:23:01.947599	29903.928000	23596.806375
13:23:02.107439	29906.071125	23593.948875
13:23:02.274259	29908.785750	23590.567500
13:23:02.437494	29912.024250	23587.043250
13:23:02.600172	29915.834250	23584.328625
13:23:02.760160	29917.977375	23582.804625
13:23:02.922582	29919.596625	23581.566375
13:23:03.086298	29920.644375	23580.852000
13:23:03.250632	29922.263625	23579.470875
13:23:03.411962	29923.882875	23578.708875
13:23:03.572249	29926.597500	23578.185000
13:23:03.736044	29929.312125	23576.756250
13:23:03.900338	29932.550625	23576.137125
13:23:04.062297	29935.265250	23575.756125
13:23:04.224944	29937.979875	23575.756125
13:23:04.386838	29940.694500	23575.756125
13:23:04.552594	29943.409125	23575.756125
13:23:04.714844	29946.123750	23575.756125
13:23:04.894156	29947.743000	23575.756125
13:23:05.068905	29949.362250	23575.756125
13:23:05.229160	29951.505375	23575.756125
13:23:05.403645	29954.220000	23575.756125
13:23:05.578381	29956.934625	23575.756125
13:23:05.750489	29959.649250	23575.756125
13:23:05.928455	29961.792375	23575.756125
13:23:06.118284	29963.411625	23575.756125
13:23:06.286572	29964.459375	23575.756125
13:23:06.448910	29965.507125	23575.756125
13:23:06.615358	29966.554875	23575.756125
13:23:06.788557	29967.078750	23575.756125
13:23:06.954940	29968.126500	23575.756125
13:23:07.116736	29969.174250	23576.041875
13:23:07.309906	29971.317375	23576.851500
13:23:07.472867	29973.460500	23577.423000
13:23:07.639177	29976.175125	23578.089750
13:23:07.800134	29978.937375	23578.804125
13:23:07.978843	29982.747375	23579.375625
13:23:08.140553	29986.557375	23580.804375
13:23:08.308803	29990.319750	23582.137875
13:23:08.474233	29993.034375	23582.852250
13:23:08.635024	29995.749000	23583.471375
13:23:08.809299	29997.368250	23583.852375
13:23:08.982988	29998.416000	23583.852375
13:23:09.161761	29999.463750	23583.852375
13:23:09.326192	29999.987625	23584.138125
13:23:09.488441	30000.511500	23585.566875
13:23:09.668830	30001.035375	23586.948000
13:23:09.845748	29999.987625	23588.376750
13:23:10.021456	29996.177625	23588.281500
13:23:10.184719	29991.272250	23586.948000
13:23:10.347118	29983.080750	23582.709375
13:23:10.510897	29974.889250	23580.328125
13:23:10.686824	29972.746125	23580.756750
13:23:10.853507	29970.031500	23581.995000
13:23:11.016864	29966.745375	23584.138125
13:23:11.177728	29963.554500	23586.281250
13:23:11.339985	29959.744500	23588.329125
13:23:11.503898	29957.029875	23588.329125
13:23:11.667171	29955.982125	23587.662375
13:23:11.829525	29954.934375	23586.328875
13:23:12.005329	29954.410500	23583.376125
13:23:12.169120	29952.791250	23580.042375
13:23:12.345028	29951.172000	23576.518125
13:23:12.520675	29948.457375	23572.279500
13:23:12.684499	29945.742750	23568.231375
13:23:12.848116	29942.504250	23563.992750
13:23:13.010179	29939.265750	23559.087375
13:23:13.168365	29936.027250	23554.848750
13:23:13.331933	29932.217250	23549.419500
13:23:13.508677	29928.407250	23543.752125
13:23:13.670477	29923.501875	23537.513250
13:23:13.834253	29918.072625	23530.607625
13:23:14.010021	29912.071875	23522.749500
13:23:14.173410	29904.451875	23515.177125
13:23:14.333297	29896.260375	23506.795125
13:23:14.495463	29885.878125	23497.698750
13:23:14.672149	29874.448125	23489.316750
13:23:14.834190	29863.018125	23481.030000
13:23:15.008392	29851.111875	23473.886250
13:23:15.171679	29839.110375	23468.457000
13:23:15.334445	29826.251625	23462.932500
13:23:15.495994	29812.773750	23457.217500
13:23:15.658269	29798.819625	23453.169375
13:23:15.821360	29784.865500	23448.930750
13:23:15.984824	29770.101750	23445.454125
13:23:16.165133	29755.433250	23441.215500
13:23:16.327422	29740.240875	23437.738875
13:23:16.495308	29725.334250	23435.119500
13:23:16.658532	29718.762000	23432.881125
13:23:16.822902	29714.475750	23431.595250
13:23:17.018685	29713.951875	23430.928500
13:23:17.182441	29713.951875	23430.261750
13:23:17.345808	29713.951875	23429.547375
13:23:17.506638	29712.332625	23428.928250
13:23:17.668406	29707.998750	23426.689875
13:23:17.832653	29701.474125	23424.070500
13:23:18.007596	29693.854125	23421.213000
13:23:18.184854	29684.567250	23417.831625
13:23:18.376066	29674.185000	23412.783375
13:23:18.538931	29662.707375	23407.401750
13:23:18.704819	29649.753375	23400.400875
13:23:18.866555	29636.799375	23391.971250
13:23:19.027866	29623.893000	23382.922500
13:23:19.191259	29611.939125	23373.921375
13:23:19.359067	29600.461500	23364.825000
13:23:19.520263	29588.745750	23354.680875
13:23:19.698687	29576.887125	23344.489125
13:23:19.875583	29565.981000	23334.106875
13:23:20.040319	29554.551000	23322.629250
13:23:20.214146	29542.025625	23310.961125
13:23:20.375280	29529.547875	23300.578875
13:23:20.547775	29518.165500	23290.768125
13:23:20.710497	29506.687875	23281.147875
13:23:20.869815	29493.924375	23271.813375
13:23:21.044295	29480.970375	23262.859875
13:23:21.211419	29467.063875	23253.858750
13:23:21.373938	29452.300125	23244.571875
13:23:21.563988	29436.679125	23234.904000
13:23:21.726774	29421.439125	23225.950500
13:23:21.902627	29403.770250	23216.044500
13:23:22.066922	29387.149125	23207.043375
13:23:22.229659	29369.956500	23197.137375
13:23:22.392514	29353.525875	23187.469500
13:23:22.564831	29339.476500	23179.706625
13:23:22.729072	29325.998625	23172.896250
13:23:22.891220	29313.520875	23165.800125
13:23:23.054756	29302.043250	23158.894500
13:23:23.230563	29290.089375	23150.655375
13:23:23.393441	29276.944875	23141.463750
13:23:23.563243	29263.514625	23130.986250
13:23:23.724243	29250.608250	23120.175375
13:23:23.889833	29237.701875	23110.936125
13:23:24.064794	29225.748000	23101.649250
13:23:24.231039	29213.270250	23092.695750
13:23:24.410770	29200.697250	23084.123250
13:23:24.590125	29189.886375	23077.312875
13:23:24.756385	29181.694875	23071.788375
13:23:24.934692	29172.360375	23066.121000
13:23:25.109496	29162.025750	23061.215625
13:23:25.270601	29151.643500	23057.834250
13:23:25.439134	29141.261250	23054.405250
13:23:25.601787	29133.069750	23051.595375
13:23:25.764700	29129.259750	23050.261875
13:23:25.939534	29127.640500	23048.690250
13:23:26.104290	29127.116625	23048.166375
13:23:26.271962	29125.497375	23047.499625
13:23:26.435875	29122.782750	23046.118500
13:23:26.617643	29117.877375	23044.737375
13:23:26.792566	29111.876625	23042.546625
13:23:26.973241	29104.780500	23041.260750
13:23:27.137088	29096.589000	23039.927250
13:23:27.327305	29087.302125	23039.117625
13:23:27.494618	29078.015250	23038.641375
13:23:27.656458	29068.204500	23038.212750
13:23:27.820613	29057.298375	23038.498500
13:23:28.003078	29046.392250	23039.165250
13:23:28.167047	29036.010000	23039.879625
13:23:28.344527	29024.532375	23040.498750
13:23:28.509034	29012.721375	23041.975125
13:23:28.673275	29000.291250	23043.213375
13:23:28.852025	28987.242000	23044.689750
13:23:29.027813	28973.668875	23046.118500
13:23:29.191444	28962.238875	23047.404375
13:23:29.367904	28951.332750	23048.880750
13:23:29.548244	28941.522000	23050.166625
13:23:29.723825	28932.806625	23050.928625
13:23:29.902272	28922.995875	23052.214500
13:23:30.065026	28913.185125	23054.310000
13:23:30.226828	28902.802875	23055.691125
13:23:30.394228	28891.944375	23058.453375
13:23:30.559070	28881.562125	23061.977625
13:23:30.737452	28872.322875	23065.406625
13:23:30.915626	28865.226750	23067.216375
13:23:31.088460	28861.416750	23067.216375
13:23:31.250246	28858.178250	23067.645000
13:23:31.424508	28853.844375	23068.978500
13:23:31.589887	28848.939000	23070.978750
13:23:31.766175	28845.129000	23072.788500
13:23:31.930394	28843.033500	23072.455125
13:23:32.109215	28844.605125	23070.216750
13:23:32.278085	28847.319750	23068.264125
13:23:32.439890	28851.653625	23064.692250
13:23:32.601076	28859.273625	23061.358500
13:23:32.777496	28871.275125	23057.024625
13:23:32.969708	28884.848250	23052.214500
13:23:33.134100	28898.945250	23047.452000
13:23:33.299274	28913.470875	23043.213375
13:23:33.461784	28924.377000	23040.498750
13:23:33.622030	28934.140125	23038.403250
13:23:33.784327	28940.140875	23037.736500
13:23:33.960075	28943.379375	23037.355500
13:23:34.127353	28942.855500	23037.688875
13:23:34.292966	28938.521625	23038.355625
13:23:34.456550	28932.520875	23039.022375
13:23:34.635341	28925.424750	23039.355750
13:23:34.797127	28917.233250	23039.355750
13:23:34.957890	28907.422500	23039.355750
13:23:35.123843	28897.087875	23039.117625
13:23:35.286474	28888.896375	23038.355625
13:23:35.460300	28883.467125	23038.022250
13:23:35.618695	28881.324000	23038.022250
13:23:35.782977	28884.086250	23037.641250
13:23:35.981646	28890.039375	23037.069750
13:23:36.144414	28899.850125	23035.641000
13:23:36.307353	28911.280125	23034.212250
13:23:36.474237	28920.900375	23033.593125
13:23:36.641150	28929.615750	23033.259750
13:23:36.835046	28935.045000	23033.688375
13:23:36.999721	28936.092750	23034.212250
13:23:37.176462	28933.949625	23035.688625
13:23:37.350205	28930.711125	23037.165000
13:23:37.512844	28924.186500	23037.736500
13:23:37.680285	28914.899625	23038.022250
13:23:37.844636	28903.945875	23037.641250
13:23:38.019432	28890.420375	23036.212500
13:23:38.194323	28876.275750	23034.164625
13:23:38.355685	28862.035875	23031.402375
13:23:38.532917	28847.462625	23028.640125
13:23:38.698123	28834.603875	23025.211125
13:23:38.860893	28821.649875	23022.496500
13:23:39.036447	28808.600625	23019.591375
13:23:39.201019	28795.599000	23017.448250
13:23:39.373947	28782.597375	23015.400375
13:23:39.541780	28769.119500	23014.162125
13:23:39.703533	28756.165500	23013.352500
13:23:39.865451	28744.259250	23012.733375
13:23:40.030448	28732.829250	23012.161875
13:23:40.195025	28726.304625	23011.495125
13:23:40.356314	28722.494625	23010.685500
13:23:40.530663	28718.684625	23009.971125
13:23:40.710511	28715.970000	23009.447250
13:23:40.874345	28712.731500	23008.113750
13:23:41.037247	28708.921500	23006.637375
13:23:41.211070	28704.016125	23005.208625
13:23:41.372279	28698.539250	23003.875125
13:23:41.535105	28692.586125	23002.541625
13:23:41.696895	28687.109250	23001.112875
13:23:41.855696	28681.727625	22998.969750
13:23:42.023028	28676.298375	22997.017125
13:23:42.199859	28673.583750	22996.255125
13:23:42.359757	28672.536000	22995.540750
13:23:42.535433	28670.916750	22994.921625
13:23:42.709726	28668.202125	22994.207250
13:23:42.871408	28663.296750	22992.254625
13:23:43.034850	28657.867500	22990.111500
13:23:43.196727	28651.819125	22986.587250
13:23:43.355988	28645.342125	22982.396250
13:23:43.517811	28638.769875	22978.252875
13:23:43.681919	28632.245250	22973.347500
13:23:43.845062	28625.196750	22967.870625
13:23:44.008394	28618.100625	22962.965250
13:23:44.174663	28614.290625	22960.250625
13:23:44.350383	28611.052125	22957.917000
13:23:44.513081	28607.242125	22955.345250
13:23:44.693053	28602.336750	22951.154250
13:23:44.902052	28597.431375	22946.915625
13:23:45.068783	28594.716750	22945.201125
13:23:45.232908	28593.669000	22945.534500
13:23:45.406759	28595.288250	22947.772875
13:23:45.569127	28599.622125	22953.154500
13:23:45.749045	28605.622875	22959.441000
13:23:45.931544	28612.147500	22964.394000
13:23:46.093974	28618.672125	22969.918500
13:23:46.256351	28626.863625	22975.585875
13:23:46.431380	28635.055125	22980.491250
13:23:46.594002	28638.865125	22982.396250
13:23:46.755862	28639.389000	22982.491500
13:23:46.931623	28638.865125	22981.634250
13:23:47.095611	28636.722000	22979.681625
13:23:47.276393	28632.912000	22976.205000
13:23:47.451445	28628.578125	22972.680750
13:23:47.613972	28623.672750	22967.918250
13:23:47.788921	28618.767375	22962.870000
13:23:47.981302	28613.862000	22957.345500
13:23:48.155797	28608.956625	22950.963750
13:23:48.321831	28603.527375	22943.534250
13:23:48.505885	28599.717375	22938.962250
13:23:48.682640	28598.669625	22939.248000
13:23:48.856937	28598.669625	22941.534000
13:23:49.036280	28600.812750	22946.201250
13:23:49.211949	28606.242000	22954.011750
13:23:49.375209	28613.862000	22962.346125
13:23:49.550782	28622.053500	22970.918625
13:23:49.711461	28631.911875	22977.586125
13:23:49.878996	28642.246500	22983.110625
13:23:50.052901	28653.200250	22988.111250
13:23:50.216912	28665.678000	22992.873750
13:23:50.378847	28677.060375	22996.398000
13:23:50.539538	28688.442750	22999.827000
13:23:50.704360	28696.539000	23003.351250
13:23:50.879220	28699.253625	23006.304000
13:23:51.046965	28700.301375	23008.828125
13:23:51.214865	28699.253625	23010.971250
13:23:51.389027	28696.539000	23013.162000
13:23:51.556403	28692.729000	23015.114625
13:23:51.718251	28687.823625	23017.305375
13:23:51.922972	28682.394375	23018.781750
13:23:52.086916	28676.393625	23019.972375
13:23:52.249675	28669.869000	23020.353375
13:23:52.427213	28664.963625	23020.734375
13:23:52.589747	28660.058250	23021.020125
13:23:52.752055	28654.629000	23021.020125
13:23:52.926843	28649.199750	23021.401125
13:23:53.107121	28644.294375	23022.020250
13:23:53.285520	28640.484375	23022.782250
13:23:53.442746	28637.245875	23023.020375
13:23:53.607617	28634.531250	23023.020375
13:23:53.768964	28631.292750	23022.639375
13:23:53.931621	28628.054250	23022.353625
13:23:54.092983	28625.911125	23021.972625
13:23:54.258543	28623.768000	23021.686875
13:23:54.425744	28621.053375	23021.401125
13:23:54.608808	28618.338750	23020.734375
13:23:54.770850	28615.624125	23020.020000
13:23:54.937203	28612.385625	23020.020000
13:23:55.104893	28610.242500	23020.686750
13:23:55.272794	28608.623250	23022.782250
13:23:55.436522	28607.004000	23024.163375
13:23:55.598988	28605.956250	23026.258875
13:23:55.760356	28604.908500	23027.640000
13:23:55.951424	28603.860750	23029.068750
13:23:56.129327	28603.336875	23030.354625
13:23:56.295141	28602.813000	23032.497750
13:23:56.455357	28602.289125	23035.260000
13:23:56.633646	28602.289125	23037.974625
13:23:56.803448	28602.289125	23039.070000
13:23:56.962790	28602.289125	23039.070000
13:23:57.143569	28602.813000	23038.784250
13:23:57.305417	28604.432250	23038.022250
13:23:57.478170	28607.146875	23035.212375
13:23:57.649060	28610.385375	23033.164500
13:23:57.812851	28613.623875	23031.831000
13:23:57.990253	28617.433875	23031.164250
13:23:58.157162	28621.243875	23030.830875
13:23:58.330883	28624.482375	23030.830875
13:23:58.493666	28625.006250	23030.830875
13:23:58.657434	28624.482375	23030.830875
13:23:58.834768	28622.339250	23030.830875
13:23:58.993657	28619.100750	23030.830875
13:23:59.158897	28615.290750	23030.830875
13:23:59.322233	28611.480750	23031.164250
13:23:59.496061	28608.242250	23032.735875
13:23:59.660819	28605.003750	23033.878875
13:23:59.836074	28602.289125	23036.164875
13:24:00.013569	28599.574500	23038.736625
13:24:00.177839	28596.859875	23041.641750
13:24:00.357650	28594.145250	23044.308750
13:24:00.523491	28592.002125	23047.023375
13:24:00.686231	28589.859000	23050.547625
13:24:00.860153	28587.144375	23054.119500
13:24:01.025887	28584.429750	23056.738875
13:24:01.202620	28581.715125	23059.501125
13:24:01.363938	28579.000500	23062.311000
13:24:01.526330	28576.285875	23065.025625
13:24:01.717181	28573.571250	23067.883125
13:24:01.897421	28569.761250	23071.312125
13:24:02.060647	28565.427375	23075.455500
13:24:02.242561	28561.093500	23080.313250
13:24:02.406857	28556.759625	23086.647375
13:24:02.573156	28552.949625	23092.886250
13:24:02.748038	28549.139625	23098.553625
13:24:02.909274	28545.901125	23104.125750
13:24:03.084069	28542.662625	23109.697875
13:24:03.258376	28539.424125	23116.079625
13:24:03.438236	28537.233375	23120.889750
13:24:03.600531	28535.137875	23125.604625
13:24:03.762365	28532.423250	23131.224375
13:24:03.930604	28530.280125	23137.463250
13:24:04.094471	28528.089375	23145.321375
13:24:04.254258	28525.993875	23153.608125
13:24:04.417715	28523.803125	23163.418875
13:24:04.594862	28521.707625	23172.515250
13:24:04.759789	28519.564500	23180.802000
13:24:04.943410	28517.945250	23190.565125
13:24:05.124667	28516.897500	23200.328250
13:24:05.290119	28515.278250	23210.043750
13:24:05.453718	28513.135125	23224.759875
13:24:05.616009	28510.992000	23237.904375
13:24:05.796624	28509.896625	23244.714750
13:24:05.958431	28508.277375	23250.858375
13:24:06.121003	28507.277250	23256.478125
13:24:06.281199	28505.658000	23262.764625
13:24:06.447905	28504.610250	23269.670250
13:24:06.609636	28503.562500	23275.909125
13:24:06.781757	28502.514750	23277.718875
13:24:06.961448	28501.990875	23277.433125
13:24:07.123053	28501.990875	23273.099250
13:24:07.287926	28502.514750	23264.860125
13:24:07.469319	28503.038625	23255.097000
13:24:07.634395	28503.562500	23244.476625
13:24:07.808827	28504.086375	23236.809000
13:24:07.984083	28504.610250	23230.474875
13:24:08.144910	28505.134125	23229.236625
13:24:08.320604	28505.658000	23230.617750
13:24:08.487493	28506.181875	23234.046750
13:24:08.664293	28506.705750	23238.285375
13:24:08.831580	28507.753500	23243.762250
13:24:08.992419	28508.801250	23250.810750
13:24:09.167120	28509.849000	23259.240375
13:24:09.342481	28510.896750	23267.003250
13:24:09.510370	28511.944500	23273.099250
13:24:09.671273	28512.992250	23278.766625
13:24:09.846458	28514.040000	23284.338750
13:24:10.014847	28514.563875	23288.386875
13:24:10.191965	28515.611625	23292.816000
13:24:10.354819	28516.135500	23296.483125
13:24:10.533199	28516.659375	23296.102125
13:24:10.693495	28516.659375	23294.101875
13:24:10.856313	28516.659375	23291.958750
13:24:11.018156	28515.611625	23284.957875
13:24:11.185538	28514.563875	23275.956750
13:24:11.360299	28513.516125	23265.098250
13:24:11.539603	28512.468375	23253.620625
13:24:11.721388	28511.420625	23239.999875
13:24:11.899651	28510.372875	23223.712125
13:24:12.063549	28509.325125	23207.710125
13:24:12.238310	28508.801250	23191.898625
13:24:12.416532	28509.325125	23177.801625
13:24:12.579942	28510.372875	23163.609375
13:24:12.742809	28511.420625	23151.131625
13:24:12.901541	28512.468375	23141.320875
13:24:13.076981	28513.516125	23132.986500
13:24:13.239320	28514.611500	23126.795250
13:24:13.418143	28516.183125	23119.889625
13:24:13.578394	28518.897750	23110.840875
13:24:13.741268	28522.136250	23100.839625
13:24:13.906016	28525.946250	23090.552625
13:24:14.067819	28530.327750	23080.503750
13:24:14.233621	28535.185500	23070.359625
13:24:14.411941	28540.614750	23059.786875
13:24:14.576909	28547.139375	23048.499750
13:24:14.753618	28554.759375	23037.450750
13:24:14.944848	28562.379375	23024.877750
13:24:15.107205	28570.570875	23009.590125
13:24:15.281193	28579.286250	22993.683375
13:24:15.445813	28587.477750	22977.157500
13:24:15.625627	28594.002375	22961.536500
13:24:15.792895	28600.003125	22946.153625
13:24:15.955755	28606.003875	22932.294750
13:24:16.120965	28610.337750	22922.103000
13:24:16.316855	28613.576250	22915.102125
13:24:16.480172	28616.290875	22911.673125
13:24:16.643398	28619.053125	22908.101250
13:24:16.806215	28621.148625	22908.101250
13:24:16.969560	28622.767875	22908.815625
13:24:17.130892	28624.387125	22910.149125
13:24:17.292364	28625.434875	22912.292250
13:24:17.454515	28626.482625	22914.054375
13:24:17.629244	28627.530375	22914.054375
13:24:17.789561	28628.578125	22914.054375
13:24:17.951394	28629.625875	22914.340125
13:24:18.127282	28630.149750	22915.102125
13:24:18.289835	28630.673625	22916.435625
13:24:18.451297	28630.673625	22918.483500
13:24:18.617330	28630.673625	22920.626625
13:24:18.779150	28630.149750	22922.674500
13:24:18.945991	28630.149750	22924.817625
13:24:19.120335	28629.625875	22927.103625
13:24:19.280580	28629.102000	22928.246625
13:24:19.447338	28629.102000	22928.294250
13:24:19.620221	28629.625875	22926.770250
13:24:19.793238	28630.149750	22924.055625
13:24:19.957822	28630.673625	22920.007500
13:24:20.118619	28631.197500	22914.340125
13:24:20.284363	28631.197500	22906.815375
13:24:20.448730	28631.197500	22896.957000
13:24:20.623952	28631.721375	22883.002875
13:24:20.802767	28633.340625	22867.667625
13:24:20.976974	28634.959875	22851.379875
13:24:21.139338	28637.103000	22835.473125
13:24:21.301004	28640.913000	22819.804500
13:24:21.484643	28645.818375	22804.278750
13:24:21.651361	28651.819125	22788.895875
13:24:21.813060	28657.819875	22775.846625
13:24:21.980877	28665.439875	22763.892750
13:24:22.159177	28674.155250	22751.510250
13:24:22.319781	28683.442125	22740.318375
13:24:22.487306	28692.729000	22730.602875
13:24:22.650648	28703.111250	22720.935000
13:24:22.827452	28714.017375	22711.838625
13:24:23.005718	28725.495000	22702.789875
13:24:23.180453	28737.448875	22693.598250
13:24:23.342825	28749.974250	22683.025500
13:24:23.529037	28762.452000	22671.262125
13:24:23.695351	28774.453500	22658.451000
13:24:23.870143	28786.978875	22644.544500
13:24:24.037423	28797.789750	22631.590500
13:24:24.201282	28806.505125	22619.779500
13:24:24.371945	28815.220500	22607.920875
13:24:24.534931	28822.316625	22596.062250
13:24:24.696714	28828.841250	22584.108375
13:24:24.861753	28835.985000	22572.678375
13:24:25.029812	28843.033500	22560.724500
13:24:25.191522	28849.034250	22550.247000
13:24:25.373411	28855.558875	22539.960000
13:24:25.536927	28860.464250	22532.340000
13:24:25.701032	28863.178875	22528.815750
13:24:25.868822	28865.322000	22527.387000
13:24:26.030113	28865.845875	22528.768125
13:24:26.198439	28866.369750	22531.578000
13:24:26.372800	28866.369750	22535.054625
13:24:26.536112	28866.369750	22537.816875
13:24:26.699422	28866.369750	22540.483875
13:24:26.861499	28866.369750	22544.008125
13:24:27.025600	28866.369750	22546.056000
13:24:27.215356	28866.893625	22546.437000
13:24:27.378107	28867.417500	22546.151250
13:24:27.561640	28869.036750	22544.722500
13:24:27.723118	28871.179875	22541.245875
13:24:27.884883	28873.370625	22537.007250
13:24:28.046811	28876.037625	22532.149500
13:24:28.227089	28879.323750	22525.910625
13:24:28.389432	28883.086125	22519.005000
13:24:28.552719	28887.420000	22510.623000
13:24:28.712627	28892.849250	22502.288625
13:24:28.872867	28899.373875	22495.144875
13:24:29.050201	28906.470000	22488.239250
13:24:29.231293	28914.090000	22482.000375
13:24:29.398463	28921.710000	22476.475875
13:24:29.564152	28930.473000	22469.475000
13:24:29.730967	28938.616875	22463.902875
13:24:29.894310	28946.236875	22459.711875
13:24:30.073480	28953.856875	22454.854125
13:24:30.241372	28962.048375	22449.996375
13:24:30.402400	28971.335250	22445.186250
13:24:30.565374	28981.717500	22439.614125
13:24:30.727829	28992.052125	22434.042000
13:24:30.889635	29002.434375	22428.422250
13:24:31.049438	29013.245250	22421.373750
13:24:31.224798	29023.008375	22414.468125
13:24:31.389629	29032.295250	22408.324500
13:24:31.566449	29042.153625	22400.609250
13:24:31.733204	29051.392875	22392.036750
13:24:31.894510	29060.155875	22383.750000
13:24:32.058839	29068.823625	22375.415625
13:24:32.236088	29076.443625	22367.652750
13:24:32.419448	29082.444375	22362.175875
13:24:32.594281	29088.445125	22355.698875
13:24:32.761187	29094.445875	22350.364875
13:24:32.951357	29099.875125	22343.935500
13:24:33.132379	29105.352000	22337.029875
13:24:33.307833	29110.733625	22329.314625
13:24:33.475609	29117.258250	22321.075500
13:24:33.639994	29123.782875	22312.645875
13:24:33.804808	29130.307500	22305.025875
13:24:33.980622	29136.832125	22297.215375
13:24:34.146401	29141.166000	22293.119625
13:24:34.313123	29142.785250	22292.786250
13:24:34.474987	29143.833000	22293.214875
13:24:34.649727	29143.309125	22295.405625
13:24:34.826496	29142.261375	22298.739375
13:24:34.988831	29140.642125	22302.120750
13:24:35.154199	29138.499000	22307.026125
13:24:35.317775	29136.879750	22311.217125
13:24:35.481581	29135.260500	22314.789000
13:24:35.648488	29133.641250	22317.408375
13:24:35.826233	29132.593500	22318.789500
13:24:35.990056	29131.545750	22320.980250
13:24:36.166921	29130.498000	22323.075750
13:24:36.343215	29128.354875	22325.885625
13:24:36.510845	29125.640250	22329.267000
13:24:36.689223	29122.925625	22332.696000
13:24:36.856078	29119.115625	22336.220250
13:24:37.030805	29115.305625	22339.173000
13:24:37.192530	29111.448000	22341.697125
13:24:37.355466	29107.161750	22344.507000
13:24:37.521705	29102.827875	22346.554875
13:24:37.696965	29099.017875	22348.126500
13:24:37.862394	29094.684000	22349.364750
13:24:38.023029	29089.778625	22350.698250
13:24:38.184853	29084.349375	22351.412625
13:24:38.347262	29078.920125	22352.127000
13:24:38.530992	29074.014750	22352.412750
13:24:38.708296	29069.680875	22352.412750
13:24:38.871474	29065.347000	22352.412750
13:24:39.034358	29062.108500	22352.412750
13:24:39.193163	29058.870000	22352.031750
13:24:39.354448	29055.631500	22351.746000
13:24:39.548818	29052.916875	22351.317375
13:24:39.726018	29050.773750	22351.079250
13:24:39.888221	29048.630625	22350.698250
13:24:40.049562	29045.916000	22349.983875
13:24:40.230537	29043.201375	22349.745750
13:24:40.407738	29040.486750	22349.745750
13:24:40.569059	29037.772125	22349.745750
13:24:40.734804	29035.057500	22349.745750
13:24:40.900618	29032.914375	22349.745750
13:24:41.075896	29030.771250	22349.745750
13:24:41.237248	29029.152000	22349.745750
13:24:41.401310	29027.532750	22349.745750
13:24:41.574807	29026.485000	22349.745750
13:24:41.754487	29025.437250	22349.745750
13:24:41.932929	29024.913375	22349.745750
13:24:42.093268	29024.389500	22349.745750
13:24:42.260476	29023.865625	22349.745750
13:24:42.422313	29023.865625	22349.364750
13:24:42.595992	29023.865625	22349.079000
13:24:42.761034	29023.865625	22348.745625
13:24:42.928573	29023.341750	22348.412250
13:24:43.097025	29023.341750	22348.412250
13:24:43.258855	29023.341750	22348.031250
13:24:43.424200	29023.341750	22347.745500
13:24:43.595612	29023.341750	22347.745500
13:24:43.764915	29023.341750	22347.745500
13:24:43.939693	29023.341750	22347.745500
13:24:44.108940	29023.865625	22347.745500
13:24:44.272053	29023.865625	22347.459750
13:24:44.433018	29024.389500	22346.697750
13:24:44.600283	29024.389500	22346.412000
13:24:44.766324	29024.389500	22346.126250
13:24:44.929661	29024.389500	22345.459500
13:24:45.088863	29024.389500	22344.697500
13:24:45.276743	29024.389500	22344.411750
13:24:45.441622	29024.389500	22344.411750
13:24:45.617948	29024.913375	22343.935500
13:24:45.779161	29025.437250	22343.745000
13:24:45.940048	29025.961125	22343.745000
13:24:46.104322	29026.485000	22343.745000
13:24:46.278576	29027.008875	22343.745000
13:24:46.440959	29027.532750	22343.745000
13:24:46.607829	29028.056625	22343.745000
13:24:46.770598	29028.580500	22343.745000
13:24:46.951889	29029.104375	22344.030750
13:24:47.116696	29029.628250	22344.745125
13:24:47.285029	29030.152125	22345.364250
13:24:47.462870	29030.676000	22346.126250
13:24:47.625552	29030.676000	22346.745375
13:24:47.804439	29030.676000	22347.412125
13:24:47.993745	29030.152125	22347.745500
13:24:48.156997	29029.104375	22347.412125
13:24:48.320385	29028.056625	22346.793000
13:24:48.482388	29027.008875	22346.078625
13:24:48.650318	29026.485000	22345.459500
13:24:48.827222	29025.961125	22344.792750
13:24:48.994497	29025.961125	22344.078375
13:24:49.159816	29025.437250	22343.459250
13:24:49.325559	29024.913375	22342.030500
13:24:49.504427	29024.389500	22341.268500
13:24:49.684192	29023.818000	22340.697000
13:24:49.845993	29023.341750	22340.077875
13:24:50.021670	29023.341750	22339.315875
13:24:50.198622	29023.341750	22338.553875
13:24:50.360716	29022.817875	22338.030000
13:24:50.535749	29022.294000	22337.268000
13:24:50.714022	29021.770125	22336.744125
13:24:50.881299	29021.770125	22336.363125
13:24:51.051406	29021.770125	22336.363125
13:24:51.232884	29021.770125	22336.363125
13:24:51.413266	29021.770125	22336.363125
13:24:51.576601	29021.770125	22336.363125
13:24:51.766905	29021.246250	22336.363125
13:24:51.939260	29020.722375	22336.363125
13:24:52.123934	29020.722375	22336.363125
13:24:52.304332	29020.722375	22336.363125
13:24:52.480211	29021.246250	22336.363125
13:24:52.670352	29022.865500	22336.791750
13:24:52.836275	29025.008625	22337.315625
13:24:53.010510	29027.723250	22337.696625
13:24:53.178288	29030.437875	22337.696625
13:24:53.339077	29033.152500	22337.696625
13:24:53.529839	29035.867125	22338.125250
13:24:53.720148	29038.581750	22338.839625
13:24:53.884425	29040.201000	22340.077875
13:24:54.048311	29041.248750	22342.125750
13:24:54.224475	29042.296500	22344.221250
13:24:54.389327	29043.915750	22346.364375
13:24:54.552746	29044.963500	22349.079000
13:24:54.726911	29046.582750	22352.031750
13:24:54.887723	29048.202000	22354.079625
13:24:55.064973	29049.821250	22356.841875
13:24:55.228735	29051.440500	22360.890000
13:24:55.406534	29053.583625	22365.176250
13:24:55.585866	29055.202875	22369.272000
13:24:55.766560	29056.822125	22374.129750
13:24:55.946406	29058.965250	22378.987500
13:24:56.125112	29060.584500	22384.559625
13:24:56.291510	29062.203750	22389.465000
13:24:56.453476	29063.823000	22394.989500
13:24:56.649647	29065.442250	22400.609250
13:24:56.815877	29066.490000	22405.419375
13:24:56.979670	29067.537750	22410.324750
13:24:57.147516	29068.585500	22415.134875
13:24:57.313297	29069.109375	22419.373500
13:24:57.475064	29069.633250	22425.612375
13:24:57.651295	29070.157125	22433.375250
13:24:57.832156	29070.157125	22440.947625
13:24:58.007635	29070.681000	22448.043750
13:24:58.168050	29071.204875	22456.378125
13:24:58.330071	29071.728750	22463.950500
13:24:58.496932	29072.776500	22470.951375
13:24:58.675739	29073.824250	22477.904625
13:24:58.851065	29074.872000	22484.286375
13:24:59.024218	29075.919750	22489.906125
13:24:59.202652	29077.539000	22495.430625
13:24:59.363340	29079.158250	22501.669500
13:24:59.539907	29081.301375	22508.765625
13:24:59.700976	29083.444500	22515.528375
13:24:59.864452	29085.587625	22522.434000
13:25:00.039767	29088.302250	22529.482500
13:25:00.216095	29091.016875	22535.149875
13:25:00.378432	29094.255375	22541.293500
13:25:00.542337	29098.065375	22547.580000
13:25:00.717991	29101.875375	22553.295000
13:25:00.880344	29105.685375	22558.724250
13:25:01.047205	29110.019250	22565.629875
13:25:01.211879	29114.924625	22573.345125
13:25:01.373860	29120.353875	22580.965125
13:25:01.550902	29125.306875	22587.346875
13:25:01.743343	29130.164625	22593.776250
13:25:01.908122	29135.593875	22599.824625
13:25:02.083435	29142.118500	22606.920750
13:25:02.247107	29148.643125	22613.778750
13:25:02.409454	29154.643875	22619.303250
13:25:02.584349	29161.168500	22625.780250
13:25:02.761529	29167.693125	22631.876250
13:25:02.937346	29173.693875	22637.638875
13:25:03.113162	29180.218500	22642.496625
13:25:03.274922	29186.743125	22647.925875
13:25:03.437762	29193.839250	22654.164750
13:25:03.602202	29200.935375	22659.736875
13:25:03.776321	29209.126875	22666.166250
13:25:03.937123	29218.413750	22672.976625
13:25:04.105589	29227.700625	22679.263125
13:25:04.266276	29238.035250	22685.644875
13:25:04.440585	29248.322250	22691.931375
13:25:04.602611	29257.609125	22697.408250
13:25:04.764271	29267.419875	22702.980375
13:25:04.929065	29277.802125	22708.552500
13:25:05.090329	29288.184375	22713.410250
13:25:05.258230	29300.138250	22718.315625
13:25:05.424024	29313.044625	22722.459000
13:25:05.604268	29326.046250	22725.888000
13:25:05.780610	29338.952625	22729.650375
13:25:05.944505	29351.906625	22731.555375
13:25:06.107759	29364.241500	22732.174500
13:25:06.284085	29376.671625	22732.555500
13:25:06.470427	29388.149250	22732.555500
13:25:06.633964	29398.531500	22732.222125
13:25:06.810533	29408.342250	22731.507750
13:25:06.981392	29417.629125	22731.222000
13:25:07.143341	29426.916000	22730.936250
13:25:07.317913	29435.107500	22730.126625
13:25:07.493856	29443.299000	22728.745500
13:25:07.659814	29450.395125	22727.507250
13:25:07.821839	29456.967375	22725.316500
13:25:07.997375	29462.920500	22723.125750
13:25:08.171991	29468.921250	22721.792250
13:25:08.364586	29474.350500	22719.792000
13:25:08.541635	29478.684375	22718.268000
13:25:08.705656	29482.494375	22716.220125
13:25:08.879294	29486.304375	22713.457875
13:25:09.045100	29489.019000	22710.838500
13:25:09.210303	29491.733625	22708.028625
13:25:09.384060	29494.972125	22705.123500
13:25:09.550758	29497.686750	22702.551750
13:25:09.726211	29500.401375	22698.932250
13:25:09.887517	29503.116000	22694.836500
13:25:10.054929	29505.830625	22690.645500
13:25:10.229190	29507.973750	22686.406875
13:25:10.404495	29509.593000	22681.453875
13:25:10.579279	29511.212250	22676.596125
13:25:10.754123	29512.831500	22671.833625
13:25:10.930457	29513.879250	22666.975875
13:25:11.094183	29514.927000	22662.165750
13:25:11.261529	29515.450875	22656.641250
13:25:11.438993	29515.974750	22650.973875
13:25:11.617209	29516.498625	22644.735000
13:25:11.781099	29517.022500	22637.781750
13:25:11.945806	29517.546375	22630.161750
13:25:12.126538	29517.546375	22622.494125
13:25:12.301612	29517.546375	22613.969250
13:25:12.460639	29517.546375	22604.968125
13:25:12.635482	29517.022500	22594.490625
13:25:12.797805	29515.403250	22583.108250
13:25:12.960652	29512.688625	22571.392500
13:25:13.122878	29509.450125	22560.248250
13:25:13.301115	29505.640125	22549.913625
13:25:13.484020	29501.306250	22539.531375
13:25:13.658813	29496.972375	22528.958625
13:25:13.836047	29491.543125	22518.481125
13:25:14.010351	29485.018500	22507.908375
13:25:14.201174	29477.922375	22497.478500
13:25:14.379952	29470.826250	22487.810625
13:25:14.572425	29463.730125	22479.381000
13:25:14.751861	29456.634000	22472.523000
13:25:14.928338	29449.537875	22465.998375
13:25:15.104147	29442.441750	22460.473875
13:25:15.265959	29435.345625	22455.044625
13:25:15.456691	29428.821000	22450.139250
13:25:15.618502	29422.820250	22445.948250
13:25:15.801584	29416.819500	22441.138125
13:25:15.979174	29410.294875	22437.661500
13:25:16.153492	29403.770250	22434.756375
13:25:16.332847	29397.245625	22432.803750
13:25:16.493650	29391.197250	22432.184625
13:25:16.661207	29385.244125	22431.470250
13:25:16.841872	29380.910250	22430.803500
13:25:17.003516	29377.671750	22429.470000
13:25:17.169399	29373.861750	22428.041250
13:25:17.331057	29370.051750	22427.422125
13:25:17.498584	29365.717875	22426.707750
13:25:17.660419	29361.384000	22426.088625
13:25:17.835264	29357.050125	22425.707625
13:25:18.018152	29353.240125	22425.707625
13:25:18.192804	29349.430125	22425.707625
13:25:18.371424	29345.620125	22425.993375
13:25:18.536419	29342.905500	22426.707750
13:25:18.733157	29340.190875	22427.041125
13:25:18.907929	29338.047750	22427.469750
13:25:19.084180	29335.904625	22427.707875
13:25:19.247543	29333.190000	22427.707875
13:25:19.415452	29331.046875	22427.707875
13:25:19.577647	29328.903750	22428.041250
13:25:19.740039	29326.189125	22428.660375
13:25:19.901569	29322.950625	22429.374750
13:25:20.064050	29319.712125	22429.993875
13:25:20.255872	29316.997500	22430.755875
13:25:20.431145	29313.759000	22432.184625
13:25:20.592488	29310.520500	22433.422875
13:25:20.756313	29307.282000	22434.851625
13:25:20.920083	29304.043500	22436.185125
13:25:21.096622	29300.805000	22438.471125
13:25:21.257732	29297.566500	22440.519000
13:25:21.421218	29294.328000	22443.852750
13:25:21.583952	29291.089500	22448.139000
13:25:21.751783	29287.851000	22452.234750
13:25:21.914993	29284.612500	22456.473375
13:25:22.082810	29281.374000	22460.616750
13:25:22.247162	29278.659375	22464.903000
13:25:22.415013	29275.944750	22468.332000
13:25:22.597750	29273.230125	22472.475375
13:25:22.762545	29271.087000	22475.999625
13:25:22.922794	29269.467750	22478.714250
13:25:23.087201	29267.324625	22482.286125
13:25:23.277999	29265.705375	22486.524750
13:25:23.442879	29264.086125	22490.620500
13:25:23.607964	29262.466875	22495.478250
13:25:23.772129	29260.276125	22500.336000
13:25:23.938578	29258.704500	22504.479375
13:25:24.101206	29257.656750	22508.003625
13:25:24.268274	29256.609000	22512.147000
13:25:24.433575	29254.989750	22515.671250
13:25:24.601246	29253.942000	22519.100250
13:25:24.766239	29252.894250	22523.338875
13:25:24.926627	29251.846500	22527.482250
13:25:25.102050	29251.322625	22530.339750
13:25:25.276074	29250.798750	22533.102000
13:25:25.451861	29250.798750	22534.578375
13:25:25.616326	29251.322625	22535.816625
13:25:25.807985	29251.846500	22538.007375
13:25:25.969292	29252.894250	22540.055250
13:25:26.134866	29255.037375	22542.722250
13:25:26.317562	29258.275875	22545.484500
13:25:26.478743	29261.514375	22549.008750
13:25:26.658644	29265.324375	22551.818625
13:25:26.823441	29269.134375	22554.485625
13:25:26.984729	29272.944375	22557.343125
13:25:27.148594	29277.278250	22560.010125
13:25:27.325395	29281.088250	22562.867625
13:25:27.502137	29284.326750	22565.534625
13:25:27.664000	29288.660625	22568.439750
13:25:27.827914	29292.994500	22571.059125
13:25:27.990042	29296.804500	22573.202250
13:25:28.151314	29300.614500	22575.250125
13:25:28.313300	29303.853000	22576.726500
13:25:28.478092	29307.091500	22578.012375
13:25:28.653943	29309.806125	22579.584000
13:25:28.830819	29313.616125	22580.774625
13:25:29.008956	29318.521500	22582.251000
13:25:29.175298	29323.950750	22583.584500
13:25:29.348605	29329.951500	22585.060875
13:25:29.509438	29335.380750	22586.394375
13:25:29.685823	29340.810000	22587.775500
13:25:29.848582	29346.239250	22589.109000
13:25:30.022159	29351.668500	22590.585375
13:25:30.185263	29357.669250	22591.823625
13:25:30.349597	29363.670000	22593.252375
13:25:30.531907	29369.670750	22594.633500
13:25:30.712973	29376.195375	22595.300250
13:25:30.889013	29383.815375	22595.633625
13:25:31.064327	29391.435375	22595.252625
13:25:31.224588	29399.626875	22594.585875
13:25:31.386899	29407.818375	22593.966750
13:25:31.563168	29416.009875	22592.538000
13:25:31.741814	29423.677500	22590.442500
13:25:31.908400	29430.726000	22589.109000
13:25:32.084170	29437.822125	22586.823000
13:25:32.245619	29444.918250	22584.870375
13:25:32.420245	29452.014375	22582.060500
13:25:32.601596	29459.682000	22578.631500
13:25:32.780447	29467.254375	22574.535750
13:25:32.945712	29472.683625	22571.059125
13:25:33.108447	29477.589000	22568.201625
13:25:33.291021	29482.494375	22565.487000
13:25:33.468542	29487.923625	22561.962750
13:25:33.631303	29493.352875	22557.867000
13:25:33.807174	29499.353625	22552.818750
13:25:33.998060	29504.782875	22548.008625
13:25:34.159304	29510.259750	22543.198500
13:25:34.320346	29515.641375	22537.674000
13:25:34.497901	29521.070625	22532.054250
13:25:34.660328	29526.499875	22526.577375
13:25:34.821821	29531.405250	22521.672000
13:25:35.003885	29536.310625	22516.099875
13:25:35.183669	29540.692125	22511.146875
13:25:35.345480	29544.454500	22506.432000
13:25:35.519660	29548.264500	22501.383750
13:25:35.698024	29552.074500	22496.716500
13:25:35.859152	29555.884500	22491.763500
13:25:36.050928	29559.694500	22487.477250
13:25:36.241398	29563.504500	22483.286250
13:25:36.415538	29567.314500	22478.476125
13:25:36.580795	29571.124500	22473.761250
13:25:36.743215	29574.982125	22469.427375
13:25:36.918389	29578.744500	22465.236375
13:25:37.094294	29582.554500	22461.045375
13:25:37.269481	29586.364500	22457.616375
13:25:37.443811	29589.603000	22454.758875
13:25:37.611695	29592.317625	22452.187125
13:25:37.789371	29595.032250	22448.710500
13:25:37.980165	29597.175375	22445.757750
13:25:38.180071	29599.318500	22442.471625
13:25:38.341733	29600.937750	22439.661750
13:25:38.506375	29601.985500	22436.851875
13:25:38.672849	29603.033250	22434.804000
13:25:38.834660	29604.081000	22433.756250
13:25:38.997530	29604.604875	22434.137250
13:25:39.164817	29605.128750	22434.423000
13:25:39.343008	29605.128750	22434.089625
13:25:39.520760	29604.604875	22433.470500
13:25:39.684165	29603.557125	22432.041750
13:25:39.858386	29601.937875	22429.136625
13:25:40.020190	29600.318625	22425.850500
13:25:40.196500	29598.175500	22422.278625
13:25:40.362355	29596.556250	22419.564000
13:25:40.539232	29594.937000	22416.039750
13:25:40.716005	29592.793875	22411.848750
13:25:40.879826	29590.650750	22407.086250
13:25:41.058572	29588.983875	22402.180875
13:25:41.236384	29586.888375	22397.370750
13:25:41.410713	29584.745250	22391.703375
13:25:41.573522	29582.602125	22385.464500
13:25:41.750370	29579.887500	22379.082750
13:25:41.929145	29577.172875	22371.510375
13:25:42.089844	29573.934375	22363.176000
13:25:42.250244	29570.695875	22354.698750
13:25:42.415046	29567.457375	22347.126375
13:25:42.577468	29564.218875	22340.077875
13:25:42.745114	29560.408875	22332.505500
13:25:42.907883	29556.598875	22324.790250
13:25:43.083255	29552.788875	22316.360625
13:25:43.246572	29547.883500	22308.073875
13:25:43.411876	29542.978125	22299.644250
13:25:43.574713	29537.501250	22291.214625
13:25:43.749480	29532.119625	22282.737375
13:25:43.911091	29525.595000	22274.403000
13:25:44.086106	29518.498875	22266.021000
13:25:44.260383	29510.878875	22257.591375
13:25:44.423796	29503.258875	22249.399875
13:25:44.604475	29495.638875	22241.017875
13:25:44.766282	29487.447375	22232.493000
13:25:44.928062	29478.732000	22224.158625
13:25:45.091869	29469.445125	22216.633875
13:25:45.255825	29459.586750	22210.204500
13:25:45.432710	29449.871250	22204.632375
13:25:45.607890	29440.060500	22199.060250
13:25:45.770634	29430.773625	22194.964500
13:25:45.944831	29421.486750	22191.345000
13:25:46.118478	29413.295250	22188.582750
13:25:46.295143	29405.103750	22185.820500
13:25:46.457009	29397.483750	22183.820250
13:25:46.633729	29390.959125	22182.391500
13:25:46.810039	29384.958375	22180.200750
13:25:46.971089	29379.529125	22178.867250
13:25:47.133776	29374.099875	22178.295750
13:25:47.299946	29368.670625	22177.962375
13:25:47.467943	29363.241375	22178.248125
13:25:47.630135	29357.240625	22178.962500
13:25:47.795901	29350.716000	22180.296000
13:25:47.973718	29343.619875	22181.724750
13:25:48.148475	29336.523750	22183.867875
13:25:48.311987	29328.903750	22185.915750
13:25:48.489037	29320.712250	22188.773250
13:25:48.668276	29312.520750	22190.773500
13:25:48.845126	29303.805375	22192.916625
13:25:49.012491	29295.613875	22194.964500
13:25:49.186719	29286.898500	22197.155250
13:25:49.351108	29278.135500	22199.203125
13:25:49.511304	29268.896250	22203.251250
13:25:49.672582	29259.085500	22208.299500
13:25:49.850501	29249.846250	22211.776125
13:25:50.011303	29241.654750	22214.490750
