# Supplementary material for: An epifluorescence microscope design for naturalistic behavior and cellular activity in freely moving Caenorhabditis elegans
Source: Nat Commun. 2026 May 19;17:4411. doi: 10.1038/s41467-026-72709-w (PMC13187321; doi:10.1038/s41467-026-72709-w)
Supplement: Supplementary file 8 — Source data [file 41467_2026_72709_MOESM8_ESM.zip › fig4 AWC/MMH214/BLUE_3.csv]

timestamp	X	Y
13:34:28.825373	27312.842250	24469.344000
13:34:28.992733	27304.746000	24485.060250
13:34:29.171586	27295.459125	24502.681500
13:34:29.339395	27284.553000	24519.683625
13:34:29.502950	27272.599125	24536.781000
13:34:29.669940	27260.169000	24551.973375
13:34:29.836732	27247.215000	24567.261000
13:34:30.002554	27234.213375	24579.834000
13:34:30.183396	27220.592625	24590.216250
13:34:30.358125	27206.590875	24599.455500
13:34:30.523870	27191.970000	24608.409000
13:34:30.690743	27176.777625	24616.743375
13:34:30.856580	27160.299375	24623.125125
13:34:31.015880	27143.059125	24631.411875
13:34:31.179651	27123.818625	24639.841500
13:34:31.355053	27105.435375	24647.699625
13:34:31.515849	27086.814000	24656.557875
13:34:31.681637	27068.478375	24664.320750
13:34:31.843495	27051.333375	24671.274000
13:34:32.010306	27033.426375	24678.227250
13:34:32.187670	27016.329000	24684.656625
13:34:32.351998	26999.279250	24691.514625
13:34:32.546625	26980.515000	24699.182250
13:34:32.738937	26962.084125	24706.135500
13:34:32.916243	26942.129250	24711.707625
13:34:33.078792	26922.317250	24715.898625
13:34:33.240868	26900.409750	24719.994375
13:34:33.404993	26877.502125	24721.804125
13:34:33.580489	26854.261125	24721.804125
13:34:33.740353	26832.877500	24721.423125
13:34:33.905564	26809.731750	24720.089625
13:34:34.079939	26787.348000	24717.803625
13:34:34.246212	26763.583125	24715.279500
13:34:34.424438	26739.532500	24712.517250
13:34:34.588760	26717.577375	24709.707375
13:34:34.750548	26696.241375	24708.373875
13:34:34.925590	26675.095875	24706.135500
13:34:35.089262	26653.807500	24705.897375
13:34:35.265547	26631.566625	24706.278375
13:34:35.439783	26609.182875	24706.992750
13:34:35.616688	26584.608375	24708.373875
13:34:35.791123	26559.081375	24710.564625
13:34:35.965864	26532.506625	24711.898125
13:34:36.142864	26505.931875	24713.231625
13:34:36.313506	26480.357250	24713.088750
13:34:36.481214	26456.020875	24712.469625
13:34:36.645005	26432.684625	24711.136125
13:34:36.822804	26408.300625	24709.040625
13:34:36.985596	26386.774125	24705.468750
13:34:37.161375	26361.961500	24701.182500
13:34:37.329318	26338.149000	24696.515250
13:34:37.506007	26312.955375	24690.943125
13:34:37.672777	26288.761875	24684.609000
13:34:37.852645	26262.425250	24677.655750
13:34:38.026888	26238.708000	24671.226375
13:34:38.210197	26213.371500	24666.511500
13:34:38.387937	26190.321000	24662.272875
13:34:38.549748	26165.841750	24658.081875
13:34:38.714537	26140.981500	24653.938500
13:34:38.888881	26116.311750	24649.652250
13:34:39.053090	26091.403875	24645.604125
13:34:39.219471	26067.067500	24640.698750
13:34:39.383126	26042.207250	24634.459875
13:34:39.561075	26016.442125	24627.506625
13:34:39.726869	25992.915375	24619.077000
13:34:39.890683	25969.864875	24610.075875
13:34:40.069479	25948.814625	24600.265125
13:34:40.244285	25928.383500	24589.644750
13:34:40.407125	25907.809500	24577.595625
13:34:40.581495	25888.473750	24565.975125
13:34:40.744919	25869.280875	24553.354500
13:34:40.919561	25849.849875	24539.543250
13:34:41.082210	25830.895125	24526.255875
13:34:41.265793	25811.035500	24512.873250
13:34:41.427036	25793.128500	24499.204875
13:34:41.607358	25772.459250	24487.108125
13:34:41.788126	25753.647375	24475.963875
13:34:41.956030	25734.168750	24464.391000
13:34:42.117927	25714.309125	24452.770500
13:34:42.282741	25694.259000	24441.673875
13:34:42.445548	25674.161250	24429.481875
13:34:42.625171	25652.968125	24417.575625
13:34:42.800633	25633.918125	24404.621625
13:34:42.979331	25614.630000	24391.191375
13:34:43.142820	25597.342125	24376.903875
13:34:43.319443	25578.625500	24362.473500
13:34:43.483336	25562.147250	24346.138125
13:34:43.664121	25544.954625	24329.898000
13:34:43.841256	25529.428875	24312.467250
13:34:44.006657	25514.855625	24295.084125
13:34:44.217558	25501.330125	24278.272500
13:34:44.395648	25487.185500	24260.222625
13:34:44.563930	25471.421625	24240.458250
13:34:44.728178	25455.895875	24220.598625
13:34:44.907595	25440.274875	24201.929625
13:34:45.068874	25424.987250	24185.165625
13:34:45.243834	25408.413750	24167.592000
13:34:45.421097	25391.792625	24150.447000
13:34:45.587313	25375.790625	24135.588000
13:34:45.747741	25360.312500	24119.728875
13:34:45.911985	25343.215125	24103.345875
13:34:46.091402	25327.022625	24089.106000
13:34:46.252238	25311.544500	24072.770625
13:34:46.417126	25295.066250	24054.911250
13:34:46.593123	25279.445250	24037.290000
13:34:46.757126	25265.062500	24019.859250
13:34:46.935942	25250.441625	24001.857000
13:34:47.101348	25236.820875	23983.616625
13:34:47.268545	25222.295250	23965.328625
13:34:47.446402	25207.769625	23946.088125
13:34:47.622705	25193.148750	23928.657375
13:34:47.798472	25178.575500	23910.607500
13:34:47.990266	25164.478500	23895.081750
13:34:48.153371	25150.381500	23879.222625
13:34:48.332897	25134.189000	23863.649250
13:34:48.508756	25119.330000	23848.552125
13:34:48.673661	25104.756750	23835.360000
13:34:48.848821	25089.754875	23821.977375
13:34:49.023982	25075.134000	23809.547250
13:34:49.189930	25061.560875	23799.450750
13:34:49.364159	25047.559125	23788.830375
13:34:49.526587	25033.033500	23777.495625
13:34:49.722871	25017.888750	23765.970375
13:34:49.884374	25004.029875	23752.778250
13:34:50.050987	24987.932625	23739.919500
13:34:50.213286	24972.597375	23725.727250
13:34:50.378613	24957.071625	23711.773125
13:34:50.553207	24943.117500	23698.295250
13:34:50.720183	24931.735125	23688.246375
13:34:50.881477	24923.019750	23680.769250
13:34:51.046777	24915.399750	23673.768375
13:34:51.221064	24909.399000	23668.672500
13:34:51.383396	24905.065125	23665.481625
13:34:51.560707	24900.159750	23660.528625
13:34:51.723078	24895.254375	23655.004125
13:34:51.888326	24890.349000	23649.479625
13:34:52.055642	24887.110500	23645.241000
13:34:52.223590	24883.872000	23641.716750
13:34:52.388274	24881.157375	23639.668875
13:34:52.583136	24879.538125	23637.621000
13:34:52.746382	24877.918875	23636.192250
13:34:52.911761	24876.871125	23634.858750
13:34:53.074533	24876.347250	23634.477750
13:34:53.256210	24875.823375	23634.477750
13:34:53.416166	24875.823375	23634.858750
13:34:53.595276	24875.823375	23635.430250
13:34:53.775791	24875.823375	23636.097000
13:34:53.937130	24876.347250	23636.859000
13:34:54.105469	24877.395000	23637.430500
13:34:54.270302	24877.918875	23638.859250
13:34:54.434562	24878.442750	23639.192625
13:34:54.597905	24878.442750	23638.859250
13:34:54.772891	24877.395000	23637.430500
13:34:54.932753	24875.775750	23634.668250
13:34:55.100812	24874.156500	23632.620375
13:34:55.267124	24871.441875	23627.810250
13:34:55.430463	24867.631875	23621.476125
13:34:55.605752	24862.726500	23612.998875
13:34:55.769600	24856.201875	23604.093000
13:34:55.944298	24849.105750	23593.472625
13:34:56.123590	24840.342750	23581.614000
13:34:56.283870	24830.579625	23568.612375
13:34:56.476748	24819.673500	23556.039375
13:34:56.638981	24808.767375	23544.133125
13:34:56.802324	24797.337375	23533.084125
13:34:56.977837	24787.050375	23523.416250
13:34:57.156953	24777.239625	23513.700750
13:34:57.348546	24769.048125	23505.937875
13:34:57.512550	24763.047375	23501.223000
13:34:57.692337	24758.713500	23497.746375
13:34:57.856245	24754.903500	23494.222125
13:34:58.049772	24752.141250	23491.412250
13:34:58.211802	24750.045750	23489.983500
13:34:58.380666	24748.998000	23489.412000
13:34:58.566444	24747.950250	23489.078625
13:34:58.742637	24747.997875	23489.364375
13:34:58.905567	24748.474125	23490.078750
13:34:59.068411	24750.093375	23491.459875
13:34:59.232197	24751.760250	23492.888625
13:34:59.394493	24753.855750	23494.174500
13:34:59.558295	24755.998875	23496.365250
13:34:59.724063	24757.618125	23497.651125
13:34:59.901058	24759.237375	23499.127500
13:35:00.065243	24761.380500	23501.175375
13:35:00.229679	24763.523625	23503.985250
13:35:00.406781	24766.238250	23506.652250
13:35:00.570147	24770.048250	23510.176500
13:35:00.734511	24774.382125	23514.986625
13:35:00.915805	24779.811375	23521.273125
13:35:01.076621	24785.240625	23526.988125
13:35:01.256875	24791.241375	23532.465000
13:35:01.418591	24797.289750	23538.703875
13:35:01.595448	24802.671375	23545.085625
13:35:01.773222	24807.005250	23549.181375
13:35:01.933409	24811.339125	23553.515250
13:35:02.096654	24814.577625	23556.134625
13:35:02.260177	24816.720750	23558.277750
13:35:02.425493	24818.863875	23559.611250
13:35:02.593617	24820.483125	23561.040000
13:35:02.760564	24821.530875	23561.659125
13:35:02.929362	24822.578625	23562.040125
13:35:03.111678	24822.578625	23562.040125
13:35:03.273447	24822.578625	23561.659125
13:35:03.436981	24822.054750	23561.040000
13:35:03.602777	24821.007000	23559.706500
13:35:03.766916	24818.244750	23556.182250
13:35:03.961280	24815.530125	23552.658000
13:35:04.124224	24813.434625	23550.610125
13:35:04.283632	24811.291500	23548.467000
13:35:04.445780	24809.148375	23546.323875
13:35:04.618741	24807.005250	23544.228375
13:35:04.794146	24805.386000	23542.180500
13:35:04.956158	24803.766750	23540.799375
13:35:05.118548	24802.147500	23539.465875
13:35:05.279946	24801.099750	23538.846750
13:35:05.448594	24800.052000	23538.465750
13:35:05.631398	24800.052000	23538.465750
13:35:05.798660	24800.052000	23538.751500
13:35:05.961342	24801.099750	23539.561125
13:35:06.120721	24802.147500	23540.894625
13:35:06.281360	24803.195250	23542.275750
13:35:06.448346	24804.243000	23543.609250
13:35:06.611215	24805.290750	23544.276000
13:35:06.790955	24806.338500	23545.657125
13:35:06.951877	24807.957750	23547.085875
13:35:07.115631	24809.577000	23548.419375
13:35:07.278501	24811.196250	23550.467250
13:35:07.436723	24812.815500	23552.658000
13:35:07.601005	24814.434750	23554.658250
13:35:07.767868	24815.482500	23555.372625
13:35:07.948609	24817.101750	23556.753750
13:35:08.115392	24818.721000	23558.849250
13:35:08.291223	24819.768750	23560.278000
13:35:08.458016	24820.816500	23561.278125
13:35:08.618798	24821.340375	23560.897125
13:35:08.783435	24820.292625	23558.849250
13:35:08.948442	24818.673375	23556.134625
13:35:09.113948	24814.863375	23551.229250
13:35:09.280077	24808.862625	23543.609250
13:35:09.440294	24802.338000	23535.084375
13:35:09.620635	24795.241875	23526.083250
13:35:09.786366	24788.145750	23518.463250
13:35:09.953205	24781.049625	23510.748000
13:35:10.128062	24774.525000	23504.366250
13:35:10.292772	24768.524250	23498.937000
13:35:10.470168	24761.999625	23492.650500
13:35:10.634273	24755.951250	23486.221125
13:35:10.798232	24750.569625	23480.791875
13:35:10.974076	24745.664250	23475.124500
13:35:11.139244	24740.758875	23470.314375
13:35:11.313648	24735.853500	23465.266125
13:35:11.479814	24731.519625	23460.646500
13:35:11.656133	24727.185750	23455.598250
13:35:11.864950	24722.851875	23450.692875
13:35:12.040202	24719.041875	23446.644750
13:35:12.204491	24714.708000	23441.120250
13:35:12.371303	24709.802625	23434.119375
13:35:12.530928	24704.373375	23426.404125
13:35:12.711861	24698.944125	23418.784125
13:35:12.902672	24693.514875	23411.116500
13:35:13.080003	24688.085625	23402.829750
13:35:13.246264	24682.084875	23393.066625
13:35:13.423062	24675.560250	23378.541000
13:35:13.587896	24669.559500	23365.444125
13:35:13.762642	24663.034875	23351.251875
13:35:13.923901	24656.510250	23337.488250
13:35:14.103187	24651.081000	23324.867625
13:35:14.268126	24646.747125	23312.770875
13:35:14.434189	24642.413250	23301.245625
13:35:14.596747	24639.127125	23294.292375
13:35:14.775522	24635.364750	23284.624500
13:35:14.952641	24633.221625	23278.909500
13:35:15.117090	24632.126250	23274.766125
13:35:15.290424	24631.650000	23272.527750
13:35:15.467633	24631.126125	23270.575125
13:35:15.640033	24631.126125	23270.289375
13:35:15.802707	24631.126125	23270.622750
13:35:15.969189	24631.126125	23271.241875
13:35:16.131856	24631.650000	23272.765875
13:35:16.296631	24632.173875	23273.289750
13:35:16.472268	24632.697750	23274.766125
13:35:16.638702	24633.745500	23277.480750
13:35:16.806019	24635.364750	23282.290875
13:35:16.969331	24636.984000	23285.815125
13:35:17.144545	24638.603250	23290.149000
13:35:17.310622	24639.651000	23292.720750
13:35:17.475757	24640.698750	23294.863875
13:35:17.637537	24641.746500	23296.626000
13:35:17.801997	24642.270375	23296.292625
13:35:17.963869	24641.746500	23294.244750
13:35:18.138969	24641.222625	23290.672875
13:35:18.301818	24639.603375	23285.148375
13:35:18.492928	24636.888750	23276.623500
13:35:18.668847	24634.174125	23267.622375
13:35:18.833196	24630.888000	23255.335125
13:35:18.994567	24627.125625	23243.333625
13:35:19.170910	24622.791750	23230.713000
13:35:19.346622	24617.886375	23215.615875
13:35:19.514016	24612.981000	23202.661875
13:35:19.690376	24608.075625	23188.374375
13:35:19.851094	24602.027250	23174.182125
13:35:20.013970	24596.645625	23161.037625
13:35:20.182250	24591.216375	23148.893250
13:35:20.343972	24585.215625	23135.224875
13:35:20.505503	24579.214875	23122.842375
13:35:20.667242	24574.309500	23113.317375
13:35:20.835611	24569.404125	23103.554250
13:35:21.000456	24564.498750	23093.743500
13:35:21.167314	24559.069500	23084.075625
13:35:21.347085	24553.640250	23074.264875
13:35:21.508356	24548.211000	23063.549250
13:35:21.670298	24541.686375	23051.738250
13:35:21.866448	24534.590250	23038.736625
13:35:22.029313	24527.494125	23024.639625
13:35:22.203325	24520.969500	23011.638000
13:35:22.381965	24514.444875	22997.445750
13:35:22.558846	24508.444125	22982.539125
13:35:22.741479	24504.110250	22971.585375
13:35:22.919270	24500.871750	22961.822250
13:35:23.078828	24497.633250	22953.345000
13:35:23.240391	24494.394750	22944.915375
13:35:23.401801	24491.680125	22935.866625
13:35:23.565501	24488.441625	22926.198750
13:35:23.741256	24484.631625	22915.626000
13:35:23.905122	24480.774000	22905.053250
13:35:24.064975	24477.011625	22892.908875
13:35:24.231867	24472.677750	22881.002625
13:35:24.398100	24468.867750	22868.905875
13:35:24.561948	24464.533875	22858.095000
13:35:24.737723	24460.200000	22845.855375
13:35:24.903438	24455.294625	22832.758500
13:35:25.068858	24450.341625	22820.280750
13:35:25.246738	24444.960000	22808.850750
13:35:25.410512	24439.530750	22796.611125
13:35:25.589826	24434.625375	22786.800375
13:35:25.766137	24429.720000	22776.370500
13:35:25.946846	24424.290750	22764.416625
13:35:26.110727	24417.718500	22751.557875
13:35:26.274270	24411.241500	22740.413625
13:35:26.436274	24404.716875	22728.078750
13:35:26.599541	24398.716125	22717.791750
13:35:26.765964	24394.382250	22710.028875
13:35:26.931781	24390.572250	22703.123250
13:35:27.111349	24387.333750	22697.551125
13:35:27.273705	24384.095250	22691.169375
13:35:27.435589	24380.856750	22684.978125
13:35:27.611461	24377.618250	22679.167875
13:35:27.772579	24374.903625	22674.453000
13:35:27.954043	24372.760500	22670.262000
13:35:28.133133	24369.998250	22664.689875
13:35:28.309231	24366.235875	22656.974625
13:35:28.486405	24362.997375	22649.402250
13:35:28.649214	24359.758875	22641.782250
13:35:28.810988	24357.044250	22634.781375
13:35:28.972703	24354.901125	22629.256875
13:35:29.148428	24352.758000	22623.494250
13:35:29.331943	24351.138750	22620.208125
13:35:29.497749	24350.091000	22618.065000
13:35:29.660611	24349.043250	22615.874250
13:35:29.835824	24347.995500	22613.826375
13:35:30.012143	24346.376250	22609.540125
13:35:30.176400	24344.185500	22604.682375
13:35:30.342741	24342.090000	22599.300750
13:35:30.508662	24338.280000	22586.299125
13:35:30.675367	24333.946125	22572.726000
13:35:30.853208	24329.612250	22558.867125
13:35:31.014453	24326.373750	22547.770500
13:35:31.195763	24323.087625	22539.626625
13:35:31.357614	24319.896750	22531.911375
13:35:31.517425	24316.658250	22522.815000
13:35:31.682216	24313.419750	22513.194750
13:35:31.859590	24310.181250	22502.717250
13:35:32.024353	24306.323625	22490.334750
13:35:32.189663	24302.561250	22477.571250
13:35:32.351600	24298.227375	22464.045750
13:35:32.531719	24294.417375	22451.615625
13:35:32.708567	24291.178875	22440.280875
13:35:32.867880	24287.368875	22428.136500
13:35:33.043756	24283.558875	22416.230250
13:35:33.207428	24278.653500	22402.657125
13:35:33.369394	24273.748125	22390.084125
13:35:33.546463	24268.318875	22377.463500
13:35:33.722895	24263.413500	22364.842875
13:35:33.901558	24258.460500	22353.127125
13:35:34.076353	24253.078875	22340.363625
13:35:34.255633	24247.649625	22326.647625
13:35:34.420427	24242.220375	22312.455375
13:35:34.581314	24237.315000	22301.358750
13:35:34.744372	24232.409625	22289.881125
13:35:34.907301	24228.075750	22279.975125
13:35:35.072749	24224.265750	22270.831125
13:35:35.234021	24220.455750	22260.734625
13:35:35.398914	24216.645750	22250.685750
13:35:35.564284	24212.311875	22240.827375
13:35:35.727564	24208.501875	22230.254625
13:35:35.894149	24205.263375	22222.015500
13:35:36.056674	24202.024875	22214.300250
13:35:36.220160	24199.310250	22208.013750
13:35:36.397365	24197.119500	22203.108375
13:35:36.557631	24195.024000	22198.203000
13:35:36.718858	24193.404750	22194.154875
13:35:36.885272	24191.785500	22189.916250
13:35:37.055067	24189.642375	22184.248875
13:35:37.216750	24186.403875	22177.343250
13:35:37.377042	24182.593875	22168.389750
13:35:37.541405	24178.783875	22158.531375
13:35:37.704073	24174.450000	22147.101375
13:35:37.865454	24169.544625	22136.338125
13:35:38.028270	24164.639250	22124.193750
13:35:38.192100	24159.733875	22112.859000
13:35:38.367515	24154.304625	22100.524125
13:35:38.531343	24148.875375	22089.903750
13:35:38.706238	24143.970000	22079.283375
13:35:38.881323	24138.540750	22068.853500
13:35:39.046801	24132.540000	22058.328375
13:35:39.209435	24126.015375	22047.088875
13:35:39.368967	24118.395375	22036.659000
13:35:39.533080	24110.203875	22025.514750
13:35:39.710029	24103.107750	22015.846875
13:35:39.873143	24095.487750	22006.179000
13:35:40.032756	24087.867750	21995.320500
13:35:40.209441	24080.771625	21986.652750
13:35:40.371274	24073.675500	21978.318375
13:35:40.548446	24066.055500	21969.841125
13:35:40.714155	24059.530875	21962.268750
13:35:40.877564	24053.530125	21955.315500
13:35:41.042464	24047.529375	21948.409875
13:35:41.219047	24041.004750	21940.551750
13:35:41.382115	24033.908625	21932.312625
13:35:41.544354	24026.812500	21923.311500
13:35:41.709747	24019.716375	21914.881875
13:35:41.884519	24013.191750	21906.404625
13:35:42.045799	24006.095625	21898.022625
13:35:42.208150	23998.999500	21888.402375
13:35:42.370006	23992.998750	21880.020375
13:35:42.537758	23986.998000	21872.257500
13:35:42.715603	23980.997250	21864.542250
13:35:42.874725	23974.996500	21856.160250
13:35:43.051287	23968.471875	21846.968625
13:35:43.214896	23961.947250	21838.729500
13:35:43.375860	23954.851125	21829.537875
13:35:43.539173	23947.183500	21818.917500
13:35:43.715872	23940.135000	21810.011625
13:35:43.880875	23934.134250	21801.724875
13:35:44.041144	23927.038125	21792.438000
13:35:44.204883	23920.513500	21782.913000
13:35:44.387755	23914.512750	21775.197750
13:35:44.555571	23907.988125	21766.815750
13:35:44.724969	23899.272750	21757.576500
13:35:44.897206	23889.462000	21747.813375
13:35:45.067043	23880.127500	21737.907375
13:35:45.251848	23869.792875	21728.382375
13:35:45.436095	23859.410625	21719.333625
13:35:45.600412	23848.980750	21710.856375
13:35:45.760676	23838.169875	21701.855250
13:35:45.919974	23827.311375	21693.425625
13:35:46.100816	23817.595875	21687.139125
13:35:46.279611	23809.404375	21681.567000
13:35:46.442425	23801.212875	21676.042500
13:35:46.617182	23793.021375	21670.375125
13:35:46.780021	23785.401375	21664.707750
13:35:46.942842	23776.686000	21658.611750
13:35:47.104177	23768.494500	21652.182375
13:35:47.282336	23760.874500	21645.991125
13:35:47.459714	23753.778375	21641.085750
13:35:47.623544	23745.586875	21634.894500
13:35:47.787455	23737.966875	21628.560375
13:35:47.949725	23730.346875	21622.321500
13:35:48.111485	23722.155375	21615.987375
13:35:48.275746	23714.535375	21609.748500
13:35:48.453402	23705.772375	21602.795250
13:35:48.611414	23696.533125	21594.318000
13:35:48.775796	23685.579375	21585.364500
13:35:48.950569	23674.720875	21575.506125
13:35:49.112986	23663.814750	21565.790625
13:35:49.287568	23654.575500	21557.980125
13:35:49.450491	23646.384000	21550.407750
13:35:49.613721	23637.668625	21542.740125
13:35:49.780071	23628.953250	21535.882125
13:35:49.943855	23619.666375	21528.166875
13:35:50.103673	23609.855625	21521.118375
13:35:50.262999	23599.521000	21514.069875
13:35:50.424254	23589.138750	21507.973875
13:35:50.600994	23577.661125	21502.401750
13:35:50.760357	23566.040625	21496.686750
13:35:50.940219	23554.753500	21491.209875
13:35:51.118971	23544.942750	21486.923625
13:35:51.311730	23535.132000	21482.780250
13:35:51.475538	23525.321250	21478.684500
13:35:51.636309	23512.795875	21473.731500
13:35:51.814986	23500.413375	21469.588125
13:35:52.013267	23490.031125	21466.111500
13:35:52.190763	23481.315750	21462.539625
13:35:52.367494	23473.124250	21459.777375
13:35:52.542363	23465.504250	21457.015125
13:35:52.733092	23457.884250	21454.157625
13:35:52.910977	23449.168875	21450.871500
13:35:53.077733	23439.358125	21446.728125
13:35:53.238903	23428.499625	21442.537125
13:35:53.403414	23417.069625	21438.298500
13:35:53.570193	23406.211125	21433.488375
13:35:53.732035	23395.305000	21428.583000
13:35:53.893428	23385.018000	21424.487250
13:35:54.074671	23375.207250	21419.581875
13:35:54.248919	23364.825000	21413.819250
13:35:54.409721	23353.395000	21407.532750
13:35:54.585147	23343.108000	21402.008250
13:35:54.746907	23333.297250	21396.531375
13:35:54.922959	23324.010375	21390.911625
13:35:55.097935	23314.723500	21385.339500
13:35:55.260343	23304.865125	21378.338625
13:35:55.438074	23295.625875	21372.195000
13:35:55.601460	23286.910500	21366.670500
13:35:55.769776	23278.195125	21360.336375
13:35:55.949535	23268.384375	21353.287875
13:35:56.127307	23258.002125	21346.287000
13:35:56.295053	23247.048375	21339.381375
13:35:56.471007	23235.618375	21331.713750
13:35:56.635810	23224.140750	21325.474875
13:35:56.817180	23214.377625	21319.902750
13:35:56.995506	23205.662250	21314.949750
13:35:57.170264	23196.375375	21310.139625
13:35:57.332063	23188.183875	21306.043875
13:35:57.506389	23179.992375	21301.710000
13:35:57.665777	23171.277000	21297.566625
13:35:57.831626	23162.561625	21294.185250
13:35:57.993595	23154.370125	21290.708625
13:35:58.153287	23145.654750	21286.565250
13:35:58.328142	23136.939375	21282.231375
13:35:58.494528	23129.319375	21278.802375
13:35:58.669815	23121.127875	21274.516125
13:35:58.833546	23112.936375	21271.182375
13:35:59.009485	23104.221000	21266.800875
13:35:59.184735	23094.934125	21261.943125
13:35:59.360964	23085.647250	21257.180625
13:35:59.535331	23076.360375	21252.275250
13:35:59.696741	23067.073500	21246.703125
13:35:59.892671	23057.262750	21240.464250
13:36:00.056190	23047.975875	21234.273000
13:36:00.220176	23038.689000	21227.319750
13:36:00.399875	23029.926000	21220.271250
13:36:00.563712	23021.258250	21213.365625
13:36:00.744395	23012.542875	21206.412375
13:36:00.910459	23004.351375	21199.506750
13:36:01.089638	22996.159875	21192.553500
13:36:01.252407	22987.968375	21184.838250
13:36:01.414693	22980.824625	21177.123000
13:36:01.580500	22973.252250	21169.503000
13:36:01.755605	22965.632250	21161.740125
13:36:01.934616	22958.536125	21154.167750
13:36:02.095347	22952.011500	21146.452500
13:36:02.273876	22945.486875	21138.880125
13:36:02.448529	22938.962250	21130.402875
13:36:02.610207	22931.866125	21122.782875
13:36:02.792965	22925.865375	21115.829625
13:36:02.972257	22919.340750	21108.162000
13:36:03.134668	22911.720750	21100.542000
13:36:03.298463	22905.720000	21094.922250
13:36:03.457853	22901.386125	21090.016875
13:36:03.621055	22898.671500	21086.587875
13:36:03.782353	22895.956875	21083.873250
13:36:03.948197	22893.242250	21081.063375
13:36:04.148525	22890.527625	21078.348750
13:36:04.309388	22887.289125	21075.443625
13:36:04.473949	22882.955250	21072.109875
13:36:04.649052	22878.621375	21067.776000
13:36:04.828783	22873.144500	21063.632625
13:36:05.004403	22866.667500	21058.774875
13:36:05.179369	22859.047500	21053.202750
13:36:05.342788	22850.332125	21046.963875
13:36:05.510504	22841.616750	21040.772625
13:36:05.673656	22833.996750	21035.867250
13:36:05.835647	22826.376750	21030.866625
13:36:06.012436	22819.280625	21026.723250
13:36:06.178697	22813.851375	21023.294250
13:36:06.342361	22808.946000	21019.770000
13:36:06.505734	22805.136000	21017.722125
13:36:06.667578	22801.897500	21015.674250
13:36:06.831383	22799.754375	21014.197875
13:36:06.992135	22798.135125	21012.816750
13:36:07.154790	22795.420500	21010.768875
13:36:07.317289	22791.610500	21008.721000
13:36:07.480667	22787.276625	21005.911125
13:36:07.643356	22782.942750	21003.196500
13:36:07.806831	22778.037375	20999.672250
13:36:07.970497	22772.036625	20995.528875
13:36:08.134858	22765.512000	20991.290250
13:36:08.294458	22757.892000	20986.384875
13:36:08.454983	22749.700500	20980.812750
13:36:08.616353	22742.604375	20976.050250
13:36:08.779178	22736.603625	20971.811625
13:36:08.956525	22730.602875	20967.620625
13:36:09.123630	22724.078250	20962.810500
13:36:09.291039	22716.458250	20956.476375
13:36:09.469106	22708.266750	20949.427875
13:36:09.636099	22700.075250	20943.284250
13:36:09.798906	22691.883750	20936.950125
13:36:09.961190	22683.168375	20930.092125
13:36:10.126581	22673.881500	20922.376875
13:36:10.301447	22664.594625	20914.518750
13:36:10.463994	22655.260125	20907.041625
13:36:10.642040	22646.020875	20899.374000
13:36:10.804623	22637.305500	20893.039875
13:36:10.966572	22628.590125	20886.181875
13:36:11.127384	22619.874750	20879.085750
13:36:11.307701	22611.683250	20872.846875
13:36:11.471466	22604.063250	20867.322375
13:36:11.633805	22595.871750	20861.702625
13:36:11.801708	22587.156375	20856.178125
13:36:11.968434	22577.869500	20851.320375
13:36:12.128717	22569.154125	20846.510250
13:36:12.304224	22561.534125	20842.890750
13:36:12.480970	22554.438000	20839.414125
13:36:12.642055	22549.008750	20836.651875
13:36:12.823339	22545.770250	20835.318375
13:36:12.990138	22543.055625	20833.889625
13:36:13.168878	22540.912500	20833.318125
13:36:13.345804	22539.864750	20832.556125
13:36:13.507477	22539.864750	20831.937000
13:36:13.682364	22539.340875	20831.127375
13:36:13.856929	22536.626250	20829.746250
13:36:14.018896	22533.911625	20828.555625
13:36:14.194906	22531.197000	20826.984000
13:36:14.356602	22527.958500	20824.936125
13:36:14.531369	22523.053125	20822.126250
13:36:14.711409	22517.623875	20819.506875
13:36:14.878568	22511.623125	20817.459000
13:36:15.038821	22506.193875	20815.268250
13:36:15.212105	22501.288500	20813.125125
13:36:15.378928	22495.859250	20811.172500
13:36:15.554235	22488.763125	20808.981750
13:36:15.715720	22481.667000	20806.219500
13:36:15.889946	22473.475500	20803.314375
13:36:16.068603	22464.760125	20800.742625
13:36:16.233398	22455.473250	20798.075625
13:36:16.397728	22447.281750	20795.218125
13:36:16.576631	22438.566375	20792.360625
13:36:16.738774	22430.374875	20789.741250
13:36:16.900040	22422.754875	20786.931375
13:36:17.083808	22415.134875	20784.169125
13:36:17.247594	22407.514875	20781.359250
13:36:17.411960	22399.894875	20778.644625
13:36:17.579423	22391.703375	20775.215625
13:36:17.747563	22382.988000	20771.691375
13:36:17.909413	22373.701125	20768.262375
13:36:18.072188	22364.414250	20764.785750
13:36:18.237069	22355.698875	20761.309125
13:36:18.417293	22348.602750	20758.546875
13:36:18.582577	22343.173500	20756.403750
13:36:18.761351	22337.172750	20754.308250
13:36:18.922650	22330.648125	20751.593625
13:36:19.088890	22323.552000	20748.069375
13:36:19.250783	22315.932000	20744.640375
13:36:19.425552	22307.216625	20741.020875
13:36:19.590369	22297.929750	20736.972750
13:36:19.754011	22287.499875	20732.019750
13:36:19.920055	22276.736625	20727.257250
13:36:20.097319	22266.354375	20722.304250
13:36:20.260683	22255.448250	20716.827375
13:36:20.423450	22245.113625	20712.017250
13:36:20.588272	22235.302875	20707.778625
13:36:20.765991	22224.920625	20702.825625
13:36:20.929795	22215.062250	20697.967875
13:36:21.104613	22205.299125	20693.776875
13:36:21.285868	22194.916875	20689.633500
13:36:21.446683	22184.534625	20686.109250
13:36:21.609140	22174.200000	20682.680250
13:36:21.772898	22163.865375	20679.251250
13:36:21.935667	22153.435500	20675.631750
13:36:22.110403	22143.672375	20672.869500
13:36:22.285190	22133.861625	20670.107250
13:36:22.447916	22123.431750	20668.154625
13:36:22.611033	22113.097125	20666.011500
13:36:22.777048	22102.143375	20663.963625
13:36:22.943357	22091.284875	20661.820500
13:36:23.104681	22081.474125	20659.772625
13:36:23.278988	22071.091875	20657.581875
13:36:23.437328	22059.757125	20655.438750
13:36:23.616593	22048.946250	20653.390875
13:36:23.777466	22038.135375	20651.295375
13:36:23.940175	22026.229125	20649.247500
13:36:24.118014	22014.227625	20647.152000
13:36:24.283333	22001.845125	20644.437375
13:36:24.460109	21988.843500	20641.675125
13:36:24.628506	21976.889625	20638.865250
13:36:24.792218	21964.411875	20635.341000
13:36:24.966073	21951.934125	20631.864375
13:36:25.129893	21940.456500	20628.435375
13:36:25.289194	21927.693000	20623.530000
13:36:25.480564	21914.167500	20617.862625
13:36:25.656966	21901.070625	20612.385750
13:36:25.830212	21887.021250	20605.956375
13:36:25.996029	21873.972000	20599.908000
13:36:26.158849	21861.589500	20594.335875
13:36:26.324357	21849.207000	20588.097000
13:36:26.486531	21837.062625	20581.667625
13:36:26.647752	21824.156250	20574.857250
13:36:26.831002	21811.059375	20568.523125
13:36:26.991815	21798.676875	20562.141375
13:36:27.165347	21785.675250	20555.807250
13:36:27.342410	21772.578375	20549.568375
13:36:27.517609	21760.100625	20544.710625
13:36:27.680823	21747.718125	20539.900500
13:36:27.845831	21735.240375	20535.042750
13:36:28.007750	21723.334125	20530.899375
13:36:28.185378	21710.808750	20526.708375
13:36:28.349683	21697.950000	20523.184125
13:36:28.518082	21683.948250	20519.040750
13:36:28.680917	21670.518000	20514.802125
13:36:28.842735	21656.563875	20510.658750
13:36:29.017545	21642.990750	20507.086875
13:36:29.181383	21629.512875	20502.895875
13:36:29.342194	21616.606500	20499.419250
13:36:29.504946	21605.224125	20495.990250
13:36:29.678852	21593.746500	20491.656375
13:36:29.840712	21582.364125	20488.322625
13:36:30.019429	21571.458000	20484.179250
13:36:30.198298	21559.932750	20479.226250
13:36:30.364112	21547.978875	20474.416125
13:36:30.538869	21536.548875	20468.748750
13:36:30.707779	21525.642750	20463.319500
13:36:30.889903	21514.736625	20457.795000
13:36:31.053424	21503.020875	20450.651250
13:36:31.231516	21491.162250	20442.364500
13:36:31.411835	21479.637000	20433.172875
13:36:31.575637	21467.730750	20423.600250
13:36:31.738509	21456.348375	20413.741875
13:36:31.914341	21445.966125	20403.216750
13:36:32.076243	21435.583875	20392.644000
13:36:32.242869	21425.773125	20382.976125
13:36:32.435730	21416.533875	20373.165375
13:36:32.611037	21407.818500	20364.069000
13:36:32.780877	21398.484000	20354.305875
13:36:32.960091	21388.720875	20344.685625
13:36:33.137368	21378.910125	20335.494000
13:36:33.301736	21368.480250	20325.778500
13:36:33.469584	21358.193250	20315.967750
13:36:33.637894	21348.382500	20306.919000
13:36:33.833246	21338.000250	20298.489375
13:36:34.014243	21327.618000	20290.202625
13:36:34.176748	21316.711875	20281.868250
13:36:34.338491	21305.853375	20274.105375
13:36:34.516768	21295.518750	20266.437750
13:36:34.682580	21285.136500	20259.579750
13:36:34.850844	21274.754250	20252.578875
13:36:35.029762	21264.372000	20246.197125
13:36:35.191540	21255.656625	20240.053500
13:36:35.354334	21246.369750	20233.767000
13:36:35.522196	21237.654375	20227.528125
13:36:35.696940	21229.462875	20220.384375
13:36:35.859300	21220.747500	20213.478750
13:36:36.023294	21212.032125	20205.906375
13:36:36.182842	21203.316750	20198.095875
13:36:36.345291	21194.601375	20189.190000
13:36:36.523516	21185.838375	20179.950750
13:36:36.697805	21178.789875	20171.521125
13:36:36.857600	21171.169875	20162.615250
13:36:37.019497	21164.645250	20154.185625
13:36:37.196176	21158.120625	20145.708375
13:36:37.358463	21152.119875	20138.088375
13:36:37.537751	21146.119125	20130.373125
13:36:37.714457	21140.689875	20122.705500
13:36:37.878383	21135.260625	20115.085500
13:36:38.039138	21130.355250	20108.751375
13:36:38.200051	21126.545250	20103.846000
13:36:38.363845	21123.306750	20099.083500
13:36:38.529562	21120.592125	20095.654500
13:36:38.693851	21118.401375	20093.463750
13:36:38.853769	21116.829750	20092.844625
13:36:39.013049	21116.305875	20093.559000
13:36:39.178884	21116.305875	20094.130500
13:36:39.354534	21116.305875	20094.035250
13:36:39.528879	21115.782000	20093.368500
13:36:39.704178	21115.258125	20092.035000
13:36:39.882939	21114.686625	20090.653875
13:36:40.045401	21114.210375	20089.320375
13:36:40.220704	21113.686500	20088.606000
13:36:40.393341	21113.162625	20087.844000
13:36:40.555156	21112.638750	20086.653375
13:36:40.719973	21111.019500	20083.843500
13:36:40.897705	21108.876375	20079.652500
13:36:41.062023	21106.161750	20074.842375
13:36:41.225799	21103.447125	20070.603750
13:36:41.399738	21100.732500	20065.650750
13:36:41.562954	21097.494000	20060.935875
13:36:41.738212	21094.255500	20055.887625
13:36:41.901543	21091.017000	20051.172750
13:36:42.064044	21087.778500	20045.648250
13:36:42.230266	21083.968500	20039.314125
13:36:42.398037	21079.063125	20032.408500
13:36:42.576320	21073.062375	20024.026500
13:36:42.742646	21067.061625	20015.644500
13:36:42.903033	21060.537000	20007.214875
13:36:43.064809	21054.012375	19999.547250
13:36:43.226680	21048.011625	19992.641625
13:36:43.394100	21042.010875	19985.640750
13:36:43.571206	21035.486250	19978.687500
13:36:43.736051	21030.057000	19972.448625
13:36:43.903344	21024.056250	19966.828875
13:36:44.066203	21017.531625	19960.590000
13:36:44.242226	21010.435500	19954.065375
13:36:44.407797	21003.910875	19949.398125
13:36:44.585734	20997.386250	19944.540375
13:36:44.745929	20991.957000	19941.016125
13:36:44.907764	20987.051625	19938.301500
13:36:45.070521	20982.717750	19935.586875
13:36:45.237355	20980.003125	19933.443750
13:36:45.401719	20977.860000	19932.824625
13:36:45.564903	20975.669250	19931.348250
13:36:45.727718	20974.097625	19930.062375
13:36:45.890152	20972.478375	19928.681250
13:36:46.051347	20970.859125	19928.014500
13:36:46.226631	20969.811375	19927.204875
13:36:46.388969	20968.763625	19925.919000
13:36:46.568743	20967.715875	19925.204625
13:36:46.743866	20965.001250	19923.061500
13:36:46.910882	20961.762750	19921.108875
13:36:47.073058	20957.952750	19918.965750
13:36:47.236528	20954.142750	19916.917875
13:36:47.399335	20949.237375	19913.346000
13:36:47.575199	20943.808125	19909.726500
13:36:47.747701	20937.807375	19907.011875
13:36:47.922879	20932.378125	19904.297250
13:36:48.083685	20927.996625	19902.249375
13:36:48.242846	20923.138875	19899.439500
13:36:48.410224	20917.709625	19896.820125
13:36:48.591055	20911.708875	19893.343500
13:36:48.769854	20905.184250	19890.533625
13:36:48.928085	20899.183500	19887.628500
13:36:49.090062	20890.992000	19883.532750
13:36:49.252194	20882.800500	19879.389375
13:36:49.418983	20874.609000	19875.198375
13:36:49.580829	20866.417500	19870.959750
13:36:49.748922	20858.797500	19867.483125
13:36:49.939416	20852.272875	19863.911250
13:36:50.114130	20845.748250	19859.815500
13:36:50.277487	20839.223625	19856.434125
13:36:50.438805	20833.794375	19854.195750
13:36:50.600657	20829.412875	19852.147875
13:36:50.760447	20825.650500	19850.671500
13:36:50.925868	20822.935875	19849.385625
13:36:51.105534	20820.792750	19848.766500
13:36:51.271941	20818.649625	19847.385375
13:36:51.433872	20816.506500	19845.909000
13:36:51.597510	20813.791875	19845.289875
13:36:51.761354	20809.981875	19844.718375
13:36:51.922639	20805.648000	19844.004000
13:36:52.085127	20801.838000	19843.384875
13:36:52.248228	20798.599500	19842.670500
13:36:52.424037	20795.884875	19841.908500
13:36:52.586405	20793.741750	19841.384625
13:36:52.747682	20791.598625	19840.670250
13:36:52.910305	20789.455500	19840.051125
13:36:53.072809	20787.836250	19839.241500
13:36:53.234533	20786.788500	19839.003375
13:36:53.396630	20785.740750	19838.622375
13:36:53.558263	20784.693000	19838.336625
13:36:53.716562	20783.645250	19838.336625
13:36:53.892028	20783.121375	19837.860375
13:36:54.058667	20782.073625	19837.384125
13:36:54.236387	20780.454375	19836.003000
13:36:54.426648	20777.215875	19834.526625
13:36:54.593543	20773.405875	19833.240750
13:36:54.768722	20769.072000	19831.621500
13:36:54.930045	20764.738125	19830.430875
13:36:55.104112	20759.832750	19829.668875
13:36:55.265636	20754.879750	19829.049750
13:36:55.429964	20750.022000	19828.383000
13:36:55.592334	20745.688125	19827.811500
13:36:55.758630	20741.354250	19827.097125
13:36:55.938383	20736.448875	19826.763750
13:36:56.103993	20732.115000	19826.763750
13:36:56.262484	20727.781125	19826.763750
13:36:56.427010	20724.542625	19826.763750
13:36:56.600709	20721.828000	19826.763750
13:36:56.762505	20718.589500	19826.763750
13:36:56.940073	20715.351000	19826.763750
13:36:57.104805	20712.112500	19826.763750
13:36:57.266386	20708.874000	19827.192375
13:36:57.432849	20705.064000	19827.716250
13:36:57.611545	20700.158625	19829.097375
13:36:57.774580	20694.729375	19830.526125
13:36:57.954339	20688.728625	19831.907250
13:36:58.131499	20682.727875	19833.336000
13:36:58.309867	20676.203250	19835.479125
13:36:58.484606	20669.107125	19837.574625
13:36:58.650505	20662.011000	19839.527250
13:36:58.811738	20654.914875	19842.337125
13:36:58.972562	20647.294875	19845.861375
13:36:59.136264	20639.674875	19848.623625
13:36:59.300108	20632.054875	19851.290625
13:36:59.475182	20623.863375	19854.910125
13:36:59.637697	20615.148000	19858.291500
13:36:59.798636	20606.432625	19861.672875
13:36:59.961896	20597.145750	19865.149500
13:37:00.123620	20587.858875	19867.959375
13:37:00.290510	20579.143500	19870.721625
13:37:00.469323	20569.332750	19873.531500
13:37:00.651557	20560.045875	19875.627000
13:37:00.819430	20550.759000	19878.389250
13:37:00.999750	20540.376750	19881.818250
13:37:01.174507	20528.899125	19885.437750
13:37:01.335755	20516.945250	19888.819125
13:37:01.500584	20505.515250	19892.295750
13:37:01.677274	20494.085250	19895.724750
13:37:01.841632	20483.179125	19899.249000
13:37:02.004424	20471.749125	19902.678000
13:37:02.167707	20460.319125	19906.916625
13:37:02.329207	20448.936750	19911.155250
13:37:02.506893	20438.649750	19915.346250
13:37:02.684563	20428.267500	19919.442000
13:37:02.858941	20417.885250	19923.728250
13:37:03.022753	20407.503000	19928.538375
13:37:03.184436	20397.120750	19933.348500
13:37:03.349894	20387.310000	19938.206250
13:37:03.512347	20378.023125	19943.016375
13:37:03.677517	20368.736250	19946.540625
13:37:03.841294	20359.449375	19949.969625
13:37:04.001133	20350.734000	19953.589125
13:37:04.168922	20341.447125	19957.637250
13:37:04.329863	20332.731750	19961.161500
13:37:04.523006	20324.540250	19964.019000
13:37:04.683770	20316.348750	19966.781250
13:37:04.863126	20308.728750	19969.591125
13:37:05.053981	20301.632625	19971.686625
13:37:05.229239	20295.631875	19973.115375
13:37:05.392523	20289.631125	19975.068000
13:37:05.567315	20284.201875	19976.639625
13:37:05.750216	20278.201125	19978.544625
13:37:05.910866	20271.676500	19980.592500
13:37:06.088640	20264.532750	19982.735625
13:37:06.263904	20258.579625	19983.450000
13:37:06.443247	20253.674250	19983.735750
13:37:06.625534	20250.435750	19983.735750
13:37:06.787791	20246.625750	19983.735750
13:37:06.967654	20242.815750	19983.735750
13:37:07.143770	20239.577250	19983.735750
13:37:07.304359	20236.862625	19983.735750
13:37:07.483232	20234.100375	19983.354750
13:37:07.658339	20232.528750	19983.069000
13:37:07.820228	20230.385625	19983.069000
13:37:07.984459	20228.766375	19983.069000
13:37:08.146055	20227.718625	19983.069000
13:37:08.314224	20226.670875	19983.402375
13:37:08.472438	20224.527750	19984.212000
13:37:08.636960	20221.289250	19985.497875
13:37:08.802602	20216.383875	19986.117000
13:37:08.968377	20210.954625	19986.736125
13:37:09.131174	20204.953875	19988.260125
13:37:09.310992	20198.429250	19988.879250
13:37:09.471845	20190.809250	19989.546000
13:37:09.666549	20182.093875	19990.927125
13:37:09.857905	20173.902375	19991.689125
13:37:10.033182	20165.710875	19992.355875
13:37:10.198929	20156.995500	19992.879750
13:37:10.377850	20149.375500	19993.213125
13:37:10.544638	20142.850875	19993.213125
13:37:10.720472	20136.850125	19993.213125
13:37:10.882260	20130.325500	19993.213125
13:37:11.057181	20123.800875	19993.213125
13:37:11.222357	20118.895500	19993.213125
13:37:11.382742	20113.466250	19992.784500
13:37:11.543934	20109.656250	19992.546375
13:37:11.717807	20106.417750	19992.546375
13:37:11.891123	20102.607750	19992.546375
13:37:12.049935	20099.893125	19992.546375
13:37:12.227278	20097.178500	19992.117750
13:37:12.405609	20094.463875	19991.879625
13:37:12.567338	20091.749250	19991.879625
13:37:12.746634	20087.415375	19992.260625
13:37:12.909995	20081.414625	19992.546375
13:37:13.071297	20074.318500	19992.546375
13:37:13.234794	20067.222375	19992.546375
13:37:13.395934	20060.697750	19992.546375
13:37:13.558299	20054.697000	19992.546375
13:37:13.720110	20049.791625	19992.546375
13:37:13.892874	20045.457750	19992.546375
13:37:14.055628	20042.219250	19992.117750
13:37:14.219583	20043.267000	19991.593875
13:37:14.380813	20045.410125	19990.831875
13:37:14.557746	20047.029375	19990.117500
13:37:14.724319	20048.648625	19989.593625
13:37:14.886901	20051.363250	19988.831625
13:37:15.053737	20054.077875	19988.545875
13:37:15.218541	20055.697125	19988.545875
13:37:15.385227	20056.221000	19988.545875
13:37:15.547180	20054.601750	19988.926875
13:37:15.721991	20051.363250	19989.641250
13:37:15.885714	20047.553250	19990.165125
13:37:16.064295	20043.219375	19990.831875
13:37:16.254565	20037.218625	19991.641500
13:37:16.439039	20031.217875	19992.927375
13:37:16.604090	20026.312500	19993.546500
13:37:16.779579	20021.978625	19993.927500
13:37:16.953377	20018.740125	19993.927500
13:37:17.128587	20014.930125	19994.308500
13:37:17.293503	20010.024750	19994.927625
13:37:17.455715	20002.928625	19996.261125
13:37:17.617952	19995.832500	19997.689875
13:37:17.782415	19989.831750	19998.309000
13:37:17.943884	19983.831000	19999.023375
13:37:18.118868	19976.211000	19999.833000
13:37:18.283760	19968.019500	20000.309250
13:37:18.460585	19958.732625	20001.071250
13:37:18.622379	19949.445750	20001.642750
13:37:18.803137	19939.063500	20002.309500
13:37:18.967004	19928.157375	20002.690500
13:37:19.135268	19917.346500	20002.690500
13:37:19.309679	19906.964250	20002.690500
13:37:19.484540	19895.486625	20002.690500
13:37:19.660309	19884.009000	20002.690500
13:37:19.843068	19873.626750	20002.404750
13:37:20.004306	19864.339875	20001.642750
13:37:20.168758	19855.053000	20001.118875
13:37:20.332149	19845.766125	20000.404500
13:37:20.499403	19837.574625	19999.737750
13:37:20.673364	19829.383125	19998.928125
13:37:20.834789	19820.667750	19998.404250
13:37:20.998312	19811.952375	19997.070750
13:37:21.166722	19803.237000	19995.642000
13:37:21.342048	19796.712375	19994.832375
13:37:21.505239	19790.711625	19993.594125
13:37:21.666635	19784.187000	19992.165375
13:37:21.842881	19775.995500	19990.689000
13:37:22.023220	19767.280125	19988.688750
13:37:22.187055	19757.993250	19987.402875
13:37:22.350396	19748.134875	19985.212125
13:37:22.512718	19740.562500	19983.783375
13:37:22.695011	19733.466375	19982.497500
13:37:22.874562	19727.465625	19981.116375
13:37:23.048556	19720.369500	19979.544750
13:37:23.215385	19712.178000	19978.306500
13:37:23.383211	19702.891125	19976.258625
13:37:23.542101	19693.556625	19974.734625
13:37:23.709050	19684.888875	19973.496375
13:37:23.883669	19675.602000	19972.020000
13:37:24.051515	19665.791250	19970.734125
13:37:24.217331	19655.409000	19970.353125
13:37:24.376677	19644.598125	19970.019750
13:37:24.539060	19634.787375	19969.686375
13:37:24.708851	19624.976625	19969.686375
13:37:24.870575	19615.165875	19969.686375
13:37:25.045778	19605.355125	19970.067375
13:37:25.208123	19595.544375	19970.781750
13:37:25.369924	19585.162125	19971.305625
13:37:25.546762	19573.684500	19972.782000
13:37:25.710014	19561.159125	19974.829875
13:37:25.872421	19547.824125	19976.973000
13:37:26.051173	19533.774750	19979.687625
13:37:26.215450	19519.630125	19982.449875
13:37:26.376790	19504.675875	19985.878875
13:37:26.567570	19489.483500	19988.784000
13:37:26.731422	19474.862625	19990.831875
13:37:26.905573	19459.908375	19992.927375
13:37:27.080963	19446.906750	19994.403750
13:37:27.247807	19433.952750	19995.642000
13:37:27.409623	19422.189375	19996.356375
13:37:27.571384	19409.235375	19996.975500
13:37:27.738677	19396.757625	19997.308875
13:37:27.901557	19384.279875	19997.308875
13:37:28.083213	19370.659125	19997.308875
13:37:28.250189	19356.324000	19997.308875
13:37:28.413589	19341.322125	19997.308875
13:37:28.587245	19326.225000	19997.308875
13:37:28.762005	19312.128000	19997.308875
13:37:28.940868	19299.078750	19997.023125
13:37:29.105728	19286.362875	19996.642125
13:37:29.268307	19272.361125	19996.975500
13:37:29.430388	19258.216500	19998.309000
13:37:29.593187	19243.167000	19999.690125
13:37:29.760961	19228.736625	20001.785625
13:37:29.941357	19214.639625	20005.357500
13:37:30.131556	19200.447375	20009.596125
13:37:30.307368	19186.398000	20013.739500
13:37:30.498162	19173.444000	20018.597250
13:37:30.662978	19160.537625	20023.407375
13:37:30.837819	19146.440625	20029.836750
13:37:30.999821	19132.105500	20036.599500
13:37:31.160457	19117.246500	20043.028875
13:37:31.339263	19103.244750	20048.410500
13:37:31.503080	19090.195500	20053.411125
13:37:31.667854	19075.622250	20058.935625
13:37:31.848711	19062.096750	20063.126625
13:37:32.022059	19049.571375	20066.698500
13:37:32.216191	19036.569750	20070.127500
13:37:32.382058	19024.092000	20072.842125
13:37:32.543943	19010.661750	20074.890000
13:37:32.705627	18997.136250	20077.033125
13:37:32.896479	18983.610750	20079.223875
13:37:33.062656	18969.704250	20080.462125
13:37:33.224040	18955.273875	20081.843250
13:37:33.398707	18940.700625	20083.367250
13:37:33.559712	18925.936875	20083.986375
13:37:33.734273	18910.792125	20084.653125
13:37:33.926301	18895.599750	20086.129500
13:37:34.122072	18880.359750	20086.701000
13:37:34.286888	18866.215125	20087.272500
13:37:34.461256	18851.165625	20088.796500
13:37:34.626209	18837.306750	20090.844375
13:37:34.800351	18822.781125	20093.035125
13:37:34.962198	18808.636500	20094.940125
13:37:35.137435	18793.587000	20097.892875
13:37:35.314899	18778.442250	20101.274250
13:37:35.475618	18763.297500	20105.465250
13:37:35.638433	18747.771750	20108.846625
13:37:35.797267	18733.198500	20112.466125
13:37:35.975119	18718.101375	20115.799875
13:37:36.139310	18704.623500	20118.562125
13:37:36.298330	18690.669375	20121.514875
13:37:36.462486	18676.667625	20123.419875
13:37:36.627241	18664.189875	20124.848625
13:37:36.795164	18651.664500	20126.229750
13:37:36.961837	18640.282125	20126.848875
13:37:37.127719	18629.376000	20128.230000
13:37:37.289624	18617.946000	20128.944375
13:37:37.466285	18605.992125	20129.277750
13:37:37.642631	18595.086000	20129.277750
13:37:37.802935	18584.703750	20128.896750
13:37:37.980748	18573.273750	20128.230000
13:37:38.141742	18561.462750	20127.563250
13:37:38.307168	18549.032625	20127.039375
13:37:38.474562	18536.173875	20126.277375
13:37:38.658171	18523.743750	20124.896250
13:37:38.837285	18511.742250	20123.610375
13:37:39.001514	18499.455000	20122.134000
13:37:39.164233	18487.596375	20120.848125
13:37:39.326582	18477.214125	20119.371750
13:37:39.488945	18466.355625	20118.038250
13:37:39.650768	18455.973375	20116.514250
13:37:39.814405	18445.067250	20114.466375
13:37:39.978167	18433.637250	20112.418500
13:37:40.139232	18423.826500	20111.037375
13:37:40.315033	18414.539625	20109.608625
13:37:40.476941	18405.252750	20107.608375
13:37:40.652587	18398.156625	20106.132000
13:37:40.815242	18392.727375	20104.846125
13:37:40.981256	18386.202750	20103.417375
13:37:41.154568	18380.202000	20101.893375
13:37:41.316895	18375.296625	20101.417125
13:37:41.481243	18372.058125	20100.702750
13:37:41.642483	18371.534250	20100.083625
13:37:41.808924	18371.534250	20099.702625
13:37:41.987067	18371.534250	20099.702625
13:37:42.160306	18371.010375	20099.702625
13:37:42.326180	18368.295750	20099.702625
13:37:42.489972	18365.057250	20099.702625
13:37:42.651317	18360.723375	20099.416875
13:37:42.815580	18355.294125	20098.702500
13:37:42.982920	18349.293375	20098.083375
13:37:43.158196	18342.197250	20097.226125
13:37:43.319237	18335.101125	20097.035625
13:37:43.483278	18328.005000	20097.035625
13:37:43.662236	18320.385000	20097.035625
13:37:43.845335	18312.765000	20097.321375
13:37:44.006729	18303.478125	20098.083375
13:37:44.167505	18292.572000	20098.654875
13:37:44.329240	18282.237375	20100.083625
13:37:44.503224	18271.855125	20101.560000
13:37:44.665362	18263.139750	20102.798250
13:37:44.845212	18256.615125	20104.179375
13:37:45.008367	18251.185875	20105.703375
13:37:45.168841	18245.756625	20106.322500
13:37:45.346228	18241.422750	20107.798875
13:37:45.507482	18236.517375	20108.322750
13:37:45.682889	18231.612000	20109.846750
13:37:45.861022	18225.611250	20111.132625
13:37:46.026393	18218.515125	20112.418500
13:37:46.188283	18210.895125	20114.561625
13:37:46.379031	18203.275125	20115.990375
13:37:46.543793	18195.083625	20116.609500
13:37:46.734557	18186.892125	20117.371500
13:37:46.898414	18178.700625	20117.609625
13:37:47.075745	18169.985250	20117.943000
13:37:47.243759	18162.365250	20118.276375
13:37:47.407179	18154.745250	20118.276375
13:37:47.566544	18146.553750	20118.276375
13:37:47.730342	18138.362250	20118.276375
13:37:47.891224	18130.170750	20117.895375
13:37:48.051012	18122.550750	20117.228625
13:37:48.215731	18115.454625	20116.657125
13:37:48.381579	18107.834625	20115.942750
13:37:48.559287	18099.643125	20114.561625
13:37:48.738561	18090.880125	20113.132875
13:37:48.899900	18081.640875	20111.894625
13:37:49.076717	18071.258625	20110.370625
13:37:49.252014	18059.733375	20108.894250
13:37:49.418435	18048.303375	20107.703625
13:37:49.597347	18036.301875	20106.227250
13:37:49.761222	18023.776500	20104.227000
13:37:49.926837	18011.251125	20102.798250
13:37:50.093578	17998.297125	20100.750375
13:37:50.270829	17985.247875	20098.559625
13:37:50.447672	17972.674875	20097.178500
13:37:50.611595	17959.720875	20095.845000
13:37:50.802273	17946.147750	20095.083000
13:37:50.979762	17933.574750	20094.844875
13:37:51.141932	17920.144500	20095.178250
13:37:51.303540	17906.666625	20095.797375
13:37:51.482423	17893.093500	20096.464125
13:37:51.660770	17878.139250	20098.654875
13:37:51.836617	17863.613625	20100.131250
13:37:52.011279	17849.992875	20102.179125
13:37:52.188586	17835.848250	20104.131750
13:37:52.353667	17821.608375	20106.274875
13:37:52.521681	17806.511250	20108.989500
13:37:52.689398	17791.652250	20111.799375
13:37:52.852231	17777.126625	20113.894875
13:37:53.011456	17763.744000	20115.323625
13:37:53.172736	17750.266125	20115.609375
13:37:53.336668	17737.788375	20115.609375
13:37:53.527482	17725.310625	20115.609375
13:37:53.707756	17712.737625	20115.323625
13:37:53.883016	17700.212250	20114.418750
13:37:54.062745	17688.306000	20113.275750
13:37:54.225517	17677.447500	20111.799375
13:37:54.390375	17666.636625	20110.561125
13:37:54.570197	17657.349750	20109.132375
13:37:54.737042	17649.158250	20106.989250
13:37:54.911314	17640.966750	20104.798500
13:37:55.077658	17634.442125	20102.845875
13:37:55.253473	17630.108250	20101.226625
13:37:55.429254	17625.774375	20099.178750
13:37:55.592093	17621.440500	20097.940500
13:37:55.783020	17618.725875	20097.226125
13:37:55.947469	17615.487375	20096.607000
13:37:56.113528	17610.582000	20095.035375
13:37:56.277339	17604.581250	20093.797125
13:37:56.453139	17598.580500	20091.606375
13:37:56.614631	17591.484375	20089.558500
13:37:56.776185	17583.864375	20087.605875
13:37:56.942231	17576.768250	20085.462750
13:37:57.108269	17570.243625	20082.748125
13:37:57.273072	17563.147500	20079.938250
13:37:57.447833	17556.051375	20077.747500
13:37:57.626605	17549.526750	20075.747250
13:37:57.801465	17543.002125	20073.604125
13:37:57.962262	17536.477500	20072.318250
13:37:58.140118	17531.572125	20070.841875
13:37:58.323199	17527.762125	20069.556000
13:37:58.483093	17524.523625	20068.032000
13:37:58.645919	17520.713625	20066.793750
13:37:58.821416	17516.903625	20065.222125
13:37:58.984198	17513.093625	20063.983875
13:37:59.158428	17510.379000	20062.555125
13:37:59.322757	17508.759750	20061.983625
13:37:59.486655	17507.140500	20061.269250
13:37:59.653771	17504.425875	20060.650125
13:37:59.828682	17501.187375	20059.888125
13:38:00.004447	17497.948875	20059.126125
13:38:00.169959	17494.138875	20057.887875
13:38:00.331643	17489.757375	20056.506750
13:38:00.506820	17484.375750	20054.363625
13:38:00.671223	17478.375000	20053.030125
13:38:00.832481	17471.850375	20050.982250
13:38:00.992800	17464.230375	20048.743875
13:38:01.173071	17456.562750	20046.696000
13:38:01.334711	17448.418875	20044.600500
13:38:01.497250	17439.703500	20042.552625
13:38:01.691472	17430.416625	20040.504750
13:38:01.868258	17421.129750	20039.028375
13:38:02.043046	17413.509750	20037.552000
13:38:02.205767	17404.746750	20035.599375
13:38:02.368313	17393.888250	20034.265875
13:38:02.564052	17382.458250	20032.837125
13:38:02.728252	17372.076000	20030.789250
13:38:02.890763	17361.693750	20028.646125
13:38:03.069550	17351.883000	20026.550625
13:38:03.232322	17342.596125	20024.502750
13:38:03.396063	17333.880750	20022.359625
13:38:03.557886	17326.213125	20020.930875
13:38:03.731308	17319.736125	20019.502125
13:38:03.906512	17312.640000	20017.359000
13:38:04.082396	17305.543875	20014.692000
13:38:04.258110	17300.114625	20012.501250
13:38:04.420965	17294.637750	20009.834250
13:38:04.598735	17289.780000	20007.072000
13:38:04.773575	17285.970000	20004.928875
13:38:04.952285	17285.446125	20005.071750
13:38:05.129148	17288.684625	20007.214875
13:38:05.304835	17293.018500	20009.262750
13:38:05.471859	17297.352375	20010.548625
13:38:05.634032	17300.067000	20011.263000
13:38:05.799482	17302.781625	20011.596375
13:38:05.978210	17303.305500	20011.596375
13:38:06.154330	17301.162375	20011.215375
13:38:06.319268	17297.352375	20010.596250
13:38:06.483553	17293.018500	20009.262750
13:38:06.663347	17287.589250	20007.786375
13:38:06.837169	17281.588500	20006.310000
13:38:07.000644	17274.444750	20005.024125
13:38:07.167881	17266.300875	20003.023875
13:38:07.331857	17258.633250	20000.833125
13:38:07.493561	17250.489375	19998.832875
13:38:07.671482	17243.345625	19996.642125
13:38:07.846188	17237.392500	19995.261000
13:38:08.020948	17232.487125	19993.784625
13:38:08.197803	17227.581750	19992.498750
13:38:08.360644	17222.676375	19991.070000
13:38:08.521393	17216.151750	19989.022125
13:38:08.683353	17210.722500	19986.974250
13:38:08.847150	17208.531750	19986.259875
13:38:09.013001	17206.960125	19985.640750
13:38:09.188203	17204.245500	19984.164375
13:38:09.351528	17201.530875	19983.640500
13:38:09.518373	17198.292375	19982.211750
13:38:09.680348	17195.053875	19980.878250
13:38:09.841938	17191.815375	19980.068625
13:38:10.005204	17188.005375	19979.544750
13:38:10.183033	17183.671500	19978.163625
13:38:10.349360	17178.766125	19976.734875
13:38:10.527590	17173.860750	19975.306125
13:38:10.690107	17168.955375	19973.925000
13:38:10.872743	17164.050000	19972.639125
13:38:11.033645	17158.620750	19971.210375
13:38:11.209343	17152.620000	19968.924375
13:38:11.384339	17148.286125	19967.686125
13:38:11.560002	17146.143000	19967.400375
13:38:11.743216	17146.666875	19967.400375
13:38:11.923858	17148.810000	19967.733750
13:38:12.103475	17153.715375	19968.400500
13:38:12.298146	17160.240000	19969.829250
13:38:12.463786	17167.336125	19971.162750
13:38:12.625688	17174.432250	19973.210625
13:38:12.787047	17181.528375	19975.401375
13:38:12.949520	17186.957625	19976.782500
13:38:13.116277	17191.291500	19978.116000
13:38:13.289522	17195.625375	19979.592375
13:38:13.468820	17199.435375	19980.878250
13:38:13.635426	17202.673875	19982.259375
13:38:13.797550	17205.912375	19983.021375
13:38:13.958367	17209.150875	19984.354875
13:38:14.136260	17214.056250	19986.402750
13:38:14.315560	17220.057000	19988.450625
13:38:14.474424	17227.153125	19991.260500
13:38:14.654562	17235.344625	19994.737125
13:38:14.845216	17244.060000	19998.261375
13:38:15.010432	17254.442250	20001.595125
13:38:15.183808	17265.872250	20005.309875
13:38:15.343834	17277.826125	20009.310375
13:38:15.521688	17289.827625	20013.596625
13:38:15.684988	17303.305500	20017.740000
13:38:15.849345	17316.259500	20021.264250
13:38:16.011559	17328.737250	20024.740875
13:38:16.177031	17340.643500	20028.122250
13:38:16.337256	17352.454500	20031.741750
13:38:16.499110	17365.503750	20035.170750
13:38:16.674025	17378.505375	20038.742625
13:38:16.849925	17392.126125	20042.933625
13:38:17.012429	17406.604125	20047.648500
13:38:17.180832	17421.653625	20053.173000
13:38:17.344648	17435.988750	20059.602375
13:38:17.540403	17451.133500	20066.412750
13:38:17.719633	17464.230375	20072.794500
13:38:17.880993	17476.089000	20079.128625
13:38:18.043851	17484.756750	20083.843500
13:38:18.203624	17492.376750	20088.177375
13:38:18.369853	17498.901375	20090.796750
13:38:18.532326	17503.235250	20093.606625
13:38:18.696032	17507.569125	20095.654500
13:38:18.872729	17510.283750	20096.416500
13:38:19.032720	17512.426875	20097.083250
13:38:19.194696	17514.046125	20097.369000
13:38:19.358390	17515.093875	20097.083250
13:38:19.535747	17515.093875	20095.654500
13:38:19.697303	17515.617750	20094.273375
13:38:19.889742	17515.617750	20092.844625
13:38:20.050448	17515.093875	20092.177875
13:38:20.226284	17514.570000	20090.796750
13:38:20.386599	17513.522250	20090.082375
13:38:20.551003	17512.474500	20089.510875
13:38:20.726748	17510.855250	20087.986875
13:38:20.889012	17509.236000	20086.701000
13:38:21.052367	17507.616750	20085.367500
13:38:21.218204	17506.569000	20084.700750
13:38:21.384246	17505.521250	20084.367375
13:38:21.546188	17505.521250	20084.748375
13:38:21.723594	17506.569000	20085.462750
13:38:21.898403	17508.712125	20088.225000
13:38:22.072626	17512.522125	20091.701625
13:38:22.234001	17517.951375	20095.892625
13:38:22.396803	17524.523625	20101.417125
13:38:22.574505	17533.191375	20107.751250
13:38:22.749826	17542.478250	20114.085375
13:38:22.929649	17552.860500	20119.514625
13:38:23.096435	17564.338125	20125.039125
13:38:23.260899	17576.815875	20129.944500
13:38:23.424627	17589.674625	20134.135500
13:38:23.601575	17603.247750	20137.659750
13:38:23.769393	17616.773250	20139.707625
13:38:23.952529	17630.298750	20141.755500
13:38:24.113893	17642.871750	20143.136625
13:38:24.276170	17656.349625	20143.517625
13:38:24.438530	17668.255875	20143.517625
13:38:24.602438	17681.257500	20143.184250
13:38:24.763514	17694.068625	20142.469875
13:38:24.928006	17707.641750	20141.088750
13:38:25.091733	17721.072000	20140.803000
13:38:25.270590	17734.692750	20140.803000
13:38:25.445449	17747.742000	20141.184000
13:38:25.608251	17761.219875	20141.803125
13:38:25.769529	17774.697750	20143.136625
13:38:25.946875	17787.223125	20145.232125
13:38:26.124841	17799.748500	20147.422875
13:38:26.299473	17811.178500	20150.232750
13:38:26.475181	17821.560750	20153.661750
13:38:26.633452	17829.180750	20155.757250
13:38:26.795891	17835.705375	20157.852750
13:38:26.970195	17839.515375	20159.233875
13:38:27.147427	17840.039250	20159.805375
13:38:27.313239	17840.039250	20161.234125
13:38:27.487573	17838.991500	20161.996125
13:38:27.650960	17837.943750	20162.520000
13:38:27.814448	17836.324500	20163.996375
13:38:27.981499	17834.181375	20165.329875
13:38:28.144333	17831.466750	20166.806250
13:38:28.328148	17828.228250	20168.806500
13:38:28.501874	17824.989750	20171.044875
13:38:28.664623	17822.275125	20172.235500
13:38:28.828493	17819.560500	20173.711875
13:38:28.988815	17816.845875	20174.997750
13:38:29.152569	17814.702750	20176.426500
13:38:29.330973	17811.988125	20177.188500
13:38:29.492814	17809.845000	20177.712375
13:38:29.655380	17807.701875	20178.474375
13:38:29.820557	17806.082625	20179.045875
13:38:29.983226	17803.939500	20179.760250
13:38:30.148119	17801.796375	20180.379375
13:38:30.312377	17799.653250	20180.760375
13:38:30.472886	17798.034000	20180.760375
13:38:30.634669	17796.986250	20180.760375
13:38:30.795345	17795.938500	20180.760375
13:38:30.973514	17794.890750	20180.760375
13:38:31.135395	17793.843000	20181.093750
13:38:31.296929	17792.795250	20181.712875
13:38:31.460587	17792.271375	20182.474875
13:38:31.624534	17791.747500	20183.046375
13:38:31.784228	17791.223625	20183.808375
13:38:31.960043	17790.175875	20184.475125
13:38:32.124997	17789.652000	20184.760875
13:38:32.296062	17789.128125	20184.760875
13:38:32.457928	17789.128125	20184.760875
13:38:32.639682	17788.604250	20184.760875
13:38:32.803398	17788.080375	20184.760875
13:38:32.982840	17787.556500	20185.189500
13:38:33.162572	17786.508750	20185.427625
13:38:33.342850	17785.461000	20185.427625
13:38:33.509731	17784.937125	20185.427625
13:38:33.684192	17784.413250	20185.427625
13:38:33.844549	17783.889375	20185.427625
13:38:34.005599	17783.365500	20185.427625
13:38:34.179872	17782.841625	20185.427625
13:38:34.347642	17782.841625	20185.427625
13:38:34.521422	17782.841625	20184.951375
13:38:34.686802	17783.889375	20184.475125
13:38:34.849625	17786.080125	20182.332000
13:38:35.011444	17788.747125	20180.188875
13:38:35.177329	17791.461750	20178.807750
13:38:35.355878	17794.176375	20177.474250
13:38:35.528785	17796.891000	20176.712250
13:38:35.689669	17799.034125	20176.759875
13:38:35.855190	17799.558000	20177.474250
13:38:36.034622	17799.034125	20178.188625
13:38:36.213356	17797.986375	20178.807750
13:38:36.381895	17796.367125	20180.141250
13:38:36.542186	17794.224000	20181.665250
13:38:36.701955	17792.080875	20182.998750
13:38:36.867860	17789.937750	20183.617875
13:38:37.059177	17787.794625	20184.332250
13:38:37.219347	17785.651500	20185.046625
13:38:37.380707	17784.032250	20185.665750
13:38:37.558035	17782.984500	20186.237250
13:38:37.733337	17781.365250	20186.618250
13:38:37.899123	17780.317500	20186.951625
13:38:38.060963	17779.269750	20187.570750
13:38:38.225726	17778.745875	20188.999500
13:38:38.399119	17778.745875	20190.047250
13:38:38.559768	17778.745875	20189.713875
13:38:38.722061	17778.745875	20188.380375
13:38:38.884761	17779.317375	20186.856375
13:38:39.050377	17780.317500	20185.618125
13:38:39.211446	17781.365250	20184.141750
13:38:39.376602	17782.413000	20182.808250
13:38:39.540151	17783.460750	20181.379500
13:38:39.702252	17784.508500	20180.808000
13:38:39.879725	17786.127750	20179.998375
13:38:40.041971	17787.175500	20179.760250
13:38:40.225370	17787.699375	20179.426875
13:38:40.386044	17788.747125	20179.093500
13:38:40.557781	17789.271000	20179.093500
13:38:40.726170	17789.271000	20179.093500
13:38:40.888910	17789.271000	20179.426875
13:38:41.049711	17788.699500	20180.046000
13:38:41.226998	17787.699375	20180.808000
13:38:41.387338	17786.651625	20181.474750
13:38:41.550189	17785.032375	20182.046250
13:38:41.712530	17783.413125	20183.475000
13:38:41.890253	17782.365375	20184.189375
13:38:42.081065	17780.746125	20184.903750
13:38:42.258405	17779.126875	20185.522875
13:38:42.437054	17778.079125	20186.094375
13:38:42.603492	17777.031375	20186.808750
13:38:42.785222	17775.983625	20188.189875
13:38:42.964408	17775.459750	20189.571000
13:38:43.125826	17774.935875	20190.190125
13:38:43.316195	17774.935875	20190.952125
13:38:43.476920	17775.459750	20191.618875
13:38:43.640325	17776.507500	20191.904625
13:38:43.837047	17777.555250	20191.904625
13:38:43.999438	17779.174500	20191.571250
13:38:44.160713	17782.413000	20188.856625
13:38:44.323481	17787.842250	20180.427000
13:38:44.500752	17792.747625	20173.378500
13:38:44.665538	17795.986125	20172.711750
13:38:44.829936	17798.129250	20173.426125
13:38:45.027625	17801.367750	20174.045250
13:38:45.194230	17806.273125	20174.759625
13:38:45.369413	17811.178500	20175.521625
13:38:45.536064	17817.179250	20177.474250
13:38:45.711862	17823.703875	20179.665000
13:38:45.887673	17829.704625	20181.855750
13:38:46.053450	17834.610000	20183.808375
13:38:46.233489	17839.515375	20185.903875
13:38:46.413362	17843.325375	20187.285000
13:38:46.580488	17846.040000	20188.618500
13:38:46.739264	17847.659250	20189.428125
13:38:46.902923	17848.183125	20189.666250
13:38:47.079708	17847.135375	20189.666250
13:38:47.246050	17844.992250	20189.332875
13:38:47.414599	17842.277625	20188.713750
13:38:47.588212	17839.039125	20188.332750
13:38:47.752702	17835.229125	20188.332750
13:38:47.931794	17830.895250	20188.332750
13:38:48.107225	17827.085250	20187.856500
13:38:48.282454	17824.370625	20187.666000
13:38:48.447716	17820.560625	20187.666000
13:38:48.610662	17816.750625	20187.999375
13:38:48.772406	17812.416750	20188.666125
13:38:48.931663	17808.606750	20188.999500
13:38:49.094860	17804.796750	20189.285250
13:38:49.257842	17801.558250	20190.047250
13:38:49.420696	17797.748250	20190.666375
13:38:49.584168	17793.938250	20191.333125
13:38:49.747368	17790.128250	20191.999875
13:38:49.924580	17786.889750	20192.619000
13:38:50.101893	17784.175125	20193.000000
13:38:50.263694	17782.555875	20193.000000
13:38:50.429528	17780.936625	20193.000000
13:38:50.591820	17779.888875	20193.000000
13:38:50.753154	17778.841125	20193.000000
13:38:50.914848	17777.793375	20193.428625
13:38:51.075339	17776.745625	20194.047750
13:38:51.238557	17776.221750	20194.714500
13:38:51.412943	17775.697875	20194.571625
13:38:51.575227	17775.697875	20193.333375
13:38:51.739089	17776.745625	20191.904625
13:38:51.899823	17778.364875	20189.856750
13:38:52.074286	17779.984125	20188.380375
13:38:52.252409	17782.127250	20187.094500
13:38:52.415806	17784.318000	20185.618125
13:38:52.582068	17785.889625	20185.332375
13:38:52.744753	17787.508875	20185.332375
13:38:52.904627	17789.128125	20184.903750
13:38:53.082003	17791.271250	20184.665625
13:38:53.249381	17793.414375	20184.665625
13:38:53.411142	17795.557500	20185.046625
13:38:53.573435	17797.176750	20185.665750
13:38:53.740304	17797.176750	20185.999125
13:38:53.916729	17797.176750	20186.475375
13:38:54.083408	17796.129000	20186.999250
13:38:54.244650	17793.985875	20187.713625
13:38:54.422555	17791.223625	20188.380375
13:38:54.598882	17788.556625	20189.094750
13:38:54.764782	17785.318125	20189.332875
13:38:54.925328	17782.603500	20189.332875
13:38:55.089251	17779.888875	20189.332875
13:38:55.251558	17778.269625	20189.332875
13:38:55.415346	17776.602750	20188.999500
13:38:55.577732	17776.126500	20188.380375
13:38:55.756516	17777.174250	20186.999250
13:38:55.916309	17778.222000	20186.142000
13:38:56.096020	17779.269750	20185.618125
13:38:56.257904	17780.317500	20184.999000
13:38:56.420209	17780.841375	20184.618000
13:38:56.588012	17781.365250	20184.618000
13:38:56.750366	17781.889125	20184.618000
13:38:56.916602	17782.413000	20184.618000
13:38:57.077568	17782.413000	20184.999000
13:38:57.242833	17782.413000	20185.570500
13:38:57.402644	17781.889125	20185.951500
13:38:57.569470	17781.365250	20185.951500
13:38:57.747258	17780.841375	20185.951500
13:38:57.909203	17780.317500	20186.284875
13:38:58.071394	17779.793625	20186.618250
13:38:58.245426	17779.269750	20187.046875
13:38:58.418948	17778.745875	20187.285000
13:38:58.587919	17778.222000	20187.285000
13:38:58.754982	17777.698125	20187.285000
13:38:58.930964	17777.698125	20187.666000
13:38:59.113210	17777.174250	20187.951750
13:38:59.277498	17777.174250	20187.618375
13:38:59.442891	17778.222000	20186.999250
13:38:59.619152	17779.841250	20185.618125
13:38:59.777490	17783.079750	20184.141750
13:38:59.940405	17786.318250	20183.856000
13:39:00.105410	17789.556750	20183.856000
13:39:00.266490	17793.366750	20183.856000
13:39:00.428341	17797.176750	20184.237000
13:39:00.604340	17801.510625	20184.903750
13:39:00.776926	17806.416000	20186.427750
13:39:00.944852	17811.845250	20188.285125
13:39:01.110183	17817.846000	20191.095000
13:39:01.286350	17824.370625	20195.333625
13:39:01.449227	17830.371375	20200.096125
13:39:01.612492	17837.467500	20205.715875
13:39:01.788870	17843.468250	20212.097625
13:39:01.963196	17848.897500	20217.622125
13:39:02.125432	17854.898250	20223.813375
13:39:02.304662	17860.899000	20230.099875
13:39:02.466869	17866.328250	20235.814875
13:39:02.640045	17871.757500	20240.720250
13:39:02.814711	17877.758250	20246.292375
13:39:02.993834	17883.187500	20251.007250
13:39:03.156339	17889.188250	20255.912625
13:39:03.319126	17895.712875	20261.437125
13:39:03.509954	17902.237500	20267.056875
13:39:03.688217	17908.238250	20271.819375
13:39:03.853016	17914.239000	20276.058000
13:39:04.045277	17920.239750	20281.106250
13:39:04.208577	17925.145125	20285.154375
13:39:04.368965	17927.859750	20287.916625
13:39:04.529380	17928.907500	20289.297750
13:39:04.694895	17928.907500	20289.869250
13:39:04.874480	17928.383625	20289.964500
13:39:05.040233	17926.240500	20289.250125
13:39:05.203019	17923.525875	20288.631000
13:39:05.379794	17920.287375	20287.154625
13:39:05.557712	17915.905875	20285.059125
13:39:05.752363	17911.048125	20283.725625
13:39:05.931614	17906.142750	20282.344500
13:39:06.096924	17900.142000	20281.011000
13:39:06.256777	17894.141250	20279.487000
13:39:06.417122	17887.616625	20278.153500
13:39:06.580386	17881.615875	20277.534375
13:39:06.747211	17876.710500	20276.867625
13:39:06.926062	17871.805125	20276.248500
13:39:07.100337	17866.899750	20275.867500
13:39:07.263743	17861.994375	20276.200875
13:39:07.438436	17857.089000	20276.962875
13:39:07.616344	17851.659750	20277.582000
13:39:07.791086	17846.230500	20278.201125
13:39:07.968470	17840.801250	20278.915500
13:39:08.133666	17834.800500	20280.201375
13:39:08.300699	17828.799750	20281.630125
13:39:08.463500	17823.894375	20283.058875
13:39:08.628224	17818.465125	20283.630375
13:39:08.797011	17813.559750	20285.059125
13:39:08.960910	17809.225875	20287.916625
13:39:09.122782	17804.320500	20291.250375
13:39:09.300957	17799.415125	20294.727000
13:39:09.465810	17794.509750	20298.251250
13:39:09.631600	17789.604375	20301.775500
13:39:09.795934	17784.175125	20305.918875
13:39:09.957707	17778.745875	20310.062250
13:39:10.137650	17772.745125	20314.920000
13:39:10.328276	17766.744375	20320.730250
13:39:10.503886	17760.743625	20326.207125
13:39:10.669390	17754.742875	20331.636375
13:39:10.831646	17748.742125	20336.541750
13:39:10.992925	17742.693750	20341.447125
13:39:11.157241	17736.740625	20346.971625
13:39:11.319096	17730.216000	20353.210500
13:39:11.482370	17724.215250	20359.544625
13:39:11.662751	17718.786000	20365.259625
13:39:11.837545	17712.785250	20371.546125
13:39:12.004818	17707.356000	20377.642125
13:39:12.168650	17701.307625	20384.071500
13:39:12.331012	17695.926000	20390.977125
13:39:12.507236	17690.496750	20398.644750
13:39:12.670174	17685.591375	20407.645875
13:39:12.831456	17680.686000	20416.932750
13:39:12.998326	17675.256750	20426.457750
13:39:13.161684	17670.922875	20436.411375
13:39:13.323138	17666.589000	20446.031625
13:39:13.483656	17663.350500	20456.747250
13:39:13.649962	17660.635875	20466.843750
13:39:13.814491	17657.921250	20478.511875
13:39:13.982240	17655.206625	20490.465750
13:39:14.162994	17653.063500	20503.181625
13:39:14.330834	17650.920375	20519.707500
13:39:14.495098	17648.729625	20536.328625
13:39:14.659437	17646.634125	20552.092500
13:39:14.833832	17643.919500	20568.427875
13:39:14.998133	17641.204875	20584.810875
13:39:15.188558	17637.966375	20600.908125
13:39:15.350182	17634.156375	20616.814875
13:39:15.512487	17630.298750	20633.436000
13:39:15.676306	17627.107875	20648.342625
13:39:15.839148	17623.869375	20659.725000
13:39:16.014513	17620.059375	20677.393875
13:39:16.194218	17616.249375	20693.157750
13:39:16.359999	17613.010875	20709.826500
13:39:16.522913	17609.772375	20726.066625
13:39:16.701606	17607.629250	20742.592500
13:39:16.865483	17606.010000	20759.261250
13:39:17.029845	17604.962250	20772.643875
13:39:17.207093	17603.914500	20787.455250
13:39:17.368543	17603.390625	20803.362000
13:39:17.531329	17603.390625	20819.221125
13:39:17.698174	17603.914500	20835.747000
13:39:17.860956	17604.438375	20850.415500
13:39:18.025760	17605.486125	20865.655500
13:39:18.200586	17606.533875	20879.847750
13:39:18.362439	17607.629250	20893.278000
13:39:18.524498	17608.629375	20905.946250
13:39:18.693172	17609.677125	20914.090125
13:39:18.853914	17610.201000	20922.519750
13:39:19.024627	17610.724875	20931.711375
13:39:19.189574	17610.724875	20939.283750
13:39:19.353421	17611.248750	20945.522625
13:39:19.514776	17611.772625	20952.618750
13:39:19.677963	17612.296500	20960.143500
13:39:19.843820	17611.772625	20972.287875
13:39:20.011223	17610.724875	20984.813250
13:39:20.205899	17609.105625	20997.719625
13:39:20.369698	17608.057875	21006.673125
13:39:20.536512	17606.438625	21016.483875
13:39:20.698378	17604.819375	21027.390000
13:39:20.861523	17603.200125	21036.105375
13:39:21.040476	17601.057000	21045.201750
13:39:21.208395	17598.342375	21055.584000
13:39:21.386630	17594.532375	21071.157375
13:39:21.561357	17590.722375	21086.445000
13:39:21.727724	17586.388500	21102.113625
13:39:21.890762	17582.054625	21116.305875
13:39:22.064749	17577.720750	21129.212250
13:39:22.225766	17572.815375	21143.499750
13:39:22.391883	17568.481500	21151.310250
13:39:22.557670	17563.576125	21160.406625
13:39:22.724412	17558.670750	21170.169750
13:39:22.887775	17554.336875	21180.837750
13:39:23.057562	17551.098375	21194.315625
13:39:23.220035	17547.859875	21207.412500
13:39:23.383994	17544.621375	21215.937375
13:39:23.547449	17541.906750	21225.033750
13:39:23.715283	17539.192125	21234.796875
13:39:23.876514	17537.049000	21247.750875
13:39:24.042421	17534.905875	21262.657500
13:39:24.218891	17532.762750	21277.849875
13:39:24.396157	17531.143500	21292.137375
13:39:24.572380	17528.428875	21305.520000
13:39:24.735924	17526.285750	21318.712125
13:39:24.914360	17524.142625	21331.570875
13:39:25.075700	17521.428000	21341.572125
13:39:25.250591	17519.284875	21351.859125
13:39:25.414970	17516.522625	21364.813125
13:39:25.579222	17513.855625	21377.624250
13:39:25.752692	17511.712500	21390.149625
13:39:25.917803	17508.997875	21402.722625
13:39:26.077092	17506.854750	21412.962000
13:39:26.241461	17503.616250	21425.677875
13:39:26.433042	17500.377750	21437.869875
13:39:26.644935	17497.139250	21450.347625
13:39:26.806786	17493.329250	21463.492125
13:39:26.968558	17489.519250	21475.017375
13:39:27.143107	17486.280750	21481.399125
13:39:27.307692	17483.042250	21488.971500
13:39:27.488027	17480.280000	21495.258000
13:39:27.656885	17477.613000	21500.068125
13:39:27.833598	17474.898375	21506.402250
13:39:28.009957	17472.183750	21514.165125
13:39:28.170794	17469.469125	21522.499500
13:39:28.336185	17466.754500	21530.738625
13:39:28.497470	17464.039875	21539.930250
13:39:28.661282	17461.896750	21552.693750
13:39:28.842623	17459.753625	21564.647625
13:39:29.004709	17458.134375	21577.173000
13:39:29.183122	17455.991250	21588.079125
13:39:29.343469	17453.276625	21597.127875
13:39:29.511769	17451.133500	21610.796250
13:39:29.702623	17450.085750	21622.797750
13:39:29.878424	17448.466500	21629.703375
13:39:30.059684	17446.847250	21636.561375
13:39:30.250045	17445.799500	21645.848250
13:39:30.412318	17445.275625	21657.087750
13:39:30.586654	17444.751750	21668.803500
13:39:30.749557	17444.227875	21681.519375
13:39:30.923558	17444.227875	21695.473500
13:39:31.088027	17443.704000	21703.950750
13:39:31.250779	17443.180125	21711.666000
13:39:31.430277	17443.180125	21723.572250
13:39:31.596524	17443.180125	21737.002500
13:39:31.756701	17443.180125	21750.004125
13:39:31.917537	17443.180125	21762.481875
13:39:32.103898	17443.180125	21774.673875
13:39:32.285169	17443.180125	21786.342000
13:39:32.446499	17442.656250	21799.391250
13:39:32.613738	17442.132375	21810.868875
13:39:32.778597	17441.608500	21820.679625
