# Supplementary material for: An epifluorescence microscope design for naturalistic behavior and cellular activity in freely moving Caenorhabditis elegans
Source: Nat Commun. 2026 May 19;17:4411. doi: 10.1038/s41467-026-72709-w (PMC13187321; doi:10.1038/s41467-026-72709-w)
Supplement: Supplementary file 8 — Source data [file 41467_2026_72709_MOESM8_ESM.zip › fig4 AWC/MMH214/BLUE_4.csv]

timestamp	X	Y
13:51:09.900083	26163.412875	23833.740750
13:51:10.092875	26167.699125	23844.170625
13:51:10.275968	26171.509125	23853.838500
13:51:10.452418	26174.747625	23863.030125
13:51:10.630198	26178.033750	23872.745625
13:51:10.808427	26180.700750	23882.508750
13:51:10.986229	26183.986875	23894.415000
13:51:11.159090	26186.034750	23908.797750
13:51:11.346617	26181.319875	23947.659750
13:51:11.534723	26167.032375	24002.380875
13:51:11.734054	26154.697500	24060.150000
13:51:11.914401	26143.362750	24112.775625
13:51:12.097700	26134.599750	24165.925125
13:51:12.260585	26142.219750	24208.978125
13:51:12.436789	26150.316000	24258.793875
13:51:12.612101	26161.412625	24304.942500
13:51:12.779930	26171.271000	24342.566250
13:51:12.954190	26175.938250	24366.712125
13:51:13.132901	26173.223625	24348.662250
13:51:13.296273	26169.985125	24329.040750
13:51:13.459541	26166.175125	24316.848750
13:51:13.620454	26162.365125	24306.466500
13:51:13.791732	26157.650250	24304.371000
13:51:13.953575	26154.983250	24303.466125
13:51:14.118834	26152.840125	24304.799625
13:51:14.284146	26150.125500	24310.514625
13:51:14.451430	26147.410875	24318.039375
13:51:14.614226	26144.696250	24327.183375
13:51:14.776423	26141.457750	24336.994125
13:51:14.958508	26138.219250	24348.138375
13:51:15.120730	26134.980750	24360.330375
13:51:15.295961	26132.266125	24371.665125
13:51:15.463172	26130.123000	24380.618625
13:51:15.630509	26127.408375	24389.762625
13:51:15.808289	26124.693750	24400.383000
13:51:15.976074	26121.455250	24411.574875
13:51:16.144906	26118.216750	24422.766750
13:51:16.309167	26114.406750	24435.482625
13:51:16.487963	26109.501375	24448.960500
13:51:16.649405	26104.072125	24463.200375
13:51:16.821655	26098.642875	24476.725875
13:51:16.983958	26093.213625	24490.775250
13:51:17.147033	26086.689000	24508.920375
13:51:17.321067	26079.592875	24526.684500
13:51:17.500781	26074.163625	24538.162125
13:51:17.666229	26069.258250	24548.782500
13:51:17.840042	26062.733625	24566.403750
13:51:18.003835	26057.780625	24580.262625
13:51:18.177319	26052.922875	24595.407375
13:51:18.339300	26047.493625	24609.075750
13:51:18.501286	26037.111375	24630.745125
13:51:18.675123	26027.919750	24651.747750
13:51:18.839897	26019.204375	24669.035625
13:51:19.014632	26011.584375	24683.751750
13:51:19.177389	26005.059750	24697.039125
13:51:19.344320	25999.059000	24709.088250
13:51:19.508568	25993.629750	24720.423000
13:51:19.674967	25988.724375	24731.472000
13:51:19.850862	25983.295125	24744.473625
13:51:20.016988	25977.294375	24757.284750
13:51:20.184322	25971.865125	24772.000875
13:51:20.346176	25966.435875	24787.050375
13:51:20.509051	25960.435125	24801.814125
13:51:20.685246	25954.386750	24815.196750
13:51:20.849531	25949.005125	24829.008000
13:51:21.021837	25943.004375	24842.057250
13:51:21.185694	25937.575125	24856.011375
13:51:21.346777	25932.145875	24868.727250
13:51:21.515832	25926.716625	24882.109875
13:51:21.691082	25920.192000	24899.016750
13:51:21.870506	25913.667375	24914.637750
13:51:22.035347	25906.571250	24931.782750
13:51:22.199564	25899.475125	24947.356125
13:51:22.379879	25892.379000	24961.834125
13:51:22.555782	25885.854375	24975.169125
13:51:22.722615	25878.234375	24989.837625
13:51:22.900346	25870.614375	25003.125000
13:51:23.063701	25863.518250	25015.221750
13:51:23.225961	25855.898250	25027.604250
13:51:23.392264	25847.706750	25039.891500
13:51:23.572608	25840.086750	25050.845250
13:51:23.738842	25831.895250	25063.084875
13:51:23.912614	25823.703750	25075.372125
13:51:24.073510	25816.083750	25086.611625
13:51:24.239690	25808.463750	25097.517750
13:51:24.405521	25800.843750	25108.138125
13:51:24.571795	25791.556875	25117.186875
13:51:24.734761	25782.793875	25126.140375
13:51:24.896101	25774.650000	25135.189125
13:51:25.065801	25767.030000	25144.285500
13:51:25.231590	25758.838500	25153.381875
13:51:25.393425	25750.647000	25163.287875
13:51:25.589650	25742.455500	25173.670125
13:51:25.750699	25734.264000	25182.718875
13:51:25.912785	25725.548625	25192.529625
13:51:26.087383	25717.357125	25202.388000
13:51:26.279407	25709.165625	25211.484375
13:51:26.440254	25700.450250	25220.437875
13:51:26.614509	25690.639500	25231.058250
13:51:26.785844	25680.828750	25241.535750
13:51:26.969686	25671.018000	25251.870375
13:51:27.131914	25659.588000	25264.062375
13:51:27.309247	25647.681750	25276.254375
13:51:27.493550	25635.680250	25288.113000
13:51:27.657409	25622.869125	25299.447750
13:51:27.852681	25609.391250	25310.306250
13:51:28.027214	25596.865875	25320.117000
13:51:28.194342	25584.388125	25329.737250
13:51:28.352608	25572.767625	25340.691000
13:51:28.514386	25559.813625	25352.168625
13:51:28.680715	25547.812125	25362.408000
13:51:28.849988	25535.858250	25372.218750
13:51:29.017106	25523.904375	25381.934250
13:51:29.180103	25512.474375	25391.030625
13:51:29.348060	25501.139625	25400.365125
13:51:29.508267	25489.662000	25409.890125
13:51:29.686041	25478.232000	25418.986500
13:51:29.850173	25466.325750	25430.511750
13:51:30.016482	25453.848000	25442.894250
13:51:30.181609	25441.894125	25455.419625
13:51:30.346369	25430.464125	25467.849750
13:51:30.530650	25418.462625	25480.279875
13:51:30.704834	25406.413500	25493.853000
13:51:30.879747	25394.459625	25507.521375
13:51:31.046914	25381.458000	25521.427875
13:51:31.208217	25367.646750	25536.667875
13:51:31.383557	25353.597375	25551.336375
13:51:31.550818	25339.071750	25565.147625
13:51:31.715620	25324.546125	25579.625625
13:51:31.891323	25310.449125	25592.293875
13:51:32.054131	25297.066500	25603.723875
13:51:32.219452	25283.541000	25614.534750
13:51:32.383722	25271.063250	25624.583625
13:51:32.545062	25259.204625	25633.394250
13:51:32.705939	25247.441250	25642.633500
13:51:32.871211	25235.582625	25650.825000
13:51:33.035550	25223.676375	25659.969000
13:51:33.201322	25210.674750	25670.637000
13:51:33.364147	25197.720750	25682.543250
13:51:33.539963	25184.195250	25694.116125
13:51:33.719794	25169.479125	25705.879500
13:51:33.878998	25156.001250	25718.166750
13:51:34.069785	25141.475625	25729.311000
13:51:34.234093	25127.712000	25739.645625
13:51:34.397613	25113.710250	25749.408750
13:51:34.559899	25100.803875	25757.695500
13:51:34.720073	25087.802250	25766.220375
13:51:34.883911	25075.419750	25773.078375
13:51:35.048341	25062.989625	25779.412500
13:51:35.208519	25049.607000	25786.413375
13:51:35.375356	25036.033875	25791.937875
13:51:35.542292	25022.603625	25797.462375
13:51:35.707212	25008.554250	25802.367750
13:51:35.899408	24994.457250	25805.987250
13:51:36.061590	24980.074500	25809.321000
13:51:36.227456	24965.072625	25812.750000
13:51:36.391258	24950.356500	25815.655125
13:51:36.559093	24934.735500	25817.607750
13:51:36.724241	24919.162125	25819.750875
13:51:36.900207	24902.969625	25821.941625
13:51:37.078491	24887.396250	25823.322750
13:51:37.239257	24872.108625	25823.560875
13:51:37.399685	24857.249625	25823.179875
13:51:37.562421	24844.343250	25822.560750
13:51:37.726218	24831.436875	25821.179625
13:51:37.887504	24818.578125	25819.131750
13:51:38.063880	24806.052750	25816.798125
13:51:38.241620	24793.575000	25814.940750
13:51:38.403326	24781.240125	25812.130875
13:51:38.561657	24768.381375	25808.559000
13:51:38.724018	24755.379750	25804.463250
13:51:38.886266	24742.949625	25799.653125
13:51:39.048610	24731.567250	25794.843000
13:51:39.211945	24719.756250	25789.223250
13:51:39.373644	24707.326125	25782.127125
13:51:39.548541	24694.753125	25774.459500
13:51:39.712438	24682.275375	25766.934750
13:51:39.874007	24669.845250	25759.886250
13:51:40.036617	24656.843625	25751.599500
13:51:40.200461	24643.889625	25741.693500
13:51:40.378141	24630.983250	25731.930375
13:51:40.553023	24617.934000	25722.214875
13:51:40.721396	24604.932375	25711.023000
13:51:40.895626	24592.454625	25699.640625
13:51:41.079868	24579.976875	25688.686875
13:51:41.246185	24567.546750	25677.256875
13:51:41.408061	24555.688125	25666.255500
13:51:41.571549	24544.734375	25654.873125
13:51:41.745769	24533.923500	25643.824125
13:51:41.935874	24523.017375	25633.441875
13:51:42.099845	24512.635125	25622.202375
13:51:42.262051	24501.776625	25609.438875
13:51:42.423915	24489.822750	25595.961000
13:51:42.588682	24477.916500	25581.244875
13:51:42.764975	24466.534125	25567.052625
13:51:42.929374	24455.056500	25553.241375
13:51:43.088028	24444.245625	25539.430125
13:51:43.267950	24433.911000	25526.952375
13:51:43.433134	24423.481125	25512.855375
13:51:43.596476	24413.670375	25500.330000
13:51:43.762534	24403.907250	25488.423750
13:51:43.927901	24394.096500	25475.088750
13:51:44.111023	24383.714250	25461.563250
13:51:44.273277	24373.332000	25447.513875
13:51:44.436626	24361.902000	25432.750125
13:51:44.599921	24350.424375	25417.557750
13:51:44.763235	24339.565875	25402.651125
13:51:44.930115	24328.707375	25387.744500
13:51:45.104292	24317.801250	25372.314000
13:51:45.266488	24306.895125	25357.264500
13:51:45.428408	24296.036625	25341.929250
13:51:45.589652	24285.178125	25325.498625
13:51:45.766435	24274.319625	25309.449000
13:51:45.927813	24262.937250	25292.399250
13:51:46.089625	24251.602500	25276.063875
13:51:46.252527	24242.315625	25262.824125
13:51:46.415174	24233.028750	25248.679500
13:51:46.584147	24223.741875	25236.249375
13:51:46.759416	24214.455000	25222.676250
13:51:46.924121	24204.072750	25208.960250
13:51:47.099432	24193.166625	25195.768125
13:51:47.263850	24182.212875	25182.623625
13:51:47.430086	24170.782875	25169.574375
13:51:47.595839	24159.352875	25157.001375
13:51:47.761170	24147.875250	25145.333250
13:51:47.924624	24135.921375	25132.665000
13:51:48.104287	24123.396000	25119.806250
13:51:48.281525	24110.823000	25106.376000
13:51:48.447041	24097.916625	25091.659875
13:51:48.615708	24084.343500	25076.800875
13:51:48.794267	24070.722750	25060.846500
13:51:48.956999	24058.768875	25044.368250
13:51:49.119004	24046.862625	25028.461500
13:51:49.299800	24036.051750	25012.888125
13:51:49.467055	24026.764875	24996.886125
13:51:49.628508	24016.954125	24980.598375
13:51:49.795239	24008.286375	24965.310750
13:51:49.957418	24000.666375	24949.023000
13:51:50.122927	23993.046375	24932.306625
13:51:50.302617	23985.426375	24915.923625
13:51:50.485390	23978.330250	24898.588125
13:51:50.646681	23970.710250	24878.633250
13:51:50.810101	23963.090250	24858.297375
13:51:50.986796	23955.994125	24839.676000
13:51:51.167510	23948.898000	24821.435625
13:51:51.330504	23942.897250	24804.004875
13:51:51.496248	23937.991875	24788.098125
13:51:51.672137	23933.658000	24771.953250
13:51:51.849902	23929.324125	24756.427500
13:51:52.016930	23925.514125	24742.663875
13:51:52.180995	23923.371000	24725.518875
13:51:52.344367	23922.370875	24707.754750
13:51:52.522149	23922.894750	24688.752375
13:51:52.683369	23924.466375	24670.654875
13:51:52.845583	23926.609500	24653.081250
13:51:53.009097	23929.848000	24634.888500
13:51:53.187796	23934.229500	24617.076750
13:51:53.366887	23939.611125	24599.122125
13:51:53.544457	23945.040375	24580.929375
13:51:53.710707	23951.041125	24564.117750
13:51:53.878534	23957.565750	24547.020375
13:51:54.046310	23964.661875	24530.923125
13:51:54.208611	23971.758000	24514.349625
13:51:54.386408	23979.378000	24496.395000
13:51:54.553208	23986.474125	24480.154875
13:51:54.718358	23994.141750	24463.724250
13:51:54.884837	24002.809500	24445.150500
13:51:55.047119	24012.096375	24425.433750
13:51:55.206968	24022.431000	24405.717000
13:51:55.370155	24033.241875	24387.667125
13:51:55.546950	24044.148000	24369.283875
13:51:55.709258	24055.911375	24352.900875
13:51:55.883598	24068.246250	24337.613250
13:51:56.046930	24081.105000	24321.706500
13:51:56.208679	24095.583000	24307.180875
13:51:56.396883	24109.632375	24294.179250
13:51:56.558154	24122.776875	24282.606375
13:51:56.732577	24136.731000	24271.986000
13:51:56.895918	24149.589750	24261.460875
13:51:57.064796	24163.591500	24251.078625
13:51:57.228488	24177.450375	24238.934250
13:51:57.397164	24192.023625	24226.647000
13:51:57.575722	24206.692125	24214.312125
13:51:57.736718	24220.646250	24200.500875
13:51:57.897108	24234.648000	24186.832500
13:51:58.060903	24247.554375	24174.259500
13:51:58.223397	24259.936875	24161.877000
13:51:58.402143	24272.462250	24149.018250
13:51:58.569038	24284.940000	24136.873875
13:51:58.731821	24297.846375	24124.253250
13:51:58.896608	24310.895625	24112.108875
13:51:59.061449	24323.849625	24101.012250
13:51:59.227412	24337.327500	24088.963125
13:51:59.419032	24352.567500	24078.009375
13:51:59.581870	24366.902625	24069.103500
13:51:59.741650	24381.380625	24060.769125
13:51:59.905479	24396.192000	24052.911000
13:52:00.070328	24412.146375	24046.100625
13:52:00.232650	24428.672250	24039.099750
13:52:00.394935	24445.579125	24032.860875
13:52:00.569701	24462.105000	24027.812625
13:52:00.758514	24478.869000	24022.240500
13:52:00.939084	24495.918750	24016.096875
13:52:01.101103	24512.778000	24009.096000
13:52:01.267374	24530.875500	24000.761625
13:52:01.427229	24547.972875	23991.617625
13:52:01.591488	24565.546500	23981.949750
13:52:01.781719	24582.786750	23972.091375
13:52:01.944078	24599.646000	23961.423375
13:52:02.108934	24617.124375	23951.184000
13:52:02.273648	24633.602625	23941.516125
13:52:02.450945	24650.509500	23931.610125
13:52:02.626308	24668.178375	23922.561375
13:52:02.787953	24685.180500	23914.274625
13:52:02.946928	24702.658875	23906.511750
13:52:03.110671	24720.565875	23898.844125
13:52:03.286867	24737.710875	23893.224375
13:52:03.448034	24754.284375	23888.414250
13:52:03.621541	24772.477125	23884.842375
13:52:03.784362	24789.622125	23882.127750
13:52:03.947393	24808.148250	23879.460750
13:52:04.110525	24826.293375	23877.412875
13:52:04.276361	24845.724375	23875.984125
13:52:04.438003	24863.583750	23874.603000
13:52:04.613318	24882.157500	23872.412250
13:52:04.776570	24898.826250	23870.316750
13:52:04.948153	24915.971250	23867.506875
13:52:05.113981	24933.211500	23864.220750
13:52:05.294498	24951.451875	23859.363000
13:52:05.455143	24967.215750	23854.362375
13:52:05.636315	24984.408375	23849.504625
13:52:05.814209	25000.077000	23845.361250
13:52:05.974642	25016.031375	23841.170250
13:52:06.137952	25032.366750	23836.360125
13:52:06.303758	25059.179625	23819.977125
13:52:06.498424	25096.231875	23806.642125
13:52:06.662287	25123.235250	23797.498125
13:52:06.840073	25140.094500	23799.022125
13:52:07.001915	25159.525500	23791.973625
13:52:07.180147	25173.527250	23797.593375
13:52:07.344056	25185.909750	23804.546625
13:52:07.505261	25199.340000	23810.166375
13:52:07.671771	25213.770375	23814.214500
13:52:07.836445	25228.343625	23817.738750
13:52:07.998706	25242.678750	23821.167750
13:52:08.162479	25256.156625	23823.977625
13:52:08.337555	25270.158375	23826.835125
13:52:08.503098	25284.731625	23828.787750
13:52:08.677326	25299.685875	23830.359375
13:52:08.838919	25315.068750	23831.645250
13:52:09.000063	25332.594750	23831.931000
13:52:09.178944	25350.835125	23831.645250
13:52:09.341151	25368.599250	23830.216500
13:52:09.516478	25387.792125	23828.740125
13:52:09.691334	25405.508625	23827.311375
13:52:09.853216	25424.701500	23826.120750
13:52:10.030790	25443.894375	23824.739625
13:52:10.205295	25461.277500	23823.977625
13:52:10.369712	25477.327125	23822.644125
13:52:10.549362	25493.948250	23822.310750
13:52:10.724296	25511.331375	23822.691750
13:52:10.885934	25528.857375	23823.358500
13:52:11.047856	25547.050125	23824.834875
13:52:11.221749	25565.100000	23826.882750
13:52:11.397369	25582.721250	23829.597375
13:52:11.576297	25601.818875	23833.740750
13:52:11.769078	25622.011875	23838.789000
13:52:11.948947	25641.681000	23843.551500
13:52:12.123076	25660.540500	23847.694875
13:52:12.286339	25678.352250	23851.838250
13:52:12.449184	25696.354500	23856.648375
13:52:12.643977	25716.309375	23860.887000
13:52:12.817511	25734.216375	23864.458875
13:52:12.996451	25754.599875	23867.125875
13:52:13.173910	25772.745000	23869.983375
13:52:13.340741	25791.890250	23871.936000
13:52:13.505161	25793.842875	23883.508875
13:52:13.677860	25811.464125	23881.461000
13:52:13.853268	25833.228750	23878.794000
13:52:14.033914	25852.326375	23877.460500
13:52:14.208436	25870.614375	23875.936500
13:52:14.383629	25888.807125	23875.317375
13:52:14.545912	25906.571250	23875.079250
13:52:14.720711	25926.049875	23875.460250
13:52:14.884416	25943.814000	23876.174625
13:52:15.047280	25961.625750	23877.412875
13:52:15.213174	25978.104000	23878.841625
13:52:15.390981	25993.725000	23881.699125
13:52:15.570804	26008.441125	23884.413750
13:52:15.745074	26024.633625	23887.985625
13:52:15.919748	26042.350125	23892.748125
13:52:16.084519	26058.209250	23898.225000
13:52:16.250340	26074.592250	23904.559125
13:52:16.414826	26090.070375	23910.798000
13:52:16.583007	26105.072250	23916.465375
13:52:16.744736	26120.359875	23922.037500
13:52:16.907610	26136.742875	23928.276375
13:52:17.067334	26152.649625	23933.896125
13:52:17.234297	26169.270750	23939.420625
13:52:17.408960	26187.368250	23945.183250
13:52:17.586289	26205.608625	23949.945750
13:52:17.748910	26221.944000	23955.375000
13:52:17.928461	26238.041250	23960.185125
13:52:18.090293	26251.900125	23964.471375
13:52:18.270670	26265.854250	23968.662375
13:52:18.432333	26278.951125	23972.091375
13:52:18.623248	26291.857500	23975.710875
13:52:18.783995	26303.335125	23979.044625
13:52:18.946635	26315.241375	23982.616500
13:52:19.112024	26327.719125	23985.997875
13:52:19.274407	26339.577750	23989.569750
13:52:19.436181	26352.055500	23993.808375
13:52:19.598462	26365.962000	23997.999375
13:52:19.778183	26379.439875	24002.666625
13:52:19.943618	26392.632000	24008.334000
13:52:20.107233	26405.538375	24014.572875
13:52:20.282132	26417.492250	24022.383375
13:52:20.443998	26429.970000	24030.622500
13:52:20.621252	26441.923875	24039.861750
13:52:20.784088	26452.830000	24048.196125
13:52:20.946415	26464.212375	24057.197250
13:52:21.123333	26475.118500	24066.388875
13:52:21.285446	26486.596125	24076.104375
13:52:21.447671	26498.550000	24086.724750
13:52:21.609110	26510.408625	24097.821375
13:52:21.774528	26523.315000	24109.060875
13:52:21.939313	26536.269000	24120.205125
13:52:22.101183	26549.127750	24131.444625
13:52:22.281341	26562.748500	24141.731625
13:52:22.444753	26576.321625	24153.209250
13:52:22.606852	26590.894875	24163.924875
13:52:22.783328	26603.944125	24173.116500
13:52:22.944147	26616.802875	24182.212875
13:52:23.105899	26629.756875	24191.880750
13:52:23.268740	26642.187000	24201.739125
13:52:23.442540	26655.188625	24212.311875
13:52:23.616798	26667.142500	24223.503750
13:52:23.778696	26678.048625	24233.838375
13:52:23.941042	26689.526250	24245.268375
13:52:24.119926	26699.813250	24256.126875
13:52:24.301213	26708.004750	24265.890000
13:52:24.464404	26715.100875	24274.176750
13:52:24.626257	26722.197000	24282.606375
13:52:24.788097	26727.626250	24290.274000
13:52:24.964955	26732.531625	24296.560500
13:52:25.128654	26736.341625	24301.465875
13:52:25.292018	26739.056250	24304.942500
13:52:25.455278	26741.770875	24308.419125
13:52:25.632151	26743.390125	24310.609875
13:52:25.794012	26744.437875	24312.562500
13:52:25.956602	26745.485625	24314.086500
13:52:26.119066	26746.533375	24315.324750
13:52:26.300390	26747.581125	24316.705875
13:52:26.476180	26748.628875	24318.277500
13:52:26.667142	26749.152750	24318.896625
13:52:26.834832	26749.676625	24319.468125
13:52:26.996110	26750.200500	24320.182500
13:52:27.159343	26750.200500	24320.754000
13:52:27.328423	26750.724375	24321.135000
13:52:27.507912	26750.724375	24321.135000
13:52:27.682299	26750.724375	24320.754000
13:52:27.844698	26750.724375	24320.182500
13:52:28.019487	26750.200500	24319.325250
13:52:28.214704	26749.676625	24318.039375
13:52:28.376762	26749.152750	24317.420250
13:52:28.538786	26748.628875	24316.753500
13:52:28.718585	26748.057375	24316.039125
13:52:28.898321	26747.581125	24315.372375
13:52:29.072630	26747.057250	24315.086625
13:52:29.236405	26746.533375	24315.372375
13:52:29.396225	26747.581125	24317.563125
13:52:29.561618	26750.295750	24322.325625
13:52:29.725860	26753.581875	24328.659750
13:52:29.891073	26757.344250	24336.279750
13:52:30.053946	26761.154250	24344.090250
13:52:30.221338	26764.964250	24351.615000
13:52:30.384558	26768.774250	24358.615875
13:52:30.559317	26772.584250	24366.331125
13:52:30.735188	26775.298875	24371.188875
13:52:30.912979	26777.442000	24374.617875
13:52:31.078791	26779.585125	24378.094500
13:52:31.259083	26781.728250	24382.237875
13:52:31.433838	26783.871375	24385.809750
13:52:31.600641	26785.490625	24388.524375
13:52:31.766872	26787.109875	24391.953375
13:52:31.932781	26789.253000	24395.477625
13:52:32.094611	26790.872250	24398.906625
13:52:32.271449	26793.015375	24402.383250
13:52:32.447728	26795.730000	24407.479125
13:52:32.622477	26798.968500	24413.718000
13:52:32.785992	26803.873875	24421.957125
13:52:32.953794	26809.874625	24431.625000
13:52:33.120686	26815.875375	24443.102625
13:52:33.282453	26822.400000	24453.342000
13:52:33.444221	26828.924625	24463.105125
13:52:33.605473	26834.353875	24470.820375
13:52:33.771849	26838.687750	24477.059250
13:52:33.945085	26843.021625	24483.441000
13:52:34.109915	26846.831625	24488.155875
13:52:34.306286	26850.070125	24492.394500
13:52:34.481585	26852.784750	24496.014000
13:52:34.649276	26854.927875	24499.300125
13:52:34.839236	26857.071000	24502.205250
13:52:35.000999	26858.690250	24504.157875
13:52:35.161451	26860.309500	24506.348625
13:52:35.322184	26861.357250	24508.444125
13:52:35.503085	26862.452625	24510.682500
13:52:35.669882	26863.452750	24512.587500
13:52:35.833689	26864.500500	24514.016250
13:52:35.996506	26865.024375	24514.635375
13:52:36.169228	26865.024375	24515.445000
13:52:36.330115	26866.072125	24516.635625
13:52:36.509905	26867.119875	24518.016750
13:52:36.677254	26868.167625	24519.445500
13:52:36.838504	26868.691500	24519.493125
13:52:37.017513	26868.691500	24518.826375
13:52:37.179606	26867.643750	24517.397625
13:52:37.341451	26866.596000	24516.064125
13:52:37.516751	26864.976750	24514.587750
13:52:37.678082	26863.929000	24513.206625
13:52:37.842375	26862.881250	24511.920750
13:52:38.022212	26861.833500	24511.254000
13:52:38.199995	26860.785750	24510.587250
13:52:38.361814	26860.261875	24509.777625
13:52:38.525674	26859.738000	24509.253750
13:52:38.686353	26859.214125	24508.491750
13:52:38.863001	26858.690250	24508.206000
13:52:39.045905	26858.166375	24508.206000
13:52:39.220701	26858.166375	24508.206000
13:52:39.387458	26857.642500	24508.206000
13:52:39.570465	26857.642500	24508.206000
13:52:39.730664	26857.642500	24508.491750
13:52:39.897019	26857.642500	24508.872750
13:52:40.075223	26857.642500	24508.587000
13:52:40.253581	26857.594875	24507.825000
13:52:40.415362	26857.118625	24507.110625
13:52:40.574659	26856.070875	24505.777125
13:52:40.736388	26855.023125	24504.396000
13:52:40.897133	26853.403875	24502.395750
13:52:41.058717	26851.784625	24500.252625
13:52:41.222513	26850.165375	24498.919125
13:52:41.398234	26849.117625	24497.347500
13:52:41.561099	26848.069875	24496.014000
13:52:41.723396	26847.546000	24495.490125
13:52:41.891737	26847.546000	24495.109125
13:52:42.065535	26847.546000	24495.109125
13:52:42.226340	26847.546000	24495.537750
13:52:42.385696	26848.069875	24496.156875
13:52:42.549035	26848.593750	24496.776000
13:52:42.715295	26848.593750	24497.109375
13:52:42.886824	26848.593750	24497.109375
13:52:43.061382	26848.593750	24496.633125
13:52:43.223312	26848.069875	24496.156875
13:52:43.385579	26847.498375	24495.442500
13:52:43.559823	26846.498250	24493.918500
13:52:43.721598	26844.879000	24492.727875
13:52:43.881527	26843.831250	24490.537125
13:52:44.055699	26842.783500	24489.108375
13:52:44.217448	26841.164250	24487.870125
13:52:44.380845	26839.021125	24485.060250
13:52:44.539653	26836.878000	24482.250375
13:52:44.707628	26834.734875	24479.535750
13:52:44.874335	26832.591750	24476.821125
13:52:45.035117	26830.448625	24473.916000
13:52:45.212289	26828.305500	24471.868125
13:52:45.373651	26826.686250	24469.772625
13:52:45.534548	26825.638500	24467.677125
13:52:45.696268	26824.590750	24467.105625
13:52:45.857370	26823.543000	24465.581625
13:52:46.024903	26822.495250	24464.295750
13:52:46.220767	26821.923750	24462.867000
13:52:46.396075	26820.923625	24462.105000
13:52:46.558299	26819.875875	24461.628750
13:52:46.720210	26818.828125	24460.200000
13:52:46.879445	26818.304250	24458.818875
13:52:47.042968	26817.256500	24457.342500
13:52:47.221616	26816.732625	24456.771000
13:52:47.386636	26815.684875	24455.437500
13:52:47.550258	26814.637125	24454.008750
13:52:47.728516	26813.589375	24452.627625
13:52:47.902931	26812.541625	24451.103625
13:52:48.070638	26811.493875	24449.103375
13:52:48.231946	26810.446125	24448.484250
13:52:48.395382	26812.065375	24451.151250
13:52:48.558753	26814.780000	24454.723125
13:52:48.725952	26818.590000	24460.200000
13:52:48.900703	26822.923875	24465.962625
13:52:49.062023	26827.257750	24472.106250
13:52:49.228810	26831.067750	24477.630750
13:52:49.389149	26833.782375	24481.964625
13:52:49.567985	26837.020875	24486.060375
13:52:49.732229	26839.735500	24489.584625
13:52:49.895251	26842.450125	24493.013625
13:52:50.069830	26845.164750	24496.680750
13:52:50.231197	26847.879375	24499.919250
13:52:50.407458	26850.594000	24503.491125
13:52:50.569511	26853.308625	24507.015375
13:52:50.744641	26856.023250	24510.587250
13:52:50.910453	26858.737875	24514.540125
13:52:51.085758	26860.881000	24518.112000
13:52:51.252125	26863.024125	24521.541000
13:52:51.413454	26866.262625	24525.684375
13:52:51.586609	26869.501125	24530.637375
13:52:51.761568	26872.739625	24535.590375
13:52:51.926427	26875.978125	24540.305250
13:52:52.094234	26880.312000	24547.210875
13:52:52.268906	26885.217375	24555.688125
13:52:52.431736	26890.646625	24566.165625
13:52:52.595517	26895.552000	24576.833625
13:52:52.772883	26900.457375	24586.977750
13:52:52.947907	26903.695875	24595.455000
13:52:53.113338	26906.410500	24600.979500
13:52:53.279654	26908.553625	24605.789625
13:52:53.445508	26910.696750	24610.695000
13:52:53.621214	26912.839875	24616.362375
13:52:53.800024	26915.554500	24623.934750
13:52:53.961810	26918.269125	24632.221500
13:52:54.125693	26920.983750	24642.079875
13:52:54.291956	26923.126875	24649.699875
13:52:54.458203	26925.841500	24657.415125
13:52:54.621013	26927.984625	24664.368375
13:52:54.787577	26930.127750	24670.654875
13:52:54.952677	26931.747000	24677.560500
13:52:55.113899	26933.366250	24683.894625
13:52:55.275335	26935.033125	24688.704750
13:52:55.436052	26936.604750	24693.705375
13:52:55.615923	26938.795500	24699.991875
13:52:55.790605	26940.891000	24706.230750
13:52:55.954168	26943.034125	24713.088750
13:52:56.115700	26945.177250	24720.184875
13:52:56.293047	26947.320375	24727.138125
13:52:56.467315	26950.035000	24735.567750
13:52:56.628624	26953.273500	24745.283250
13:52:56.808458	26958.178875	24757.808625
13:52:56.971728	26963.084250	24770.619750
13:52:57.134101	26968.513500	24783.621375
13:52:57.315848	26973.418875	24795.051375
13:52:57.477560	26978.324250	24805.147875
13:52:57.638356	26983.753500	24814.577625
13:52:57.800255	26988.087375	24822.959625
13:52:57.962046	26991.897375	24829.246125
13:52:58.123918	26995.707375	24836.247000
13:52:58.288779	26998.945875	24842.533500
13:52:58.464511	27002.755875	24849.582000
13:52:58.626636	27007.089750	24856.487625
13:52:58.795163	27011.995125	24864.060000
13:52:58.960417	27017.995875	24873.823125
13:52:59.123161	27023.996625	24884.491125
13:52:59.284517	27029.425875	24894.016125
13:52:59.466296	27035.474250	24903.826875
13:52:59.628146	27040.903500	24913.780500
13:52:59.791381	27046.904250	24925.115250
13:52:59.967682	27053.381250	24936.592875
13:53:00.158453	27059.382000	24949.356375
13:53:00.333187	27065.382750	24961.977000
13:53:00.508506	27070.812000	24973.597500
13:53:00.686212	27075.765000	24985.503750
13:53:00.863105	27081.146625	24998.362500
13:53:01.024416	27086.575875	25012.316625
13:53:01.214680	27091.481250	25024.127625
13:53:01.405382	27096.386625	25036.653000
13:53:01.566203	27100.768125	25048.654500
13:53:01.733065	27105.054375	25061.703750
13:53:01.899432	27108.864375	25074.229125
13:53:02.076223	27113.198250	25086.611625
13:53:02.251614	27118.103625	25100.470500
13:53:02.432248	27123.009000	25112.853000
13:53:02.615569	27128.438250	25126.283250
13:53:02.781371	27134.439000	25140.380250
13:53:02.955752	27140.963625	25154.048625
13:53:03.118950	27147.488250	25167.145500
13:53:03.284723	27155.108250	25181.671125
13:53:03.459464	27163.823625	25197.768375
13:53:03.619853	27173.110500	25216.056375
13:53:03.784893	27181.825875	25233.391875
13:53:03.949861	27190.017375	25250.298750
13:53:04.115640	27197.113500	25265.634000
13:53:04.277007	27203.114250	25277.302125
13:53:04.441246	27209.115000	25289.827500
13:53:04.603532	27214.544250	25303.067250
13:53:04.803848	27219.449625	25315.878375
13:53:04.980612	27223.783500	25333.023375
13:53:05.146388	27227.593500	25349.168250
13:53:05.321178	27230.832000	25365.979875
13:53:05.485027	27233.546625	25383.934500
13:53:05.660769	27236.261250	25402.413000
13:53:05.835894	27238.404375	25419.081750
13:53:05.999318	27240.023625	25435.941000
13:53:06.173096	27241.642875	25452.943125
13:53:06.368833	27243.309750	25469.754750
13:53:06.575695	27244.309875	25481.565750
13:53:06.739528	27245.357625	25493.519625
13:53:06.900902	27247.500750	25511.283750
13:53:07.063124	27249.643875	25528.476375
13:53:07.224484	27252.358500	25546.288125
13:53:07.386780	27254.549250	25559.337375
13:53:07.547422	27256.644750	25573.720125
13:53:07.709930	27259.359375	25589.388750
13:53:07.871740	27262.074000	25605.390750
13:53:08.037458	27265.312500	25624.393125
13:53:08.203900	27268.027125	25643.157375
13:53:08.378370	27270.741750	25660.778625
13:53:08.541635	27272.361000	25673.970750
13:53:08.731388	27273.980250	25687.924875
13:53:08.906987	27275.028000	25702.831500
13:53:09.068954	27275.551875	25718.452500
13:53:09.234692	27275.551875	25734.645000
13:53:09.396478	27274.504125	25751.456625
13:53:09.574373	27272.884875	25769.458875
13:53:09.741178	27270.741750	25788.366000
13:53:09.906285	27268.598625	25804.510875
13:53:10.082812	27265.884000	25821.513000
13:53:10.256845	27263.169375	25835.943375
13:53:10.420389	27260.454750	25851.326250
13:53:10.586197	27257.216250	25869.804750
13:53:10.750071	27253.930125	25888.473750
13:53:10.924243	27250.739250	25905.904500
13:53:11.086185	27248.024625	25916.334375
13:53:11.249484	27244.214625	25927.812000
13:53:11.422840	27239.880750	25943.385375
13:53:11.596501	27236.070750	25958.911125
13:53:11.759904	27232.832250	25973.913000
13:53:11.921193	27229.593750	25988.057625
13:53:12.084157	27226.879125	25998.820875
13:53:12.249452	27224.164500	26011.727250
13:53:12.411697	27221.449875	26025.443250
13:53:12.576057	27218.211375	26038.587750
13:53:12.748382	27214.972875	26051.732250
13:53:12.911685	27211.734375	26063.257500
13:53:13.086950	27207.924375	26074.258875
13:53:13.253043	27204.114375	26085.784125
13:53:13.444040	27200.304375	26096.737875
13:53:13.604403	27195.970500	26106.358125
13:53:13.783701	27191.636625	26116.168875
13:53:13.945118	27187.302750	26125.979625
13:53:14.109301	27182.397375	26135.838000
13:53:14.284046	27177.492000	26145.553500
13:53:14.446276	27172.586625	26155.173750
13:53:14.611308	27167.681250	26165.841750
13:53:14.787433	27162.775875	26174.223750
13:53:14.954304	27157.346625	26183.129625
13:53:15.115636	27153.012750	26190.892500
13:53:15.279847	27149.202750	26196.417000
13:53:15.453626	27145.392750	26201.370000
13:53:15.613916	27142.678125	26204.084625
13:53:15.775272	27140.535000	26206.180125
13:53:15.943153	27138.391875	26207.513625
13:53:16.120279	27135.677250	26210.942625
13:53:16.288107	27131.867250	26215.848000
13:53:16.452448	27127.485750	26222.848875
13:53:16.632387	27123.151875	26230.516500
13:53:16.813576	27117.770250	26238.803250
13:53:16.972835	27111.769500	26248.090125
13:53:17.153447	27105.768750	26258.424750
13:53:17.318986	27100.339500	26266.711500
13:53:17.493690	27094.338750	26275.998375
13:53:17.656984	27087.814125	26285.618625
13:53:17.819903	27081.289500	26296.334250
13:53:17.981699	27074.764875	26306.526000
13:53:18.146069	27067.668750	26317.146375
13:53:18.309325	27060.572625	26327.481000
13:53:18.470676	27052.905000	26338.291875
13:53:18.648417	27044.761125	26349.007500
13:53:18.806947	27036.569625	26359.056375
13:53:18.973019	27028.378125	26368.438500
13:53:19.137189	27020.186625	26378.344500
13:53:19.305258	27011.471250	26387.679000
13:53:19.479987	27002.755875	26396.537250
13:53:19.641258	26994.564375	26404.204875
13:53:19.806611	26986.372875	26410.586625
13:53:19.968935	26978.181375	26416.825500
13:53:20.144731	26969.989875	26422.350000
13:53:20.320086	26961.798375	26427.922125
13:53:20.494273	26953.083000	26433.589500
13:53:20.655649	26944.320000	26439.066375
13:53:20.816852	26935.652250	26443.924125
13:53:20.993898	26928.556125	26447.448375
13:53:21.156580	26922.031500	26450.067750
13:53:21.322903	26916.602250	26452.210875
13:53:21.502740	26912.792250	26453.592000
13:53:21.683956	26908.982250	26454.258750
13:53:21.847837	26905.743750	26454.877875
13:53:22.026067	26903.600625	26455.258875
13:53:22.199880	26902.552875	26455.258875
13:53:22.373216	26901.505125	26455.258875
13:53:22.547068	26900.981250	26454.877875
13:53:22.707353	26900.981250	26454.211125
13:53:22.867608	26900.981250	26453.544375
13:53:23.030961	26901.505125	26452.925250
13:53:23.205806	26902.029000	26452.115625
13:53:23.382567	26902.552875	26451.496500
13:53:23.544348	26903.600625	26450.972625
13:53:23.707594	26905.219875	26450.258250
13:53:23.868412	26907.934500	26448.829500
13:53:24.032773	26912.839875	26445.400500
13:53:24.207409	26918.840625	26440.447500
13:53:24.387768	26926.508250	26434.256250
13:53:24.555215	26934.652125	26426.493375
13:53:24.719519	26943.939000	26418.254250
13:53:24.897851	26954.368875	26408.538750
13:53:25.065452	26965.275000	26397.061125
13:53:25.232471	26976.133500	26384.583375
13:53:25.397155	26985.944250	26372.867625
13:53:25.562565	26995.755000	26361.009000
13:53:25.722608	27004.470375	26348.197875
13:53:25.898297	27012.661875	26337.053625
13:53:26.065554	27020.853375	26325.004500
13:53:26.227307	27028.473375	26313.145875
13:53:26.406155	27036.093375	26301.763500
13:53:26.568950	27043.713375	26289.571500
13:53:26.733283	27051.333375	26277.379500
13:53:26.896079	27059.524875	26263.854000
13:53:27.056947	27068.811750	26250.328500
13:53:27.248074	27078.098625	26238.184125
13:53:27.423046	27086.814000	26226.849375
13:53:27.603267	27095.529375	26216.610000
13:53:27.764125	27104.244750	26206.894500
13:53:27.932628	27112.436250	26197.798125
13:53:28.126169	27119.580000	26191.511625
13:53:28.290012	27126.104625	26185.844250
13:53:28.452859	27133.200750	26178.843375
13:53:28.627681	27140.773125	26170.413750
13:53:28.790503	27148.964625	26160.841125
13:53:28.951677	27158.251500	26148.744375
13:53:29.126940	27168.062250	26133.456750
13:53:29.292329	27176.253750	26118.312000
13:53:29.455634	27183.873750	26102.738625
13:53:29.615960	27190.398375	26087.689125
13:53:29.782840	27195.827625	26074.497000
13:53:29.951126	27200.733000	26060.876250
13:53:30.112326	27204.543000	26047.398375
13:53:30.287444	27208.353000	26033.634750
13:53:30.449493	27211.067625	26019.633000
13:53:30.629343	27213.258375	26005.536000
13:53:30.794145	27215.925375	25990.200750
13:53:30.983903	27219.735375	25973.579625
13:53:31.160574	27223.545375	25957.958625
13:53:31.337428	27227.355375	25943.052000
13:53:31.503333	27231.689250	25930.717125
13:53:31.662865	27236.023125	25918.668000
13:53:31.826304	27239.261625	25910.905125
13:53:31.987441	27241.976250	25905.904500
13:53:32.151080	27244.119375	25901.856375
13:53:32.317469	27245.738625	25901.808750
13:53:32.496302	27246.786375	25903.285125
13:53:32.675027	27248.405625	25904.618625
13:53:32.840885	27250.024875	25906.618875
13:53:33.005628	27251.644125	25908.762000
13:53:33.167492	27252.691875	25910.809875
13:53:33.343352	27253.739625	25912.429125
13:53:33.511184	27254.263500	25914.334125
13:53:33.687661	27254.787375	25916.477250
13:53:33.852652	27255.311250	25917.810750
13:53:34.018454	27255.835125	25918.477500
13:53:34.195809	27256.359000	25919.144250
13:53:34.356439	27256.882875	25919.477625
13:53:34.519421	27257.406750	25919.049000
13:53:34.681819	27257.406750	25918.525125
13:53:34.856598	27257.406750	25917.763125
13:53:35.023470	27257.406750	25917.191625
13:53:35.184827	27257.406750	25916.572500
13:53:35.349510	27257.406750	25915.096125
13:53:35.510912	27257.406750	25912.953000
13:53:35.701708	27257.406750	25910.095500
13:53:35.863485	27257.406750	25908.190500
13:53:36.022554	27257.406750	25905.999750
13:53:36.212637	27257.406750	25903.142250
13:53:36.387379	27257.406750	25900.380000
13:53:36.549163	27256.882875	25897.665375
13:53:36.709548	27256.882875	25894.950750
13:53:36.875313	27256.882875	25892.950500
13:53:37.049621	27256.882875	25892.093250
13:53:37.212023	27257.406750	25890.759750
13:53:37.372395	27257.930625	25888.711875
13:53:37.551479	27258.454500	25885.854375
13:53:37.713362	27259.026000	25885.330500
13:53:37.874613	27259.502250	25885.949625
13:53:38.035957	27259.502250	25887.997500
13:53:38.198773	27259.502250	25890.807375
13:53:38.360701	27259.502250	25893.569625
13:53:38.523967	27259.502250	25896.331875
13:53:38.687963	27258.978375	25899.760875
13:53:38.856097	27258.454500	25903.285125
13:53:39.018007	27257.930625	25905.999750
13:53:39.183681	27256.311375	25908.142875
13:53:39.350537	27255.263625	25910.190750
13:53:39.512310	27253.120500	25911.619500
13:53:39.674634	27251.501250	25913.667375
13:53:39.836415	27249.358125	25915.143750
13:53:40.003427	27246.643500	25916.429625
13:53:40.165648	27243.405000	25917.525000
13:53:40.345415	27240.166500	25917.191625
13:53:40.508687	27236.880375	25916.477250
13:53:40.676096	27233.118000	25915.858125
13:53:40.837378	27229.879500	25914.524625
13:53:41.001327	27226.641000	25913.095875
13:53:41.162993	27222.831000	25911.762375
13:53:41.344435	27219.592500	25910.381250
13:53:41.505859	27218.544750	25909.714500
13:53:41.668463	27218.544750	25908.333375
13:53:41.834870	27219.068625	25906.904625
13:53:41.999615	27221.211750	25906.285500
13:53:42.166391	27223.926375	25905.571125
13:53:42.332695	27227.736375	25904.904375
13:53:42.512037	27232.070250	25904.285250
13:53:42.689323	27236.975625	25903.618500
13:53:42.853700	27241.309500	25902.189750
13:53:43.030507	27245.119500	25899.999000
13:53:43.198280	27247.834125	25896.665250
13:53:43.363164	27250.548750	25891.759875
13:53:43.537416	27252.691875	25885.425750
13:53:43.713187	27254.311125	25879.139250
13:53:43.896535	27255.930375	25871.519250
13:53:44.073294	27256.978125	25864.470750
13:53:44.239592	27258.025875	25856.946000
13:53:44.401955	27259.073625	25852.040625
13:53:44.563759	27260.692875	25849.183125
13:53:44.725002	27262.312125	25849.897500
13:53:44.887441	27263.407500	25852.707375
13:53:45.049215	27264.407625	25856.136375
13:53:45.214441	27266.026875	25860.327375
13:53:45.376284	27267.646125	25864.518375
13:53:45.539072	27268.693875	25868.661750
13:53:45.701402	27269.741625	25873.567125
13:53:45.866177	27270.265500	25877.424750
13:53:46.029109	27270.789375	25877.091375
13:53:46.196838	27271.313250	25874.376750
13:53:46.362759	27271.837125	25870.138125
13:53:46.524474	27271.265625	25864.613625
13:53:46.686694	27270.741750	25856.898375
13:53:46.850525	27270.217875	25847.659125
13:53:47.012845	27269.217750	25838.705625
13:53:47.187366	27268.170000	25828.847250
13:53:47.348034	27266.550750	25819.084125
13:53:47.511313	27264.407625	25809.463875
13:53:47.674995	27261.645375	25798.605375
13:53:47.837436	27258.454500	25786.842000
13:53:48.001124	27254.644500	25776.031125
13:53:48.180458	27250.786875	25765.506000
13:53:48.343649	27246.500625	25755.838125
13:53:48.506059	27241.595250	25746.741750
13:53:48.682777	27236.118375	25737.645375
13:53:48.845632	27230.689125	25729.120500
13:53:49.037291	27225.307500	25719.928875
13:53:49.201002	27218.782875	25709.689500
13:53:49.381047	27211.162875	25697.735625
13:53:49.555058	27203.542875	25684.067250
13:53:49.717547	27196.446750	25671.970500
13:53:49.896306	27189.922125	25659.683250
13:53:50.056526	27184.492875	25646.681625
13:53:50.234922	27180.159000	25636.442250
13:53:50.396226	27176.920500	25627.393500
13:53:50.560521	27173.110500	25617.582750
13:53:50.724379	27170.395875	25609.962750
13:53:50.885135	27168.776625	25604.962125
13:53:51.060000	27167.157375	25600.723500
13:53:51.234245	27166.633500	25600.914000
13:53:51.395602	27166.681125	25602.199875
13:53:51.556328	27167.157375	25603.628625
13:53:51.718661	27168.205125	25607.057625
13:53:51.886557	27169.824375	25611.963000
13:53:52.046817	27171.443625	25616.201625
13:53:52.237544	27173.062875	25621.154625
13:53:52.414388	27176.301375	25626.679125
13:53:52.581186	27179.539875	25632.822750
13:53:52.745403	27182.778375	25637.728125
13:53:52.907434	27183.826125	25638.061500
13:53:53.072947	27184.350000	25637.728125
13:53:53.248118	27183.302250	25634.870625
13:53:53.410207	27181.159125	25630.774875
13:53:53.573530	27178.396875	25625.107500
13:53:53.742759	27175.206000	25617.535125
13:53:53.905552	27171.396000	25609.153125
13:53:54.068804	27167.062125	25600.152000
13:53:54.234662	27162.728250	25589.388750
13:53:54.396895	27157.822875	25577.577750
13:53:54.557863	27152.393625	25564.861875
13:53:54.725656	27145.869000	25553.765250
13:53:54.889346	27138.772875	25542.144750
13:53:55.050683	27131.152875	25532.191125
13:53:55.228451	27124.009125	25523.761500
13:53:55.393844	27116.436750	25516.808250
13:53:55.555083	27108.197625	25509.902625
13:53:55.719487	27099.529875	25503.568500
13:53:55.900266	27090.243000	25497.996375
13:53:56.065293	27080.432250	25492.519500
13:53:56.257564	27069.526125	25487.423625
13:53:56.436653	27059.143875	25483.375500
13:53:56.616370	27048.761625	25478.517750
13:53:56.781220	27037.855500	25473.707625
13:53:56.942402	27025.901625	25467.373500
13:53:57.117715	27014.519250	25460.325000
13:53:57.280124	27003.613125	25453.514625
13:53:57.454776	26994.945375	25448.561625
13:53:57.631091	26986.753875	25442.846625
13:53:57.808891	26979.086250	25436.750625
13:53:57.967583	26970.942375	25430.368875
13:53:58.134296	26963.322375	25423.558500
13:53:58.317264	26956.226250	25416.605250
13:53:58.491602	26948.606250	25408.794750
13:53:58.655489	26940.986250	25400.508000
13:53:58.830297	26932.794750	25391.268750
13:53:58.998565	26926.270125	25384.506000
13:53:59.177844	26920.269375	25378.219500
13:53:59.339689	26917.030875	25374.695250
13:53:59.516014	26915.983125	25373.266500
13:53:59.689227	26915.983125	25372.980750
13:53:59.851633	26917.030875	25372.980750
13:54:00.013409	26918.078625	25373.314125
13:54:00.179178	26919.697875	25373.647500
13:54:00.342504	26920.745625	25373.647500
13:54:00.516352	26921.269500	25373.647500
13:54:00.692596	26921.793375	25373.266500
13:54:00.854347	26921.793375	25372.980750
13:54:01.033631	26922.317250	25372.695000
13:54:01.196003	26921.269500	25371.218625
13:54:01.376334	26919.126375	25369.170750
13:54:01.539119	26916.411750	25366.932375
13:54:01.701497	26913.697125	25364.979750
13:54:01.874166	26910.982500	25362.789000
13:54:02.039452	26907.744000	25360.169625
13:54:02.201786	26903.934000	25357.312125
13:54:02.363607	26899.028625	25353.930750
13:54:02.528868	26893.599375	25350.406500
13:54:02.694234	26888.170125	25346.977500
13:54:02.882992	26882.740875	25342.596000
13:54:03.047153	26877.311625	25339.309875
13:54:03.224529	26870.215500	25335.738000
13:54:03.401819	26860.928625	25331.642250
13:54:03.582070	26850.546375	25328.165625
13:54:03.745396	26840.735625	25325.355750
13:54:03.922223	26830.353375	25323.212625
13:54:04.097995	26819.971125	25321.117125
13:54:04.273736	26807.969625	25319.021625
13:54:04.437914	26795.063250	25316.973750
13:54:04.598717	26783.157000	25314.783000
13:54:04.775813	26771.727000	25312.020750
13:54:04.956532	26759.677875	25309.306125
13:54:05.129743	26747.152500	25305.019875
13:54:05.295105	26734.150875	25299.638250
13:54:05.458682	26721.673125	25293.304125
13:54:05.625748	26710.290750	25287.827250
13:54:05.789000	26699.908500	25280.778750
13:54:05.951681	26690.145375	25274.492250
13:54:06.113465	26681.430000	25268.205750
13:54:06.274918	26672.714625	25261.347750
13:54:06.454158	26663.999250	25254.346875
13:54:06.630457	26656.379250	25247.965125
13:54:06.790780	26651.473875	25244.440875
13:54:06.953094	26647.663875	25241.107125
13:54:07.116751	26646.044625	25239.678375
13:54:07.301742	26644.996875	25239.345000
13:54:07.468039	26644.996875	25239.345000
13:54:07.648121	26644.996875	25239.345000
13:54:07.829124	26645.520750	25239.059250
13:54:07.990505	26646.044625	25238.678250
13:54:08.152819	26646.568500	25238.964000
13:54:08.328075	26647.616250	25239.726000
13:54:08.491372	26648.664000	25240.345125
13:54:08.657076	26649.187875	25240.964250
13:54:08.831432	26649.711750	25241.773875
13:54:08.991200	26650.759500	25242.393000
13:54:09.166597	26651.807250	25243.059750
13:54:09.341885	26652.855000	25243.774125
13:54:09.521267	26652.331125	25244.012250
13:54:09.695973	26651.283375	25243.583625
13:54:09.861795	26649.664125	25243.012125
13:54:10.026178	26648.616375	25242.345375
13:54:10.188823	26648.092500	25241.726250
13:54:10.365185	26646.473250	25239.535500
13:54:10.540562	26644.854000	25237.440000
13:54:10.708221	26641.615500	25234.725375
13:54:10.882644	26638.377000	25231.867875
13:54:11.050418	26634.043125	25228.534125
13:54:11.215233	26629.090125	25224.247875
13:54:11.387963	26623.708500	25220.009250
13:54:11.560817	26618.803125	25215.818250
13:54:11.725670	26613.326250	25211.674875
13:54:11.900408	26607.373125	25206.007500
13:54:12.076378	26600.848500	25200.435375
13:54:12.255116	26593.752375	25195.768125
13:54:12.416425	26586.132375	25192.243875
13:54:12.578165	26578.512375	25188.100500
13:54:12.744810	26573.607000	25185.290625
13:54:12.907641	26571.987750	25183.242750
13:54:13.073043	26570.940000	25181.814000
13:54:13.236916	26571.987750	25180.480500
13:54:13.413628	26574.130875	25180.099500
13:54:13.581708	26576.845500	25180.099500
13:54:13.743702	26579.560125	25179.813750
13:54:13.907931	26582.798625	25179.051750
13:54:14.082911	26586.608625	25178.289750
13:54:14.243689	26590.418625	25178.099250
13:54:14.402935	26594.228625	25178.099250
13:54:14.564711	26598.562500	25178.385000
13:54:14.726079	26601.801000	25179.194625
13:54:14.889912	26605.039500	25179.432750
13:54:15.053182	26607.801750	25179.051750
13:54:15.228496	26609.897250	25178.385000
13:54:15.390321	26612.659500	25177.718250
13:54:15.551659	26614.755000	25174.908375
13:54:15.726928	26616.898125	25171.431750
13:54:15.889164	26619.088875	25168.050375
13:54:16.065135	26621.184375	25164.430875
13:54:16.227361	26622.803625	25161.097125
13:54:16.393636	26624.946750	25157.668125
13:54:16.558911	26627.137500	25154.096250
13:54:16.734270	26629.804500	25149.190875
13:54:16.909016	26632.519125	25143.666375
13:54:17.073896	26635.233750	25137.475125
13:54:17.238100	26637.948375	25131.141000
13:54:17.400283	26640.663000	25124.140125
13:54:17.561407	26643.377625	25116.424875
13:54:17.732210	26645.520750	25109.519250
13:54:17.922977	26647.663875	25102.470750
13:54:18.085413	26650.378500	25094.279250
13:54:18.250652	26653.093125	25084.563750
13:54:18.425045	26654.712375	25072.086000
13:54:18.615284	26656.331625	25060.894125
13:54:18.777417	26657.379375	25049.368875
13:54:18.956924	26657.379375	25038.653250
13:54:19.131140	26656.331625	25025.699250
13:54:19.307068	26654.188500	25013.602500
13:54:19.468785	26652.045375	25000.886625
13:54:19.634717	26649.330750	24988.885125
13:54:19.814457	26646.616125	24979.122000
13:54:19.982266	26644.473000	24971.454375
13:54:20.145174	26642.329875	24965.167875
13:54:20.323856	26639.091375	24958.214625
13:54:20.490108	26635.281375	24949.927875
13:54:20.654971	26631.471375	24941.498250
13:54:20.817200	26627.137500	24934.449750
13:54:20.983167	26622.803625	24927.544125
13:54:21.160375	26617.898250	24919.828875
13:54:21.334634	26612.469000	24912.018375
13:54:21.514609	26606.420625	24903.779250
13:54:21.675345	26599.896000	24894.730500
13:54:21.849577	26593.419000	24885.538875
13:54:22.027432	26586.322875	24877.061625
13:54:22.193744	26578.131375	24868.155750
13:54:22.367484	26569.416000	24859.011750
13:54:22.529765	26560.700625	24850.010625
13:54:22.693161	26552.509125	24841.581000
13:54:22.875396	26543.793750	24833.913375
13:54:23.037605	26535.030750	24826.293375
13:54:23.205604	26526.363000	24819.292500
13:54:23.372440	26517.076125	24813.101250
13:54:23.540249	26507.789250	24806.767125
13:54:23.736736	26499.073875	24801.195000
13:54:23.899757	26490.358500	24796.289625
13:54:24.059061	26481.024000	24791.384250
13:54:24.223979	26471.260875	24787.336125
13:54:24.404706	26460.831000	24783.764250
13:54:24.580039	26449.401000	24780.954375
13:54:24.743332	26436.494625	24778.954125
13:54:24.911650	26423.540625	24777.525375
13:54:25.089472	26409.443625	24776.144250
13:54:25.269209	26394.775125	24775.477500
13:54:25.438001	26380.821000	24775.144125
13:54:25.602815	26367.771750	24774.763125
13:54:25.768681	26355.294000	24774.477375
13:54:25.934441	26342.340000	24774.477375
13:54:26.111265	26328.243000	24774.477375
13:54:26.275619	26313.098250	24774.810750
13:54:26.436916	26296.381875	24775.525125
13:54:26.597080	26279.998875	24776.191875
13:54:26.762642	26263.996875	24776.811000
13:54:26.928205	26248.137750	24778.144500
13:54:27.103172	26231.992875	24781.002000
13:54:27.283465	26215.324125	24783.002250
13:54:27.446147	26200.227000	24786.574125
13:54:27.611660	26185.129875	24790.717500
13:54:27.787313	26170.556625	24795.670500
13:54:27.953189	26155.983375	24801.147375
13:54:28.115449	26142.029250	24808.053000
13:54:28.277657	26127.694125	24815.863500
13:54:28.439631	26115.264000	24822.626250
13:54:28.601896	26103.881625	24830.389125
13:54:28.766071	26091.356250	24838.675875
13:54:28.929112	26079.926250	24846.438750
13:54:29.089955	26070.210750	24852.677625
13:54:29.264806	26065.876875	24852.582375
13:54:29.428605	26065.876875	24849.296250
13:54:29.589567	26068.020000	24844.343250
13:54:29.756256	26070.734625	24839.533125
13:54:29.930588	26075.640000	24833.056125
13:54:30.094939	26081.069250	24826.341000
13:54:30.287014	26087.070000	24818.482875
13:54:30.455523	26095.261500	24811.005750
13:54:30.628105	26104.548375	24802.385625
13:54:30.808503	26115.502125	24793.432125
13:54:30.970312	26126.884500	24785.764500
13:54:31.133601	26138.219250	24779.620875
13:54:31.299962	26148.030000	24775.429875
13:54:31.467102	26158.459875	24771.143625
13:54:31.630645	26170.318500	24767.619375
13:54:31.793293	26182.701000	24763.476000
13:54:31.955606	26195.464500	24760.047000
13:54:32.119499	26208.418500	24757.237125
13:54:32.297193	26221.944000	24753.712875
13:54:32.475153	26236.612500	24749.474250
13:54:32.666956	26251.328625	24744.664125
13:54:32.832254	26265.044625	24739.139625
13:54:32.996616	26279.046375	24732.234000
13:54:33.176361	26293.714875	24723.709125
13:54:33.353610	26307.716625	24714.755625
13:54:33.517437	26320.956375	24704.944875
13:54:33.679289	26334.910500	24693.514875
13:54:33.841643	26347.435875	24683.323125
13:54:34.003517	26359.866000	24672.845625
13:54:34.194746	26372.915250	24661.701375
13:54:34.375103	26386.488375	24650.509500
13:54:34.535416	26400.490125	24640.936875
13:54:34.698217	26414.444250	24632.507250
13:54:34.862648	26428.446000	24624.172875
13:54:35.025501	26441.876250	24617.791125
13:54:35.187194	26454.830250	24612.266625
13:54:35.350418	26465.641125	24608.075625
13:54:35.518202	26472.737250	24605.980125
13:54:35.694100	26478.738000	24603.789375
13:54:35.857713	26483.071875	24603.503625
13:54:36.032258	26485.215000	24603.932250
13:54:36.210123	26486.834250	24604.551375
13:54:36.373410	26487.882000	24605.170500
13:54:36.551696	26487.882000	24607.218375
13:54:36.728503	26487.882000	24607.599375
13:54:36.889860	26488.929750	24607.599375
13:54:37.052606	26489.977500	24607.885125
13:54:37.228873	26489.453625	24610.218750
13:54:37.406252	26488.929750	24612.838125
13:54:37.586597	26487.310500	24616.933875
13:54:37.760348	26485.167375	24621.982125
13:54:37.924229	26483.548125	24625.315875
13:54:38.084545	26481.928875	24628.744875
13:54:38.259748	26480.881125	24629.364000
13:54:38.423977	26480.881125	24628.125750
13:54:38.599411	26481.928875	24625.935000
13:54:38.760550	26484.119625	24621.791625
13:54:38.923946	26486.215125	24617.648250
13:54:39.087329	26488.405875	24613.409625
13:54:39.251067	26490.501375	24609.980625
13:54:39.425838	26493.216000	24605.694375
13:54:39.603771	26495.930625	24602.217750
13:54:39.777238	26496.454500	24602.455875
13:54:39.939344	26495.883000	24603.741750
13:54:40.103134	26494.311375	24607.170750
13:54:40.270861	26492.692125	24611.314125
13:54:40.433271	26490.549000	24616.219500
13:54:40.598089	26488.405875	24621.029625
13:54:40.776841	26486.786625	24625.220625
13:54:40.953139	26485.119750	24628.697250
13:54:41.131561	26484.072000	24631.507125
13:54:41.307746	26483.071875	24634.317000
13:54:41.472038	26482.500375	24634.936125
13:54:41.651912	26482.071750	24633.507375
13:54:41.826715	26483.071875	24629.983125
13:54:41.986614	26484.119625	24625.887375
13:54:42.150039	26486.262750	24621.124875
13:54:42.325128	26488.977375	24614.743125
13:54:42.487436	26492.787375	24608.551875
13:54:42.663909	26496.597375	24602.074875
13:54:42.830391	26502.026625	24595.264500
13:54:43.005904	26508.027375	24588.263625
13:54:43.179719	26514.552000	24581.929500
13:54:43.346120	26521.076625	24577.881375
13:54:43.508871	26527.077375	24575.738250
13:54:43.674650	26533.602000	24572.976000
13:54:43.854409	26540.698125	24570.261375
13:54:44.017213	26547.794250	24567.451500
13:54:44.185090	26555.985750	24563.974875
13:54:44.347652	26563.605750	24561.831750
13:54:44.522206	26570.130375	24560.403000
13:54:44.683477	26575.559625	24560.545875
13:54:44.860802	26578.274250	24561.831750
13:54:45.025169	26578.798125	24565.356000
13:54:45.216450	26578.798125	24569.594625
13:54:45.382806	26577.750375	24574.404750
13:54:45.550610	26575.607250	24579.214875
13:54:45.727557	26572.892625	24585.501375
13:54:45.904256	26569.654125	24594.121500
13:54:46.068977	26566.415625	24604.408500
13:54:46.234414	26563.701000	24614.981250
13:54:46.397805	26560.986375	24626.268375
13:54:46.562415	26558.843250	24636.412500
13:54:46.729201	26557.224000	24647.175750
13:54:46.906510	26555.604750	24658.177125
13:54:47.073811	26554.557000	24669.464250
13:54:47.234071	26554.033125	24680.894250
13:54:47.402499	26553.509250	24691.609875
13:54:47.593791	26554.033125	24702.182625
13:54:47.760491	26555.080875	24711.755250
13:54:47.924839	26556.700125	24721.089750
13:54:48.086746	26558.367000	24730.805250
13:54:48.247381	26560.462500	24739.806375
13:54:48.422977	26563.177125	24748.998000
13:54:48.584686	26566.463250	24758.713500
13:54:48.747445	26570.749500	24770.048250
13:54:48.941907	26576.178750	24781.621125
13:54:49.104989	26582.703375	24793.813125
13:54:49.270803	26589.799500	24806.005125
13:54:49.432141	26597.419500	24818.149500
13:54:49.613889	26606.134875	24829.436625
13:54:49.775710	26615.421750	24840.057000
13:54:49.936926	26625.280125	24849.677250
13:54:50.103335	26633.424000	24857.249625
13:54:50.264127	26642.139375	24864.917250
13:54:50.425967	26651.426250	24871.203750
13:54:50.600713	26661.808500	24878.395125
13:54:50.763012	26673.810000	24885.157875
13:54:50.928333	26686.716375	24891.396750
13:54:51.103179	26700.289500	24897.826125
13:54:51.265439	26713.291125	24903.303000
13:54:51.426404	26727.007125	24907.541625
13:54:51.601190	26741.008875	24912.399375
13:54:51.765958	26754.296250	24917.257125
13:54:51.926724	26768.202750	24922.114875
13:54:52.087525	26781.966375	24927.734625
13:54:52.266059	26796.587250	24933.306750
13:54:52.440802	26810.636625	24938.831250
13:54:52.608807	26824.686000	24945.022500
13:54:52.784589	26838.735375	24951.404250
13:54:52.947044	26853.213375	24959.024250
13:54:53.122229	26867.834250	24966.882375
13:54:53.296834	26882.502750	24975.216750
13:54:53.470674	26896.552125	24983.646375
13:54:53.645434	26910.649125	24991.218750
13:54:53.812274	26924.222250	24998.743500
13:54:53.989229	26938.843125	25007.220750
13:54:54.152857	26952.844875	25014.888375
13:54:54.317078	26966.846625	25021.746375
13:54:54.478934	26980.991250	25029.509250
13:54:54.685915	26995.564500	25036.510125
13:54:54.852035	27010.233000	25042.653750
13:54:55.014860	27026.663625	25048.273500
13:54:55.176646	27042.808500	25053.893250
13:54:55.358442	27059.382000	25058.655750
13:54:55.532844	27075.098250	25063.704000
13:54:55.698469	27092.767125	25068.418875
13:54:55.860812	27107.435625	25071.847875
13:54:56.023636	27120.342000	25074.657750
13:54:56.183908	27132.153000	25077.467625
13:54:56.345339	27144.583125	25080.944250
13:54:56.527709	27157.108500	25084.278000
13:54:56.689538	27170.110125	25087.802250
13:54:56.857310	27184.064250	25092.040875
13:54:57.022417	27198.161250	25096.851000
13:54:57.187168	27213.258375	25102.470750
13:54:57.353955	27228.355500	25107.995250
13:54:57.515238	27243.881250	25113.615000
13:54:57.693676	27258.978375	25119.234750
13:54:57.867868	27273.599250	25124.854500
13:54:58.031863	27287.601000	25129.569375
13:54:58.196484	27301.555125	25134.522375
13:54:58.358866	27314.461500	25139.284875
13:54:58.537555	27325.320000	25142.761500
13:54:58.702880	27336.797625	25146.285750
13:54:58.869112	27347.608500	25148.952750
13:54:59.051946	27358.514625	25151.715000
13:54:59.216219	27371.278125	25153.905750
13:54:59.394075	27385.279875	25155.953625
13:54:59.569287	27399.519750	25157.430000
13:54:59.745336	27415.712250	25158.096750
13:54:59.920494	27432.047625	25158.382500
13:55:00.085916	27449.430750	25158.382500
13:55:00.251587	27466.385250	25158.382500
13:55:00.414392	27482.196750	25158.382500
13:55:00.589215	27498.770250	25158.382500
13:55:00.765492	27514.962750	25158.382500
13:55:00.928763	27530.298000	25158.382500
13:55:01.091697	27545.728500	25158.668250
13:55:01.254111	27560.158875	25159.382625
13:55:01.418976	27574.636875	25160.001750
13:55:01.581056	27589.067250	25160.716125
13:55:01.755031	27603.688125	25161.478125
13:55:01.932587	27618.356625	25162.811625
13:55:02.106474	27633.739500	25164.288000
13:55:02.283288	27650.455875	25165.573875
13:55:02.457938	27665.886375	25167.097875
13:55:02.620355	27680.935875	25168.240875
13:55:02.784804	27695.318625	25169.669625
13:55:02.952060	27709.891875	25170.288750
13:55:03.114377	27723.274500	25171.050750
13:55:03.294224	27736.228500	25171.336500
13:55:03.470589	27749.277750	25170.955500
13:55:03.645911	27763.374750	25170.241125
13:55:03.808224	27777.281250	25169.002875
13:55:03.969896	27792.235500	25167.574125
13:55:04.130290	27807.380250	25165.431000
13:55:04.308282	27823.620375	25163.430750
13:55:04.471030	27838.955625	25161.287625
13:55:04.632790	27855.338625	25159.144500
13:55:04.796419	27871.769250	25157.096625
13:55:04.960967	27887.676000	25155.763125
13:55:05.125268	27902.630250	25154.953500
13:55:05.299003	27917.727375	25154.239125
13:55:05.463791	27932.205375	25154.048625
13:55:05.627729	27946.207125	25154.382000
13:55:05.803481	27960.780375	25155.096375
13:55:05.966721	27974.782125	25156.382250
13:55:06.143025	27989.403000	25158.573000
13:55:06.305320	28004.738250	25160.620875
13:55:06.484848	28021.407000	25162.764000
13:55:06.662053	28039.361625	25165.478625
13:55:06.827542	28056.649500	25168.193250
13:55:06.992133	28074.461250	25171.003125
13:55:07.166877	28092.415875	25173.860625
13:55:07.357746	28110.227625	25176.003750
13:55:07.535488	28127.706000	25177.908750
13:55:07.699767	28145.803500	25180.051875
13:55:07.875184	28164.758250	25181.528250
13:55:08.041352	28183.522500	25182.052125
13:55:08.206714	28201.810500	25183.480875
13:55:08.370783	28220.241375	25184.100000
13:55:08.534356	28237.767375	25184.814375
13:55:08.698268	28254.769500	25186.147875
13:55:08.865137	28271.819250	25188.291000
13:55:09.027038	28287.964125	25190.338875
13:55:09.193670	28304.442375	25193.148750
13:55:09.357151	28319.825250	25196.577750
13:55:09.519256	28334.684250	25200.197250
13:55:09.696517	28349.829000	25204.293000
13:55:09.871907	28364.211750	25208.579250
13:55:10.046619	28379.356500	25213.437000
13:55:10.220936	28394.263125	25219.723500
13:55:10.385259	28410.693750	25226.533875
13:55:10.551485	28427.934000	25234.963500
13:55:10.715314	28444.698000	25242.678750
13:55:10.878692	28461.509625	25251.108375
13:55:11.053070	28477.654500	25258.776000
13:55:11.221477	28493.085000	25265.586375
13:55:11.385148	28509.372750	25273.349250
13:55:11.548498	28526.232000	25280.921625
13:55:11.724187	28543.281750	25287.970125
13:55:11.887649	28560.093375	25294.875750
13:55:12.062292	28576.666875	25301.305125
13:55:12.225604	28591.192500	25306.782000
13:55:12.389359	28606.146750	25313.116125
13:55:12.556682	28619.053125	25317.831000
13:55:12.720494	28631.340375	25322.784000
13:55:12.885298	28643.770500	25328.213250
13:55:13.052119	28655.248125	25333.880625
13:55:13.216823	28666.630500	25339.405125
13:55:13.383795	28677.536625	25344.310500
13:55:13.557312	28688.442750	25349.358750
13:55:13.721813	28699.348875	25354.692750
13:55:13.887139	28711.255125	25361.074500
13:55:14.061935	28724.209125	25368.075375
13:55:14.241174	28737.353625	25374.981000
13:55:14.402970	28750.260000	25381.839000
13:55:14.564299	28763.166375	25388.220750
13:55:14.732081	28775.644125	25393.697625
13:55:14.894920	28788.026625	25399.317375
13:55:15.056573	28800.456750	25405.603875
13:55:15.217910	28811.315250	25410.509250
13:55:15.381713	28822.792875	25415.986125
13:55:15.543644	28833.651375	25420.939125
13:55:15.703589	28843.938375	25425.654000
13:55:15.869212	28853.749125	25429.940250
13:55:16.037636	28863.559875	25433.416875
13:55:16.204387	28873.942125	25436.893500
13:55:16.369103	28884.324375	25440.322500
13:55:16.559425	28894.135125	25443.227625
13:55:16.721671	28902.850500	25445.180250
13:55:16.899057	28912.137375	25447.942500
13:55:17.063461	28919.757375	25450.085625
13:55:17.226210	28925.186625	25451.419125
13:55:17.388343	28927.901250	25452.847875
13:55:17.554923	28925.186625	25453.895625
13:55:17.743065	28920.281250	25453.895625
13:55:17.903919	28914.852000	25453.419375
13:55:18.084688	28906.660500	25452.181125
13:55:18.264120	28897.373625	25449.942750
13:55:18.441880	28886.991375	25446.609000
13:55:18.606578	28875.561375	25442.465625
13:55:18.764897	28862.797875	25437.465000
13:55:18.940212	28848.748500	25430.511750
13:55:19.106042	28834.080000	25422.939375
13:55:19.268321	28818.125625	25414.509750
13:55:19.442728	28803.028500	25405.984875
13:55:19.617760	28788.360000	25397.698125
13:55:19.785664	28773.834375	25389.459000
13:55:19.945531	28759.975500	25381.648500
13:55:20.111274	28745.926125	25374.838125
13:55:20.273577	28732.067250	25367.837250
13:55:20.440899	28718.065500	25362.312750
13:55:20.631678	28703.349375	25355.835750
13:55:20.797859	28688.061750	25350.454125
13:55:20.960286	28672.583625	25344.834375
13:55:21.124643	28658.629500	25339.976625
13:55:21.299016	28645.104000	25334.976000
13:55:21.481868	28632.054750	25329.642000
13:55:21.647193	28618.862625	25323.974625
13:55:21.824867	28604.289375	25317.069000
13:55:21.986750	28590.144750	25309.401375
13:55:22.196257	28575.142875	25301.019375
13:55:22.362162	28562.331750	25292.589750
13:55:22.536496	28548.758625	25283.398125
13:55:22.697844	28536.328500	25273.777875
13:55:22.860632	28524.422250	25264.633875
13:55:23.026445	28514.087625	25257.013875
13:55:23.192186	28504.800750	25250.060625
13:55:23.366506	28498.800000	25246.441125
13:55:23.528325	28496.085375	25245.202875
13:55:23.693648	28493.942250	25245.202875
13:55:23.868435	28492.323000	25245.917250
13:55:24.032954	28491.275250	25246.488750
13:55:24.207857	28490.751375	25247.917500
13:55:24.373316	28491.275250	25249.965375
13:55:24.539597	28492.894500	25252.013250
13:55:24.706796	28494.513750	25254.156375
13:55:24.869693	28496.133000	25255.489875
13:55:25.046494	28498.847625	25256.871000
13:55:25.207068	28501.562250	25259.109375
13:55:25.368000	28504.324500	25260.395250
13:55:25.534984	28507.515375	25262.490750
13:55:25.709225	28511.325375	25264.776750
13:55:25.871584	28515.135375	25266.634125
13:55:26.047210	28518.373875	25268.824875
13:55:26.209142	28520.517000	25270.872750
13:55:26.369962	28521.564750	25272.301500
13:55:26.547299	28521.040875	25274.397000
13:55:26.708826	28519.421625	25276.492500
13:55:26.874367	28516.707000	25278.492750
13:55:27.040714	28512.897000	25280.588250
13:55:27.203978	28508.563125	25282.683750
13:55:27.362734	28503.657750	25284.207750
13:55:27.524511	28498.752375	25285.446000
13:55:27.686991	28493.847000	25286.874750
13:55:27.853226	28488.941625	25287.493875
13:55:28.030980	28484.036250	25287.874875
13:55:28.192444	28479.130875	25287.446250
13:55:28.370143	28472.034750	25286.779500
13:55:28.536928	28464.414750	25286.255625
13:55:28.698364	28455.699375	25284.779250
13:55:28.860665	28446.984000	25283.445750
13:55:29.050332	28439.364000	25281.207375
13:55:29.213665	28431.744000	25279.302375
13:55:29.380490	28424.124000	25276.492500
13:55:29.546310	28416.504000	25273.777875
13:55:29.724735	28407.741000	25270.253625
13:55:29.889504	28398.501750	25266.824625
13:55:30.063714	28388.119500	25262.538375
13:55:30.243553	28377.213375	25258.395000
13:55:30.406904	28365.783375	25254.251625
13:55:30.568061	28353.400875	25249.298625
13:55:30.731589	28341.970875	25244.536125
13:55:30.893133	28330.540875	25239.630750
13:55:31.062148	28320.253875	25235.535000
13:55:31.225966	28310.443125	25231.296375
13:55:31.393375	28299.537000	25226.438625
13:55:31.554071	28287.678375	25220.723625
13:55:31.722388	28275.819750	25215.342000
13:55:31.898413	28263.865875	25210.246125
13:55:32.061014	28250.864250	25204.007250
13:55:32.227635	28238.386500	25197.863625
13:55:32.390261	28225.908750	25190.148375
13:55:32.568066	28213.431000	25183.242750
13:55:32.743322	28201.953375	25176.051375
13:55:32.908048	28189.951875	25168.574250
13:55:33.069996	28178.140875	25161.525750
13:55:33.233878	28167.377625	25154.715375
13:55:33.398615	28156.947750	25147.714500
13:55:33.560473	28147.184625	25141.475625
13:55:33.755261	28137.326250	25135.046250
13:55:33.919091	28126.944000	25128.235875
13:55:34.081937	28115.514000	25120.520625
13:55:34.245691	28103.560125	25111.519500
13:55:34.408357	28091.653875	25102.327875
13:55:34.615202	28079.271375	25093.183875
13:55:34.794496	28067.269875	25084.897125
13:55:34.955760	28055.601750	25076.419875
13:55:35.116185	28043.790750	25068.133125
13:55:35.279895	28031.932125	25059.084375
13:55:35.440290	28020.025875	25051.226250
13:55:35.602016	28008.595875	25043.701500
13:55:35.766890	27996.642000	25035.986250
13:55:35.946133	27984.735750	25029.033000
13:55:36.126464	27972.686625	25021.270125
13:55:36.289845	27959.780250	25013.745375
13:55:36.471511	27947.302500	25006.077750
13:55:36.634990	27935.443875	24999.076875
13:55:36.799786	27923.537625	24992.171250
13:55:36.961138	27912.107625	24985.837125
13:55:37.123007	27902.296875	24980.931750
13:55:37.298142	27893.629125	24975.978750
13:55:37.488060	27886.009125	24971.883000
13:55:37.652556	27878.389125	24967.787250
13:55:37.846624	27869.673750	24962.739000
13:55:38.011580	27860.386875	24957.405000
13:55:38.188404	27849.957000	24951.690000
13:55:38.367494	27839.098500	24946.260750
13:55:38.529974	27828.287625	24939.831375
13:55:38.691264	27816.381375	24933.640125
13:55:38.855065	27804.475125	24928.020375
13:55:39.019425	27793.092750	24922.543500
13:55:39.196712	27781.615125	24916.923750
13:55:39.359057	27770.185125	24912.018375
13:55:39.519844	27759.898125	24907.922625
13:55:39.696403	27749.515875	24902.779125
13:55:39.862058	27739.705125	24899.540625
13:55:40.036721	27729.322875	24895.825875
13:55:40.202496	27718.940625	24892.635000
13:55:40.379862	27708.558375	24889.777500
13:55:40.555597	27697.033125	24886.967625
13:55:40.719311	27685.079250	24884.253000
13:55:40.884679	27672.601500	24882.205125
13:55:41.049035	27660.695250	24880.062000
13:55:41.210311	27648.789000	24877.966500
13:55:41.388640	27637.406625	24876.633000
13:55:41.570348	27625.929000	24876.013875
13:55:41.733747	27614.070375	24875.585250
13:55:41.900642	27601.640250	24875.585250
13:55:42.078417	27589.067250	24875.585250
13:55:42.241584	27576.637125	24875.585250
13:55:42.403373	27563.683125	24875.585250
13:55:42.576226	27550.681500	24875.585250
13:55:42.736502	27538.251375	24875.585250
13:55:42.904906	27525.249750	24875.585250
13:55:43.097937	27512.152875	24875.585250
13:55:43.276304	27499.056000	24875.251875
13:55:43.453283	27485.006625	24874.918500
13:55:43.645066	27470.909625	24874.918500
13:55:43.808332	27456.717375	24874.918500
13:55:43.973763	27441.191625	24874.918500
13:55:44.149622	27426.094500	24874.918500
13:55:44.330826	27410.902125	24875.251875
13:55:44.507153	27396.948000	24876.061500
13:55:44.670930	27383.422500	24876.585375
13:55:44.845754	27370.897125	24877.347375
13:55:45.020611	27358.371750	24877.966500
13:55:45.196431	27345.846375	24880.252500
13:55:45.361201	27333.940125	24882.681375
13:55:45.539987	27321.938625	24885.491250
13:55:45.699341	27310.080000	24889.063125
13:55:45.867647	27297.649875	24893.111250
13:55:46.028897	27285.457875	24897.492750
13:55:46.195202	27271.980000	24902.969625
13:55:46.360449	27258.549750	24908.541750
13:55:46.523845	27244.548000	24914.780625
13:55:46.686690	27230.641500	24921.781500
13:55:46.849375	27217.687500	24927.353625
13:55:47.027941	27204.638250	24933.592500
13:55:47.190006	27192.255750	24939.212250
13:55:47.351363	27180.397125	24944.022375
13:55:47.511694	27169.538625	24948.975375
13:55:47.677502	27158.727750	24953.690250
13:55:47.841346	27147.821625	24958.024125
13:55:48.003313	27137.058375	24963.501000
13:55:48.168820	27126.152250	24969.835125
13:55:48.343705	27114.722250	24976.169250
13:55:48.518371	27103.244625	24982.551000
13:55:48.679864	27091.814625	24988.647000
13:55:48.870220	27081.432375	24994.362000
13:55:49.063892	27071.621625	24999.886500
13:55:49.243190	27062.334750	25004.744250
13:55:49.426061	27053.047875	25010.221125
13:55:49.600882	27044.332500	25015.983750
13:55:49.766433	27036.141000	25021.413000
13:55:49.927444	27027.949500	25026.937500
13:55:50.089355	27018.662625	25033.890750
13:55:50.256189	27010.471125	25040.177250
13:55:50.420531	27003.375000	25045.797000
13:55:50.611291	26995.755000	25051.464375
13:55:50.778331	26988.135000	25057.655625
13:55:50.955048	26979.943500	25064.656500
13:55:51.129250	26971.228125	25072.371750
13:55:51.292588	26963.036625	25079.944125
13:55:51.455329	26954.845125	25088.469000
13:55:51.618612	26946.653625	25095.946125
13:55:51.792526	26937.938250	25104.566250
13:55:51.968593	26929.746750	25112.805375
13:55:52.142105	26921.555250	25120.615875
13:55:52.303900	26913.363750	25128.759750
13:55:52.470628	26905.743750	25137.189375
13:55:52.632686	26898.123750	25144.095000
13:55:52.798574	26890.503750	25151.810250
13:55:52.962073	26882.883750	25159.430250
13:55:53.126439	26875.263750	25167.859875
13:55:53.303747	26867.072250	25176.289500
13:55:53.467082	26858.880750	25183.909500
13:55:53.630235	26851.784625	25190.196000
13:55:53.796646	26844.164625	25197.149250
13:55:53.960458	26837.068500	25203.435750
13:55:54.139710	26829.972375	25209.007875
13:55:54.305061	26822.876250	25215.246750
13:55:54.469934	26816.351625	25220.152125
13:55:54.632453	26810.922375	25224.295500
13:55:54.794518	26804.921625	25228.581750
13:55:54.955800	26800.540125	25230.629625
13:55:55.117992	26797.349250	25232.725125
13:55:55.286080	26794.110750	25234.773000
13:55:55.452314	26790.872250	25236.916125
13:55:55.615112	26787.062250	25238.964000
13:55:55.778418	26783.252250	25241.773875
13:55:55.944329	26778.918375	25245.202875
13:55:56.106085	26774.584500	25249.441500
13:55:56.267030	26770.250625	25253.584875
13:55:56.432176	26765.345250	25258.490250
13:55:56.598566	26759.344500	25264.014750
13:55:56.777381	26752.819875	25270.396500
13:55:56.943670	26746.295250	25276.635375
13:55:57.108450	26739.199125	25283.636250
13:55:57.274266	26732.674500	25289.875125
13:55:57.438104	26726.149875	25296.161625
13:55:57.603470	26719.625250	25303.114875
13:55:57.766215	26713.100625	25310.020500
13:55:57.942017	26707.099875	25316.402250
13:55:58.104810	26701.099125	25322.736375
13:55:58.281053	26696.193750	25328.356125
13:55:58.442489	26691.288375	25333.023375
13:55:58.606193	26686.383000	25337.928750
13:55:58.771094	26682.049125	25342.738875
13:55:58.935275	26678.810625	25346.263125
13:55:59.110332	26676.096000	25349.120625
13:55:59.273476	26673.952875	25351.073250
13:55:59.450272	26671.809750	25353.311625
13:55:59.627054	26669.666625	25355.359500
13:55:59.788890	26666.952000	25358.836125
13:55:59.950697	26664.808875	25361.598375
13:56:00.115048	26662.094250	25365.122625
13:56:00.277325	26659.951125	25367.742000
13:56:00.440682	26657.760375	25370.694750
13:56:00.606402	26655.664875	25373.980875
13:56:00.782665	26652.950250	25377.552750
13:56:00.957545	26650.807125	25380.315000
13:56:01.139764	26648.092500	25383.696375
13:56:01.315080	26644.854000	25387.982625
13:56:01.489409	26641.044000	25392.840375
13:56:01.651790	26637.234000	25396.983750
13:56:01.813619	26633.424000	25401.841500
13:56:01.996900	26630.185500	25405.270500
13:56:02.173368	26627.470875	25406.699250
13:56:02.337261	26627.470875	25404.460875
13:56:02.499821	26628.518625	25401.889125
13:56:02.679639	26630.661750	25397.650500
13:56:02.842557	26633.900250	25391.316375
13:56:03.016590	26637.710250	25384.315500
13:56:03.192735	26641.520250	25377.457500
13:56:03.369341	26645.330250	25370.456625
13:56:03.533148	26650.235625	25362.931875
13:56:03.696564	26655.664875	25353.835500
13:56:03.877357	26660.570250	25345.405875
13:56:04.045104	26665.999500	25337.785875
13:56:04.207728	26672.000250	25330.070625
13:56:04.383282	26678.001000	25322.307750
13:56:04.550053	26685.097125	25314.783000
13:56:04.726323	26692.717125	25306.210500
13:56:04.901114	26700.908625	25297.209375
13:56:05.073523	26710.195500	25288.065375
13:56:05.238845	26719.482375	25279.873875
13:56:05.400626	26728.816875	25270.587000
13:56:05.576413	26738.056125	25262.205000
13:56:05.737817	26746.771500	25255.394625
13:56:05.897871	26756.106000	25248.346125
13:56:06.065885	26765.345250	25242.154875
13:56:06.230682	26774.060625	25236.582750
13:56:06.392576	26783.347500	25231.010625
13:56:06.559365	26793.158250	25225.486125
13:56:06.726124	26802.969000	25220.580750
13:56:06.901012	26812.779750	25214.913375
13:56:07.076728	26822.590500	25210.722375
13:56:07.251967	26833.496625	25206.531375
13:56:07.415804	26846.736375	25202.340375
13:56:07.580136	26860.738125	25198.863750
13:56:07.756007	26872.644375	25196.101500
13:56:07.935275	26884.122000	25193.482125
13:56:08.097388	26895.409125	25189.862625
13:56:08.272103	26907.267750	25185.576375
13:56:08.433901	26918.173875	25180.861500
13:56:08.608411	26930.127750	25175.860875
13:56:08.775649	26941.033875	25171.193625
13:56:08.939511	26950.892250	25167.002625
13:56:09.101295	26960.703000	25162.002000
13:56:09.262613	26971.561500	25157.191875
13:56:09.424885	26982.420000	25152.429375
13:56:09.603702	26994.469125	25147.524000
13:56:09.767037	27006.375375	25143.380625
13:56:09.928098	27018.281625	25139.808750
13:56:10.089516	27030.759375	25137.141750
13:56:10.279903	27042.713250	25134.855750
13:56:10.455676	27054.714750	25134.284250
13:56:10.634613	27067.287750	25133.998500
13:56:10.794411	27079.003500	25134.379500
13:56:10.974151	27088.671375	25134.951000
13:56:11.137079	27096.291375	25135.332000
13:56:11.302174	27102.816000	25135.046250
13:56:11.465355	27107.149875	25134.331875
13:56:11.629335	27109.293000	25133.712750
13:56:11.792219	27110.912250	25132.284000
13:56:11.954964	27111.436125	25130.950500
13:56:12.119814	27111.436125	25129.569375
13:56:12.286639	27111.436125	25128.902625
13:56:12.450924	27110.912250	25128.188250
13:56:12.611752	27109.293000	25127.854875
13:56:12.787084	27106.578375	25128.283500
13:56:12.951856	27103.339875	25128.855000
13:56:13.129132	27099.529875	25130.236125
13:56:13.296894	27096.291375	25131.569625
13:56:13.477330	27093.576750	25132.950750
13:56:13.652995	27091.433625	25133.760375
13:56:13.819384	27089.290500	25134.331875
13:56:13.979680	27088.242750	25135.046250
13:56:14.141511	27087.195000	25135.665375
13:56:14.321182	27086.147250	25135.998750
13:56:14.493971	27086.147250	25135.998750
