# Supplementary material for: An epifluorescence microscope design for naturalistic behavior and cellular activity in freely moving Caenorhabditis elegans
Source: Nat Commun. 2026 May 19;17:4411. doi: 10.1038/s41467-026-72709-w (PMC13187321; doi:10.1038/s41467-026-72709-w)
Supplement: Supplementary file 8 — Source data [file 41467_2026_72709_MOESM8_ESM.zip › fig4 AWC/MMH214/BLUE_5.csv]

timestamp	X	Y
14:06:28.636563	26463.021750	25291.446750
14:06:28.815340	26475.213750	25282.398000
14:06:28.988584	26486.691375	25271.825250
14:06:29.175381	26500.312125	25258.395000
14:06:29.359849	26512.313625	25246.584000
14:06:29.525394	26523.791250	25234.630125
14:06:29.704741	26535.221250	25221.723750
14:06:29.880959	26545.603500	25207.864875
14:06:30.047825	26554.890375	25194.768000
14:06:30.209574	26562.510375	25184.195250
14:06:30.385406	26569.606500	25174.384500
14:06:30.550186	26576.131125	25165.526250
14:06:30.728514	26582.655750	25154.286750
14:06:30.903862	26590.275750	25140.475500
14:06:31.071149	26597.371875	25127.092875
14:06:31.249502	26602.801125	25115.520000
14:06:31.413723	26608.230375	25102.661250
14:06:31.588544	26614.755000	25089.183375
14:06:31.752345	26620.231875	25075.705500
14:06:31.916188	26623.422750	25062.989625
14:06:32.091534	26626.137375	25050.178500
14:06:32.252818	26627.756625	25039.510500
14:06:32.415260	26628.804375	25028.080500
14:06:32.579061	26629.328250	25016.507625
14:06:32.755368	26628.804375	25004.506125
14:06:32.916661	26627.185125	24993.219000
14:06:33.082015	26625.565875	24982.503375
14:06:33.247279	26622.851250	24971.073375
14:06:33.410533	26619.612750	24960.976875
14:06:33.589855	26615.802750	24950.356500
14:06:33.766675	26610.897375	24939.164625
14:06:33.927984	26604.372750	24927.115500
14:06:34.092429	26596.181250	24914.018625
14:06:34.257122	26586.370500	24900.826500
14:06:34.436993	26575.988250	24889.444125
14:06:34.598753	26565.082125	24877.966500
14:06:34.759144	26554.747500	24868.632000
14:06:34.934882	26544.365250	24859.345125
14:06:35.125178	26533.983000	24850.963125
14:06:35.289345	26525.267625	24844.152750
14:06:35.453343	26518.171500	24838.533000
14:06:35.617073	26511.646875	24833.722875
14:06:35.784503	26504.026875	24827.388750
14:06:35.962169	26494.740000	24821.054625
14:06:36.123045	26485.453125	24815.625375
14:06:36.287278	26475.023250	24809.958000
14:06:36.450743	26464.164750	24803.719125
14:06:36.615416	26452.687125	24797.385000
14:06:36.777293	26440.780875	24791.146125
14:06:36.960557	26428.350750	24784.240500
14:06:37.122930	26416.063500	24776.477625
14:06:37.315669	26400.394875	24766.714500
14:06:37.477588	26384.773875	24754.570125
14:06:37.638729	26366.390625	24743.044875
14:06:37.814082	26348.436000	24731.186250
14:06:37.976876	26330.433750	24719.137125
14:06:38.153741	26312.717250	24709.135875
14:06:38.319453	26297.382000	24700.801500
14:06:38.497777	26280.665625	24691.657500
14:06:38.659652	26264.616000	24682.704000
14:06:38.834919	26248.137750	24674.845875
14:06:39.008712	26232.183375	24666.416250
14:06:39.188436	26215.371750	24657.367500
14:06:39.362601	26198.322000	24648.223500
14:06:39.538868	26180.081625	24637.841250
14:06:39.703117	26162.365125	24625.839750
14:06:39.898965	26143.553250	24612.123750
14:06:40.075933	26127.503625	24597.741000
14:06:40.254067	26110.263375	24583.596375
14:06:40.431851	26093.689875	24568.975500
14:06:40.606127	26075.497125	24552.783000
14:06:40.770605	26057.161500	24538.114500
14:06:40.934293	26040.254625	24525.874875
14:06:41.097173	26023.585875	24514.683000
14:06:41.274407	26007.393375	24505.729500
14:06:41.449862	25991.915250	24498.061875
14:06:41.625984	25977.342000	24491.775375
14:06:41.801336	25962.911625	24485.441250
14:06:41.965191	25947.814500	24479.964375
14:06:42.146893	25927.145250	24473.011125
14:06:42.321683	25905.761625	24466.010250
14:06:42.495883	25885.473375	24458.342625
14:06:42.670826	25868.804625	24450.532125
14:06:42.851009	25854.088500	24443.769375
14:06:43.018237	25839.562875	24436.768500
14:06:43.179503	25823.608500	24429.815250
14:06:43.346477	25809.035250	24423.624000
14:06:43.527257	25795.462125	24418.051875
14:06:43.692127	25781.889000	24412.432125
14:06:43.860186	25767.934875	24408.241125
14:06:44.034753	25756.409625	24404.669250
14:06:44.196526	25746.075000	24402.097500
14:06:44.376269	25737.359625	24399.906750
14:06:44.542614	25730.263500	24398.573250
14:06:44.717993	25723.738875	24397.096875
14:06:44.882088	25719.357375	24395.668125
14:06:45.056874	25716.166500	24394.906125
14:06:45.221323	25713.451875	24393.763125
14:06:45.386179	25711.832625	24393.048750
14:06:45.560892	25710.784875	24392.334375
14:06:45.740501	25707.546375	24391.715250
14:06:45.923035	25703.212500	24391.048500
14:06:46.098334	25705.355625	24391.143750
14:06:46.273165	25711.356375	24391.810500
14:06:46.447941	25719.547875	24393.191625
14:06:46.608805	25728.834750	24394.525125
14:06:46.783603	25738.645500	24396.620625
14:06:46.957734	25749.027750	24399.382875
14:06:47.123744	25757.219250	24401.430750
14:06:47.298532	25764.839250	24403.621500
14:06:47.466350	25771.363875	24405.574125
14:06:47.631759	25778.460000	24409.098375
14:06:47.826984	25785.556125	24412.575000
14:06:48.004324	25790.985375	24415.384875
14:06:48.181603	25792.604625	24416.385000
14:06:48.356331	25790.461500	24416.004000
14:06:48.532717	25786.651500	24415.242000
14:06:48.695504	25782.317625	24415.480125
14:06:48.858940	25774.126125	24416.718375
14:06:49.023194	25765.934625	24417.432750
14:06:49.184967	25757.743125	24417.766125
14:06:49.359826	25750.647000	24417.337500
14:06:49.523122	25744.122375	24416.718375
14:06:49.689367	25737.026250	24415.432500
14:06:49.867190	25730.501625	24414.051375
14:06:50.028621	25723.977000	24413.384625
14:06:50.196875	25716.880875	24413.289375
14:06:50.358588	25709.784750	24414.718125
14:06:50.522959	25697.926125	24430.624875
14:06:50.703216	25686.067500	24444.436125
14:06:50.865469	25674.637500	24458.676000
14:06:51.044832	25663.826625	24470.963250
14:06:51.207689	25652.920500	24484.393500
14:06:51.368539	25642.538250	24495.823500
14:06:51.564281	25633.299000	24506.062875
14:06:51.740272	25624.583625	24516.635625
14:06:51.915066	25615.296750	24527.113125
14:06:52.075189	25606.581375	24537.828750
14:06:52.239551	25599.485250	24547.163250
14:06:52.405814	25592.389125	24556.259625
14:06:52.579923	25585.864500	24563.403375
14:06:52.757600	25579.863750	24569.642250
14:06:52.932690	25574.958375	24570.404250
14:06:53.110976	25569.529125	24570.928125
14:06:53.274359	25564.099875	24573.023625
14:06:53.434191	25558.670625	24575.833500
14:06:53.609089	25553.241375	24579.357750
14:06:53.790684	25548.336000	24584.882250
14:06:53.957068	25543.430625	24589.692375
14:06:54.153888	25538.477625	24594.597750
14:06:54.316215	25534.191375	24600.074625
14:06:54.490750	25529.857500	24607.123125
14:06:54.666792	25525.523625	24614.933625
14:06:54.857572	25521.713625	24618.362625
14:06:55.023224	25517.379750	24620.934375
14:06:55.187076	25513.045875	24624.458625
14:06:55.353340	25509.235875	24628.602000
14:06:55.528231	25504.330500	24635.650500
14:06:55.703506	25498.901250	24644.032500
14:06:55.885533	25494.567375	24649.509375
14:06:56.059579	25486.375875	24669.892875
14:06:56.249383	25481.470500	24673.417125
14:06:56.428646	25474.898250	24681.799125
14:06:56.594904	25468.945125	24688.609500
14:06:56.762266	25462.420500	24697.039125
14:06:56.956037	25456.419750	24705.373500
14:06:57.139932	25443.846750	24732.900750
14:06:57.319212	25431.845250	24765.333375
14:06:57.497467	25421.463000	24794.527500
14:06:57.663269	25411.652250	24821.769000
14:06:57.839060	25402.365375	24847.010250
14:06:58.001846	25392.554625	24870.679875
14:06:58.164132	25383.267750	24892.158750
14:06:58.327444	25373.980875	24912.732750
14:06:58.507690	25364.694000	24932.735250
14:06:58.669398	25355.978625	24949.689750
14:06:58.847861	25367.456250	24966.310875
14:06:59.014143	25376.743125	24980.884125
14:06:59.181503	25384.934625	24995.981250
14:06:59.357205	25366.789500	25017.460125
14:06:59.531902	25346.072625	25036.748250
14:06:59.695234	25328.213250	25055.893500
14:06:59.871999	25312.116000	25073.514750
14:07:00.050550	25299.543000	25089.612000
14:07:00.212532	25287.589125	25104.661500
14:07:00.375517	25278.397500	25119.187125
14:07:00.554641	25271.301375	25133.093625
14:07:00.716537	25290.780000	25130.855250
14:07:00.889242	25339.262250	25128.902625
14:07:01.057037	25360.884000	25148.905125
14:07:01.225008	25383.410625	25145.809500
14:07:01.387748	25426.892250	25145.857125
14:07:01.578567	25468.707000	25144.237875
14:07:01.739280	25501.187250	25143.094875
14:07:01.903102	25531.381500	25141.666125
14:07:02.068904	25557.003750	25140.332625
14:07:02.231697	25577.244375	25139.618250
14:07:02.395510	25594.579875	25138.141875
14:07:02.562935	25580.863875	25154.810625
14:07:02.741038	25532.715000	25199.101875
14:07:02.909170	25483.851750	25247.203125
14:07:03.076759	25438.560375	25291.542000
14:07:03.242055	25391.792625	25339.214625
14:07:03.411252	25346.263125	25383.934500
14:07:03.576553	25301.257500	25431.702375
14:07:03.748992	25283.683875	25476.708000
14:07:03.932674	25273.254000	25495.329375
14:07:04.111031	25262.871750	25499.663250
14:07:04.290394	25254.680250	25501.044375
14:07:04.468175	25249.251000	25503.806625
14:07:04.643365	25246.536375	25508.759625
14:07:04.834662	25244.393250	25515.189000
14:07:05.017509	25257.490125	25536.525000
14:07:05.182343	25270.539375	25557.956250
14:07:05.344565	25281.255000	25574.958375
14:07:05.512991	25291.065750	25591.531875
14:07:05.689186	25298.685750	25604.390625
14:07:05.863978	25301.400375	25611.439125
14:07:06.039579	25303.543500	25617.630375
14:07:06.217544	25305.162750	25623.821625
14:07:06.392902	25307.305875	25630.298625
14:07:06.567698	25308.925125	25634.442000
14:07:06.745015	25309.972875	25636.394625
14:07:06.910259	25311.020625	25638.537750
14:07:07.085241	25312.068375	25640.728500
14:07:07.248978	25313.687625	25644.062250
14:07:07.412795	25316.926125	25651.206000
14:07:07.586781	25320.736125	25658.921250
14:07:07.765072	25325.070000	25666.493625
14:07:07.932767	25329.975375	25673.351625
14:07:08.094448	25333.785375	25680.304875
14:07:08.269753	25337.595375	25687.401000
14:07:08.444589	25341.929250	25694.973375
14:07:08.626969	25346.834625	25702.593375
14:07:08.788683	25353.359250	25711.642125
14:07:08.954063	25361.550750	25722.310125
14:07:09.132850	25369.742250	25732.644750
14:07:09.292668	25378.457625	25743.169875
14:07:09.454587	25387.744500	25753.504500
14:07:09.633336	25399.746000	25766.553750
14:07:09.798460	25412.271375	25778.698125
14:07:09.963404	25424.796750	25790.652000
14:07:10.141220	25436.750625	25801.558125
14:07:10.316073	25448.656875	25813.226250
14:07:10.477307	25459.515375	25822.370250
14:07:10.639082	25468.802250	25830.085500
14:07:10.814025	25478.089125	25837.896000
14:07:11.006733	25487.376000	25844.801625
14:07:11.182524	25494.472125	25850.373750
14:07:11.359293	25500.472875	25854.564750
14:07:11.534089	25505.378250	25858.184250
14:07:11.699174	25509.712125	25860.756000
14:07:11.880096	25512.950625	25863.518250
14:07:12.041993	25515.665250	25865.661375
14:07:12.249313	25532.572125	25887.997500
14:07:12.425074	25534.620000	25887.711750
14:07:12.599783	25535.143875	25886.711625
14:07:12.774640	25537.287000	25887.092625
14:07:12.955401	25541.620875	25888.426125
14:07:13.115669	25549.240875	25891.950375
14:07:13.279123	25557.956250	25896.046125
14:07:13.444894	25567.243125	25900.903875
14:07:13.606702	25576.530000	25906.428375
14:07:13.785557	25584.721500	25912.048125
14:07:13.966799	25591.817625	25916.239125
14:07:14.131599	25597.246875	25919.763375
14:07:14.296772	25602.676125	25922.478000
14:07:14.463272	25607.010000	25924.621125
14:07:14.629583	25609.724625	25925.954625
14:07:14.791449	25612.439250	25927.383375
14:07:14.957677	25614.582375	25928.764500
14:07:15.119003	25616.201625	25929.526500
14:07:15.294819	25617.820875	25930.193250
14:07:15.455648	25619.440125	25930.431375
14:07:15.618523	25620.487875	25930.431375
14:07:15.791289	25621.535625	25930.907625
14:07:15.965541	25622.583375	25931.098125
14:07:16.125913	25623.631125	25931.098125
14:07:16.302716	25624.155000	25931.479125
14:07:16.471509	25624.678875	25931.764875
14:07:16.654353	25624.678875	25931.764875
14:07:16.813647	25624.155000	25931.764875
14:07:16.977900	25624.678875	25932.145875
14:07:17.157743	25625.726625	25932.765000
14:07:17.322494	25627.345875	25933.384125
14:07:17.497761	25630.060500	25934.241375
14:07:17.672611	25633.299000	25935.574875
14:07:17.848577	25637.109000	25937.670375
14:07:18.027027	25640.966625	25938.956250
14:07:18.191855	25644.729000	25941.051750
14:07:18.365392	25648.539000	25943.242500
14:07:18.539857	25652.349000	25945.290375
14:07:18.717192	25656.159000	25946.719125
14:07:18.898375	25659.969000	25948.005000
14:07:19.059195	25663.207500	25950.148125
14:07:19.235526	25666.446000	25951.529250
14:07:19.415722	25669.684500	25952.910375
14:07:19.577508	25672.399125	25954.243875
14:07:19.741413	25674.542250	25955.577375
14:07:19.924715	25677.256875	25956.958500
14:07:20.099642	25679.400000	25958.577750
14:07:20.265268	25681.543125	25959.768375
14:07:20.430626	25683.162375	25960.387500
14:07:20.593530	25684.781625	25960.768500
14:07:20.753207	25685.829375	25960.768500
14:07:20.928569	25686.353250	25960.768500
14:07:21.109403	25686.877125	25960.768500
14:07:21.273769	25687.401000	25961.054250
14:07:21.434049	25687.924875	25961.721000
14:07:21.595537	25688.448750	25962.102000
14:07:21.757634	25689.496500	25962.387750
14:07:21.920087	25691.115750	25962.768750
14:07:22.094749	25692.735000	25962.768750
14:07:22.256023	25694.878125	25962.768750
14:07:22.422789	25697.021250	25962.768750
14:07:22.600225	25699.164375	25962.768750
14:07:22.763391	25702.402875	25963.054500
14:07:22.939196	25721.071875	25976.056125
14:07:23.115151	25743.884250	25988.105250
14:07:23.288549	25763.267625	25997.249250
14:07:23.464887	25780.984125	26003.535750
14:07:23.639901	25795.938375	26007.822000
14:07:23.820293	25810.559250	26011.203375
14:07:23.986619	25823.084625	26013.251250
14:07:24.160322	25834.467000	26013.584625
14:07:24.337849	25844.277750	26013.298875
14:07:24.519619	25854.088500	26012.632125
14:07:24.683358	25865.518500	26010.489000
14:07:24.863160	25876.900875	26007.726750
14:07:25.036404	25887.283125	26005.488375
14:07:25.214196	25897.665375	26002.726125
14:07:25.382045	25907.476125	26000.202000
14:07:25.543394	25916.191500	25997.439750
14:07:25.717647	25933.860375	25990.248375
14:07:25.897420	25955.291625	25982.723625
14:07:26.074726	25972.912875	25975.675125
14:07:26.241970	25990.534125	25969.531500
14:07:26.404728	26006.774250	25961.816250
14:07:26.573209	26022.347625	25954.101000
14:07:26.756980	26036.539875	25947.243000
14:07:26.921405	26048.493750	25941.623250
14:07:27.085060	26059.923750	25936.098750
14:07:27.248989	26069.163000	25931.241000
14:07:27.412252	26077.878375	25926.430875
14:07:27.579050	26084.974500	25922.144625
14:07:27.760199	26089.879875	25919.382375
14:07:27.940775	26094.261375	25916.524875
14:07:28.107888	26098.547625	25913.905500
14:07:28.270819	26103.453000	25909.000125
14:07:28.445947	26107.786875	25903.332750
14:07:28.626520	26112.120750	25897.141500
14:07:28.790784	26116.454625	25890.235875
14:07:28.996816	26121.360000	25881.711000
14:07:29.162141	26126.265375	25867.566375
14:07:29.336548	26131.170750	25852.564500
14:07:29.510435	26136.076125	25837.896000
14:07:29.688143	26140.981500	25823.751375
14:07:29.879369	26145.886875	25810.654500
14:07:30.073140	26150.792250	25799.462625
14:07:30.263998	26155.697625	25788.985125
14:07:30.444829	26160.603000	25779.364875
14:07:30.603669	26165.508375	25768.458750
14:07:30.767517	26170.413750	25758.600375
14:07:30.942258	26174.747625	25748.694375
14:07:31.106272	26177.986125	25738.216875
14:07:31.268920	26180.700750	25727.691750
14:07:31.433107	26182.843875	25718.785875
14:07:31.596978	26184.987000	25709.022750
14:07:31.759734	26187.177750	25699.021500
14:07:31.923543	26188.749375	25690.877625
14:07:32.089883	26190.368625	25682.495625
14:07:32.282147	26191.416375	25674.018375
14:07:32.448028	26191.940250	25663.588500
14:07:32.623800	26192.464125	25649.872500
14:07:32.799088	26192.464125	25637.109000
14:07:32.982894	26192.464125	25625.155125
14:07:33.156781	26192.464125	25614.058500
14:07:33.330197	26192.988000	25601.199750
14:07:33.522256	26192.988000	25589.817375
14:07:33.700598	26192.988000	25580.768625
14:07:33.875859	26192.988000	25572.243750
14:07:34.055636	26192.988000	25563.337875
14:07:34.232413	26192.464125	25552.003125
14:07:34.409209	26191.940250	25540.096875
14:07:34.583998	26191.416375	25527.285750
14:07:34.762701	26190.892500	25515.951000
14:07:34.940206	26189.844750	25505.473500
14:07:35.102867	26188.797000	25493.995875
14:07:35.277691	26187.177750	25482.423000
14:07:35.468963	26185.558500	25471.231125
14:07:35.646271	26183.415375	25459.134375
14:07:35.823114	26181.272250	25446.751875
14:07:35.989393	26178.557625	25435.560000
14:07:36.163294	26175.843000	25425.082500
14:07:36.324129	26173.128375	25416.176625
14:07:36.498396	26170.413750	25405.508625
14:07:36.673683	26167.175250	25394.173875
14:07:36.835537	26162.841375	25381.553250
14:07:37.014449	26158.507500	25367.884875
14:07:37.188664	26154.173625	25353.549750
14:07:37.381337	26150.363625	25341.738750
14:07:37.555229	26146.553625	25331.213625
14:07:37.720401	26142.743625	25320.783750
14:07:37.896308	26139.505125	25310.258625
14:07:38.058073	26136.266625	25300.638375
14:07:38.240332	26133.028125	25290.875250
14:07:38.407802	26129.789625	25277.968875
14:07:38.586013	26125.455750	25263.681375
14:07:38.749627	26120.026500	25244.202750
14:07:38.925187	26114.597250	25224.247875
14:07:39.090482	26109.168000	25206.674250
14:07:39.269664	26104.834125	25191.624750
14:07:39.443961	26100.500250	25178.527875
14:07:39.609374	26096.166375	25165.907250
14:07:39.775584	26091.832500	25153.191375
14:07:39.937476	26086.879500	25141.523250
14:07:40.102843	26081.974125	25130.474250
14:07:40.281457	26077.116375	25117.948875
14:07:40.443174	26071.687125	25105.852125
14:07:40.607266	26065.638750	25093.422000
14:07:40.782533	26059.685625	25081.992000
14:07:40.944838	26054.256375	25072.228875
14:07:41.106680	26048.827125	25060.608375
14:07:41.281573	26043.921750	25050.654750
14:07:41.472213	26040.111750	25045.035000
14:07:41.637592	26036.873250	25040.320125
14:07:41.813943	26034.158625	25036.748250
14:07:41.978463	26032.539375	25034.128875
14:07:42.143459	26030.920125	25031.319000
14:07:42.334336	26029.300875	25029.175875
14:07:42.512091	26027.634000	25027.175625
14:07:42.690361	26026.633875	25025.651625
14:07:42.855532	26025.538500	25024.318125
14:07:43.017787	26024.538375	25022.317875
14:07:43.181299	26022.919125	25018.793625
14:07:43.354013	26020.204500	25013.840625
14:07:43.517360	26016.966000	25008.411375
14:07:43.697729	26013.727500	25000.696125
14:07:43.858872	26009.917500	24992.314125
14:07:44.022276	26006.107500	24984.027375
14:07:44.187080	26002.869000	24975.597750
14:07:44.354851	25999.059000	24965.834625
14:07:44.518313	25995.249000	24954.357000
14:07:44.693501	25990.915125	24941.022000
14:07:44.857301	25986.009750	24926.591625
14:07:45.031648	25980.580500	24912.304125
14:07:45.206958	25973.484375	24896.778375
14:07:45.381630	25965.864375	24881.062125
14:07:45.548512	25957.672875	24866.727000
14:07:45.715393	25948.957500	24852.296625
14:07:45.878026	25940.242125	24838.628250
14:07:46.039901	25931.526750	24827.007750
14:07:46.217703	25922.811375	24815.387250
14:07:46.396849	25914.048375	24805.481250
14:07:46.572666	25904.809125	24795.718125
14:07:46.746000	25895.522250	24786.574125
14:07:46.912307	25885.711500	24776.811000
14:07:47.084572	25876.424625	24767.714625
14:07:47.258828	25867.709250	24759.332625
14:07:47.449734	25857.898500	24750.141000
14:07:47.616385	25839.134250	24729.709875
14:07:47.783671	25826.989875	24721.566000
14:07:47.946908	25817.179125	24714.565125
14:07:48.123200	25806.273000	24707.564250
14:07:48.290353	25786.556250	24718.851375
14:07:48.453218	25763.124750	24730.090875
14:07:48.617566	25743.217500	24739.568250
14:07:48.796787	25726.024875	24749.379000
14:07:48.978575	25714.023375	24756.284625
14:07:49.142429	25703.593500	24761.285250
14:07:49.322240	25693.878000	24766.143000
14:07:49.489088	25685.686500	24768.238500
14:07:49.668329	25685.686500	24744.378375
14:07:49.836144	25683.543375	24721.185000
14:07:49.997851	25680.304875	24700.563375
14:07:50.172140	25675.399500	24685.323375
14:07:50.349024	25668.303375	24674.274375
14:07:50.523248	25660.683375	24663.749250
14:07:50.700912	25652.444250	24656.129250
14:07:50.883308	25644.300375	24651.271500
14:07:51.059619	25635.585000	24646.842375
14:07:51.235710	25627.393500	24643.508625
14:07:51.413236	25620.821250	24641.413125
14:07:51.593112	25614.344250	24639.412875
14:07:51.756843	25607.248125	24637.984125
14:07:51.936126	25599.056625	24636.603000
14:07:52.102958	25589.245875	24636.031500
14:07:52.280253	25579.435125	24635.602875
14:07:52.441454	25569.052875	24635.602875
14:07:52.632867	25558.194375	24635.602875
14:07:52.823598	25547.288250	24636.031500
14:07:53.006413	25536.906000	24636.269625
14:07:53.177654	25527.095250	24636.269625
14:07:53.341474	25518.379875	24636.269625
14:07:53.503843	25510.712250	24636.650625
14:07:53.666287	25504.235250	24637.269750
14:07:53.830601	25498.234500	24637.888875
14:07:53.990044	25492.233750	24638.650875
14:07:54.169042	25485.137625	24638.936625
14:07:54.335439	25478.613000	24639.317625
14:07:54.501690	25472.088375	24639.603375
14:07:54.683062	25466.659125	24639.603375
14:07:54.846387	25462.325250	24639.889125
14:07:55.024160	25457.991375	24640.270125
14:07:55.186981	25455.276750	24640.270125
14:07:55.351968	25454.229000	24640.270125
14:07:55.514227	25453.705125	24640.270125
14:07:55.679005	25452.085875	24639.984375
14:07:55.859321	25449.371250	24639.603375
14:07:56.038731	25446.656625	24639.603375
14:07:56.221803	25444.513500	24639.603375
14:07:56.388206	25442.370375	24639.889125
14:07:56.553136	25439.655750	24640.603500
14:07:56.728340	25436.941125	24641.413125
14:07:56.895135	25435.321875	24642.318000
14:07:57.060333	25434.798000	24642.318000
14:07:57.241919	25433.750250	24642.318000
14:07:57.419651	25433.750250	24641.984625
14:07:57.582915	25433.226375	24641.651250
14:07:57.745227	25432.178625	24641.651250
14:07:57.906047	25430.035500	24641.651250
14:07:58.068376	25426.797000	24641.651250
14:07:58.230700	25422.987000	24641.651250
14:07:58.397973	25419.177000	24641.651250
14:07:58.572282	25414.271625	24642.127500
14:07:58.750145	25408.842375	24642.318000
14:07:58.913884	25402.317750	24642.603750
14:07:59.089602	25395.221625	24643.413375
14:07:59.252433	25388.125500	24643.984875
14:07:59.416122	25380.505500	24644.318250
14:07:59.593511	25373.980875	24644.318250
14:07:59.759082	25368.551625	24644.318250
14:07:59.932656	25362.550875	24644.318250
14:08:00.111507	25357.645500	24644.318250
14:08:00.275280	25352.216250	24644.318250
14:08:00.439528	25345.691625	24644.318250
14:08:00.601846	25338.595500	24644.318250
14:08:00.776097	25331.499375	24644.318250
14:08:00.939377	25325.498625	24644.318250
14:08:01.114757	25318.974000	24644.318250
14:08:01.278485	25312.449375	24643.984875
14:08:01.439897	25305.924750	24643.651500
14:08:01.602181	25299.400125	24643.365750
14:08:01.781541	25292.875500	24642.651375
14:08:01.957358	25285.779375	24641.841750
14:08:02.118150	25278.159375	24641.651250
14:08:02.310780	25269.967875	24641.651250
14:08:02.485473	25261.252500	24641.222625
14:08:02.650974	25251.965625	24640.984500
14:08:02.845393	25242.154875	24640.698750
14:08:03.007762	25232.344125	24640.032000
14:08:03.181937	25224.152625	24639.174750
14:08:03.361680	25217.056500	24638.650875
14:08:03.524997	25209.436500	24638.031750
14:08:03.691000	25201.816500	24637.317375
14:08:03.851666	25195.244250	24636.698250
14:08:04.015476	25188.767250	24635.983875
14:08:04.189116	25182.242625	24634.459875
14:08:04.371604	25175.146500	24633.936000
14:08:04.537580	25161.478125	24632.602500
14:08:04.701086	25146.476250	24630.411750
14:08:04.863969	25132.998375	24628.411500
14:08:05.038223	25119.996750	24625.506375
14:08:05.218992	25108.042875	24623.553750
14:08:05.398292	25097.660625	24621.458250
14:08:05.573531	25089.469125	24619.267500
14:08:05.749899	25082.944500	24617.172000
14:08:05.916670	25076.943750	24615.124125
14:08:06.090438	25071.514500	24612.838125
14:08:06.265289	25065.513750	24611.504625
14:08:06.432535	25058.989125	24610.314000
14:08:06.600877	25051.369125	24608.170875
14:08:06.780207	25042.082250	24606.075375
14:08:06.955501	25032.795375	24603.932250
14:08:07.122371	25023.508500	24601.979625
14:08:07.285180	25013.126250	24599.788875
14:08:07.449132	25002.791625	24597.788625
14:08:07.611540	24991.885500	24594.931125
14:08:07.786556	24979.979250	24592.073625
14:08:07.964800	24968.501625	24589.454250
14:08:08.132137	24956.595375	24585.977625
14:08:08.294081	24944.165250	24582.405750
14:08:08.488779	24933.306750	24579.738750
14:08:08.663511	24924.019875	24577.500375
14:08:08.843852	24914.209125	24575.547750
14:08:09.027139	24904.922250	24573.452250
14:08:09.205139	24895.111500	24571.261500
14:08:09.379869	24884.205375	24569.166000
14:08:09.563842	24872.203875	24567.213375
14:08:09.723707	24860.107125	24565.641750
14:08:09.889120	24848.296125	24564.355875
14:08:10.049797	24837.913875	24563.641500
14:08:10.211649	24826.483875	24562.355625
14:08:10.386434	24815.006250	24561.546000
14:08:10.547343	24804.624000	24561.022125
14:08:10.732038	24793.717875	24560.641125
14:08:10.894810	24782.811750	24560.355375
14:08:11.079541	24771.381750	24559.688625
14:08:11.257448	24758.808750	24559.307625
14:08:11.452179	24746.331000	24559.307625
14:08:11.613482	24734.091375	24559.307625
14:08:11.779282	24721.137375	24559.307625
14:08:11.956054	24709.135875	24559.307625
14:08:12.122895	24697.134375	24559.307625
14:08:12.304264	24685.704375	24559.593375
14:08:12.467548	24675.322125	24560.307750
14:08:12.642842	24663.844500	24561.022125
14:08:12.806675	24651.366750	24562.308000
14:08:12.969823	24639.508125	24563.736750
14:08:13.130702	24628.078125	24565.070250
14:08:13.295058	24616.171875	24566.499000
14:08:13.461896	24604.694250	24568.546875
14:08:13.636812	24593.264250	24570.737625
14:08:13.802347	24582.358125	24572.071125
14:08:13.966259	24570.404250	24574.119000
14:08:14.143047	24558.498000	24576.214500
14:08:14.335821	24547.020375	24578.452875
14:08:14.503634	24535.018875	24581.072250
14:08:14.681812	24522.541125	24584.501250
14:08:14.856661	24510.063375	24588.120750
14:08:15.022015	24497.061750	24592.264125
14:08:15.184264	24484.631625	24595.693125
14:08:15.367607	24473.249250	24598.455375
14:08:15.529810	24462.343125	24601.265250
14:08:15.692019	24451.484625	24603.408375
14:08:15.869983	24441.721500	24605.408625
14:08:16.035192	24431.291625	24608.218500
14:08:16.202514	24419.861625	24610.933125
14:08:16.369318	24407.907750	24613.743000
14:08:16.530703	24396.049125	24616.552875
14:08:16.698113	24384.142875	24619.172250
14:08:16.865256	24372.236625	24621.982125
14:08:17.039866	24359.235000	24624.887250
14:08:17.206870	24346.185750	24626.887500
14:08:17.385167	24332.660250	24629.602125
14:08:17.547041	24320.420625	24631.697625
14:08:17.710916	24307.561875	24634.459875
14:08:17.871802	24295.465125	24636.650625
14:08:18.037840	24283.082625	24638.650875
14:08:18.203264	24270.462000	24640.841625
14:08:18.379130	24256.555500	24642.937125
14:08:18.556329	24242.934750	24644.223000
14:08:18.718232	24229.028250	24645.651750
14:08:18.896550	24215.502750	24647.128125
14:08:19.063876	24202.977375	24648.366375
14:08:19.239204	24189.975750	24649.890375
14:08:19.401067	24177.545625	24651.223875
14:08:19.562772	24164.544000	24652.509750
14:08:19.728526	24152.018625	24653.938500
14:08:19.919476	24141.207750	24654.748125
14:08:20.110262	24131.920875	24655.367250
14:08:20.276916	24122.634000	24655.891125
14:08:20.439752	24114.442500	24656.605500
14:08:20.614625	24106.251000	24657.367500
14:08:20.788834	24098.631000	24658.034250
14:08:20.957138	24089.344125	24658.510500
14:08:21.131807	24078.438000	24659.415375
14:08:21.294715	24066.960375	24660.701250
14:08:21.459476	24055.006500	24661.987125
14:08:21.634923	24043.052625	24663.511125
14:08:21.800030	24031.575000	24664.797000
14:08:21.967099	24020.668875	24665.416125
14:08:22.130913	24009.191250	24665.797125
14:08:22.291307	23997.332625	24665.797125
14:08:22.468607	23985.950250	24665.797125
14:08:22.631437	23974.472625	24665.797125
14:08:22.793127	23961.566250	24665.511375
14:08:22.967917	23947.945500	24665.130375
14:08:23.133668	23933.515125	24664.797000
14:08:23.313799	23918.370375	24664.130250
14:08:23.476765	23903.654250	24663.796875
14:08:23.637700	23887.176000	24663.796875
14:08:23.803906	23871.221625	24663.796875
14:08:23.966723	23856.267375	24663.796875
14:08:24.129044	23841.837000	24664.130250
14:08:24.307314	23827.787625	24664.749375
14:08:24.486047	23814.690750	24666.130500
14:08:24.645880	23801.070000	24667.606875
14:08:24.807675	23787.068250	24669.607125
14:08:24.973074	23773.209375	24671.750250
14:08:25.150875	23758.064625	24673.845750
14:08:25.316896	23743.491375	24675.179250
14:08:25.480754	23728.918125	24677.322375
14:08:25.656687	23714.868750	24678.036750
14:08:25.832982	23701.343250	24679.465500
14:08:26.001109	23687.865375	24679.989375
14:08:26.176040	23674.911375	24679.989375
14:08:26.337359	23662.624125	24679.275000
14:08:26.512674	23650.194000	24679.036875
14:08:26.677508	23637.716250	24679.036875
14:08:26.850590	23624.190750	24679.036875
14:08:27.016538	23610.141375	24679.036875
14:08:27.179538	23595.806250	24679.036875
14:08:27.355662	23580.804375	24679.513125
14:08:27.533511	23566.135875	24679.989375
14:08:27.711172	23551.991250	24680.656125
14:08:27.886638	23538.418125	24681.418125
14:08:28.047884	23525.940375	24682.084875
14:08:28.211686	23513.462625	24682.656375
14:08:28.375525	23501.985000	24683.418375
14:08:28.540765	23490.602625	24683.989875
14:08:28.703169	23478.791625	24685.466250
14:08:28.868932	23466.361500	24686.704500
14:08:29.030049	23454.598125	24688.228500
14:08:29.193093	23443.263375	24689.466750
14:08:29.354919	23433.976500	24690.228750
14:08:29.536132	23423.594250	24690.990750
14:08:29.715891	23413.212000	24691.562250
14:08:29.881735	23403.401250	24692.133750
14:08:30.046458	23395.209750	24692.562375
14:08:30.211077	23387.589750	24692.562375
14:08:30.374522	23381.589000	24692.562375
14:08:30.538343	23375.588250	24692.562375
14:08:30.702756	23371.254375	24692.562375
14:08:30.881501	23368.015875	24692.562375
14:08:31.042307	23365.301250	24692.943375
14:08:31.203164	23361.491250	24693.610125
14:08:31.370064	23357.157375	24693.895875
14:08:31.532809	23352.252000	24693.895875
14:08:31.708847	23347.918125	24693.895875
14:08:31.873901	23344.679625	24693.895875
14:08:32.050167	23341.441125	24693.895875
14:08:32.217031	23338.202625	24693.895875
14:08:32.396879	23334.964125	24693.895875
14:08:32.561234	23331.154125	24693.514875
14:08:32.725622	23326.820250	24692.848125
14:08:32.899121	23321.391000	24692.562375
14:08:33.070272	23314.866375	24692.229000
14:08:33.246438	23307.246375	24691.514625
14:08:33.414419	23299.626375	24691.228875
14:08:33.576148	23292.006375	24690.943125
14:08:33.740326	23283.814875	24690.562125
14:08:33.905242	23275.623375	24690.562125
14:08:34.087087	23267.431875	24690.562125
14:08:34.260605	23258.716500	24690.562125
14:08:34.423140	23248.905750	24690.847875
14:08:34.585533	23238.523500	24691.514625
14:08:34.763249	23230.379625	24692.181375
14:08:34.946633	23222.759625	24692.848125
14:08:35.121924	23216.235000	24693.229125
14:08:35.295733	23210.805750	24693.229125
14:08:35.479082	23206.471875	24693.229125
14:08:35.640315	23203.233375	24693.657750
14:08:35.803292	23199.994875	24693.895875
14:08:35.981049	23196.756375	24693.895875
14:08:36.160937	23194.041750	24693.895875
14:08:36.337557	23191.327125	24694.372125
14:08:36.499335	23188.088625	24694.896000
14:08:36.674643	23183.183250	24695.658000
14:08:36.840054	23177.182500	24696.181875
14:08:37.030539	23170.657875	24697.753500
14:08:37.196635	23164.133250	24698.325000
14:08:37.361397	23157.037125	24699.658500
14:08:37.536719	23149.417125	24701.182500
14:08:37.698597	23141.797125	24702.373125
14:08:37.866027	23135.272500	24703.801875
14:08:38.029668	23128.747875	24705.135375
14:08:38.193909	23122.747125	24705.849750
14:08:38.360881	23115.651000	24707.183250
14:08:38.537118	23107.459500	24709.374000
14:08:38.712049	23098.744125	24711.564750
14:08:38.910784	23090.552625	24713.517375
14:08:39.084067	23082.361125	24716.374875
14:08:39.247389	23073.645750	24718.327500
14:08:39.413157	23064.930375	24720.470625
14:08:39.590837	23056.215000	24722.566125
14:08:39.757724	23048.023500	24725.280750
14:08:39.937021	23039.308125	24728.043000
14:08:40.100569	23030.592750	24730.852875
14:08:40.277712	23021.877375	24734.329500
14:08:40.444498	23013.685875	24737.044125
14:08:40.619791	23004.970500	24739.901625
14:08:40.794538	22995.683625	24742.711500
14:08:40.957871	22985.872875	24745.997625
14:08:41.125262	22976.062125	24749.521875
14:08:41.305056	22966.251375	24752.998500
14:08:41.470643	22955.869125	24756.522750
14:08:41.635286	22945.486875	24759.951750
14:08:41.800884	22935.104625	24763.428375
14:08:41.979360	22925.817750	24767.000250
14:08:42.142093	22917.102375	24770.429250
14:08:42.306411	22908.387000	24773.858250
14:08:42.479955	22900.767000	24776.191875
14:08:42.654742	22893.147000	24778.954125
14:08:42.834895	22885.527000	24781.525875
14:08:43.025631	22878.430875	24783.764250
14:08:43.204029	22870.810875	24786.336000
14:08:43.378790	22862.095500	24789.955500
14:08:43.543018	22852.808625	24794.003625
14:08:43.707418	22843.521750	24798.147000
14:08:43.883698	22834.806375	24802.528500
14:08:44.059873	22826.091000	24806.671875
14:08:44.235897	22817.899500	24810.958125
14:08:44.399154	22810.279500	24814.291875
14:08:44.565026	22802.088000	24818.482875
14:08:44.740182	22793.372625	24824.102625
14:08:44.903846	22784.657250	24829.627125
14:08:45.064722	22775.941875	24835.151625
14:08:45.242517	22767.226500	24841.438125
14:08:45.408320	22759.035000	24847.772250
14:08:45.570017	22750.843500	24854.011125
14:08:45.732811	22742.652000	24860.345250
14:08:45.897669	22735.032000	24865.869750
14:08:46.064524	22727.935875	24871.489500
14:08:46.229331	22720.315875	24877.728375
14:08:46.405152	22713.219750	24884.205375
14:08:46.579342	22706.695125	24889.777500
14:08:46.754685	22699.599000	24896.016375
14:08:46.918972	22692.502875	24902.207625
14:08:47.086311	22683.787500	24910.684875
14:08:47.266022	22675.072125	24918.352500
14:08:47.433311	22666.356750	24925.972500
14:08:47.599774	22658.165250	24933.544875
14:08:47.774921	22651.640625	24940.069500
14:08:47.937432	22644.544500	24946.879875
14:08:48.116239	22638.019875	24953.785500
14:08:48.296953	22631.495250	24961.453125
14:08:48.464229	22624.399125	24969.739875
14:08:48.655566	22617.303000	24978.979125
14:08:48.819247	22610.206875	24988.599375
14:08:49.003783	22604.206125	24998.410125
14:08:49.166902	22598.729250	25007.649375
14:08:49.327895	22592.776125	25016.602875
14:08:49.505616	22587.346875	25025.699250
14:08:49.668020	22583.013000	25033.414500
14:08:49.834325	22578.107625	25041.748875
14:08:50.014107	22573.773750	25050.178500
14:08:50.176926	22569.963750	25058.560500
14:08:50.340587	22566.153750	25067.561625
14:08:50.504600	22562.915250	25077.467625
14:08:50.669408	22559.676750	25087.945125
14:08:50.846665	22555.866750	25098.994125
14:08:51.012488	22553.152125	25108.804875
14:08:51.174935	22551.009000	25118.710875
14:08:51.351904	22548.865875	25128.426375
14:08:51.513570	22547.246625	25136.808375
14:08:51.688394	22546.722750	25143.856875
14:08:51.862166	22546.198875	25150.143375
14:08:52.038951	22545.675000	25157.049000
14:08:52.201658	22545.151125	25165.288125
14:08:52.369450	22545.151125	25174.717875
14:08:52.544918	22545.151125	25184.957250
14:08:52.719950	22545.151125	25194.768000
14:08:52.884139	22545.151125	25203.721500
14:08:53.058799	22545.675000	25212.960750
14:08:53.236835	22545.675000	25223.390625
14:08:53.410454	22545.675000	25233.963375
14:08:53.585350	22545.675000	25244.393250
14:08:53.768986	22545.675000	25256.299500
14:08:53.934232	22545.675000	25270.396500
14:08:54.098519	22546.198875	25284.588750
14:08:54.268112	22547.246625	25297.733250
14:08:54.443220	22548.294375	25310.163375
14:08:54.604544	22549.913625	25322.831625
14:08:54.767305	22552.056750	25334.261625
14:08:54.945773	22554.199875	25347.072750
14:08:55.106968	22556.343000	25357.978875
14:08:55.269362	22559.057625	25368.646875
14:08:55.437628	22562.296125	25379.457750
14:08:55.601019	22565.534625	25391.697375
14:08:55.763866	22568.773125	25402.984500
14:08:55.959350	22572.011625	25414.176375
14:08:56.120876	22575.250125	25425.606375
14:08:56.285449	22579.060125	25437.988875
14:08:56.450591	22583.394000	25448.990250
14:08:56.618821	22587.204000	25460.991750
14:08:56.778215	22591.014000	25472.231250
14:08:56.941506	22595.347875	25482.994500
14:08:57.103287	22600.253250	25494.472125
14:08:57.265103	22604.063250	25503.187500
14:08:57.427948	22608.968625	25512.998250
14:08:57.605153	22613.302500	25522.666125
14:08:57.768033	22617.112500	25531.095750
14:08:57.945464	22620.922500	25539.525375
14:08:58.110201	22624.161000	25547.812125
14:08:58.274588	22627.399500	25555.527375
14:08:58.454858	22630.638000	25563.290250
14:08:58.628629	22633.352625	25571.005500
14:08:58.791542	22636.067250	25578.530250
14:08:58.954287	22638.781875	25585.483500
14:08:59.118515	22640.925000	25591.722375
14:08:59.293422	22643.068125	25597.485000
14:08:59.458721	22645.211250	25603.628625
14:08:59.625245	22647.354375	25610.581875
14:08:59.816340	22650.069000	25617.725625
14:08:59.991023	22653.307500	25624.678875
14:09:00.154409	22656.022125	25629.298500
14:09:00.319267	22658.736750	25634.918250
14:09:00.482536	22660.879875	25638.347250
14:09:00.645444	22662.499125	25641.157125
14:09:00.819640	22663.546875	25643.395500
14:09:00.994970	22664.070750	25644.776625
14:09:01.172772	22665.118500	25647.396000
14:09:01.338052	22666.737750	25650.825000
14:09:01.499186	22668.357000	25653.634875
14:09:01.663682	22669.404750	25655.730375
14:09:01.840277	22670.452500	25657.873500
14:09:02.002404	22671.500250	25659.921375
14:09:02.164153	22672.548000	25661.969250
14:09:02.342505	22673.595750	25664.064750
14:09:02.506261	22674.643500	25665.493500
14:09:02.670113	22675.167375	25666.112625
14:09:02.846005	22675.691250	25666.874625
14:09:03.022683	22675.691250	25667.541375
14:09:03.184627	22676.215125	25668.922500
14:09:03.345795	22676.739000	25670.922750
14:09:03.510514	22677.786750	25674.447000
14:09:03.675103	22679.406000	25678.590375
14:09:03.850082	22681.025250	25683.638625
14:09:04.015009	22683.168375	25689.067875
14:09:04.194790	22685.883000	25695.402000
14:09:04.370197	22688.597625	25702.498125
14:09:04.536034	22691.836125	25709.927625
14:09:04.713796	22693.979250	25716.214125
14:09:04.891596	22696.122375	25721.786250
14:09:05.055337	22698.265500	25727.406000
14:09:05.217103	22700.408625	25733.740125
14:09:05.379033	22702.551750	25738.645500
14:09:05.570013	22704.171000	25743.598500
14:09:05.746534	22706.314125	25749.123000
14:09:05.909753	22708.457250	25753.837875
14:09:06.087888	22710.076500	25758.695625
14:09:06.249922	22712.219625	25763.505750
14:09:06.412191	22714.362750	25768.411125
14:09:06.591245	22716.505875	25771.887750
14:09:06.769259	22719.220500	25776.745500
14:09:06.960138	22722.459000	25782.412875
14:09:07.124863	22726.269000	25789.270875
14:09:07.287695	22730.079000	25796.938500
14:09:07.466953	22733.889000	25805.130000
14:09:07.641248	22738.222875	25813.131000
14:09:07.820553	22742.556750	25821.322500
14:09:07.995344	22746.890625	25830.514125
14:09:08.158678	22751.224500	25840.182000
14:09:08.322432	22755.558375	25851.040500
14:09:08.497306	22759.892250	25861.137000
14:09:08.659119	22763.702250	25870.852500
14:09:08.852310	22767.512250	25879.948875
14:09:09.042636	22770.750750	25888.426125
14:09:09.217528	22774.560750	25898.236875
14:09:09.395717	22778.370750	25908.571500
14:09:09.570872	22782.180750	25920.049125
14:09:09.732421	22785.990750	25931.717250
14:09:09.906658	22789.229250	25942.813875
14:09:10.081832	22791.943875	25953.291375
14:09:10.256303	22795.182375	25964.483250
14:09:10.419108	22798.992375	25976.532375
14:09:10.585905	22802.802375	25988.867250
14:09:10.769092	22806.612375	26000.440125
14:09:10.931612	22810.422375	26014.203750
14:09:11.107283	22814.232375	26027.062500
14:09:11.286056	22818.566250	26040.397500
14:09:11.461913	22822.900125	26052.160875
14:09:11.641643	22826.710125	26063.781375
14:09:11.805494	22830.520125	26075.306625
14:09:11.967679	22833.758625	26086.022250
14:09:12.130523	22837.568625	26098.166625
14:09:12.309443	22840.807125	26108.834625
14:09:12.471050	22843.521750	26118.645375
14:09:12.646063	22846.760250	26129.265750
14:09:12.808761	22849.998750	26141.934000
14:09:12.991139	22853.808750	26155.316625
14:09:13.156941	22858.142625	26170.223250
14:09:13.330952	22862.476500	26184.844125
14:09:13.508008	22865.715000	26197.988625
14:09:13.671182	22868.429625	26209.704375
14:09:13.836136	22871.668125	26222.372625
14:09:14.011199	22874.382750	26234.707500
14:09:14.193169	22877.621250	26247.090000
14:09:14.384661	22880.859750	26259.853500
14:09:14.560115	22884.669750	26274.283875
14:09:14.723123	22888.479750	26288.476125
14:09:14.885709	22892.289750	26302.716000
14:09:15.060174	22896.623625	26317.289250
14:09:15.235025	22900.957500	26330.195625
14:09:15.410794	22905.291375	26342.959125
14:09:15.575143	22909.101375	26353.770000
14:09:15.742926	22913.435250	26365.104750
14:09:15.909255	22916.673750	26374.010625
14:09:16.068007	22919.388375	26382.440250
14:09:16.234345	22922.103000	26390.060250
14:09:16.408715	22924.817625	26396.489625
14:09:16.576860	22926.960750	26401.156875
14:09:16.738746	22928.580000	26405.395500
14:09:16.901739	22929.627750	26408.253000
14:09:17.064454	22930.675500	26410.253250
14:09:17.230133	22932.294750	26412.967875
14:09:17.393962	22933.342500	26415.111000
14:09:17.568854	22933.866375	26414.920500
14:09:17.752548	22933.342500	26413.063125
14:09:17.920546	22931.723250	26408.824500
14:09:18.099153	22929.008625	26401.918875
14:09:18.261458	22925.770125	26392.774875
14:09:18.438871	22921.960125	26381.487750
14:09:18.602431	22917.626250	26369.533875
14:09:18.766928	22913.292375	26360.104125
14:09:18.929168	22909.434750	26350.960125
14:09:19.093993	22906.767750	26344.006875
14:09:19.270736	22904.053125	26339.101500
14:09:19.432089	22901.910000	26335.005750
14:09:19.594417	22900.290750	26332.195875
14:09:19.757256	22899.195375	26331.481500
14:09:19.920040	22898.195250	26331.195750
14:09:20.084450	22897.671375	26331.195750
14:09:20.249714	22897.147500	26331.529125
14:09:20.413475	22897.147500	26332.148250
14:09:20.577256	22897.147500	26335.672500
14:09:20.753050	22897.671375	26340.577875
14:09:20.914134	22898.719125	26346.054750
14:09:21.090728	22900.338375	26352.436500
14:09:21.271265	22901.957625	26359.294500
14:09:21.447673	22904.672250	26367.771750
14:09:21.611173	22908.482250	26377.630125
14:09:21.775883	22912.292250	26387.202750
14:09:21.941963	22916.626125	26397.013500
14:09:22.103804	22920.483750	26406.205125
14:09:22.266258	22924.246125	26414.491875
14:09:22.441006	22928.580000	26422.969125
14:09:22.615812	22932.913875	26431.398750
14:09:22.794060	22936.723875	26438.923500
14:09:22.956385	22939.962375	26445.924375
14:09:23.123999	22942.677000	26451.448875
14:09:23.299421	22945.391625	26457.163875
14:09:23.489906	22948.106250	26462.736000
14:09:23.653088	22950.820875	26468.165250
14:09:23.814477	22953.535500	26473.689750
14:09:23.988679	22956.774000	26479.404750
14:09:24.154006	22960.012500	26484.881625
14:09:24.314804	22962.727125	26489.691750
14:09:24.476572	22964.870250	26493.930375
14:09:24.641176	22967.584875	26499.454875
14:09:24.804197	22970.299500	26505.074625
14:09:24.969006	22972.442625	26509.218000
14:09:25.133793	22975.157250	26514.123375
14:09:25.311599	22977.300375	26519.076375
14:09:25.479354	22979.443500	26523.172125
14:09:25.640686	22982.158125	26528.029875
14:09:25.807051	22985.396625	26533.554375
14:09:25.967296	22989.730500	26540.650500
14:09:26.129681	22994.635875	26548.175250
14:09:26.304849	22998.969750	26556.033375
14:09:26.469169	23003.351250	26562.939000
14:09:26.648990	23008.209000	26570.606625
14:09:26.823814	23012.542875	26576.893125
14:09:26.998640	23016.876750	26582.512875
14:09:27.163524	23020.686750	26587.894500
14:09:27.325790	23024.496750	26592.895125
14:09:27.492513	23027.735250	26596.990875
14:09:27.672579	23029.878375	26599.705500
14:09:27.834719	23032.021500	26601.991500
14:09:27.999066	23033.640750	26603.229750
14:09:28.176435	23035.260000	26605.372875
14:09:28.343217	23037.403125	26608.087500
14:09:28.508411	23039.546250	26611.516500
14:09:28.674791	23042.260875	26615.040750
14:09:28.841988	23044.404000	26618.469750
14:09:29.004376	23047.118625	26622.089250
14:09:29.164683	23049.261750	26626.280250
14:09:29.355997	23051.404875	26631.138000
14:09:29.552215	23054.119500	26634.471750
14:09:29.712618	23056.834125	26638.758000
14:09:29.905891	23059.548750	26643.615750
14:09:30.080212	23062.263375	26648.473500
14:09:30.242906	23064.978000	26653.950375
14:09:30.404211	23067.692625	26658.141375
14:09:30.569083	23070.407250	26663.046750
14:09:30.733832	23073.121875	26667.856875
14:09:30.910539	23075.312625	26671.428750
14:09:31.073017	23077.408125	26674.857750
14:09:31.235774	23080.122750	26679.001125
14:09:31.410152	23083.361250	26683.954125
14:09:31.575432	23086.075875	26688.097500
14:09:31.737253	23089.314375	26693.622000
14:09:31.903051	23093.648250	26699.956125
14:09:32.077318	23098.553625	26707.004625
14:09:32.257216	23103.982875	26713.862625
14:09:32.420781	23108.888250	26720.768250
14:09:32.596000	23114.317500	26727.816750
14:09:32.774525	23120.318250	26734.008000
14:09:32.952259	23127.414375	26741.723250
14:09:33.126995	23133.415125	26748.057375
14:09:33.289427	23138.320500	26752.962750
14:09:33.449752	23143.225875	26757.677625
14:09:33.640988	23147.559750	26761.392375
14:09:33.815201	23150.274375	26763.440250
14:09:33.993537	23152.989000	26765.392875
14:09:34.159345	23155.703625	26767.440750
14:09:34.321016	23157.846750	26768.869500
14:09:34.484996	23159.989875	26770.965000
14:09:34.644772	23162.133000	26773.108125
14:09:34.840591	23164.276125	26774.394000
14:09:35.016955	23166.990750	26777.251500
14:09:35.191144	23170.229250	26780.823375
14:09:35.366987	23174.039250	26784.347625
14:09:35.559222	23177.849250	26787.681375
14:09:35.725118	23181.659250	26791.110375
14:09:35.904377	23185.469250	26794.634625
14:09:36.080909	23189.326875	26798.016000
14:09:36.244064	23193.089250	26802.254625
14:09:36.408457	23196.327750	26805.683625
14:09:36.570699	23199.042375	26808.493500
14:09:36.736508	23201.757000	26811.208125
14:09:36.930880	23203.900125	26813.351250
14:09:37.107597	23205.519375	26814.827625
14:09:37.273914	23206.567125	26815.351500
14:09:37.435700	23208.186375	26816.780250
14:09:37.610398	23210.329500	26818.971000
14:09:37.786242	23213.044125	26821.780875
14:09:37.961209	23215.758750	26824.447875
14:09:38.152000	23218.997250	26827.924500
14:09:38.315306	23222.807250	26832.115500
14:09:38.479780	23226.617250	26836.211250
14:09:38.639503	23230.951125	26841.164250
14:09:38.819061	23235.285000	26846.688750
14:09:38.986190	23240.190375	26852.213250
14:09:39.152939	23244.524250	26859.214125
14:09:39.328728	23246.667375	26865.595875
14:09:39.489741	23249.953500	26871.787125
14:09:39.651780	23253.144375	26878.740375
14:09:39.830129	23256.954375	26885.836500
14:09:40.021435	23261.288250	26893.504125
14:09:40.188247	23265.098250	26901.028875
14:09:40.350474	23269.479750	26909.458500
14:09:40.513364	23273.766000	26917.792875
14:09:40.687675	23278.099875	26926.936875
14:09:40.848994	23282.433750	26935.890375
14:09:41.010675	23287.339125	26945.224875
14:09:41.189582	23292.244500	26954.226000
14:09:41.351994	23297.149875	26963.179500
14:09:41.534286	23302.055250	26972.323500
14:09:41.695584	23306.960625	26982.324750
14:09:41.859912	23312.389875	26992.564125
14:09:42.034643	23317.819125	27003.327375
14:09:42.209470	23322.724500	27012.900000
14:09:42.384323	23327.058375	27021.377250
14:09:42.548168	23331.392250	27030.330750
14:09:42.708958	23335.726125	27039.522375
14:09:42.883897	23338.964625	27046.523250
14:09:43.049048	23342.203125	27053.333625
14:09:43.221986	23346.013125	27061.096500
14:09:43.403075	23349.823125	27069.383250
14:09:43.584015	23353.680750	27077.812875
14:09:43.744911	23357.967000	27086.814000
14:09:43.908183	23361.777000	27096.577125
14:09:44.072960	23365.015500	27105.625875
14:09:44.235657	23368.825500	27115.531875
14:09:44.398560	23372.111625	27124.580625
14:09:44.562005	23375.302500	27133.629375
14:09:44.736113	23378.541000	27142.868625
14:09:44.899354	23382.351000	27151.774500
14:09:45.078705	23386.684875	27164.585625
14:09:45.261189	23391.018750	27176.872875
14:09:45.436843	23394.828750	27189.350625
14:09:45.600513	23398.067250	27199.780500
14:09:45.765514	23401.305750	27210.543750
14:09:45.928280	23404.544250	27220.783125
14:09:46.106502	23407.830375	27231.975000
14:09:46.284775	23411.021250	27242.357250
14:09:46.446565	23414.259750	27253.120500
14:09:46.614001	23416.974375	27261.931125
14:09:46.790236	23420.212875	27269.598750
14:09:46.950993	23424.022875	27278.695125
14:09:47.129311	23428.356750	27287.743875
14:09:47.297606	23432.166750	27294.744750
14:09:47.462450	23435.976750	27300.269250
14:09:47.628235	23439.215250	27306.603375
14:09:47.789556	23442.501375	27313.604250
14:09:47.952844	23445.692250	27319.986000
14:09:48.127595	23448.406875	27326.320125
14:09:48.306382	23451.645375	27332.416125
14:09:48.480789	23455.455375	27339.464625
14:09:48.659399	23459.265375	27347.037000
14:09:48.836753	23463.599250	27355.514250
14:09:49.000826	23467.933125	27363.801000
14:09:49.164336	23472.838500	27372.849750
14:09:49.328215	23477.743875	27382.660500
14:09:49.504352	23483.173125	27393.185625
14:09:49.682184	23489.697750	27403.663125
14:09:49.863507	23496.793875	27414.807375
14:09:50.041294	23503.890000	27426.713625
14:09:50.205550	23511.510000	27439.524750
14:09:50.368890	23519.130000	27450.859500
14:09:50.531697	23527.321500	27463.718250
14:09:50.696978	23534.941500	27474.243375
14:09:50.880345	23543.133000	27484.720875
14:09:51.042866	23551.324500	27495.484125
14:09:51.212388	23558.420625	27504.294750
14:09:51.388546	23563.849875	27510.724125
14:09:51.563595	23569.279125	27516.963000
14:09:51.730259	23575.279875	27523.868625
14:09:51.904593	23581.804500	27530.917125
14:09:52.069051	23588.900625	27537.727500
14:09:52.267118	23595.996750	27544.728375
14:09:52.428960	23602.569000	27551.062500
14:09:52.591933	23609.046000	27557.301375
14:09:52.755085	23616.142125	27564.254625
14:09:52.937293	23622.666750	27570.541125
14:09:53.118612	23629.762875	27578.161125
14:09:53.282950	23636.859000	27585.876375
14:09:53.444841	23643.955125	27594.210750
14:09:53.620478	23650.479750	27603.402375
14:09:53.780111	23657.004375	27612.451125
14:09:53.940740	23663.005125	27621.452250
14:09:54.115536	23669.005875	27630.739125
14:09:54.278936	23675.578125	27642.121500
14:09:54.442642	23682.626625	27653.742000
14:09:54.605413	23689.198875	27665.886375
14:09:54.785301	23695.199625	27676.554375
14:09:54.948547	23701.152750	27687.079500
14:09:55.123349	23707.153500	27697.509375
14:09:55.285681	23712.106500	27706.558125
14:09:55.448990	23717.488125	27716.321250
14:09:55.614802	23722.393500	27724.703250
14:09:55.807036	23726.727375	27731.608875
14:09:55.971870	23730.585000	27738.085875
14:09:56.137591	23733.775875	27744.277125
14:09:56.316022	23737.014375	27749.849250
14:09:56.493439	23739.729000	27755.469000
14:09:56.659648	23742.967500	27761.660250
14:09:56.820955	23746.206000	27767.899125
14:09:57.003857	23748.920625	27773.471250
14:09:57.168067	23752.159125	27779.805375
14:09:57.329465	23755.397625	27786.711000
14:09:57.496222	23758.636125	27794.426250
14:09:57.658503	23761.874625	27802.760625
14:09:57.819744	23765.113125	27810.571125
14:09:57.983125	23768.351625	27818.095875
14:09:58.145960	23771.590125	27826.525500
14:09:58.310153	23774.828625	27834.859875
14:09:58.485506	23777.543250	27842.718000
14:09:58.668341	23780.257875	27850.195125
14:09:58.832074	23782.448625	27857.338875
14:09:58.997964	23784.544125	27864.816000
14:09:59.159782	23786.687250	27873.198000
14:09:59.335632	23788.830375	27882.437250
14:09:59.510353	23790.449625	27889.390500
14:09:59.672282	23792.068875	27895.581750
14:09:59.834995	23793.688125	27901.868250
14:10:00.002853	23795.307375	27909.488250
14:10:00.179894	23796.926625	27917.965500
14:10:00.356338	23799.069750	27927.728625
14:10:00.531082	23801.212875	27937.491750
14:10:00.692408	23803.356000	27945.826125
14:10:00.854235	23805.499125	27955.684500
14:10:01.018586	23808.213750	27966.924000
14:10:01.194963	23811.452250	27977.877750
14:10:01.356288	23814.690750	27988.593375
14:10:01.520429	23817.929250	27998.737500
14:10:01.685861	23821.167750	28007.929125
14:10:01.848163	23824.406250	28016.263500
14:10:02.011189	23827.120875	28023.883500
14:10:02.188259	23829.835500	28030.408125
14:10:02.368043	23832.550125	28036.456500
14:10:02.550659	23834.693250	28042.028625
14:10:02.747598	23837.455500	28047.648375
14:10:02.911054	23840.122500	28053.887250
14:10:03.075194	23842.313250	28060.269000
14:10:03.249479	23844.408750	28067.269875
14:10:03.424309	23846.551875	28073.508750
14:10:03.585042	23848.695000	28079.700000
14:10:03.748363	23851.409625	28086.796125
14:10:03.910187	23854.124250	28094.320875
14:10:04.073113	23856.838875	28102.036125
14:10:04.251927	23859.553500	28110.465750
14:10:04.429700	23861.696625	28118.847750
14:10:04.592123	23863.887375	28127.277375
14:10:04.770305	23865.982875	28136.230875
14:10:04.931019	23868.126000	28145.327250
14:10:05.094973	23870.840625	28155.995250
14:10:05.259852	23873.555250	28167.853875
14:10:05.435540	23876.269875	28179.522000
14:10:05.616895	23879.508375	28191.285375
14:10:05.783222	23882.746875	28203.572625
14:10:05.958133	23885.985375	28215.574125
14:10:06.133808	23889.223875	28226.766000
14:10:06.295674	23892.462375	28238.148375
14:10:06.456962	23896.272375	28249.149750
14:10:06.620987	23900.082375	28259.532000
14:10:06.783297	23903.320875	28267.152000
14:10:06.948875	23907.130875	28276.248375
14:10:07.112438	23911.464750	28286.106750
14:10:07.280942	23915.798625	28294.488750
14:10:07.443274	23920.132500	28303.442250
14:10:07.617566	23923.942500	28311.348000
14:10:07.796893	23927.181000	28317.444000
14:10:07.987169	23930.419500	28324.540125
14:10:08.168465	23933.658000	28330.731375
14:10:08.335398	23936.896500	28336.303500
14:10:08.497051	23940.135000	28342.590000
14:10:08.659914	23943.373500	28348.828875
14:10:08.822194	23946.088125	28354.448625
14:10:08.998569	23947.707375	28358.020500
14:10:09.158827	23949.326625	28361.354250
14:10:09.323144	23950.945875	28364.878500
14:10:09.484458	23951.993625	28367.640750
14:10:09.660997	23953.612875	28371.307875
14:10:09.836667	23954.660625	28373.260500
14:10:10.002566	23955.184500	28373.879625
14:10:10.177255	23955.708375	28374.641625
14:10:10.343495	23956.232250	28374.879750
14:10:10.536354	23956.232250	28374.879750
14:10:10.709321	23955.708375	28374.879750
14:10:10.872371	23955.708375	28375.165500
14:10:11.033181	23955.708375	28375.832250
14:10:11.196066	23956.232250	28376.546625
14:10:11.363622	23956.756125	28377.165750
14:10:11.528199	23957.280000	28377.880125
14:10:11.702268	23958.899250	28380.785250
14:10:11.863217	23960.518500	28382.690250
14:10:12.023077	23962.137750	28384.881000
14:10:12.189310	23964.852375	28388.976750
14:10:12.354692	23967.567000	28393.882125
14:10:12.532532	23970.805500	28398.739875
14:10:12.697717	23973.520125	28402.883250
14:10:12.859546	23976.758625	28407.788625
14:10:13.021360	23979.997125	28411.932000
14:10:13.196782	23982.711750	28415.551500
14:10:13.373440	23985.950250	28419.599625
14:10:13.548659	23989.760250	28423.266750
14:10:13.729430	23993.570250	28426.600500
14:10:13.893645	23997.904125	28430.077125
14:10:14.067625	24002.809500	28434.458625
14:10:14.242790	24008.238750	28439.173500
14:10:14.407763	24013.668000	28443.269250
14:10:14.571494	24019.097250	28447.507875
14:10:14.733776	24025.145625	28452.413250
14:10:14.911537	24031.146375	28456.604250
14:10:15.077867	24037.099500	28460.747625
14:10:15.241119	24043.100250	28465.557750
14:10:15.415986	24048.529500	28469.844000
14:10:15.594284	24053.434875	28473.939750
14:10:15.768830	24058.864125	28478.273625
14:10:15.930804	24063.769500	28481.655000
14:10:16.105252	24067.579500	28485.322125
14:10:16.271681	24071.913375	28488.560625
14:10:16.447783	24076.818750	28492.942125
14:10:16.613632	24082.248000	28496.990250
14:10:16.780859	24088.248750	28502.514750
14:10:16.956282	24094.773375	28508.182125
14:10:17.120058	24101.298000	28514.421000
14:10:17.281880	24107.870250	28520.659875
14:10:17.444692	24114.347250	28527.660750
14:10:17.611957	24121.443375	28533.899625
14:10:17.776446	24129.063375	28540.233750
14:10:17.951821	24137.254875	28547.282250
14:10:18.130331	24145.970250	28553.473500
14:10:18.306242	24154.685625	28559.855250
14:10:18.470582	24164.496375	28566.618000
14:10:18.634797	24174.878625	28573.666500
14:10:18.801960	24185.213250	28579.857750
14:10:18.976567	24195.595500	28586.287125
14:10:19.137305	24205.406250	28592.573625
14:10:19.305674	24214.121625	28597.336125
14:10:19.469880	24221.217750	28600.860375
14:10:19.648778	24228.313875	28604.384625
14:10:19.827054	24235.933875	28607.813625
14:10:20.006884	24243.553875	28611.290250
14:10:20.169646	24251.745375	28614.719250
14:10:20.347532	24259.413000	28618.291125
14:10:20.528311	24266.461500	28621.767750
14:10:20.703143	24272.462250	28624.530000
14:10:20.867520	24278.986875	28627.959000
14:10:21.028759	24285.511500	28630.673625
14:10:21.189988	24292.607625	28634.245500
14:10:21.368505	24300.227625	28638.388875
14:10:21.534159	24307.847625	28643.199000
14:10:21.697468	24316.039125	28648.104375
14:10:21.859763	24323.659125	28652.247750
14:10:22.025564	24330.183750	28656.534000
14:10:22.189792	24336.184500	28660.629750
14:10:22.354139	24342.185250	28665.535125
14:10:22.528975	24347.090625	28669.869000
14:10:22.703707	24351.424500	28673.250375
14:10:22.868483	24356.853750	28677.346125
14:10:23.045313	24362.283000	28682.299125
14:10:23.219574	24367.712250	28687.156875
14:10:23.385102	24373.713000	28691.967000
14:10:23.552762	24380.809125	28697.491500
14:10:23.729003	24387.905250	28703.873250
14:10:23.904416	24395.525250	28710.874125
14:10:24.081529	24403.716750	28718.446500
14:10:24.242384	24411.336750	28725.542625
14:10:24.417157	24417.861375	28731.067125
14:10:24.592234	24423.290625	28735.353375
14:10:24.767745	24428.719875	28739.449125
14:10:24.946615	24433.053750	28742.830500
14:10:25.123893	24437.387625	28745.640375
14:10:25.291118	24441.197625	28748.307375
14:10:25.454600	24446.103000	28751.879250
14:10:25.628791	24451.532250	28755.451125
14:10:25.802109	24457.533000	28758.880125
14:10:25.966946	24463.533750	28763.023500
14:10:26.142334	24469.534500	28766.643000
14:10:26.304078	24475.535250	28769.929125
14:10:26.466314	24482.059875	28774.120125
14:10:26.629576	24488.060625	28777.596750
14:10:26.804872	24492.966000	28781.168625
14:10:26.966742	24497.871375	28784.597625
14:10:27.140975	24502.205250	28787.359875
14:10:27.303320	24506.015250	28790.074500
14:10:27.466214	24509.825250	28792.789125
14:10:27.655871	24513.635250	28795.741875
14:10:27.818080	24517.445250	28798.313625
14:10:27.996971	24521.255250	28801.075875
14:10:28.171115	24525.589125	28804.076250
14:10:28.333447	24529.923000	28806.743250
14:10:28.501300	24535.352250	28810.077000
14:10:28.665610	24542.448375	28814.982375
14:10:28.840471	24550.068375	28819.935375
14:10:29.019201	24556.593000	28824.078750
14:10:29.182478	24563.117625	28828.174500
14:10:29.345598	24570.213750	28832.413125
14:10:29.519605	24576.738375	28836.032625
14:10:29.697433	24583.263000	28839.366375
14:10:29.865212	24589.787625	28842.795375
14:10:30.046402	24596.883750	28846.272000
14:10:30.210095	24604.503750	28850.510625
14:10:30.372372	24612.123750	28853.939625
14:10:30.533502	24619.219875	28857.511500
14:10:30.698259	24625.220625	28859.511750
14:10:30.872564	24630.649875	28861.702500
14:10:31.035903	24635.555250	28863.036000
14:10:31.213190	24639.889125	28864.417125
14:10:31.380486	24644.794500	28865.750625
14:10:31.556808	24649.747500	28867.179375
14:10:31.720937	24654.033750	28868.608125
14:10:31.881967	24657.843750	28869.894000
14:10:32.062873	24662.177625	28870.656000
14:10:32.237030	24665.416125	28871.418000
14:10:32.417373	24668.654625	28872.608625
14:10:32.579633	24671.893125	28874.037375
14:10:32.755852	24674.607750	28875.513750
14:10:32.921968	24677.846250	28876.752000
14:10:33.086598	24681.656250	28878.895125
14:10:33.277777	24684.894750	28880.419125
14:10:33.443154	24688.133250	28881.657375
14:10:33.621288	24691.371750	28883.848125
14:10:33.799844	24694.610250	28885.848375
14:10:33.963578	24698.420250	28887.896250
14:10:34.128397	24702.230250	28890.039375
14:10:34.297136	24706.040250	28892.801625
14:10:34.474903	24710.374125	28895.516250
14:10:34.639688	24714.708000	28898.326125
14:10:34.815555	24719.613375	28901.850375
14:10:34.984414	24724.518750	28904.565000
14:10:35.147246	24729.424125	28907.327250
14:10:35.323035	24734.329500	28910.851500
14:10:35.503788	24739.234875	28913.566125
14:10:35.666597	24744.664125	28916.995125
14:10:35.841373	24751.760250	28921.329000
14:10:36.020782	24759.951750	28924.662750
14:10:36.183541	24768.143250	28928.282250
14:10:36.347828	24776.858625	28932.330375
14:10:36.509557	24785.574000	28935.807000
14:10:36.703948	24794.337000	28939.378875
14:10:36.867236	24804.100125	28942.807875
14:10:37.033095	24815.006250	28945.522500
14:10:37.196426	24825.864750	28947.665625
14:10:37.371211	24837.342375	28949.951625
14:10:37.547689	24848.772375	28951.237500
14:10:37.713499	24859.154625	28952.428125
14:10:37.879276	24870.060750	28953.904500
14:10:38.057159	24880.919250	28955.380875
14:10:38.250705	24890.730000	28956.000000
14:10:38.411397	24900.016875	28957.333500
14:10:38.573925	24909.827625	28958.667000
14:10:38.734223	24919.638375	28959.429000
14:10:38.898026	24928.877625	28960.000500
14:10:39.062387	24937.593000	28961.429250
14:10:39.224745	24946.879875	28962.810375
14:10:39.404501	24955.595250	28964.143875
14:10:39.582197	24964.882125	28965.620250
14:10:39.762506	24974.169000	28967.620500
14:10:39.927322	24983.455875	28969.716000
14:10:40.093702	24992.742750	28971.763875
14:10:40.253941	25002.553500	28974.002250
14:10:40.418310	25012.888125	28976.050125
14:10:40.583153	25023.318000	28978.860000
14:10:40.756005	25035.224250	28981.669875
14:10:40.916810	25047.178125	28984.289250
14:10:41.078164	25058.608125	28987.194375
14:10:41.240452	25069.466625	28989.813750
14:10:41.401691	25079.277375	28991.956875
14:10:41.566040	25089.088125	28994.052375
14:10:41.745736	25097.803500	28995.385875
14:10:41.939566	25104.328125	28996.909875
14:10:42.103892	25110.328875	28998.148125
14:10:42.286246	25115.758125	28999.576875
14:10:42.460537	25120.092000	29000.291250
14:10:42.621346	25123.902000	29001.005625
14:10:42.797506	25128.235875	29001.672375
14:10:42.958805	25132.569750	29002.196250
14:10:43.139611	25137.475125	29002.577250
14:10:43.312963	25143.999750	29002.577250
14:10:43.474809	25151.095875	29002.577250
14:10:43.652646	25157.620500	29002.148625
14:10:43.827491	25163.049750	29001.434250
14:10:44.002222	25167.955125	29000.815125
14:10:44.177011	25172.860500	29000.148375
14:10:44.344871	25177.194375	28999.624500
14:10:44.521577	25181.004375	28999.243500
14:10:44.696532	25183.719000	28998.862500
14:10:44.872700	25186.433625	28998.576750
14:10:45.048984	25189.148250	28998.576750
14:10:45.210080	25191.862875	28998.243375
14:10:45.372722	25195.672875	28997.624250
14:10:45.548551	25200.006750	28996.767000
14:10:45.722735	25205.436000	28995.385875
14:10:45.912529	25211.436750	28994.052375
14:10:46.104867	25217.961375	28992.671250
14:10:46.269698	25225.057500	28992.099750
14:10:46.444871	25232.153625	28991.337750
14:10:46.620164	25239.773625	28990.004250
14:10:46.781423	25247.441250	28989.432750
14:10:46.964199	25255.585125	28989.051750
14:10:47.126059	25263.776625	28989.051750
14:10:47.287362	25271.396625	28989.051750
14:10:47.448299	25279.016625	28989.051750
14:10:47.620675	25285.017375	28989.480375
14:10:47.783439	25291.542000	28990.099500
14:10:47.945664	25298.638125	28990.813875
14:10:48.108995	25305.162750	28991.433000
14:10:48.287506	25312.258875	28992.718875
14:10:48.450920	25320.974250	28993.385625
14:10:48.614902	25330.785000	28994.766750
14:10:48.778206	25340.595750	28995.385875
14:10:48.941297	25349.882625	28996.052625
14:10:49.108387	25359.169500	28997.481375
14:10:49.268609	25368.456375	28998.243375
14:10:49.432961	25377.743250	28998.957750
14:10:49.609736	25385.363250	28999.672125
14:10:49.776015	25392.983250	29000.862750
14:10:49.952377	25399.507875	29001.624750
14:10:50.114638	25404.413250	29002.243875
14:10:50.282241	25410.414000	29002.863000
14:10:50.448301	25416.414750	29003.577375
14:10:50.623673	25421.844000	29004.291750
14:10:50.797433	25426.177875	29005.006125
14:10:50.960235	25430.511750	29005.625250
14:10:51.134098	25434.845625	29006.339625
14:10:51.325301	25439.179500	29006.958750
14:10:51.504662	25443.513375	29007.244500
14:10:51.678494	25448.418750	29007.673125
14:10:51.840865	25452.752625	29007.577875
14:10:52.015110	25457.658000	29007.244500
14:10:52.179918	25461.991875	29006.911125
14:10:52.341198	25465.230375	29006.292000
14:10:52.503566	25468.468875	29005.577625
14:10:52.669437	25471.183500	29005.244250
14:10:52.831945	25473.898125	29004.910875
14:10:52.992897	25476.088875	29004.291750
14:10:53.153800	25478.755875	29003.529750
14:10:53.319738	25480.899000	29002.958250
14:10:53.481603	25482.518250	29002.148625
14:10:53.643287	25484.137500	29001.910500
14:10:53.810214	25485.185250	29001.910500
14:10:53.971356	25486.804500	29001.910500
14:10:54.146678	25487.328375	29002.291500
14:10:54.311914	25484.613750	29003.625000
14:10:54.509205	25479.184500	29005.720500
14:10:54.671073	25471.564500	29007.101625
14:10:54.845549	25462.277625	29007.435000
14:10:55.008129	25451.895375	29007.435000
14:10:55.172001	25441.513125	29007.101625
14:10:55.354369	25430.607000	29005.768125
14:10:55.521858	25419.177000	29003.625000
14:10:55.683006	25408.318500	29000.815125
14:10:55.846857	25397.936250	28998.195750
14:10:56.010036	25389.744750	28995.957375
14:10:56.185322	25382.648625	28993.195125
14:10:56.360150	25376.647875	28991.052000
14:10:56.528076	25370.123250	28988.432625
14:10:56.702745	25363.027125	28984.765500
14:10:56.866007	25355.407125	28981.431750
14:10:57.035381	25347.215625	28978.002750
14:10:57.218648	25338.500250	28974.526125
14:10:57.380324	25329.213375	28971.049500
14:10:57.555267	25318.831125	28967.382375
14:10:57.723082	25308.448875	28964.858250
14:10:57.897909	25299.733500	28963.334250
14:10:58.062688	25291.018125	28962.000750
14:10:58.238910	25285.017375	28960.572000
14:10:58.416849	25280.683500	28959.143250
14:10:58.608686	25276.349625	28957.762125
14:10:58.775694	25273.111125	28957.190625
14:10:58.950986	25270.968000	28956.476250
14:10:59.115521	25268.824875	28955.904750
14:10:59.278411	25266.062625	28955.095125
14:10:59.441623	25263.967125	28954.857000
14:10:59.616100	25261.824000	28954.857000
14:10:59.791384	25260.204750	28954.857000
14:10:59.951231	25258.585500	28954.857000
14:11:00.126441	25257.537750	28954.857000
14:11:00.293220	25256.490000	28954.857000
14:11:00.456034	25255.442250	28954.428375
14:11:00.631123	25254.394500	28953.714000
14:11:00.810591	25253.870625	28953.190125
14:11:00.972090	25252.822875	28952.571000
14:11:01.135851	25252.299000	28951.189875
14:11:01.315087	25252.299000	28949.761125
14:11:01.491406	25252.822875	28948.332375
14:11:01.656195	25253.346750	28946.332125
14:11:01.834478	25253.870625	28944.236625
14:11:02.014287	25254.918375	28942.855500
14:11:02.190540	25255.966125	28940.664750
14:11:02.357917	25257.585375	28939.331250
14:11:02.538357	25260.300000	28937.950125
14:11:02.703987	25262.443125	28936.616625
14:11:02.879806	25264.586250	28935.045000
14:11:03.058651	25267.300875	28933.711500
14:11:03.220441	25270.015500	28931.616000
14:11:03.395138	25272.158625	28929.520500
14:11:03.568438	25274.301750	28928.044125
14:11:03.734809	25275.921000	28927.472625
14:11:03.899654	25274.873250	28928.187000
14:11:04.075218	25272.730125	28928.949000
14:11:04.242385	25269.491625	28930.901625
14:11:04.403523	25265.681625	28934.521125
14:11:04.571117	25261.347750	28938.569250
14:11:04.762621	25256.442375	28942.284000
14:11:04.924494	25250.441625	28945.522500
14:11:05.098752	25244.440875	28948.475250
14:11:05.262388	25238.440125	28951.094625
14:11:05.426881	25232.439375	28953.904500
14:11:05.618178	25225.914750	28956.000000
14:11:05.818604	25218.818625	28958.047875
14:11:06.009193	25210.627125	28960.286250
14:11:06.171080	25203.531000	28979.717250
14:11:06.333321	25193.720250	28998.672000
14:11:06.495664	25183.338000	29012.292750
14:11:06.658511	25173.003375	29026.104000
14:11:06.820721	25164.288000	29034.581250
14:11:06.995549	25156.668000	29040.391500
14:11:07.171119	25149.048000	29045.154000
14:11:07.335347	25142.523375	29047.201875
14:11:07.512996	25138.713375	29030.914125
14:11:07.680213	25133.808000	29016.293250
14:11:07.859042	25127.807250	29006.863500
14:11:08.033323	25122.378000	29001.100875
14:11:08.198672	25116.377250	28999.148250
14:11:08.366571	25110.376500	28997.386125
14:11:08.534262	25104.947250	28997.719500
14:11:08.706999	25099.518000	28999.195875
14:11:08.868875	25094.612625	29001.196125
14:11:09.032503	25090.278750	29004.006000
14:11:09.193883	25087.040250	29006.006250
14:11:09.359223	25084.325625	29008.149375
14:11:09.536958	25082.182500	29009.578125
14:11:09.711467	25080.563250	29010.292500
14:11:09.879973	25079.515500	29010.530625
14:11:10.045335	25079.515500	29010.530625
14:11:10.207238	25080.039375	29010.816375
14:11:10.385937	25081.658625	29011.483125
14:11:10.549797	25084.373250	29012.197500
14:11:10.716584	25087.087875	29012.816625
14:11:10.898550	25090.326375	29014.245375
14:11:11.061435	25094.184000	29015.674125
14:11:11.236009	25097.946375	29017.864875
14:11:11.414799	25100.661000	29019.865125
14:11:11.587541	25103.375625	29021.293875
14:11:11.761048	25105.518750	29021.960625
14:11:11.935511	25107.138000	29022.579750
14:11:12.104332	25107.138000	29023.913250
14:11:12.272766	25107.138000	29026.008750
14:11:12.438491	25106.614125	29027.342250
14:11:12.613305	25106.090250	29028.151875
14:11:12.778137	25105.566375	29028.723375
14:11:12.960722	25105.042500	29029.390125
14:11:13.134614	25102.899375	29031.819000
14:11:13.296496	25104.518625	29031.533250
14:11:13.471025	25106.137875	29030.056875
14:11:13.634005	25106.661750	29027.913750
14:11:13.810707	25105.614000	29025.865875
14:11:13.970825	25104.566250	29024.484750
14:11:14.135284	25101.804000	29023.151250
14:11:14.296708	25099.137000	29022.532125
14:11:14.473015	25096.422375	29021.770125
14:11:14.653823	25093.707750	29021.103375
14:11:14.830153	25092.088500	29020.436625
14:11:15.003469	25091.564625	29020.150875
14:11:15.167301	25091.564625	29020.150875
14:11:15.330175	25092.088500	29020.150875
14:11:15.505995	25093.136250	29020.531875
14:11:15.668473	25094.755500	29021.103375
14:11:15.831082	25096.374750	29021.817750
14:11:15.992392	25098.517875	29022.151125
14:11:16.156657	25100.137125	29022.484500
14:11:16.324570	25101.184875	29023.151250
14:11:16.499893	25102.232625	29024.675250
14:11:16.665605	25102.756500	29025.151500
14:11:16.826378	25102.708875	29025.818250
14:11:17.002670	25102.232625	29026.627875
14:11:17.166064	25101.184875	29026.866000
14:11:17.328345	25100.137125	29026.866000
14:11:17.495086	25098.517875	29026.866000
14:11:17.657008	25096.898625	29026.580250
14:11:17.824688	25094.184000	29025.865875
14:11:17.999314	25090.374000	29024.341875
14:11:18.159362	25086.040125	29023.056000
14:11:18.321472	25080.039375	29021.008125
14:11:18.488951	25073.514750	29018.293500
14:11:18.651783	25066.990125	29015.436000
14:11:18.827529	25060.989375	29012.673750
14:11:19.001867	25054.988625	29009.768625
14:11:19.175744	25050.083250	29007.673125
14:11:19.337945	25045.749375	29005.815750
14:11:19.502443	25042.510875	29003.672625
14:11:19.664245	25039.272375	29001.529500
14:11:19.839011	25037.129250	29000.100750
14:11:20.018261	25033.890750	28998.148125
14:11:20.182636	25029.509250	28995.957375
14:11:20.360510	25025.223000	28993.195125
14:11:20.543222	25019.222250	28989.766125
14:11:20.706001	25011.030750	28985.622750
14:11:20.880145	25002.315375	28980.669750
14:11:21.042131	24993.600000	28976.478750
14:11:21.211654	24985.408500	28973.049750
14:11:21.374244	24977.217000	28970.287500
14:11:21.550031	24970.120875	28968.096750
14:11:21.730512	24963.596250	28966.096500
14:11:21.895614	24957.071625	28964.048625
14:11:22.058562	24949.451625	28961.905500
14:11:22.225730	24941.831625	28959.857625
14:11:22.388047	24933.640125	28957.714500
14:11:22.563834	24924.353250	28955.571375
14:11:22.728687	24913.971000	28953.571125
14:11:22.890508	24903.588750	28950.666000
14:11:23.052329	24893.254125	28948.094250
14:11:23.220088	24883.967250	28945.951125
14:11:23.383996	24874.680375	28943.808000
14:11:23.561506	24865.393500	28941.760125
14:11:23.739553	24856.678125	28940.283750
14:11:23.918306	24846.867375	28938.283500
14:11:24.080976	24836.485125	28936.140375
14:11:24.242953	24824.578875	28934.806875
14:11:24.407255	24812.720250	28932.759000
14:11:24.589690	24800.147250	28929.901500
14:11:24.765487	24787.098000	28928.425125
14:11:24.958772	24774.048750	28927.186875
14:11:25.123005	24761.666250	28926.424875
14:11:25.303325	24748.807500	28925.805750
14:11:25.483642	24736.758375	28925.091375
14:11:25.645002	24724.852125	28924.519875
14:11:25.805661	24714.041250	28923.853125
14:11:25.999415	24703.135125	28923.472125
14:11:26.194753	24692.229000	28923.805500
14:11:26.374550	24681.846750	28924.472250
14:11:26.553294	24670.369125	28925.853375
14:11:26.736524	24659.463000	28927.186875
14:11:26.899921	24649.080750	28928.568000
14:11:27.062509	24638.222250	28929.282375
14:11:27.236968	24627.840000	28930.758750
14:11:27.398883	24616.933875	28931.997000
14:11:27.578110	24607.170750	28932.663750
14:11:27.739861	24600.074625	28933.378125
14:11:27.915762	24594.073875	28934.187750
14:11:28.077021	24588.073125	28934.378250
14:11:28.241465	24582.072375	28934.711625
14:11:28.403125	24576.071625	28935.426000
14:11:28.564972	24569.547000	28936.140375
14:11:28.731261	24563.022375	28936.378500
14:11:28.909043	24557.021625	28936.378500
14:11:29.072500	24551.592375	28936.378500
