# Supplementary material for: An epifluorescence microscope design for naturalistic behavior and cellular activity in freely moving Caenorhabditis elegans
Source: Nat Commun. 2026 May 19;17:4411. doi: 10.1038/s41467-026-72709-w (PMC13187321; doi:10.1038/s41467-026-72709-w)
Supplement: Supplementary file 8 — Source data [file 41467_2026_72709_MOESM8_ESM.zip › fig4 AWC/MMH214/BLUE_6.csv]

timestamp	X	Y
14:21:55.990431	25817.131500	26360.675625
14:21:56.166856	25814.988375	26372.058000
14:21:56.329128	25813.369125	26384.059500
14:21:56.493382	25811.749875	26397.156375
14:21:56.660343	25810.130625	26410.396125
14:21:56.823617	25809.035250	26425.159875
14:21:56.986407	25808.559000	26439.685500
14:21:57.162752	25809.082875	26457.211500
14:21:57.327577	25810.130625	26474.547000
14:21:57.517958	25811.178375	26492.311125
14:21:57.683156	25812.797625	26509.980000
14:21:57.851009	25813.845375	26528.458500
14:21:58.032844	25814.893125	26546.222625
14:21:58.196734	25815.417000	26563.177125
14:21:58.375427	25815.417000	26579.941125
14:21:58.537235	25814.893125	26596.181250
14:21:58.700031	25813.845375	26612.850000
14:21:58.862835	25812.797625	26629.709250
14:21:59.037151	25810.654500	26648.235375
14:21:59.204443	25808.511375	26664.666000
14:21:59.379133	25805.796750	26682.239625
14:21:59.553796	25802.558250	26699.337000
14:21:59.719855	25799.319750	26715.672375
14:21:59.895419	25797.176625	26732.245875
14:22:00.061452	25795.033500	26748.438375
14:22:00.236291	25792.890375	26765.678625
14:22:00.398080	25791.842625	26782.252125
14:22:00.573469	25790.794875	26798.825625
14:22:00.738702	25789.747125	26814.303750
14:22:00.901464	25789.747125	26829.496125
14:22:01.064191	25789.747125	26844.212250
14:22:01.247143	25789.747125	26858.356875
14:22:01.421994	25789.747125	26874.692250
14:22:01.583263	25789.747125	26890.360875
14:22:01.744380	25789.223250	26907.505875
14:22:01.923802	25787.556375	26924.317500
14:22:02.089774	25785.460875	26941.272000
14:22:02.251475	25782.698625	26957.893125
14:22:02.426838	25778.936250	26973.561750
14:22:02.601695	25774.602375	26988.182625
14:22:02.773923	25769.173125	27002.708250
14:22:02.941200	25762.648500	27016.233750
14:22:03.102059	25754.457000	27030.426000
14:22:03.263751	25745.741625	27043.522875
14:22:03.426709	25736.454750	27056.191125
14:22:03.596509	25727.167875	27067.049625
14:22:03.774711	25716.785625	27078.670125
14:22:03.941461	25705.879500	27090.957375
14:22:04.111870	25695.021000	27101.673000
14:22:04.286078	25684.114875	27113.960250
14:22:04.449962	25673.161125	27126.390375
14:22:04.614666	25661.731125	27137.868000
14:22:04.779646	25650.872625	27151.060125
14:22:04.945679	25638.918750	27164.014125
14:22:05.121627	25626.869625	27177.587250
14:22:05.284223	25613.963250	27191.350875
14:22:05.460300	25600.390125	27205.019250
14:22:05.640097	25586.769375	27217.258875
14:22:05.804301	25573.482000	27229.450875
14:22:05.969136	25559.432625	27240.880875
14:22:06.142809	25544.859375	27251.358375
14:22:06.319229	25530.190875	27260.454750
14:22:06.481143	25515.046125	27267.265125
14:22:06.644101	25499.044125	27274.266000
14:22:06.807638	25483.280250	27279.790500
14:22:06.973012	25466.754375	27285.410250
14:22:07.135248	25451.181000	27289.648875
14:22:07.302220	25435.560000	27293.077875
14:22:07.468352	25420.415250	27296.506875
14:22:07.632088	25404.365625	27300.031125
14:22:07.811467	25389.220875	27303.507750
14:22:07.974151	25374.219000	27307.651125
14:22:08.137038	25357.836000	27312.604125
14:22:08.301884	25341.834000	27318.843000
14:22:08.466615	25325.498625	27325.796250
14:22:08.631898	25309.544250	27332.701875
14:22:08.795196	25294.590000	27340.417125
14:22:08.970104	25278.588000	27349.656375
14:22:09.134341	25262.109750	27359.181375
14:22:09.324615	25245.869625	27367.849125
14:22:09.504314	25230.201000	27375.326250
14:22:09.668178	25214.484750	27383.660625
14:22:09.846447	25198.292250	27392.042625
14:22:10.008265	25183.766625	27398.376750
14:22:10.187498	25168.145625	27403.948875
14:22:10.349324	25153.858125	27408.854250
14:22:10.527199	25137.237000	27412.330875
14:22:10.690473	25122.044625	27415.045500
14:22:10.858326	25104.947250	27417.093375
14:22:11.035441	25087.087875	27418.474500
14:22:11.199253	25069.323750	27419.188875
14:22:11.360099	25051.702500	27419.522250
14:22:11.521546	25034.081250	27419.141250
14:22:11.698178	25014.936000	27418.474500
14:22:11.859396	24997.219500	27417.807750
14:22:12.022452	24978.788625	27417.903000
14:22:12.182639	24960.643500	27418.569750
14:22:12.347046	24941.688750	27419.188875
14:22:12.508976	24923.781750	27420.570000
14:22:12.671749	24905.065125	27421.951125
14:22:12.833411	24886.253250	27423.999000
14:22:12.996313	24867.060375	27425.475375
14:22:13.169588	24847.343625	27426.951750
14:22:13.352758	24828.436500	27427.475625
14:22:13.526746	24811.958250	27427.380375
14:22:13.693910	24794.289375	27426.808875
14:22:13.855853	24777.715875	27426.094500
14:22:14.034732	24760.523250	27424.808625
14:22:14.214711	24745.616625	27421.903500
14:22:14.382916	24730.090875	27418.569750
14:22:14.544481	24714.374625	27412.902375
14:22:14.721446	24697.753500	27406.044375
14:22:14.881288	24682.465875	27397.710000
14:22:15.041596	24665.082750	27388.423125
14:22:15.208910	24648.128250	27378.850500
14:22:15.373028	24631.364250	27368.944500
14:22:15.536545	24614.981250	27357.562125
14:22:15.700456	24598.645875	27346.703625
14:22:15.875198	24582.120000	27335.226000
14:22:16.054685	24565.356000	27324.272250
14:22:16.218309	24549.211125	27314.652000
14:22:16.380074	24532.161375	27304.555500
14:22:16.541421	24514.349625	27295.125750
14:22:16.719240	24496.680750	27286.743750
14:22:16.900592	24479.059500	27278.361750
14:22:17.075265	24460.723875	27269.170125
14:22:17.238048	24441.007125	27259.454625
14:22:17.400993	24421.338000	27249.691500
14:22:17.564652	24402.240375	27239.928375
14:22:17.726972	24384.095250	27230.117625
14:22:17.900793	24366.521625	27219.592500
14:22:18.063452	24348.852750	27207.543375
14:22:18.237872	24331.279125	27194.303625
14:22:18.416685	24315.086625	27180.444750
14:22:18.597427	24299.418000	27166.585875
14:22:18.764925	24285.416250	27152.631750
14:22:18.942625	24272.367000	27138.439500
14:22:19.123427	24259.746375	27122.723250
14:22:19.285201	24247.840125	27107.149875
14:22:19.449409	24235.886250	27091.528875
14:22:19.614846	24223.980000	27075.193500
14:22:19.777941	24213.073875	27058.953375
14:22:19.943814	24201.596250	27042.713250
14:22:20.127070	24191.261625	27028.854375
14:22:20.302518	24182.546250	27015.757500
14:22:20.478679	24173.259375	27002.327250
14:22:20.655404	24164.544000	26990.563875
14:22:20.820216	24157.400250	26980.800750
14:22:20.983936	24150.923250	26973.228375
14:22:21.146058	24144.398625	26964.894000
14:22:21.339625	24137.302500	26955.654750
14:22:21.505394	24129.111000	26946.082125
14:22:21.683328	24119.300250	26934.652125
14:22:21.863617	24108.918000	26922.269625
14:22:22.038721	24098.535750	26910.077625
14:22:22.202539	24087.629625	26897.599875
14:22:22.370410	24076.152000	26882.979000
14:22:22.532178	24065.245875	26867.977125
14:22:22.708065	24055.482750	26854.404000
14:22:22.867814	24046.195875	26839.973625
14:22:23.033343	24038.004375	26824.924125
14:22:23.211477	24030.908250	26811.446250
14:22:23.374705	24024.383625	26796.730125
14:22:23.538086	24018.335250	26781.299625
14:22:23.722059	24012.953625	26765.535750
14:22:23.888582	24008.048250	26749.629000
14:22:24.066534	24003.142875	26733.627000
14:22:24.244483	23998.809000	26716.863000
14:22:24.405572	23994.999000	26699.289375
14:22:24.569488	23991.141375	26681.382375
14:22:24.734698	23987.950500	26664.094500
14:22:24.908538	23984.140500	26646.139875
14:22:25.103333	23979.806625	26629.423500
14:22:25.264827	23975.996625	26612.992875
14:22:25.427357	23971.662750	26595.562125
14:22:25.605723	23966.709750	26579.036250
14:22:25.773286	23961.328125	26562.605625
14:22:25.951534	23956.422750	26547.841875
14:22:26.116183	23950.993500	26533.983000
14:22:26.292959	23945.564250	26521.410000
14:22:26.470889	23940.658875	26508.551250
14:22:26.637681	23936.325000	26495.311500
14:22:26.813906	23932.515000	26480.452500
14:22:26.979394	23928.181125	26464.831500
14:22:27.144933	23924.942625	26446.019625
14:22:27.312388	23922.799500	26427.493500
14:22:27.476829	23921.132625	26408.729250
14:22:27.643519	23920.656375	26390.393625
14:22:27.809875	23921.704125	26372.629500
14:22:27.969680	23923.323375	26355.294000
14:22:28.145475	23926.038000	26338.053750
14:22:28.320839	23930.943375	26320.623000
14:22:28.487733	23936.944125	26304.049500
14:22:28.661895	23943.468750	26286.618750
14:22:28.821193	23949.993375	26271.378750
14:22:28.997167	23957.089500	26256.424500
14:22:29.171301	23964.709500	26240.994000
14:22:29.335145	23971.805625	26227.563750
14:22:29.513857	23978.901750	26215.324125
14:22:29.677324	23985.997875	26201.846250
14:22:29.841115	23993.094000	26186.892000
14:22:30.008018	23999.618625	26172.509250
14:22:30.172602	24006.714750	26157.269250
14:22:30.355670	24013.239375	26142.600750
14:22:30.519523	24020.335500	26126.694000
14:22:30.682090	24027.955500	26110.168125
14:22:30.861038	24035.575500	26093.737500
14:22:31.040537	24043.767000	26077.735500
14:22:31.205698	24053.053875	26062.209750
14:22:31.368949	24063.960000	26045.731500
14:22:31.547258	24075.342375	26030.539125
14:22:31.710629	24086.724750	26016.966000
14:22:31.875960	24099.631125	26004.583500
14:22:32.054439	24113.204250	25991.677125
14:22:32.229648	24128.730000	25980.104250
14:22:32.393786	24144.732000	25968.912375
14:22:32.556691	24161.400750	25957.006125
14:22:32.722441	24177.498000	25946.957250
14:22:32.885204	24192.166500	25937.718000
14:22:33.047653	24207.692250	25927.192875
14:22:33.208903	24222.551250	25915.905750
14:22:33.371253	24237.886500	25904.809125
14:22:33.567066	24252.507375	25892.998125
14:22:33.730316	24265.413750	25882.615875
14:22:33.905690	24278.320125	25872.138375
14:22:34.084995	24290.940750	25860.994125
14:22:34.249332	24302.847000	25848.849750
14:22:34.420666	24313.657875	25838.086500
14:22:34.582829	24324.564000	25827.323250
14:22:34.744554	24334.279500	25817.274375
14:22:34.912476	24343.566375	25808.035125
14:22:35.075325	24353.996250	25797.557625
14:22:35.240061	24365.426250	25787.127750
14:22:35.417020	24376.284750	25777.983750
14:22:35.596790	24387.190875	25768.982625
14:22:35.760165	24399.144750	25759.981500
14:22:35.923307	24412.575000	25750.837500
14:22:36.117164	24427.195875	25743.169875
14:22:36.281472	24441.959625	25735.454625
14:22:36.456816	24459.104625	25728.358500
14:22:36.620817	24476.440125	25722.262500
14:22:36.780003	24494.490000	25717.261875
14:22:36.942398	24512.397000	25712.547000
14:22:37.120564	24530.065875	25709.070375
14:22:37.282014	24545.972625	25705.450875
14:22:37.443789	24563.403375	25701.402750
14:22:37.620208	24580.024500	25697.116500
14:22:37.781958	24596.264625	25692.973125
14:22:37.950292	24612.314250	25688.163000
14:22:38.117154	24626.792250	25683.257625
14:22:38.296836	24641.984625	25677.685500
14:22:38.460080	24656.224500	25671.446625
14:22:38.645454	24670.797750	25665.160125
14:22:38.807289	24684.085125	25658.778375
14:22:38.982047	24699.134625	25651.015500
14:22:39.164835	24716.136750	25642.776375
14:22:39.326611	24733.662750	25635.156375
14:22:39.509468	24751.998375	25628.203125
14:22:39.672624	24768.857625	25621.202250
14:22:39.836033	24786.383625	25615.677750
14:22:40.018756	24802.052250	25612.201125
14:22:40.183640	24816.720750	25609.391250
14:22:40.363801	24832.294125	25607.343375
14:22:40.527201	24846.105375	25605.962250
14:22:40.689527	24860.059500	25605.295500
14:22:40.854827	24874.489875	25604.628750
14:22:41.047776	24892.873125	25603.104750
14:22:41.228864	24911.113500	25601.818875
14:22:41.404732	24930.115875	25600.342500
14:22:41.571603	24948.451500	25599.818625
14:22:41.755661	24966.739500	25597.723125
14:22:41.917114	24982.598625	25596.294375
14:22:42.079480	24999.553125	25592.865375
14:22:42.242330	25015.840875	25588.626750
14:22:42.417167	25032.366750	25582.197375
14:22:42.591904	25049.368875	25574.577375
14:22:42.753806	25065.847125	25565.004750
14:22:42.917530	25081.134750	25555.051125
14:22:43.079337	25096.422375	25543.573500
14:22:43.262576	25111.043250	25533.715125
14:22:43.428981	25123.854375	25524.571125
14:22:43.590796	25137.808500	25513.855500
14:22:43.752078	25151.334000	25503.663750
14:22:43.920425	25163.859375	25494.662625
14:22:44.100605	25176.432375	25485.518625
14:22:44.279077	25189.481625	25475.755500
14:22:44.444912	25202.483250	25466.040000
14:22:44.612729	25214.437125	25456.848375
14:22:44.796871	25226.391000	25447.847250
14:22:44.958733	25237.773375	25438.703250
14:22:45.133814	25246.965000	25430.892750
14:22:45.308839	25254.061125	25426.035000
14:22:45.471660	25261.157250	25421.320125
14:22:45.637481	25267.681875	25416.414750
14:22:45.814211	25274.206500	25410.795000
14:22:46.006041	25281.302625	25404.508500
14:22:46.182357	25288.398750	25397.460000
14:22:46.343578	25295.494875	25387.935000
14:22:46.508526	25301.495625	25378.076625
14:22:46.668883	25308.020250	25367.313375
14:22:46.844165	25312.925625	25357.740750
14:22:47.017943	25316.735625	25350.739875
14:22:47.179783	25319.974125	25344.691500
14:22:47.342505	25322.688750	25339.786125
14:22:47.505905	25324.308000	25336.357125
14:22:47.670767	25326.451125	25332.832875
14:22:47.838630	25328.594250	25328.689500
14:22:48.003984	25330.737375	25321.688625
14:22:48.170717	25332.880500	25312.639875
14:22:48.345433	25334.499750	25303.400625
14:22:48.507332	25336.119000	25294.447125
14:22:48.674127	25338.262125	25284.684000
14:22:48.857549	25340.405250	25274.254125
14:22:49.021798	25342.024500	25264.348125
14:22:49.199520	25344.167625	25254.585000
14:22:49.378338	25345.215375	25245.536250
14:22:49.570094	25346.263125	25236.963750
14:22:49.736497	25347.882375	25228.057875
14:22:49.898209	25349.501625	25216.627875
14:22:50.062623	25351.168500	25204.245375
14:22:50.223489	25353.835500	25189.481625
14:22:50.387254	25356.597750	25175.575125
14:22:50.551046	25359.264750	25160.430375
14:22:50.725343	25362.503250	25144.809375
14:22:50.900116	25366.313250	25128.045375
14:22:51.064331	25371.266250	25107.709500
14:22:51.232461	25375.552500	25087.564125
14:22:51.408095	25379.362500	25067.847375
14:22:51.582453	25383.172500	25050.416625
14:22:51.765806	25386.982500	25034.319375
14:22:51.941622	25390.221000	25016.269500
14:22:52.107410	25392.364125	24999.791250
14:22:52.272260	25394.507250	24983.455875
14:22:52.439071	25395.555000	24967.930125
14:22:52.613691	25396.078875	24954.166500
14:22:52.804606	25396.602750	24939.640875
14:22:52.971500	25396.602750	24923.638875
14:22:53.135249	25396.602750	24909.065625
14:22:53.297519	25396.602750	24892.635000
14:22:53.460937	25396.602750	24875.299500
14:22:53.625205	25396.602750	24857.154375
14:22:53.790557	25397.650500	24838.009125
14:22:53.950755	25398.698250	24818.816250
14:22:54.113575	25400.317500	24801.242625
14:22:54.292851	25404.127500	24783.526125
14:22:54.470620	25408.461375	24765.666750
14:22:54.647544	25413.366750	24747.807375
14:22:54.810801	25418.272125	24730.948125
14:22:54.975914	25424.272875	24714.184125
14:22:55.150757	25430.797500	24696.420000
14:22:55.317129	25436.798250	24679.513125
14:22:55.497439	25443.370500	24662.272875
14:22:55.672384	25449.847500	24645.747000
14:22:55.849472	25455.848250	24628.744875
14:22:56.014947	25461.277500	24611.980875
14:22:56.193732	25466.182875	24595.931250
14:22:56.359484	25471.088250	24582.548625
14:22:56.519325	25475.422125	24572.642625
14:22:56.683612	25479.803625	24563.498625
14:22:56.844960	25482.994500	24555.831000
14:22:57.027659	25486.233000	24546.067875
14:22:57.189462	25489.471500	24533.733000
14:22:57.357271	25492.710000	24520.398000
14:22:57.519657	25495.948500	24506.301000
14:22:57.700936	25500.282375	24491.727750
14:22:57.862612	25504.616250	24476.487750
14:22:58.025492	25510.093125	24460.581000
14:22:58.202407	25516.046250	24444.007500
14:22:58.382527	25522.570875	24428.672250
14:22:58.556283	25529.095500	24412.717875
14:22:58.720752	25538.906250	24397.858875
14:22:58.901459	25549.336125	24381.714000
14:22:59.076251	25559.099250	24367.426500
14:22:59.243048	25568.910000	24353.662875
14:22:59.417865	25578.720750	24338.851500
14:22:59.601707	25589.103000	24324.945000
14:22:59.762933	25598.913750	24310.848000
14:22:59.937779	25607.629125	24299.179875
14:23:00.103971	25615.820625	24288.797625
14:23:00.266444	25623.440625	24276.700875
14:23:00.441208	25631.060625	24264.413625
14:23:00.617560	25638.680625	24250.650000
14:23:00.797462	25646.348250	24237.505500
14:23:00.972205	25652.825250	24223.218000
14:23:01.138090	25658.254500	24210.549750
14:23:01.304795	25663.159875	24197.833875
14:23:01.467613	25668.065250	24184.737000
14:23:01.644902	25671.875250	24172.545000
14:23:01.806873	25675.113750	24159.686250
14:23:01.983091	25678.352250	24146.303625
14:23:02.173774	25681.590750	24133.111500
14:23:02.346699	25685.400750	24118.633500
14:23:02.520451	25689.210750	24104.488875
14:23:02.711182	25693.544625	24089.201250
14:23:02.878147	25697.354625	24076.056750
14:23:03.045830	25700.593125	24067.389000
14:23:03.223769	25703.355375	24061.721625
14:23:03.413595	25706.022375	24056.721000
14:23:03.587688	25708.165500	24053.387250
14:23:03.750018	25709.832375	24050.625000
14:23:03.924913	25711.404000	24047.862750
14:23:04.086113	25713.023250	24045.195750
14:23:04.255905	25714.071000	24043.719375
14:23:04.423381	25715.118750	24041.671500
14:23:04.605954	25716.166500	24038.909250
14:23:04.767931	25717.214250	24036.813750
14:23:04.942626	25717.738125	24035.289750
14:23:05.119425	25718.262000	24033.289500
14:23:05.280707	25718.785875	24031.241625
14:23:05.444535	25719.309750	24028.527000
14:23:05.626393	25719.833625	24025.764750
14:23:05.803570	25720.357500	24023.621625
14:23:05.965402	25720.357500	24022.907250
14:23:06.127732	25720.881375	24022.335750
14:23:06.307055	25721.929125	24018.859125
14:23:06.470833	25723.548375	24013.287000
14:23:06.678583	25725.691500	24005.476500
14:23:06.843207	25728.406125	23996.570625
14:23:07.018292	25731.644625	23985.950250
14:23:07.181097	25734.883125	23974.567875
14:23:07.361257	25738.121625	23963.709375
14:23:07.525595	25741.360125	23947.802625
14:23:07.688791	25745.170125	23932.896000
14:23:07.864215	25747.884750	23923.990125
14:23:08.038958	25750.027875	23917.036875
14:23:08.213628	25752.742500	23909.274000
14:23:08.378580	25754.885625	23901.130125
14:23:08.553280	25757.028750	23891.271750
14:23:08.720315	25759.171875	23879.222625
14:23:08.909935	25761.315000	23865.411375
14:23:09.076713	25762.362750	23851.362000
14:23:09.253678	25762.886625	23837.646000
14:23:09.422322	25762.886625	23826.787500
14:23:09.585632	25762.886625	23815.357500
14:23:09.747955	25762.315125	23805.975375
14:23:09.911769	25761.267375	23796.212250
14:23:10.073518	25760.267250	23785.687125
14:23:10.247953	25758.648000	23773.733250
14:23:10.409239	25756.504875	23761.636500
14:23:10.588413	25754.361750	23749.730250
14:23:10.750803	25751.647125	23735.633250
14:23:10.914126	25748.884875	23720.964750
14:23:11.089391	25746.217875	23705.296125
14:23:11.253176	25745.170125	23690.008500
14:23:11.415943	25744.122375	23674.816125
14:23:11.579778	25743.074625	23659.385625
14:23:11.756541	25742.026875	23643.431250
14:23:11.919413	25741.503000	23628.381750
14:23:12.094281	25740.979125	23612.332125
14:23:12.258925	25740.979125	23597.758875
14:23:12.436948	25740.979125	23583.042750
14:23:12.601046	25740.407625	23564.183250
14:23:12.794114	25739.931375	23547.752625
14:23:12.960600	25739.931375	23533.512750
14:23:13.125954	25739.407500	23517.987000
14:23:13.303543	25738.883625	23501.461125
14:23:13.464995	25737.835875	23485.173375
14:23:13.645343	25736.169000	23470.695375
14:23:13.827481	25734.073500	23455.788750
14:23:14.001885	25731.358875	23441.072625
14:23:14.166171	25728.120375	23426.880375
14:23:14.347009	25723.738875	23412.973875
14:23:14.526263	25719.452625	23400.877125
14:23:14.688610	25715.071125	23387.875500
14:23:14.851937	25710.784875	23375.254875
14:23:15.014767	25706.974875	23364.110625
14:23:15.187535	25702.641000	23352.871125
14:23:15.367055	25698.259500	23342.584125
14:23:15.531105	25694.497125	23332.868625
14:23:15.690932	25690.163250	23321.152875
14:23:15.851177	25685.829375	23309.865750
14:23:16.015484	25681.495500	23297.149875
14:23:16.176758	25676.590125	23283.386250
14:23:16.352035	25673.351625	23269.765500
14:23:16.535505	25670.637000	23256.001875
14:23:16.697047	25667.398500	23241.857250
14:23:16.858948	25664.112375	23227.712625
14:23:17.037650	25661.445375	23214.425250
14:23:17.203041	25659.302250	23200.756875
14:23:17.377344	25657.159125	23188.231500
14:23:17.552566	25655.016000	23175.182250
14:23:17.712419	25652.872875	23163.704625
14:23:17.877708	25650.729750	23151.179250
14:23:18.040534	25648.015125	23139.511125
14:23:18.201499	25645.872000	23129.271750
14:23:18.366693	25643.728875	23119.461000
14:23:18.558519	25642.109625	23111.745750
14:23:18.733389	25640.490375	23104.744875
14:23:18.899139	25638.871125	23096.505750
14:23:19.064399	25636.156500	23086.742625
14:23:19.232659	25632.918000	23075.312625
14:23:19.394197	25628.584125	23063.358750
14:23:19.554736	25624.250250	23051.690625
14:23:19.730579	25619.344875	23040.117750
14:23:19.896395	25613.915625	23028.068625
14:23:20.058817	25608.486375	23018.019750
14:23:20.225527	25603.057125	23008.209000
14:23:20.387307	25597.056375	22997.541000
14:23:20.548613	25591.055625	22987.254000
14:23:20.712396	25585.626375	22978.252875
14:23:20.879736	25579.625625	22968.394500
14:23:21.041492	25573.624875	22957.726500
14:23:21.220348	25567.100250	22946.820375
14:23:21.385083	25560.004125	22934.676000
14:23:21.550831	25552.908000	22921.531500
14:23:21.709954	25546.383375	22908.815625
14:23:21.874979	25540.382625	22896.909375
14:23:22.051244	25535.477250	22885.860375
14:23:22.213438	25530.524250	22872.668250
14:23:22.379834	25525.142625	22859.761875
14:23:22.543312	25520.189625	22845.426750
14:23:22.725377	25515.903375	22833.282375
14:23:22.891244	25512.093375	22819.804500
14:23:23.055478	25507.140375	22805.517000
14:23:23.232259	25502.854125	22793.467875
14:23:23.407089	25499.044125	22781.180625
14:23:23.598505	25495.805625	22769.703000
14:23:23.764106	25491.995625	22757.701500
14:23:23.939534	25488.757125	22746.747750
14:23:24.114638	25484.423250	22735.508250
14:23:24.289243	25478.994000	22723.602000
14:23:24.463806	25473.564750	22711.743375
14:23:24.658294	25467.564000	22700.789625
14:23:24.823163	25461.039375	22690.121625
14:23:25.001404	25453.419375	22677.596250
14:23:25.176201	25445.227875	22665.499500
14:23:25.341557	25437.607875	22656.212625
14:23:25.518669	25429.368750	22646.401875
14:23:25.694678	25420.129500	22636.495875
14:23:25.855045	25410.271125	22626.685125
14:23:26.017812	25401.031875	22617.160125
14:23:26.182195	25391.745000	22606.492125
14:23:26.346516	25381.886625	22596.062250
14:23:26.511209	25371.504375	22583.727375
14:23:26.676016	25360.645875	22571.916375
14:23:26.859849	25350.263625	22559.152875
14:23:27.037602	25340.452875	22546.532250
14:23:27.198440	25330.594500	22532.863875
14:23:27.361405	25320.259875	22520.005125
14:23:27.539123	25310.973000	22507.956000
14:23:27.703003	25302.257625	22495.240125
14:23:27.884466	25292.970750	22482.524250
14:23:28.046010	25283.683875	22468.998750
14:23:28.220663	25274.968500	22457.283000
14:23:28.382436	25265.681625	22445.376750
14:23:28.559129	25256.966250	22433.851500
14:23:28.721157	25249.346250	22423.993125
14:23:28.881491	25241.154750	22413.277500
14:23:29.057777	25232.439375	22403.800125
14:23:29.238133	25223.104875	22394.703750
14:23:29.408081	25213.341750	22384.893000
14:23:29.568841	25202.959500	22375.272750
14:23:29.730600	25193.148750	22366.938375
14:23:29.892659	25183.861875	22359.223125
14:23:30.054081	25175.670375	22352.936625
14:23:30.216005	25169.145750	22347.269250
14:23:30.383511	25162.621125	22341.792375
14:23:30.547209	25156.096500	22336.029750
14:23:30.711049	25148.428875	22330.600500
14:23:30.875307	25140.856500	22324.314000
14:23:31.043072	25134.331875	22319.503875
14:23:31.204454	25128.331125	22315.265250
14:23:31.383972	25122.901875	22311.026625
14:23:31.558019	25117.996500	22306.788000
14:23:31.722380	25114.186500	22303.454250
14:23:31.886651	25110.328875	22299.882375
14:23:32.078524	25105.471125	22295.596125
14:23:32.253528	25098.375000	22288.738125
14:23:32.425649	25087.992750	22278.927375
14:23:32.589934	25077.039000	22268.545125
14:23:32.767713	25063.465875	22255.638750
14:23:32.949049	25050.464250	22243.399125
14:23:33.124891	25038.462750	22232.112000
14:23:33.289717	25025.937375	22221.015375
14:23:33.450673	25015.078875	22211.966625
14:23:33.612113	25006.411125	22205.013375
14:23:33.794114	24998.172000	22198.726875
14:23:33.957973	24991.123500	22193.250000
14:23:34.132769	24985.122750	22188.916125
14:23:34.310577	24978.598125	22184.868000
14:23:34.474852	24972.073500	22181.343750
14:23:34.636605	24966.596625	22178.629125
14:23:34.815164	24962.834250	22176.533625
14:23:34.979700	24959.024250	22175.104875
14:23:35.153735	24956.309625	22173.628500
14:23:35.332601	24954.166500	22172.295000
14:23:35.495015	24951.451875	22171.009125
14:23:35.669949	24947.118000	22168.151625
14:23:35.845724	24941.117250	22163.960625
14:23:36.007577	24934.021125	22159.055250
14:23:36.189407	24925.829625	22153.578375
14:23:36.369188	24917.638125	22148.006250
14:23:36.544701	24907.827375	22141.005375
14:23:36.721818	24897.445125	22134.004500
14:23:36.900297	24885.967500	22126.479750
14:23:37.065172	24875.061375	22119.526500
14:23:37.230576	24864.250500	22112.620875
14:23:37.393628	24852.868125	22104.905625
14:23:37.571976	24841.009500	22097.142750
14:23:37.734132	24829.055625	22088.808375
14:23:37.914424	24816.054000	22079.759625
14:23:38.076862	24803.671500	22070.663250
14:23:38.252165	24791.812875	22062.186000
14:23:38.414405	24779.478000	22053.042000
14:23:38.581327	24765.952500	22043.469375
14:23:38.744197	24753.998625	22034.325375
14:23:38.909856	24744.854625	22028.038875
14:23:39.089735	24738.330000	22024.419375
14:23:39.252528	24737.806125	22025.133750
14:23:39.414889	24742.711500	22029.943875
14:23:39.578184	24750.379125	22036.992375
14:23:39.752801	24761.237625	22045.469625
14:23:39.915156	24774.096375	22055.042250
14:23:40.081199	24788.145750	22064.757750
14:23:40.248981	24802.433250	22074.568500
14:23:40.428240	24817.006500	22082.902875
14:23:40.590068	24830.341500	22091.380125
14:23:40.757392	24844.867125	22099.714500
14:23:40.920244	24858.964125	22108.763250
14:23:41.081101	24873.918375	22118.859750
14:23:41.261795	24888.539250	22128.956250
14:23:41.422965	24902.112375	22140.005250
14:23:41.600009	24917.114250	22151.292375
14:23:41.765864	24930.877875	22164.055875
14:23:41.926266	24944.832000	22178.724375
14:23:42.086013	24958.643250	22194.202500
14:23:42.248376	24972.121125	22210.299750
14:23:42.416685	24984.646500	22226.539875
14:23:42.582591	24997.124250	22243.589625
14:23:42.745779	25009.602000	22261.496625
14:23:42.911059	25021.603500	22278.260625
14:23:43.087351	25033.605000	22295.596125
14:23:43.252553	25046.082750	22312.264875
14:23:43.416474	25057.465125	22326.409500
14:23:43.598333	25068.371250	22340.030250
14:23:43.776127	25077.658125	22352.127000
14:23:43.970906	25085.278125	22360.890000
14:23:44.133626	25090.183500	22366.605000
14:23:44.298468	25094.517375	22372.034250
14:23:44.459983	25096.660500	22374.177375
14:23:44.623075	25097.184375	22374.796500
14:23:44.785875	25097.184375	22376.225250
14:23:44.947781	25096.660500	22376.558625
14:23:45.110485	25095.612750	22376.558625
14:23:45.270866	25095.088875	22376.177625
14:23:45.438135	25094.041125	22375.558500
14:23:45.599136	25092.421875	22374.129750
14:23:45.764518	25090.802625	22374.177375
14:23:45.925487	25092.421875	22376.225250
14:23:46.101486	25094.565000	22379.178000
14:23:46.291108	25098.898875	22383.321375
14:23:46.454398	25105.423500	22390.131750
14:23:46.617808	25112.519625	22399.323375
14:23:46.795081	25120.139625	22409.753250
14:23:46.968494	25127.759625	22422.850125
14:23:47.145704	25134.855750	22436.756625
14:23:47.322101	25140.856500	22453.282500
14:23:47.497353	25146.857250	22468.855875
14:23:47.675157	25151.762625	22484.905500
14:23:47.852518	25155.572625	22500.050250
14:23:48.034790	25158.811125	22515.957000
14:23:48.197556	25162.049625	22532.244750
14:23:48.360988	25164.764250	22548.199125
14:23:48.535799	25167.478875	22564.391625
14:23:48.700760	25170.193500	22580.346000
14:23:48.877461	25173.432000	22596.681375
14:23:49.052698	25177.242000	22613.064375
14:23:49.230538	25181.575875	22627.256625
14:23:49.405389	25186.481250	22642.401375
14:23:49.580155	25191.910500	22656.117375
14:23:49.742486	25197.339750	22669.595250
14:23:49.906420	25203.340500	22680.739500
14:23:50.088576	25209.341250	22692.598125
14:23:50.252483	25215.342000	22704.790125
14:23:50.444234	25221.342750	22716.886875
14:23:50.610653	25227.343500	22730.460000
14:23:50.778467	25233.344250	22743.937875
14:23:50.942693	25238.249625	22757.987250
14:23:51.118029	25242.059625	22773.227250
14:23:51.281288	25245.298125	22790.086500
14:23:51.462622	25247.441250	22805.850375
14:23:51.638542	25249.060500	22820.947500
14:23:51.803166	25250.108250	22835.616000
14:23:51.965990	25250.108250	22851.427500
14:23:52.127810	25249.584375	22866.905625
14:23:52.292982	25249.060500	22882.574250
14:23:52.455340	25248.536625	22898.957250
14:23:52.628546	25248.536625	22914.292500
14:23:52.793693	25248.536625	22930.104000
14:23:52.958724	25249.584375	22946.296500
14:23:53.121641	25251.203625	22961.250750
14:23:53.298388	25253.346750	22975.395375
14:23:53.463192	25256.061375	22988.778000
14:23:53.638050	25259.871375	23001.065250
14:23:53.813279	25264.776750	23014.495500
14:23:53.978743	25269.682125	23026.687500
14:23:54.158433	25274.016000	23036.974500
14:23:54.319264	25277.826000	23046.166125
14:23:54.493702	25281.636000	23054.548125
14:23:54.655355	25284.350625	23059.310625
14:23:54.823018	25285.969875	23060.739375
14:23:54.989620	25287.017625	23060.739375
14:23:55.156628	25286.493750	23059.358250
14:23:55.320161	25285.446000	23056.643625
14:23:55.482023	25283.826750	23053.071750
14:23:55.645892	25282.207500	23050.404750
14:23:55.808746	25280.588250	23048.976000
14:23:55.974561	25279.540500	23047.499625
14:23:56.153285	25278.492750	23046.975750
14:23:56.315618	25277.968875	23046.594750
14:23:56.490939	25277.445000	23046.070875
14:23:56.653133	25276.921125	23044.880250
14:23:56.819632	25275.301875	23041.403625
14:23:56.993920	25273.682625	23037.165000
14:23:57.157706	25271.539500	23031.688125
14:23:57.332939	25269.920250	23025.306375
14:23:57.498292	25268.301000	23018.400750
14:23:57.680072	25267.253250	23012.114250
14:23:57.842845	25265.634000	23008.685250
14:23:58.007329	25263.490875	23007.970875
14:23:58.182053	25261.871625	23008.161375
14:23:58.355933	25259.728500	23010.256875
14:23:58.523872	25258.109250	23012.781000
14:23:58.703517	25256.490000	23015.543250
14:23:58.878483	25255.442250	23018.543625
14:23:59.040191	25254.394500	23021.877375
14:23:59.215520	25253.346750	23025.401625
14:23:59.394655	25252.822875	23027.401875
14:23:59.570564	25252.299000	23029.592625
14:23:59.732472	25251.775125	23032.212000
14:23:59.891790	25251.251250	23035.783875
14:24:00.059031	25250.727375	23039.165250
14:24:00.233303	25250.203500	23043.499125
14:24:00.408653	25250.203500	23047.642500
14:24:00.585540	25250.203500	23051.738250
14:24:00.777741	25250.727375	23056.072125
14:24:00.951480	25251.775125	23061.739500
14:24:01.115815	25252.822875	23067.787875
14:24:01.290601	25254.442125	23074.264875
14:24:01.469377	25256.061375	23078.932125
14:24:01.630219	25257.680625	23082.504000
14:24:01.792512	25259.299875	23086.599750
14:24:01.957908	25261.443000	23092.219500
14:24:02.132620	25263.062250	23099.934750
14:24:02.325991	25265.205375	23108.221500
14:24:02.488006	25266.824625	23116.746375
14:24:02.650158	25268.443875	23124.985500
14:24:02.840880	25270.587000	23133.558000
14:24:03.018108	25272.730125	23143.940250
14:24:03.179928	25275.444750	23155.989375
14:24:03.345020	25278.683250	23168.324250
14:24:03.513664	25281.921750	23179.278000
14:24:03.675245	25285.160250	23191.422375
14:24:03.837571	25288.398750	23204.471625
14:24:04.001415	25292.208750	23216.758875
14:24:04.179619	25296.542625	23230.046250
14:24:04.344226	25301.448000	23242.619250
14:24:04.508838	25306.353375	23254.192125
14:24:04.670602	25311.258750	23266.384125
14:24:04.832391	25316.735625	23276.956875
14:24:04.992249	25322.688750	23289.196500
14:24:05.169925	25330.308750	23300.912250
14:24:05.349194	25339.024125	23313.771000
14:24:05.512420	25348.311000	23325.439125
14:24:05.678952	25355.931000	23335.011750
14:24:05.840207	25363.027125	23343.489000
14:24:06.018422	25371.218625	23352.585375
14:24:06.180703	25379.410125	23361.634125
14:24:06.348683	25388.125500	23370.921000
14:24:06.542352	25396.888500	23380.588875
14:24:06.720100	25405.556250	23390.971125
14:24:06.886990	25414.843125	23402.305875
14:24:07.061201	25424.653875	23414.355000
14:24:07.222835	25434.464625	23425.975500
14:24:07.397853	25444.846875	23439.453375
14:24:07.563086	25454.657625	23453.074125
14:24:07.724240	25463.373000	23466.885375
14:24:07.884290	25472.088375	23480.458500
14:24:08.046069	25479.708375	23494.984125
14:24:08.224440	25486.233000	23508.081000
14:24:08.416612	25492.757625	23523.321000
14:24:08.577953	25498.758375	23537.608500
14:24:08.742117	25504.187625	23551.086375
14:24:08.920609	25510.188375	23565.088125
14:24:09.082444	25516.189125	23578.232625
14:24:09.258093	25522.189875	23591.996250
14:24:09.432842	25529.286000	23606.807625
14:24:09.613224	25536.906000	23622.381000
14:24:09.777910	25544.573625	23638.621125
14:24:09.969278	25552.717500	23652.527625
14:24:10.162053	25560.909000	23666.529375
14:24:10.325330	25569.100500	23681.197875
14:24:10.486202	25577.815875	23696.152125
14:24:10.650523	25586.007375	23711.058750
14:24:10.826310	25594.198875	23726.108250
14:24:10.987599	25602.390375	23742.538875
14:24:11.151982	25610.010375	23759.779125
14:24:11.328761	25616.011125	23776.876500
14:24:11.492612	25621.440375	23793.831000
14:24:11.669456	25626.345750	23810.737875
14:24:11.837291	25630.155750	23826.406500
14:24:11.997431	25633.394250	23841.551250
14:24:12.189712	25635.013500	23850.361875
14:24:12.366983	25636.632750	23855.219625
14:24:12.532934	25637.680500	23860.029750
14:24:12.696310	25638.728250	23865.554250
14:24:12.872103	25639.776000	23873.364750
14:24:13.033673	25640.823750	23883.127875
14:24:13.213444	25641.919125	23893.557750
14:24:13.390462	25642.395375	23903.987625
14:24:13.583146	25643.443125	23914.512750
14:24:13.746908	25644.490875	23923.466250
14:24:13.908796	25645.538625	23931.848250
14:24:14.070628	25646.062500	23940.373125
14:24:14.234185	25647.110250	23947.945500
14:24:14.396256	25648.158000	23954.994000
14:24:14.563619	25648.681875	23959.756500
14:24:14.740925	25649.205750	23962.614000
14:24:14.903873	25649.729625	23965.328625
14:24:15.065484	25650.253500	23968.043250
14:24:15.229410	25650.301125	23970.900750
14:24:15.404011	25650.777375	23974.425000
14:24:15.581478	25651.301250	23981.330625
14:24:15.755785	25652.349000	23989.760250
14:24:15.931998	25654.492125	24000.809250
14:24:16.107393	25656.111375	24012.334500
14:24:16.268151	25658.254500	24023.383500
14:24:16.443483	25660.969125	24035.337375
14:24:16.605775	25663.683750	24047.910375
14:24:16.767605	25666.398375	24060.292875
14:24:16.945424	25669.113000	24073.246875
14:24:17.108243	25672.351500	24087.677250
14:24:17.273932	25675.590000	24101.821875
14:24:17.464741	25678.304625	24115.680750
14:24:17.626695	25681.019250	24129.730125
14:24:17.807571	25683.162375	24148.732500
14:24:17.997730	25684.781625	24168.687375
14:24:18.160154	25686.400875	24184.117875
14:24:18.322782	25687.448625	24197.929125
14:24:18.485704	25687.972500	24212.883375
14:24:18.648531	25687.972500	24231.028500
14:24:18.811343	25687.972500	24248.173500
14:24:18.989069	25687.448625	24263.032500
14:24:19.165847	25686.924750	24267.652125
14:24:19.332892	25686.400875	24268.985625
14:24:19.508397	25685.877000	24271.176375
14:24:19.669723	25685.353125	24273.129000
14:24:19.837041	25684.305375	24277.367625
14:24:19.998863	25683.257625	24280.082250
14:24:20.176590	25682.209875	24282.177750
14:24:20.355510	25681.686000	24283.558875
14:24:20.532178	25681.162125	24284.654250
14:24:20.697587	25680.638250	24284.320875
14:24:20.872775	25680.114375	24282.844500
14:24:21.036679	25680.114375	24280.225125
14:24:21.212427	25680.114375	24277.367625
14:24:21.374154	25680.114375	24276.700875
14:24:21.544227	25680.114375	24276.415125
14:24:21.733101	25680.114375	24276.843750
14:24:21.910523	25679.590500	24277.510500
14:24:22.071766	25679.066625	24280.891875
14:24:22.235148	25679.066625	24287.797500
14:24:22.414933	25679.066625	24296.274750
14:24:22.574379	25679.066625	24306.180750
14:24:22.741020	25679.066625	24316.610625
14:24:22.908853	25679.066625	24327.659625
14:24:23.083513	25679.066625	24339.042000
14:24:23.258986	25679.066625	24351.757875
14:24:23.436704	25681.209750	24369.664875
14:24:23.618486	25683.924375	24387.810000
14:24:23.792749	25686.639000	24405.288375
14:24:23.956557	25689.877500	24421.099875
14:24:24.121959	25693.116000	24436.435125
14:24:24.302790	25696.354500	24450.722625
14:24:24.468983	25699.593000	24465.010125
14:24:24.631395	25703.403000	24478.249875
14:24:24.809667	25707.213000	24491.394375
14:24:24.971388	25709.927625	24503.395875
14:24:25.151240	25712.642250	24514.825875
14:24:25.342571	25715.880750	24526.113000
14:24:25.504572	25719.119250	24537.447750
14:24:25.682186	25722.357750	24549.068250
14:24:25.855434	25725.596250	24562.165125
14:24:26.020762	25728.834750	24574.785750
14:24:26.195527	25731.549375	24588.311250
14:24:26.358381	25734.787875	24602.074875
14:24:26.524602	25738.026375	24616.505250
14:24:26.688470	25741.312500	24631.792875
14:24:26.864386	25744.503375	24644.937375
14:24:27.028580	25747.218000	24656.938875
14:24:27.219311	25749.932625	24669.226125
14:24:27.383307	25753.171125	24681.942000
14:24:27.560913	25757.505000	24694.705500
14:24:27.723601	25763.505750	24708.897750
14:24:27.899956	25770.601875	24722.661375
14:24:28.067302	25777.698000	24736.186875
14:24:28.244519	25785.318000	24748.807500
14:24:28.421356	25793.509500	24762.428250
14:24:28.583074	25802.224875	24774.620250
14:24:28.748556	25810.416375	24784.097625
14:24:28.911837	25818.607875	24794.051250
14:24:29.075109	25826.227875	24802.957125
14:24:29.241926	25834.419375	24812.053500
14:24:29.402179	25842.610875	24820.435500
14:24:29.577669	25849.707000	24827.531625
14:24:29.752340	25856.803125	24835.199250
14:24:29.915168	25864.423125	24844.200375
14:24:30.077022	25872.662250	24855.106500
14:24:30.256817	25881.901500	24866.488875
14:24:30.440485	25890.616875	24877.585500
14:24:30.615329	25899.332250	24889.920375
14:24:30.781102	25908.047625	24902.160000
14:24:30.979854	25915.667625	24914.542500
14:24:31.156711	25923.287625	24928.306125
14:24:31.335930	25929.859875	24940.260000
14:24:31.510739	25936.336875	24952.261500
14:24:31.686097	25941.242250	24961.357875
14:24:31.863848	25945.052250	24967.406250
14:24:32.025826	25949.957625	24976.550250
14:24:32.200535	25957.577625	24993.123750
14:24:32.361769	25965.197625	25007.744625
14:24:32.523356	25970.626875	25019.460375
14:24:32.690930	25975.532250	25029.652125
14:24:32.851738	25979.342250	25038.224625
14:24:33.017587	25983.676125	25045.797000
14:24:33.177189	25989.105375	25054.988625
14:24:33.343976	25995.106125	25063.894500
14:24:33.504423	26000.535375	25072.324125
14:24:33.669755	26004.869250	25078.610625
14:24:33.833021	26008.107750	25082.849250
14:24:34.013355	26011.346250	25087.040250
14:24:34.190479	26013.489375	25089.183375
14:24:34.368367	26015.108625	25090.516875
14:24:34.529692	26017.299375	25092.564750
14:24:34.693393	26019.394875	25095.374625
14:24:34.868231	26022.633375	25100.375250
14:24:35.043695	26027.538750	25107.995250
14:24:35.220228	26033.539500	25117.710750
14:24:35.398760	26040.635625	25128.902625
14:24:35.560428	26047.731750	25140.904125
14:24:35.725694	26054.827875	25151.667375
14:24:35.894151	26061.924000	25163.097375
14:24:36.055372	26068.448625	25174.098750
14:24:36.247740	26073.877875	25181.861625
14:24:36.410575	26078.783250	25188.719625
14:24:36.572263	26084.260125	25196.387250
14:24:36.753283	26088.546375	25202.626125
14:24:36.914217	26093.451750	25209.627000
14:24:37.077632	26098.881000	25217.913750
14:24:37.242834	26104.881750	25227.010125
14:24:37.410687	26111.406375	25237.630500
14:24:37.572959	26118.502500	25249.679625
14:24:37.754393	26126.122500	25262.490750
14:24:37.918660	26134.314000	25275.397125
14:24:38.090497	26143.029375	25287.446250
14:24:38.252324	26150.649375	25297.780875
14:24:38.427051	26158.269375	25309.020375
14:24:38.601863	26163.698625	25319.497875
14:24:38.776678	26168.604000	25327.832250
14:24:38.954453	26172.937875	25333.404375
14:24:39.116913	26177.271750	25338.928875
14:24:39.276514	26180.510250	25343.167500
14:24:39.438837	26183.224875	25345.977375
14:24:39.603247	26185.939500	25348.596750
14:24:39.777390	26188.082625	25350.882750
14:24:39.940273	26189.701875	25352.121000
14:24:40.118103	26191.321125	25353.502125
14:24:40.279413	26192.368875	25354.835625
14:24:40.442565	26193.416625	25356.264375
14:24:40.621588	26195.559750	25359.788625
14:24:40.799281	26198.274375	25364.027250
14:24:40.960610	26202.084375	25370.170875
14:24:41.121423	26205.894375	25377.267000
14:24:41.304651	26209.704375	25384.125000
14:24:41.465583	26212.942875	25390.363875
14:24:41.629542	26216.181375	25395.269250
14:24:41.797242	26219.419875	25400.793750
14:24:41.962040	26222.134500	25405.032375
14:24:42.122802	26224.277625	25407.747000
14:24:42.286667	26225.896875	25409.890125
14:24:42.462887	26227.516125	25412.795250
14:24:42.641353	26229.135375	25415.509875
14:24:42.806506	26230.183125	25418.129250
14:24:42.981902	26232.897750	25423.082250
14:24:43.156026	26236.136250	25428.035250
14:24:43.346382	26239.374750	25433.607375
14:24:43.512729	26243.184750	25439.751000
14:24:43.689535	26246.423250	25446.085125
14:24:43.872916	26250.233250	25452.276375
14:24:44.039069	26254.567125	25458.610500
14:24:44.200386	26259.520125	25465.516125
14:24:44.378189	26263.806375	25472.469375
14:24:44.553921	26268.711750	25479.613125
14:24:44.729793	26274.141000	25487.280750
14:24:44.895622	26281.237125	25496.186625
14:24:45.058374	26288.857125	25505.235375
14:24:45.240203	26296.477125	25514.379375
14:24:45.402466	26303.573250	25523.475750
14:24:45.567768	26311.193250	25532.524500
14:24:45.742660	26319.384750	25541.811375
14:24:45.922998	26327.576250	25550.812500
14:24:46.091678	26336.291625	25560.051750
14:24:46.263541	26345.578500	25569.767250
14:24:46.422909	26355.960750	25579.625625
14:24:46.617166	26366.343000	25589.245875
14:24:46.796461	26376.106125	25598.294625
14:24:46.957285	26386.536000	25607.343375
14:24:47.118486	26397.394500	25617.249375
14:24:47.286556	26408.205375	25627.060125
14:24:47.462649	26418.587625	25636.204125
14:24:47.635808	26429.493750	25645.252875
14:24:47.813239	26440.971375	25655.016000
14:24:47.980450	26451.877500	25663.159875
14:24:48.144888	26461.688250	25670.922750
14:24:48.312501	26471.499000	25679.400000
14:24:48.473725	26481.309750	25687.639125
14:24:48.649318	26492.263500	25696.878375
14:24:48.812584	26504.217375	25707.355875
14:24:48.976988	26515.647375	25717.928625
14:24:49.143115	26525.982000	25727.644125
14:24:49.305306	26536.888125	25739.074125
14:24:49.465852	26548.794375	25750.789875
14:24:49.639941	26561.272125	25762.362750
14:24:49.801465	26573.749875	25773.602250
14:24:49.975828	26585.608500	25784.032125
14:24:50.141648	26597.610000	25793.509500
14:24:50.317889	26609.611500	25803.463125
14:24:50.484023	26620.470000	25811.702250
14:24:50.660037	26631.376125	25819.369875
14:24:50.834870	26641.758375	25826.418375
14:24:50.998829	26651.569125	25832.609625
14:24:51.173978	26657.569875	25836.895875
14:24:51.353580	26661.951375	25840.372500
14:24:51.517028	26666.809125	25843.753875
14:24:51.683666	26672.809875	25847.992500
14:24:51.850865	26678.239125	25852.135875
14:24:52.025279	26685.335250	25857.136500
14:24:52.209400	26694.050625	25863.280125
14:24:52.373192	26702.766000	25869.519000
14:24:52.538894	26711.481375	25876.472250
14:24:52.701286	26720.768250	25883.520750
14:24:52.866174	26728.959750	25889.759625
14:24:53.028286	26736.055875	25896.093750
14:24:53.192248	26743.152000	25902.332625
14:24:53.371505	26750.295750	25908.714375
14:24:53.538924	26757.344250	25914.953250
14:24:53.701786	26764.964250	25921.858875
14:24:53.864302	26772.060375	25928.907375
14:24:54.039345	26779.156500	25935.241500
14:24:54.201582	26786.252625	25941.385125
14:24:54.365410	26793.872625	25949.100375
14:24:54.526709	26802.111750	25958.149125
14:24:54.689531	26811.874875	25968.674250
14:24:54.858308	26820.590250	25977.913500
14:24:55.020791	26828.781750	25986.152625
14:24:55.189006	26836.401750	25993.772625
14:24:55.350869	26844.593250	26002.154625
14:24:55.516155	26853.308625	26011.346250
14:24:55.695467	26862.024000	26019.633000
14:24:55.870269	26871.310875	26028.157875
14:24:56.037121	26880.597750	26036.397000
14:24:56.196889	26890.408500	26044.731375
14:24:56.360731	26899.695375	26052.399000
14:24:56.522201	26908.982250	26059.399875
14:24:56.690448	26919.364500	26067.115125
14:24:56.885200	26929.175250	26074.020750
14:24:57.047052	26937.890625	26080.354875
14:24:57.208372	26947.701375	26087.355750
14:24:57.382059	26956.940625	26094.309000
14:24:57.543440	26965.656000	26100.643125
14:24:57.721232	26975.466750	26107.548750
14:24:57.882032	26985.277500	26114.359125
14:24:58.049955	26995.088250	26121.312375
14:24:58.210699	27005.422875	26129.122875
14:24:58.385490	27016.233750	26136.790500
14:24:58.546450	27026.044500	26144.362875
14:24:58.725154	27036.950625	26153.411625
14:24:58.904857	27046.761375	26161.174500
14:24:59.098711	27054.381375	26166.699000
14:24:59.263456	27060.906000	26171.604375
14:24:59.429295	27066.335250	26175.747750
14:24:59.605487	27071.764500	26180.176875
14:24:59.769957	27077.241375	26184.891750
14:24:59.932640	27083.194500	26190.368625
14:25:00.094244	27091.386000	26198.083875
14:25:00.270346	27101.768250	26206.513500
14:25:00.432103	27112.150500	26214.085875
14:25:00.606780	27121.961250	26221.896375
14:25:00.768165	27130.152750	26228.135250
14:25:00.932117	27136.153500	26232.231000
14:25:01.094997	27141.582750	26236.469625
14:25:01.269713	27145.916625	26239.279500
14:25:01.444690	27150.250500	26242.851375
14:25:01.610815	27155.155875	26246.137500
14:25:01.788078	27160.061250	26249.661750
14:25:01.952403	27166.585875	26253.900375
14:25:02.115616	27174.777375	26257.996125
14:25:02.279016	27184.588125	26262.853875
14:25:02.452817	27194.970375	26267.187750
14:25:02.618122	27205.352625	26271.235875
14:25:02.780486	27215.734875	26274.903000
14:25:02.945001	27226.021875	26278.189125
14:25:03.107153	27236.928000	26281.713375
14:25:03.289963	27247.738875	26284.475625
14:25:03.454299	27258.645000	26287.952250
14:25:03.632692	27270.027375	26291.381250
14:25:03.795608	27279.314250	26293.476750
14:25:03.958691	27287.505750	26295.572250
14:25:04.128838	27296.221125	26297.763000
14:25:04.292880	27304.412625	26299.763250
14:25:04.459248	27310.413375	26301.906375
14:25:04.622000	27316.414125	26303.954250
14:25:04.801533	27321.319500	26305.383000
14:25:04.963560	27325.129500	26306.764125
14:25:05.132528	27330.558750	26308.097625
14:25:05.307141	27336.559500	26309.574000
14:25:05.470482	27343.084125	26311.621875
14:25:05.643559	27351.275625	26313.860250
14:25:05.808624	27359.467125	26316.432000
14:25:05.971908	27368.182500	26319.337125
14:25:06.147728	27377.469375	26322.099375
14:25:06.314558	27387.280125	26325.385500
14:25:06.490414	27398.186250	26329.005000
14:25:06.654332	27411.092625	26333.815125
14:25:06.828989	27425.142000	26339.482500
14:25:06.994410	27439.953375	26345.626125
14:25:07.156612	27454.479000	26351.245875
14:25:07.319888	27467.385375	26356.865625
14:25:07.495647	27478.720125	26361.723375
14:25:07.658499	27490.197750	26365.866750
14:25:07.825518	27502.104000	26370.772125
14:25:08.001239	27514.057875	26375.058375
14:25:08.176287	27524.964000	26379.154125
14:25:08.352065	27535.870125	26382.630750
14:25:08.528895	27547.347750	26385.393000
14:25:08.703035	27558.253875	26388.202875
14:25:08.866455	27567.540750	26390.107875
14:25:09.042322	27576.256125	26392.393875
14:25:09.204446	27584.447625	26394.394125
14:25:09.371893	27592.639125	26395.775250
14:25:09.546388	27600.259125	26397.251625
14:25:09.707045	27606.783750	26398.585125
14:25:09.873437	27611.689125	26399.918625
14:25:10.034106	27615.499125	26400.537750
14:25:10.198030	27618.737625	26401.252125
14:25:10.373480	27621.452250	26402.061750
14:25:10.568668	27623.071500	26402.538000
14:25:10.742928	27624.119250	26403.347625
14:25:10.906680	27625.738500	26403.966750
14:25:11.068576	27627.405375	26404.633500
14:25:11.247107	27630.072375	26405.252625
14:25:11.409249	27633.310875	26406.014625
14:25:11.584433	27638.740125	26406.681375
14:25:11.757901	27644.740875	26408.062500
14:25:11.932230	27651.837000	26409.491250
14:25:12.096110	27659.457000	26409.967500
14:25:12.270883	27667.077000	26411.491500
14:25:12.448700	27673.601625	26412.729750
14:25:12.612580	27680.126250	26414.206125
14:25:12.786455	27687.222375	26415.730125
14:25:12.949142	27693.747000	26416.873125
14:25:13.110951	27700.843125	26418.349500
14:25:13.287313	27708.463125	26419.730625
14:25:13.449029	27715.559250	26421.064125
14:25:13.626125	27723.750750	26422.588125
14:25:13.788733	27731.370750	26424.540750
14:25:13.955505	27737.895375	26426.588625
14:25:14.149790	27744.991500	26428.874625
14:25:14.341648	27751.516125	26430.160500
14:25:14.503793	27758.612250	26432.208375
14:25:14.663597	27767.327625	26434.875375
14:25:14.825636	27777.138375	26438.494875
14:25:15.005432	27787.996875	26442.019125
14:25:15.179687	27796.712250	26445.591000
14:25:15.339991	27803.236875	26447.543625
14:25:15.503375	27809.237625	26449.591500
14:25:15.664866	27815.238375	26451.639375
14:25:15.830031	27822.334500	26454.449250
14:25:15.992913	27831.621375	26457.830625
14:25:16.159665	27841.432125	26461.307250
14:25:16.321025	27851.242875	26464.926750
14:25:16.498910	27859.386750	26467.641375
14:25:16.660604	27865.911375	26469.784500
14:25:16.835972	27873.007500	26472.594375
14:25:17.000792	27881.199000	26475.213750
14:25:17.162585	27889.914375	26478.023625
14:25:17.324965	27899.201250	26480.738250
14:25:17.490429	27906.821250	26483.595750
14:25:17.668486	27912.250500	26485.643625
14:25:17.834172	27917.155875	26487.739125
14:25:17.999203	27922.585125	26489.977500
14:25:18.174849	27928.585875	26492.025375
14:25:18.352182	27935.682000	26494.120875
14:25:18.516064	27942.778125	26495.454375
14:25:18.711919	27949.302750	26496.835500
14:25:18.872042	27954.732000	26498.121375
14:25:19.033444	27959.065875	26499.645375
14:25:19.208332	27963.399750	26501.026500
14:25:19.368465	27967.209750	26501.550375
14:25:19.544546	27970.448250	26502.407625
14:25:19.707065	27973.162875	26502.979125
14:25:19.886876	27975.877500	26504.312625
14:25:20.048351	27978.592125	26505.027000
14:25:20.210106	27980.735250	26505.312750
14:25:20.372324	27978.592125	26505.027000
14:25:20.549732	27971.496000	26503.550625
14:25:20.711496	27961.685250	26501.502750
14:25:20.875059	27949.350375	26498.026125
14:25:21.038188	27934.824750	26493.835125
14:25:21.202006	27919.251375	26488.929750
14:25:21.379807	27902.630250	26483.357625
14:25:21.562106	27884.723250	26476.499625
14:25:21.728992	27865.625625	26469.498750
14:25:21.890318	27847.242375	26462.497875
14:25:22.053032	27829.240125	26456.259000
14:25:22.227771	27811.904625	26449.829625
14:25:22.394376	27795.331125	26445.067125
14:25:22.572403	27780.662625	26440.971375
14:25:22.737642	27767.756250	26437.447125
14:25:22.901983	27754.230750	26434.018125
14:25:23.079793	27741.705375	26430.446250
14:25:23.257611	27729.751500	26427.064875
14:25:23.423865	27716.797500	26423.540625
14:25:23.598752	27702.748125	26420.016375
14:25:23.760134	27688.889250	26415.920625
14:25:23.936032	27673.839750	26411.491500
14:25:24.111184	27658.647375	26406.776625
14:25:24.274449	27643.883625	26401.871250
14:25:24.456297	27628.881750	26396.442000
14:25:24.622018	27614.260875	26390.869875
14:25:24.796248	27598.068375	26384.440500
14:25:24.960709	27582.685500	26376.868125
14:25:25.124874	27565.635750	26368.533750
14:25:25.286726	27549.490875	26359.437375
14:25:25.449114	27533.536500	26351.055375
14:25:25.609360	27517.582125	26341.816125
14:25:25.786760	27502.008750	26333.624625
14:25:25.947923	27488.340375	26327.290500
14:25:26.109352	27473.338500	26320.813500
14:25:26.272609	27458.908125	26316.146250
14:25:26.437968	27443.953875	26311.860000
14:25:26.610472	27428.428125	26307.573750
14:25:26.772566	27413.950125	26305.002000
14:25:26.936762	27398.948250	26302.858875
14:25:27.103187	27383.041500	26300.144250
14:25:27.270024	27367.039500	26298.001125
14:25:27.450828	27351.370875	26295.905625
14:25:27.612676	27336.416625	26293.857750
14:25:27.790913	27320.224125	26291.000250
14:25:27.953992	27305.222250	26286.856875
14:25:28.120655	27289.172625	26281.332375
14:25:28.286931	27273.361125	26275.712625
14:25:28.451571	27258.787875	26270.188125
14:25:28.635499	27244.643250	26263.901625
14:25:28.816886	27231.022500	26257.615125
14:25:28.978584	27217.639875	26251.281000
14:25:29.144861	27204.638250	26244.946875
14:25:29.308821	27191.160375	26238.708000
14:25:29.483059	27177.587250	26233.040625
14:25:29.644744	27165.109500	26228.992500
14:25:29.808543	27152.631750	26225.468250
14:25:29.971463	27140.725500	26222.753625
14:25:30.132838	27128.200125	26220.562875
14:25:30.325420	27115.246125	26219.181750
14:25:30.487400	27102.911250	26219.324625
14:25:30.652145	27090.528750	26219.896125
14:25:30.819011	27078.574875	26221.277250
14:25:30.997665	27066.668625	26223.372750
14:25:31.164374	27056.286375	26226.087375
14:25:31.342339	27045.904125	26228.992500
14:25:31.524066	27036.093375	26230.945125
14:25:31.685336	27027.901875	26232.469125
14:25:31.861683	27022.472625	26233.088250
14:25:32.027539	27018.138750	26233.374000
14:25:32.194127	27015.424125	26233.040625
14:25:32.359164	27014.900250	26232.421500
14:25:32.537867	27015.424125	26231.040375
14:25:32.716118	27015.948000	26230.373625
14:25:32.882025	27016.471875	26228.944875
14:25:33.072296	27018.091125	26227.516125
14:25:33.247665	27020.234250	26225.420625
14:25:33.408659	27022.948875	26223.991875
14:25:33.576781	27026.187375	26222.753625
14:25:33.740523	27029.997375	26221.324875
14:25:33.902853	27033.807375	26219.991375
14:25:34.083151	27038.141250	26219.610375
14:25:34.260046	27042.475125	26219.610375
14:25:34.424390	27047.380500	26219.943750
14:25:34.600583	27052.809750	26220.658125
14:25:34.777205	27057.715125	26222.039250
14:25:34.954385	27062.049000	26223.372750
14:25:35.118290	27065.859000	26224.801500
14:25:35.293063	27069.097500	26226.182625
14:25:35.455452	27071.812125	26226.897000
14:25:35.632320	27074.526750	26227.849500
14:25:35.822526	27075.050625	26227.849500
14:25:35.997331	27074.526750	26227.468500
14:25:36.173622	27072.907500	26226.801750
14:25:36.356384	27071.288250	26226.182625
14:25:36.534422	27069.669000	26225.563500
14:25:36.697400	27068.621250	26225.182500
14:25:36.859209	27067.002000	26224.801500
14:25:37.034648	27065.382750	26224.039500
14:25:37.210425	27063.239625	26221.896375
14:25:37.377181	27060.525000	26218.610250
14:25:37.551952	27057.286500	26215.086000
14:25:37.716756	27053.476500	26210.323500
14:25:37.891478	27049.142625	26203.894125
14:25:38.058744	27044.808750	26197.036125
14:25:38.240034	27039.903375	26189.225625
14:25:38.431283	27034.998000	26180.938875
14:25:38.595218	27030.045000	26172.556875
14:25:38.763377	27025.187250	26164.270125
14:25:38.942273	27019.758000	26156.602500
14:25:39.117405	27015.948000	26151.554250
14:25:39.281805	27013.185750	26148.792000
14:25:39.442500	27011.090250	26146.887000
14:25:39.606407	27008.947125	26144.077125
14:25:39.780837	27006.804000	26141.219625
14:25:39.962961	27004.660875	26137.838250
14:25:40.136692	27001.946250	26134.266375
14:25:40.330691	26999.803125	26130.932625
14:25:40.506429	26997.660000	26127.979875
14:25:40.668315	26994.421500	26123.884125
14:25:40.846704	26991.183000	26119.074000
14:25:41.021777	26987.373000	26111.977875
14:25:41.189623	26983.039125	26103.691125
14:25:41.356382	26978.705250	26096.071125
14:25:41.546653	26974.371375	26088.355875
14:25:41.723102	26970.561375	26081.926500
14:25:41.897849	26966.751375	26076.449625
14:25:42.075688	26963.512875	26072.401500
14:25:42.270909	26959.702875	26068.067625
14:25:42.444538	26955.369000	26063.114625
14:25:42.607454	26950.463625	26057.780625
14:25:42.786218	26944.415250	26050.684500
14:25:42.949515	26938.462125	26044.398000
14:25:43.116834	26931.937500	26038.254375
14:25:43.280752	26925.889125	26032.587000
14:25:43.461212	26920.507500	26027.824500
14:25:43.627883	26914.506750	26022.966750
14:25:43.803701	26908.506000	26017.299375
14:25:43.982831	26902.505250	26012.536875
14:25:44.162631	26895.980625	26006.964750
14:25:44.325993	26888.884500	26001.249750
14:25:44.490289	26882.359875	25995.106125
14:25:44.657632	26875.835250	25988.772000
14:25:44.820320	26868.739125	25982.533125
14:25:45.015335	26860.547625	25974.770250
14:25:45.190210	26852.356125	25967.055000
14:25:45.366281	26844.736125	25958.720625
14:25:45.539050	26836.544625	25950.195750
14:25:45.703703	26829.448500	25942.718625
14:25:45.886572	26822.923875	25935.813000
14:25:46.048408	26816.923125	25928.716875
14:25:46.227193	26809.779375	25921.096875
14:25:46.393578	26803.302375	25913.524500
14:25:46.556881	26796.777750	25906.476000
14:25:46.720269	26790.253125	25898.903625
14:25:46.887023	26784.252375	25891.902750
14:25:47.066907	26778.251625	25884.854250
14:25:47.237706	26771.727000	25877.234250
14:25:47.400470	26764.630875	25868.852250
14:25:47.561313	26757.010875	25859.898750
14:25:47.722489	26748.295500	25850.088000
14:25:47.888772	26738.484750	25840.277250
14:25:48.066054	26728.674000	25830.561750
14:25:48.238437	26718.863250	25820.608125
14:25:48.418192	26709.052500	25811.559375
14:25:48.581980	26699.194125	25803.225000
14:25:48.762246	26689.954875	25795.652625
14:25:48.928217	26679.525000	25787.937375
14:25:49.091412	26669.761875	25781.746125
14:25:49.253771	26659.951125	25775.316750
14:25:49.421909	26649.616500	25769.887500
14:25:49.587851	26639.186625	25764.934500
14:25:49.748721	26629.947375	25760.838750
14:25:49.942380	26621.755875	25756.504875
14:25:50.108537	26618.517375	25755.219000
14:25:50.273230	26616.898125	25754.504625
14:25:50.453484	26614.755000	25753.837875
14:25:50.632503	26613.135750	25753.504500
14:25:50.800594	26612.088000	25753.504500
14:25:50.985251	26612.088000	25753.504500
14:25:51.146180	26612.088000	25753.504500
14:25:51.311866	26611.564125	25753.218750
14:25:51.473719	26611.040250	25752.504375
14:25:51.633301	26609.992500	25751.885250
14:25:51.798731	26608.373250	25751.170875
14:25:51.965134	26606.754000	25750.551750
14:25:52.127896	26605.134750	25749.789750
14:25:52.295669	26604.610875	25749.218250
14:25:52.457621	26603.563125	25748.837250
14:25:52.628412	26603.039250	25748.837250
14:25:52.799662	26603.039250	25748.837250
14:25:52.968165	26603.039250	25748.551500
14:25:53.129950	26603.039250	25747.837125
14:25:53.290666	26600.848500	25746.503625
14:25:53.457495	26597.657625	25744.360500
14:25:53.620222	26593.847625	25742.598375
14:25:53.786529	26594.895375	25742.931750
14:25:53.947927	26601.420000	25746.360750
14:25:54.129635	26609.040000	25750.551750
14:25:54.304962	26619.422250	25756.219125
14:25:54.479287	26632.423875	25763.220000
14:25:54.641255	26645.997000	25770.792375
14:25:54.806190	26660.713125	25780.555500
14:25:54.968673	26676.667500	25791.175875
14:25:55.135511	26692.145625	25802.272500
14:25:55.296838	26708.338125	25815.083625
14:25:55.459291	26724.673500	25827.228000
14:25:55.623019	26741.485125	25839.896250
14:25:55.786432	26757.439500	25851.469125
14:25:55.959587	26772.965250	25862.565750
14:25:56.123525	26788.824375	25873.852875
14:25:56.297870	26805.350250	25884.901875
14:25:56.459971	26820.352125	25894.522125
14:25:56.637531	26835.449250	25903.713750
14:25:56.821800	26849.546250	25911.952875
14:25:56.984672	26862.309750	25920.382500
14:25:57.148968	26875.787625	25930.288500
14:25:57.313332	26889.265500	25940.718375
14:25:57.474320	26902.219500	25952.100750
14:25:57.640334	26914.697250	25963.626000
14:25:57.816151	26926.127250	25977.294375
14:25:57.981899	26935.938000	25990.153125
14:25:58.165086	26945.224875	26003.154750
14:25:58.330004	26954.511750	26017.347000
14:25:58.521849	26963.798625	26032.872750
14:25:58.688070	26971.418625	26047.636500
14:25:58.863367	26979.610125	26061.781125
14:25:59.027333	26988.325500	26077.592625
14:25:59.189991	26997.660000	26093.070750
14:25:59.355853	27006.899250	26106.501000
14:25:59.520093	27016.710000	26120.550375
14:25:59.681426	27027.092250	26132.694750
14:25:59.849232	27037.426875	26143.124625
14:26:00.022460	27047.237625	26153.506875
14:26:00.198258	27055.953000	26161.888875
14:26:00.364597	27063.573000	26168.794500
14:26:00.532425	27070.669125	26175.795375
14:26:00.695003	27075.003000	26179.938750
14:26:00.859608	27076.622250	26181.272250
14:26:01.027873	27077.670000	26181.319875
14:26:01.191144	27077.146125	26180.700750
14:26:01.353589	27075.526875	26179.224375
14:26:01.529379	27073.383750	26176.938375
14:26:01.691228	27070.145250	26172.985500
14:26:01.854745	27066.335250	26168.127750
14:26:02.016879	27062.525250	26162.603250
14:26:02.179190	27058.715250	26156.983500
14:26:02.342017	27055.476750	26152.173375
14:26:02.518849	27052.238250	26147.220375
14:26:02.683174	27049.476000	26142.362625
14:26:02.843769	27047.380500	26137.600125
14:26:03.006216	27045.237375	26133.361500
14:26:03.168059	27043.618125	26130.646875
14:26:03.335114	27041.998875	26127.837000
14:26:03.503259	27040.951125	26125.789125
14:26:03.670019	27039.903375	26124.360375
14:26:03.847914	27038.855625	26122.931625
14:26:04.027758	27037.807875	26121.598125
14:26:04.189542	27037.284000	26119.550250
14:26:04.380773	27036.760125	26117.359500
14:26:04.543630	27036.236250	26115.264000
14:26:04.722896	27035.712375	26115.264000
14:26:04.881762	27035.188500	26116.026000
14:26:05.042962	27034.664625	26117.311875
14:26:05.214483	27034.140750	26117.692875
14:26:05.395502	27034.140750	26117.407125
14:26:05.576066	27034.140750	26116.692750
14:26:05.750274	27033.616875	26115.073500
14:26:05.923009	27033.093000	26114.263875
14:26:06.086765	27033.093000	26114.549625
14:26:06.261646	27032.569125	26116.788000
14:26:06.422993	27031.521375	26119.502625
14:26:06.597788	27030.997500	26123.741250
14:26:06.759632	27029.902125	26127.884625
14:26:06.923392	27028.902000	26133.409125
14:26:07.085200	27027.235125	26139.695625
14:26:07.262542	27025.139625	26145.982125
14:26:07.423956	27022.996500	26153.030625
14:26:07.598728	27020.853375	26159.936250
14:26:07.789553	27018.710250	26166.984750
14:26:07.956223	27016.567125	26174.509500
14:26:08.115987	27014.947875	26182.891500
14:26:08.307820	27013.328625	26190.606750
14:26:08.487587	27011.709375	26198.274375
14:26:08.651492	27011.185500	26207.227875
14:26:08.829264	27010.661625	26217.038625
14:26:09.005934	27010.137750	26226.801750
14:26:09.170903	27010.137750	26237.422125
14:26:09.338205	27010.137750	26248.614000
14:26:09.514397	27010.661625	26260.758375
14:26:09.689409	27011.709375	26270.854875
14:26:09.863586	27013.328625	26282.951625
14:26:10.026446	27014.947875	26296.191375
14:26:10.192778	27017.662500	26310.669375
14:26:10.368636	27020.901000	26324.480625
14:26:10.562764	27024.187125	26337.291750
14:26:10.726619	27027.425625	26350.198125
14:26:10.891010	27031.711875	26363.533125
14:26:11.055772	27036.045750	26376.820500
14:26:11.231178	27040.379625	26389.965000
14:26:11.393962	27045.285000	26405.300250
14:26:11.569197	27050.190375	26421.349875
14:26:11.760810	27055.095750	26437.971000
14:26:11.925225	27061.620375	26456.211375
14:26:12.100566	27067.621125	26471.737125
14:26:12.274608	27073.621875	26485.262625
14:26:12.436230	27079.622625	26498.883375
14:26:12.613390	27085.623375	26513.980500
14:26:12.779831	27092.148000	26528.649000
14:26:12.953649	27098.672625	26542.269750
14:26:13.121464	27104.673375	26554.509375
14:26:13.296216	27110.102625	26564.939250
14:26:13.488042	27116.103375	26574.702375
14:26:13.655688	27122.628000	26585.084625
14:26:13.833130	27130.248000	26596.228875
14:26:14.008877	27138.439500	26607.039750
14:26:14.184101	27146.631000	26616.612375
14:26:14.347065	27155.346375	26626.280250
14:26:14.537331	27164.061750	26635.567125
14:26:14.699797	27173.348625	26645.187375
14:26:14.861515	27183.778500	26655.188625
14:26:15.023529	27194.017875	26665.570875
14:26:15.186164	27203.828625	26675.905500
14:26:15.363047	27213.115500	26685.668625
14:26:15.538287	27222.926250	26696.860500
14:26:15.716649	27233.356125	26709.671625
14:26:15.892860	27244.214625	26722.006500
14:26:16.070302	27254.025375	26733.960375
14:26:16.244901	27263.836125	26745.819000
14:26:16.428938	27273.123000	26757.391875
14:26:16.595208	27281.838375	26768.821875
14:26:16.760483	27290.553750	26780.585250
14:26:16.944911	27298.745250	26792.253375
14:26:17.106582	27306.365250	26803.873875
14:26:17.267453	27314.556750	26815.303875
14:26:17.434361	27323.843625	26827.114875
14:26:17.596266	27333.654375	26839.116375
14:26:17.761446	27344.608125	26849.832000
14:26:17.923267	27355.419000	26861.547750
14:26:18.081630	27366.229875	26871.263250
14:26:18.272912	27376.040625	26880.502500
14:26:18.447749	27385.327500	26888.074875
14:26:18.629500	27395.185875	26896.504500
14:26:18.805438	27403.853625	26904.219750
14:26:18.969172	27410.949750	26910.363375
14:26:19.130795	27417.474375	26916.602250
14:26:19.292708	27424.570500	26922.936375
14:26:19.460606	27431.666625	26929.175250
14:26:19.623357	27438.762750	26936.176125
14:26:19.787257	27445.858875	26943.796125
14:26:19.951981	27452.955000	26951.511375
14:26:20.114878	27460.098750	26959.893375
14:26:20.289693	27465.480375	26966.322750
14:26:20.472447	27471.481125	26973.799875
14:26:20.635136	27477.481875	26982.229500
14:26:20.801156	27484.006500	26991.945000
14:26:20.963171	27491.102625	27002.613000
14:26:21.125576	27498.722625	27014.662125
14:26:21.301870	27505.818750	27025.996875
14:26:21.477179	27512.914875	27036.522000
14:26:21.639962	27520.011000	27048.523500
14:26:21.807782	27526.535625	27060.096375
14:26:21.982566	27533.631750	27073.098000
14:26:22.156403	27540.727875	27085.147125
14:26:22.319624	27547.824000	27098.672625
14:26:22.485022	27554.920125	27110.483625
14:26:22.646863	27560.920875	27121.342125
14:26:22.808130	27566.921625	27131.343375
14:26:22.970412	27572.922375	27141.392250
14:26:23.133231	27579.447000	27150.774375
14:26:23.299050	27584.876250	27159.204000
14:26:23.473997	27589.210125	27166.300125
14:26:23.635676	27594.115500	27173.824875
14:26:23.796931	27599.544750	27183.016500
14:26:23.959445	27605.545500	27192.874875
14:26:24.123442	27612.070125	27203.209500
14:26:24.288091	27618.070875	27212.925000
14:26:24.450731	27624.071625	27222.688125
14:26:24.626047	27630.596250	27233.260875
14:26:24.790396	27636.597000	27242.881125
14:26:24.966226	27642.597750	27252.120375
14:26:25.126882	27648.598500	27262.026375
14:26:25.293838	27654.027750	27270.884625
14:26:25.469166	27659.457000	27280.076250
14:26:25.647396	27664.886250	27289.077375
14:26:25.811215	27669.791625	27298.173750
14:26:25.973112	27674.125500	27305.127000
14:26:26.153220	27679.030875	27313.509000
14:26:26.315573	27684.460125	27324.177000
14:26:26.490496	27689.365500	27334.511625
14:26:26.668612	27694.794750	27346.322625
14:26:26.833202	27700.843125	27359.324250
14:26:26.995791	27706.224750	27370.230375
14:26:27.157634	27710.034750	27377.231250
14:26:27.319341	27713.273250	27382.851000
14:26:27.478789	27714.892500	27385.660875
14:26:27.654850	27716.511750	27387.899250
14:26:27.813815	27717.559500	27389.137500
14:26:27.975623	27718.083375	27389.709000
14:26:28.152494	27718.607250	27390.471000
14:26:28.314552	27719.655000	27392.614125
14:26:28.478197	27721.798125	27397.329000
14:26:28.642523	27724.512750	27402.948750
14:26:28.819619	27727.751250	27411.330750
14:26:28.980493	27732.085125	27420.522375
14:26:29.157472	27736.990500	27430.237875
14:26:29.319088	27742.419750	27440.048625
14:26:29.479918	27747.849000	27448.954500
14:26:29.645277	27753.849750	27458.812875
14:26:29.807595	27760.374375	27470.242875
14:26:29.973363	27767.470500	27480.291750
14:26:30.133211	27773.995125	27489.578625
14:26:30.296523	27778.900500	27496.389000
14:26:30.464869	27783.234375	27501.961125
14:26:30.627086	27788.663625	27508.914375
14:26:30.800871	27794.092875	27516.724875
14:26:30.966275	27800.093625	27524.249625
14:26:31.143532	27806.665875	27532.679250
14:26:31.307322	27813.142875	27541.632750
14:26:31.482107	27820.239000	27551.586375
14:26:31.646215	27827.859000	27561.159000
14:26:31.837211	27835.479000	27571.112625
14:26:32.012072	27842.575125	27580.923375
14:26:32.193131	27850.195125	27590.543625
14:26:32.354201	27857.815125	27601.402125
14:26:32.515420	27866.006625	27612.260625
14:26:32.682365	27874.198125	27622.500000
14:26:32.858083	27882.389625	27634.739625
14:26:33.020913	27890.009625	27646.407750
14:26:33.183752	27896.534250	27656.742375
14:26:33.356906	27903.058875	27667.315125
14:26:33.532722	27909.583500	27677.745000
14:26:33.699041	27915.012750	27688.174875
14:26:33.877960	27921.013500	27699.366750
14:26:34.040666	27927.538125	27710.796750
14:26:34.203414	27933.538875	27721.607625
14:26:34.366725	27938.968125	27730.751625
14:26:34.547983	27944.397375	27739.752750
14:26:34.724664	27948.207375	27746.801250
14:26:34.904687	27952.017375	27752.992500
14:26:35.081453	27955.827375	27759.279000
14:26:35.246281	27959.637375	27765.613125
14:26:35.427039	27963.447375	27771.899625
14:26:35.588892	27967.781250	27778.138500
14:26:35.764535	27973.210500	27785.234625
14:26:35.924090	27979.735125	27792.902250
14:26:36.088723	27987.355125	27801.951000
14:26:36.249136	27995.546625	27810.952125
14:26:36.415997	28000.975875	27816.619500
14:26:36.581457	28004.214375	27819.334125
14:26:36.760712	28006.929000	27822.096375
14:26:36.919095	28008.548250	27823.572750
14:26:37.096705	28010.691375	27825.525375
14:26:37.272087	28013.406000	27828.430500
14:26:37.450013	28016.120625	27831.764250
14:26:37.613517	28019.930625	27836.002875
14:26:37.773961	28024.836000	27842.337000
14:26:37.952848	28030.265250	27849.195000
14:26:38.121163	28035.694500	27856.910250
14:26:38.280556	28041.695250	27865.339875
14:26:38.442842	28048.219875	27873.721875
14:26:38.606705	28054.268250	27882.103875
14:26:38.774208	28059.126000	27889.009500
14:26:38.948803	28064.555250	27896.820000
14:26:39.116156	28069.460625	27903.582750
14:26:39.291366	28073.794500	27910.726500
14:26:39.470775	28078.699875	27918.203625
14:26:39.646452	28084.129125	27926.776125
14:26:39.808840	28090.129875	27936.396375
14:26:39.989026	28094.463750	27944.064000
14:26:40.155238	28098.797625	27950.969625
14:26:40.318658	28103.131500	27958.684875
14:26:40.480844	28106.941500	27965.590500
14:26:40.658058	28110.751500	27972.639000
14:26:40.821328	28115.085375	27980.973375
14:26:41.000100	28119.419250	27990.736500
14:26:41.167445	28123.229250	27999.737625
14:26:41.342235	28127.563125	28009.691250
14:26:41.516504	28132.468500	28020.930750
14:26:41.681908	28137.897750	28032.884625
14:26:41.861079	28143.327000	28044.362250
14:26:42.039499	28147.137000	28052.791875
14:26:42.203229	28149.851625	28059.030750
14:26:42.365489	28151.994750	28063.269375
14:26:42.529890	28154.137875	28067.508000
14:26:42.719756	28155.757125	28069.746375
14:26:42.886038	28156.804875	28071.603750
14:26:43.061719	28157.328750	28073.080125
14:26:43.224600	28157.852625	28073.365875
14:26:43.390873	28158.376500	28073.651625
14:26:43.561625	28158.900375	28074.032625
14:26:43.730468	28158.900375	28074.032625
14:26:43.905309	28158.900375	28073.604000
14:26:44.066578	28158.900375	28072.318125
14:26:44.232818	28157.852625	28069.603500
14:26:44.407036	28154.614125	28061.126250
14:26:44.567903	28149.708750	28050.315375
14:26:44.730173	28144.279500	28038.742500
14:26:44.905349	28138.278750	28024.407375
14:26:45.067786	28131.754125	28009.548375
14:26:45.243066	28124.658000	27994.260750
14:26:45.405363	28117.038000	27977.877750
14:26:45.569594	28108.846500	27963.018750
14:26:45.750020	28100.131125	27947.540625
14:26:45.928845	28091.415750	27934.158000
14:26:46.090072	28083.795750	27920.680125
14:26:46.253398	28075.604250	27909.012000
14:26:46.420195	28066.888875	27896.248500
14:26:46.597975	28058.697375	27884.151750
14:26:46.760714	28050.505875	27871.912125
14:26:46.924126	28041.790500	27859.005750
14:26:47.090442	28033.075125	27846.528000
14:26:47.263383	28024.883625	27832.954875
14:26:47.438393	28016.168250	27819.191250
14:26:47.614433	28007.976750	27804.522750
14:26:47.790586	28000.880625	27791.711625
14:26:47.955733	27993.260625	27777.662250
14:26:48.122175	27986.164500	27762.660375
14:26:48.289460	27980.163750	27746.848875
14:26:48.469187	27974.115375	27730.465875
14:26:48.653534	27969.257625	27714.702000
14:26:48.814739	27964.923750	27698.795250
14:26:48.976886	27960.589875	27683.460000
14:26:49.141487	27955.684500	27666.981750
14:26:49.309778	27950.779125	27650.884500
14:26:49.485344	27945.873750	27635.739750
14:26:49.659884	27939.873000	27620.452125
14:26:49.850174	27933.348375	27605.688375
14:26:50.011421	27927.347625	27591.591375
14:26:50.191450	27921.346875	27579.256500
14:26:50.353356	27915.346125	27567.064500
14:26:50.533325	27909.345375	27554.301000
14:26:50.712021	27903.916125	27541.347000
14:26:50.886786	27898.486875	27528.059625
14:26:51.067724	27893.057625	27514.677000
14:26:51.242017	27888.152250	27500.294250
14:26:51.416914	27883.818375	27486.244875
14:26:51.583690	27880.579875	27472.290750
14:26:51.746934	27877.865250	27458.622375
14:26:51.937714	27875.722125	27445.620750
14:26:52.112516	27874.674375	27433.571625
14:26:52.275156	27874.674375	27422.713125
14:26:52.436589	27874.674375	27410.616375
14:26:52.602994	27875.198250	27399.281625
14:26:52.799689	27876.817500	27388.804125
14:26:52.974806	27877.865250	27376.659750
14:26:53.153206	27879.484500	27365.182125
14:26:53.331157	27881.103750	27353.133000
14:26:53.509863	27882.723000	27341.417250
14:26:53.687105	27883.770750	27330.225375
14:26:53.849620	27884.818500	27317.223750
14:26:54.017383	27885.342375	27306.174750
14:26:54.192483	27885.342375	27296.459250
14:26:54.358361	27885.342375	27286.839000
14:26:54.523678	27884.818500	27278.123625
14:26:54.697928	27884.818500	27272.742000
14:26:54.861213	27884.818500	27269.265375
14:26:55.023256	27884.818500	27268.551000
14:26:55.187005	27885.342375	27269.265375
14:26:55.347212	27885.866250	27269.884500
14:26:55.514721	27885.866250	27272.027625
14:26:55.708439	27886.390125	27274.885125
14:26:55.883166	27886.390125	27278.409375
14:26:56.077986	27886.390125	27282.552750
14:26:56.250777	27885.342375	27286.791375
14:26:56.431361	27884.294625	27290.125125
14:26:56.592743	27883.246875	27292.887375
14:26:56.756981	27882.199125	27295.697250
14:26:56.918964	27881.151375	27297.697500
14:26:57.094715	27880.627500	27299.173875
14:26:57.256077	27880.103625	27300.507375
14:26:57.424508	27879.579750	27301.888500
14:26:57.603859	27878.532000	27303.222000
14:26:57.785961	27877.484250	27304.603125
14:26:57.949715	27876.436500	27305.317500
