# Supplementary material for: An epifluorescence microscope design for naturalistic behavior and cellular activity in freely moving Caenorhabditis elegans
Source: Nat Commun. 2026 May 19;17:4411. doi: 10.1038/s41467-026-72709-w (PMC13187321; doi:10.1038/s41467-026-72709-w)
Supplement: Supplementary file 8 — Source data [file 41467_2026_72709_MOESM8_ESM.zip › fig4 AWC/MMH214/BLUE_7.csv]

timestamp	X	Y
14:39:07.486384	23408.782875	24135.778500
14:39:07.651627	23412.021375	24134.349750
14:39:07.814057	23415.879000	24132.921000
14:39:07.978846	23420.165250	24131.587500
14:39:08.155108	23425.070625	24130.158750
14:39:08.328723	23429.976000	24128.634750
14:39:08.504378	23434.881375	24127.396500
14:39:08.677606	23439.786750	24125.301000
14:39:08.839859	23445.216000	24122.634000
14:39:09.003663	23451.788250	24119.109750
14:39:09.168565	23458.836750	24114.966375
14:39:09.349387	23463.170625	24113.442375
14:39:09.524125	23463.694500	24114.299625
14:39:09.686235	23461.551375	24116.919000
14:39:09.848774	23458.312875	24119.633625
14:39:10.028578	23454.502875	24122.491125
14:39:10.192509	23450.169000	24124.539000
14:39:10.369286	23445.835125	24126.729750
14:39:10.531111	23440.929750	24128.682375
14:39:10.707866	23433.833625	24131.539875
14:39:10.870500	23427.309000	24134.254500
14:39:11.044557	23422.403625	24135.778500
14:39:11.219351	23418.593625	24136.445250
14:39:11.396773	23415.879000	24137.064375
14:39:11.579495	23413.164375	24137.635875
14:39:11.741241	23411.021250	24138.255000
14:39:11.904543	23409.402000	24139.017000
14:39:12.078673	23407.782750	24139.302750
14:39:12.241297	23406.735000	24139.302750
14:39:12.404108	23406.211125	24139.302750
14:39:12.579387	23405.687250	24139.302750
14:39:12.741732	23405.163375	24139.302750
14:39:12.920307	23404.639500	24139.302750
14:39:13.081179	23404.115625	24139.302750
14:39:13.243645	23403.591750	24139.302750
14:39:13.409996	23403.067875	24139.302750
14:39:13.594782	23403.067875	24139.302750
14:39:13.759009	23403.067875	24139.588500
14:39:13.930794	23403.067875	24139.969500
14:39:14.095186	23403.067875	24140.255250
14:39:14.264184	23403.067875	24140.636250
14:39:14.432829	23403.067875	24140.636250
14:39:14.599069	23403.067875	24140.636250
14:39:14.758923	23403.067875	24141.017250
14:39:14.926976	23403.067875	24141.303000
14:39:15.097125	23403.067875	24141.303000
14:39:15.263942	23403.067875	24141.303000
14:39:15.437042	23403.067875	24141.303000
14:39:15.602584	23403.067875	24141.303000
14:39:15.762495	23403.591750	24141.303000
14:39:15.952614	23404.115625	24141.303000
14:39:16.113976	23405.163375	24141.303000
14:39:16.304795	23405.687250	24141.731625
14:39:16.466342	23406.735000	24142.255500
14:39:16.629847	23407.782750	24142.969875
14:39:16.798183	23408.830500	24143.589000
14:39:16.961514	23409.878250	24144.303375
14:39:17.122849	23410.926000	24145.017750
14:39:17.297542	23411.449875	24145.779750
14:39:17.460928	23411.973750	24146.303625
14:39:17.622311	23412.497625	24147.018000
14:39:17.785109	23413.021500	24147.637125
14:39:17.969311	23413.021500	24147.970500
14:39:18.135761	23413.021500	24147.684750
14:39:18.297380	23412.497625	24146.970375
14:39:18.459374	23411.973750	24146.637000
14:39:18.639196	23411.449875	24146.256000
14:39:18.830595	23410.926000	24145.970250
14:39:19.003880	23410.402125	24145.970250
14:39:19.163703	23409.878250	24145.589250
14:39:19.327910	23409.354375	24145.017750
14:39:19.490290	23409.354375	24144.351000
14:39:19.667386	23409.354375	24143.589000
14:39:19.829553	23409.354375	24142.303125
14:39:19.995173	23409.354375	24141.636375
14:39:20.156828	23409.354375	24140.207625
14:39:20.330773	23408.830500	24138.731250
14:39:20.504545	23408.306625	24138.064500
14:39:20.678387	23407.782750	24137.397750
14:39:20.851155	23407.258875	24137.159625
14:39:21.052485	23407.258875	24137.159625
14:39:21.230307	23407.258875	24137.540625
14:39:21.405057	23407.782750	24139.017000
14:39:21.578920	23407.782750	24141.064875
14:39:21.752154	23407.782750	24142.446000
14:39:21.931509	23408.306625	24143.731875
14:39:22.098669	23408.830500	24145.779750
14:39:22.261550	23408.830500	24147.922875
14:39:22.451650	23409.354375	24149.446875
14:39:22.646565	23409.878250	24150.018375
14:39:22.837098	23410.402125	24150.685125
14:39:23.021315	23410.926000	24150.970875
14:39:23.196315	23410.926000	24150.589875
14:39:23.358249	23410.402125	24149.875500
14:39:23.532990	23409.878250	24148.446750
14:39:23.694324	23409.354375	24146.541750
14:39:23.856471	23408.306625	24144.351000
14:39:24.035945	23407.258875	24142.969875
14:39:24.199183	23406.211125	24141.684000
14:39:24.392838	23405.163375	24140.160000
14:39:24.567992	23404.115625	24138.731250
14:39:24.746428	23403.067875	24136.731000
14:39:24.909295	23402.544000	24135.445125
14:39:25.084088	23402.020125	24133.254375
14:39:25.249477	23402.020125	24130.539750
14:39:25.417793	23402.544000	24127.110750
14:39:25.595597	23403.067875	24122.253000
14:39:25.772926	23403.591750	24116.585625
14:39:25.934730	23403.591750	24111.061125
14:39:26.096790	23403.591750	24105.536625
14:39:26.256950	23404.115625	24100.583625
14:39:26.433683	23404.115625	24096.440250
14:39:26.595371	23404.115625	24094.392375
14:39:26.757471	23404.115625	24093.630375
14:39:26.931087	23404.115625	24094.487625
14:39:27.093405	23403.591750	24096.392625
14:39:27.257087	23403.067875	24099.202500
14:39:27.439970	23402.544000	24103.345875
14:39:27.605733	23401.496250	24108.156000
14:39:27.785067	23400.448500	24113.013750
14:39:27.959857	23399.400750	24117.395250
14:39:28.124238	23398.353000	24122.110125
14:39:28.298993	23396.209875	24129.253875
14:39:28.489815	23394.066750	24136.826250
14:39:28.651048	23393.542875	24143.017500
14:39:28.815944	23393.542875	24145.732125
14:39:28.976347	23394.066750	24147.827625
14:39:29.138536	23394.066750	24149.208750
14:39:29.313848	23394.066750	24150.732750
14:39:29.488655	23394.066750	24152.113875
14:39:29.664474	23394.590625	24152.828250
14:39:29.851824	23395.114500	24153.018750
14:39:30.016028	23395.114500	24153.352125
14:39:30.182937	23395.638375	24153.971250
14:39:30.345680	23396.162250	24153.971250
14:39:30.507418	23394.543000	24151.971000
14:39:30.670371	23392.399875	24149.161125
14:39:30.835140	23388.589875	24145.017750
14:39:31.014439	23383.684500	24140.826750
14:39:31.176728	23378.255250	24135.921375
14:39:31.352028	23373.349875	24131.635125
14:39:31.515914	23368.444500	24128.301375
14:39:31.682105	23364.110625	24124.777125
14:39:31.843937	23359.776750	24121.252875
14:39:32.009825	23355.966750	24118.538250
14:39:32.168629	23351.632875	24115.728375
14:39:32.351745	23347.299000	24113.061375
14:39:32.514216	23342.965125	24110.918250
14:39:32.675949	23338.059750	24108.203625
14:39:32.837812	23333.154375	24105.346125
14:39:32.998582	23328.820500	24104.060250
14:39:33.161154	23323.915125	24102.631500
14:39:33.328690	23318.485875	24101.298000
14:39:33.502991	23313.056625	24100.440750
14:39:33.664765	23305.436625	24099.535875
14:39:33.843572	23299.435875	24099.964500
14:39:34.018082	23299.435875	24102.774375
14:39:34.181104	23299.959750	24105.393750
14:39:34.340896	23301.007500	24108.203625
14:39:34.510368	23302.626750	24110.251500
14:39:34.675004	23304.769875	24112.966125
14:39:34.838785	23306.913000	24115.061625
14:39:35.000114	23309.056125	24117.157125
14:39:35.164048	23311.199250	24119.300250
14:39:35.325815	23312.818500	24121.348125
14:39:35.488133	23314.437750	24122.776875
14:39:35.649845	23316.580875	24124.824750
14:39:35.814225	23319.295500	24126.253500
14:39:35.979117	23322.534000	24127.587000
14:39:36.143854	23326.344000	24129.063375
14:39:36.308679	23331.249375	24130.349250
14:39:36.490436	23337.250125	24130.730250
14:39:36.668121	23345.441625	24130.730250
14:39:36.844501	23355.823875	24130.349250
14:39:37.019859	23366.730000	24129.682500
14:39:37.181174	23376.540750	24129.396750
14:39:37.344621	23384.732250	24129.111000
14:39:37.511323	23393.447625	24128.396625
14:39:37.677451	23403.829875	24127.063125
14:39:37.857651	23415.831375	24124.967625
14:39:38.032168	23428.833000	24121.395750
14:39:38.207677	23441.787000	24117.157125
14:39:38.370785	23454.693375	24111.680250
14:39:38.536086	23467.171125	24106.108125
14:39:38.713415	23477.505750	24099.869250
14:39:38.877652	23488.411875	24092.773125
14:39:39.040616	23498.698875	24084.581625
14:39:39.218380	23506.890375	24076.866375
14:39:39.398595	23514.034125	24068.389125
14:39:39.563488	23521.606500	24058.721250
14:39:39.727790	23528.750250	24047.148375
14:39:39.892043	23534.131875	24035.813625
14:39:40.055395	23539.037250	24022.954875
14:39:40.233598	23542.847250	24009.762750
14:39:40.396943	23544.990375	23996.046750
14:39:40.575178	23547.705000	23983.140375
14:39:40.750542	23549.848125	23965.376250
14:39:40.927827	23551.515000	23950.660125
14:39:41.106270	23552.515125	23933.562750
14:39:41.284358	23553.039000	23916.703500
14:39:41.447635	23553.039000	23900.892000
14:39:41.610621	23553.562875	23890.795500
14:39:41.772987	23553.562875	23880.127500
14:39:41.939278	23552.515125	23869.126125
14:39:42.114183	23550.372000	23856.981750
14:39:42.279901	23547.133500	23843.170500
14:39:42.442173	23543.895000	23827.978125
14:39:42.603495	23539.561125	23815.119375
14:39:42.767018	23535.227250	23802.784500
14:39:42.934069	23533.084125	23796.117000
14:39:43.097253	23534.131875	23796.117000
14:39:43.258687	23536.275000	23798.784000
14:39:43.417359	23540.085000	23806.594500
14:39:43.583351	23544.418875	23816.167125
14:39:43.746124	23548.228875	23827.692375
14:39:43.923381	23552.086500	23839.884375
14:39:44.085806	23555.848875	23849.695125
14:39:44.266582	23559.087375	23856.648375
14:39:44.431311	23561.802000	23860.791750
14:39:44.623630	23563.945125	23867.887875
14:39:44.784893	23566.088250	23877.603375
14:39:44.959722	23567.136000	23891.890875
14:39:45.124088	23567.659875	23908.797750
14:39:45.315286	23569.279125	23925.323625
14:39:45.479079	23570.898375	23942.230500
14:39:45.640367	23572.517625	23957.756250
14:39:45.815776	23574.136875	23969.376750
14:39:45.989996	23575.184625	23977.806375
14:39:46.164405	23576.232375	23978.997000
14:39:46.326192	23577.280125	23977.044375
14:39:46.486281	23577.280125	23972.091375
14:39:46.649823	23576.756250	23967.995625
14:39:46.825592	23576.232375	23966.566875
14:39:47.001407	23576.232375	23970.138750
14:39:47.193371	23576.756250	23974.948875
14:39:47.355971	23577.804000	23981.759250
14:39:47.519654	23579.423250	23990.903250
14:39:47.684007	23581.042500	24003.047625
14:39:47.865045	23582.661750	24015.001500
14:39:48.053553	23584.281000	24028.717500
14:39:48.215896	23584.804875	24043.195500
14:39:48.379659	23584.804875	24058.911750
14:39:48.553476	23583.757125	24076.199625
14:39:48.728298	23582.137875	24091.392000
14:39:48.889550	23580.518625	24103.012500
14:39:49.049428	23578.899375	24113.490000
14:39:49.224255	23576.756250	24122.443500
14:39:49.385537	23573.517750	24132.063750
14:39:49.560824	23569.183875	24142.684125
14:39:49.725580	23564.278500	24150.970875
14:39:49.916560	23558.849250	24158.019375
14:39:50.077558	23552.848500	24165.639375
14:39:50.240183	23545.752375	24173.926125
14:39:50.406436	23538.656250	24180.927000
14:39:50.582227	23530.464750	24188.023125
14:39:50.746022	23520.606375	24194.214375
14:39:50.922795	23508.604875	24201.167625
14:39:51.086175	23495.698500	24208.073250
14:39:51.261527	23482.125375	24215.121750
14:39:51.436689	23469.076125	24221.408250
14:39:51.612179	23456.503125	24226.980375
14:39:51.773922	23444.596875	24232.457250
14:39:51.965348	23434.309875	24235.981500
14:39:52.162489	23428.309125	24237.981750
14:39:52.327008	23423.975250	24239.410500
14:39:52.490151	23419.641375	24240.029625
14:39:52.653970	23415.831375	24240.077250
14:39:52.829190	23414.212125	24237.886500
14:39:52.997617	23413.688250	24235.933875
14:39:53.159402	23413.688250	24233.076375
14:39:53.321280	23415.307500	24229.695000
14:39:53.482522	23417.450625	24225.361125
14:39:53.644867	23420.689125	24222.741750
14:39:53.811843	23424.499125	24219.217500
14:39:53.995486	23428.309125	24215.740875
14:39:54.175385	23431.547625	24212.978625
14:39:54.340892	23434.262250	24210.883125
14:39:54.504873	23436.453000	24208.740000
14:39:54.678162	23438.024625	24205.882500
14:39:54.841587	23438.548500	24203.310750
14:39:55.017771	23438.548500	24200.453250
14:39:55.192147	23438.548500	24197.595750
14:39:55.366337	23438.024625	24194.928750
14:39:55.556705	23437.500750	24192.071250
14:39:55.720936	23436.976875	24189.547125
14:39:55.884363	23436.976875	24185.260875
14:39:56.059213	23436.453000	24180.974625
14:39:56.233436	23435.929125	24177.545625
14:39:56.408750	23435.405250	24174.640500
14:39:56.577205	23434.357500	24171.354375
14:39:56.739824	23432.738250	24167.782500
14:39:56.908197	23430.023625	24165.829875
14:39:57.070982	23426.785125	24164.401125
14:39:57.235256	23424.070500	24163.734375
14:39:57.397487	23421.355875	24162.353250
14:39:57.576642	23418.641250	24160.972125
14:39:57.739326	23415.926625	24160.353000
14:39:57.905476	23412.688125	24160.305375
14:39:58.067369	23408.878125	24160.924500
14:39:58.258428	23404.544250	24163.162875
14:39:58.424098	23399.638875	24167.258625
14:39:58.588370	23394.209625	24172.164000
14:39:58.752153	23387.685000	24177.640875
14:39:58.928996	23382.208125	24181.117500
14:39:59.091787	23378.445750	24183.260625
14:39:59.265648	23374.111875	24186.165750
14:39:59.431542	23369.206500	24188.737500
14:39:59.608745	23364.301125	24194.452500
14:39:59.771617	23358.871875	24201.310500
14:39:59.970839	23354.538000	24208.930500
14:40:00.134650	23350.728000	24212.835750
14:40:00.313533	23348.537250	24212.454750
14:40:00.490290	23347.537125	24211.740375
14:40:00.665109	23347.013250	24208.882875
14:40:00.827305	23347.537125	24205.644375
14:40:01.004883	23350.775625	24199.977000
14:40:01.179596	23354.585625	24193.595250
14:40:01.343268	23359.491000	24187.404000
14:40:01.518234	23363.824875	24181.069875
14:40:01.693010	23367.634875	24175.545375
14:40:01.869727	23370.349500	24172.021125
14:40:02.031492	23373.064125	24168.592125
14:40:02.205885	23376.302625	24165.115500
14:40:02.395630	23379.541125	24162.305625
14:40:02.593400	23382.779625	24159.686250
14:40:02.754769	23385.494250	24156.781125
14:40:02.933051	23388.208875	24154.114125
14:40:03.099925	23390.352000	24152.066250
14:40:03.276564	23391.971250	24149.970750
14:40:03.451950	23392.495125	24148.446750
14:40:03.628774	23392.495125	24147.113250
14:40:03.804744	23391.447375	24146.827500
14:40:03.981982	23390.399625	24146.827500
14:40:04.156993	23388.780375	24147.256125
14:40:04.335053	23387.161125	24147.780000
14:40:04.497970	23385.018000	24148.494375
14:40:04.673720	23382.874875	24148.827750
14:40:04.835558	23380.731750	24149.113500
14:40:05.010394	23379.112500	24149.494500
14:40:05.173210	23377.493250	24149.161125
14:40:05.339945	23375.874000	24148.542000
14:40:05.503869	23374.207125	24147.780000
14:40:05.678616	23372.635500	24147.065625
14:40:05.853392	23372.111625	24146.398875
14:40:06.027548	23371.587750	24145.017750
14:40:06.205089	23371.587750	24144.398625
14:40:06.379774	23371.587750	24144.112875
14:40:06.546548	23371.063875	24143.827125
14:40:06.721364	23370.016125	24143.446125
14:40:06.883268	23368.968375	24143.779500
14:40:07.061077	23367.349125	24144.541500
14:40:07.224284	23365.206000	24145.065375
14:40:07.403605	23361.967500	24146.446500
14:40:07.568852	23359.252875	24148.589625
14:40:07.731303	23357.633625	24150.780375
14:40:07.893063	23357.633625	24151.732875
14:40:08.066825	23358.157500	24151.304250
14:40:08.227432	23360.872125	24149.970750
14:40:08.405592	23364.682125	24148.589625
14:40:08.565839	23369.016000	24146.494125
14:40:08.727940	23373.921375	24143.827125
14:40:08.887150	23379.922125	24139.493250
14:40:09.061718	23387.018250	24133.873500
14:40:09.227077	23395.209750	24127.110750
14:40:09.391827	23403.925125	24118.490625
14:40:09.566368	23413.212000	24108.822750
14:40:09.733038	23421.927375	24098.440500
14:40:09.893238	23430.642750	24085.391250
14:40:10.069743	23439.358125	24073.056375
14:40:10.242831	23446.454250	24059.292750
14:40:10.405307	23452.978875	24045.100500
14:40:10.572115	23459.503500	24029.193750
14:40:10.747655	23466.028125	24011.286750
14:40:10.922746	23472.552750	23994.427500
14:40:11.118910	23479.077375	23978.520750
14:40:11.281747	23485.078125	23959.185000
14:40:11.443200	23491.078875	23939.515875
14:40:11.606298	23495.984250	23921.561250
14:40:11.768220	23500.318125	23904.273375
14:40:11.933248	23503.556625	23887.461750
14:40:12.108884	23505.175875	23864.839875
14:40:12.271909	23506.223625	23842.837125
14:40:12.448498	23505.175875	23821.596375
14:40:12.611934	23502.461250	23802.498750
14:40:12.785449	23499.222750	23783.591625
14:40:12.948957	23494.888875	23767.684875
14:40:13.114303	23488.888125	23752.635375
14:40:13.276464	23481.268125	23735.776125
14:40:13.440006	23471.981250	23719.583625
14:40:13.616861	23460.503625	23705.724750
14:40:13.777356	23448.168750	23691.151500
14:40:13.954344	23435.833875	23678.197500
14:40:14.130103	23423.832375	23665.053000
14:40:14.292928	23411.307000	23652.432375
14:40:14.458869	23399.353125	23640.573750
14:40:14.631192	23389.066125	23630.239125
14:40:14.803395	23379.255375	23620.428375
14:40:14.966267	23368.301625	23610.046125
14:40:15.125997	23356.490625	23599.282875
14:40:15.299762	23344.060500	23589.091125
14:40:15.474602	23329.249125	23577.089625
14:40:15.640433	23312.675625	23566.231125
14:40:15.805701	23295.864000	23556.563250
14:40:15.974069	23278.052250	23548.181250
14:40:16.152884	23260.335750	23542.561500
14:40:16.326716	23243.571750	23538.942000
14:40:16.502874	23226.903000	23535.417750
14:40:16.666308	23212.853625	23532.798375
14:40:16.827023	23199.090000	23531.369625
14:40:16.993974	23184.516750	23530.036125
14:40:17.169657	23169.229125	23529.702750
14:40:17.330295	23151.846000	23529.702750
14:40:17.491310	23136.510750	23529.702750
14:40:17.670201	23123.604375	23529.274125
14:40:17.834333	23118.699000	23528.750250
14:40:18.000162	23117.079750	23526.607125
14:40:18.176924	23116.032000	23525.178375
14:40:18.359673	23118.175125	23523.130500
14:40:18.521535	23122.509000	23521.082625
14:40:18.699447	23127.938250	23518.987125
14:40:18.873678	23132.843625	23518.606125
14:40:19.048490	23133.891375	23519.034750
14:40:19.214314	23131.748250	23519.606250
14:40:19.393099	23127.938250	23521.035000
14:40:19.576334	23123.032875	23523.082875
14:40:19.737386	23116.508250	23525.892750
14:40:19.897597	23108.888250	23529.417000
14:40:20.058348	23100.696750	23532.846000
14:40:20.236125	23092.505250	23536.227375
14:40:20.411918	23084.885250	23539.799250
14:40:20.573776	23076.169875	23544.037875
14:40:20.749041	23066.359125	23547.466875
14:40:20.912391	23057.643750	23550.133875
14:40:21.075407	23048.928375	23553.610500
14:40:21.239522	23040.736875	23557.087125
14:40:21.403490	23033.640750	23560.611375
14:40:21.571874	23027.116125	23563.326000
14:40:21.746551	23021.686875	23566.183500
14:40:21.921878	23017.353000	23570.374500
14:40:22.098184	23013.543000	23575.375125
14:40:22.261414	23009.733000	23579.375625
14:40:22.444733	23007.018375	23582.852250
14:40:22.610592	23004.875250	23587.043250
14:40:22.784787	23002.160625	23591.281875
14:40:22.950634	23000.541375	23596.806375
14:40:23.118940	22998.922125	23602.426125
14:40:23.279572	22997.302875	23609.427000
14:40:23.444607	22996.255125	23617.666125
14:40:23.631449	22996.255125	23628.286500
14:40:23.807187	22996.255125	23639.430750
14:40:23.967864	22996.779000	23652.384750
14:40:24.143585	22997.302875	23665.529250
14:40:24.321094	22997.826750	23679.150000
14:40:24.496320	22998.350625	23692.961250
14:40:24.658115	22999.398375	23706.058125
14:40:24.833100	23000.446125	23719.964625
14:40:25.023408	23002.065375	23733.537750
14:40:25.190693	23004.208500	23747.587125
14:40:25.354542	23006.351625	23759.445750
14:40:25.522356	23007.399375	23764.255875
14:40:25.697512	23007.923250	23767.875375
14:40:25.859876	23008.447125	23770.590000
14:40:26.021843	23007.923250	23767.875375
14:40:26.200639	23006.875500	23763.017625
14:40:26.361917	23005.256250	23756.635875
14:40:26.525853	23004.208500	23753.873625
14:40:26.690162	23003.160750	23752.540125
14:40:26.855981	23002.636875	23751.921000
14:40:27.018801	23000.970000	23745.539250
14:40:27.182123	22999.398375	23737.966875
14:40:27.347575	22996.636125	23726.346375
14:40:27.521750	22992.873750	23712.344625
14:40:27.686333	22989.063750	23698.819125
14:40:27.853925	22985.825250	23689.437000
14:40:28.015556	22982.586750	23679.673875
14:40:28.200484	22978.776750	23667.910500
14:40:28.375275	22974.442875	23655.623250
14:40:28.539046	22970.109000	23644.955250
14:40:28.698892	22965.775125	23636.573250
14:40:28.876670	22961.965125	23628.858000
14:40:29.052039	22959.250500	23623.190625
14:40:29.228398	22956.012000	23616.142125
14:40:29.410526	22952.202000	23605.855125
14:40:29.576967	22947.868125	23592.948750
14:40:29.755195	22944.058125	23579.470875
14:40:29.917321	22940.248125	23566.040625
14:40:30.080347	22936.438125	23552.467500
14:40:30.259139	22933.723500	23538.703875
14:40:30.438464	22932.104250	23524.178250
14:40:30.602749	22930.485000	23510.319375
14:40:30.763534	22929.437250	23497.127250
14:40:30.926429	22928.913375	23487.888000
14:40:31.102180	22928.389500	23480.172750
14:40:31.263012	22927.865625	23477.601000
14:40:31.455962	22927.865625	23478.220125
14:40:31.617494	22927.865625	23478.839250
14:40:31.779382	22927.865625	23480.982375
14:40:31.939330	22927.341750	23485.221000
14:40:32.104559	22926.817875	23491.364625
14:40:32.269890	22926.294000	23497.698750
14:40:32.435156	22925.770125	23504.604375
14:40:32.612657	22925.246250	23512.367250
14:40:32.773275	22925.246250	23520.034875
14:40:32.934093	22925.246250	23524.797375
14:40:33.109877	22925.246250	23527.654875
14:40:33.286949	22925.246250	23530.369500
14:40:33.453498	22925.246250	23533.846125
14:40:33.628686	22925.770125	23539.465875
14:40:33.793125	22925.770125	23544.942750
14:40:33.956358	22926.817875	23551.943625
14:40:34.136141	22928.437125	23559.611250
14:40:34.298760	22930.580250	23568.612375
14:40:34.478734	22932.723375	23579.232750
14:40:34.653699	22935.438000	23589.805500
14:40:34.835413	22938.676500	23595.187125
14:40:35.030718	22941.915000	23596.615875
14:40:35.211388	22945.153500	23597.377875
14:40:35.390169	22948.392000	23595.949125
14:40:35.571980	22951.630500	23593.853625
14:40:35.736114	22955.440500	23589.710250
14:40:35.898600	22959.774375	23583.376125
14:40:36.077817	22963.632000	23576.375250
14:40:36.239665	22967.394375	23568.802875
14:40:36.417269	22971.728250	23559.039750
14:40:36.585033	22976.062125	23546.847750
14:40:36.750582	22979.872125	23533.036500
14:40:36.915439	22983.110625	23519.320500
14:40:37.076333	22986.349125	23506.795125
14:40:37.237563	22989.063750	23496.936750
14:40:37.412849	22990.683000	23493.317250
14:40:37.590664	22991.730750	23490.555000
14:40:37.768239	22993.873875	23485.030500
14:40:37.929327	22995.493125	23475.172125
14:40:38.092617	22997.683875	23464.647000
14:40:38.259033	22999.779375	23451.978750
14:40:38.426115	23002.494000	23439.691500
14:40:38.592504	23005.208625	23428.547250
14:40:38.753454	23006.256375	23425.927875
14:40:38.914290	23006.780250	23428.642500
14:40:39.075540	23007.304125	23430.023625
14:40:39.239847	23008.351875	23426.594625
14:40:39.402663	23009.447250	23415.783750
14:40:39.581574	23010.447375	23404.925250
14:40:39.744350	23011.495125	23389.161375
14:40:39.921546	23012.590500	23375.159625
14:40:40.085908	23014.162125	23359.110000
14:40:40.285629	23015.781375	23344.393875
14:40:40.460862	23017.400625	23334.583125
14:40:40.624753	23019.067500	23323.915125
14:40:40.800052	23020.639125	23314.914000
14:40:40.975987	23021.686875	23313.723375
14:40:41.152643	23022.210750	23319.295500
14:40:41.327257	23022.734625	23328.344250
14:40:41.492843	23023.258500	23338.726500
14:40:41.689012	23023.258500	23351.585250
14:40:41.855265	23023.258500	23364.063000
14:40:42.023144	23023.258500	23373.492750
14:40:42.191430	23023.782375	23381.874750
14:40:42.356214	23024.306250	23384.065500
14:40:42.516993	23024.830125	23385.399000
14:40:42.692813	23024.830125	23388.970875
14:40:42.884233	23024.306250	23400.162750
14:40:43.047991	23023.782375	23415.545625
14:40:43.210784	23022.734625	23432.404875
14:40:43.372644	23021.115375	23449.692750
14:40:43.534974	23020.067625	23462.742000
14:40:43.702224	23020.067625	23463.408750
14:40:43.864692	23020.067625	23461.170375
14:40:44.029316	23020.591500	23454.360000
14:40:44.192130	23021.115375	23444.549250
14:40:44.368813	23022.163125	23430.023625
14:40:44.547639	23023.830000	23413.878750
14:40:44.727006	23025.925500	23397.162375
14:40:44.900394	23029.164000	23379.064875
14:40:45.062819	23032.974000	23362.777125
14:40:45.239539	23037.879375	23346.965625
14:40:45.402348	23043.308625	23331.916125
14:40:45.570585	23048.214000	23320.152750
14:40:45.735562	23050.928625	23313.104250
14:40:45.896661	23051.976375	23309.675250
14:40:46.060574	23053.024125	23308.246500
14:40:46.221960	23055.167250	23304.722250
14:40:46.398772	23057.310375	23301.198000
14:40:46.561551	23056.262625	23304.817500
14:40:46.735379	23053.548000	23312.485125
14:40:46.902122	23050.833375	23322.105375
14:40:47.079033	23047.023375	23335.869000
14:40:47.244167	23043.784875	23350.156500
14:40:47.421996	23040.546375	23364.682125
14:40:47.585410	23037.307875	23379.826875
14:40:47.761116	23035.164750	23392.352250
14:40:47.921466	23034.117000	23401.448625
14:40:48.084180	23033.069250	23409.021000
14:40:48.247120	23032.021500	23411.830875
14:40:48.414831	23030.973750	23410.545000
14:40:48.577062	23029.926000	23406.925500
14:40:48.758902	23027.782875	23400.734250
14:40:48.933745	23025.068250	23391.590250
14:40:49.096517	23021.829750	23380.255500
14:40:49.262318	23018.591250	23368.587375
14:40:49.429101	23015.352750	23358.252750
14:40:49.593994	23012.114250	23346.727500
14:40:49.755183	23008.875750	23336.726250
14:40:49.934952	23005.637250	23326.915500
14:40:50.097742	23002.398750	23316.199875
14:40:50.278172	22999.684125	23305.293750
14:40:50.439927	22996.969500	23295.435375
14:40:50.605181	22994.826375	23286.481875
14:40:50.767407	22992.683250	23278.099875
14:40:50.933360	22990.540125	23271.051375
14:40:51.097254	22988.397000	23264.145750
14:40:51.272020	22986.777750	23258.383125
14:40:51.435857	22984.634625	23254.335000
14:40:51.596584	22982.443875	23250.096375
14:40:51.763537	22980.872250	23245.286250
14:40:51.929774	22979.253000	23239.761750
14:40:52.092621	22977.109875	23233.427625
14:40:52.258951	22974.966750	23227.903125
14:40:52.424283	22972.252125	23223.664500
14:40:52.585655	22969.489875	23219.521125
14:40:52.753004	22966.822875	23215.282500
14:40:52.914289	22963.584375	23211.805875
14:40:53.090168	22959.774375	23208.138750
14:40:53.273929	22955.964375	23205.614625
14:40:53.437602	22952.725875	23203.471500
14:40:53.599045	22948.915875	23201.423625
14:40:53.760469	22945.105875	23199.852000
14:40:53.934289	22941.867375	23198.470875
14:40:54.111967	22938.628875	23197.899375
14:40:54.275799	22934.771250	23197.232625
14:40:54.454652	22931.008875	23196.232500
14:40:54.616235	22926.675000	23196.565875
14:40:54.779280	22922.341125	23197.899375
14:40:54.941505	22917.435750	23200.709250
14:40:55.117251	22913.101875	23205.662250
14:40:55.280632	22908.768000	23211.091500
14:40:55.455513	22904.434125	23216.758875
14:40:55.622288	22900.100250	23221.569000
14:40:55.798519	22894.671000	23227.903125
14:40:55.963504	22887.051000	23236.189875
14:40:56.126896	22879.954875	23245.286250
14:40:56.303524	22872.858750	23254.525500
14:40:56.466446	22865.762625	23264.098125
14:40:56.631070	22859.238000	23274.004125
14:40:56.794368	22852.713375	23283.624375
14:40:56.958483	22846.712625	23297.864250
14:40:57.121485	22840.711875	23312.389875
14:40:57.299275	22835.282625	23328.630000
14:40:57.474497	22830.948750	23345.108250
14:40:57.636348	22828.234125	23361.348375
14:40:57.810692	22825.519500	23376.778875
14:40:57.987915	22823.900250	23389.494750
14:40:58.152272	22822.852500	23402.496375
14:40:58.313544	22822.852500	23412.831000
14:40:58.477273	22822.852500	23423.308500
14:40:58.652071	22823.376375	23435.405250
14:40:58.818490	22824.424125	23447.883000
14:40:58.983799	22826.567250	23461.837125
14:40:59.146607	22830.377250	23477.601000
14:40:59.327720	22835.282625	23492.888625
14:40:59.493773	22839.616500	23508.795375
14:40:59.655165	22843.950375	23523.463875
14:40:59.817279	22847.760375	23534.036625
14:41:00.000200	22852.094250	23545.942875
14:41:00.175396	22856.999625	23559.135000
14:41:00.341175	22858.618875	23562.611625
14:41:00.506970	22858.618875	23560.516125
14:41:00.673484	22857.571125	23556.991875
14:41:00.849251	22857.047250	23555.706000
14:41:01.030385	22858.666500	23559.039750
14:41:01.205702	22861.381125	23564.088000
14:41:01.366069	22865.715000	23570.898375
14:41:01.530459	22870.048875	23577.804000
14:41:01.692365	22875.001875	23585.519250
14:41:01.882995	22879.859625	23593.282125
14:41:02.046164	22884.765000	23600.044875
14:41:02.211012	22890.194250	23606.379000
14:41:02.390326	22895.099625	23612.760750
14:41:02.553653	22900.576500	23618.285250
14:41:02.730995	22905.434250	23623.285875
14:41:02.896196	22910.339625	23627.953125
14:41:03.059561	22914.673500	23632.096500
14:41:03.223317	22920.102750	23636.335125
14:41:03.401153	22926.103500	23639.859375
14:41:03.592455	22932.104250	23642.050125
14:41:03.753131	22937.533500	23643.336000
14:41:03.915011	22942.962750	23644.621875
14:41:04.076681	22948.392000	23646.050625
14:41:04.242801	22953.297375	23646.384000
14:41:04.403846	22957.631250	23646.384000
14:41:04.566222	22962.536625	23646.098250
14:41:04.744089	22967.442000	23644.717125
14:41:04.905844	22972.871250	23641.812000
14:41:05.081209	22978.872000	23638.287750
14:41:05.252013	22984.872750	23634.192000
14:41:05.426669	22990.302000	23629.334250
14:41:05.600977	22995.731250	23622.952500
14:41:05.778839	22999.588875	23616.142125
14:41:05.955770	23002.779750	23608.426875
14:41:06.132962	23004.922875	23600.854500
14:41:06.297563	23007.066000	23591.805750
14:41:06.459918	23007.589875	23581.090125
14:41:06.622013	23005.970625	23568.469500
14:41:06.795557	23003.827500	23556.849000
14:41:06.956737	23001.065250	23547.276375
14:41:07.134393	22997.874375	23537.513250
14:41:07.312544	22994.588250	23529.036000
14:41:07.494391	22992.492750	23522.797125
14:41:07.668607	22990.349625	23518.558500
14:41:07.847551	22988.730375	23515.034250
14:41:08.014224	22987.111125	23511.652875
14:41:08.193602	22985.491875	23508.843000
14:41:08.375429	22983.348750	23505.414000
14:41:08.549826	22980.110250	23501.080125
14:41:08.712352	22976.300250	23496.412875
14:41:08.877086	22971.966375	23490.745500
14:41:09.059609	22966.537125	23483.839875
14:41:09.255434	22959.441000	23474.124375
14:41:09.446817	22951.249500	23464.170750
14:41:09.624062	22942.534125	23453.788500
14:41:09.788036	22933.247250	23442.596625
14:41:09.949702	22924.531875	23432.262000
14:41:10.125463	22916.340375	23423.784750
14:41:10.289845	22907.625000	23414.831250
14:41:10.463592	22898.338125	23404.877625
14:41:10.637821	22887.955875	23395.114500
14:41:10.798558	22877.049750	23385.494250
14:41:10.963573	22865.095875	23375.731125
14:41:11.133382	22854.285000	23366.491875
14:41:11.296276	22843.331250	23357.443125
14:41:11.457195	22832.520375	23349.108750
14:41:11.622931	22821.661875	23342.203125
14:41:11.787067	22810.231875	23334.487875
14:41:11.949495	22798.754250	23327.487000
14:41:12.127173	22789.610250	23322.724500
14:41:12.290079	22780.894875	23317.819125
14:41:12.452997	22771.084125	23315.104500
14:41:12.642131	22760.701875	23312.770875
14:41:12.811470	22750.319625	23311.675500
14:41:12.986625	22738.842000	23310.151500
14:41:13.171539	22726.316625	23309.151375
14:41:13.345420	22713.743625	23309.151375
14:41:13.523167	22701.265875	23309.389500
14:41:13.686506	22689.407250	23310.865875
14:41:13.853792	22677.548625	23312.866125
14:41:14.018918	22666.642500	23315.056875
14:41:14.181878	22654.736250	23317.104750
14:41:14.345187	22643.258625	23319.343125
14:41:14.542441	22631.304750	23320.724250
14:41:14.735745	22618.207875	23322.724500
14:41:14.909007	22604.015625	23324.962875
14:41:15.084302	22587.870750	23326.963125
14:41:15.259132	22572.059250	23328.391875
14:41:15.421432	22556.485875	23329.630125
14:41:15.584269	22543.008000	23329.677750
14:41:15.747911	22537.674000	23329.011000
14:41:15.909974	22536.626250	23328.344250
14:41:16.075812	22542.055500	23326.296375
14:41:16.251005	22553.009250	23323.343625
14:41:16.416301	22566.487125	23320.009875
14:41:16.580210	22580.441250	23315.866500
14:41:16.759344	22592.299875	23312.389875
14:41:16.935708	22603.253625	23308.722750
14:41:17.111617	22615.207500	23305.341375
14:41:17.301273	22628.304375	23301.102750
14:41:17.467193	22640.305875	23297.007000
14:41:17.630830	22650.069000	23293.578000
14:41:17.805665	22658.784375	23290.625250
14:41:17.970451	22665.880500	23288.672625
14:41:18.134364	22670.833500	23287.958250
14:41:18.310166	22675.119750	23288.101125
14:41:18.491889	22677.262875	23288.672625
14:41:18.656192	22679.406000	23288.672625
14:41:18.818526	22684.311375	23286.577125
14:41:18.996269	22690.836000	23284.481625
14:41:19.159106	22698.456000	23281.052625
14:41:19.324905	22706.647500	23277.528375
14:41:19.499128	22715.934375	23273.242125
14:41:19.660973	22726.840500	23269.194000
14:41:19.836487	22738.794375	23264.955375
14:41:20.002182	22752.034125	23261.431125
14:41:20.163947	22766.512125	23259.335625
14:41:20.344221	22778.370750	23258.764125
14:41:20.505082	22790.134125	23258.383125
14:41:20.669598	22803.088125	23258.668875
14:41:20.836286	22816.470750	23260.097625
14:41:20.999026	22830.472500	23261.478750
14:41:21.161798	22845.617250	23264.241000
14:41:21.325075	22861.143000	23268.384375
14:41:21.489452	22875.573375	23273.432625
14:41:21.654783	22888.432125	23277.385500
14:41:21.836476	22898.814375	23280.862125
14:41:21.995449	22907.529750	23282.338500
14:41:22.158249	22911.339750	23281.767000
14:41:22.334541	22910.815875	23279.576250
14:41:22.518178	22909.196625	23276.909250
14:41:22.682229	22903.767375	23272.670625
14:41:22.875438	22895.575875	23268.527250
14:41:23.040834	22884.669750	23264.288625
14:41:23.203086	22873.811250	23260.145250
14:41:23.366498	22864.000500	23256.621000
14:41:23.548822	22863.476625	23256.621000
14:41:23.721621	22867.810500	23258.907000
14:41:23.882960	22873.811250	23261.431125
14:41:24.046315	22882.002750	23265.669750
14:41:24.213178	22890.718125	23270.432250
14:41:24.373940	22899.433500	23275.337625
14:41:24.551819	22905.958125	23278.242750
14:41:24.715086	22911.387375	23280.290625
14:41:24.892338	22913.006625	23279.433375
14:41:25.067647	22910.292000	23275.956750
14:41:25.231170	22904.862750	23270.575125
14:41:25.408148	22898.338125	23264.193375
14:41:25.575615	22889.622750	23256.621000
14:41:25.744272	22879.812000	23247.334125
14:41:25.921711	22869.429750	23237.618625
14:41:26.091425	22858.476000	23227.188750
14:41:26.251315	22848.712875	23217.282750
14:41:26.416100	22840.521375	23209.138875
14:41:26.592466	22832.329875	23200.661625
14:41:26.758422	22822.519125	23191.517625
14:41:26.943146	22811.041500	23180.992500
14:41:27.105873	22799.087625	23169.610125
14:41:27.268041	22788.372000	23158.894500
14:41:27.427412	22779.656625	23148.274125
14:41:27.591402	22771.465125	23137.939500
14:41:27.757684	22764.369000	23127.366750
14:41:27.934583	22758.939750	23116.365375
14:41:28.096002	22753.510500	23104.792500
14:41:28.259192	22749.176625	23094.838875
14:41:28.420517	22745.938125	23086.409250
14:41:28.581881	22743.223500	23078.074875
14:41:28.756729	22739.413500	23059.024875
14:41:28.932610	22736.175000	23040.022500
14:41:29.095839	22732.936500	23020.782000
14:41:29.258192	22730.745750	23002.589250
14:41:29.420435	22729.745625	22985.253750
14:41:29.586276	22729.745625	22967.680125
14:41:29.770577	22729.745625	22952.059125
14:41:29.937385	22729.745625	22935.961875
14:41:30.115742	22730.317125	22921.102875
14:41:30.278104	22730.793375	22902.243375
14:41:30.443921	22731.317250	22882.526625
14:41:30.605765	22731.841125	22862.571750
14:41:30.772491	22732.365000	22843.236000
14:41:30.938305	22732.365000	22825.090875
14:41:31.100251	22732.888875	22813.803750
14:41:31.277382	22733.936625	22808.231625
14:41:31.438726	22735.555875	22807.612500
14:41:31.602591	22737.175125	22806.898125
14:41:31.776779	22737.699000	22803.278625
14:41:31.938659	22737.699000	22800.611625
14:41:32.105086	22738.222875	22799.230500
14:41:32.270287	22739.270625	22801.278375
14:41:32.434619	22740.318375	22804.850250
14:41:32.596468	22741.366125	22808.326875
14:41:32.764300	22742.413875	22806.945750
14:41:32.926046	22742.937750	22801.421250
14:41:33.092883	22743.461625	22793.753625
14:41:33.255820	22743.461625	22783.895250
14:41:33.417584	22743.985500	22773.989250
14:41:33.592373	22744.509375	22764.369000
14:41:33.766476	22745.033250	22761.797250
14:41:33.961946	22745.604750	22764.369000
14:41:34.138363	22746.081000	22769.179125
14:41:34.301708	22746.604875	22774.798875
14:41:34.477291	22747.128750	22783.942875
14:41:34.638737	22748.176500	22796.754000
14:41:34.814063	22749.224250	22809.469875
14:41:34.975318	22750.272000	22824.805125
14:41:35.148147	22750.795875	22839.235500
14:41:35.326882	22751.319750	22850.284500
14:41:35.524207	22751.319750	22855.713750
14:41:35.688943	22751.319750	22862.095500
14:41:35.863302	22750.795875	22872.620625
14:41:36.038454	22749.176625	22886.431875
14:41:36.202966	22747.033500	22901.195625
14:41:36.369264	22743.795000	22917.721500
14:41:36.534560	22739.461125	22935.152250
14:41:36.697650	22734.555750	22953.249750
14:41:36.862722	22729.650375	22969.156500
14:41:37.025633	22725.316500	22982.158125
14:41:37.186912	22720.411125	22994.683500
14:41:37.353303	22716.077250	23004.637125
14:41:37.534024	22712.838750	23012.400000
14:41:37.693815	22710.124125	23018.734125
14:41:37.886984	22708.504875	23020.829625
14:41:38.052389	22707.457125	23021.115375
14:41:38.213738	22706.933250	23020.782000
14:41:38.382100	22707.981000	23018.734125
14:41:38.574811	22711.219500	23012.971500
14:41:38.748996	22715.553375	23006.685000
14:41:38.924271	22720.458750	22999.684125
14:41:39.086528	22725.364125	22992.254625
14:41:39.249931	22732.460250	22982.205750
14:41:39.412122	22740.080250	22972.014000
14:41:39.578898	22747.176375	22963.203375
14:41:39.755284	22748.224125	22963.679625
14:41:39.929512	22746.604875	22967.156250
14:41:40.092905	22742.271000	22974.681000
14:41:40.255726	22736.270250	22983.729750
14:41:40.434459	22729.745625	22994.350125
14:41:40.613285	22722.125625	23005.399125
14:41:40.775116	22713.934125	23019.448500
14:41:40.935357	22704.647250	23037.688875
14:41:41.097007	22694.788875	23055.881625
14:41:41.273066	22686.121125	23074.169625
14:41:41.449884	22679.025000	23092.362375
14:41:41.626136	22671.928875	23110.936125
14:41:41.807963	22666.499625	23128.843125
14:41:41.982712	22662.165750	23146.369125
14:41:42.147946	22658.927250	23159.751750
14:41:42.311781	22655.117250	23174.563125
14:41:42.489589	22651.878750	23189.469750
14:41:42.652966	22648.640250	23205.519375
14:41:42.828744	22644.830250	23220.854625
14:41:42.992088	22641.020250	23236.713750
14:41:43.173368	22636.686375	23253.096750
14:41:43.335132	22630.685625	23269.765500
14:41:43.496891	22625.780250	23281.909875
14:41:43.660781	22621.446375	23290.911000
14:41:43.826775	22618.207875	23297.197500
14:41:43.991449	22615.493250	23301.436125
14:41:44.165306	22613.350125	23302.722000
14:41:44.340037	22612.826250	23301.436125
14:41:44.498776	22613.350125	23297.959500
14:41:44.661703	22614.397875	23292.435000
14:41:44.827135	22616.017125	23284.815000
14:41:44.993826	22617.636375	23275.004250
14:41:45.157885	22620.351000	23263.621875
14:41:45.332774	22622.494125	23254.763625
14:41:45.499604	22624.113375	23247.143625
14:41:45.676376	22625.161125	23240.809500
14:41:45.837564	22625.685000	23238.094875
14:41:46.002047	22626.208875	23235.380250
14:41:46.166781	22626.208875	23234.713500
14:41:46.342093	22626.732750	23232.427500
14:41:46.518384	22627.256625	23229.046125
14:41:46.682765	22627.256625	23224.902750
14:41:46.843973	22627.780500	23220.664125
14:41:47.007088	22627.780500	23217.949500
14:41:47.182069	22627.780500	23216.473125
14:41:47.343390	22628.304375	23213.853750
14:41:47.507230	22628.304375	23210.234250
14:41:47.667564	22628.304375	23206.900500
14:41:47.831914	22628.828250	23201.899875
14:41:48.006765	22629.352125	23197.089750
14:41:48.183770	22629.876000	23191.470000
14:41:48.345044	22630.399875	23186.040750
14:41:48.522623	22631.447625	23179.754250
14:41:48.697261	22631.971500	23174.706000
14:41:48.861818	22631.923875	23172.086625
14:41:49.036549	22631.447625	23172.134250
14:41:49.209373	22630.399875	23172.848625
14:41:49.370730	22628.780625	23174.801250
14:41:49.533838	22627.161375	23178.325500
14:41:49.708675	22625.542125	23182.611750
14:41:49.887504	22623.922875	23186.707500
14:41:50.050265	22622.303625	23190.184125
14:41:50.211521	22620.160500	23194.422750
14:41:50.374907	22616.922000	23201.995125
14:41:50.541719	22613.683500	23211.710625
14:41:50.703612	22609.873500	23222.426250
14:41:50.881944	22606.635000	23232.618000
14:41:51.056958	22602.301125	23242.524000
14:41:51.247514	22597.967250	23253.001500
14:41:51.426341	22593.061875	23263.479000
14:41:51.620021	22588.156500	23273.956500
14:41:51.794905	22583.251125	23284.386375
14:41:51.957680	22577.821875	23295.673500
14:41:52.137269	22571.821125	23311.866000
14:41:52.298256	22565.820375	23328.391875
14:41:52.460752	22560.391125	23339.536125
14:41:52.636425	22554.961875	23352.775875
14:41:52.813297	22549.532625	23365.968000
14:41:52.986979	22543.531875	23383.065375
14:41:53.164228	22538.626500	23398.924500
14:41:53.342616	22534.816500	23415.117000
14:41:53.507804	22531.006500	23432.119125
14:41:53.682618	22528.863375	23453.074125
14:41:53.843969	22526.148750	23468.457000
14:41:54.020817	22524.005625	23483.649375
14:41:54.184815	22522.386375	23498.127375
14:41:54.347314	22521.862500	23511.700500
14:41:54.511674	22521.338625	23525.559375
14:41:54.686057	22521.338625	23539.608750
14:41:54.865369	22522.386375	23552.848500
14:41:55.041496	22523.434125	23567.326500
14:41:55.206534	22525.053375	23582.042625
14:41:55.386264	22527.196500	23597.187375
14:41:55.566659	22530.435000	23612.475000
14:41:55.730937	22533.673500	23630.667750
14:41:55.904798	22537.483500	23648.622375
14:41:56.083594	22541.817375	23664.100500
14:41:56.262399	22546.722750	23677.673625
14:41:56.438569	22552.152000	23691.389625
14:41:56.602927	22557.581250	23704.153125
14:41:56.765789	22563.582000	23716.059375
14:41:56.942638	22569.011250	23725.584375
14:41:57.119306	22575.012000	23736.157125
14:41:57.295597	22581.012750	23745.158250
14:41:57.462922	22588.632750	23752.016250
14:41:57.625739	22596.824250	23756.921625
14:41:57.800332	22606.111125	23762.541375
14:41:57.961292	22615.445625	23766.684750
14:41:58.124113	22624.684875	23770.161375
14:41:58.286810	22634.495625	23773.590375
14:41:58.450957	22644.877875	23775.733500
14:41:58.624935	22655.784000	23777.209875
14:41:58.801186	22666.690125	23777.448000
14:41:58.983437	22678.167750	23777.209875
14:41:59.145843	22689.931125	23776.495500
14:41:59.307508	22701.789750	23775.781125
14:41:59.473044	22713.219750	23774.447625
14:41:59.648381	22725.126000	23770.113750
14:41:59.815474	22737.651375	23764.636875
14:41:59.977857	22749.557625	23759.112375
14:42:00.155132	22763.178375	23752.825875
14:42:00.317542	22776.608625	23745.825000
14:42:00.483409	22789.038750	23738.919375
14:42:00.647488	22799.944875	23731.204125
14:42:00.814965	22810.803375	23720.821875
14:42:00.995238	22821.185625	23708.963250
14:42:01.172280	22829.377125	23697.723750
14:42:01.337185	22836.473250	23684.055375
14:42:01.501139	22842.997875	23672.244375
14:42:01.664979	22848.427125	23662.576500
14:42:01.829222	22852.761000	23653.527750
14:42:01.992709	22856.571000	23644.193250
14:42:02.155875	22859.285625	23635.335000
14:42:02.320366	22862.524125	23624.571750
14:42:02.483151	22865.762625	23611.998750
14:42:02.661404	22869.572625	23597.520750
14:42:02.822800	22873.382625	23582.090250
14:42:02.987401	22877.716500	23567.231250
14:42:03.150737	22881.526500	23551.657875
14:42:03.313058	22886.431875	23536.513125
14:42:03.475304	22890.765750	23522.987625
14:42:03.641149	22894.575750	23509.081125
14:42:03.849436	22898.909625	23494.841250
14:42:04.026759	22902.719625	23480.601375
14:42:04.190151	22905.434250	23472.124125
14:42:04.367634	22908.148875	23465.837625
14:42:04.531340	22910.863500	23457.503250
14:42:04.693496	22913.578125	23448.406875
14:42:04.858045	22914.625875	23446.216125
14:42:05.021512	22913.578125	23456.026875
14:42:05.185868	22911.958875	23468.838000
14:42:05.349735	22909.815750	23484.601875
14:42:05.523000	22907.101125	23501.127750
14:42:05.690480	22904.958000	23513.462625
14:42:05.866166	22903.338750	23522.654250
14:42:06.041072	22901.195625	23534.036625
14:42:06.206392	22899.052500	23544.942750
14:42:06.368396	22897.433250	23556.610875
14:42:06.534485	22896.385500	23562.230625
14:42:06.701259	22895.861625	23565.373875
14:42:06.862118	22895.861625	23564.992875
14:42:07.029502	22895.337750	23563.707000
14:42:07.192228	22894.766250	23560.801875
14:42:07.367292	22894.290000	23558.944500
14:42:07.546562	22893.242250	23561.611500
14:42:07.708567	22892.194500	23566.374000
14:42:07.869872	22890.575250	23576.422875
14:42:08.044667	22888.956000	23588.138625
14:42:08.219533	22887.908250	23601.711750
14:42:08.381382	22886.860500	23613.903750
14:42:08.548090	22885.812750	23624.905125
14:42:08.722309	22884.765000	23635.430250
14:42:08.901581	22884.241125	23641.621500
14:42:09.076377	22883.717250	23642.145375
14:42:09.242202	22883.193375	23640.288000
14:42:09.403427	22882.669500	23637.430500
14:42:09.565044	22881.621750	23631.858375
14:42:09.744604	22880.574000	23626.381500
14:42:09.923344	22879.526250	23620.095000
14:42:10.102156	22877.907000	23613.808500
14:42:10.266999	22876.859250	23608.188750
14:42:10.442833	22875.811500	23603.235750
14:42:10.615521	22874.763750	23597.616000
14:42:10.791879	22873.716000	23592.091500
14:42:10.960192	22873.192125	23588.757750
14:42:11.120004	22872.668250	23588.757750
14:42:11.286709	22872.668250	23591.377125
14:42:11.448603	22872.668250	23600.568750
14:42:11.624875	22873.192125	23610.998625
14:42:11.789195	22874.239875	23622.476250
14:42:11.964971	22874.763750	23635.763625
14:42:12.155183	22875.287625	23649.336750
14:42:12.317329	22875.811500	23664.100500
14:42:12.494339	22875.811500	23675.625750
14:42:12.656125	22875.811500	23684.579250
14:42:12.830883	22876.335375	23692.437375
14:42:12.991662	22876.859250	23696.485500
14:42:13.157302	22877.383125	23696.866500
14:42:13.321872	22877.907000	23696.580750
14:42:13.487845	22878.430875	23695.866375
14:42:13.653001	22878.954750	23693.818500
14:42:13.815772	22879.478625	23690.913375
14:42:13.976053	22880.050125	23686.198500
14:42:14.142391	22881.050250	23680.578750
14:42:14.317206	22882.098000	23673.530250
14:42:14.494949	22883.717250	23666.624625
14:42:14.668517	22885.336500	23659.576125
14:42:14.832650	22886.955750	23652.813375
14:42:14.995168	22888.003500	23646.431625
14:42:15.167992	22889.051250	23641.526250
14:42:15.330013	22890.099000	23637.478125
14:42:15.491820	22890.622875	23635.335000
14:42:15.654717	22890.622875	23634.001500
14:42:15.816461	22891.146750	23632.525125
14:42:15.988729	22891.670625	23631.001125
14:42:16.152605	22892.718375	23628.477000
14:42:16.332972	22893.766125	23625.714750
14:42:16.508621	22894.813875	23622.714375
14:42:16.672505	22895.385375	23620.761750
14:42:16.834405	22895.861625	23619.475875
14:42:16.996113	22895.861625	23617.999500
14:42:17.170137	22895.337750	23617.713750
14:42:17.347680	22894.813875	23617.713750
14:42:17.510110	22893.766125	23617.999500
14:42:17.674803	22891.051500	23619.428250
14:42:17.840668	22885.622250	23620.761750
14:42:18.005200	22879.097625	23621.476125
14:42:18.198853	22872.573000	23622.095250
14:42:18.361665	22866.048375	23622.809625
14:42:18.527186	22857.333000	23624.809875
14:42:18.709566	22847.522250	23626.953000
14:42:18.884948	22841.521500	23626.857750
14:42:19.077902	22842.045375	23626.286250
14:42:19.243943	22843.664625	23625.714750
14:42:19.406296	22844.712375	23625.333750
14:42:19.570531	22844.188500	23625.333750
14:42:19.732892	22842.569250	23625.714750
14:42:19.895682	22838.235375	23627.000625
14:42:20.072535	22830.615375	23629.191375
14:42:20.266603	22823.519250	23631.382125
14:42:20.444994	22815.327750	23633.334750
14:42:20.615792	22806.040875	23636.811375
14:42:20.777482	22797.325500	23641.097625
14:42:20.956865	22788.610125	23645.860125
14:42:21.124717	22779.894750	23651.337000
14:42:21.287438	22770.607875	23657.052000
14:42:21.467790	22761.273375	23663.290875
14:42:21.629624	22749.891000	23673.054000
14:42:21.792400	22737.937125	23685.198375
14:42:21.966647	22726.507125	23696.676000
14:42:22.161049	22716.696375	23707.010625
14:42:22.324749	22706.885625	23718.345375
14:42:22.490566	22697.598750	23729.394375
14:42:22.669384	22686.692625	23743.824750
14:42:22.845663	22675.215000	23757.683625
14:42:23.012630	22662.784875	23773.209375
14:42:23.177638	22650.926250	23786.734875
14:42:23.354577	22640.544000	23799.593625
14:42:23.520936	22630.161750	23811.928500
14:42:23.685219	22620.351000	23824.596750
14:42:23.875443	22611.064125	23836.122000
14:42:24.038741	22602.872625	23846.504250
14:42:24.233514	22593.538125	23857.743750
14:42:24.408370	22584.298875	23870.650125
14:42:24.588095	22574.964375	23883.413625
14:42:24.779828	22566.820500	23895.986625
14:42:24.954672	22559.724375	23909.845500
14:42:25.117208	22552.628250	23922.466125
14:42:25.308725	22547.199000	23934.801000
14:42:25.474483	22542.865125	23950.850625
14:42:25.637425	22539.007500	23971.091250
14:42:25.810556	22535.816625	23989.712625
14:42:25.974352	22533.054375	24005.238375
14:42:26.140757	22531.482750	24021.430875
14:42:26.306897	22530.435000	24039.671250
14:42:26.481979	22529.911125	24057.006750
14:42:26.673092	22529.387250	24073.294500
14:42:26.839492	22529.387250	24089.868000
14:42:26.999770	22529.387250	24106.346250
14:42:27.175065	22529.387250	24124.443750
14:42:27.365317	22529.911125	24141.445875
14:42:27.526935	22529.911125	24159.257625
14:42:27.710485	22530.435000	24176.355000
14:42:27.902640	22530.958875	24194.262000
14:42:28.082587	22530.958875	24208.549500
14:42:28.249028	22533.102000	24226.837500
14:42:28.412763	22536.340500	24247.983000
14:42:28.575596	22541.245875	24269.223750
14:42:28.753416	22546.675125	24289.512000
14:42:28.918300	22552.675875	24310.657500
14:42:29.082047	22559.772000	24329.945625
14:42:29.248307	22567.392000	24348.090750
14:42:29.423637	22575.012000	24365.664375
14:42:29.588474	22582.108125	24380.523375
14:42:29.781613	22589.204250	24393.334500
14:42:29.944034	22596.300375	24405.383625
14:42:30.105797	22603.920375	24417.861375
14:42:30.280173	22610.445000	24428.672250
14:42:30.459453	22616.969625	24439.149750
14:42:30.634260	22624.065750	24449.627250
14:42:30.798808	22631.685750	24461.676375
14:42:30.961366	22639.877250	24474.249375
14:42:31.124207	22648.068750	24486.393750
14:42:31.291044	22656.260250	24499.109625
14:42:31.452574	22663.356375	24509.920500
14:42:31.626936	22669.881000	24520.493250
14:42:31.794021	22675.310250	24530.780250
14:42:32.000688	22681.834875	24542.781750
14:42:32.166603	22687.835625	24554.735625
14:42:32.326154	22694.360250	24566.641875
14:42:32.516516	22700.884875	24577.452750
14:42:32.679790	22706.314125	24587.073000
14:42:32.854714	22711.743375	24596.931375
14:42:33.014978	22717.744125	24607.599375
14:42:33.176321	22724.840250	24618.791250
14:42:33.341183	22731.936375	24628.125750
14:42:33.507776	22739.556375	24637.936500
14:42:33.669196	22747.747875	24646.985250
14:42:33.836562	22756.463250	24656.319750
14:42:34.016395	22766.321625	24665.987625
14:42:34.176089	22776.132375	24674.369625
14:42:34.342939	22785.895500	24681.894375
14:42:34.510606	22796.325375	24689.609625
14:42:34.674603	22807.183875	24695.943750
14:42:34.835834	22817.566125	24701.468250
14:42:35.000721	22829.043750	24706.373625
14:42:35.164407	22840.473750	24710.564625
14:42:35.328619	22851.332250	24714.755625
14:42:35.504035	22862.238375	24718.184625
14:42:35.678791	22872.620625	24721.185000
14:42:35.841271	22883.002875	24723.709125
14:42:36.003018	22893.909000	24725.852250
14:42:36.165706	22904.243625	24727.185750
14:42:36.342684	22914.625875	24728.662125
14:42:36.505523	22924.436625	24729.900375
14:42:36.685273	22933.152000	24731.376750
14:42:36.847045	22939.676625	24732.710250
14:42:37.009544	22945.677375	24734.186625
14:42:37.174108	22950.011250	24734.758125
14:42:37.335933	22952.725875	24735.472500
14:42:37.498780	22954.869000	24735.805875
14:42:37.663113	22955.964375	24736.186875
14:42:37.824870	22956.440625	24736.758375
14:42:37.987681	22953.202125	24737.139375
14:42:38.150517	22949.963625	24737.139375
14:42:38.312413	22947.249000	24737.568000
14:42:38.486425	22945.105875	24737.806125
14:42:38.653464	22943.486625	24737.806125
14:42:38.815750	22942.438875	24738.091875
14:42:38.979017	22942.438875	24738.758625
14:42:39.154801	22944.582000	24739.520625
14:42:39.316003	22947.820500	24740.187375
14:42:39.476032	22952.725875	24740.854125
14:42:39.637766	22959.250500	24741.473250
14:42:39.800749	22966.346625	24742.092375
14:42:39.962462	22973.442750	24742.854375
14:42:40.153777	22981.062750	24743.616375
14:42:40.339060	22988.682750	24744.187875
14:42:40.503279	22996.302750	24745.521375
14:42:40.680619	23003.922750	24746.283375
14:42:40.847529	23011.018875	24746.807250
14:42:41.025305	23018.638875	24748.188375
14:42:41.190964	23025.735000	24749.617125
14:42:41.353784	23033.355000	24750.950625
14:42:41.520152	23040.975000	24752.379375
14:42:41.695854	23048.595000	24753.808125
14:42:41.858758	23056.786500	24755.094000
14:42:42.023151	23064.978000	24755.856000
14:42:42.214774	23072.074125	24756.618000
14:42:42.376879	23078.598750	24757.903875
14:42:42.541892	23085.123375	24758.475375
14:42:42.704279	23092.743375	24759.237375
14:42:42.872010	23100.934875	24759.523125
14:42:43.033878	23109.126375	24759.523125
14:42:43.201701	23117.317875	24759.523125
14:42:43.363572	23125.509375	24759.523125
14:42:43.524929	23133.129375	24759.523125
14:42:43.702700	23139.130125	24759.808875
14:42:43.867186	23138.606250	24761.237625
14:42:44.042214	23136.463125	24762.714000
14:42:44.210576	23130.462375	24763.237875
14:42:44.386859	23123.366250	24763.999875
14:42:44.548614	23116.270125	24764.285625
14:42:44.710980	23108.078625	24764.285625
14:42:44.872993	23098.791750	24763.999875
14:42:45.050046	23090.076375	24763.237875
14:42:45.224987	23081.361000	24762.523500
14:42:45.390245	23075.360250	24762.285375
14:42:45.555483	23072.121750	24762.285375
14:42:45.723827	23069.407125	24761.999625
14:42:45.901085	23064.501750	24761.237625
14:42:46.064897	23057.405625	24760.618500
14:42:46.238946	23048.690250	24759.808875
14:42:46.406536	23038.879500	24758.665875
14:42:46.573924	23029.068750	24757.237125
14:42:46.752786	23018.686500	24755.141625
14:42:46.918262	23009.971125	24753.760500
14:42:47.093335	23003.970375	24752.284125
14:42:47.256119	23001.255750	24750.950625
14:42:47.422995	22999.636500	24749.617125
14:42:47.588411	23001.255750	24746.807250
14:42:47.764508	23002.875000	24745.330875
14:42:47.927187	23003.922750	24743.378250
14:42:48.103129	23005.542000	24741.044625
14:42:48.267677	23008.256625	24739.139625
14:42:48.445801	23011.495125	24736.996500
14:42:48.636501	23014.733625	24735.615375
14:42:48.799303	23017.972125	24734.996250
14:42:48.960193	23022.306000	24733.662750
14:42:49.123962	23026.687500	24732.186375
14:42:49.286722	23030.973750	24730.900500
14:42:49.451682	23035.307625	24728.757375
14:42:49.633006	23038.546125	24728.043000
14:42:49.806203	23037.498375	24730.852875
14:42:49.969471	23033.164500	24734.234250
14:42:50.133913	23027.163750	24737.758500
14:42:50.327975	23020.639125	24740.473125
14:42:50.510444	23012.447625	24741.854250
14:42:50.685243	23001.541500	24744.140250
14:42:50.863974	22990.063875	24746.045250
14:42:51.030889	22978.110000	24747.474000
14:42:51.204967	22966.727625	24748.950375
14:42:51.371289	22956.345375	24750.188625
14:42:51.538020	22946.534625	24751.569750
14:42:51.703524	22938.914625	24751.950750
14:42:51.865686	22935.104625	24751.617375
14:42:52.041145	22932.961500	24750.855375
14:42:52.216394	22933.485375	24750.617250
14:42:52.382676	22936.723875	24750.617250
14:42:52.557929	22941.057750	24750.617250
14:42:52.721304	22946.487000	24750.998250
14:42:52.897473	22953.583125	24751.665000
14:42:53.072968	22962.298500	24753.189000
14:42:53.236317	22972.109250	24754.284375
14:42:53.399968	22983.539250	24756.475125
14:42:53.578348	22993.826250	24758.570625
14:42:53.739688	23000.922375	24759.999375
14:42:53.905550	23006.351625	24761.332875
14:42:54.083397	23009.066250	24761.666250
14:42:54.261636	23006.351625	24761.285250
14:42:54.434915	23002.017750	24760.475625
14:42:54.599304	22996.017000	24759.332625
14:42:54.764495	22987.825500	24757.903875
14:42:54.941104	22978.014750	24757.141875
14:42:55.108064	22966.537125	24756.903750
14:42:55.271058	22955.059500	24756.903750
14:42:55.445302	22943.153250	24756.903750
14:42:55.622150	22932.771000	24756.903750
14:42:55.783481	22924.055625	24756.903750
14:42:55.946289	22916.959500	24756.903750
14:42:56.109663	22910.434875	24756.903750
14:42:56.284459	22906.624875	24756.903750
14:42:56.444854	22903.910250	24756.475125
14:42:56.606111	22901.195625	24755.951250
14:42:56.765492	22900.147875	24755.189250
14:42:56.927280	22900.147875	24753.903375
14:42:57.093122	22901.195625	24752.474625
14:42:57.274908	22903.338750	24752.141250
14:42:57.436872	22902.814875	24752.427000
14:42:57.599385	22900.100250	24753.189000
14:42:57.776179	22896.290250	24753.855750
14:42:57.959046	22891.956375	24754.141500
14:42:58.122348	22887.622500	24754.141500
14:42:58.297474	22882.717125	24754.141500
14:42:58.470902	22876.716375	24754.141500
14:42:58.648383	22870.715625	24754.141500
14:42:58.825480	22864.714875	24753.855750
14:42:59.000869	22859.809500	24753.093750
14:42:59.178152	22857.094875	24752.808000
14:42:59.341504	22855.475625	24752.808000
14:42:59.504273	22854.951750	24752.808000
14:42:59.665587	22855.475625	24752.808000
14:42:59.830916	22856.523375	24753.093750
14:42:59.994872	22858.666500	24753.760500
14:43:00.158077	22861.381125	24754.474875
14:43:00.320908	22864.619625	24755.189250
14:43:00.494645	22868.953500	24755.903625
14:43:00.658488	22873.287375	24757.856250
14:43:00.826731	22878.192750	24759.285000
14:43:00.988135	22882.002750	24760.618500
14:43:01.150851	22884.717375	24761.380500
14:43:01.311808	22887.432000	24761.666250
14:43:01.484538	22888.479750	24761.666250
14:43:01.646897	22889.003625	24761.999625
14:43:01.826638	22890.051375	24762.666375
14:43:02.000539	22891.099125	24762.999750
14:43:02.178919	22891.623000	24762.666375
14:43:02.340468	22891.099125	24762.333000
14:43:02.504395	22890.575250	24762.333000
14:43:02.667513	22891.099125	24762.618750
14:43:02.830396	22892.146875	24763.380750
14:43:02.992217	22894.290000	24763.999875
14:43:03.157488	22895.909250	24764.333250
14:43:03.324841	22897.528500	24764.666625
14:43:03.499566	22899.147750	24765.428625
14:43:03.663342	22900.767000	24766.000125
14:43:03.823607	22901.814750	24766.619250
14:43:04.000915	22903.957875	24768.095625
14:43:04.162735	22905.577125	24768.714750
14:43:04.326023	22907.196375	24770.048250
14:43:04.490590	22908.815625	24771.572250
14:43:04.664608	22910.434875	24772.191375
14:43:04.830020	22913.149500	24773.477250
14:43:04.992855	22916.388000	24775.620375
14:43:05.155027	22918.531125	24776.239500
14:43:05.314806	22920.674250	24776.191875
14:43:05.475699	22921.722000	24775.668000
14:43:05.639555	22921.722000	24774.239250
14:43:05.799987	22921.722000	24772.810500
14:43:05.957882	22920.674250	24770.048250
14:43:06.116770	22919.055000	24766.571625
14:43:06.282781	22917.435750	24763.142625
14:43:06.458055	22915.292625	24759.570750
14:43:06.649324	22913.673375	24756.046500
14:43:06.812643	22911.482625	24751.950750
14:43:06.986915	22908.815625	24747.712125
14:43:07.152746	22906.672500	24743.664000
14:43:07.334492	22903.957875	24738.806250
14:43:07.509832	22900.719375	24732.329250
14:43:07.686726	22896.909375	24725.471250
14:43:07.849541	22892.575500	24717.851250
14:43:08.011796	22888.241625	24710.231250
14:43:08.176121	22883.907750	24703.897125
14:43:08.340959	22879.573875	24697.658250
14:43:08.515924	22873.573125	24689.085750
14:43:08.676431	22865.381625	24679.513125
14:43:08.851880	22858.857000	24672.417000
14:43:09.013370	22856.142375	24669.654750
14:43:09.190435	22857.190125	24671.131125
14:43:09.352872	22860.428625	24676.703250
14:43:09.513076	22864.238625	24683.656500
14:43:09.676401	22868.572500	24690.657375
14:43:09.838920	22873.477875	24698.182125
14:43:10.013930	22878.383250	24706.754625
14:43:10.190186	22882.193250	24713.612625
14:43:10.352029	22885.431750	24718.518000
14:43:10.513855	22888.146375	24723.232875
14:43:10.679723	22890.289500	24725.376000
14:43:10.855028	22891.908750	24726.900000
14:43:11.015280	22892.956500	24726.709500
14:43:11.190685	22893.480375	24725.995125
14:43:11.355440	22894.004250	24726.090375
14:43:11.534244	22894.528125	24728.185875
14:43:11.700002	22896.147375	24734.424750
14:43:11.862354	22897.195125	24742.854375
14:43:12.037808	22898.242875	24752.093625
14:43:12.204884	22898.766750	24760.285125
14:43:12.368188	22899.814500	24769.381500
14:43:12.531457	22900.338375	24780.049500
14:43:12.706779	22901.386125	24791.146125
14:43:12.881099	22903.005375	24802.480875
14:43:13.044838	22905.148500	24813.529875
14:43:13.219253	22907.291625	24825.007500
14:43:13.395056	22910.006250	24835.294500
14:43:13.575766	22912.149375	24844.200375
14:43:13.738309	22913.768625	24853.201500
14:43:13.906409	22915.387875	24860.964375
14:43:14.068540	22917.007125	24865.107750
14:43:14.234105	22918.626375	24868.632000
14:43:14.396735	22919.674125	24870.394125
14:43:14.560631	22920.245625	24869.965500
14:43:14.735316	22921.245750	24869.251125
14:43:14.901786	22922.293500	24868.060500
14:43:15.064448	22922.865000	24865.155375
14:43:15.228098	22923.341250	24861.821625
14:43:15.406052	22923.865125	24858.964125
14:43:15.589822	22924.912875	24855.582750
14:43:15.752729	22925.960625	24852.058500
14:43:15.921051	22926.484500	24847.915125
14:43:16.082714	22926.484500	24845.105250
14:43:16.273624	22926.484500	24842.914500
14:43:16.436701	22926.484500	24841.628625
14:43:16.597603	22925.960625	24841.009500
14:43:16.773043	22925.960625	24839.485500
14:43:16.956845	22925.960625	24838.247250
14:43:17.123610	22926.484500	24836.104125
14:43:17.284855	22926.484500	24834.770625
14:43:17.448176	22925.960625	24834.389625
14:43:17.611515	22924.912875	24834.675375
14:43:17.776953	22922.769750	24835.389750
14:43:17.940723	22920.055125	24836.008875
14:43:18.120478	22916.816625	24837.437625
14:43:18.285829	22913.578125	24838.104375
14:43:18.454087	22910.339625	24838.723500
14:43:18.614895	22907.101125	24840.247500
14:43:18.777773	22903.291125	24840.771375
14:43:18.957335	22898.957250	24841.438125
14:43:19.123300	22894.051875	24842.152500
14:43:19.285252	22888.051125	24843.486000
14:43:19.448937	22881.526500	24844.914750
14:43:19.610225	22875.001875	24846.248250
14:43:19.773597	22868.477250	24848.391375
14:43:19.943459	22861.381125	24850.534500
14:43:20.137668	22854.285000	24852.630000
14:43:20.302933	22847.188875	24856.011375
14:43:20.477494	22839.568875	24859.630875
14:43:20.639696	22831.948875	24863.726625
14:43:20.805814	22823.757375	24868.584375
14:43:20.985605	22815.042000	24874.156500
14:43:21.151891	22806.326625	24880.443000
14:43:21.318481	22797.039750	24887.301000
14:43:21.482590	22789.419750	24895.063875
14:43:21.661381	22779.037500	24904.874625
14:43:21.842128	22771.941375	24914.590125
14:43:22.007984	22761.035250	24927.401250
14:43:22.188377	22750.176750	24939.402750
14:43:22.365508	22739.794500	24952.356750
14:43:22.529285	22729.364625	24965.596500
14:43:22.693528	22717.934625	24979.979250
14:43:22.870827	22707.552375	24993.504750
14:43:23.034174	22697.741625	25006.839750
14:43:23.211939	22689.026250	25018.317375
14:43:23.395144	22681.406250	25028.747250
14:43:23.557443	22674.310125	25039.415250
14:43:23.719759	22666.118625	25055.512500
14:43:23.881647	22658.498625	25067.799750
14:43:24.046447	22651.974000	25080.134625
14:43:24.224262	22645.449375	25092.040875
14:43:24.405541	22640.020125	25104.804375
14:43:24.579019	22634.590875	25116.901125
14:43:24.741650	22629.161625	25129.283625
14:43:24.917656	22624.256250	25141.713750
14:43:25.082731	22619.922375	25154.334375
14:43:25.246091	22615.588500	25165.907250
14:43:25.407433	22611.254625	25178.099250
14:43:25.586720	22607.444625	25185.052500
14:43:25.763600	22603.634625	25195.482375
14:43:25.931445	22599.300750	25210.293750
14:43:26.097809	22595.490750	25226.295750
14:43:26.261953	22591.680750	25240.726125
14:43:26.429794	22587.346875	25253.489625
14:43:26.604074	22583.536875	25267.777125
14:43:26.795333	22580.298375	25282.588500
14:43:26.969805	22576.488375	25298.971500
14:43:27.133039	22572.678375	25315.497375
14:43:27.300994	22568.868375	25331.785125
14:43:27.465818	22565.629875	25347.406125
14:43:27.629248	22562.391375	25362.360375
14:43:27.793752	22559.152875	25375.885875
14:43:27.956168	22555.914375	25389.173250
14:43:28.118912	22552.675875	25401.270000
14:43:28.285151	22551.056625	25407.413625
14:43:28.461447	22550.008875	25408.175625
14:43:28.625268	22548.961125	25408.794750
14:43:28.803112	22548.437250	25409.461500
14:43:28.965804	22547.913375	25410.795000
14:43:29.127395	22546.865625	25412.938125
14:43:29.292116	22545.246375	25417.081500
14:43:29.455317	22543.103250	25422.748875
14:43:29.627340	22540.960125	25429.130625
14:43:29.792333	22538.245500	25435.226625
14:43:29.956658	22535.483250	25441.608375
14:43:30.131538	22532.292375	25448.656875
14:43:30.309212	22530.673125	25449.133125
14:43:30.484171	22531.197000	25445.656500
14:43:30.645377	22531.720875	25443.084750
14:43:30.809758	22531.720875	25440.798750
14:43:30.984004	22531.720875	25440.989250
14:43:31.149320	22531.197000	25441.560750
14:43:31.328063	22530.149250	25444.989750
14:43:31.502537	22528.006125	25451.466750
14:43:31.684372	22526.386875	25457.610375
14:43:31.847048	22524.767625	25464.658875
14:43:32.014873	22523.148375	25472.183625
14:43:32.190179	22521.005250	25479.994125
14:43:32.353062	22518.862125	25487.566500
14:43:32.514844	22517.242875	25495.186500
14:43:32.680111	22515.623625	25502.187375
14:43:32.841934	22513.480500	25509.188250
14:43:33.020725	22511.861250	25517.570250
14:43:33.184952	22510.242000	25524.475875
14:43:33.347725	22508.622750	25532.143500
14:43:33.508652	22507.575000	25539.192000
14:43:33.683392	22505.955750	25548.955125
14:43:33.849332	22504.336500	25559.337375
14:43:34.015180	22503.288750	25569.052875
14:43:34.193023	22502.764875	25578.244500
14:43:34.373794	22502.241000	25586.531250
14:43:34.535629	22501.717125	25596.389625
14:43:34.703811	22501.193250	25606.295625
14:43:34.866253	22501.193250	25614.439500
14:43:35.044963	22501.193250	25623.535875
14:43:35.225717	22501.193250	25631.155875
14:43:35.386547	22501.193250	25636.204125
14:43:35.547308	22500.669375	25640.919000
14:43:35.709313	22500.669375	25644.490875
14:43:35.871970	22501.193250	25647.872250
14:43:36.033133	22501.717125	25652.777625
14:43:36.195658	22503.336375	25661.826375
14:43:36.359458	22504.955625	25670.970375
14:43:36.520398	22507.098750	25680.019125
14:43:36.697070	22509.813375	25688.496375
14:43:36.859306	22512.528000	25694.735250
14:43:37.025578	22515.242625	25700.974125
14:43:37.202988	22517.957250	25705.831875
14:43:37.366618	22521.195750	25710.165750
14:43:37.534180	22525.005750	25714.309125
14:43:37.709203	22528.244250	25717.833375
14:43:37.871806	22530.958875	25720.500375
14:43:38.050682	22534.197375	25723.357875
14:43:38.225929	22537.435875	25725.405750
14:43:38.401049	22540.674375	25727.596500
14:43:38.564641	22544.484375	25729.501500
14:43:38.742892	22549.389750	25731.644625
14:43:38.907782	22553.723625	25733.740125
14:43:39.086437	22558.057500	25735.121250
14:43:39.262766	22562.391375	25736.550000
14:43:39.427418	22566.725250	25737.121500
14:43:39.588761	22571.630625	25737.502500
14:43:39.751758	22576.536000	25737.502500
14:43:39.929543	22581.965250	25737.216750
14:43:40.140388	22586.870625	25736.502375
14:43:40.301574	22592.299875	25735.121250
14:43:40.468942	22598.300625	25733.073375
14:43:40.636855	22605.396750	25730.930250
14:43:40.798548	22613.064375	25728.168000
14:43:40.974391	22619.541375	25724.548500
14:43:41.150133	22626.637500	25721.071875
14:43:41.313938	22633.162125	25717.738125
14:43:41.487843	22640.258250	25713.356625
14:43:41.651658	22647.878250	25708.737000
14:43:41.825883	22655.498250	25703.022000
14:43:41.993254	22663.689750	25697.545125
14:43:42.158010	22672.405125	25691.353875
14:43:42.323893	22681.692000	25684.353000
14:43:42.515704	22690.407375	25676.494875
14:43:42.693489	22698.646500	25670.398875
14:43:42.887245	22707.314250	25663.350375
14:43:43.053522	22716.601125	25656.540000
14:43:43.216875	22726.411875	25649.443875
14:43:43.392782	22735.079625	25643.109750
14:43:43.584540	22743.271125	25636.775625
14:43:43.747285	22751.986500	25630.632000
14:43:43.912104	22763.892750	25621.630875
14:43:44.091375	22775.799000	25612.486875
14:43:44.253740	22786.705125	25603.390500
14:43:44.431469	22798.135125	25593.627375
14:43:44.609268	22809.041250	25583.721375
14:43:44.793191	22820.518875	25572.434250
14:43:44.967776	22832.568000	25559.766000
14:43:45.142640	22843.998000	25545.573750
14:43:45.324969	22854.904125	25533.048375
14:43:45.500355	22864.714875	25520.523000
14:43:45.664199	22872.906375	25510.807500
14:43:45.826930	22881.097875	25500.187125
14:43:46.020758	22888.717875	25490.662125
14:43:46.182612	22895.814000	25481.565750
14:43:46.363875	22903.434000	25471.802625
14:43:46.527273	22910.530125	25462.039500
14:43:46.688024	22917.102375	25452.133500
14:43:46.877489	22923.055500	25442.941875
14:43:47.046604	22929.056250	25434.131250
14:43:47.222620	22934.485500	25425.606375
14:43:47.385804	22939.914750	25418.700750
14:43:47.547310	22945.344000	25411.699875
14:43:47.712044	22950.249375	25404.699000
14:43:47.887170	22954.583250	25398.412500
14:43:48.061205	22959.488625	25391.364000
14:43:48.235529	22964.917875	25383.791625
14:43:48.401462	22970.918625	25375.552500
14:43:48.566198	22976.919375	25366.456125
14:43:48.732050	22983.444000	25356.693000
14:43:48.909905	22991.111625	25345.501125
14:43:49.087614	22997.588625	25336.404750
14:43:49.263557	23001.398625	25332.023250
14:43:49.428153	23003.541750	25331.451750
14:43:49.605104	23001.922500	25336.357125
14:43:49.768135	22998.684000	25343.215125
14:43:49.942717	22994.874000	25351.692375
14:43:50.119991	22991.064000	25360.074375
14:43:50.282480	22987.254000	25367.122875
14:43:50.464245	22982.348625	25376.076375
14:43:50.627005	22976.919375	25387.554000
14:43:50.789248	22971.490125	25398.269625
14:43:50.954159	22967.156250	25407.318375
14:43:51.131381	22962.250875	25417.224375
14:43:51.312289	22957.345500	25428.416250
14:43:51.491087	22951.916250	25440.179625
14:43:51.656976	22946.487000	25453.133625
14:43:51.821601	22940.486250	25466.040000
14:43:51.986453	22935.057000	25477.708125
14:43:52.180237	22929.056250	25490.233500
14:43:52.344061	22923.055500	25502.282625
14:43:52.522798	22916.530875	25513.760250
14:43:52.697798	22909.434750	25525.285500
14:43:52.861415	22901.814750	25536.858375
14:43:53.021632	22892.527875	25550.526750
14:43:53.188080	22883.193375	25562.194875
14:43:53.352938	22873.430250	25574.053500
14:43:53.546819	22863.619500	25585.007250
14:43:53.742534	22853.808750	25594.151250
14:43:53.920348	22843.426500	25603.342875
14:43:54.088228	22831.425000	25613.677500
14:43:54.254899	22819.471125	25624.297875
14:43:54.432228	22806.421875	25635.394500
14:43:54.608467	22792.848750	25645.919625
14:43:54.770318	22779.418500	25656.635250
14:43:54.932217	22766.464500	25666.827000
14:43:55.110995	22752.843750	25678.638000
14:43:55.272222	22739.604000	25691.496750
14:43:55.434115	22725.649875	25705.069875
14:43:55.602389	22712.076750	25718.690625
14:43:55.778219	22699.599000	25731.311250
14:43:55.962396	22687.073625	25743.646125
14:43:56.125766	22676.167500	25755.647625
14:43:56.293634	22665.261375	25766.410875
14:43:56.474424	22654.879125	25776.316875
14:43:56.655787	22644.496875	25786.699125
14:43:56.823995	22633.590750	25798.129125
14:43:57.009207	22622.113125	25809.225750
14:43:57.174678	22611.159375	25818.131625
14:43:57.351330	22600.300875	25827.323250
14:43:57.531070	22592.680875	25832.895375
14:43:57.708201	22588.870875	25833.609750
14:43:57.873117	22587.204000	25832.895375
14:43:58.050469	22586.727750	25831.466625
14:43:58.213304	22587.775500	25829.466375
14:43:58.381182	22589.918625	25825.227750
14:43:58.555947	22592.633250	25820.941500
14:43:58.734796	22595.871750	25816.845750
14:43:58.925467	22599.110250	25812.464250
14:43:59.092339	22602.348750	25809.892500
14:43:59.267062	22604.491875	25807.654125
14:43:59.444894	22606.111125	25806.415875
14:43:59.614677	22606.635000	25806.082500
14:43:59.775514	22606.635000	25805.701500
14:43:59.966733	22606.635000	25805.034750
14:44:00.131573	22607.158875	25803.701250
14:44:00.306863	22608.206625	25802.177250
14:44:00.486551	22609.825875	25800.939000
14:44:00.661470	22610.873625	25798.700625
14:44:00.839194	22612.492875	25797.414750
14:44:00.999949	22613.540625	25796.128875
14:44:01.162843	22615.683750	25793.319000
14:44:01.330656	22617.826875	25790.509125
14:44:01.492433	22621.636875	25787.080125
14:44:01.659709	22625.970750	25783.651125
14:44:01.824202	22630.304625	25780.126875
14:44:02.006865	22634.638500	25777.364625
14:44:02.180179	22638.972375	25774.459500
14:44:02.343488	22643.306250	25771.173375
14:44:02.508132	22647.116250	25768.363500
14:44:02.702185	22650.973875	25765.553625
14:44:02.876428	22653.640875	25763.458125
14:44:03.051876	22655.260125	25761.315000
14:44:03.214575	22654.736250	25760.362500
14:44:03.389304	22653.117000	25759.933875
14:44:03.553119	22651.497750	25759.695750
14:44:03.714473	22649.354625	25759.695750
14:44:03.873790	22647.211500	25759.695750
14:44:04.048412	22645.068375	25759.695750
14:44:04.209403	22642.925250	25760.076750
14:44:04.393176	22640.210625	25760.695875
14:44:04.559966	22636.972125	25761.315000
14:44:04.735764	22633.733625	25762.172250
14:44:04.899544	22630.495125	25763.410500
14:44:05.060793	22625.589750	25764.744000
14:44:05.237116	22620.684375	25767.030000
14:44:05.412398	22615.779000	25769.125500
14:44:05.578426	22610.873625	25771.744875
14:44:05.740629	22605.968250	25774.459500
14:44:05.930853	22601.634375	25776.745500
14:44:06.094157	22597.824375	25778.650500
14:44:06.259582	22594.585875	25780.793625
14:44:06.451923	22591.347375	25782.936750
14:44:06.612236	22587.537375	25785.746625
14:44:06.774492	22582.632000	25789.080375
14:44:06.935726	22577.726625	25792.604625
14:44:07.101013	22572.821250	25796.033625
14:44:07.278250	22568.487375	25800.319875
14:44:07.444593	22563.582000	25804.463250
14:44:07.609381	22558.676625	25808.606625
14:44:07.772725	22553.247375	25814.226375
14:44:07.937901	22546.722750	25820.512875
14:44:08.101866	22540.722000	25826.085000
14:44:08.275641	22534.721250	25831.752375
14:44:08.439847	22528.196625	25837.896000
14:44:08.601802	22521.672000	25844.277750
14:44:08.780523	22513.480500	25851.945375
14:44:08.947352	22504.765125	25860.232125
14:44:09.120204	22494.954375	25870.138125
14:44:09.297253	22484.048250	25880.472750
14:44:09.462332	22473.666000	25891.140750
