# Supplementary material for: An epifluorescence microscope design for naturalistic behavior and cellular activity in freely moving Caenorhabditis elegans
Source: Nat Commun. 2026 May 19;17:4411. doi: 10.1038/s41467-026-72709-w (PMC13187321; doi:10.1038/s41467-026-72709-w)
Supplement: Supplementary file 8 — Source data [file 41467_2026_72709_MOESM8_ESM.zip › fig4 AWC/MMH214/BLUE_8.csv]

timestamp	X	Y
14:53:28.342851	26987.468250	23553.039000
14:53:28.508267	26986.944375	23543.799750
14:53:28.685496	26987.468250	23529.274125
14:53:28.850826	26989.087500	23513.748375
14:53:29.041987	26991.230625	23498.079750
14:53:29.217238	26994.469125	23482.411125
14:53:29.392650	26999.374500	23469.457125
14:53:29.570967	27006.470625	23456.646000
14:53:29.733285	27014.709750	23444.073000
14:53:29.893045	27023.949000	23431.071375
14:53:30.055477	27034.331250	23416.450500
14:53:30.220603	27045.189750	23401.543875
14:53:30.397947	27056.095875	23386.399125
14:53:30.563246	27067.573500	23370.492375
14:53:30.738603	27077.908125	23355.681000
14:53:30.904839	27088.290375	23339.964750
14:53:31.069341	27097.005750	23326.582125
14:53:31.243619	27104.625750	23315.295000
14:53:31.405914	27111.769500	23303.293500
14:53:31.570130	27117.151125	23293.387500
14:53:31.733955	27122.580375	23282.576625
14:53:31.899505	27128.581125	23271.813375
14:53:32.061233	27134.581875	23260.383375
14:53:32.254977	27141.154125	23248.191375
14:53:32.428964	27147.631125	23233.618125
14:53:32.596429	27155.251125	23220.664125
14:53:32.775224	27162.871125	23208.948375
14:53:32.937039	27171.586500	23196.804000
14:53:33.097875	27180.873375	23185.421625
14:53:33.263734	27190.684125	23174.182125
14:53:33.426097	27201.066375	23164.514250
14:53:33.587768	27211.401000	23153.941500
14:53:33.749522	27221.783250	23145.559500
14:53:33.932856	27232.070250	23135.844000
14:53:34.107675	27243.547875	23124.318750
14:53:34.287992	27255.501750	23111.460000
14:53:34.463338	27267.503250	23095.696125
14:53:34.627115	27279.981000	23078.360625
14:53:34.800796	27291.934875	23059.358250
14:53:34.965788	27302.888625	23042.070375
14:53:35.132542	27312.080250	23025.973125
14:53:35.291816	27320.795625	23010.447375
14:53:35.455125	27327.891750	22996.874250
14:53:35.632986	27334.416375	22984.825125
14:53:35.795831	27339.845625	22973.347500
14:53:35.973015	27344.751000	22963.203375
14:53:36.156387	27349.084875	22955.631000
14:53:36.317201	27352.894875	22947.820500
14:53:36.478490	27357.228750	22938.724125
14:53:36.642758	27362.658000	22929.103875
14:53:36.807597	27368.658750	22918.435875
14:53:36.974358	27376.278750	22907.482125
14:53:37.154218	27384.470250	22897.671375
14:53:37.332951	27393.757125	22887.765375
14:53:37.523320	27404.663250	22878.669000
14:53:37.686229	27417.045750	22870.382250
14:53:37.849805	27431.142750	22863.524250
14:53:38.014727	27446.763750	22856.523375
14:53:38.177964	27463.623000	22848.903375
14:53:38.341306	27480.672750	22840.378500
14:53:38.510134	27499.294125	22831.472625
14:53:38.672461	27516.296250	22821.328500
14:53:38.835239	27534.393750	22811.898750
14:53:39.000826	27550.872000	22802.183250
14:53:39.163790	27565.302375	22794.515625
14:53:39.329031	27577.732500	22788.229125
14:53:39.491039	27589.543500	22781.942625
14:53:39.654246	27600.306750	22777.037250
14:53:39.821485	27610.117500	22772.274750
14:53:39.983829	27618.880500	22768.036125
14:53:40.146547	27626.452875	22763.749875
14:53:40.336488	27635.168250	22758.749250
14:53:40.501186	27644.455125	22753.415250
14:53:40.663023	27654.837375	22747.795500
14:53:40.829477	27665.695875	22742.223375
14:53:40.993671	27677.173500	22736.651250
14:53:41.158401	27690.127500	22732.507875
14:53:41.341267	27703.700625	22729.793250
14:53:41.504236	27717.226125	22727.602500
14:53:41.670047	27732.751875	22727.554875
14:53:41.832671	27747.515625	22728.269250
14:53:41.992970	27762.803250	22728.983625
14:53:42.158326	27778.852875	22731.698250
14:53:42.321202	27795.664500	22734.412875
14:53:42.498467	27816.238500	22737.889500
14:53:42.662202	27836.002875	22740.699375
14:53:42.824561	27857.005500	22742.032875
14:53:42.988434	27877.198500	22743.128250
14:53:43.154306	27896.581875	22743.128250
14:53:43.330937	27914.917500	22743.128250
14:53:43.492788	27931.300500	22743.128250
14:53:43.657741	27946.826250	22743.128250
14:53:43.818279	27961.732875	22743.461625
14:53:43.979624	27973.543875	22744.176000
14:53:44.141525	27982.830750	22744.747500
14:53:44.305875	27991.546125	22745.366625
14:53:44.483683	27999.737625	22746.128625
14:53:44.645904	28008.453000	22746.795375
14:53:44.828201	28018.263750	22748.224125
14:53:44.992986	28029.169875	22750.891125
14:53:45.159666	28040.028375	22755.082125
14:53:45.323050	28050.458250	22760.749500
14:53:45.505401	28061.221500	22766.226375
14:53:45.668710	28071.032250	22771.846125
14:53:45.843431	28080.319125	22778.894625
14:53:46.023289	28089.606000	22786.562250
14:53:46.192608	28098.892875	22795.658625
14:53:46.358792	28107.608250	22805.278875
14:53:46.528642	28115.799750	22816.804125
14:53:46.707459	28124.515125	22827.567375
14:53:46.872768	28133.230500	22840.521375
14:53:47.035573	28141.945875	22854.713625
14:53:47.196511	28150.661250	22869.810750
14:53:47.363214	28158.852750	22883.241000
14:53:47.557992	28167.044250	22896.385500
14:53:47.731708	28174.664250	22908.720375
14:53:47.922067	28181.188875	22918.674000
14:53:48.087333	28187.189625	22926.960750
14:53:48.253087	28192.095000	22935.295125
14:53:48.417997	28197.000375	22943.724750
14:53:48.598773	28200.810375	22950.678000
14:53:48.756994	28203.525000	22956.297750
14:53:48.920845	28206.239625	22961.822250
14:53:49.099181	28207.858875	22968.870750
14:53:49.265420	28208.382750	22977.109875
14:53:49.432876	28208.906625	22986.444375
14:53:49.594092	28208.906625	22995.969375
14:53:49.772320	28207.858875	23007.161250
14:53:49.936227	28205.715750	23019.400875
14:53:50.104942	28203.001125	23030.640375
14:53:50.268746	28198.667250	23043.737250
14:53:50.443035	28193.761875	23056.215000
14:53:50.605437	28188.332625	23068.978500
14:53:50.771245	28181.808000	23081.789625
14:53:50.952010	28174.188000	23096.553375
14:53:51.113273	28165.996500	23112.317250
14:53:51.276667	28157.281125	23128.271625
14:53:51.437860	28149.661125	23143.273500
14:53:51.613678	28141.993500	23158.275375
14:53:51.776494	28135.516500	23172.467625
14:53:51.951877	28129.515750	23184.850125
14:53:52.115155	28123.515000	23197.518375
14:53:52.281510	28118.085750	23208.138750
14:53:52.443789	28113.704250	23217.425625
14:53:52.606124	28109.418000	23226.379125
14:53:52.772393	28105.608000	23235.427875
14:53:52.950628	28102.369500	23243.952750
14:53:53.116565	28099.131000	23252.953875
14:53:53.291366	28095.321000	23262.907500
14:53:53.454357	28091.511000	23272.480125
14:53:53.631538	28086.605625	23283.672000
14:53:53.794834	28080.604875	23296.102125
14:53:53.973249	28074.080250	23306.436750
14:53:54.135513	28066.460250	23315.485500
14:53:54.313373	28058.221125	23325.248625
14:53:54.493153	28048.981875	23334.345000
14:53:54.662902	28039.695000	23342.917500
14:53:54.836692	28029.312750	23351.918625
14:53:55.015453	28017.311250	23360.919750
14:53:55.179380	28004.119125	23370.730500
14:53:55.343643	27989.593500	23383.589250
14:53:55.519605	27975.163125	23396.590875
14:53:55.683827	27960.066000	23410.592625
14:53:55.857507	27946.064250	23425.213500
14:53:56.021278	27932.538750	23439.358125
14:53:56.214112	27920.584875	23452.883625
14:53:56.378375	27910.774125	23464.313625
14:53:56.539630	27901.487250	23473.743375
14:53:56.718175	27892.200375	23483.458875
14:53:56.879267	27883.961250	23491.793250
14:53:57.053503	27876.912750	23498.889375
14:53:57.229808	27870.388125	23505.128250
14:53:57.404129	27863.863500	23510.700375
14:53:57.579509	27857.862750	23515.701000
14:53:57.742738	27851.814375	23520.415875
14:53:57.903057	27845.337375	23525.226000
14:53:58.077395	27837.717375	23530.179000
14:53:58.252235	27829.002000	23535.703500
14:53:58.414532	27819.191250	23541.323250
14:53:58.581394	27808.809000	23545.323750
14:53:58.745165	27798.998250	23547.514500
14:53:58.910228	27788.092125	23550.229125
14:53:59.088413	27777.186000	23551.610250
14:53:59.255647	27765.708375	23552.324625
14:53:59.415947	27753.278250	23552.658000
14:53:59.578270	27739.324125	23552.372250
14:53:59.742610	27724.465125	23551.705500
14:53:59.906879	27709.463250	23551.324500
14:54:00.074145	27694.080375	23551.324500
14:54:00.236876	27678.649875	23551.657875
14:54:00.410321	27663.124125	23552.467500
14:54:00.589065	27648.455625	23553.039000
14:54:00.769982	27635.930250	23554.324875
14:54:00.934618	27623.595375	23555.706000
14:54:01.115002	27611.736750	23557.087125
14:54:01.281136	27601.926000	23557.753875
14:54:01.456064	27592.639125	23559.230250
14:54:01.622861	27582.828375	23560.468500
14:54:01.786659	27573.493875	23561.230500
14:54:01.949618	27564.826125	23561.849625
14:54:02.116815	27556.110750	23562.516375
14:54:02.295946	27547.919250	23563.230750
14:54:02.462450	27539.203875	23563.802250
14:54:02.635710	27529.393125	23564.230875
14:54:02.799065	27519.010875	23563.945125
14:54:02.962805	27508.581000	23563.230750
14:54:03.124198	27497.722500	23561.087625
14:54:03.287065	27486.864000	23558.325375
14:54:03.465803	27476.005500	23554.182000
14:54:03.629019	27464.623125	23549.276625
14:54:03.794480	27453.336000	23543.799750
14:54:03.960388	27444.049125	23538.275250
14:54:04.140031	27434.190750	23531.845875
14:54:04.330081	27424.427625	23524.845000
14:54:04.495668	27414.045375	23517.320250
14:54:04.658803	27403.139250	23509.605000
14:54:04.822217	27392.233125	23501.318250
14:54:04.987017	27379.850625	23491.412250
14:54:05.148801	27366.896625	23483.125500
14:54:05.312610	27354.942750	23474.648250
14:54:05.476398	27343.560375	23467.790250
14:54:05.635766	27331.844625	23461.360875
14:54:05.812541	27321.081375	23455.836375
14:54:05.975030	27311.270625	23451.073875
14:54:06.169549	27302.555250	23446.835250
14:54:06.333931	27293.268375	23442.739500
14:54:06.497768	27283.933875	23439.024750
14:54:06.659506	27275.790000	23436.453000
14:54:06.821300	27267.027000	23432.976375
14:54:07.001638	27257.263875	23429.452125
14:54:07.162515	27247.977000	23426.785125
14:54:07.336791	27238.690125	23423.165625
14:54:07.502902	27229.974750	23420.451000
14:54:07.664408	27221.783250	23418.403125
14:54:07.826274	27213.591750	23415.498000
14:54:07.986991	27204.876375	23412.069000
14:54:08.150358	27196.161000	23407.258875
14:54:08.311653	27186.874125	23401.782000
14:54:08.476032	27177.063375	23394.019125
14:54:08.643865	27167.776500	23385.494250
14:54:08.819923	27158.489625	23375.826375
14:54:08.981504	27151.393500	23368.158750
14:54:09.143797	27145.964250	23362.586625
14:54:09.309420	27141.058875	23357.062125
14:54:09.484847	27138.344250	23357.157375
14:54:09.665116	27140.487375	23361.919875
14:54:09.829955	27143.725875	23368.206375
14:54:10.024711	27146.440500	23373.778500
14:54:10.216201	27151.345875	23380.207875
14:54:10.394095	27158.442000	23387.065875
14:54:10.568606	27167.728875	23394.019125
14:54:10.734011	27178.111125	23401.639125
14:54:10.929652	27187.398000	23407.878000
14:54:11.106556	27193.398750	23411.592750
14:54:11.268301	27196.637250	23413.497750
14:54:11.429160	27197.685000	23414.831250
14:54:11.591568	27197.685000	23415.926625
14:54:11.755296	27196.065750	23415.926625
14:54:11.947648	27193.351125	23415.926625
14:54:12.111190	27189.541125	23415.640875
14:54:12.278168	27184.635750	23414.926500
14:54:12.445518	27179.206500	23414.307375
14:54:12.619665	27172.681875	23412.688125
14:54:12.796739	27165.585750	23410.735500
14:54:12.959594	27157.965750	23407.925625
14:54:13.127752	27150.869625	23405.306250
14:54:13.320139	27144.345000	23403.020250
14:54:13.481297	27138.344250	23401.020000
14:54:13.644180	27132.343500	23398.924500
14:54:13.835027	27126.342750	23396.829000
14:54:14.013822	27120.342000	23395.543125
14:54:14.177041	27114.341250	23393.400000
14:54:14.345412	27108.912000	23392.066500
14:54:14.505776	27103.482750	23389.828125
14:54:14.669034	27098.577375	23388.589875
14:54:14.833930	27093.672000	23387.161125
14:54:14.996191	27089.338125	23385.827625
14:54:15.160574	27084.385125	23384.398875
14:54:15.338434	27079.003500	23383.684500
14:54:15.513307	27074.098125	23383.875000
14:54:15.689448	27068.097375	23384.446500
14:54:15.855843	27062.096625	23385.018000
14:54:16.017027	27055.572000	23385.827625
14:54:16.183916	27049.047375	23387.065875
14:54:16.358645	27042.522750	23387.923125
14:54:16.535106	27034.902750	23389.304250
14:54:16.712832	27026.711250	23390.494875
14:54:16.874323	27017.424375	23392.018875
14:54:17.036522	27007.613625	23392.495125
14:54:17.213315	26997.802875	23393.638125
14:54:17.377912	26987.992125	23393.923875
14:54:17.552868	26977.086000	23394.685875
14:54:17.717114	26965.084500	23395.971750
14:54:17.878472	26953.225875	23397.448125
14:54:18.046335	26941.319625	23398.686375
14:54:18.207678	26928.794250	23400.972375
14:54:18.369818	26914.221000	23404.306125
14:54:18.535208	26900.314500	23409.211500
14:54:18.699578	26887.360500	23414.021625
14:54:18.863355	26875.930500	23418.927000
14:54:19.037178	26864.452875	23423.975250
14:54:19.197952	26854.070625	23427.880500
14:54:19.375223	26844.736125	23432.214375
14:54:19.559071	26837.163750	23435.595750
14:54:19.733360	26829.543750	23439.882000
14:54:19.897739	26821.923750	23444.073000
14:54:20.075929	26815.399125	23448.216375
14:54:20.238163	26809.398375	23451.645375
14:54:20.412664	26802.873750	23455.264875
14:54:20.578905	26796.873000	23458.646250
14:54:20.754200	26790.872250	23461.503750
14:54:20.920977	26784.871500	23463.456375
14:54:21.082854	26779.442250	23465.694750
14:54:21.248720	26774.536875	23467.695000
14:54:21.423895	26769.631500	23469.838125
14:54:21.604345	26764.726125	23471.933625
14:54:21.778704	26758.725375	23472.743250
14:54:21.955080	26751.629250	23474.076750
14:54:22.122788	26743.437750	23474.267250
14:54:22.283706	26735.246250	23473.886250
14:54:22.458931	26726.530875	23473.171875
14:54:22.623287	26717.815500	23472.600375
14:54:22.806064	26709.100125	23471.219250
14:54:22.967888	26699.765625	23469.076125
14:54:23.129433	26690.002500	23466.409125
14:54:23.304834	26679.620250	23464.123125
14:54:23.486352	26668.714125	23460.789375
14:54:23.661566	26657.236500	23457.217500
14:54:23.823454	26645.282625	23453.883750
14:54:24.000821	26633.852625	23450.407125
14:54:24.164498	26622.422625	23446.882875
14:54:24.324396	26610.040125	23442.644250
14:54:24.487648	26598.181500	23439.167625
14:54:24.653998	26586.703875	23436.500625
14:54:24.816267	26575.226250	23433.690750
14:54:24.978070	26564.367750	23431.547625
14:54:25.140943	26554.033125	23430.214125
14:54:25.305294	26543.603250	23428.785375
14:54:25.469184	26533.840125	23427.404250
14:54:25.648976	26523.505500	23426.785125
14:54:25.812973	26513.075625	23426.070750
14:54:25.990105	26503.360125	23425.451625
14:54:26.159543	26494.073250	23425.118250
14:54:26.328257	26484.262500	23425.118250
14:54:26.499222	26474.975625	23425.118250
14:54:26.659144	26465.688750	23425.451625
14:54:26.837882	26455.878000	23425.785000
14:54:27.013077	26445.495750	23425.785000
14:54:27.176578	26434.589625	23425.451625
14:54:27.338720	26423.731125	23424.832500
14:54:27.503135	26412.777375	23423.403750
14:54:27.666898	26403.585750	23422.070250
14:54:27.844161	26394.870375	23419.879500
14:54:28.007468	26386.678875	23417.831625
14:54:28.186298	26378.487375	23415.069375
14:54:28.367219	26369.200500	23410.878375
14:54:28.542825	26359.389750	23405.925375
14:54:28.702639	26349.531375	23401.115250
14:54:28.862086	26339.768250	23395.686000
14:54:29.022827	26329.957500	23389.971000
14:54:29.185098	26319.622875	23384.494125
14:54:29.359202	26308.669125	23378.779125
14:54:29.526281	26297.191500	23372.635500
14:54:29.688619	26285.809125	23367.634875
14:54:29.853524	26275.522125	23363.586750
14:54:30.030906	26263.996875	23359.252875
14:54:30.197262	26252.566875	23355.871500
14:54:30.361857	26242.756125	23353.871250
14:54:30.521881	26232.945375	23351.632875
14:54:30.686750	26223.134625	23349.537375
14:54:30.864422	26213.847750	23348.156250
14:54:31.038804	26204.084625	23346.727500
14:54:31.214016	26194.273875	23345.346375
14:54:31.375342	26184.463125	23344.774875
14:54:31.543654	26174.652375	23344.203375
14:54:31.705564	26164.270125	23342.727000
14:54:31.868317	26155.030875	23342.107875
14:54:32.050504	26145.744000	23341.441125
14:54:32.242934	26138.124000	23340.679125
14:54:32.416165	26131.027875	23340.393375
14:54:32.597967	26124.503250	23340.060000
14:54:32.764408	26117.978625	23339.440875
14:54:32.929245	26110.882500	23338.726500
14:54:33.101946	26103.262500	23337.916875
14:54:33.263413	26095.071000	23336.011875
14:54:33.426000	26086.355625	23333.916375
14:54:33.592995	26078.735625	23331.154125
14:54:33.769484	26071.115625	23327.582250
14:54:33.935959	26062.924125	23324.153250
14:54:34.113329	26054.685000	23320.676625
14:54:34.275677	26046.541125	23315.771250
14:54:34.442985	26037.825750	23310.294375
14:54:34.608489	26030.205750	23304.531750
14:54:34.775201	26024.205000	23299.816875
14:54:34.948733	26018.204250	23294.149500
14:54:35.111263	26011.679625	23288.672625
14:54:35.289021	26005.678875	23283.100500
14:54:35.466356	25999.678125	23277.480750
14:54:35.627346	25993.153500	23271.194250
14:54:35.804996	25986.057375	23264.241000
14:54:35.965415	25977.865875	23256.525750
14:54:36.131650	25969.674375	23249.001000
14:54:36.297500	25961.482875	23242.000125
14:54:36.471225	25953.862875	23235.618375
14:54:36.648975	25946.242875	23230.046250
14:54:36.825821	25939.146750	23225.236125
14:54:37.020537	25933.146000	23221.140375
14:54:37.183432	25927.716750	23218.187625
14:54:37.345632	25922.287500	23215.568250
14:54:37.506904	25917.382125	23212.758375
14:54:37.681821	25914.667500	23211.377250
14:54:37.848072	25914.667500	23211.377250
14:54:38.026347	25917.382125	23212.758375
14:54:38.203182	25922.811375	23215.663500
14:54:38.364951	25929.907500	23220.473625
14:54:38.526255	25938.099000	23225.950500
14:54:38.701621	25945.719000	23231.617875
14:54:38.876791	25952.815125	23237.285250
14:54:39.039363	25959.911250	23242.714500
14:54:39.214988	25965.912000	23248.429500
14:54:39.376804	25972.436625	23254.573125
14:54:39.555618	25980.056625	23261.478750
14:54:39.720385	25987.676625	23268.479625
14:54:39.900727	25994.201250	23274.051750
14:54:40.093086	25999.630500	23278.290375
14:54:40.254283	26003.440500	23281.100250
14:54:40.419120	26006.679000	23283.719625
14:54:40.595390	26009.393625	23285.196000
14:54:40.756856	26011.536750	23286.529500
14:54:40.916173	26013.156000	23287.243875
14:54:41.078645	26014.203750	23287.863000
14:54:41.255225	26014.727625	23288.625000
14:54:41.421314	26015.775375	23288.577375
14:54:41.596161	26015.251500	23287.005750
14:54:41.758021	26012.013000	23284.338750
14:54:41.930674	26008.203000	23280.766875
14:54:42.107669	26003.869125	23276.623500
14:54:42.273896	25997.868375	23271.194250
14:54:42.449339	25990.772250	23264.717250
14:54:42.624534	25982.580750	23257.716375
14:54:42.786999	25973.865375	23250.858375
14:54:42.966684	25965.150000	23244.667125
14:54:43.146932	25956.434625	23238.380625
14:54:43.314452	25948.243125	23233.570500
14:54:43.478333	25941.147000	23228.665125
14:54:43.650374	25933.527000	23223.712125
14:54:43.811731	25926.430875	23219.568750
14:54:43.986021	25919.906250	23215.996875
14:54:44.165397	25912.810125	23212.663125
14:54:44.329166	25905.714000	23209.186500
14:54:44.507009	25898.617875	23206.329000
14:54:44.672783	25891.521750	23203.709625
14:54:44.839646	25883.901750	23200.185375
14:54:45.002360	25876.281750	23197.423125
14:54:45.181156	25869.757125	23194.565625
14:54:45.346400	25862.661000	23191.898625
14:54:45.510265	25855.041000	23189.136375
14:54:45.669037	25847.421000	23185.612125
14:54:45.843536	25839.229500	23182.040250
14:54:46.003863	25830.990375	23178.754125
14:54:46.169079	25822.322625	23173.848750
14:54:46.359084	25812.511875	23168.133750
14:54:46.521357	25802.129625	23160.704250
14:54:46.683430	25792.318875	23151.560250
14:54:46.845708	25783.651125	23142.463875
14:54:47.012515	25775.459625	23132.700750
14:54:47.176864	25767.792000	23122.794750
14:54:47.353214	25760.219625	23112.364875
14:54:47.515541	25753.123500	23101.839750
14:54:47.693325	25746.598875	23091.505125
14:54:47.867871	25740.598125	23080.932375
14:54:48.043328	25733.502000	23069.740500
14:54:48.203014	25725.882000	23056.834125
14:54:48.367450	25717.690500	23045.213625
14:54:48.531180	25708.403625	23032.259625
14:54:48.711555	25699.688250	23021.020125
14:54:48.874749	25692.020625	23012.019000
14:54:49.037536	25683.876750	23002.970250
14:54:49.201502	25675.685250	22994.588250
14:54:49.365227	25668.065250	22987.587375
14:54:49.538929	25659.873750	22979.824500
14:54:49.702783	25651.682250	22973.014125
14:54:49.863077	25644.586125	22967.346750
14:54:50.025588	25637.490000	22961.869875
14:54:50.216267	25631.489250	22956.869250
14:54:50.390366	25626.060000	22952.011500
14:54:50.557715	25620.630750	22947.249000
14:54:50.724628	25614.630000	22942.391250
14:54:50.904954	25609.200750	22936.819125
14:54:51.080221	25603.771500	22930.437375
14:54:51.242991	25598.342250	22923.627000
14:54:51.404246	25592.913000	22915.911750
14:54:51.566120	25586.912250	22906.720125
14:54:51.743864	25581.483000	22897.099875
14:54:51.907408	25576.577625	22885.336500
14:54:52.072479	25572.767625	22874.954250
14:54:52.237938	25569.529125	22863.429000
14:54:52.398865	25567.386000	22853.189625
14:54:52.562453	25565.766750	22845.474375
14:54:52.725219	25564.147500	22837.997250
14:54:52.903273	25563.099750	22830.758250
14:54:53.077953	25562.575875	22823.281125
14:54:53.254767	25562.052000	22814.184750
14:54:53.432043	25561.480500	22804.421625
14:54:53.600168	25561.004250	22793.134500
14:54:53.762222	25560.432750	22781.180625
14:54:53.927185	25559.956500	22768.750500
14:54:54.101699	25559.432625	22756.939500
14:54:54.262979	25558.337250	22744.938000
14:54:54.429277	25557.337125	22732.793625
14:54:54.608189	25555.717875	22721.744625
14:54:54.773964	25554.098625	22712.695875
14:54:54.951716	25552.479375	22704.266250
14:54:55.115995	25550.860125	22696.551000
14:54:55.281342	25548.717000	22691.026500
14:54:55.439606	25546.573875	22685.359125
14:54:55.617446	25544.430750	22679.739375
14:54:55.792866	25542.287625	22674.929250
14:54:55.971573	25539.525375	22670.071500
14:54:56.139744	25536.858375	22664.594625
14:54:56.318218	25534.096125	22658.927250
14:54:56.479830	25531.429125	22653.355125
14:54:56.648246	25528.190625	22647.163875
14:54:56.808172	25525.476000	22639.353375
14:54:56.972876	25522.761375	22631.114250
14:54:57.149299	25520.046750	22622.637000
14:54:57.331407	25517.903625	22613.635875
14:54:57.496783	25515.760500	22605.206250
14:54:57.656187	25513.617375	22596.919500
14:54:57.834483	25511.474250	22587.680250
14:54:57.997714	25509.331125	22578.679125
14:54:58.158105	25507.711875	22570.249500
14:54:58.317416	25506.092625	22561.772250
14:54:58.499027	25504.473375	22553.485500
14:54:58.661590	25503.425625	22545.151125
14:54:58.839576	25502.330250	22536.673875
14:54:59.019323	25500.758625	22527.625125
14:54:59.194974	25499.139375	22519.052625
14:54:59.369249	25496.424750	22510.051500
14:54:59.535293	25493.186250	22499.669250
14:54:59.699377	25488.852375	22488.906000
14:54:59.862122	25483.947000	22479.523875
14:55:00.038368	25478.517750	22469.617875
14:55:00.200934	25473.088500	22460.712000
14:55:00.390135	25467.087750	22452.044250
14:55:00.565198	25461.087000	22445.233875
14:55:00.730980	25454.562375	22437.661500
14:55:00.892887	25448.561625	22431.327375
14:55:01.054595	25442.037000	22425.802875
14:55:01.237439	25435.512375	22420.230750
14:55:01.399172	25429.511625	22415.944500
14:55:01.578905	25423.510875	22411.801125
14:55:01.742669	25417.510125	22407.657750
14:55:01.904519	25412.080875	22404.085875
14:55:02.067306	25406.080125	22401.418875
14:55:02.232116	25399.555500	22397.894625
14:55:02.413859	25393.030875	22394.418000
14:55:02.581200	25385.410875	22390.989000
14:55:02.756439	25376.695500	22386.702750
14:55:02.933517	25367.408625	22381.797375
14:55:03.097016	25357.597875	22375.701375
14:55:03.290851	25347.787125	22368.700500
14:55:03.452689	25338.500250	22360.175625
14:55:03.628369	25328.118000	22351.126875
14:55:03.796263	25318.831125	22342.887750
14:55:03.959821	25310.639625	22334.458125
14:55:04.128787	25301.924250	22325.266500
14:55:04.292191	25293.732750	22316.932125
14:55:04.466429	25286.636625	22309.169250
14:55:04.628319	25279.540500	22300.930125
14:55:04.790561	25273.539750	22293.167250
14:55:04.952968	25266.967500	22285.594875
14:55:05.115073	25260.490500	22277.879625
14:55:05.277556	25253.965875	22271.593125
14:55:05.452416	25246.869750	22264.592250
14:55:05.629205	25239.773625	22259.020125
14:55:05.790506	25232.677500	22254.210000
14:55:05.964833	25225.581375	22249.161750
14:55:06.126633	25217.913750	22244.542125
14:55:06.299861	25210.865250	22240.160625
14:55:06.479253	25204.340625	22236.874500
14:55:06.643094	25197.816000	22233.350250
14:55:06.805865	25192.386750	22230.635625
14:55:06.983228	25187.481375	22228.540125
14:55:07.148619	25182.528375	22226.397000
14:55:07.327544	25178.242125	22224.253875
14:55:07.488668	25174.432125	22222.825125
14:55:07.663966	25171.193625	22221.396375
14:55:07.839577	25168.479000	22220.110500
14:55:08.001491	25166.335875	22218.729375
14:55:08.166470	25163.621250	22217.443500
14:55:08.330030	25160.382750	22216.014750
14:55:08.492578	25157.620500	22214.586000
14:55:08.654412	25155.525000	22213.919250
14:55:08.816193	25153.381875	22213.252500
14:55:08.991481	25150.143375	22212.490500
14:55:09.154413	25146.333375	22211.966625
14:55:09.329197	25141.428000	22210.442625
14:55:09.507985	25136.522625	22209.109125
14:55:09.688825	25132.188750	22207.823250
14:55:09.851564	25128.331125	22206.442125
14:55:10.010902	25124.044875	22204.299000
14:55:10.176751	25119.139500	22201.632000
14:55:10.343617	25113.710250	22198.107750
14:55:10.505869	25108.804875	22195.393125
14:55:10.673074	25103.899500	22193.964375
14:55:10.834559	25098.994125	22191.821250
14:55:11.008802	25094.088750	22190.106750
14:55:11.171064	25090.278750	22190.487750
14:55:11.333459	25086.468750	22191.059250
14:55:11.516607	25083.230250	22193.154750
14:55:11.682113	25079.991750	22196.679000
14:55:11.862432	25076.753250	22200.917625
14:55:12.038211	25074.610125	22204.394250
14:55:12.212503	25072.467000	22207.918500
14:55:12.388945	25070.323875	22212.109500
14:55:12.568624	25067.609250	22216.205250
14:55:12.734889	25065.466125	22220.396250
14:55:12.912855	25063.323000	22223.110875
14:55:13.089108	25061.179875	22225.396875
14:55:13.263811	25059.036750	22229.492625
14:55:13.427585	25057.417500	22235.731500
14:55:13.590240	25055.798250	22242.684750
14:55:13.767278	25054.179000	22250.400000
14:55:13.927510	25052.512125	22259.401125
14:55:14.106353	25050.940500	22269.307125
14:55:14.287115	25049.892750	22278.308250
14:55:14.454515	25048.845000	22286.595000
14:55:14.615329	25047.797250	22295.881875
14:55:14.792475	25046.749500	22305.549750
14:55:14.954331	25045.654125	22315.360500
14:55:15.119118	25045.177875	22325.076000
14:55:15.287514	25044.654000	22331.981625
14:55:15.453779	25044.130125	22337.601375
14:55:15.618661	25043.606250	22343.125875
14:55:15.785399	25043.082375	22347.316875
14:55:15.965253	25043.082375	22350.841125
14:55:16.140334	25043.082375	22355.222625
14:55:16.319468	25042.558500	22359.889875
14:55:16.482709	25041.510750	22366.128750
14:55:16.658231	25039.891500	22372.510500
14:55:16.832322	25037.748375	22378.797000
14:55:16.996635	25034.986125	22385.750250
14:55:17.157955	25031.795250	22394.037000
14:55:17.335741	25028.509125	22402.514250
14:55:17.498943	25025.318250	22410.134250
14:55:17.662854	25021.508250	22417.754250
14:55:17.840642	25017.174375	22426.136250
14:55:18.017576	25012.269000	22434.613500
14:55:18.192733	25007.363625	22441.757250
14:55:18.354533	25001.934375	22449.901125
14:55:18.554793	24996.505125	22458.235500
14:55:18.749559	24991.075875	22465.950750
14:55:18.916415	24984.551250	22474.237500
14:55:19.079195	24976.359750	22484.143500
14:55:19.241965	24967.596750	22494.811500
14:55:19.403264	24959.452875	22505.098500
14:55:19.570522	24952.356750	22514.004375
14:55:19.745843	24944.736750	22523.910375
14:55:19.907075	24937.640625	22533.816375
14:55:20.069832	24931.639875	22541.960250
14:55:20.232208	24925.639125	22550.437500
14:55:20.407060	24920.209875	22558.914750
14:55:20.569740	24915.304500	22565.677500
14:55:20.737216	24910.399125	22572.678375
14:55:20.898459	24906.017625	22578.964875
14:55:21.078738	24902.255250	22584.489375
14:55:21.243010	24898.445250	22590.109125
14:55:21.405442	24894.635250	22595.633625
14:55:21.579428	24890.301375	22601.396250
14:55:21.746455	24885.967500	22607.539875
14:55:21.926822	24881.633625	22613.826375
14:55:22.105640	24876.728250	22620.208125
14:55:22.281396	24870.727500	22627.113750
14:55:22.462185	24863.631375	22634.019375
14:55:22.627049	24855.439875	22640.925000
14:55:22.791853	24847.200750	22646.592375
14:55:22.964721	24839.056875	22652.307375
14:55:23.140543	24830.341500	22656.403125
14:55:23.319570	24821.054625	22659.784500
14:55:23.499181	24811.767750	22662.546750
14:55:23.663910	24802.480875	22664.594625
14:55:23.830267	24792.670125	22666.690125
14:55:23.992466	24782.859375	22668.880875
14:55:24.183450	24772.000875	22671.024000
14:55:24.347165	24760.047000	22673.643375
14:55:24.511998	24748.140750	22676.453250
14:55:24.675798	24736.186875	22679.263125
14:55:24.853553	24724.375875	22681.930125
14:55:25.033291	24713.469750	22684.692375
14:55:25.212092	24703.659000	22687.454625
14:55:25.373457	24694.943625	22689.645375
14:55:25.537411	24685.656750	22691.598000
14:55:25.698841	24678.036750	22693.074375
14:55:25.878390	24671.512125	22694.455500
14:55:26.039780	24664.987500	22695.789000
14:55:26.215993	24657.891375	22697.265375
14:55:26.390591	24650.795250	22698.741750
14:55:26.553631	24643.699125	22700.694375
14:55:26.729077	24636.603000	22702.170750
14:55:26.908736	24630.078375	22704.171000
14:55:27.087076	24624.077625	22706.409375
14:55:27.262858	24617.553000	22708.409625
14:55:27.440407	24612.123750	22710.505125
14:55:27.614893	24607.789875	22711.886250
14:55:27.775669	24603.456000	22712.553000
14:55:27.938057	24599.122125	22713.886500
14:55:28.115831	24595.312125	22714.505625
14:55:28.277782	24591.454500	22715.220000
14:55:28.439523	24586.549125	22716.696375
14:55:28.629660	24581.691375	22716.934500
14:55:28.806139	24575.690625	22716.553500
14:55:28.980952	24568.594500	22715.839125
14:55:29.143686	24560.403000	22715.267625
14:55:29.318484	24550.592250	22713.124500
14:55:29.479772	24541.305375	22710.505125
14:55:29.659296	24532.018500	22706.980875
14:55:29.834262	24523.303125	22703.409000
14:55:30.012144	24514.587750	22699.218000
14:55:30.207390	24505.872375	22694.407875
14:55:30.386668	24496.537875	22688.073750
14:55:30.548490	24486.774750	22681.215750
14:55:30.709772	24476.964000	22674.167250
14:55:30.871707	24467.724750	22667.309250
14:55:31.052904	24459.009375	22660.356000
14:55:31.227726	24450.294000	22652.593125
14:55:31.389765	24440.483250	22644.163500
14:55:31.551901	24430.101000	22635.210000
14:55:31.715782	24419.718750	22626.828000
14:55:31.879081	24410.431875	22619.922375
14:55:32.054037	24401.145000	22612.778625
14:55:32.218216	24392.429625	22606.587375
14:55:32.381472	24384.809625	22601.062875
14:55:32.556872	24377.189625	22595.300250
14:55:32.720584	24370.093500	22590.585375
14:55:32.879742	24362.473500	22585.680000
14:55:33.042429	24354.282000	22580.107875
14:55:33.239895	24346.662000	22575.345375
14:55:33.407271	24340.661250	22571.821125
14:55:33.570659	24335.232000	22568.392125
14:55:33.736112	24329.231250	22564.153500
14:55:33.896292	24323.802000	22559.914875
14:55:34.074125	24318.896625	22555.819125
14:55:34.236379	24313.467375	22551.580500
14:55:34.412184	24307.466625	22546.675125
14:55:34.575548	24301.465875	22541.198250
14:55:34.757856	24295.465125	22534.245000
14:55:34.933166	24289.464375	22526.339250
14:55:35.093511	24283.463625	22517.290500
14:55:35.257395	24278.034375	22506.860625
14:55:35.433681	24273.700500	22495.573500
14:55:35.615482	24270.462000	22485.334125
14:55:35.775305	24268.318875	22476.904500
14:55:35.941194	24266.175750	22468.522500
14:55:36.104511	24264.556500	22460.854875
14:55:36.270873	24263.508750	22453.949250
14:55:36.433613	24262.461000	22446.234000
14:55:36.594411	24261.937125	22438.518750
14:55:36.758305	24261.413250	22430.184375
14:55:36.958029	24260.889375	22421.135625
14:55:37.119846	24260.889375	22411.324875
14:55:37.311632	24260.365500	22400.799750
14:55:37.476523	24259.841625	22390.322250
14:55:37.644740	24259.317750	22379.940000
14:55:37.822116	24258.793875	22370.748375
14:55:37.984343	24257.746125	22362.414000
14:55:38.143858	24256.698375	22353.174750
14:55:38.311486	24255.650625	22344.316500
14:55:38.494242	24254.602875	22336.553625
14:55:38.660462	24253.555125	22330.314750
14:55:38.824301	24252.507375	22323.980625
14:55:38.988610	24251.459625	22317.741750
14:55:39.180687	24250.411875	22311.264750
14:55:39.355841	24249.364125	22306.407000
14:55:39.533141	24247.744875	22302.216000
14:55:39.696920	24246.078000	22297.453500
14:55:39.877678	24244.506375	22291.976625
14:55:40.036508	24242.887125	22286.976000
14:55:40.202303	24241.267875	22282.927875
14:55:40.368680	24239.648625	22278.689250
14:55:40.530457	24238.029375	22274.545875
14:55:40.690566	24236.410125	22270.259625
14:55:40.869499	24234.790875	22264.735125
14:55:41.060115	24233.171625	22258.305750
14:55:41.221686	24231.552375	22252.114500
14:55:41.385014	24229.933125	22245.256500
14:55:41.543921	24227.790000	22235.922000
14:55:41.704260	24226.170750	22227.111375
14:55:41.893510	24225.646875	22217.776875
14:55:42.074420	24225.123000	22208.204250
14:55:42.249435	24225.123000	22196.679000
14:55:42.422926	24225.646875	22184.915625
14:55:42.588313	24226.694625	22174.771500
14:55:42.767069	24228.313875	22164.294000
14:55:42.931811	24230.457000	22154.435625
14:55:43.094180	24232.647750	22145.291625
14:55:43.254998	24235.314750	22136.147625
14:55:43.419773	24238.029375	22127.908500
14:55:43.580032	24240.744000	22119.431250
14:55:43.739418	24243.982500	22109.477625
14:55:43.917638	24247.221000	22100.714625
14:55:44.082466	24250.459500	22090.903875
14:55:44.242250	24253.698000	22080.045375
14:55:44.403112	24256.412625	22070.139375
14:55:44.565468	24258.555750	22060.233375
14:55:44.745263	24260.746500	22050.565500
14:55:44.928040	24262.842000	22040.754750
14:55:45.089236	24264.985125	22029.943875
14:55:45.268166	24266.604375	22019.133000
14:55:45.429482	24267.652125	22009.274625
14:55:45.607347	24268.699875	22001.083125
14:55:45.770222	24269.271375	21994.653750
14:55:45.931978	24269.747625	21987.843375
14:55:46.095718	24270.319125	21981.414000
14:55:46.270660	24270.795375	21975.841875
14:55:46.429807	24271.319250	21971.698500
14:55:46.594167	24271.319250	21968.269500
14:55:46.758419	24271.319250	21964.792875
14:55:46.927794	24271.843125	21962.030625
14:55:47.121361	24271.843125	21960.030375
14:55:47.297343	24271.843125	21958.411125
14:55:47.482214	24271.843125	21957.506250
14:55:47.658789	24271.843125	21957.792000
14:55:47.822767	24272.367000	21958.506375
14:55:47.997560	24273.414750	21962.840250
14:55:48.162449	24274.462500	21968.936250
14:55:48.328221	24276.605625	21978.032625
14:55:48.489404	24278.224875	21990.177000
14:55:48.666246	24279.844125	22002.940500
14:55:48.829540	24280.891875	22017.228000
14:55:48.991280	24280.891875	22030.801125
14:55:49.191639	24280.891875	22044.802875
14:55:49.354069	24280.891875	22056.709125
14:55:49.517334	24280.891875	22064.757750
14:55:49.678664	24281.415750	22068.139125
14:55:49.839427	24281.939625	22068.805875
14:55:50.016718	24282.987375	22066.805625
14:55:50.192017	24284.606625	22062.424125
14:55:50.353975	24287.321250	22056.375750
14:55:50.516637	24290.035875	22048.660500
14:55:50.679403	24292.750500	22041.040500
14:55:50.856837	24295.465125	22033.277625
14:55:51.018711	24297.608250	22026.372000
14:55:51.196311	24299.227500	22020.037875
14:55:51.359108	24300.846750	22013.846625
14:55:51.535921	24302.466000	22007.464875
14:55:51.699227	24303.561375	22002.607125
14:55:51.877247	24304.561500	21997.749375
14:55:52.041810	24305.085375	21992.986875
14:55:52.218616	24305.609250	21988.700625
14:55:52.394407	24306.133125	21985.081125
14:55:52.557266	24307.180875	21981.795000
14:55:52.719935	24308.228625	21979.747125
14:55:52.883845	24309.324000	21977.556375
14:55:53.057282	24309.800250	21975.413250
14:55:53.218925	24310.371750	21974.079750
14:55:53.384316	24311.371875	21972.746250
14:55:53.562888	24312.419625	21971.317500
14:55:53.725923	24313.467375	21969.317250
14:55:53.903077	24314.515125	21967.936125
14:55:54.078442	24316.134375	21965.745375
14:55:54.241045	24317.753625	21963.697500
14:55:54.408046	24319.896750	21960.935250
14:55:54.567888	24321.516000	21958.125375
14:55:54.729165	24323.659125	21955.363125
14:55:54.893027	24325.802250	21952.600875
14:55:55.066433	24328.516875	21949.791000
14:55:55.242600	24331.231500	21946.981125
14:55:55.406089	24335.041500	21944.409375
14:55:55.578742	24338.280000	21941.456625
14:55:55.743687	24342.090000	21938.837250
14:55:55.917891	24346.423875	21935.979750
14:55:56.095199	24350.757750	21933.217500
14:55:56.268965	24355.091625	21930.407625
14:55:56.429797	24359.425500	21927.740625
14:55:56.604026	24364.854750	21924.264000
14:55:56.773411	24370.855500	21920.835000
14:55:56.933717	24376.856250	21917.310750
14:55:57.098016	24382.333125	21913.834125
14:55:57.265763	24387.714750	21909.738375
14:55:57.428610	24393.144000	21906.214125
14:55:57.589413	24397.477875	21902.785125
14:55:57.766175	24401.811750	21900.022875
14:55:57.926030	24405.621750	21897.165375
14:55:58.092299	24408.860250	21895.165125
14:55:58.257750	24411.574875	21893.022000
14:55:58.418535	24413.718000	21891.593250
14:55:58.597292	24414.765750	21891.021750
14:55:58.762138	24416.385000	21890.307375
14:55:58.937891	24418.004250	21889.593000
14:55:59.102653	24419.623500	21888.307125
14:55:59.263568	24421.242750	21886.783125
14:55:59.445351	24422.862000	21885.497250
14:55:59.609379	24424.481250	21884.163750
14:55:59.789387	24426.624375	21882.068250
14:55:59.952744	24429.339000	21879.925125
14:56:00.114492	24432.101250	21877.829625
14:56:00.280384	24435.292125	21875.543625
14:56:00.447744	24439.102125	21873.019500
14:56:00.627393	24442.912125	21870.257250
14:56:00.789793	24447.246000	21867.352125
14:56:00.968532	24452.151375	21863.970750
14:56:01.136380	24456.485250	21860.541750
14:56:01.299584	24461.390625	21857.731875
14:56:01.483038	24466.819875	21854.969625
14:56:01.662815	24472.820625	21852.112125
14:56:01.828164	24479.345250	21849.492750
14:56:01.991837	24485.917500	21845.920875
14:56:02.167199	24492.394500	21842.396625
14:56:02.333758	24499.490625	21839.062875
14:56:02.497290	24506.586750	21835.538625
14:56:02.659629	24514.206750	21832.109625
14:56:02.836345	24521.826750	21828.633000
14:56:03.012236	24528.922875	21825.061125
14:56:03.176468	24536.019000	21820.917750
14:56:03.339772	24543.639000	21816.774375
14:56:03.506157	24550.735125	21812.535750
14:56:03.685471	24557.259750	21808.963875
14:56:03.852275	24564.355875	21804.915750
14:56:04.029302	24570.880500	21800.724750
14:56:04.196773	24577.405125	21795.819375
14:56:04.371399	24583.929750	21789.342375
14:56:04.532949	24590.454375	21783.294000
14:56:04.710438	24596.455125	21775.340625
14:56:04.887091	24601.884375	21766.339500
14:56:05.064327	24607.313625	21756.671625
14:56:05.239646	24612.219000	21747.527625
14:56:05.414934	24616.029000	21739.812375
14:56:05.580058	24619.886625	21732.287625
14:56:05.743068	24623.077500	21724.667625
14:56:05.909251	24625.792125	21716.952375
14:56:06.074671	24628.506750	21710.046750
14:56:06.233023	24630.649875	21702.950625
14:56:06.407254	24632.793000	21696.616500
14:56:06.572526	24634.936125	21689.853750
14:56:06.747851	24637.079250	21681.995625
14:56:06.926627	24638.698500	21675.232875
14:56:07.088481	24640.317750	21668.851125
14:56:07.266285	24641.937000	21661.850250
14:56:07.458042	24643.556250	21654.135000
14:56:07.634901	24645.747000	21645.943500
14:56:07.798306	24648.414000	21636.894750
14:56:07.959523	24651.652500	21626.893500
14:56:08.121414	24655.462500	21617.892375
14:56:08.301469	24659.796375	21610.272375
14:56:08.469839	24664.701750	21602.557125
14:56:08.647647	24670.702500	21594.984750
14:56:08.822380	24677.227125	21587.888625
14:56:08.984398	24684.370875	21580.935375
14:56:09.147133	24691.943250	21574.125000
14:56:09.310526	24699.563250	21567.790875
14:56:09.475063	24707.183250	21561.504375
14:56:09.649523	24715.374750	21555.075000
14:56:09.813693	24722.994750	21548.931375
14:56:09.988780	24730.090875	21543.264000
14:56:10.164845	24737.710875	21537.025125
14:56:10.330471	24745.902375	21530.167125
14:56:10.493399	24754.093875	21522.451875
14:56:10.668199	24762.285375	21513.927000
14:56:10.829035	24769.905375	21506.449875
14:56:10.996914	24776.430000	21500.830125
14:56:11.164776	24782.430750	21495.305625
14:56:11.326052	24788.431500	21489.590625
14:56:11.491228	24793.384500	21484.780500
14:56:11.656642	24798.242250	21479.970375
14:56:11.824520	24802.052250	21475.065000
14:56:12.004784	24805.290750	21470.969250
14:56:12.164720	24808.529250	21466.683000
14:56:12.325463	24811.243875	21462.492000
14:56:12.499117	24813.958500	21459.015375
14:56:12.661594	24816.101625	21455.538750
14:56:12.823334	24818.292375	21451.443000
14:56:12.989634	24820.959375	21446.537625
14:56:13.179622	24823.674000	21441.632250
14:56:13.343664	24825.817125	21437.488875
14:56:13.518303	24827.960250	21433.202625
14:56:13.692536	24830.674875	21428.916375
14:56:13.858882	24833.389500	21424.249125
14:56:14.036040	24836.628000	21419.439000
14:56:14.211482	24840.438000	21413.724000
14:56:14.390084	24844.771875	21407.580375
14:56:14.554650	24849.677250	21401.246250
14:56:14.716278	24855.106500	21395.007375
14:56:14.910350	24860.535750	21390.149625
14:56:15.069405	24866.536500	21385.863375
14:56:15.233251	24872.537250	21381.720000
14:56:15.399055	24877.966500	21379.005375
14:56:15.574353	24883.395750	21375.385875
14:56:15.737602	24887.729625	21373.385625
14:56:15.917388	24892.063500	21371.861625
14:56:16.079326	24896.968875	21369.861375
14:56:16.240839	24901.874250	21367.765875
14:56:16.418804	24906.779625	21366.432375
14:56:16.583540	24912.208875	21364.384500
14:56:16.744790	24917.638125	21362.241375
14:56:16.906705	24923.067375	21360.193500
14:56:17.070131	24928.496625	21358.050375
14:56:17.261812	24935.021250	21355.907250
14:56:17.436640	24941.545875	21353.764125
14:56:17.615899	24948.642000	21351.716250
14:56:17.790927	24955.166625	21348.858750
14:56:17.968013	24962.262750	21345.572625
14:56:18.131850	24968.835000	21342.048375
14:56:18.306658	24975.883500	21338.524125
14:56:18.481390	24982.979625	21334.285500
14:56:18.659241	24990.075750	21329.427750
14:56:18.823037	24996.076500	21325.379625
14:56:19.015847	25002.077250	21320.426625
14:56:19.206579	25008.601875	21314.806875
14:56:19.387845	25015.126500	21309.377625
14:56:19.549291	25021.127250	21303.757875
14:56:19.712641	25027.128000	21298.185750
14:56:19.876338	25032.557250	21291.899250
14:56:20.043801	25037.986500	21286.374750
14:56:20.234552	25042.891875	21280.564500
14:56:20.401114	25047.225750	21275.944875
14:56:20.580051	25051.559625	21270.325125
14:56:20.747609	25055.369625	21264.753000
14:56:20.914784	25059.179625	21259.847625
14:56:21.077661	25062.989625	21254.323125
14:56:21.236455	25066.799625	21247.989000
14:56:21.401132	25070.609625	21241.083375
14:56:21.564032	25074.419625	21234.177750
14:56:21.724327	25078.753500	21225.081375
14:56:21.887907	25084.182750	21215.223000
14:56:22.063978	25090.707375	21204.745500
14:56:22.225858	25096.708125	21195.649125
14:56:22.405162	25102.708875	21187.933875
14:56:22.565339	25109.233500	21180.266250
14:56:22.726670	25115.758125	21173.313000
14:56:22.902926	25122.282750	21167.026500
14:56:23.068250	25129.378875	21160.882875
14:56:23.243867	25136.475000	21154.358250
14:56:23.404341	25142.999625	21148.167000
14:56:23.567386	25149.524250	21142.023375
14:56:23.728232	25155.525000	21135.641625
14:56:23.891320	25160.954250	21130.164750
14:56:24.059120	25166.383500	21123.830625
14:56:24.220297	25171.288875	21117.591750
14:56:24.397684	25175.622750	21111.924375
14:56:24.592376	25179.956625	21105.685500
14:56:24.755624	25183.766625	21098.065500
14:56:24.917480	25187.576625	21090.207375
14:56:25.080421	25190.815125	21083.444625
14:56:25.246811	25194.053625	21075.729375
14:56:25.410650	25196.768250	21069.442875
14:56:25.571889	25199.482875	21063.870750
14:56:25.733172	25201.626000	21058.251000
14:56:25.900100	25203.245250	21052.726500
14:56:26.074335	25204.293000	21046.249500
14:56:26.252099	25204.816875	21040.201125
14:56:26.414499	25204.816875	21033.914625
14:56:26.579375	25204.816875	21026.961375
14:56:26.754048	25204.816875	21019.103250
14:56:26.926866	25203.769125	21012.197625
14:56:27.104682	25202.721375	21005.244375
14:56:27.267169	25201.673625	20997.719625
14:56:27.443306	25200.625875	20989.242375
14:56:27.606582	25199.006625	20981.622375
14:56:27.803982	25196.863500	20973.288000
14:56:27.981788	25194.720375	20964.096375
14:56:28.164983	25192.577250	20953.714125
14:56:28.323780	25189.862625	20942.855625
14:56:28.484350	25187.148000	20932.949625
14:56:28.659931	25184.433375	20923.043625
14:56:28.822665	25182.290250	20914.709250
14:56:28.985642	25179.528000	20906.946375
14:56:29.146993	25176.861000	20898.659625
14:56:29.316165	25174.146375	20890.944375
14:56:29.495094	25170.288750	20882.562375
14:56:29.660609	25166.526375	20874.228000
14:56:29.835672	25162.192500	20865.703125
14:56:30.016477	25156.715625	20858.083125
14:56:30.184267	25150.762500	20849.844000
14:56:30.343203	25143.666375	20842.747875
14:56:30.521915	25136.570250	20836.556625
14:56:30.688772	25128.950250	20831.746500
14:56:30.852524	25121.330250	20826.126750
14:56:31.027284	25114.234125	20821.840500
14:56:31.189158	25107.138000	20819.221125
14:56:31.351993	25100.041875	20815.601625
14:56:31.526329	25093.517250	20812.839375
14:56:31.705631	25087.516500	20810.791500
14:56:31.867007	25080.991875	20808.696000
14:56:32.029671	25074.467250	20806.648125
14:56:32.192258	25067.942625	20805.171750
14:56:32.355113	25060.846500	20803.885875
14:56:32.533845	25053.226500	20802.457125
14:56:32.708698	25044.511125	20800.266375
14:56:32.869128	25035.795750	20798.218500
14:56:33.032048	25026.508875	20797.027875
14:56:33.194151	25016.698125	20795.503875
14:56:33.360892	25005.839625	20792.884500
14:56:33.524013	24994.504875	20789.312625
14:56:33.699829	24983.217750	20785.074000
14:56:33.865900	24971.740125	20780.263875
14:56:34.031905	24960.881625	20775.453750
14:56:34.210353	24952.166250	20770.596000
14:56:34.385771	24943.450875	20764.214250
14:56:34.547083	24934.116375	20758.023000
14:56:34.712472	24926.544000	20752.450875
14:56:34.874188	24918.924000	20746.831125
14:56:35.054002	24912.399375	20741.973375
14:56:35.219745	24909.160875	20741.259000
14:56:35.399578	24908.637000	20741.878125
14:56:35.562345	24909.160875	20743.402125
14:56:35.730554	24911.875500	20746.735875
14:56:35.891468	24917.304750	20751.022125
14:56:36.067281	24924.924750	20755.927500
14:56:36.246681	24933.640125	20760.785250
14:56:36.410773	24942.355500	20765.500125
14:56:36.579728	24950.547000	20769.738750
14:56:36.757022	24957.071625	20772.453375
14:56:36.917885	24961.977000	20774.548875
14:56:37.082633	24965.787000	20775.977625
14:56:37.244514	24969.597000	20777.311125
14:56:37.408297	24971.740125	20777.692125
14:56:37.573786	24972.787875	20777.692125
14:56:37.748435	24973.311750	20777.692125
14:56:37.911736	24971.692500	20777.358750
14:56:38.073031	24969.549375	20776.739625
14:56:38.233853	24966.834750	20775.930000
14:56:38.409001	24963.596250	20774.501250
14:56:38.575783	24959.786250	20773.310625
14:56:38.750895	24954.880875	20771.024625
14:56:38.916498	24949.975500	20768.405250
14:56:39.078343	24944.498625	20765.690625
14:56:39.256154	24939.117000	20762.214000
14:56:39.418970	24933.687750	20758.689750
14:56:39.599222	24929.353875	20755.213125
14:56:39.761701	24924.400875	20751.688875
14:56:39.951339	24919.543125	20748.212250
14:56:40.115680	24915.209250	20744.830875
14:56:40.291524	24910.303875	20740.544625
14:56:40.453387	24905.398500	20735.639250
14:56:40.615879	24899.969250	20730.162375
14:56:40.778928	24894.540000	20725.352250
14:56:40.940197	24889.110750	20719.780125
14:56:41.106155	24884.205375	20714.160375
14:56:41.285905	24878.776125	20707.873875
14:56:41.447842	24874.442250	20702.349375
14:56:41.608580	24870.632250	20697.396375
14:56:41.768848	24866.298375	20692.538625
14:56:41.937396	24862.488375	20687.728500
14:56:42.111510	24858.154500	20683.442250
14:56:42.275818	24854.344500	20679.394125
14:56:42.439667	24850.534500	20675.155500
14:56:42.615019	24846.724500	20670.821625
14:56:42.804660	24842.914500	20666.630625
14:56:42.964031	24839.104500	20661.820500
14:56:43.138341	24835.866000	20656.248375
14:56:43.317643	24832.627500	20652.105000
14:56:43.483558	24829.912875	20647.961625
14:56:43.659369	24827.198250	20643.723000
14:56:43.820864	24825.055125	20640.246375
14:56:43.985986	24822.912000	20636.865000
14:56:44.151327	24821.292750	20634.055125
14:56:44.334618	24820.245000	20630.578500
14:56:44.503376	24819.721125	20627.101875
14:56:44.669312	24819.197250	20623.625250
14:56:44.831218	24818.673375	20620.101000
14:56:45.005322	24819.197250	20617.291125
14:56:45.169639	24819.197250	20614.624125
14:56:45.334563	24819.721125	20611.195125
14:56:45.509713	24820.768875	20607.623250
14:56:45.672694	24821.816625	20604.194250
14:56:45.835028	24823.435875	20599.336500
14:56:46.010555	24825.579000	20593.621500
14:56:46.172056	24828.293625	20588.097000
14:56:46.338892	24830.436750	20582.667750
14:56:46.504720	24832.579875	20578.476750
14:56:46.668466	24835.294500	20573.619000
14:56:46.845253	24837.437625	20567.951625
14:56:47.010341	24839.580750	20562.427125
14:56:47.171843	24842.295375	20556.140625
14:56:47.338177	24845.533875	20548.473000
14:56:47.504465	24848.772375	20541.567375
14:56:47.670577	24852.582375	20533.852125
14:56:47.831480	24855.820875	20526.136875
14:56:47.994409	24859.059375	20519.898000
14:56:48.160235	24862.297875	20514.373500
14:56:48.320173	24865.012500	20509.420500
14:56:48.484851	24867.155625	20505.324750
14:56:48.679100	24869.870250	20501.086125
14:56:48.848510	24872.584875	20497.609500
14:56:49.012267	24875.823375	20492.751750
14:56:49.174099	24879.633375	20487.179625
14:56:49.337868	24883.491000	20480.893125
14:56:49.501632	24886.681875	20475.368625
14:56:49.663536	24890.491875	20468.891625
14:56:49.837409	24893.730375	20463.271875
14:56:50.012233	24896.968875	20458.461750
14:56:50.177411	24900.778875	20453.794500
14:56:50.355194	24904.017375	20449.603500
14:56:50.537576	24908.351250	20444.745750
14:56:50.729375	24912.685125	20439.745125
14:56:50.893188	24917.019000	20434.935000
14:56:51.058567	24921.352875	20430.124875
14:56:51.219879	24925.686750	20425.981500
14:56:51.400593	24929.496750	20421.742875
14:56:51.561993	24933.306750	20417.551875
14:56:51.724486	24937.640625	20413.408500
14:56:51.901671	24943.069875	20408.455500
14:56:52.064479	24949.594500	20403.550125
14:56:52.226258	24956.690625	20398.740000
14:56:52.386638	24963.786750	20394.501375
14:56:52.545928	24971.406750	20390.358000
14:56:52.712252	24979.598250	20386.929000
14:56:52.905651	24988.313625	20383.404750
14:56:53.070441	24996.505125	20380.690125
14:56:53.249735	25003.601250	20379.309000
14:56:53.424519	25008.506625	20378.499375
14:56:53.588383	25012.364250	20377.927875
14:56:53.750244	25016.126625	20377.213500
14:56:53.914958	25020.460500	20376.689625
14:56:54.092216	25025.365875	20375.308500
14:56:54.257451	25030.795125	20373.879750
14:56:54.418420	25036.795875	20371.736625
14:56:54.596212	25043.320500	20369.593500
14:56:54.761590	25050.416625	20367.593250
14:56:54.953837	25058.608125	20364.640500
14:56:55.118057	25068.418875	20361.449625
14:56:55.296489	25078.801125	20357.258625
14:56:55.456677	25089.564375	20352.258000
14:56:55.632400	25100.375250	20347.257375
14:56:55.797781	25109.662125	20342.590125
14:56:55.976020	25118.949000	20337.684750
14:56:56.153384	25127.664375	20333.493750
14:56:56.315223	25135.855875	20329.398000
14:56:56.481976	25144.047375	20324.492625
14:56:56.648787	25151.667375	20320.158750
14:56:56.823970	25157.668125	20316.777375
14:56:56.986297	25163.097375	20313.967500
14:56:57.148169	25168.526625	20311.300500
14:56:57.312378	25173.432000	20309.252625
14:56:57.481788	25178.337375	20306.442750
14:56:57.656530	25183.766625	20303.537625
14:56:57.830378	25189.767375	20300.108625
14:56:58.020991	25196.292000	20296.584375
14:56:58.187376	25203.388125	20292.583875
14:56:58.350426	25211.579625	20288.345250
14:56:58.510409	25220.866500	20284.106625
14:56:58.670346	25230.677250	20279.868000
14:56:58.835628	25241.059500	20276.581875
14:56:59.010378	25251.965625	20274.248250
14:56:59.172124	25263.395625	20272.248000
14:56:59.332563	25274.825625	20270.962125
14:56:59.495885	25286.255625	20270.247750
14:56:59.661151	25297.685625	20269.914375
14:56:59.826991	25309.687125	20269.914375
14:57:00.001317	25321.641000	20269.914375
14:57:00.163901	25333.547250	20269.485750
14:57:00.326407	25344.882000	20268.961875
14:57:00.516751	25355.264250	20268.104625
14:57:00.680971	25366.741875	20267.580750
14:57:00.843210	25379.172000	20265.485250
14:57:01.005547	25391.649750	20263.389750
14:57:01.163931	25403.460750	20260.579875
14:57:01.330657	25414.224000	20257.865250
14:57:01.505015	25424.606250	20254.198125
14:57:01.668791	25435.560000	20250.245250
14:57:01.836161	25444.799250	20246.054250
14:57:02.000258	25452.990750	20242.577625
14:57:02.179281	25461.182250	20239.101000
14:57:02.346604	25468.278375	20235.576750
14:57:02.521732	25474.803000	20231.909625
14:57:02.696648	25481.327625	20228.433000
14:57:02.857960	25487.852250	20225.194500
14:57:03.021264	25494.376875	20221.670250
14:57:03.185040	25500.901500	20218.241250
14:57:03.359324	25507.426125	20215.336125
14:57:03.535632	25513.950750	20212.478625
14:57:03.697474	25519.951500	20209.906875
14:57:03.872291	25527.047625	20207.049375
14:57:04.037132	25535.239125	20204.430000
14:57:04.200952	25544.526000	20201.667750
14:57:04.363444	25553.812875	20198.953125
14:57:04.525488	25562.528250	20197.524375
14:57:04.687297	25570.719750	20196.857625
14:57:04.856259	25579.435125	20196.476625
14:57:05.033918	25588.150500	20196.857625
14:57:05.225704	25596.342000	20198.238750
14:57:05.399996	25604.533500	20199.667500
14:57:05.575469	25613.248875	20200.953375
14:57:05.752087	25618.678125	20201.286750
14:57:05.926911	25619.725875	20200.858125
14:57:06.102647	25618.106625	20200.239000
14:57:06.277138	25615.392000	20199.572250
14:57:06.438835	25609.391250	20199.619875
14:57:06.615072	25601.199750	20200.381875
14:57:06.806192	25591.389000	20201.810625
14:57:06.969568	25579.911375	20204.430000
14:57:07.144372	25567.957500	20207.954250
14:57:07.304628	25558.146750	20210.716500
14:57:07.467995	25549.431375	20212.764375
14:57:07.643756	25542.906750	20214.336000
14:57:07.809860	25538.001375	20216.193375
14:57:07.971838	25532.000625	20219.050875
14:57:08.139205	25525.476000	20222.432250
14:57:08.301951	25518.379875	20226.670875
14:57:08.464849	25510.759875	20232.243000
14:57:08.642004	25502.568375	20238.624750
14:57:08.819652	25493.853000	20244.768375
14:57:08.982193	25483.994625	20251.864500
14:57:09.147118	25473.660000	20257.960500
14:57:09.338199	25464.373125	20262.961125
14:57:09.501137	25456.181625	20266.342500
14:57:09.676467	25447.990125	20269.914375
14:57:09.836665	25439.274750	20272.724250
14:57:09.998961	25429.464000	20274.724500
14:57:10.163637	25419.653250	20276.772375
14:57:10.326172	25410.366375	20277.153375
14:57:10.497381	25400.555625	20277.153375
14:57:10.657759	25390.697250	20277.153375
14:57:10.820798	25381.458000	20277.486750
14:57:10.998818	25373.838000	20277.820125
14:57:11.175648	25367.313375	20277.820125
14:57:11.342518	25362.408000	20277.820125
14:57:11.518176	25358.598000	20277.820125
14:57:11.683633	25355.359500	20277.820125
14:57:11.844286	25353.216375	20277.820125
14:57:12.034114	25351.073250	20277.820125
14:57:12.195919	25350.025500	20277.820125
14:57:12.373187	25348.977750	20278.201125
14:57:12.541946	25348.453875	20278.486875
14:57:12.720023	25348.453875	20278.486875
14:57:12.896453	25348.977750	20278.486875
14:57:13.071924	25349.501625	20278.486875
14:57:13.240174	25350.549375	20278.486875
14:57:13.434820	25352.168625	20278.486875
14:57:13.595126	25353.787875	20278.772625
14:57:13.770564	25355.407125	20279.534625
14:57:13.934246	25357.550250	20279.820375
14:57:14.096123	25360.312500	20280.201375
14:57:14.257903	25362.408000	20280.106125
14:57:14.419176	25366.741875	20279.820375
14:57:14.582519	25371.075750	20280.153750
14:57:14.744266	25374.885750	20280.772875
14:57:14.905599	25379.219625	20282.249250
14:57:15.084831	25383.029625	20284.392375
14:57:15.247647	25386.839625	20287.011750
14:57:15.423003	25390.078125	20290.583625
14:57:15.583757	25393.316625	20294.869875
14:57:15.745638	25396.031250	20299.632375
14:57:15.929342	25398.745875	20303.728125
14:57:16.097164	25401.460500	20308.633500
14:57:16.261528	25404.175125	20313.443625
14:57:16.469491	25406.889750	20318.396625
14:57:16.633623	25409.032875	20323.206750
14:57:16.809835	25410.652125	20326.731000
14:57:16.990759	25412.271375	20330.874375
14:57:17.150787	25413.890625	20334.398625
14:57:17.328175	25414.938375	20337.160875
14:57:17.489120	25415.986125	20339.970750
14:57:17.648892	25417.033875	20342.018625
14:57:17.825565	25417.557750	20343.399750
14:57:17.989458	25418.081625	20344.780875
14:57:18.149304	25418.605500	20346.162000
14:57:18.313200	25419.129375	20347.495500
14:57:18.487922	25419.653250	20348.305125
14:57:18.667862	25420.701000	20348.495625
14:57:18.829571	25421.748750	20348.781375
14:57:18.990999	25423.368000	20350.257750
14:57:19.153621	25424.987250	20353.686750
14:57:19.316956	25426.606500	20357.877750
14:57:19.478796	25428.225750	20363.402250
14:57:19.653540	25430.368875	20370.546000
14:57:19.830254	25432.559625	20377.308750
14:57:20.004624	25434.655125	20383.785750
14:57:20.180333	25436.798250	20389.357875
14:57:20.346753	25438.417500	20394.787125
14:57:20.520953	25440.036750	20399.835375
14:57:20.680809	25441.656000	20404.550250
14:57:20.858625	25442.703750	20408.741250
14:57:21.022909	25443.751500	20412.170250
14:57:21.201980	25444.846875	20416.408875
14:57:21.365600	25446.418500	20421.219000
14:57:21.542362	25448.037750	20425.457625
14:57:21.709165	25449.657000	20430.267750
14:57:21.884042	25451.800125	20435.887500
14:57:22.075811	25454.514750	20440.173750
14:57:22.237531	25457.229375	20442.269250
14:57:22.400376	25458.848625	20444.888625
14:57:22.562026	25460.467875	20448.412875
14:57:22.725573	25462.087125	20451.889500
14:57:22.887920	25463.706375	20455.413750
14:57:23.078802	25465.325625	20458.938000
14:57:23.244526	25467.468750	20462.271750
14:57:23.410590	25470.707250	20467.081875
14:57:23.574077	25473.945750	20472.701625
14:57:23.749844	25477.755750	20479.035750
14:57:23.927075	25482.089625	20486.751000
14:57:24.091376	25486.995000	20494.990125
14:57:24.249834	25491.900375	20505.086625
14:57:24.412025	25497.329625	20515.992750
14:57:24.589867	25502.758875	20527.946625
14:57:24.749737	25508.759625	20540.091000
14:57:24.911426	25514.188875	20551.235250
14:57:25.074229	25519.618125	20563.427250
14:57:25.236617	25525.047375	20574.857250
14:57:25.400372	25531.572000	20586.954000
14:57:25.578092	25538.668125	20599.098375
14:57:25.739954	25546.288125	20611.242750
14:57:25.919269	25555.051125	20621.863125
14:57:26.081512	25564.290375	20632.435875
14:57:26.240748	25573.624875	20642.341875
14:57:26.415636	25582.292625	20650.009500
14:57:26.576923	25591.008000	20656.772250
14:57:26.756276	25599.199500	20663.106375
14:57:26.950086	25607.391000	20668.630875
14:57:27.127872	25615.582500	20673.441000
14:57:27.292685	25623.774000	20678.346375
14:57:27.470317	25631.965500	20683.204125
14:57:27.635500	25639.585500	20687.347500
14:57:27.799092	25645.586250	20690.919375
14:57:27.974369	25652.110875	20694.491250
14:57:28.148745	25657.540125	20697.253500
14:57:28.346070	25663.540875	20699.825250
14:57:28.508664	25669.541625	20702.635125
14:57:28.677095	25676.637750	20706.064125
14:57:28.841660	25684.829250	20710.969500
14:57:29.018114	25693.544625	20717.351250
14:57:29.195862	25702.260000	20724.304500
14:57:29.362007	25711.546875	20732.496000
14:57:29.535438	25720.262250	20741.830500
14:57:29.697241	25728.453750	20751.355500
14:57:29.861406	25736.645250	20762.118750
14:57:30.027408	25744.265250	20772.310500
14:57:30.192195	25751.885250	20782.978500
14:57:30.350884	25758.981375	20793.598875
14:57:30.533878	25765.506000	20802.981000
14:57:30.694645	25772.602125	20812.172625
14:57:30.873037	25780.222125	20822.602500
14:57:31.037842	25788.937500	20833.889625
14:57:31.207202	25798.224375	20844.319500
14:57:31.371911	25808.606625	20854.797000
14:57:31.541724	25818.988875	20864.607750
14:57:31.719525	25828.275750	20872.132500
14:57:31.900676	25837.562625	20879.085750
14:57:32.078630	25846.849500	20885.419875
14:57:32.240576	25856.136375	20890.849125
14:57:32.420610	25864.851750	20895.754500
14:57:32.584029	25873.567125	20901.326625
14:57:32.747417	25881.187125	20906.184375
14:57:32.909222	25887.711750	20909.708625
14:57:33.076492	25893.712500	20913.137625
14:57:33.238846	25898.617875	20915.947500
14:57:33.416553	25902.951750	20918.805000
14:57:33.590895	25907.285625	20921.567250
14:57:33.768624	25912.191000	20924.329500
14:57:33.936924	25917.620250	20927.663250
14:57:34.099187	25924.144875	20931.901875
14:57:34.264587	25931.241000	20936.712000
14:57:34.424382	25938.861000	20941.665000
14:57:34.587353	25946.481000	20947.141875
14:57:34.747422	25954.672500	20954.238000
14:57:34.911020	25962.292500	20961.762750
14:57:35.076701	25970.484000	20970.859125
14:57:35.269421	25977.627750	20979.955500
14:57:35.448142	25984.104750	20989.718625
14:57:35.612455	25990.105500	20999.529375
14:57:35.773305	25996.630125	21010.340250
14:57:35.934688	26002.059375	21020.293875
14:57:36.112996	26006.393250	21029.437875
14:57:36.289424	26010.727125	21039.248625
14:57:36.448160	26015.061000	21049.202250
14:57:36.609950	26019.966375	21058.679625
14:57:36.768253	26024.871750	21068.728500
14:57:36.929385	26029.777125	21078.253500
14:57:37.095390	26034.682500	21086.540250
14:57:37.262220	26040.111750	21094.969875
14:57:37.443098	26045.017125	21102.637500
14:57:37.617817	26050.446375	21109.686000
14:57:37.795690	26055.875625	21115.924875
14:57:37.971174	26060.781000	21122.211375
14:57:38.136182	26065.686375	21126.973875
14:57:38.331827	26070.591750	21131.879250
14:57:38.493708	26076.021000	21136.022625
14:57:38.670077	26081.450250	21140.975625
14:57:38.844252	26086.355625	21145.166625
14:57:39.022053	26091.261000	21148.595625
14:57:39.183399	26096.690250	21152.834250
14:57:39.345266	26101.595625	21156.930000
14:57:39.511483	26105.929500	21160.454250
14:57:39.678356	26110.834875	21163.883250
14:57:39.844622	26115.168750	21166.693125
14:57:40.019437	26119.502625	21170.360250
14:57:40.186779	26124.408000	21173.646375
14:57:40.360399	26129.313375	21177.265875
14:57:40.536357	26134.742625	21180.742500
14:57:40.698258	26139.076500	21184.123875
14:57:40.863002	26143.981875	21187.505250
14:57:41.024818	26149.458750	21192.505875
14:57:41.190894	26154.840375	21197.935125
14:57:41.381838	26160.841125	21204.364500
14:57:41.543730	26166.270375	21210.508125
14:57:41.709084	26170.080375	21215.413500
14:57:41.870905	26172.795000	21216.889875
14:57:42.034714	26171.128125	21213.318000
14:57:42.192968	26167.365750	21207.745875
14:57:42.361851	26163.031875	21201.459375
14:57:42.538645	26156.507250	21194.506125
14:57:42.702780	26149.411125	21187.648125
14:57:42.879200	26141.172000	21179.885250
14:57:43.057536	26132.456625	21172.265250
14:57:43.237450	26123.217375	21163.216500
14:57:43.408182	26113.406625	21153.358125
14:57:43.582415	26103.595875	21142.833000
14:57:43.748242	26094.309000	21131.736375
14:57:43.910260	26085.022125	21119.687250
14:57:44.070226	26076.306750	21107.304750
14:57:44.233627	26068.686750	21094.779375
14:57:44.408543	26063.257500	21082.301625
14:57:44.575275	26058.352125	21069.061875
14:57:44.751274	26055.113625	21055.774500
14:57:44.913380	26053.494375	21044.249250
14:57:45.088797	26052.446625	21030.676125
14:57:45.253982	26051.922750	21017.103000
14:57:45.429272	26051.922750	21003.053625
14:57:45.596608	26051.922750	20988.528000
14:57:45.761311	26051.398875	20974.954875
14:57:45.923718	26050.875000	20964.144000
14:57:46.103033	26050.351125	20954.285625
14:57:46.295784	26049.779625	20947.475250
14:57:46.458598	26049.303375	20943.141375
14:57:46.632933	26049.303375	20941.045875
14:57:46.800019	26049.303375	20939.855250
14:57:46.981146	26049.303375	20939.426625
14:57:47.160923	26049.303375	20939.712375
14:57:47.341556	26049.303375	20940.379125
14:57:47.503512	26049.303375	20941.141125
14:57:47.664331	26049.303375	20942.427000
14:57:47.828264	26049.303375	20945.332125
14:57:48.005187	26049.303375	20948.761125
14:57:48.183765	26048.779500	20952.190125
14:57:48.350939	26048.255625	20955.619125
14:57:48.529120	26047.731750	20959.810125
14:57:48.690341	26046.684000	20964.810750
14:57:48.851915	26045.636250	20970.240000
14:57:49.014357	26044.017000	20975.145375
14:57:49.176671	26042.397750	20979.955500
14:57:49.344477	26041.350000	20983.146375
14:57:49.518835	26041.350000	20983.146375
14:57:49.699501	26041.350000	20982.860625
14:57:49.863373	26041.350000	20982.193875
14:57:50.025780	26041.350000	20981.431875
14:57:50.190437	26041.350000	20980.860375
14:57:50.365436	26041.350000	20980.860375
14:57:50.532659	26041.350000	20981.431875
14:57:50.695011	26041.350000	20982.860625
14:57:50.869284	26041.350000	20984.337000
14:57:51.034115	26040.826125	20986.289625
14:57:51.199506	26039.778375	20989.099500
14:57:51.363376	26038.730625	20991.814125
14:57:51.524760	26037.682875	20996.100375
14:57:51.699038	26036.635125	20998.815000
14:57:51.860037	26036.635125	20998.243500
14:57:52.037694	26036.635125	20996.862375
14:57:52.205523	26036.635125	20996.481375
14:57:52.381886	26036.635125	20996.910000
14:57:52.557205	26036.111250	20997.624375
14:57:52.733728	26035.587375	20998.195875
14:57:52.914778	26035.587375	20999.196000
14:57:53.082574	26035.587375	20999.481750
14:57:53.259944	26035.063500	21000.148500
14:57:53.435173	26034.539625	21000.958125
14:57:53.598976	26034.015750	21002.244000
14:57:53.761126	26033.491875	21002.863125
14:57:53.920128	26032.968000	21004.387125
14:57:54.083321	26032.444125	21006.482625
14:57:54.259368	26031.920250	21009.911625
14:57:54.425050	26030.872500	21014.055000
14:57:54.599905	26029.253250	21018.960375
14:57:54.760727	26027.110125	21023.151375
14:57:54.924497	26024.967000	21027.294750
14:57:55.102779	26022.252375	21031.581000
14:57:55.267592	26019.537750	21035.629125
14:57:55.442830	26016.823125	21039.201000
14:57:55.606143	26014.108500	21043.344375
14:57:55.766993	26011.965375	21046.868625
14:57:55.933917	26009.250750	21050.297625
14:57:56.102748	26006.012250	21053.059875
14:57:56.269970	26002.773750	21055.869750
14:57:56.433875	26000.011500	21057.965250
14:57:56.608552	25996.249125	21060.822750
14:57:56.772338	25992.439125	21062.727750
14:57:56.934250	25989.200625	21064.918500
14:57:57.098754	25985.390625	21066.918750
14:57:57.263810	25982.152125	21069.061875
14:57:57.426530	25979.437500	21070.395375
14:57:57.587794	25976.722875	21071.871750
14:57:57.751702	25974.008250	21072.157500
14:57:57.914977	25971.865125	21072.157500
14:57:58.076667	25969.150500	21072.157500
14:57:58.237174	25967.007375	21072.157500
14:57:58.427982	25964.292750	21071.728875
14:57:58.588757	25962.149625	21071.109750
14:57:58.766865	25960.006500	21070.490625
14:57:58.929111	25957.291875	21069.871500
14:57:59.104580	25954.053375	21069.109500
14:57:59.280421	25950.814875	21068.347500
14:57:59.443146	25949.195625	21067.823625
14:57:59.603902	25944.814125	21066.490125
14:57:59.765782	25939.432500	21065.013750
14:57:59.957584	25933.431750	21062.823000
14:58:00.120009	25926.335625	21060.775125
14:58:00.280933	25918.715625	21058.727250
14:58:00.443851	25910.524125	21057.393750
14:58:00.621622	25903.999500	21055.298250
14:58:00.785491	25896.903375	21053.869500
14:58:00.950968	25890.902625	21052.536000
14:58:01.127518	25884.901875	21051.059625
14:58:01.302192	25878.901125	21049.583250
14:58:01.477641	25871.805000	21048.345000
14:58:01.652476	25863.613500	21047.583000
14:58:01.832246	25855.993500	21047.392500
14:58:02.005009	25848.373500	21047.821125
14:58:02.168829	25841.277375	21048.345000
14:58:02.329031	25835.276625	21049.154625
14:58:02.490870	25829.275875	21049.678500
14:58:02.653237	25823.846625	21050.392875
14:58:02.814625	25818.417375	21051.107250
14:58:02.979060	25812.988125	21051.774000
14:58:03.145947	25806.987375	21052.345500
14:58:03.323718	25800.986625	21053.107500
14:58:03.484487	25795.557375	21053.774250
14:58:03.659242	25789.032750	21054.488625
14:58:03.834097	25782.508125	21055.155375
14:58:04.013377	25774.888125	21055.726875
14:58:04.189461	25766.172750	21056.441250
14:58:04.371924	25756.362000	21056.727000
14:58:04.550168	25746.551250	21056.346000
14:58:04.727525	25735.073625	21055.774500
14:58:04.896341	25722.643500	21055.107750
14:58:05.069994	25710.213375	21052.917000
14:58:05.231560	25697.973750	21050.154750
14:58:05.430191	25685.019750	21046.773375
14:58:05.596474	25672.161000	21043.249125
14:58:05.776744	25658.064000	21039.820125
14:58:05.959857	25644.967125	21036.295875
14:58:06.120098	25632.251250	21032.771625
14:58:06.282942	25618.678125	21029.342625
14:58:06.457884	25605.676500	21027.199500
14:58:06.631687	25593.198750	21025.675500
14:58:06.810429	25580.625750	21024.532500
14:58:06.992406	25568.052750	21023.818125
14:58:07.159303	25556.622750	21023.484750
14:58:07.332367	25547.335875	21023.484750
14:58:07.498245	25538.049000	21023.484750
14:58:07.676600	25529.857500	21023.865750
14:58:07.838365	25523.332875	21024.484875
14:58:08.000649	25516.236750	21025.104000
14:58:08.164999	25510.236000	21025.818375
14:58:08.329817	25504.806750	21026.437500
14:58:08.492655	25499.377500	21026.818500
14:58:08.688378	25494.472125	21026.818500
14:58:08.863227	25489.566750	21026.818500
14:58:09.026532	25484.137500	21026.818500
14:58:09.188263	25478.708250	21026.818500
14:58:09.367624	25473.802875	21026.818500
14:58:09.531270	25468.373625	21026.818500
14:58:09.694689	25462.372875	21026.818500
14:58:09.857562	25455.848250	21026.485125
14:58:10.032776	25448.228250	21025.770750
14:58:10.194539	25439.512875	21025.199250
14:58:10.356314	25430.797500	21023.770500
14:58:10.523148	25422.082125	21021.675000
14:58:10.689952	25412.795250	21018.960375
14:58:10.851584	25402.413000	21014.674125
14:58:11.015591	25393.221375	21009.864000
14:58:11.179392	25383.410625	21004.339500
14:58:11.342110	25373.552250	20997.957750
14:58:11.509016	25364.884500	20991.766500
14:58:11.669362	25355.597625	20984.670375
14:58:11.831753	25346.882250	20977.860000
14:58:12.005920	25338.690750	20970.716250
14:58:12.164806	25329.975375	20963.096250
14:58:12.331725	25321.260000	20956.238250
14:58:12.507904	25311.973125	20948.475375
14:58:12.669193	25302.686250	20941.522125
14:58:12.831517	25293.399375	20936.140500
14:58:13.008202	25284.684000	20930.425500
14:58:13.170699	25275.968625	20925.615375
14:58:13.332868	25266.681750	20920.805250
14:58:13.499376	25257.966375	20915.899875
14:58:13.659008	25249.251000	20911.804125
14:58:13.818830	25241.059500	20907.470250
14:58:13.978681	25232.868000	20903.279250
14:58:14.143051	25226.343375	20900.564625
14:58:14.321805	25220.342625	20897.754750
14:58:14.495628	25214.341875	20894.230500
14:58:14.659408	25208.912625	20890.896750
14:58:14.822647	25203.483375	20886.658125
14:58:14.990023	25197.482625	20881.800375
14:58:15.171851	25191.481875	20876.990250
14:58:15.335647	25185.433500	20871.322875
14:58:15.516381	25178.908875	20864.274375
14:58:15.683165	25172.955750	20856.797250
14:58:15.858017	25167.526500	20849.653500
14:58:16.037711	25162.097250	20842.081125
14:58:16.212497	25156.096500	20833.699125
14:58:16.375270	25150.095750	20824.078875
14:58:16.550082	25144.666500	20812.458375
14:58:16.727999	25139.761125	20802.314250
14:58:16.894777	25135.427250	20791.884375
14:58:17.058621	25131.093375	20780.406750
14:58:17.225399	25126.759500	20769.691125
14:58:17.401312	25122.425625	20758.023000
14:58:17.579440	25117.520250	20746.593000
14:58:17.742278	25112.614875	20735.163000
14:58:17.908594	25107.185625	20723.494875
14:58:18.074381	25101.184875	20711.541000
14:58:18.238171	25095.184125	20700.587250
14:58:18.400778	25089.183375	20689.252500
14:58:18.563837	25082.658750	20679.013125
14:58:18.724194	25076.658000	20669.964375
14:58:18.890832	25070.657250	20661.630000
14:58:19.068271	25065.751875	20654.486250
14:58:19.246008	25061.418000	20649.676125
14:58:19.412321	25057.608000	20644.818375
14:58:19.574676	25053.798000	20640.055875
14:58:19.751240	25049.988000	20635.769625
14:58:19.914306	25047.273375	20630.816625
14:58:20.075766	25043.987250	20626.054125
14:58:20.240286	25040.796375	20621.244000
14:58:20.418743	25036.986375	20614.243125
14:58:20.580321	25033.176375	20605.861125
14:58:20.742294	25029.366375	20595.336000
14:58:20.917121	25025.556375	20584.048875
14:58:21.107362	25021.746375	20572.333125
14:58:21.271527	25018.984125	20560.903125
14:58:21.446629	25016.317125	20550.663750
14:58:21.606413	25013.602500	20539.995750
14:58:21.770197	25011.983250	20529.137250
14:58:21.932020	25010.935500	20517.659625
14:58:22.099369	25009.316250	20506.324875
14:58:22.263657	25008.268500	20494.847250
14:58:22.425472	25007.220750	20484.798375
14:58:22.590619	25006.173000	20473.368375
14:58:22.757124	25005.125250	20462.509875
14:58:22.923694	25003.506000	20451.889500
14:58:23.101661	25001.886750	20440.888125
14:58:23.269425	25000.267500	20429.362875
14:58:23.448169	24998.648250	20420.457000
14:58:23.627454	24996.505125	20412.170250
14:58:23.790518	24994.885875	20403.883500
14:58:23.965663	24993.266625	20396.692125
14:58:24.156370	24991.647375	20390.405625
14:58:24.318213	24990.028125	20385.024000
14:58:24.495453	24988.408875	20378.737500
14:58:24.673238	24986.789625	20373.070125
14:58:24.851617	24985.170375	20367.498000
14:58:25.015419	24983.503500	20361.878250
14:58:25.205891	24981.931875	20355.591750
14:58:25.367510	24980.312625	20350.734000
14:58:25.529379	24979.264875	20346.685875
14:58:25.705190	24978.217125	20341.732875
14:58:25.869019	24977.169375	20336.922750
14:58:26.031146	24976.121625	20331.398250
14:58:26.198112	24975.073875	20325.064125
14:58:26.372326	24974.026125	20317.301250
14:58:26.538236	24972.978375	20309.062125
14:58:26.704988	24971.930625	20299.299000
14:58:26.873275	24971.406750	20288.773875
14:58:27.047547	24971.406750	20278.915500
14:58:27.210204	24971.930625	20269.247625
14:58:27.371581	24972.978375	20260.198875
14:58:27.532328	24975.693000	20251.816875
14:58:27.708791	24978.407625	20243.292000
14:58:27.872573	24981.122250	20235.052875
14:58:28.047898	24983.836875	20227.909125
14:58:28.212145	24986.551500	20221.098750
14:58:28.373959	24989.266125	20214.193125
14:58:28.550018	24991.980750	20206.287375
14:58:28.728093	24995.266875	20198.762625
14:58:28.911290	24998.457750	20191.142625
14:58:29.073673	25001.172375	20182.760625
14:58:29.234537	25003.887000	20173.759500
14:58:29.412372	25006.601625	20164.472625
14:58:29.576169	25008.792375	20156.090625
14:58:29.753978	25010.364000	20147.803875
14:58:29.914227	25011.983250	20139.517125
14:58:30.079520	25013.031000	20130.420750
14:58:30.239650	25014.650250	20122.610250
14:58:30.402158	25016.269500	20114.275875
14:58:30.592968	25017.317250	20107.275000
14:58:30.757687	25018.365000	20100.369375
14:58:30.949614	25019.412750	20093.940000
14:58:31.127626	25020.460500	20087.844000
14:58:31.320244	25020.984375	20082.129000
14:58:31.495033	25021.508250	20077.318875
14:58:31.657297	25022.603625	20073.080250
14:58:31.821560	25023.651375	20068.889250
14:58:31.988059	25024.127625	20064.126750
14:58:32.164705	25025.223000	20059.221375
14:58:32.324505	25026.223125	20053.696875
14:58:32.491905	25027.270875	20047.458000
14:58:32.656036	25028.890125	20041.123875
14:58:32.818419	25031.604750	20033.503875
14:58:32.978657	25034.843250	20025.026625
14:58:33.154095	25039.177125	20016.597000
14:58:33.315363	25044.082500	20009.786625
14:58:33.493708	25048.987875	20002.738125
14:58:33.671316	25053.940875	19996.546875
14:58:33.832648	25058.227125	19992.355875
14:58:34.000375	25062.037125	19988.879250
14:58:34.166868	25064.751750	19987.450500
14:58:34.325139	25066.894875	19986.736125
14:58:34.489479	25069.609500	19985.402625
14:58:34.650297	25073.419500	19983.354750
14:58:34.809609	25077.753375	19980.449625
14:58:34.984908	25082.087250	19977.639750
14:58:35.162110	25086.421125	19974.972750
14:58:35.324451	25090.231125	19972.210500
14:58:35.488294	25094.565000	19968.781500
14:58:35.657166	25098.898875	19965.304875
14:58:35.821850	25103.804250	19960.447125
