# Supplementary material for: An epifluorescence microscope design for naturalistic behavior and cellular activity in freely moving Caenorhabditis elegans
Source: Nat Commun. 2026 May 19;17:4411. doi: 10.1038/s41467-026-72709-w (PMC13187321; doi:10.1038/s41467-026-72709-w)
Supplement: Supplementary file 8 — Source data [file 41467_2026_72709_MOESM8_ESM.zip › fig4 AWC/MMH214/LAWN1_annotated.csv]

timestamp	X_motor	Y_motor	X_centroid	Y_centroid	Curvatures	Angles	Reversals
14:58:08.976297	24125.539125	25047.273375	37899.571125	25551.201375	0.0	0.0	0
14:58:09.076926	24125.301	25052.655	38067.309	25556.583	0.015665476897751312	163.78151096335628	0
14:58:09.177770	24139.445625	25056.94125	37913.477625	25224.91725	0.11119702723780897	104.4038234199863	0
14:58:09.278384	24166.449	25059.751125	37100.601	25227.727125	0.11441392599466989	104.32483987934725	0
14:58:09.380312	24195.643125	25061.32275	20836.123125	24221.44275	0.009071892339784346	169.08221633676058	0
14:58:09.479180	24223.218	25058.1795	20023.818	24218.2995	0.0017698287599233558	177.14084881483964	0
14:58:09.577883	24238.505625	25048.797375	35996.825625	24376.893375	0.005863713467284603	170.41548013577523	0
14:58:09.680612	24242.55375	25043.03475	19203.27375	24371.13075	0.01895267040891438	154.96531718069997	0
14:58:09.779972	24254.317125	25037.034	18879.085125	24365.13	0.03230733716854173	156.62498731744586	0
14:58:09.874486	24255.984	25030.699875	18712.776	22679.035875	0.04746532525425796	152.11435245176392	0
14:58:09.985905	24243.077625	25022.27025	18867.845625	22502.63025	0.08179993837327339	131.77066673496077	0
14:58:10.085100	24216.741	25004.268	37150.893	23660.46	0.10227230043661838	108.40645763705386	0
14:58:10.175181	24190.690125	24989.9805	20159.266125	23646.1725	0.0008884277600325994	178.7956838184713	0
14:58:10.276143	24174.45	24979.40775	37276.578	26155.23975	0.003178146485868881	174.38805626004938	0
14:58:10.375157	24153.114	24974.597625	38095.122	25478.525625	0.003072993561411985	175.6772034566443	0
14:58:10.480997	24144.208125	24980.598375	38254.192125	25652.502375	0.01713793423078353	159.63953766333364	0
14:58:10.577290	24149.827875	24983.694	38259.811875	25655.598	0.048074435373888356	133.32330957263468	0
14:58:10.682515	24170.4495	24991.695	21146.8815	23647.887	0.18395357528215467	62.820022590947616	0
14:58:10.776183	24197.738625	24989.88525	20334.290625	23310.12525	0.009335363592069578	172.35773380536364	0
14:58:10.879604	24213.40725	24975.693	19678.05525	23295.933	0.017496387681451096	155.00004257325935	0
14:58:10.978542	24214.35975	24964.16775	19343.05575	23116.43175	0.027085150018184508	141.62466514599558	0
14:58:11.077118	24200.786625	24950.213625	19833.410625	23270.453625	0.04463268252630768	136.89395088718723	0
14:58:11.176488	24174.307125	24936.6405	19974.907125	23256.8805	0.05303023341913802	131.06851883906992	0
14:58:11.278909	24149.58975	24923.97225	20790.06975	23412.18825	0.013162474783307659	161.3462496185101	0
14:58:11.377995	24125.539125	24911.446875	38571.475125	27095.134875	1.8127584845371544e-06	179.9970123560255	0
14:58:11.479894	24108.06075	24905.636625	38721.97275	27593.252625	0.00023777711294831923	179.6260892339221	0
14:58:11.575917	24105.20325	24914.399625	38551.13925	27434.039625	0.006984570256592862	170.87795700423735	0
14:58:11.678855	24117.01425	24933.9735	21429.39825	23422.1895	0.0973261531770895	89.67237165518289	0
14:58:11.778020	24139.87425	24943.8795	21452.25825	22928.1675	0.05092074220815571	130.83248120644217	0
14:58:11.880998	24152.494875	24939.117	21464.878875	22755.429	0.02549758977326848	144.5357396660884	0
14:58:11.978155	24150.589875	24921.972	21294.997875	22906.26	0.03882413798745727	135.89688243037975	0
14:58:12.077792	24134.111625	24907.113	21446.495625	23059.377	0.0794552436815072	104.33423301497021	0
14:58:12.176407	24115.29975	24892.4445	21931.61175	23044.7085	0.035989919860420445	138.38225021684835	0
14:58:12.281009	24097.249875	24878.680875	38207.233875	30421.888875	0.003105269213646963	175.9031528558206	0
14:58:12.377855	24085.915125	24870.918	38195.899125	29910.198	0.0004637552473682277	179.38150408804393	0
14:58:12.480386	24089.106	24877.776	22409.346	23533.968	0.002797463188014954	177.07951205662974	0
14:58:12.580250	24103.7745	24893.11125	38045.7825	30604.29525	0.12440240788405099	30.64226028436753	0
14:58:12.681525	24111.585	24902.302875	37885.617	30277.534875	0.022597147113260822	161.22454226425518	0
14:58:12.779480	24129.158625	24923.40075	38575.094625	27946.96875	0.003534868851506249	176.62894809449648	0
14:58:12.878454	24157.447875	24948.880125	37763.503875	27300.544125	0.0004973357562370973	179.43692910519852	0
14:58:12.991643	24190.16625	24969.168375	35612.53425	27992.736375	0.0043632200272286994	171.80136912291647	0
14:58:13.077272	24215.69325	24980.93175	20520.22125	24644.97975	0.004646530391950241	169.79400530061613	0
14:58:13.181933	24243.03	24998.172	37009.206	25166.148	0.003698184907398127	172.93871050077547	0
14:58:13.279756	24260.937	25002.601125	18885.705	22482.961125	0.004327591490021023	172.5031644276672	0
14:58:13.379809	24285.22575	24999.553125	18238.08975	22143.961125	0.012548257421391248	161.65466192375644	0
14:58:13.483533	24299.560875	24982.83675	17412.544875	22127.24475	0.017011923837347537	158.95459600923994	0
14:58:13.581161	24299.275125	24963.643875	16740.355125	20764.243875	0.030983543158900215	137.7674036432912	0
14:58:13.691598	24282.034875	24941.545875	16891.090875	20910.121875	0.0343465289981747	138.53228922632954	0
14:58:13.778262	24256.984125	24920.067	17537.944125	20888.643	0.02689965674462751	142.89260364941302	0
14:58:13.880907	24227.837625	24894.25425	18516.653625	20022.95025	0.006526508713046503	168.57063615885102	0
14:58:13.978520	24198.976875	24870.44175	19663.624875	19999.13775	0.0004457235488678798	179.08149123920472	0
14:58:14.080868	24170.020875	24842.43825	20642.524875	20307.08625	0.0009158612664622784	177.99667133553461	0
14:58:14.179506	24144.970125	24816.101625	21625.330125	20448.725625	0.00202855467619602	175.48347813288885	0
14:58:14.280590	24123.777	24790.098375	22444.017	20926.650375	0.0010892821381789848	177.60854301673083	0
14:58:14.382225	24107.9655	24765.1905	38049.9735	32324.1105	0.002189898845085975	175.61408750319038	0
14:58:14.479216	24099.154875	24748.52175	38377.114875	32811.36975	0.0037478189622369602	173.22668442810453	0
14:58:14.580443	24104.9175	24745.85475	38550.8535	32808.70275	0.003281799499643354	175.4523016385357	0
14:58:14.681590	24125.1105	24758.094375	38403.0705	32652.966375	0.10203136243322246	86.97551686004115	0
14:58:14.779813	24154.018875	24783.811875	38096.026875	32006.779875	0.059974804418488945	123.94343491874324	0
14:58:14.881124	24183.546375	24812.767875	22335.810375	19941.463875	0.005837059092195712	169.56443152016195	0
14:58:14.981849	24211.026	24839.19975	21859.362	18960.03975	0.0012135305704847738	177.21684179597713	0
14:58:15.081875	24225.78975	24850.867875	21538.17375	18299.803875	0.00024307824329967962	179.446493735941	0
14:58:15.188338	24225.504	24847.343625	21705.864	17960.327625	0.003410316179685194	174.43349599100077	0
14:58:15.284816	24211.835625	24830.960625	22196.123625	17943.944625	0.08811861649274742	47.04442263632897	0
14:58:15.377401	24194.92875	24803.6715	22851.12075	18420.5835	0.047425216603975306	144.79714253566945	0
14:58:15.480670	24180.307875	24774.42975	23172.451875	19063.24575	0.005258871281264261	171.94180880088558	0
14:58:15.576435	24171.402	24745.569	37273.53	31968.537	0.0028085030891411107	174.78492148497185	0
14:58:15.687179	24165.925125	24719.8515	37771.981125	32278.7715	0.005219701374606458	170.58417331348596	0
14:58:15.787455	24175.354875	24710.183625	24007.378875	21182.687625	0.0031665589859036503	174.87305219561293	0
14:58:15.879145	24196.3575	24709.421625	23692.4295	21349.901625	0.046736104301302955	123.69209750958159	0
14:58:15.980606	24208.45425	24695.896125	23368.57425	21504.352125	0.04290209075112546	136.36347285781852	0
14:58:16.072483	24205.97775	24673.84575	23368.57425	21504.352125	0.03998282743910112	133.88622039702474	0
14:58:16.173498	24200.9295	24660.12975	23368.57425	21504.352125	0.040466405728011884	131.78353285720448	0
14:58:16.272916	24200.9295	24658.653375	23368.57425	21504.352125	0.013051122507333526	166.20167523639287	0
14:58:16.372672	24200.9295	24658.653375	23368.57425	21504.352125	0.043150722571203066	159.79358143704502	0
14:58:16.473098	24200.9295	24658.653375	23368.57425	21504.352125	0.0		0
14:58:16.575978	24200.9295	24658.653375	23368.57425	21504.352125	0.0		0
14:58:16.676742	24200.9295	24658.653375	23368.57425	21504.352125	0.0		0
14:58:16.775777	24200.9295	24658.653375	23368.57425	21504.352125	0.0		0
14:58:16.874028	24200.9295	24658.653375	23368.57425	21504.352125	0.0		0
14:58:16.974009	24200.9295	24658.653375	23368.57425	21504.352125	0.0		0
14:58:17.073676	24200.9295	24658.653375	23368.57425	21504.352125	0.0		0
14:58:17.174505	24200.9295	24658.653375	23368.57425	21504.352125	0.0		0
14:58:17.272603	24200.9295	24658.653375	23368.57425	21504.352125	0.0		0
14:58:17.375944	24200.9295	24658.653375	23368.57425	21504.352125	0.0		0
14:58:17.473397	24200.9295	24658.653375	23368.57425	21504.352125	0.0		0
14:58:17.574275	24200.9295	24658.653375	23368.57425	21504.352125	0.0		0
14:58:17.675846	24200.9295	24658.653375	23368.57425	21504.352125	0.0		0
14:58:17.786199	24200.9295	24658.653375	23368.57425	21504.352125	0.0		0
14:58:17.874021	24200.9295	24658.653375	23368.57425	21504.352125	0.0		0
14:58:17.975896	24200.9295	24658.653375	23368.57425	21504.352125	0.0		0
14:58:18.074806	24200.9295	24658.653375	23368.57425	21504.352125	0.0		0
14:58:18.172633	24200.9295	24658.653375	23368.57425	21504.352125	0.0		0
14:58:18.273580	24200.9295	24658.653375	23368.57425	21504.352125	0.0		0
14:58:18.374685	24200.9295	24658.653375	23368.57425	21504.352125	0.0		0
14:58:18.476326	24200.9295	24658.653375	23368.57425	21504.352125	0.0		0
14:58:18.575412	24200.9295	24658.653375	23368.57425	21504.352125	0.0		0
14:58:18.674304	24200.9295	24658.653375	23368.57425	21504.352125	0.0		0
14:58:18.774674	24200.9295	24658.653375	23368.57425	21504.352125	0.0		0
14:58:18.873961	24200.9295	24658.653375	23368.57425	21504.352125	0.0		0
14:58:18.977391	24200.9295	24658.653375	23368.57425	21504.352125	0.0		0
14:58:19.074778	24200.9295	24658.653375	23368.57425	21504.352125	0.0		0
14:58:19.173441	24200.9295	24658.653375	23368.57425	21504.352125	0.0		0
14:58:19.274495	24200.9295	24658.653375	23368.57425	21504.352125	0.0		0
14:58:19.374375	24200.9295	24658.653375	23368.57425	21504.352125	0.0		0
14:58:19.476266	24200.9295	24658.653375	23368.57425	21504.352125	0.0		0
14:58:19.575791	24200.9295	24658.653375	23368.57425	21504.352125	0.0		0
14:58:19.674904	24200.9295	24658.653375	23368.57425	21504.352125	0.0		0
14:58:19.774900	24200.9295	24658.653375	23368.57425	21504.352125	0.0		0
14:58:19.875461	24200.9295	24658.653375	23368.57425	21504.352125	0.0		0
14:58:19.974750	24201.21525	24659.701125	23368.57425	21504.352125	0.0		0
14:58:20.074647	24211.2165	24669.226125	23368.57425	21504.352125	0.0		0
14:58:20.183424	24235.6005	24682.41825	23368.57425	21504.352125	0.07011671907637929	148.8579376759412	0
14:58:20.278198	24262.74675	24694.7055	23368.57425	21504.352125	0.01271477785921985	164.8112616311646	0
14:58:20.373284	24287.559375	24706.42125	23368.57425	21504.352125	0.002463922986492042	175.9389285711537	0
14:58:20.471206	24313.41975	24717.994125	23368.57425	21504.352125	0.0005624159732071549	179.07778479367724	0
14:58:20.567353	24339.470625	24729.66225	23368.57425	21504.352125	0.0007298038578762617	178.83395085623724	0
14:58:20.663091	24365.712	24741.806625	23368.57425	21504.352125	1.1242817780422029e-05	179.98168108616343	0
14:58:20.774944	24391.953375	24755.046375	23368.57425	21504.352125	0.00042947513898481933	179.29303437962952	0
14:58:20.884852	24418.432875	24765.9525	23368.57425	21504.352125	0.0011602649310484632	178.06181609907446	0
14:58:20.977843	24444.626625	24774.191625	23368.57425	21504.352125	0.002638461189852486	175.6126741724811	0
14:58:21.075613	24471.391875	24782.3355	23368.57425	21504.352125	0.003063426532909603	175.0754137583449	0
14:58:21.172403	24496.5855	24789.241125	23368.57425	21504.352125	0.00033830825273540975	179.46272454780345	0
14:58:21.268098	24522.445875	24791.336625	23368.57425	21504.352125	0.001029133033643918	178.40495420282136	0
14:58:21.362350	24548.30625	24788.955375	23368.57425	21504.352125	0.007160077872003034	169.3042198739195	0
14:58:21.479514	24573.64275	24785.85975	23368.57425	21504.352125	0.006644036689715475	170.10635107901487	0
14:58:21.575164	24598.59825	24783.288	23368.57425	21504.352125	0.001155640354599141	178.2951200451169	0
14:58:21.674500	24619.55325	24778.5255	23368.57425	21504.352125	0.0007463225505105476	178.91785838866772	0
14:58:21.775807	24628.0305	24778.04925	23368.57425	21504.352125	0.005183280545071714	173.07949097115392	0
14:58:21.874540	24628.078125	24778.04925	23368.57425	21504.352125	0.011144107806433726	170.41121792645862	0
14:58:21.973680	24628.078125	24778.04925	23368.57425	21504.352125	0.013138961454459357	176.78451600825366	0
14:58:22.075674	24628.078125	24778.04925	23368.57425	21504.352125	0.0		0
14:58:22.175873	24628.078125	24778.04925	23368.57425	21504.352125	0.0		0
14:58:22.274303	24628.078125	24778.04925	23368.57425	21504.352125	0.0		0
14:58:22.375832	24628.078125	24778.04925	23368.57425	21504.352125	0.0		0
14:58:22.474027	24628.078125	24778.04925	23368.57425	21504.352125	0.0		0
14:58:22.575886	24628.078125	24778.04925	23368.57425	21504.352125	0.0		0
14:58:22.674749	24628.078125	24778.04925	23368.57425	21504.352125	0.0		0
14:58:22.775147	24628.078125	24778.04925	23368.57425	21504.352125	0.0		0
14:58:22.874483	24628.078125	24778.04925	23368.57425	21504.352125	0.0		0
14:58:22.977906	24628.078125	24778.04925	23368.57425	21504.352125	0.0		0
14:58:23.076256	24628.078125	24778.04925	23368.57425	21504.352125	0.0		0
14:58:23.175297	24628.078125	24778.04925	23368.57425	21504.352125	0.0		0
14:58:23.275121	24628.078125	24778.04925	23368.57425	21504.352125	0.0		0
14:58:23.375961	24628.078125	24778.04925	23368.57425	21504.352125	0.0		0
14:58:23.475850	24628.078125	24778.04925	23368.57425	21504.352125	0.0		0
14:58:23.576609	24628.078125	24778.04925	23368.57425	21504.352125	0.0		0
14:58:23.675451	24628.078125	24778.04925	23368.57425	21504.352125	0.0		0
14:58:23.775640	24628.078125	24778.04925	23368.57425	21504.352125	0.0		0
14:58:23.880517	24628.078125	24778.04925	23368.57425	21504.352125	0.0		0
14:58:23.979985	24628.078125	24778.04925	23368.57425	21504.352125	0.0		0
14:58:24.076587	24628.078125	24778.04925	23368.57425	21504.352125	0.0		0
14:58:24.174791	24628.078125	24778.04925	23368.57425	21504.352125	0.0		0
14:58:24.276067	24628.078125	24778.04925	23368.57425	21504.352125	0.0		0
14:58:24.375953	24628.078125	24778.04925	23368.57425	21504.352125	0.0		0
14:58:24.474875	24628.078125	24778.04925	23368.57425	21504.352125	0.0		0
14:58:24.575764	24628.078125	24778.04925	23368.57425	21504.352125	0.0		0
14:58:24.675695	24628.078125	24778.04925	23368.57425	21504.352125	0.0		0
14:58:24.777110	24628.078125	24778.04925	23368.57425	21504.352125	0.0		0
14:58:24.875952	24628.078125	24778.04925	23368.57425	21504.352125	0.0		0
14:58:24.979300	24628.078125	24778.04925	23368.57425	21504.352125	0.0		0
14:58:25.076264	24628.078125	24778.04925	23368.57425	21504.352125	0.0		0
14:58:25.176638	24628.078125	24778.04925	23368.57425	21504.352125	0.0		0
14:58:25.275866	24628.078125	24778.04925	23368.57425	21504.352125	0.0		0
14:58:25.374783	24628.078125	24778.04925	23368.57425	21504.352125	0.0		0
14:58:25.476316	24628.078125	24778.04925	23368.57425	21504.352125	0.0		0
14:58:25.575622	24628.078125	24778.04925	23368.57425	21504.352125	0.0		0
14:58:25.675519	24628.078125	24778.04925	23368.57425	21504.352125	0.0		0
14:58:25.777026	24628.078125	24778.04925	23368.57425	21504.352125	0.0		0
14:58:25.876283	24628.078125	24778.04925	23368.57425	21504.352125	0.0		0
14:58:25.975259	24628.078125	24778.04925	23368.57425	21504.352125	0.0		0
14:58:26.076115	24628.078125	24778.04925	23368.57425	21504.352125	0.0		0
14:58:26.175529	24628.078125	24778.04925	23368.57425	21504.352125	0.0		0
14:58:26.276743	24628.078125	24778.04925	23368.57425	21504.352125	0.0		0
14:58:26.377096	24628.078125	24778.04925	23368.57425	21504.352125	0.0		0
14:58:26.476877	24628.078125	24778.04925	23368.57425	21504.352125	0.0		0
14:58:26.576147	24628.078125	24778.04925	23368.57425	21504.352125	0.0		0
14:58:26.676387	24628.078125	24778.04925	23368.57425	21504.352125	0.0		0
14:58:26.776579	24628.078125	24778.04925	23368.57425	21504.352125	0.0		0
14:58:26.877455	24628.078125	24778.04925	23368.57425	21504.352125	0.0		0
14:58:26.976704	24628.078125	24778.04925	23368.57425	21504.352125	0.0		0
14:58:27.077866	24628.078125	24778.04925	23368.57425	21504.352125	0.0		0
14:58:27.177913	24628.078125	24778.04925	23368.57425	21504.352125	0.0		0
14:58:27.275851	24628.078125	24778.04925	23368.57425	21504.352125	0.0		0
14:58:27.376735	24628.078125	24778.04925	23368.57425	21504.352125	0.0		0
14:58:27.478467	24628.078125	24778.04925	23368.57425	21504.352125	0.0		0
14:58:27.578604	24628.078125	24778.04925	23368.57425	21504.352125	0.0		0
14:58:27.676753	24628.078125	24778.04925	23368.57425	21504.352125	0.0		0
14:58:27.776437	24628.078125	24778.04925	23368.57425	21504.352125	0.0		0
14:58:27.876251	24628.078125	24778.04925	23368.57425	21504.352125	0.0		0
14:58:27.978331	24628.078125	24778.04925	23368.57425	21504.352125	0.0		0
14:58:28.076590	24628.078125	24778.04925	23368.57425	21504.352125	0.0		0
14:58:28.176607	24628.078125	24778.04925	23368.57425	21504.352125	0.0		0
14:58:28.275833	24628.078125	24778.04925	23368.57425	21504.352125	0.0		0
14:58:28.376566	24628.078125	24778.04925	23368.57425	21504.352125	0.0		0
14:58:28.476908	24628.078125	24778.04925	23368.57425	21504.352125	0.0		0
14:58:28.576807	24628.078125	24778.04925	23368.57425	21504.352125	0.0		0
14:58:28.677601	24628.078125	24778.04925	23368.57425	21504.352125	0.0		0
14:58:28.777162	24628.078125	24778.04925	23368.57425	21504.352125	0.0		0
14:58:28.876203	24628.078125	24778.04925	23368.57425	21504.352125	0.0		0
14:58:28.977909	24628.078125	24778.04925	23368.57425	21504.352125	0.0		0
14:58:29.076579	24628.078125	24778.04925	23368.57425	21504.352125	0.0		0
14:58:29.180930	24628.078125	24778.04925	23368.57425	21504.352125	0.0		0
14:58:29.280979	24628.078125	24778.04925	23368.57425	21504.352125	0.0		0
14:58:29.377867	24628.078125	24778.04925	23368.57425	21504.352125	0.0		0
14:58:29.477694	24628.078125	24778.04925	23368.57425	21504.352125	0.0		0
14:58:29.576620	24628.078125	24778.04925	23368.57425	21504.352125	0.0		0
14:58:29.677159	24628.078125	24778.04925	23368.57425	21504.352125	0.0		0
14:58:29.778900	24628.078125	24778.04925	23368.57425	21504.352125	0.0		0
14:58:29.880164	24628.078125	24778.04925	23368.57425	21504.352125	0.0		0
14:58:29.977791	24628.078125	24778.04925	23368.57425	21504.352125	0.0		0
14:58:30.077551	24628.078125	24778.04925	23368.57425	21504.352125	0.0		0
14:58:30.177871	24628.078125	24778.04925	23368.57425	21504.352125	0.0		0
14:58:30.280662	24628.078125	24778.04925	23368.57425	21504.352125	0.0		0
14:58:30.381610	24628.078125	24778.04925	23368.57425	21504.352125	0.0		0
14:58:30.479386	24628.078125	24778.04925	23368.57425	21504.352125	0.0		0
14:58:30.576354	24628.078125	24778.04925	23368.57425	21504.352125	0.0		0
14:58:30.676770	24628.078125	24778.04925	23368.57425	21504.352125	0.0		0
14:58:30.778335	24628.078125	24778.04925	23368.57425	21504.352125	0.0		0
14:58:30.880492	24628.078125	24778.04925	23368.57425	21504.352125	0.0		0
14:58:30.977765	24628.078125	24778.04925	23368.57425	21504.352125	0.0		0
14:58:31.075958	24628.078125	24778.04925	23368.57425	21504.352125	0.0		0
14:58:31.175813	24628.078125	24778.04925	23368.57425	21504.352125	0.0		0
14:58:31.278548	24628.078125	24778.04925	23368.57425	21504.352125	0.0		0
14:58:31.379301	24628.078125	24778.04925	23368.57425	21504.352125	0.0		0
14:58:31.479366	24628.078125	24778.04925	23368.57425	21504.352125	0.0		0
14:58:31.577862	24628.078125	24778.04925	23368.57425	21504.352125	0.0		0
14:58:31.682552	24628.078125	24778.04925	23368.57425	21504.352125	0.0		0
14:58:31.781838	24628.078125	24778.04925	23368.57425	21504.352125	0.0		0
14:58:31.878674	24628.078125	24778.04925	23368.57425	21504.352125	0.0		0
14:58:31.979242	24628.078125	24778.04925	23368.57425	21504.352125	0.0		0
14:58:32.077386	24628.078125	24778.04925	23368.57425	21504.352125	0.0		0
14:58:32.178568	24628.078125	24778.04925	23368.57425	21504.352125	0.0		0
14:58:32.280866	24628.078125	24778.04925	23368.57425	21504.352125	0.0		0
14:58:32.379182	24628.078125	24778.04925	23368.57425	21504.352125	0.0		0
14:58:32.476894	24628.078125	24778.04925	23368.57425	21504.352125	0.0		0
14:58:32.577717	24628.078125	24778.04925	23368.57425	21504.352125	0.0		0
14:58:32.678918	24628.078125	24778.04925	23368.57425	21504.352125	0.0		0
14:58:32.779760	24628.078125	24778.04925	23368.57425	21504.352125	0.0		0
14:58:32.878160	24628.078125	24778.04925	23368.57425	21504.352125	0.0		0
14:58:32.978635	24628.078125	24778.04925	23368.57425	21504.352125	0.0		0
14:58:33.077330	24628.078125	24778.04925	23368.57425	21504.352125	0.0		0
14:58:33.176447	24628.078125	24778.04925	23368.57425	21504.352125	0.0		0
14:58:33.279246	24628.078125	24778.04925	23368.57425	21504.352125	0.0		0
14:58:33.378669	24628.078125	24778.04925	23368.57425	21504.352125	0.0		0
14:58:33.479009	24628.078125	24778.04925	23368.57425	21504.352125	0.0		0
14:58:33.577641	24628.078125	24778.04925	23368.57425	21504.352125	0.0		0
14:58:33.678854	24628.078125	24778.04925	23368.57425	21504.352125	0.0		0
14:58:33.778854	24628.078125	24778.04925	23368.57425	21504.352125	0.0		0
14:58:33.879837	24628.078125	24778.04925	23368.57425	21504.352125	0.0		0
14:58:33.979094	24628.078125	24778.04925	23368.57425	21504.352125	0.0		0
14:58:34.078613	24628.078125	24778.04925	23368.57425	21504.352125	0.0		0
14:58:34.178315	24628.078125	24778.04925	23368.57425	21504.352125	0.0		0
14:58:34.280249	24628.078125	24778.04925	23368.57425	21504.352125	0.0		0
14:58:34.379106	24628.078125	24778.04925	23368.57425	21504.352125	0.0		0
14:58:34.479002	24629.983125	24775.8585	23368.57425	21504.352125	0.0		0
14:58:34.575850	24645.46125	24773.143875	23368.57425	21504.352125	0.0		0
14:58:34.669952	24659.74875	24770.61975	23368.57425	21504.352125	0.06974946817090111	140.9567130249546	0
14:58:34.767679	24675.893625	24767.8575	23368.57425	21504.352125	8.228934184237228e-05	179.9287515171137	0
14:58:34.863512	24691.94325	24765.238125	23368.57425	21504.352125	0.00035039819900055245	179.6899384403203	0
14:58:34.984541	24708.13575	24762.1425	23368.57425	21504.352125	0.0004700951567830064	179.56040904676073	0
14:58:35.078912	24724.375875	24759.57075	23368.57425	21504.352125	0.0016561707049032003	178.44621086719573	0
14:58:35.191446	24740.663625	24756.4275	23368.57425	21504.352125	0.0019340369870250384	178.1754981363115	0
14:58:35.284764	24756.665625	24753.47475	23368.57425	21504.352125	0.0020334806153585326	178.07570464265083	0
14:58:35.381052	24773.47725	24750.474375	23368.57425	21504.352125	0.0004971079760542552	179.53203035789423	0
14:58:35.479035	24789.145875	24747.807375	23368.57425	21504.352125	0.00035145923162630845	179.66421879361192	0
14:58:35.575759	24805.005	24745.188	23368.57425	21504.352125	0.00048611117452717283	179.54083920708166	0
14:58:35.670979	24821.1975	24742.521	23368.57425	21504.352125	0.00030715324160279886	179.7187042312904	0
14:58:35.765699	24837.29475	24739.996875	23368.57425	21504.352125	2.752804704282699e-05	179.97438194035675	0
14:58:35.883541	24853.534875	24737.520375	23368.57425	21504.352125	0.0004710072499088683	179.55870369282127	0
14:58:35.979484	24869.9655	24735.329625	23368.57425	21504.352125	0.0002574024360790521	179.75870800012504	0
14:58:36.078341	24882.9195	24735.329625	23368.57425	21504.352125	0.0011377481975815334	178.924252425562	0
14:58:36.178216	24884.8245	24735.329625	23368.57425	21504.352125	0.008970537388408514	172.40535663140187	0
14:58:36.281234	24884.8245	24735.329625	23368.57425	21504.352125	0.0	180.0	0
14:58:36.381085	24884.8245	24735.329625	23368.57425	21504.352125	0.0		0
14:58:36.479023	24884.8245	24735.329625	23368.57425	21504.352125	0.0		0
14:58:36.579839	24884.8245	24735.329625	23368.57425	21504.352125	0.0		0
14:58:36.679740	24888.92025	24740.33025	23368.57425	21504.352125	0.0		0
14:58:36.791751	24903.350625	24748.283625	23368.57425	21504.352125	0.0		0
14:58:36.885581	24918.114375	24754.99875	23368.57425	21504.352125	0.032883620880859506	158.18069061040262	0
14:58:36.982376	24933.068625	24762.190125	23368.57425	21504.352125	0.004700256274901294	175.59629699198874	0
14:58:37.077491	24946.975125	24769.238625	23368.57425	21504.352125	0.001302760813893617	178.77536251672038	0
14:58:37.174127	24961.50075	24775.95375	23368.57425	21504.352125	0.0012967309445627532	178.80437615153716	0
14:58:37.271028	24976.026375	24782.7165	23368.57425	21504.352125	0.0022839353549842082	177.93272879766212	0
14:58:37.367862	24990.504375	24789.526875	23368.57425	21504.352125	0.0001684900376182882	179.8454167704649	0
14:58:37.479860	25005.077625	24797.242125	23368.57425	21504.352125	0.0002470020969788651	179.77340541186362	0
14:58:37.580349	25020.317625	24804.52875	23368.57425	21504.352125	0.002906226776474729	177.29477533648333	0
14:58:37.679712	25034.5575	24811.2915	23368.57425	21504.352125	0.0024505134120286188	177.656358214829	0
14:58:37.789590	25048.74975	24818.9115	23368.57425	21504.352125	0.00016014255712082435	179.85018002298435	0
14:58:37.884524	25063.180125	24825.7695	23368.57425	21504.352125	0.003096997145595849	177.17189101009865	0
14:58:37.980299	25078.182	24832.675125	23368.57425	21504.352125	0.0030596085448662443	177.18737008024368	0
14:58:38.076175	25092.37425	24839.628375	23368.57425	21504.352125	0.0007539977352436475	179.2981525721865	0
14:58:38.179108	25102.85175	24842.05725	23368.57425	21504.352125	0.0014951092222968982	178.61568782635814	0
14:58:38.279100	25103.280375	24842.05725	23368.57425	21504.352125	0.01711043337774461	166.9499122573859	0
14:58:38.379334	25103.280375	24842.05725	23368.57425	21504.352125	0.040423017933319746	166.9483346578824	0
14:58:38.481312	25103.280375	24842.05725	23368.57425	21504.352125	0.0		0
14:58:38.579683	25103.280375	24842.05725	23368.57425	21504.352125	0.0		0
14:58:38.679668	25103.280375	24842.05725	23368.57425	21504.352125	0.0		0
14:58:38.779400	25103.280375	24842.05725	23368.57425	21504.352125	0.0		0
14:58:38.879421	25103.280375	24842.05725	23368.57425	21504.352125	0.0		0
14:58:38.979806	25103.280375	24842.05725	23368.57425	21504.352125	0.0		0
14:58:39.079850	25103.280375	24842.05725	23368.57425	21504.352125	0.0		0
14:58:39.180054	25103.280375	24842.05725	23368.57425	21504.352125	0.0		0
14:58:39.280955	25103.280375	24842.05725	23368.57425	21504.352125	0.0		0
14:58:39.379888	25103.280375	24842.05725	23368.57425	21504.352125	0.0		0
14:58:39.480837	25103.280375	24842.05725	23368.57425	21504.352125	0.0		0
14:58:39.579604	25103.280375	24842.05725	23368.57425	21504.352125	0.0		0
14:58:39.680041	25103.280375	24842.05725	23368.57425	21504.352125	0.0		0
14:58:39.780978	25103.280375	24842.05725	23368.57425	21504.352125	0.0		0
14:58:39.879287	25103.280375	24842.05725	23368.57425	21504.352125	0.0		0
14:58:39.979121	25103.280375	24842.05725	23368.57425	21504.352125	0.0		0
14:58:40.080584	25103.280375	24842.05725	23368.57425	21504.352125	0.0		0
14:58:40.179016	25103.280375	24842.05725	23368.57425	21504.352125	0.0		0
14:58:40.280899	25103.280375	24842.05725	23368.57425	21504.352125	0.0		0
14:58:40.380786	25103.280375	24842.05725	23368.57425	21504.352125	0.0		0
14:58:40.483025	25103.280375	24842.05725	23368.57425	21504.352125	0.0		0
14:58:40.581625	25103.280375	24842.05725	23368.57425	21504.352125	0.0		0
14:58:40.681140	25103.280375	24842.05725	23368.57425	21504.352125	0.0		0
14:58:40.780356	25103.280375	24842.05725	23368.57425	21504.352125	0.0		0
14:58:40.881450	25103.280375	24842.05725	23368.57425	21504.352125	0.0		0
14:58:40.982762	25103.280375	24842.05725	23368.57425	21504.352125	0.0		0
14:58:41.080295	25103.280375	24842.05725	23368.57425	21504.352125	0.0		0
14:58:41.182020	25103.280375	24842.05725	23368.57425	21504.352125	0.0		0
14:58:41.280856	25103.280375	24842.05725	23368.57425	21504.352125	0.0		0
14:58:41.380886	25103.280375	24842.05725	23368.57425	21504.352125	0.0		0
14:58:41.479601	25103.280375	24842.05725	23368.57425	21504.352125	0.0		0
14:58:41.580510	25103.280375	24842.05725	23368.57425	21504.352125	0.0		0
14:58:41.680897	25103.280375	24842.05725	23368.57425	21504.352125	0.0		0
14:58:41.782152	25103.280375	24842.05725	23368.57425	21504.352125	0.0		0
14:58:41.880131	25103.280375	24842.05725	23368.57425	21504.352125	0.0		0
14:58:41.980025	25103.280375	24842.05725	23368.57425	21504.352125	0.0		0
14:58:42.080449	25103.280375	24842.05725	23368.57425	21504.352125	0.0		0
14:58:42.179824	25103.280375	24842.05725	23368.57425	21504.352125	0.0		0
14:58:42.279763	25103.280375	24842.05725	23368.57425	21504.352125	0.0		0
14:58:42.380976	25103.280375	24842.05725	23368.57425	21504.352125	0.0		0
14:58:42.481035	25103.280375	24842.05725	23368.57425	21504.352125	0.0		0
14:58:42.580356	25103.280375	24842.05725	23368.57425	21504.352125	0.0		0
14:58:42.680953	25103.280375	24842.05725	23368.57425	21504.352125	0.0		0
14:58:42.783890	25103.280375	24842.05725	23368.57425	21504.352125	0.0		0
14:58:42.880113	25103.280375	24842.05725	23368.57425	21504.352125	0.0		0
14:58:42.982603	25103.280375	24842.05725	23368.57425	21504.352125	0.0		0
14:58:43.079893	25103.280375	24842.05725	23368.57425	21504.352125	0.0		0
14:58:43.181830	25103.280375	24842.05725	23368.57425	21504.352125	0.0		0
14:58:43.279591	25103.280375	24842.05725	23368.57425	21504.352125	0.0		0
14:58:43.382696	25103.280375	24842.05725	23368.57425	21504.352125	0.0		0
14:58:43.483491	25103.280375	24842.05725	23368.57425	21504.352125	0.0		0
14:58:43.581344	25103.280375	24842.05725	23368.57425	21504.352125	0.0		0
14:58:43.681378	25103.280375	24842.05725	23368.57425	21504.352125	0.0		0
14:58:43.784675	25103.280375	24842.05725	23368.57425	21504.352125	0.0		0
14:58:43.882013	25103.280375	24842.05725	23368.57425	21504.352125	0.0		0
14:58:43.980924	25103.280375	24842.05725	23368.57425	21504.352125	0.0		0
14:58:44.080804	25103.280375	24842.05725	23368.57425	21504.352125	0.0		0
14:58:44.180623	25103.280375	24842.05725	23368.57425	21504.352125	0.0		0
14:58:44.281658	25103.280375	24842.05725	23368.57425	21504.352125	0.0		0
14:58:44.380447	25103.280375	24842.05725	23368.57425	21504.352125	0.0		0
14:58:44.482442	25103.280375	24842.05725	23368.57425	21504.352125	0.0		0
14:58:44.582736	25103.280375	24842.05725	23368.57425	21504.352125	0.0		0
14:58:44.683225	25103.280375	24842.05725	23368.57425	21504.352125	0.0		0
14:58:44.780994	25103.280375	24842.05725	23368.57425	21504.352125	0.0		0
14:58:44.883527	25103.280375	24842.05725	23368.57425	21504.352125	0.0		0
14:58:44.982208	25103.280375	24842.05725	23368.57425	21504.352125	0.0		0
14:58:45.082553	25103.280375	24842.05725	23368.57425	21504.352125	0.0		0
14:58:45.181653	25103.280375	24842.05725	23368.57425	21504.352125	0.0		0
14:58:45.281471	25103.280375	24842.05725	23368.57425	21504.352125	0.0		0
14:58:45.381358	25103.280375	24842.05725	23368.57425	21504.352125	0.0		0
14:58:45.482338	25103.280375	24842.05725	23368.57425	21504.352125	0.0		0
14:58:45.582087	25103.280375	24842.05725	23368.57425	21504.352125	0.0		0
14:58:45.681997	25103.280375	24842.05725	23368.57425	21504.352125	0.0		0
14:58:45.782972	25103.280375	24842.05725	23368.57425	21504.352125	0.0		0
14:58:45.880856	25103.280375	24842.05725	23368.57425	21504.352125	0.0		0
14:58:45.983493	25103.280375	24842.05725	23368.57425	21504.352125	0.0		0
14:58:46.082078	25103.280375	24842.05725	23368.57425	21504.352125	0.0		0
14:58:46.181458	25103.280375	24842.05725	23368.57425	21504.352125	0.0		0
14:58:46.284851	25103.280375	24842.05725	23368.57425	21504.352125	0.0		0
14:58:46.383509	25103.280375	24842.05725	23368.57425	21504.352125	0.0		0
14:58:46.484740	25103.280375	24842.05725	23368.57425	21504.352125	0.0		0
14:58:46.584028	25103.280375	24842.05725	23368.57425	21504.352125	0.0		0
14:58:46.682963	25103.280375	24842.05725	23368.57425	21504.352125	0.0		0
14:58:46.783299	25103.280375	24842.05725	23368.57425	21504.352125	0.0		0
14:58:46.882616	25103.280375	24842.05725	23368.57425	21504.352125	0.0		0
14:58:46.982568	25103.280375	24842.05725	23368.57425	21504.352125	0.0		0
14:58:47.080012	25101.470625	24838.866375	23368.57425	21504.352125	0.0		0
14:58:47.176297	25090.612125	24822.62625	23368.57425	21504.352125	0.0		0
14:58:47.273941	25079.1345	24799.909125	23368.57425	21504.352125	0.006325556201723126	175.792807906075	0
14:58:47.370462	25067.99025	24776.811	23368.57425	21504.352125	0.0053989964142874035	173.0372345145958	0
14:58:47.483116	25056.36975	24754.189125	23368.57425	21504.352125	0.0007163679874861487	178.95133029411062	0
14:58:47.582960	25044.320625	24736.806	23368.57425	21504.352125	0.0009791050272308114	178.56726144349466	0
14:58:47.693773	25033.652625	24720.184875	23368.57425	21504.352125	0.005645098398057508	172.46105852678977	0
14:58:47.792358	25022.27025	24706.468875	23368.57425	21504.352125	0.00173587295374924	177.9659282324946	0
14:58:47.887583	25016.841	24698.80125	23368.57425	21504.352125	0.0064936617480374935	173.00575859340898	0
14:58:47.987210	25016.841	24698.753625	23368.57425	21504.352125	0.005623797438533026	175.61337722623426	0
14:58:48.085353	25016.841	24698.753625	23368.57425	21504.352125	0.12250834750538014	144.69866173769861	0
14:58:48.183279	25016.841	24698.753625	23368.57425	21504.352125	0.0		0
14:58:48.283351	25016.841	24698.753625	23368.57425	21504.352125	0.0		0
14:58:48.382588	25016.841	24698.753625	23368.57425	21504.352125	0.0		0
14:58:48.483651	25016.841	24698.753625	23368.57425	21504.352125	0.0		0
14:58:48.582873	25016.841	24698.753625	23368.57425	21504.352125	0.0		0
14:58:48.681789	25016.841	24698.753625	23368.57425	21504.352125	0.0		0
14:58:48.782624	25016.841	24698.753625	23368.57425	21504.352125	0.0		0
14:58:48.883058	25016.841	24698.753625	23368.57425	21504.352125	0.0		0
14:58:48.982353	25016.841	24698.753625	23368.57425	21504.352125	0.0		0
14:58:49.084989	25016.841	24698.753625	23368.57425	21504.352125	0.0		0
14:58:49.183844	25016.841	24698.753625	23368.57425	21504.352125	0.0		0
14:58:49.283185	25016.841	24698.753625	23368.57425	21504.352125	0.0		0
14:58:49.384572	25016.841	24698.753625	23368.57425	21504.352125	0.0		0
14:58:49.481933	25016.841	24698.753625	23368.57425	21504.352125	0.0		0
14:58:49.582913	25016.841	24698.753625	23368.57425	21504.352125	0.0		0
14:58:49.684655	25016.841	24698.753625	23368.57425	21504.352125	0.0		0
14:58:49.783221	25016.841	24698.753625	23368.57425	21504.352125	0.0		0
14:58:49.882446	25016.841	24698.753625	23368.57425	21504.352125	0.0		0
14:58:49.982555	25016.841	24698.753625	23368.57425	21504.352125	0.0		0
14:58:50.082412	25016.841	24698.753625	23368.57425	21504.352125	0.0		0
14:58:50.183185	25016.841	24698.753625	23368.57425	21504.352125	0.0		0
14:58:50.285992	25016.841	24698.753625	23368.57425	21504.352125	0.0		0
14:58:50.385950	25016.841	24698.753625	23368.57425	21504.352125	0.0		0
14:58:50.485730	25016.841	24698.753625	23368.57425	21504.352125	0.0		0
14:58:50.586147	25016.841	24698.753625	23368.57425	21504.352125	0.0		0
14:58:50.683516	25016.841	24698.753625	23368.57425	21504.352125	0.0		0
14:58:50.786007	25016.841	24698.753625	23368.57425	21504.352125	0.0		0
14:58:50.883847	25016.841	24698.753625	23368.57425	21504.352125	0.0		0
14:58:50.982275	25016.841	24698.753625	23368.57425	21504.352125	0.0		0
14:58:51.083215	25016.841	24698.753625	23368.57425	21504.352125	0.0		0
14:58:51.184582	25016.841	24698.753625	23368.57425	21504.352125	0.0		0
14:58:51.282914	25016.841	24698.753625	23368.57425	21504.352125	0.0		0
14:58:51.384847	25016.841	24698.753625	23368.57425	21504.352125	0.0		0
14:58:51.485214	25016.841	24698.753625	23368.57425	21504.352125	0.0		0
14:58:51.582514	25016.841	24698.753625	23368.57425	21504.352125	0.0		0
14:58:51.684498	25016.841	24698.753625	23368.57425	21504.352125	0.0		0
14:58:51.784420	25016.841	24698.753625	23368.57425	21504.352125	0.0		0
14:58:51.883928	25016.841	24698.753625	23368.57425	21504.352125	0.0		0
14:58:51.984994	25016.841	24698.753625	23368.57425	21504.352125	0.0		0
14:58:52.083944	25016.841	24698.753625	23368.57425	21504.352125	0.0		0
14:58:52.182933	25016.841	24698.753625	23368.57425	21504.352125	0.0		0
14:58:52.283207	25016.841	24698.753625	23368.57425	21504.352125	0.0		0
14:58:52.382664	25016.841	24698.753625	23368.57425	21504.352125	0.0		0
14:58:52.485236	25016.841	24698.753625	23368.57425	21504.352125	0.0		0
14:58:52.589548	25016.841	24698.753625	23368.57425	21504.352125	0.0		0
14:58:52.686754	25016.841	24698.753625	23368.57425	21504.352125	0.0		0
14:58:52.785566	25016.841	24698.753625	23368.57425	21504.352125	0.0		0
14:58:52.883115	25016.841	24698.753625	23368.57425	21504.352125	0.0		0
14:58:52.985124	25016.841	24698.753625	23368.57425	21504.352125	0.0		0
14:58:53.085031	25016.841	24698.753625	23368.57425	21504.352125	0.0		0
14:58:53.183872	25016.841	24698.753625	23368.57425	21504.352125	0.0		0
14:58:53.284618	25016.841	24698.753625	23368.57425	21504.352125	0.0		0
14:58:53.386199	25016.841	24698.753625	23368.57425	21504.352125	0.0		0
14:58:53.484553	25016.841	24698.753625	23368.57425	21504.352125	0.0		0
14:58:53.585453	25016.841	24698.753625	23368.57425	21504.352125	0.0		0
14:58:53.682759	25016.841	24698.753625	23368.57425	21504.352125	0.0		0
14:58:53.785310	25016.841	24698.753625	23368.57425	21504.352125	0.0		0
14:58:53.884249	25016.841	24698.753625	23368.57425	21504.352125	0.0		0
14:58:53.983722	25016.841	24698.753625	23368.57425	21504.352125	0.0		0
14:58:54.084607	25016.841	24698.753625	23368.57425	21504.352125	0.0		0
14:58:54.183704	25016.841	24698.753625	23368.57425	21504.352125	0.0		0
14:58:54.284378	25016.841	24698.753625	23368.57425	21504.352125	0.0		0
14:58:54.384597	25016.841	24698.753625	23368.57425	21504.352125	0.0		0
14:58:54.483395	25016.841	24698.753625	23368.57425	21504.352125	0.0		0
14:58:54.586300	25016.841	24698.753625	23368.57425	21504.352125	0.0		0
14:58:54.686974	25016.841	24698.753625	23368.57425	21504.352125	0.0		0
14:58:54.787137	25016.841	24698.753625	23368.57425	21504.352125	0.0		0
14:58:54.883939	25016.841	24698.753625	23368.57425	21504.352125	0.0		0
14:58:54.984998	25016.841	24698.753625	23368.57425	21504.352125	0.0		0
14:58:55.084655	25016.841	24698.753625	23368.57425	21504.352125	0.0		0
14:58:55.184490	25016.841	24698.753625	23368.57425	21504.352125	0.0		0
14:58:55.286250	25016.841	24698.753625	23368.57425	21504.352125	0.0		0
14:58:55.384976	25016.841	24698.753625	23368.57425	21504.352125	0.0		0
14:58:55.485749	25016.841	24698.753625	23368.57425	21504.352125	0.0		0
14:58:55.587625	25016.841	24698.753625	23368.57425	21504.352125	0.0		0
14:58:55.686847	25016.841	24698.753625	23368.57425	21504.352125	0.0		0
14:58:55.786353	25016.841	24698.753625	23368.57425	21504.352125	0.0		0
14:58:55.884745	25016.841	24698.753625	23368.57425	21504.352125	0.0		0
14:58:55.985884	25016.841	24698.753625	23368.57425	21504.352125	0.0		0
14:58:56.100700	25016.841	24698.753625	23368.57425	21504.352125	0.0		0
14:58:56.187523	25016.841	24698.753625	23368.57425	21504.352125	0.0		0
14:58:56.286984	25016.841	24698.753625	23368.57425	21504.352125	0.0		0
14:58:56.385761	25016.841	24698.753625	23368.57425	21504.352125	0.0		0
14:58:56.486200	25016.841	24698.753625	23368.57425	21504.352125	0.0		0
14:58:56.586137	25016.841	24698.753625	23368.57425	21504.352125	0.0		0
14:58:56.686033	25016.841	24698.753625	23368.57425	21504.352125	0.0		0
14:58:56.787036	25016.841	24698.753625	23368.57425	21504.352125	0.0		0
14:58:56.885656	25016.841	24698.753625	23368.57425	21504.352125	0.0		0
14:58:56.986156	25016.841	24698.753625	23368.57425	21504.352125	0.0		0
14:58:57.085457	25016.841	24698.753625	23368.57425	21504.352125	0.0		0
14:58:57.184390	25016.841	24698.753625	23368.57425	21504.352125	0.0		0
14:58:57.286285	25016.841	24698.753625	23368.57425	21504.352125	0.0		0
14:58:57.386260	25016.841	24698.753625	23368.57425	21504.352125	0.0		0
14:58:57.485156	25016.841	24698.753625	23368.57425	21504.352125	0.0		0
14:58:57.584914	25016.841	24698.753625	23368.57425	21504.352125	0.0		0
14:58:57.685949	25016.841	24698.753625	23368.57425	21504.352125	0.0		0
14:58:57.785451	25016.841	24698.753625	23368.57425	21504.352125	0.0		0
14:58:57.884681	25016.841	24698.753625	23368.57425	21504.352125	0.0		0
14:58:57.985561	25016.841	24698.753625	23368.57425	21504.352125	0.0		0
14:58:58.084400	25016.841	24698.753625	23368.57425	21504.352125	0.0		0
14:58:58.185429	25016.841	24698.753625	23368.57425	21504.352125	0.0		0
14:58:58.285779	25016.841	24698.753625	23368.57425	21504.352125	0.0		0
14:58:58.385245	25016.841	24698.753625	23368.57425	21504.352125	0.0		0
14:58:58.485182	25016.841	24698.753625	23368.57425	21504.352125	0.0		0
14:58:58.586480	25016.841	24698.753625	23368.57425	21504.352125	0.0		0
14:58:58.686200	25016.841	24698.753625	23368.57425	21504.352125	0.0		0
14:58:58.786276	25016.841	24698.753625	23368.57425	21504.352125	0.0		0
14:58:58.885684	25016.841	24698.753625	23368.57425	21504.352125	0.0		0
14:58:58.986025	25016.841	24698.753625	23368.57425	21504.352125	0.0		0
14:58:59.084548	25016.841	24698.753625	23368.57425	21504.352125	0.0		0
14:58:59.186277	25016.841	24698.753625	23368.57425	21504.352125	0.0		0
14:58:59.286210	25016.841	24698.753625	23368.57425	21504.352125	0.0		0
14:58:59.385074	25016.841	24698.753625	23368.57425	21504.352125	0.0		0
14:58:59.486456	25016.841	24698.753625	23368.57425	21504.352125	0.0		0
14:58:59.586330	25016.841	24698.753625	23368.57425	21504.352125	0.0		0
14:58:59.687985	25016.841	24698.753625	23368.57425	21504.352125	0.0		0
14:58:59.785601	25016.841	24698.753625	23368.57425	21504.352125	0.0		0
14:58:59.886266	25016.841	24698.753625	23368.57425	21504.352125	0.0		0
14:58:59.985989	25016.841	24698.753625	23368.57425	21504.352125	0.0		0
14:59:00.085313	25016.841	24698.753625	23368.57425	21504.352125	0.0		0
14:59:00.185796	25016.841	24698.753625	23368.57425	21504.352125	0.0		0
14:59:00.285706	25016.841	24698.753625	23368.57425	21504.352125	0.0		0
14:59:00.386066	25016.841	24698.753625	23368.57425	21504.352125	0.0		0
14:59:00.487979	25016.841	24698.753625	23368.57425	21504.352125	0.0		0
14:59:00.587819	25016.841	24698.753625	23368.57425	21504.352125	0.0		0
14:59:00.688694	25016.841	24698.753625	23368.57425	21504.352125	0.0		0
14:59:00.786142	25016.841	24698.753625	23368.57425	21504.352125	0.0		0
14:59:00.886993	25016.841	24698.753625	23368.57425	21504.352125	0.0		0
14:59:00.987173	25016.841	24698.753625	23368.57425	21504.352125	0.0		0
14:59:01.086761	25016.841	24698.753625	23368.57425	21504.352125	0.0		0
14:59:01.187229	25016.841	24698.753625	23368.57425	21504.352125	0.0		0
14:59:01.287544	25016.841	24698.753625	23368.57425	21504.352125	0.0		0
14:59:01.386502	25016.841	24698.753625	23368.57425	21504.352125	0.0		0
14:59:01.487804	25016.841	24698.753625	23368.57425	21504.352125	0.0		0
14:59:01.587476	25016.841	24698.753625	23368.57425	21504.352125	0.0		0
14:59:01.687715	25016.841	24698.753625	23368.57425	21504.352125	0.0		0
14:59:01.787226	25016.841	24698.753625	23368.57425	21504.352125	0.0		0
14:59:01.886906	25016.841	24698.753625	23368.57425	21504.352125	0.0		0
14:59:01.988513	25016.841	24698.753625	23368.57425	21504.352125	0.0		0
14:59:02.086106	25016.841	24698.753625	23368.57425	21504.352125	0.0		0
14:59:02.186811	25015.98375	24697.3725	23368.57425	21504.352125	0.0		0
14:59:02.286693	25003.553625	24697.944	23368.57425	21504.352125	0.0		0
14:59:02.397320	24980.026875	24703.278	23368.57425	21504.352125	0.13115435070815884	119.19501170772477	0
14:59:02.493338	24956.881125	24712.279125	23368.57425	21504.352125	0.009664698291048072	169.85825058926437	0
14:59:02.588572	24932.73525	24727.233375	23368.57425	21504.352125	0.006037996910044069	171.52367877257512	0
14:59:02.685041	24912.685125	24739.330125	23368.57425	21504.352125	0.006888516326288766	169.4793554286972	0
14:59:02.780878	24896.683125	24750.569625	23368.57425	21504.352125	0.00044964974468342955	179.33249820794862	0
14:59:02.876686	24881.538375	24761.85675	23368.57425	21504.352125	0.0032322285292774432	176.02017440729867	0
14:59:02.973164	24869.013	24772.90575	23368.57425	21504.352125	0.0014646287645113513	178.38693661045545	0
14:59:03.086060	24857.10675	24785.7645	23368.57425	21504.352125	0.004627909994554579	175.28007775345213	0
14:59:03.196007	24844.867125	24799.00425	23368.57425	21504.352125	0.0058985630652504464	174.21386135341868	0
14:59:03.292382	24832.770375	24810.291375	23368.57425	21504.352125	4.441606633376934e-05	179.9547589229958	0
14:59:03.389664	24821.435625	24821.530875	23368.57425	21504.352125	0.004270371245381408	175.76918862195845	0
14:59:03.488332	24810.1485	24833.056125	23368.57425	21504.352125	0.0018696594096433994	178.25878077000095	0
14:59:03.584482	24798.956625	24843.867	23368.57425	21504.352125	0.0009133913401837371	179.1601917811508	0
14:59:03.681515	24787.19325	24855.249375	23368.57425	21504.352125	0.0017513047985739394	178.40990912443309	0
14:59:03.776518	24774.906	24866.06025	23368.57425	21504.352125	5.354745982394579e-05	179.9510196664928	0
14:59:03.873169	24762.094875	24877.2045	23368.57425	21504.352125	0.002893965789046137	177.2858258303986	0
14:59:03.992656	24749.045625	24890.9205	23368.57425	21504.352125	0.00033825977685808084	179.67686121555244	0
14:59:04.087950	24735.996375	24902.06475	23368.57425	21504.352125	0.0052540541963156835	174.59262994596813	0
14:59:04.187992	24723.232875	24913.447125	23368.57425	21504.352125	0.005731858648232131	174.07080864044667	0
14:59:04.288771	24710.517	24924.781875	23368.57425	21504.352125	0.0012515727448162291	178.77151675274683	0
14:59:04.387636	24698.22975	24935.830875	23368.57425	21504.352125	1.3228842669079768e-05	179.9870631932834	0
14:59:04.487517	24685.752	24947.02275	23368.57425	21504.352125	0.0002593195831992822	179.75069277148134	0
14:59:04.588143	24674.655375	24955.97625	23368.57425	21504.352125	7.577316326724828e-05	179.92774455953997	0
14:59:04.673418	24672.417	24956.785875	23368.57425	21504.352125	0.0033659222204055	177.0085041472488	0
14:59:04.792380	24662.558625	24964.35825	23368.57425	21504.352125	0.03942585463291789	160.98625223007727	0
14:59:04.890054	24647.271	24969.597	23368.57425	21504.352125	0.04118914393516419	162.35672429050953	0
14:59:04.987229	24626.554125	24974.407125	23368.57425	21504.352125	0.022619240353227682	161.3870764275265	0
14:59:05.097597	24606.123	24979.836375	23368.57425	21504.352125	0.005447740976067725	174.15603239775203	0
14:59:05.193332	24587.835	24984.694125	23368.57425	21504.352125	0.0014897512093882627	178.19001994555134	0
14:59:05.289606	24568.261125	24987.361125	23368.57425	21504.352125	5.0951383916763335e-06	179.99415229848972	0
14:59:05.386646	24545.06775	24985.075125	23368.57425	21504.352125	0.006418845685543317	172.8832629766761	0
14:59:05.482493	24520.921875	24981.169875	23368.57425	21504.352125	0.010827665847847463	166.6120133656234	0
14:59:05.578446	24496.68075	24973.026	23368.57425	21504.352125	0.0025998678527032557	176.44182511002793	0
14:59:05.675284	24472.5825	24964.405875	23368.57425	21504.352125	0.006538826516707316	170.6172955828777	0
14:59:05.788214	24448.436625	24954.45225	23368.57425	21504.352125	0.000759020005729348	178.88740957264665	0
14:59:05.889485	24423.71925	24944.974875	23368.57425	21504.352125	0.0018361689543861602	177.27964442959023	0
14:59:05.998771	24399.192375	24935.164125	23368.57425	21504.352125	0.00094554435576905	178.57543894012596	0
14:59:06.091430	24375.14175	24930.06825	23368.57425	21504.352125	0.0005432484768600019	179.176896414684	0
14:59:06.188553	24349.471875	24928.782375	23368.57425	21504.352125	0.006725439446785734	170.16156210370644	0
14:59:06.287587	24326.230875	24924.73425	23368.57425	21504.352125	0.00630686439638695	170.90473536450438	0
14:59:06.384373	24302.513625	24920.019375	23368.57425	21504.352125	0.00496308000860706	172.98703600813982	0
14:59:06.480924	24278.55825	24918.971625	23368.57425	21504.352125	0.0009958081739769743	178.6371298442086	0
14:59:06.576650	24254.74575	24917.828625	23368.57425	21504.352125	0.006328091240775007	171.2608411990208	0
14:59:06.674631	24230.790375	24915.39975	23368.57425	21504.352125	0.0001779016099329616	179.7562941211847	0
14:59:06.787191	24206.835	24912.304125	23368.57425	21504.352125	0.002215317482048822	176.9585597536696	0
14:59:06.899762	24182.308125	24908.875125	23368.57425	21504.352125	0.0011388637868595464	178.42630649180276	0
14:59:06.993847	24158.54325	24906.017625	23368.57425	21504.352125	0.00042489724489999805	179.40452335918602	0
14:59:07.090280	24133.683	24903.160125	23368.57425	21504.352125	0.0007900875737478528	178.89765740027576	0
14:59:07.187354	24110.489625	24900.54075	23368.57425	21504.352125	0.00021346718087722892	179.7005905224965	0
14:59:07.282563	24086.82	24897.87375	23368.57425	21504.352125	8.189732455351886e-05	179.88652729812972	0
14:59:07.378005	24062.864625	24895.302	23368.57425	21504.352125	1.089977955300902e-05	179.98527395254698	0
14:59:07.490228	24038.6235	24892.254	23368.57425	21504.352125	0.0002194232616077368	179.69882147349173	0
14:59:07.604057	24010.52475	24888.777375	23368.57425	21504.352125	0.000747401054226353	178.9609940464449	0
14:59:07.701001	23990.33175	24885.87225	23368.57425	21504.352125	7.497061837127192e-05	179.88671688811957	0
14:59:07.794423	23966.70975	24883.252875	23368.57425	21504.352125	0.0008122508980477634	178.86644250537572	0
14:59:07.892723	23941.4685	24880.53825	23368.57425	21504.352125	0.001469404340776018	178.14066332502117	0
14:59:07.989533	23918.560875	24877.823625	23368.57425	21504.352125	0.00013429547362403828	179.81089219876668	0
14:59:08.085464	23895.129375	24875.20425	23368.57425	21504.352125	0.00044650352962863024	179.38019409044801	0
14:59:08.181342	23871.45975	24872.680125	23368.57425	21504.352125	0.0002841270773921016	179.62032278224893	0
14:59:08.277031	23848.1235	24869.917875	23368.57425	21504.352125	0.00021477144032656568	179.70847455771448	0
14:59:08.374171	23827.120875	24867.2985	23368.57425	21504.352125	0.0004896408310958122	179.33646886975475	0
14:59:08.495818	23808.070875	24864.202875	23368.57425	21504.352125	0.00028016653977897763	179.64151412026638	0
14:59:08.588870	23788.830375	24861.5835	23368.57425	21504.352125	0.001829417136577677	177.87913909817956	0
14:59:08.699792	23769.780375	24858.5355	23368.57425	21504.352125	0.0013319122847028884	178.52262192014658	0
14:59:08.792186	23751.54	24855.58275	23368.57425	21504.352125	0.001206291421321191	178.66223124306217	0
14:59:08.888630	23736.3	24854.773125	23368.57425	21504.352125	9.703075249759783e-05	179.89500937830314	0
14:59:08.989355	23733.680625	24854.773125	23368.57425	21504.352125	0.0063640620792990875	173.84571207659022	0
14:59:09.088471	23733.680625	24854.773125	23368.57425	21504.352125	0.00593478369055051	176.9590203808906	0
14:59:09.202675	23733.680625	24854.773125	23368.57425	21504.352125	0.0		0
14:59:09.291103	23733.680625	24854.773125	23368.57425	21504.352125	0.0		0
14:59:09.389033	23733.680625	24854.773125	23368.57425	21504.352125	0.0		0
14:59:09.488483	23733.680625	24854.773125	23368.57425	21504.352125	0.0		0
14:59:09.590345	23733.680625	24854.773125	23368.57425	21504.352125	0.0		0
14:59:09.688669	23733.680625	24854.773125	23368.57425	21504.352125	0.0		0
14:59:09.791208	23733.680625	24854.773125	23368.57425	21504.352125	0.0		0
14:59:09.889455	23733.680625	24854.773125	23368.57425	21504.352125	0.0		0
14:59:09.989941	23733.680625	24854.773125	23368.57425	21504.352125	0.0		0
14:59:10.088319	23733.680625	24854.773125	23368.57425	21504.352125	0.0		0
14:59:10.189639	23733.680625	24854.773125	23368.57425	21504.352125	0.0		0
14:59:10.288990	23733.680625	24854.773125	23368.57425	21504.352125	0.0		0
14:59:10.389870	23733.680625	24854.773125	23368.57425	21504.352125	0.0		0
14:59:10.490715	23733.680625	24854.773125	23368.57425	21504.352125	0.0		0
14:59:10.588611	23733.680625	24854.773125	23368.57425	21504.352125	0.0		0
14:59:10.688302	23733.680625	24854.773125	23368.57425	21504.352125	0.0		0
14:59:10.789511	23733.680625	24854.773125	23368.57425	21504.352125	0.0		0
14:59:10.890307	23733.680625	24854.773125	23368.57425	21504.352125	0.0		0
14:59:10.990912	23733.680625	24854.773125	23368.57425	21504.352125	0.0		0
14:59:11.089344	23733.680625	24854.773125	23368.57425	21504.352125	0.0		0
14:59:11.191531	23733.680625	24854.773125	23368.57425	21504.352125	0.0		0
14:59:11.291043	23733.680625	24854.773125	23368.57425	21504.352125	0.0		0
14:59:11.389332	23733.680625	24854.773125	23368.57425	21504.352125	0.0		0
14:59:11.488664	23733.680625	24854.773125	23368.57425	21504.352125	0.0		0
14:59:11.590099	23733.680625	24854.773125	23368.57425	21504.352125	0.0		0
14:59:11.689028	23733.680625	24854.773125	23368.57425	21504.352125	0.0		0
14:59:11.789377	23733.680625	24854.773125	23368.57425	21504.352125	0.0		0
14:59:11.889180	23733.680625	24854.773125	23368.57425	21504.352125	0.0		0
14:59:11.988573	23733.680625	24854.773125	23368.57425	21504.352125	0.0		0
14:59:12.090039	23732.823375	24853.392	23368.57425	21504.352125	0.0		0
14:59:12.189890	23720.58375	24851.868	23368.57425	21504.352125	0.0		0
14:59:12.300807	23703.24825	24849.0105	23368.57425	21504.352125	0.11598309237596567	128.92502242028007	0
14:59:12.392667	23686.1985	24846.676875	23368.57425	21504.352125	0.002640974283715435	177.73738504166988	0
14:59:12.488572	23668.6725	24845.391	23368.57425	21504.352125	0.0015721952946851623	178.43354097733535	0
14:59:12.584473	23651.5275	24843.39075	23368.57425	21504.352125	0.003609795282719467	176.40251583353978	0
14:59:12.689216	23638.09725	24843.00975	23368.57425	21504.352125	0.0024630826996003504	177.54182256677294	0
14:59:12.789928	23636.57325	24843.00975	23368.57425	21504.352125	0.00571724378128441	174.9705513115047	0
14:59:12.890145	23636.57325	24843.00975	23368.57425	21504.352125	0.0037913217538262808	178.37502364248584	0
14:59:12.990559	23636.57325	24843.00975	23368.57425	21504.352125	0.0		0
14:59:13.089902	23636.57325	24843.00975	23368.57425	21504.352125	0.0		0
14:59:13.191829	23636.57325	24843.00975	23368.57425	21504.352125	0.0		0
14:59:13.290705	23636.57325	24843.00975	23368.57425	21504.352125	0.0		0
14:59:13.388360	23636.57325	24843.00975	23368.57425	21504.352125	0.0		0
14:59:13.490257	23636.57325	24843.00975	23368.57425	21504.352125	0.0		0
14:59:13.591506	23636.57325	24843.00975	23368.57425	21504.352125	0.0		0
14:59:13.689384	23636.57325	24843.00975	23368.57425	21504.352125	0.0		0
14:59:13.790189	23636.57325	24843.00975	23368.57425	21504.352125	0.0		0
14:59:13.890141	23636.57325	24843.00975	23368.57425	21504.352125	0.0		0
14:59:13.990220	23636.57325	24843.00975	23368.57425	21504.352125	0.0		0
14:59:14.090905	23636.57325	24843.00975	23368.57425	21504.352125	0.0		0
14:59:14.191890	23636.57325	24843.00975	23368.57425	21504.352125	0.0		0
14:59:14.292617	23635.763625	24841.628625	23368.57425	21504.352125	0.0		0
14:59:14.401908	23623.7145	24839.77125	23368.57425	21504.352125	0.0		0
14:59:14.494332	23608.76025	24837.771	23368.57425	21504.352125	0.11697789906889483	129.14230513700682	0
14:59:14.591093	23593.32975	24836.104125	23368.57425	21504.352125	0.0014646693387481442	178.85536736198952	0
14:59:14.687859	23578.613625	24834.723	23368.57425	21504.352125	0.001657139962170983	178.54690435123774	0
14:59:14.784246	23563.5165	24833.29425	23368.57425	21504.352125	0.0009260579156188705	179.19611814182136	0
14:59:14.880087	23548.419375	24831.8655	23368.57425	21504.352125	5.203946826820736e-05	179.95535680833632	0
14:59:14.990940	23533.13175	24829.055625	23368.57425	21504.352125	1.5749924353250948e-14	180.0	0
14:59:15.100880	23517.272625	24826.674375	23368.57425	21504.352125	0.005691478611553258	174.99145340848628	0
14:59:15.193117	23501.842125	24825.29325	23368.57425	21504.352125	0.0020730174901276367	178.12442032325887	0
14:59:15.290580	23486.364	24828.007875	23368.57425	21504.352125	0.0037907594700671583	176.57551736516186	0
14:59:15.386475	23471.505	24834.9135	23368.57425	21504.352125	0.016799715034291514	164.93767742433693	0
14:59:15.483359	23456.312625	24841.67625	23368.57425	21504.352125	0.016242116026135497	165.0212790169531	0
14:59:15.578353	23441.263125	24848.391375	23368.57425	21504.352125	0.000983844929608656	179.06946305044696	0
14:59:15.691779	23426.023125	24854.82075	23368.57425	21504.352125	5.349380970650885e-05	179.9492605332889	0
14:59:15.791063	23410.3545	24860.8215	23368.57425	21504.352125	0.0012398605800428317	178.82711556697922	0
14:59:15.890917	23395.543125	24865.86975	23368.57425	21504.352125	0.0020091725863889093	178.08211154000782	0
14:59:15.990817	23380.779375	24870.584625	23368.57425	21504.352125	0.002297965264765139	177.86518209085108	0
14:59:16.101790	23365.920375	24875.96625	23368.57425	21504.352125	0.0012437907116057809	178.89017512329676	0
14:59:16.196783	23349.346875	24881.157375	23368.57425	21504.352125	0.0024512091779543637	177.801786109613	0
14:59:16.294519	23334.345	24886.300875	23368.57425	21504.352125	0.002649356651056104	177.48216789961967	0
14:59:16.392434	23319.152625	24891.20625	23368.57425	21504.352125	0.001610598248691364	178.46687131872648	0
14:59:16.487296	23304.103125	24896.016375	23368.57425	21504.352125	0.0011299869029548217	178.96979421972364	0
14:59:16.584280	23288.4345	24900.8265	23368.57425	21504.352125	0.0001862749584075633	179.83049397552426	0
14:59:16.681332	23272.8135	24905.255625	23368.57425	21504.352125	0.0007145312032301482	179.34107614517734	0
14:59:16.776853	23257.1925	24910.161	23368.57425	21504.352125	0.0013223646348329583	178.76396469882187	0
14:59:16.890415	23241.428625	24914.875875	23368.57425	21504.352125	0.0017164718371006527	178.39641282361984	0
14:59:17.000481	23225.1885	24919.59075	23368.57425	21504.352125	0.0008315022733467556	179.21802979058006	0
14:59:17.097795	23208.376875	24924.35325	23368.57425	21504.352125	0.0004837529714089108	179.53761583475043	0
14:59:17.194588	23193.232125	24928.068	23368.57425	21504.352125	0.00037817882262730846	179.6274835043174	0
14:59:17.290047	23178.42075	24931.78275	23368.57425	21504.352125	0.0021482038175211896	177.96490747431	0
14:59:17.386934	23162.79975	24935.545125	23368.57425	21504.352125	0.00033701884075247157	179.70201354942887	0
14:59:17.483803	23147.274	24939.3075	23368.57425	21504.352125	0.000598833652393011	179.4623878202576	0
14:59:17.579118	23131.510125	24943.260375	23368.57425	21504.352125	8.714220375466982e-05	179.9200070047392	0
14:59:17.675953	23115.8415	24947.118	23368.57425	21504.352125	0.0004928310584925479	179.5449990935953	0
14:59:17.799003	23099.791875	24952.880625	23368.57425	21504.352125	0.00026489771952603353	179.75421172168265	0
14:59:17.893436	23084.50425	24957.024	23368.57425	21504.352125	0.006223030510897653	174.0804788421434	0
14:59:17.991735	23068.788	24961.88175	23368.57425	21504.352125	0.004865837204298002	175.4137626120617	0
14:59:18.092628	23053.214625	24966.64425	23368.57425	21504.352125	0.002174391179263473	177.988557283997	0
14:59:18.191552	23038.1175	24971.168625	23368.57425	21504.352125	0.00018311770776748365	179.82827326041627	0
14:59:18.291567	23022.78225	24976.35975	23368.57425	21504.352125	0.00035021785871844737	179.67848391993834	0
14:59:18.392907	23007.54225	24982.17	23368.57425	21504.352125	0.00220543997628143	177.98122189710887	0
14:59:18.492247	22992.11175	24987.885	23368.57425	21504.352125	0.0023282963988519242	177.83209110415692	0
14:59:18.601073	22976.586	24993.647625	23368.57425	21504.352125	0.0005819128645899714	179.45378903483743	0
14:59:18.695844	22961.06025	24998.791125	23368.57425	21504.352125	4.2353450879051955e-05	179.95994103164833	0
14:59:18.793380	22945.05825	25004.17275	23368.57425	21504.352125	0.0021566246492655742	177.96623605482827	0
14:59:18.889691	22929.9135	25005.69675	23368.57425	21504.352125	0.000271842646288829	179.7411494633068	0
14:59:18.992079	22918.626375	25005.411	23368.57425	21504.352125	0.01393366129026379	167.15798682023083	0
14:59:19.092350	22918.054875	25005.411	23368.57425	21504.352125	0.009468502722408503	172.80351449928355	0
14:59:19.196281	22918.054875	25005.411	23368.57425	21504.352125	0.004267105567047356	178.549783709071	0
14:59:19.293729	22918.054875	25005.411	23368.57425	21504.352125	0.0		0
14:59:19.392022	22918.054875	25005.411	23368.57425	21504.352125	0.0		0
14:59:19.493085	22918.054875	25005.411	23368.57425	21504.352125	0.0		0
14:59:19.591417	22918.054875	25005.411	23368.57425	21504.352125	0.0		0
14:59:19.692724	22918.054875	25005.411	23368.57425	21504.352125	0.0		0
14:59:19.793159	22918.054875	25005.411	23368.57425	21504.352125	0.0		0
14:59:19.892194	22918.054875	25005.411	23368.57425	21504.352125	0.0		0
14:59:19.993949	22918.054875	25005.411	23368.57425	21504.352125	0.0		0
14:59:20.091903	22918.054875	25005.411	23368.57425	21504.352125	0.0		0
14:59:20.192238	22918.054875	25005.411	23368.57425	21504.352125	0.0		0
14:59:20.291088	22918.054875	25005.411	23368.57425	21504.352125	0.0		0
14:59:20.392474	22918.054875	25005.411	23368.57425	21504.352125	0.0		0
14:59:20.491818	22918.054875	25005.411	23368.57425	21504.352125	0.0		0
14:59:20.592937	22918.054875	25005.411	23368.57425	21504.352125	0.0		0
14:59:20.691693	22918.054875	25005.411	23368.57425	21504.352125	0.0		0
14:59:20.792796	22918.054875	25005.411	23368.57425	21504.352125	0.0		0
14:59:20.894270	22918.054875	25005.411	23368.57425	21504.352125	0.0		0
14:59:20.993305	22918.054875	25005.411	23368.57425	21504.352125	0.0		0
14:59:21.093598	22918.054875	25005.411	23368.57425	21504.352125	0.0		0
14:59:21.193068	22918.054875	25005.411	23368.57425	21504.352125	0.0		0
14:59:21.291622	22918.054875	25005.411	23368.57425	21504.352125	0.0		0
14:59:21.392911	22918.054875	25005.411	23368.57425	21504.352125	0.0		0
14:59:21.491874	22918.054875	25005.411	23368.57425	21504.352125	0.0		0
14:59:21.591657	22918.054875	25005.411	23368.57425	21504.352125	0.0		0
14:59:21.693149	22918.054875	25005.411	23368.57425	21504.352125	0.0		0
14:59:21.795071	22918.054875	25005.411	23368.57425	21504.352125	0.0		0
14:59:21.892979	22918.054875	25005.411	23368.57425	21504.352125	0.0		0
14:59:21.991861	22918.054875	25005.411	23368.57425	21504.352125	0.0		0
14:59:22.094157	22918.054875	25005.411	23368.57425	21504.352125	0.0		0
14:59:22.192111	22918.054875	25005.411	23368.57425	21504.352125	0.0		0
14:59:22.293015	22918.054875	25005.411	23368.57425	21504.352125	0.0		0
14:59:22.392928	22918.054875	25005.411	23368.57425	21504.352125	0.0		0
14:59:22.492856	22918.054875	25005.411	23368.57425	21504.352125	0.0		0
14:59:22.594079	22918.054875	25005.411	23368.57425	21504.352125	0.0		0
14:59:22.691665	22916.245125	25008.697125	23368.57425	21504.352125	0.0		0
14:59:22.788594	22907.244	25025.50875	23368.57425	21504.352125	0.0		0
14:59:22.885466	22896.957	25046.84475	23368.57425	21504.352125	0.0010363997824627844	179.3224157568031	0
14:59:22.982932	22886.76525	25068.8475	23368.57425	21504.352125	0.0019791307925056435	177.5756324640048	0
14:59:23.079370	22876.5735	25091.23125	23368.57425	21504.352125	0.0006458930461064291	179.11302719692344	0
14:59:23.192726	22866.238875	25116.996375	23368.57425	21504.352125	0.0002666068324332577	179.62694728602344	0
14:59:23.302122	22855.285125	25142.3805	23368.57425	21504.352125	0.0017496744524858419	177.37548526017275	0
14:59:23.398764	22844.331375	25163.954625	23368.57425	21504.352125	0.0009355135140109049	178.51501882658397	0
14:59:23.495521	22834.425375	25184.38575	23368.57425	21504.352125	0.0024080470010211844	176.42304758468654	0
14:59:23.590938	22824.519375	25203.864375	23368.57425	21504.352125	0.0007827525157076967	178.94825510601672	0
14:59:23.688078	22814.37525	25223.295375	23368.57425	21504.352125	0.0008535577555218391	178.91040480439838	0
14:59:23.783651	22804.135875	25241.964375	23368.57425	21504.352125	0.0004874476321731354	179.3887444887861	0
14:59:23.878557	22793.80125	25258.10925	23368.57425	21504.352125	0.0009501216191413629	178.82378749994936	0
14:59:23.993999	22784.181	25271.682375	23368.57425	21504.352125	0.003347173034479542	176.11938109991127	0
14:59:24.093567	22782.799875	25272.730125	23368.57425	21504.352125	0.0026357399389438235	177.296095138889	0
14:59:24.192319	22782.799875	25272.730125	23368.57425	21504.352125	0.032845410138537444	162.51265021534346	0
14:59:24.293229	22782.799875	25272.730125	23368.57425	21504.352125	0.0		0
14:59:24.395639	22782.799875	25272.730125	23368.57425	21504.352125	0.0		0
14:59:24.493896	22782.799875	25272.730125	23368.57425	21504.352125	0.0		0
14:59:24.593796	22782.799875	25272.730125	23368.57425	21504.352125	0.0		0
14:59:24.693725	22782.799875	25272.730125	23368.57425	21504.352125	0.0		0
14:59:24.794592	22782.799875	25272.730125	23368.57425	21504.352125	0.0		0
14:59:24.894546	22782.799875	25272.730125	23368.57425	21504.352125	0.0		0
14:59:24.993346	22782.799875	25272.730125	23368.57425	21504.352125	0.0		0
14:59:25.093853	22782.799875	25272.730125	23368.57425	21504.352125	0.0		0
14:59:25.195102	22782.799875	25272.730125	23368.57425	21504.352125	0.0		0
14:59:25.294016	22782.799875	25272.730125	23368.57425	21504.352125	0.0		0
14:59:25.395439	22782.799875	25272.730125	23368.57425	21504.352125	0.0		0
14:59:25.505919	22782.799875	25272.730125	23368.57425	21504.352125	0.0		0
14:59:25.605751	22782.799875	25272.730125	23368.57425	21504.352125	0.0		0
14:59:25.694198	22782.799875	25272.730125	23368.57425	21504.352125	0.0		0
14:59:25.792448	22782.799875	25272.730125	23368.57425	21504.352125	0.0		0
14:59:25.893445	22782.799875	25272.730125	23368.57425	21504.352125	0.0		0
14:59:25.994578	22782.799875	25272.730125	23368.57425	21504.352125	0.0		0
14:59:26.093183	22782.799875	25272.730125	23368.57425	21504.352125	0.0		0
14:59:26.193033	22782.799875	25272.730125	23368.57425	21504.352125	0.0		0
14:59:26.294606	22782.799875	25272.730125	23368.57425	21504.352125	0.0		0
14:59:26.394921	22782.799875	25272.730125	23368.57425	21504.352125	0.0		0
14:59:26.494088	22782.799875	25272.730125	23368.57425	21504.352125	0.0		0
14:59:26.595852	22782.799875	25272.730125	23368.57425	21504.352125	0.0		0
14:59:26.695324	22782.799875	25272.730125	23368.57425	21504.352125	0.0		0
14:59:26.795330	22782.799875	25272.730125	23368.57425	21504.352125	0.0		0
14:59:26.896415	22782.799875	25272.730125	23368.57425	21504.352125	0.0		0
14:59:26.997120	22782.799875	25272.730125	23368.57425	21504.352125	0.0		0
14:59:27.095462	22782.799875	25272.730125	23368.57425	21504.352125	0.0		0
14:59:27.194037	22782.799875	25272.730125	23368.57425	21504.352125	0.0		0
14:59:27.293940	22782.799875	25272.730125	23368.57425	21504.352125	0.0		0
14:59:27.393354	22782.799875	25272.730125	23368.57425	21504.352125	0.0		0
14:59:27.493639	22782.799875	25272.730125	23368.57425	21504.352125	0.0		0
14:59:27.597252	22782.799875	25272.730125	23368.57425	21504.352125	0.0		0
14:59:27.695116	22782.799875	25272.730125	23368.57425	21504.352125	0.0		0
14:59:27.794424	22782.799875	25272.730125	23368.57425	21504.352125	0.0		0
14:59:27.894857	22782.799875	25272.730125	23368.57425	21504.352125	0.0		0
14:59:27.995179	22782.799875	25272.730125	23368.57425	21504.352125	0.0		0
14:59:28.095062	22782.799875	25272.730125	23368.57425	21504.352125	0.0		0
14:59:28.195510	22782.799875	25272.730125	23368.57425	21504.352125	0.0		0
14:59:28.295362	22782.799875	25272.730125	23368.57425	21504.352125	0.0		0
14:59:28.394319	22782.799875	25272.730125	23368.57425	21504.352125	0.0		0
14:59:28.494578	22782.799875	25272.730125	23368.57425	21504.352125	0.0		0
14:59:28.594652	22782.799875	25272.730125	23368.57425	21504.352125	0.0		0
14:59:28.694406	22782.799875	25272.730125	23368.57425	21504.352125	0.0		0
14:59:28.794880	22782.799875	25272.730125	23368.57425	21504.352125	0.0		0
14:59:28.895163	22782.799875	25272.730125	23368.57425	21504.352125	0.0		0
14:59:28.995711	22782.799875	25272.730125	23368.57425	21504.352125	0.0		0
14:59:29.094994	22782.799875	25272.730125	23368.57425	21504.352125	0.0		0
14:59:29.194454	22782.799875	25272.730125	23368.57425	21504.352125	0.0		0
14:59:29.295296	22782.799875	25272.730125	23368.57425	21504.352125	0.0		0
14:59:29.395243	22782.799875	25272.730125	23368.57425	21504.352125	0.0		0
14:59:29.494650	22780.990125	25276.20675	23368.57425	21504.352125	0.0		0
14:59:29.590464	22771.655625	25288.3035	23368.57425	21504.352125	0.0		0
14:59:29.686955	22762.17825	25301.019375	23368.57425	21504.352125	0.018416511547502748	169.8434380205332	0
14:59:29.796575	22752.939	25313.35425	23368.57425	21504.352125	0.0010737527162713225	179.0421380546171	0
14:59:29.895078	22751.462625	25314.640125	23368.57425	21504.352125	0.00015253578415671203	179.86335259776584	0
14:59:29.994910	22751.462625	25314.640125	23368.57425	21504.352125	0.0242116542637003	167.88929993837164	0
14:59:30.093814	22751.462625	25314.640125	23368.57425	21504.352125	0.0		0
14:59:30.194353	22751.462625	25314.640125	23368.57425	21504.352125	0.0		0
14:59:30.294763	22751.462625	25314.640125	23368.57425	21504.352125	0.0		0
14:59:30.396502	22751.462625	25314.640125	23368.57425	21504.352125	0.0		0
14:59:30.495890	22751.462625	25314.640125	23368.57425	21504.352125	0.0		0
14:59:30.594900	22751.462625	25314.640125	23368.57425	21504.352125	0.0		0
14:59:30.705861	22750.510125	25317.688125	23368.57425	21504.352125	0.0		0
14:59:30.797825	22742.74725	25332.832875	23368.57425	21504.352125	0.0		0
14:59:30.894186	22734.36525	25352.59725	23368.57425	21504.352125	0.016849193807056493	170.21531773967513	0
14:59:30.989019	22725.60225	25373.6475	23368.57425	21504.352125	0.003769520373351201	175.84291840488783	0
14:59:31.083777	22716.791625	25394.935875	23368.57425	21504.352125	0.00029976413058658955	179.61982840699753	0
14:59:31.180587	22708.07625	25415.795625	23368.57425	21504.352125	9.004066186425307e-05	179.88175436835652	0
14:59:31.299067	22699.218	25440.79875	23368.57425	21504.352125	0.0001471033979514529	179.80763504763817	0
14:59:31.395950	22690.216875	25461.2775	23368.57425	21504.352125	0.002249744338820135	176.83293595760657	0
14:59:31.506742	22681.692	25485.613875	23368.57425	21504.352125	0.003011007961867381	175.78134506396808	0
14:59:31.604694	22672.26225	25507.47375	23368.57425	21504.352125	0.003204649419745917	175.57786419599924	0
14:59:31.699044	22664.499375	25528.476375	23368.57425	21504.352125	0.002835260967186869	175.97098684212568	0
14:59:31.795954	22655.49825	25550.33625	23368.57425	21504.352125	0.0023034900534669614	176.95100277467452	0
14:59:31.891867	22646.878125	25571.624625	23368.57425	21504.352125	0.001588646835754104	177.9049089994257	0
14:59:31.989700	22638.35325	25591.817625	23368.57425	21504.352125	0.0002516750988702795	179.6639582255416	0
14:59:32.086710	22629.542625	25612.725	23368.57425	21504.352125	0.0006562771249819686	179.156090252518	0
14:59:32.183533	22620.9225	25632.965625	23368.57425	21504.352125	2.88341428368775e-05	179.96315317241684	0
14:59:32.294387	22612.06425	25655.49225	23368.57425	21504.352125	0.00016961489502309276	179.78285716925507	0
14:59:32.403510	22602.6345	25678.304625	23368.57425	21504.352125	0.0012100824418470742	178.398173655244	0
14:59:32.500770	22593.633375	25698.73575	23368.57425	21504.352125	0.0007081355461482093	179.00817154142516	0
14:59:32.597125	22585.1085	25717.59525	23368.57425	21504.352125	0.000978660405581523	178.6819576447208	0
14:59:32.692960	22576.678875	25736.311875	23368.57425	21504.352125	0.0004442833084914973	179.4524139791811	0
14:59:32.791885	22567.915875	25755.981	23368.57425	21504.352125	6.60474565875869e-05	179.9219991631412	0
14:59:32.886986	22559.2005	25775.364375	23368.57425	21504.352125	0.0001925185292857477	179.768027406894	0
14:59:32.983750	22550.389875	25794.081	23368.57425	21504.352125	0.0001600914972870757	179.80377359153994	0
14:59:33.096241	22541.6745	25815.417	23368.57425	21504.352125	0.0008306053548649359	179.00203816987243	0
14:59:33.207063	22532.34	25837.657875	23368.57425	21504.352125	0.0023854175822223176	177.010993679328	0
14:59:33.303767	22522.815	25857.708	23368.57425	21504.352125	0.00040603959290586646	179.45133470935426	0
14:59:33.400255	22514.52825	25876.805625	23368.57425	21504.352125	0.0019914349033592262	177.35730922938046	0
14:59:33.496880	22508.05125	25895.33175	23368.57425	21504.352125	0.0015853557192926537	178.04626132365985	0
14:59:33.594816	22502.0505	25914.096	23368.57425	21504.352125	0.0036124297655691757	175.81360606740998	0
14:59:33.690648	22496.24025	25930.050375	23368.57425	21504.352125	0.0013635567972805425	178.46375651432535	0
14:59:33.785763	22491.049125	25945.385625	23368.57425	21504.352125	0.002166251038718197	177.72355121824017	0
14:59:33.881107	22485.858	25960.0065	23368.57425	21504.352125	0.0013776576349003795	178.69087214455485	0
14:59:33.999860	22480.7145	25978.104	23368.57425	21504.352125	0.0009313175633707065	179.1540904597486	0
14:59:34.096559	22475.332875	25993.201125	23368.57425	21504.352125	0.0037428887772212407	176.31835936355637	0
14:59:34.196314	22470.33225	26008.631625	23368.57425	21504.352125	0.0037600471653869718	176.24624059421097	0
14:59:34.298785	22465.617375	26023.776375	23368.57425	21504.352125	0.001800353652643286	178.33669794405728	0
14:59:34.396890	22461.140625	26038.349625	23368.57425	21504.352125	0.0007221411804600088	179.33628424724367	0
14:59:34.496142	22456.378125	26053.399125	23368.57425	21504.352125	0.00024242677514744966	179.7839608849959	0
14:59:34.595742	22452.711	26066.115	23368.57425	21504.352125	0.000544301387834882	179.5161382330675	0
14:59:34.696221	22452.711	26067.591375	23368.57425	21504.352125	0.001772111428625938	178.52673448393318	0
14:59:34.796588	22452.711	26067.591375	23368.57425	21504.352125	0.0378073129629296	163.9129934642646	0
14:59:34.895519	22452.711	26067.591375	23368.57425	21504.352125	0.0		0
14:59:34.996377	22452.711	26067.591375	23368.57425	21504.352125	0.0		0
14:59:35.096297	22452.711	26067.591375	23368.57425	21504.352125	0.0		0
14:59:35.196248	22452.711	26067.591375	23368.57425	21504.352125	0.0		0
14:59:35.297068	22452.711	26067.591375	23368.57425	21504.352125	0.0		0
14:59:35.396027	22452.711	26067.591375	23368.57425	21504.352125	0.0		0
14:59:35.497367	22452.711	26067.591375	23368.57425	21504.352125	0.0		0
14:59:35.597015	22452.711	26067.591375	23368.57425	21504.352125	0.0		0
14:59:35.700722	22452.711	26067.591375	23368.57425	21504.352125	0.0		0
14:59:35.796606	22452.711	26067.591375	23368.57425	21504.352125	0.0		0
14:59:35.896608	22452.711	26067.591375	23368.57425	21504.352125	0.0		0
14:59:35.998412	22452.711	26067.591375	23368.57425	21504.352125	0.0		0
14:59:36.098854	22452.711	26067.591375	23368.57425	21504.352125	0.0		0
14:59:36.195588	22452.711	26067.591375	23368.57425	21504.352125	0.0		0
14:59:36.297674	22452.711	26067.591375	23368.57425	21504.352125	0.0		0
14:59:36.396270	22452.711	26067.591375	23368.57425	21504.352125	0.0		0
14:59:36.496306	22452.711	26067.591375	23368.57425	21504.352125	0.0		0
14:59:36.599963	22452.711	26067.591375	17077.479	16996.887375	0.0		0
14:59:36.704732	22450.853625	26064.11475	17075.621625	16993.41075	0.0		0
14:59:36.804349	22436.328	26047.017375	17397.048	16976.313375	0.0		0
14:59:36.904773	22409.0865	26018.442375	17201.8305	18291.546375	0.016118850516771855	167.76257342186048	0
14:59:37.002765	22381.55925	25989.3435	18014.18325	18934.3515	0.0018493632859587859	176.71921626114838	0
14:59:37.104044	22353.508125	25960.339875	16810.300125	26464.267875	9.708979593294651e-05	179.77877806592238	0
14:59:37.203103	22328.743125	25934.146125	17457.439125	27277.954125	0.00027496347606253567	179.36663227583196	0
14:59:37.303592	22299.549	25921.954125	18100.149	27937.666125	0.0002967933118971081	179.3504320275764	0
14:59:37.405972	22273.402875	25924.430625	18913.882875	27940.142625	0.012255407826378665	156.0603036411002	0
14:59:37.504617	22249.685625	25939.8135	19730.045625	27619.5735	0.016753427335188073	151.92291301458044	0
14:59:37.602074	22228.96875	25953.5295	20213.25675	27297.3375	0.01746890360679025	152.44356515122655	0
14:59:37.705872	22212.252375	25965.912	20700.468375	26973.768	0.00035494093600677994	179.45990871511424	0
14:59:37.801948	22198.631625	25975.198875	21190.775625	26647.102875	0.0023102324764925613	176.97845112170845	0
14:59:37.904260	22187.05875	25983.009375	21515.15475	26318.961375	0.002098629196694664	177.75802161022202	0
14:59:38.007456	22180.057875	25986.77175	21676.129875	26154.74775	0.0003113503068491992	179.72842326853535	0
14:59:38.106114	22174.7715	25988.772	21838.8195	25988.772	0.009173763058785013	174.23894921592338	0
14:59:38.206235	22170.39	25988.772	22002.414	25988.772	0.019308563217522754	172.47130940390613	0
14:59:38.304749	22167.675375	25988.772	22167.675375	25820.796	0.07169156071544554	159.2744411344292	0
14:59:38.406611	22167.389625	25987.200375	22167.389625	25987.200375	0.0	180.0	0
14:59:38.505384	22167.389625	25987.200375	22167.389625	25987.200375	0.5809560424812721	100.30484646873103	0
14:59:38.605083	22167.389625	25987.200375	19311.797625	26491.128375	0.0		0
14:59:38.704836	22165.818	25990.343625	16118.682	26998.199625	0.0		0
14:59:38.807417	22151.9115	25996.2015	16104.7755	27004.0575	0.0		0
14:59:38.917331	22122.09825	26007.298125	16578.89025	26847.178125	0.07268042408151575	139.40747690720124	0
14:59:39.012559	22094.19	26013.584625	17054.91	26685.488625	0.0018060739716426303	177.57306590542044	0
14:59:39.109802	22067.091375	26021.06175	17867.691375	26357.01375	0.004457433794645465	172.27885054842332	0
14:59:39.208358	22037.182875	26025.395625	18509.686875	26193.371625	0.0016806152867716987	177.2689542064731	0
14:59:39.306475	22014.65625	26027.205375	18991.08825	26027.205375	0.004293985304946786	172.8196377829653	0
14:59:39.404005	21993.606	26027.205375	19138.014	26027.205375	0.0024129195650713616	176.3481529659941	0
14:59:39.506719	21974.032125	26027.205375	19622.368125	26027.205375	0.003672190066051214	175.40682127354708	0
14:59:39.606078	21955.458375	26027.205375	20107.722375	25859.229375	0.0	180.0	0
14:59:39.717469	21938.122875	26025.63375	20258.362875	25857.65775	0.0	180.0	0
14:59:39.810958	21927.21675	26024.062125	20415.43275	25856.086125	0.00502392564357496	174.8197637547205	0
14:59:39.907684	21913.357875	26022.4905	23089.189875	25518.5625	0.0037079784160874364	176.98009018577932	0
14:59:40.007913	21904.880625	26019.53775	23248.688625	25515.60975	0.002419138410052217	178.26967392567553	0
14:59:40.103760	21910.64325	26014.251375	23086.47525	25678.299375	0.019344462075989378	167.26584647967357	0
14:59:40.203323	21922.26375	26010.2985	22258.21575	25842.3225	0.20306464901388643	61.735855591675275	0
14:59:40.310410	21929.88375	26008.3935	21929.88375	26008.3935	0.04090974550325941	156.25457017662248	0
14:59:40.407558	21930.1695	26008.3935	21426.2415	26176.3695	0.00823487417646612	175.2497912051442	0
14:59:40.505834	21928.74075	26009.965125	21256.83675	26177.941125	0.05964946811852564	165.96375653206067	0
14:59:40.608448	21922.9305	26011.53675	21083.0505	26179.51275	0.7615254753231485	47.72631099393267	0
14:59:40.703977	21917.025	26013.108375	21077.145	26181.084375	0.1365010117397639	147.40952450981428	0
14:59:40.804939	21908.309625	26014.68	20900.453625	26182.656	0.0006710211136478779	179.76681873529512	0
14:59:40.906366	21901.737375	26016.251625	20893.881375	26184.227625	0.010912661581776822	175.31951439459695	0
14:59:41.007983	21892.117125	26017.82325	20884.261125	26185.79925	0.0072122571655668525	176.773553581951	0
14:59:41.101753	21884.592375	26019.394875	20876.736375	26019.394875	0.008817652012148102	175.82962496398432	0
14:59:41.212967	21874.495875	26019.394875	20866.639875	26019.394875	0.005042906747520033	177.48099188494604	0
14:59:41.306447	21868.209375	26019.394875	20692.377375	26187.370875	0.02311308111502042	168.20275186927336	0
14:59:41.404326	21857.731875	26020.9665	20513.923875	26188.9425	0.0	180.0	0
14:59:41.507030	21848.206875	26022.538125	20504.398875	26190.514125	0.01762023765762909	171.46923439006645	0
14:59:41.613375	21836.110125	26024.10975	20492.302125	26192.08575	0.0014456909301978934	179.1613805134444	0
14:59:41.705279	21826.966125	26025.681375	20483.158125	26193.657375	0.0031417692656782103	178.03309048553712	0
14:59:41.805091	21814.917	26027.253	20303.133	26195.229	0.003819181791465444	177.65005064036978	0
14:59:41.904226	21804.772875	26028.824625	20796.916875	26196.800625	0.0037804807839350364	177.67898302951957	0
14:59:42.009039	21792.438	26030.39625	21120.534	26030.39625	0.0021416881376671117	178.6246152767401	0
14:59:42.108622	21786.294375	26030.39625	21114.390375	26030.39625	0.0023768023379570754	178.45431788667338	0
14:59:42.204863	21780.007875	26030.39625	20772.151875	26198.37225	0.013630614527258944	172.73888941889075	0
14:59:42.317724	21772.864125	26031.967875	20429.056125	26199.943875	0.0	180.0	0
14:59:42.402605	21765.148875	26033.396625	20253.364875	26201.372625	0.03177983513207593	167.5925814726221	0
14:59:42.502873	21751.8615	26035.111125	20240.0775	26203.087125	0.004411040992195282	178.08405848497208	0
14:59:42.602594	21741.050625	26036.68275	20229.266625	26204.65875	0.00515716835511587	176.8609023475349	0
14:59:42.703042	21728.572875	26038.254375	20384.764875	26206.230375	0.0013189462623836273	179.08098067190664	0
14:59:42.801091	21716.90475	26039.826	20373.09675	26207.802	0.0016227875874823784	178.90744176863905	0
14:59:42.911776	21706.093875	26041.397625	20530.261875	26209.373625	0.0007058483330935171	179.50761897335224	0
14:59:43.007092	21696.187875	26042.96925	20520.355875	26042.96925	0.0009229902598141874	179.39982279529065	0
14:59:43.107887	21685.9485	26042.96925	20342.1405	26210.94525	0.0012388037597168735	179.256341239446	0
14:59:43.204937	21676.51875	26044.540875	20500.68675	26212.516875	0.015509202997572713	170.9849425514703	0
14:59:43.304138	21664.51725	26046.1125	20656.66125	26046.1125	0.0166633424959198	170.53767779197076	0
14:59:43.406772	21655.94475	26046.1125	20648.08875	26046.1125	0.0032252331555819263	177.99824391814224	0
14:59:43.505770	21647.4675	26046.1125	20639.6115	26214.0885	0.012585458552360542	172.53943387382844	0
14:59:43.607239	21638.41875	26047.684125	20630.56275	26215.660125	0.0	180.0	0
14:59:43.707662	21630.22725	26049.25575	20790.34725	26217.23175	0.01944977990682987	170.1469197958201	0
14:59:43.805119	21620.940375	26050.827375	20781.060375	26218.803375	0.002007181947209616	178.99226558254043	0
14:59:43.906261	21614.463375	26052.399	20606.607375	26220.375	0.0024678277966207166	178.74438953337489	0
14:59:44.010819	21606.3195	26053.970625	20766.4395	26221.946625	0.00875263433845409	175.9661521026359	0
14:59:44.105682	21598.128	26055.54225	21094.2	26055.54225	0.00633766865010825	177.28375266749694	0
14:59:44.202803	21590.936625	26055.54225	21422.960625	26055.54225	0.0001300785837891946	179.9380099017428	0
14:59:44.312289	21587.93625	26055.54225	21923.88825	25887.56625	0.024371004692631964	169.13918537838495	0
14:59:44.408944	21589.126875	26053.970625	22093.054875	25885.994625	0.0	180.0	0
14:59:44.507144	21592.31775	26052.399	22264.22175	25884.423	0.6650984614086799	52.85331330185566	0
14:59:44.616904	21599.318625	26050.827375	22439.198625	25714.875375	0.16625302683761892	153.3686534757302	0
14:59:44.711396	21603.2715	26048.446125	22443.1515	25880.470125	0.043996867302752894	166.43058972297328	0
14:59:44.808196	21612.225	26046.064875	22452.105	25878.088875	0.05424703664972911	161.5873916150311	0
14:59:44.908715	21618.749625	26044.49325	22458.629625	25876.51725	0.040490801525647206	163.82830807330552	0
14:59:45.003333	21626.60775	26042.921625	22466.48775	25874.945625	0.0029502442498404993	178.64970368361185	0
14:59:45.105147	21634.41825	26041.35	22306.32225	25873.374	0.005293714808880516	177.7667558315803	0
14:59:45.206549	21641.562	26039.778375	22481.442	25871.802375	0.00014671761804774098	179.93283030097942	0
14:59:45.304023	21646.848375	26038.20675	22990.656375	25870.23075	0.002353434782332209	178.96968364567292	0
14:59:45.412786	21656.13525	26036.635125	23335.89525	25700.683125	0.011287669775492545	175.85034715172927	0
14:59:45.509786	21666.660375	26034.158625	23514.396375	25698.206625	0.016237247757962498	173.04813277937546	0
14:59:45.620296	21682.376625	26030.4915	23362.136625	25694.5395	0.006271163261931634	176.36468423982734	0
14:59:45.714106	21694.61625	26027.72925	23206.40025	25859.75325	0.00013793447823563337	179.89350239120253	0
14:59:45.808125	21707.2845	26025.490875	23051.0925	25857.514875	0.0005068313345200365	179.58349045782649	0
14:59:45.906229	21718.7145	26023.91925	22894.5465	25855.94325	0.0037046749284675405	177.30275435839806	0
14:59:46.004538	21729.3825	26022.347625	22569.2625	25854.371625	0.003134259560390444	177.8088093874473	0
14:59:46.105793	21738.9075	26020.776	22410.8115	25852.8	0.0008625266305806789	179.44846328713535	0
14:59:46.204788	21745.051125	26019.204375	21913.027125	26019.204375	0.0016888158123752547	179.01122812646193	0
14:59:46.312395	21749.9565	26019.204375	19062.3405	26523.132375	0.01086392433451236	175.02005305351756	0
14:59:46.410711	21748.52775	26022.1095	21748.52775	26190.0855	0.04441370398785685	165.6506679570499	0
14:59:46.507925	21738.1455	26025.348	21738.1455	26025.348	0.39612528816435777	63.81188930251346	0
14:59:46.608334	21735.95475	26025.348	21735.95475	26025.348	0.10894789431598924	133.51220023746944	0
14:59:46.706769	21735.95475	26025.348	21735.95475	26193.324	0.04587036973707321	162.6759104600171	0
14:59:46.803977	21735.95475	26026.919625	21567.97875	26194.895625	0.0		0
14:59:46.906202	21734.573625	26028.49125	21566.597625	26196.46725	0.0		0
14:59:47.009485	21733.049625	26030.062875	21565.073625	26198.038875	0.38453687442022577	138.69138598646262	0
14:59:47.105453	21731.57325	26031.6345	21563.59725	26199.6105	0.022907450517217022	177.190018010105	0
14:59:47.205430	21729.906375	26033.206125	21561.930375	26201.182125	0.0072977695787130635	179.09149338828107	0
14:59:47.307110	21728.287125	26034.77775	21728.287125	26034.77775	0.02726788143723294	176.52540507378114	0
14:59:47.408364	21728.096625	26034.77775	22232.024625	25866.80175	0.006367854322863376	179.17041307832085	0
14:59:47.505435	21729.620625	26033.206125	22233.548625	25865.230125	0.5811432252049681	135.85509739625306	0
14:59:47.607545	21735.4785	26031.6345	22239.4065	25695.6825	0.6966109705480711	45.881403996567634	0
14:59:47.709374	21739.00275	26029.06275	22242.93075	25693.11075	0.127875721107099	149.13695663458384	0
14:59:47.809507	21744.33675	26025.9195	22416.24075	25689.9675	0.07020319919953896	158.89901978166967	0
14:59:47.909448	21748.480125	26022.728625	22252.408125	25854.752625	0.01854349469627645	174.3908965566466	0
14:59:48.010135	21755.719125	26020.49025	22259.647125	25852.51425	0.02165611294886793	172.9098320660113	0
14:59:48.105129	21758.7195	26018.918625	22262.6475	25850.942625	0.05532833542351248	159.58175395630545	0
14:59:48.206644	21764.8155	26017.347	22100.7675	25849.371	0.03324677748068446	169.53618393267357	0
14:59:48.309300	21768.196875	26015.775375	22272.124875	25679.823375	0.04741570775616077	166.81078003627496	0
14:59:48.408391	21771.2925	26013.156	25634.7405	25173.276	0.036404561512955874	169.5282812645613	0
14:59:48.508342	21776.959875	26009.346	22952.791875	25505.418	0.06844260310805722	164.69211582614963	0
14:59:48.610330	21790.675875	26001.82125	22966.507875	25665.86925	0.020271529338212607	173.67535522710574	0
14:59:48.705613	21797.67675	25999.011375	22805.53275	25663.059375	0.008013903853237761	174.83794842979185	0
14:59:48.808569	21808.868625	25995.677625	22984.700625	25659.725625	0.010349989922501987	173.1189172191866	0
14:59:48.908475	21815.39325	25992.582	23159.20125	25656.63	0.009586932146774575	174.7187593715202	0
14:59:49.008717	21826.728	25989.3435	23506.488	25821.3675	0.016224910490764216	171.20521796502928	0
14:59:49.108959	21837.2055	25987.200375	23516.9655	25819.224375	0.017304885199159258	170.56327530903488	0
14:59:49.206443	21850.873875	25985.62875	23530.633875	25985.62875	0.006806861598961621	175.6147348932871	0
14:59:49.305340	21863.685	25985.62875	23543.445	25985.62875	0.007136462987400101	174.99908044878603	0
14:59:49.407243	21877.11525	25985.62875	23724.85125	25817.65275	0.008612645339242058	173.44078875700396	0
14:59:49.509009	21889.68825	25984.057125	23737.42425	25816.081125	0.0	180.0	0
14:59:49.610849	21903.69	25982.4855	23751.426	25814.5095	0.009522564112093412	172.87498365109622	0
14:59:49.708541	21917.2155	25980.913875	23764.9515	25812.937875	0.0009400316509785297	179.27933637748274	0
14:59:49.812095	21931.6935	25979.34225	23611.4535	25979.34225	0.0002816251557195105	179.77646732506108	0
14:59:49.911763	21945.12375	25979.34225	23456.90775	25979.34225	0.0005357903295606293	179.56746358465037	0
14:59:50.008251	21957.792	25979.34225	23469.576	25979.34225	0.007721583488456093	173.80465101402325	0
14:59:50.109445	21969.88875	25979.34225	23313.69675	25811.36625	0.0	180.0	0
14:59:50.209614	21981.69975	25977.770625	23661.45975	25809.794625	0.0	180.0	0
14:59:50.308995	21992.320125	25976.199	20984.464125	25472.271	0.01101047351048789	172.4204902231083	0
14:59:50.409439	22003.083375	25973.198625	20995.227375	25469.270625	0.001291617340998789	179.16185259987483	0
14:59:50.509992	21999.749625	25967.817	20655.941625	25631.865	0.011397924652941946	172.8412570964347	0
14:59:50.610242	21990.510375	25964.149875	20814.678375	25964.149875	0.17147003122396798	73.7994677333078	0
14:59:50.707894	21978.508875	25963.626	20970.652875	26131.602	0.07693269300821826	143.4254175183448	0
14:59:50.808153	21969.69825	25965.197625	23145.53025	26301.149625	0.03030235453964128	160.85093442544493	0
14:59:50.906706	21964.602375	25967.864625	23476.386375	26303.816625	0.020958436134551943	167.38662825768796	0
14:59:51.007670	21973.88925	25971.0555	23149.72125	26307.0075	0.0413954341574188	162.4879892784879	0
14:59:51.106806	21985.176375	25974.19875	22657.080375	26310.15075	0.2017106365542701	46.58815858189651	0
14:59:51.208179	21994.129875	25977.389625	22498.057875	26145.365625	0.005511068526055747	176.59931461074694	0
14:59:51.306008	21998.27325	25979.53275	22166.24925	26315.48475	0.006666287293234635	175.94630829008662	0
14:59:51.408153	22002.607125	25982.19975	21834.631125	26318.15175	0.01903428344815058	172.2653262551903	0
14:59:51.506252	22001.32125	25985.343	21833.34525	26321.295	0.015233893260865173	175.74237353379795	0
14:59:51.614696	21999.702	25988.819625	21663.75	26324.771625	0.30076531102624426	99.35847858908859	0
14:59:51.711115	21998.320875	25991.486625	21662.368875	26159.462625	0.013152160469167265	177.27511275128703	0
14:59:51.809669	21994.891875	25993.867875	21826.915875	26161.843875	0.01226882096040938	177.59620813456561	0
14:59:51.910310	21991.843875	25995.4395	21991.843875	26163.4155	0.1339669800337256	152.1555341376653	0
14:59:52.011398	21991.558125	25997.011125	21991.558125	25997.011125	0.03440848699837093	172.49893201675502	0
14:59:52.108122	21991.558125	25997.011125	22327.510125	25997.011125	0.34591916652468524	127.58160985183288	0
14:59:52.210688	21993.177375	25997.011125	22665.081375	25829.035125	0.0		0
14:59:52.308279	21996.273	25995.4395	23004.129	25659.4875	0.0		0
14:59:52.407160	22004.274	25992.724875	23180.106	25488.796875	0.1821730929772316	153.0834453830544	0
14:59:52.505266	22012.894125	25989.24825	23188.726125	25485.32025	0.0239079796776202	171.82478582825007	0
14:59:52.608009	22023.705	25983.580875	20679.897	25143.700875	0.00634083723340089	176.7763849343794	0
14:59:52.710308	22029.42	25979.628	20349.66	25307.724	0.009249598518673702	174.30012044416918	0
14:59:52.805161	22020.56175	25971.15075	20676.75375	25299.24675	0.012756389970016251	172.9945171556569	0
14:59:52.905327	22007.274375	25966.1025	26710.602375	26134.0785	0.15280945856309255	78.41127270382293	0
14:59:53.006162	22001.13075	25965.007125	21161.25075	25629.055125	0.03003783201504944	157.06224715827477	0
14:59:53.110416	22006.036125	25963.0545	20998.180125	25795.0785	0.018211012379912784	169.30609654139406	0
14:59:53.211096	22000.17825	25961.05425	20824.34625	25961.05425	0.3204786204526675	31.814735238630377	0
14:59:53.307389	21992.320125	25961.05425	20816.488125	26129.03025	0.31983422737006656	40.55859551053109	0
14:59:53.409952	21981.175875	25962.625875	20973.319875	26130.601875	0.04662605722653041	161.146841235598	0
14:59:53.508635	21972.55575	25964.1975	23652.31575	26132.1735	0.014647502633768988	171.97276248956382	0
14:59:53.608563	21966.84075	25965.769125	23814.57675	26133.745125	0.004020141562767072	177.69453699453612	0
14:59:53.711814	21975.699	25967.34075	23487.483	26135.31675	0.011980757085924009	174.95644926706964	0
14:59:53.806479	21989.462625	25968.912375	22997.318625	26136.888375	0.19324884171045875	25.436941044155244	1
14:59:53.908212	22001.13075	25970.484	22505.05875	26138.46	0.005416846070207054	176.45352048767703	0
14:59:54.008823	22007.79825	25972.055625	22007.79825	26140.031625	0.0015759670609503068	178.8429887997379	0
14:59:54.110833	22009.560375	25973.62725	21673.608375	25973.62725	0.010476299670396578	174.40789273985303	0
14:59:54.211892	22008.084	25973.62725	21672.132	25973.62725	0.1059601664719376	151.53381666660366	0
14:59:54.311483	22004.988375	25973.62725	21669.036375	25973.62725	0.8333774528120623	41.72951207680754	0
14:59:54.409696	22001.51175	25973.62725	21497.58375	25973.62725	0.0	180.0	0
14:59:54.510583	21998.46375	25973.62725	21494.53575	25805.65125	0.0	180.0	0
14:59:54.612356	21992.93925	25972.055625	21153.05925	25804.079625	0.0	180.0	0
14:59:54.708844	21989.12925	25970.484	21149.24925	25802.508	0.0627915197317856	164.11986122291873	0
14:59:54.811094	21979.89	25968.912375	20972.034	25800.936375	0.023113349718051485	173.463991297719	0
14:59:54.908178	21974.175	25967.34075	20966.319	25799.36475	0.032916103622111205	167.23763860917478	0
14:59:55.011922	21963.888	25965.769125	21124.008	25797.793125	0.013050160998537801	174.2775348397067	0
14:59:55.111168	21956.601375	25964.1975	20948.745375	25796.2215	0.014287110757491882	173.31010333240872	0
14:59:55.210102	21949.076625	25962.625875	21109.196625	25794.649875	0.006810136200470623	176.514896372649	0
14:59:55.306861	21939.885	25961.05425	20932.029	25625.10225	0.0008626976094705522	179.62578992211502	0
14:59:55.414679	21932.93175	25958.1015	20757.09975	25622.1495	0.004297157251300028	177.9056091021464	0
14:59:55.511581	21924.311625	25955.291625	20580.503625	25619.339625	0.027453217324756883	166.6939871500227	0
14:59:55.611201	21913.50075	25952.053125	20737.66875	25616.101125	0.010402266819485155	175.0453814886574	0
14:59:55.719221	21901.070625	25948.48125	20725.238625	25612.52925	0.002363687852521614	178.6218334966406	0
14:59:55.813650	21894.307875	25945.9095	20718.475875	25609.9575	0.0009278316984833856	179.3562542858009	0
14:59:55.909518	21883.258875	25942.671	20539.450875	25438.743	0.008284834749038196	175.21144650062806	0
14:59:56.013800	21873.68625	25938.813375	20361.90225	25434.885375	0.00834732556551662	175.51515003643487	0
14:59:56.113086	21862.589625	25933.7175	20350.805625	25429.7895	0.008969271052906394	174.3873438062251	0
14:59:56.210219	21850.302375	25929.336	20506.494375	25425.408	0.004209167902083504	177.28281211599534	0
14:59:56.309387	21838.110375	25924.09725	20662.278375	25420.16925	0.006963906979681862	174.9597957472612	0
14:59:56.412892	21827.442375	25919.668125	20987.562375	25583.716125	0.0048102659485668355	176.3730905399106	0
14:59:56.513110	21818.1555	25915.4295	21314.2275	25579.4775	0.0009920503425122555	179.29458549276674	0
14:59:56.610965	21812.011875	25912.619625	21644.035875	25744.643625	0.003184624859437305	178.01473526718647	0
14:59:56.710715	21808.582875	25910.38125	22312.510875	26078.35725	9.305725488055812e-05	179.9547754251836	0
14:59:56.810159	21809.821125	25911.952875	22817.677125	26247.904875	0.02750079252058283	171.44205742653907	0
14:59:56.912674	21815.536125	25914.619875	22991.368125	26250.571875	0.2790128420982482	18.63056527386743	1
14:59:57.009175	21825.29925	25917.667875	23001.13125	26253.619875	0.11054148750537698	153.2507186555148	0
14:59:57.108446	21835.252875	25920.954	23011.084875	26424.882	0.016196759005963075	172.3212156642432	0
14:59:57.208125	21845.2065	25924.525875	23021.0385	26428.453875	0.0015712034266871474	179.0678029108234	0
14:59:57.307330	21855.20775	25930.050375	23366.99175	26433.978375	0.002437264584629104	178.5296967513531	0
14:59:57.408869	21865.066125	25934.19375	23712.802125	26438.12175	0.014541229540496166	170.8251851385546	0
14:59:57.511085	21877.734375	25939.289625	23893.446375	26275.241625	0.009651657455337496	173.8810971263195	0
14:59:57.610887	21892.402875	25943.052	23908.114875	26279.004	0.0012670058403398572	179.11621387479155	0
14:59:57.717107	21907.97625	25946.338125	23923.68825	26282.290125	0.009116812026249026	172.47313478181567	0
14:59:57.814365	21920.977875	25949.100375	23768.713875	26285.052375	0.002776524250002824	177.52927694671223	0
14:59:57.908835	21936.36075	25952.29125	23784.09675	26120.26725	9.470217356582819e-05	179.92075787370038	0
14:59:58.010841	21950.3625	25954.624875	23966.0745	26122.600875	0.0003318220761610873	179.7243052795915	0
14:59:58.112642	21964.126125	25956.1965	23811.862125	25956.1965	0.002633557806963634	177.7436277308856	0
14:59:58.209169	21979.03275	25956.1965	23658.79275	25956.1965	0.0036686160869803526	177.0518880749496	0
14:59:58.307840	21992.986875	25956.1965	23336.794875	25956.1965	0.007902237413775466	173.48578971701312	0
14:59:58.411952	22005.6075	25956.1965	23349.4155	25788.2205	0.0	180.0	0
14:59:58.510792	22015.22775	25954.624875	23191.05975	25786.648875	0.0	180.0	0
14:59:58.612206	22026.84825	25953.05325	23202.68025	25617.10125	0.01446237892388728	170.72175998434827	0
14:59:58.720190	22036.420875	25950.148125	23044.276875	25782.172125	0.0025616680430444305	178.4240442506163	0
14:59:58.816188	22045.041	25948.29075	22884.921	25612.33875	0.01473020575605645	170.8201539882789	0
14:59:58.907722	22053.946875	25945.957125	22893.826875	25610.005125	0.008755867490298441	175.27746545053313	0
14:59:59.012815	22061.852625	25942.337625	23069.708625	25606.385625	0.004886901852963759	177.47637597613107	0
14:59:59.124788	22069.758375	25938.908625	22909.638375	25770.932625	0.019312424825592877	170.0834291472243	0
14:59:59.207081	22076.806875	25937.289375	22916.686875	25601.337375	0.0023221786702222976	178.84827197278676	0
14:59:59.309186	22085.71275	25934.38425	22925.59275	25598.43225	0.023113868293952452	169.4899937392357	0
14:59:59.409213	22091.761125	25931.33625	22931.641125	25763.36025	0.01078043730854754	174.87156401959928	0
14:59:59.507188	22100.0955	25929.193125	22939.9755	25761.217125	0.01874967525323885	171.32126630716073	0
14:59:59.619839	22107.906	25927.6215	23283.738	25927.6215	0.027918240446968858	167.6755471370754	0
14:59:59.714304	22113.382875	25927.6215	23289.214875	25927.6215	0.006410090148765576	176.95632904554006	0
14:59:59.811478	22124.8605	25927.6215	23132.7165	26095.5975	0.02948663676007098	168.62289782695504	0
14:59:59.910788	22133.671125	25929.193125	23141.527125	26265.145125	0.0	180.0	0
15:00:00.013627	22142.48175	25931.860125	22814.38575	26435.788125	0.01725944116422893	169.88604785420728	0
15:00:00.108746	22150.578	25935.193875	22654.506	26271.145875	0.012926950865066558	173.2727464096612	0
15:00:00.211109	22156.150125	25940.004	22492.102125	26275.956	0.010760409590542325	174.46107068416805	0
15:00:00.320100	22160.38875	25943.004375	22496.34075	26278.956375	0.039724035795794276	161.57780340911836	0
15:00:00.430792	22163.3415	25946.19525	22331.3175	26282.14725	0.015311144595311894	174.4910159478236	0
15:00:00.512719	22165.198875	25948.10025	22333.174875	26284.05225	0.04355489362957648	168.07369203747248	0
15:00:00.610402	22167.484875	25952.48175	22503.436875	26120.45775	0.007443378820276943	178.50556874585172	0
15:00:00.710759	22169.485125	25954.2915	22337.461125	26122.2675	0.07643063202848134	163.27803587576912	0
15:00:00.811283	22172.295	25955.863125	22844.199	19404.799125	0.09218716656035358	159.69040635060114	0
15:00:00.910144	22174.057125	25952.815125	22845.961125	19401.751125	0.0760453237502969	167.08165191662087	0
15:00:01.011816	22181.91525	25935.765375	22685.84325	19552.677375	0.41623757815380713	90.81403374551907	0
15:00:01.109216	22186.392	25907.71425	22354.368	26579.61825	0.008273415197170673	174.71140525641513	0
15:00:01.220478	22190.67825	25880.234625	21686.75025	25208.330625	0.011558294866766178	164.3228262023008	0
15:00:01.318880	22189.011375	25869.185625	21685.083375	25701.209625	0.0001254241648042897	179.79800086205984	0
15:00:01.413480	22184.153625	25867.13775	21680.225625	25699.16175	0.015525741325121283	162.5554217251781	0
15:00:01.512497	22179.534	25865.5185	21843.582	25697.5425	0.11662107373244975	121.43782739785794	0
15:00:01.609354	22174.723875	25863.946875	22006.747875	25695.970875	0.01216033500247233	176.45759093970926	0
15:00:01.711899	22172.152125	25862.37525	22004.176125	25694.39925	0.004286109617830119	178.7775537244856	0
15:00:01.810876	22170.67575	25860.803625	22170.67575	25692.827625	0.05749693930148817	166.66434092917453	0
15:00:01.910803	22170.39	25859.232	22338.366	25859.232	0.10336786858216175	164.63965500663872	0
15:00:02.014076	22171.7235	25859.232	22171.7235	25691.256	0.30151437213884913	147.0947570769472	0
15:00:02.116588	22171.961625	25857.660375	22339.937625	25857.660375	1.0417615503549735	79.69515353126899	0
15:00:02.213241	22173.199875	25857.660375	22341.175875	25857.660375	0.8896873461562441	98.61564818415626	0
15:00:02.312050	22174.819125	25857.660375	22342.795125	25857.660375	0.9170424103764232	98.61564818415626	0
15:00:02.412512	22176.39075	25857.660375	23016.27075	24177.900375	0.0	180.0	0
15:00:02.511574	22178.2005	25854.612375	22850.1045	24342.828375	0.0	180.0	0
15:00:02.612449	22187.154	25840.610625	22691.082	24664.778625	0.3777620148753406	120.69972255082862	0
15:00:02.711118	22190.916375	25830.609375	22526.868375	25158.705375	0.0032842266689284603	178.10260567259388	0
15:00:02.812294	22196.250375	25822.322625	22364.226375	25486.370625	0.015284843243577395	168.01870482411627	0
15:00:02.910957	22198.3935	25818.6555	22198.3935	25818.6555	0.02061334830252676	167.8473226235843	0
15:00:03.007991	22198.67925	25818.131625	22366.65525	26322.059625	0.00610271971784099	177.53418164170668	0
15:00:03.126633	22200.108	25822.132125	22368.084	26662.012125	0.012192733453502158	178.30777894577145	0
15:00:03.219518	22201.298625	25825.41825	22369.274625	26833.27425	0.3850090187553688	48.264283724293996	0
15:00:03.316436	22203.108375	25835.562375	23210.964375	29363.058375	0.00118373436855107	179.73741806424377	0
15:00:03.426355	22205.299125	25844.9445	23213.155125	29204.4645	0.024739995043423144	170.1989553302616	0
15:00:03.517852	22214.7765	25864.613625	23054.6565	28888.181625	0.005300205964357097	176.9721452148659	0
15:00:03.615370	22223.25375	25885.42575	23063.13375	28573.04175	0.013917763722019425	167.41657990652865	0
15:00:03.716876	22230.064125	25904.28525	22566.016125	27919.99725	0.0028078277633387344	176.43554477392294	0
15:00:03.810804	22237.065	25920.7635	22573.017	27432.5475	0.0018935912667947946	177.6930333927266	0
15:00:03.910311	22239.44625	25934.57475	23415.27825	27446.35875	0.002908809418232864	176.8367357372885	0
15:00:04.013582	22242.68475	25945.861875	23586.49275	27121.693875	0.014441437959193832	166.76392839978422	0
15:00:04.110158	22254.448125	25957.149	23598.256125	27132.981	0.00843433373828338	173.77317184866322	0
15:00:04.215195	22264.59225	25966.721625	23440.42425	26974.577625	0.037088597535565114	149.82560649043478	0
15:00:04.310222	22275.307875	25976.056125	23115.187875	26647.960125	0.0005500202529893598	179.52334632372057	0
15:00:04.411458	22285.16625	25983.866625	21613.26225	24808.034625	0.002826458359341093	177.71976686462972	0
15:00:04.516989	22287.64275	25981.961625	21615.73875	24806.129625	0.003479755355109103	177.32926354764695	0
15:00:04.614382	22279.07025	25969.5315	23118.95025	26641.4355	0.1418745871472914	104.04265992791856	0
15:00:04.711925	22278.070125	25967.2455	21942.118125	25463.3175	0.1282175115653661	92.97630334129589	0
15:00:04.811957	22284.832875	25972.722375	22284.832875	25972.722375	0.021665269368139835	169.0370890431974	0
15:00:04.913091	22281.92775	25971.579375	22449.90375	25971.579375	0.1395776911436541	27.368022843216394	1
15:00:05.014997	22284.832875	25971.8175	22788.760875	26475.7455	0.10380315477856512	17.525808446545682	1
15:00:05.125095	22286.928375	25975.579875	22622.880375	26311.531875	0.6384961437195252	16.79089114003518	1
15:00:05.209368	22290.69075	25978.723125	22962.59475	26650.627125	0.2595172963429644	123.80204610558071	0
15:00:05.311795	22295.07225	25983.6285	22966.97625	26655.5325	0.07917436169121238	158.99298072894794	0
15:00:05.412928	22302.0255	25990.438875	22973.9295	26494.366875	0.025371296377119924	171.6481865932353	0
15:00:05.514212	22307.597625	25995.868125	22979.501625	26499.796125	0.008181052832522186	176.17660761516115	0
15:00:05.614266	22313.884125	25999.868625	22985.788125	26503.796625	0.0002976166056053231	179.85068531233162	0
15:00:05.712898	22319.83725	26005.05975	23159.71725	26676.96375	0.026960330702839153	168.21525149370603	0
15:00:05.812002	22326.552375	26009.727	23334.408375	26849.607	0.019577439054341308	171.38276410335132	0
15:00:05.913904	22334.4105	26017.347	23342.2665	26857.227	0.013645748834668122	173.71224231380643	0
15:00:06.010886	22343.1735	26024.30025	23183.0535	26696.20425	0.01698807972029489	170.6820744978656	0
15:00:06.116165	22352.174625	26031.825	23192.054625	26703.729	0.008966222791692102	174.3126398747579	0
15:00:06.211598	22358.0325	26036.11125	22861.9605	26540.03925	0.0022292136594111163	178.5363263247633	0
15:00:06.314097	22366.176375	26043.016875	23374.032375	26714.920875	0.006802692055877919	176.29829775215103	0
15:00:06.412582	22368.79575	26046.39825	22872.72375	26382.35025	0.007983554574140395	175.89682200985266	0
15:00:06.513731	22377.796875	26052.018	22881.724875	26219.994	0.02779262752944471	168.05946326978807	0
15:00:06.615750	22380.22575	26053.589625	25403.79375	27733.349625	0.04711402977276224	159.7412034394541	0
15:00:06.710516	22385.4645	26056.3995	23393.3205	26728.3035	0.0023963897648663452	179.0728825423964	0
15:00:06.814030	22397.989875	26065.972125	23069.893875	26569.900125	0.01854775053063375	175.3022479560406	0
15:00:06.912160	22403.228625	26069.06775	22907.156625	26405.01975	0.014737841657939947	170.81831035658868	0
15:00:07.021342	22410.51525	26074.116	22914.44325	26578.044	0.010869331083432259	173.1900463500387	0
15:00:07.113203	22412.848875	26076.68775	22748.800875	26412.63975	0.009653674196489038	175.86460484740303	0
15:00:07.212880	22418.659125	26081.64075	22754.611125	26585.56875	0.036838304112807384	166.9354551609973	0
15:00:07.310421	22420.849875	26084.68875	25948.345875	27932.42475	0.023022064372082946	172.66706515676364	0
15:00:07.419231	22424.278875	26091.880125	26119.750875	27939.616125	0.04230290860848732	166.15292342143493	0
15:00:07.513292	22438.852125	26107.263	29157.892125	29130.831	0.030363157261199494	169.78610407220822	0
15:00:07.614517	22462.617	26121.1695	28845.705	28976.7615	0.02135780970446743	162.04095317178246	0
15:00:07.713436	22491.47775	26141.934	24843.14175	27317.766	0.011574557503350251	163.78674724103044	0
15:00:07.812813	22518.957375	26156.6025	27222.285375	28004.3385	0.002986089037023007	174.60094838465395	0
15:00:07.913633	22537.340625	26164.50825	26568.764625	27844.26825	0.003995513000625857	172.35914222582352	0
15:00:08.017251	22563.86775	26179.93875	22731.84375	26347.91475	0.0032895151924915616	175.17711141955954	0
15:00:08.115514	22583.775	26185.368	21911.871	25849.416	0.0047582482497770025	173.08417666292075	0
15:00:08.212714	22588.9185	26182.843875	18221.5425	24167.131875	0.010123017452145439	165.06908516523768	0
15:00:08.312705	22579.67925	26178.938625	21067.89525	25507.034625	0.052440238167734826	138.60581319650782	0
15:00:08.417052	22558.962375	26168.4135	18863.490375	24488.6535	0.1981611295820024	49.051896497214926	0
15:00:08.531456	22543.48425	26163.508125	21367.65225	25491.604125	0.0042165690584516705	175.9801649803402	0
15:00:08.626324	22524.672375	26152.744875	21348.840375	25312.864875	0.008256377951195246	170.65194666413646	0
15:00:08.712025	22514.956875	26149.411125	21507.100875	25477.507125	0.011203096741517416	167.80849641849758	0
15:00:08.809812	22504.05075	26140.50525	21664.17075	25636.57725	0.011817425744538932	169.1628905981794	0
15:00:08.913021	22496.3355	26136.6	20144.6715	24792.792	0.02892927764572958	159.70413881822597	0
15:00:09.012887	22489.57275	26130.885	22489.57275	25962.909	0.01898213749529684	167.61242867132984	0
15:00:09.113685	22475.3805	26122.455375	22979.3085	26290.431375	0.0265719743029583	166.64713022726627	0
15:00:09.214181	22471.9515	26124.360375	23311.8315	26460.312375	0.013045004390998045	170.50844241989972	0
15:00:09.311356	22479.47625	26127.027375	20631.74025	24951.195375	0.09195669839690575	120.2367895949497	0
15:00:09.411319	22482.857625	26124.31275	20299.169625	24780.50475	0.2442936787660367	48.570477108651836	0
15:00:09.514731	22471.618125	26111.54925	20623.882125	25103.69325	0.15597915506719515	121.72604133782646	0
15:00:09.616666	22455.9495	26102.357625	20944.1655	25430.453625	0.11509695414375493	87.39103639207445	0
15:00:09.717740	22442.090625	26094.69	21266.258625	25758.738	0.018021518016112063	161.76404948109246	0
15:00:09.815230	22431.5655	26090.78475	28142.7495	29450.30475	0.001481043189896209	178.5572024984779	0
15:00:09.925860	22425.136125	26094.642375	22257.160125	26094.642375	0.011076954602966337	171.40270206279064	0
15:00:10.018875	22431.327375	26106.21525	28478.463375	29465.73525	0.09208797006514234	128.67933868606949	0
15:00:10.116173	22431.47025	26112.168375	28478.60625	29303.712375	0.12944129154335934	92.81789190377863	0
15:00:10.212487	22441.281	26129.789625	28488.417	29153.357625	0.04834066151044478	153.22897015224788	0
15:00:10.316219	22465.95075	26150.935125	27841.18275	28334.623125	0.0363696408510199	152.26766576088377	0
15:00:10.414196	22494.621	26168.937375	27029.973	27848.697375	0.013368627532064735	159.7084636646655	0
15:00:10.515802	22523.196	26183.415375	26218.668	27527.223375	0.0044555884870356045	171.5237037953884	0
15:00:10.616368	22548.961125	26195.512125	25404.553125	27203.368125	0.00278318976865372	174.74481464710686	0
15:00:10.717631	22570.059	26205.037125	24753.747	27044.917125	0.0009922321446233626	178.2802857433309	0
15:00:10.815570	22588.1565	26212.51425	24435.8925	26716.44225	0.0005765514048798678	179.1475193543283	0
15:00:10.912916	22603.49175	26218.943625	23947.29975	26890.847625	0.0015106297856631483	178.15073511947895	0
15:00:11.014484	22617.1125	26222.848875	23456.9925	26558.800875	0.000287025301990719	179.70225859935303	0
15:00:11.116883	22626.399375	26228.421	23298.303375	26396.397	0.007643467409636703	173.25220587082967	0
15:00:11.217370	22632.495375	26230.04025	23136.423375	26565.99225	0.02083332866068765	165.03454404404948	0
15:00:11.311309	22638.639	26232.51675	22806.615	26232.51675	0.03263852348986172	163.91192546957822	0
15:00:11.420751	22642.401375	26233.231125	22810.377375	26569.183125	0.01909591993261229	172.92128014322105	0
15:00:11.519789	22643.68725	26235.802875	22643.68725	26403.778875	0.037338097535554074	168.7965651347551	0
15:00:11.618998	22644.06825	26237.993625	22644.06825	26405.969625	0.26406383103839415	127.31601817018901	0
15:00:11.717312	22644.06825	26239.56525	22812.04425	26743.49325	0.1138963582043993	163.3007557661114	0
15:00:11.821126	22645.40175	26242.851375	22645.40175	26242.851375	0.09061794344154181	170.13419305687546	0
15:00:11.919254	22645.639875	26244.2325	22813.615875	26580.1845	0.14928838993615112	157.9128283967543	0
15:00:12.018860	22646.878125	26246.80425	22478.902125	26246.80425	0.08654707263201145	167.69523542855651	0
15:00:12.115060	22646.020875	26247.423375	22310.068875	27087.303375	0.13007038635199095	164.07245325104216	0
15:00:12.215174	22644.06825	26250.471375	22476.09225	27258.327375	0.6126689259560849	100.12769917337614	0
15:00:12.314669	22641.1155	26260.425	22809.0915	26932.329	0.15878745970278452	158.48229308900576	0
15:00:12.413574	22642.210875	26267.56875	22978.162875	26267.56875	0.039964397667654444	163.87838740668366	0
15:00:12.513921	22644.115875	26268.949875	22980.067875	26100.973875	0.04958941037636602	154.75951549384013	0
15:00:12.615129	22647.402	26267.37825	22815.378	25931.42625	0.15741046446549428	134.6595688360034	0
15:00:12.715882	22650.116625	26264.758875	22650.116625	25928.806875	0.33836336009081075	118.49792295681543	0
15:00:12.816238	22650.402375	26261.615625	22650.402375	25925.663625	0.08632703077230788	161.582995360439	0
15:00:12.922136	22650.402375	26258.091375	22482.426375	25754.163375	0.20126380392842458	139.17139871913156	0
15:00:13.016245	22649.354625	26255.2815	22313.402625	25751.3535	0.027132423046721407	174.80557109221738	0
15:00:13.112073	22647.30675	26249.423625	22647.30675	26081.447625	0.10883855787383499	159.5504523891732	0
15:00:13.223677	22645.639875	26247.042375	22645.639875	26247.042375	0.004475868947674117	178.81974678763925	0
15:00:13.321139	22645.639875	26247.042375	22477.663875	26415.018375	0.05996615842667585	164.27727419990728	0
15:00:13.416245	22644.5445	26248.614	22644.5445	26416.59	0.0		0
15:00:13.513127	22644.06825	26250.185625	22308.11625	26250.185625	0.0		0
15:00:13.613137	22642.401375	26250.185625	22138.473375	26250.185625	0.17602452099473997	161.98307042314735	0
15:00:13.715935	22639.2105	26250.185625	21967.3065	26250.185625	0.720209284005124	106.85839876776038	0
15:00:13.814129	22633.78125	26250.185625	21961.87725	26082.209625	0.0	180.0	0
15:00:13.914668	22627.066125	26248.614	22123.138125	26080.638	0.0	180.0	0
15:00:14.016261	22621.446375	26247.042375	22117.518375	26247.042375	0.03721885555924936	166.82744657669627	0
15:00:14.115047	22617.58875	26247.042375	22281.63675	26247.042375	0.006721128850512866	177.54831884211643	0
15:00:14.211049	22612.207125	26247.042375	22276.255125	26247.042375	0.05607010374103514	164.3757654188129	0
15:00:14.321719	22609.4925	26247.042375	22441.5165	26247.042375	0.0	180.0	0
15:00:14.417555	22607.016	26247.042375	22439.04	26247.042375	0.0	180.0	0
15:00:14.518543	22605.349125	26247.042375	22437.373125	26247.042375	0.0	180.0	0
15:00:14.616672	22603.7775	26247.042375	22435.8015	26247.042375	0.0	180.0	0
15:00:14.718570	22602.205875	26247.042375	22434.229875	26247.042375	0.0	180.0	0
15:00:14.816962	22600.681875	26247.042375	22600.681875	26247.042375	0.0	180.0	0
15:00:14.916008	22600.300875	26247.042375	22600.300875	26247.042375	0.0	180.0	0
15:00:15.026508	22600.300875	26247.042375	22600.300875	26247.042375	0.0	180.0	0
15:00:15.118713	22600.300875	26247.042375	22600.300875	26247.042375	0.0		0
15:00:15.214250	22600.300875	26247.042375	22432.324875	26247.042375	0.0		0
15:00:15.312830	22598.967375	26247.042375	22430.991375	26247.042375	0.0		0
15:00:15.416812	22597.348125	26247.042375	22429.372125	26247.042375	0.0		0
15:00:15.514126	22595.87175	26247.042375	22427.89575	26247.042375	0.0	180.0	0
15:00:15.617010	22594.2525	26247.042375	22594.2525	26247.042375	0.0	180.0	0
15:00:15.717800	22594.014375	26247.042375	22594.014375	26247.042375	0.0	180.0	0
15:00:15.814354	22594.014375	26247.042375	22594.014375	26247.042375	0.0	180.0	0
15:00:15.918022	22594.014375	26247.042375	22594.014375	26247.042375	0.0		0
15:00:16.014480	22594.014375	26247.042375	22594.014375	26247.042375	0.0		0
15:00:16.115472	22594.014375	26247.042375	22929.966375	26247.042375	0.0		0
15:00:16.212356	22595.538375	26247.042375	23435.418375	26247.042375	0.0		0
15:00:16.320793	22599.062625	26247.042375	23606.918625	26247.042375	0.0		0
15:00:16.418012	22607.635125	26247.042375	23279.539125	26247.042375	0.0	180.0	0
15:00:16.518718	22616.44575	26247.042375	23120.37375	26247.042375	0.0	180.0	0
15:00:16.618666	22621.351125	26247.042375	22957.303125	26247.042375	0.0	180.0	0
15:00:16.718482	22625.58975	26247.042375	22961.54175	26247.042375	0.0	180.0	0
15:00:16.814550	22628.352	26247.042375	15405.384	27926.802375	0.0	180.0	0
15:00:16.913934	22628.494875	26250.138	15237.550875	27929.898	0.0	180.0	0
15:00:17.019049	22614.255	26265.09225	15559.263	27608.90025	0.47060729654258304	92.6425452940916	0
15:00:17.116597	22587.204	26275.8555	16204.116	27283.7115	0.0630720464429944	133.7591924199767	0
15:00:17.215689	22558.200375	26286.094875	16679.040375	27125.974875	0.017183404138854948	155.29524458625082	0
15:00:17.315334	22529.00625	26293.619625	17321.75025	26965.523625	0.0013128998458282783	177.74797357735562	0
15:00:17.417460	22500.24075	26300.572875	17628.93675	26636.524875	0.0028598924721506434	175.00837593556864	0
15:00:17.520232	22472.284875	26304.954375	18440.860875	26472.930375	0.0005050251824869991	179.1356468952092	0
15:00:17.616955	22445.710125	26306.764125	22445.710125	25970.812125	0.0028220313261016097	175.31847642928443	0
15:00:17.714522	22424.945625	26304.14475	22928.873625	25968.19275	0.0031835281310939245	174.98839287535105	0
15:00:17.816731	22418.70675	26300.953875	23090.61075	26132.977875	0.008122070929411156	168.91444949048028	0
15:00:17.915526	22425.802875	26298.81075	22761.754875	26298.81075	0.024643454397816664	160.10221188238967	0
15:00:18.014993	22429.231875	26298.81075	22261.255875	26466.78675	0.25666430341914315	43.89251155156987	0
15:00:18.114938	22429.47	26300.382375	22093.518	26468.358375	0.05383353152675911	163.19497906247193	0
15:00:18.215133	22427.612625	26301.954	21755.708625	26637.906	0.49563237784912106	98.61564818415626	0
15:00:18.317089	22424.42175	26304.621	21584.54175	26640.573	0.4816639798577683	121.62071012513266	0
15:00:18.414117	22416.754125	26307.76425	21576.874125	26643.71625	0.0018363473977760698	179.65322412965423	0
15:00:18.514774	22409.277	26311.00275	21401.421	26478.97875	0.049102147494492036	162.4010000452534	0
15:00:18.613246	22402.085625	26313.09825	21226.253625	26481.07425	0.0023954282842124064	178.8721320385068	0
15:00:18.723978	22392.084375	26314.669875	21048.276375	26482.645875	0.015999589441078852	172.82718259978506	0
15:00:18.838306	22381.892625	26316.2415	21038.084625	26484.2175	0.014485734523953273	172.68495705494738	0
15:00:18.936611	22370.796	26317.813125	20859.012	26485.789125	0.00028065383266204	179.83569006142494	0
15:00:19.022016	22362.2235	26319.099	20850.4395	26655.051	0.001143632023110886	179.29495710586926	0
15:00:19.118451	22348.745625	26321.813625	21004.937625	26489.789625	0.0008246010763448142	179.53047165777517	0
15:00:19.214400	22337.220375	26324.14725	20993.412375	26492.12325	0.004448273465402774	177.1429856573041	0
15:00:19.336825	22323.885375	26325.718875	20812.101375	26493.694875	8.030087678057749e-05	179.941320859683	0
15:00:19.419360	22317.456	26327.052375	20805.672	26663.004375	0.006546285784491456	175.27525002699355	0
15:00:19.518035	22304.359125	26329.86225	20960.551125	26497.83825	0.008718280322922909	175.00427441674455	0
15:00:19.617205	22293.881625	26332.053	21118.049625	26500.029	0.0006847136228879333	179.60844971997764	0
15:00:19.717172	22282.451625	26333.624625	21274.595625	26501.600625	0.0004332388226980266	179.70089797381382	0
15:00:19.822939	22273.26	26335.19625	21433.38	26503.17225	0.006246319054787918	176.01919355302235	0
15:00:19.918877	22265.64	26336.767875	21425.76	26504.743875	0.003135006755775016	178.12621927720954	0
15:00:20.020659	22257.877125	26338.3395	21585.973125	26506.3155	0.0039811274227220484	178.04901664701285	0
15:00:20.117290	22250.828625	26339.911125	21578.924625	26507.887125	0.0004641612273096059	179.7912231930586	0
15:00:20.218095	22244.732625	26341.48275	24428.420625	25669.57875	0.0025927809575874558	178.87527197121696	0
15:00:20.319137	22241.589375	26338.3395	24593.253375	25666.4355	0.00487273891271025	178.1130364076171	0
15:00:20.419091	22253.067	26330.862375	24436.755	25826.934375	0.18379192796585797	120.54324459993565	0
15:00:20.516310	22269.688125	26326.004625	23949.448125	26158.028625	0.144953203801108	78.08232409527771	0
15:00:20.617721	22285.309125	26323.19475	16574.125125	28338.90675	0.018827207978497372	163.20939644016715	0
15:00:20.715779	22294.072125	26326.1475	16078.960125	28509.8355	0.0064070399520621745	173.90548503565654	0
15:00:20.817897	22288.21425	26342.006625	15905.12625	28525.694625	0.03953680107261539	151.18121506240706	0
15:00:20.918117	22267.926	26356.770375	16052.814	28204.506375	0.10502668539905222	88.3488937531918	0
15:00:21.018759	22238.731875	26372.486625	19551.115875	26876.414625	0.02754712644946435	146.31605000538292	0
15:00:21.114853	22211.44275	26381.10675	20027.75475	26549.08275	0.004639623408694647	172.25181731231277	0
15:00:21.215986	22192.916625	26382.9165	17825.540625	27390.7725	0.006073796122732999	169.2351720847874	0
15:00:21.316626	22178.391	26386.155	20162.679	26722.107	0.008814089944290499	168.04896106083194	0
15:00:21.418156	22156.4835	26392.965375	20476.7235	26560.941375	0.007278792825896116	173.01073222222152	0
15:00:21.518942	22141.91025	26394.537	20462.15025	26562.513	0.004336383680346701	175.29970335970805	0
15:00:21.618033	22129.670625	26396.108625	20449.910625	26564.084625	0.010299227030407344	168.8862890751913	0
15:00:21.722444	22116.240375	26397.68025	20436.480375	26733.63225	0.0015021602375269382	178.83816111095098	0
15:00:21.818242	22104.143625	26400.109125	20424.383625	26736.061125	0.0008672449189965565	179.35746181479425	0
15:00:21.918349	22090.38	26403.4905	20242.644	26739.4425	0.006313845521498895	175.32116354618586	0
15:00:22.020927	22077.759375	26406.681375	20230.023375	26910.609375	0.0032249034026458384	177.5505398747952	0
15:00:22.120014	22063.80525	26409.9675	20216.06925	26913.8955	0.0004955285813757361	179.6140049154898	0
15:00:22.217517	22049.755875	26415.539625	20369.995875	26919.467625	0.0011961514754629547	179.06265815427835	0
15:00:22.315057	22035.61125	26419.825875	20523.82725	26923.753875	0.00992664313259522	171.61763844831108	0
15:00:22.414760	22022.7525	26425.064625	20510.9685	26928.992625	0.005574531624673997	175.22461835111332	0
15:00:22.518282	22011.132	26429.350875	20835.3	26765.302875	0.006461450508240536	174.69205294565245	0
15:00:22.618010	21999.41625	26433.5895	20991.56025	26601.5655	0.00255066576722511	178.08027425351779	0
15:00:22.721543	21990.46275	26435.446875	23838.19875	25427.590875	0.0005016830590604264	179.64292712462444	0
15:00:22.817573	21984.985875	26432.73225	24000.697875	25424.87625	0.013189174073734499	171.83005189479312	0
15:00:22.921862	21994.320375	26421.588	23674.080375	25749.684	0.08534005328388836	141.91498578242872	0
15:00:23.017258	22009.0365	26415.634875	23352.8445	26079.682875	0.1351372626828667	76.41564354739008	0
15:00:23.116820	22021.8	26410.539	22861.68	26242.563	0.031845897944203554	151.97461750913735	0
15:00:23.213235	22031.706	26408.872125	15984.57	29264.464125	0.00030678826029054986	179.73969368647803	0
15:00:23.322418	22034.46825	26412.872625	15987.33225	29268.464625	0.01788453971216749	167.78709783792755	0
15:00:23.417342	22022.514375	26429.97	15807.402375	29285.562	0.14063260896635374	115.07251762161643	0
15:00:23.520859	21996.93975	26449.162875	16285.75575	28968.802875	0.08144766823241319	110.41597121863852	0
15:00:23.619259	21967.1265	26467.59375	19615.4625	27307.47375	0.011935934527170752	161.84683890092975	0
15:00:23.718474	21940.93275	26479.881	19925.22075	26983.809	0.0026875032366612804	174.83784175449244	0
15:00:23.817748	21924.502125	26484.35775	17389.150125	27996.14175	0.0035953723611724855	173.40603979367404	0
15:00:23.917146	21910.024125	26489.834625	19726.336125	26825.786625	0.007499739303213572	170.11021853899553	0
15:00:24.028036	21886.402125	26499.97875	20206.642125	26667.95475	0.005881961706690836	174.51996246248936	0
15:00:24.125217	21875.40075	26500.407375	20195.64075	26668.383375	0.002134922830319758	177.48070075426926	0
15:00:24.217451	21862.06575	26502.83625	20350.28175	26838.78825	0.019806725293934735	158.9907725380683	0
15:00:24.316683	21848.34975	26505.50325	20168.58975	27009.43125	0.011488733416196615	171.90832192379065	0
15:00:24.418016	21836.8245	26509.170375	20325.0405	27013.098375	0.0008631567500984401	179.3193118324882	0
15:00:24.519289	21823.4895	26514.504375	20311.7055	27018.432375	0.00889527612388544	173.35341663182803	0
15:00:24.620742	21811.869	26518.695375	20132.109	27190.599375	0.005475894508216074	175.8487147335774	0
15:00:24.717994	21800.296125	26524.077	20120.536125	27363.957	0.002572950677856585	178.03072036386317	0
15:00:24.820028	21786.484875	26531.458875	20106.724875	27203.362875	0.007095767951393465	174.89273287062215	0
15:00:24.920685	21774.24525	26538.3645	20094.48525	27378.2445	0.0039101738227222795	176.81566159630825	0
15:00:25.019048	21761.243625	26543.841375	20249.459625	27215.745375	0.0015366324224399318	178.691942661359	0
15:00:25.129446	21746.194125	26552.604375	20402.386125	27224.508375	0.008162380577494627	173.4112434404388	0
15:00:25.220895	21737.7645	26555.461875	20561.9325	27227.365875	0.008153377916961317	172.6317137765253	0
15:00:25.316951	21725.66775	26563.367625	20549.83575	27403.247625	0.015201531423456153	168.51446545944634	0
15:00:25.417630	21716.619	26568.4635	20540.787	27408.3435	0.02151910475169201	165.5594331514511	0
15:00:25.519245	21706.284375	26577.32175	20698.428375	27249.22575	0.005311648662254824	176.2200252665277	0
15:00:25.618333	21696.90225	26583.41775	20857.02225	27255.32175	0.016286371602555434	168.78508531536136	0
15:00:25.719404	21688.52025	26589.70425	20680.66425	27261.60825	0.010671712801203208	172.41234882463294	0
15:00:25.821077	21681.7575	26595.80025	20841.8775	27099.72825	0.006211684535425861	176.14374582378682	0
15:00:25.920415	21672.32775	26601.467625	20664.47175	27273.371625	0.009198207751360104	174.83813167571648	0
15:00:26.016406	21666.04125	26605.277625	20658.18525	27277.181625	0.019110832379873915	168.97452639638908	0
15:00:26.118918	21655.897125	26613.0405	20816.017125	27284.9445	0.00040343042890244273	179.78788960219106	0
15:00:26.217107	21648.562875	26617.564875	20808.682875	27289.468875	0.010759654047345761	173.79308244747642	0
15:00:26.317210	21640.8	26624.994375	20800.92	27296.898375	0.009387717715475263	174.244414829822	0
15:00:26.419380	21633.513375	26630.376	20961.609375	27134.304	0.02172352173593453	167.92680756249058	0
15:00:26.519692	21626.274375	26636.329125	20786.394375	27140.257125	0.01284905851700097	172.70524218200882	0
15:00:26.622719	21620.749875	26640.043875	20612.893875	27311.947875	0.005651978467990454	177.01537011882309	0
15:00:26.716754	21612.70125	26645.282625	20100.91725	27653.138625	0.012005310839304362	174.48463088960327	0
15:00:26.819067	21602.8905	26653.617	19923.1305	27661.473	0.001841469860800512	179.14217242760597	0
15:00:26.918783	21590.508	26662.28475	19910.748	27670.14075	0.011311641723688162	172.7112174212095	0
15:00:27.021563	21577.030125	26671.095375	19729.294125	27846.927375	0.0066780396905821455	174.6436346551976	0
15:00:27.123251	21564.552375	26679.62025	19884.792375	27687.47625	0.0020338675267625142	178.18103627857013	0
15:00:27.220023	21550.40775	26689.6215	20038.62375	27697.4775	0.0013062295099761756	178.83192857092834	0
15:00:27.317815	21537.7395	26697.670125	20025.9555	27705.526125	0.0009921184394509508	179.0781161766034	0
15:00:27.419821	21525.785625	26706.957	20181.977625	27546.837	0.0030589688082130408	177.1663486537305	0
15:00:27.520674	21513.974625	26714.815125	20338.142625	27386.719125	0.006266588064408263	174.58599691639475	0
15:00:27.619862	21503.592375	26721.6255	20327.760375	27561.5055	0.005006416835400226	175.7933560488492	0
15:00:27.718458	21493.972125	26727.578625	20318.140125	27399.482625	0.0004898389270096356	179.62668519842677	0
15:00:27.820818	21483.73275	26735.484375	20307.90075	27407.388375	0.002226573446097636	178.48630959951691	0
15:00:27.918275	21474.39825	26739.675375	20466.54225	27243.603375	0.008520420931462847	174.07823435147054	0
15:00:28.018206	21464.11125	26746.438125	20624.23125	27250.366125	0.02027937351871012	166.50762718442476	0
15:00:28.120657	21456.253125	26750.057625	20616.373125	27421.961625	0.014140633710566735	170.8578914747268	0
15:00:28.219444	21449.44275	26755.486875	20441.58675	27427.390875	0.014289598589365073	171.4098681739059	0
15:00:28.326775	21440.632125	26762.821125	20600.752125	27434.725125	0.027740850631474273	166.16913336087617	0
15:00:28.421515	21433.297875	26767.107375	20593.417875	27439.011375	0.0020990917589768054	178.786855868304	0
15:00:28.521107	21425.392125	26774.5845	20585.512125	27446.4885	0.01654659579281209	170.52758610381417	0
15:00:28.621398	21418.1055	26779.82325	20578.2255	27451.72725	0.023548114546463644	166.8987445784716	0
15:00:28.719645	21410.628375	26786.49075	20738.724375	27290.41875	0.013507712527978189	172.3104708227151	0
15:00:28.819961	21403.15125	26791.872375	20731.24725	27295.800375	0.011040037817292356	173.99038877797855	0
15:00:28.921827	21397.864875	26796.111	20557.984875	27468.015	0.010849243589338031	174.02025406867483	0
15:00:29.020557	21391.292625	26801.397375	20383.436625	27473.301375	0.006501908639405718	177.02157074501812	0
15:00:29.120236	21383.14875	26808.160125	20375.29275	27480.064125	0.0002035204447131534	179.91131747366742	0
15:00:29.220090	21374.242875	26813.779875	20198.410875	27653.659875	0.0016428401037859646	179.10482628978374	0
15:00:29.317891	21365.670375	26820.6855	20189.838375	27492.5895	0.01231311981727324	172.54602527704654	0
15:00:29.417568	21354.76425	26828.162625	20346.90825	27500.066625	0.010691616931137906	173.3992086836589	0
15:00:29.520188	21345.525	26833.401375	20169.693	27673.281375	0.006364617985570982	175.5807523885135	0
15:00:29.619286	21337.42875	26840.449875	19321.71675	28184.257875	0.007142447371960807	175.1195569034433	0
15:00:29.718322	21326.808375	26848.59375	19143.120375	28192.40175	0.018747331859052703	168.5112367464604	0
15:00:29.820101	21310.56825	26861.214375	19126.88025	28205.022375	0.0051528951028363724	176.43912623471434	0
15:00:29.918525	21295.51875	26871.215625	19279.80675	28047.047625	0.0003805569736054695	179.62986151510944	0
15:00:30.021819	21279.51675	26882.074125	19263.80475	28057.906125	0.0038346108079754097	175.7545902206814	0
15:00:30.119459	21265.41975	26891.122875	19417.68375	27731.002875	0.0005163863849051843	179.44660728047475	0
15:00:30.220861	21249.941625	26900.6955	19738.157625	27572.5995	0.0014156014021441182	178.53638190028383	0
15:00:30.325348	21236.701875	26906.4105	20060.869875	27410.3385	0.0009596639135056225	179.03912062293497	0
15:00:30.424321	21225.367125	26912.22075	20217.511125	27416.14875	0.008967233605116774	171.61247145920657	0
15:00:30.519504	21216.223125	26915.9355	20376.343125	27251.8875	0.004873369906158989	176.20776259877152	0
15:00:30.627528	21206.93625	26920.840875	20535.03225	27088.816875	0.007764742096902795	174.96954241442768	0
15:00:30.726231	21201.745125	26922.4125	21033.769125	26922.4125	0.0098202449296949	174.2662044344635	0
15:00:30.821966	21196.07775	26922.4125	21364.05375	26586.4605	0.024059276580859427	169.00056464241985	0
15:00:30.920281	21197.268375	26919.888375	21869.172375	26247.984375	0.05282045527603023	163.15619144829688	0
15:00:31.020853	21199.173375	26915.9355	22375.005375	26076.0555	0.35196622058334825	64.74683660543886	0
15:00:31.121566	21206.841	26908.125	22718.625	25732.293	0.002322016961130537	179.52245779303848	0
15:00:31.219905	21217.556625	26900.79075	23065.292625	25556.98275	0.04236819428533524	161.25957469930395	0
15:00:31.316294	21230.224875	26889.075	23245.936875	25377.291	0.016222597848816595	168.86060351821206	0
15:00:31.428880	21245.083875	26877.16875	23428.771875	25365.38475	0.00965647828121413	171.62645167942966	0
15:00:31.522623	21258.514125	26866.596	23274.226125	25522.788	0.003902275715731626	175.94154963616356	0
15:00:31.617805	21275.04	26854.451625	23122.776	25510.643625	0.00047678869802002277	179.50645485283087	0
15:00:31.719900	21289.660875	26843.593125	22969.420875	25667.761125	0.0017637407835274439	178.10003654206312	0
15:00:31.822903	21303.0435	26832.97275	22478.8755	25993.09275	0.0002606611339979184	179.71086003681938	0
15:00:31.919111	21315.2355	26824.686	22155.1155	26488.734	0.001814753313765384	178.1648862221327	0
15:00:32.020146	21324.617625	26819.5425	21660.569625	26651.5665	0.004640362360792873	175.7681411195099	0
15:00:32.123134	21330.4755	26817.92325	21162.4995	27153.87525	0.007503262164856797	174.5291250958758	0
15:00:32.221544	21329.951625	26820.495	20993.999625	27324.423	0.027555724200534402	166.7194287170723	0
15:00:32.321423	21328.141875	26824.162125	20488.261875	27496.066125	0.32898300652308937	63.034158174408226	0
15:00:32.416114	21324.7605	26829.972375	20484.8805	27669.852375	0.07645940493651118	165.24719282738045	0
15:00:32.520856	21315.426	26837.020875	20307.57	27844.876875	0.012689574027744947	176.06863644052532	0
15:00:32.622408	21310.330125	26844.736125	20134.498125	27852.592125	0.04275958974614196	157.25453010595862	0
15:00:32.720202	21300.186	26853.880125	19956.378	28029.712125	0.03233658314250083	160.50104387796802	0
15:00:32.819724	21290.56575	26862.738375	20114.73375	27870.594375	0.022069497660084043	165.47628165870418	0
15:00:32.921457	21279.183375	26872.644375	20103.351375	27880.500375	0.000792358851402904	179.39314062830377	0
15:00:33.022401	21270.325125	26880.454875	20262.469125	27888.310875	0.0019899870562116416	178.39419388912967	0
15:00:33.120055	21260.133375	26889.55125	20420.253375	27897.40725	0.0004807436212311578	179.62953630859025	0
15:00:33.218822	21252.037125	26898.12375	20412.157125	27570.02775	0.0004746931144359366	179.65362606769403	0
15:00:33.320866	21244.702875	26906.077125	20740.774875	27410.005125	0.006700151096816771	175.11307981306848	0
15:00:33.416675	21237.654375	26910.2205	20733.726375	27414.1485	0.0010537344448515926	179.317454545722	0
15:00:33.525714	21234.0825	26915.983125	20898.1305	27251.935125	0.03088406343507965	163.12950104795428	0
15:00:33.619790	21229.558125	26918.793	20893.606125	27254.745	0.06414021662658395	152.24069508104353	0
15:00:33.717571	21226.319625	26922.222	20890.367625	27090.198	0.07532531425063743	153.6345287972124	0
15:00:33.822726	21222.985875	26924.365125	20887.033875	27092.341125	0.051278490550555555	165.2058802183824	0
15:00:33.920176	21220.176	26925.93675	20884.224	27093.91275	0.055765702116130966	166.09864923045708	0
15:00:34.019940	21216.84225	26927.508375	21048.86625	27263.460375	0.01708418112761311	176.484020418422	0
15:00:34.120479	21213.8895	26930.175375	20877.9375	27266.127375	0.020108873927871716	176.02128257430635	0
15:00:34.217990	21212.032125	26933.36625	20876.080125	27269.31825	0.07645635295578372	163.1513670910039	0
15:00:34.320371	21208.698375	26936.557125	20872.746375	27272.509125	0.08025621814416899	162.29239992873877	0
15:00:34.423904	21205.60275	26939.9385	20869.65075	27107.9145	0.06722131760748216	163.94878613224225	0
15:00:34.522331	21202.697625	26941.8435	21034.721625	27109.8195	0.014343014429261768	176.2194314656964	0
15:00:34.620309	21199.602	26943.415125	21031.626	27111.391125	0.061652095902068396	165.72824966310807	0
15:00:34.722053	21197.98275	26944.98675	20862.03075	27280.93875	0.03183512543097912	173.66218804222697	0
15:00:34.820334	21196.220625	26947.5585	20692.292625	27451.4865	0.10453604786679535	162.77165201319863	0
15:00:34.922982	21192.9345	26951.27325	19009.2465	35350.07325	0.0741530457158212	168.5632670827735	0
15:00:35.016933	21187.648125	26956.893	19339.912125	35019.741	0.03056652081788882	172.92189612378445	0
15:00:35.119343	21172.979625	26974.9905	19493.219625	34701.8865	0.00482659596785673	178.24732254179528	0
15:00:35.222317	21160.692375	27003.756	19816.884375	33890.772	0.004752129740045521	175.77653090007206	0
15:00:35.321047	21147.738375	27033.331125	20139.882375	33248.443125	0.010132309047421462	164.104186388655	0
15:00:35.416604	21137.832375	27061.76325	20297.952375	32940.92325	0.0002875819545944213	179.47628952012312	0
15:00:35.526315	21129.259875	27092.386125	20457.355875	31795.714125	0.002485949671733356	175.55520814917267	0
15:00:35.623558	21123.735375	27120.770625	20283.855375	31488.146625	0.0020124978130191666	176.43015951805936	0
15:00:35.722472	21116.877375	27145.96425	20444.973375	30841.43625	0.002658266094513062	175.37489164106765	0
15:00:35.827792	21108.590625	27172.681875	20940.614625	28180.537875	0.002672401981334322	175.7862117597355	0
15:00:35.922551	21104.971125	27186.969375	21104.971125	27690.897375	0.0012934832437807916	177.99579937321815	0
15:00:36.022591	21104.590125	27193.3035	20768.638125	29041.0395	0.0024644436565678662	176.9840317162769	0
15:00:36.119402	21103.11375	27196.923	21103.11375	27028.947	0.017797641402782456	169.22636181223362	0
15:00:36.227114	21101.39925	27207.067125	20933.42325	28718.851125	0.06348518078341052	161.25192638979104	0
15:00:36.328435	21100.161	27209.01975	21100.161	27041.04375	0.030872674908940023	167.4028453666215	0
15:00:36.425886	21099.827625	27217.97325	21099.827625	26882.02125	0.06220975238026851	157.21245655617457	0
15:00:36.520194	21099.827625	27215.592	21099.827625	26543.688	0.0914345094540938	149.75169072997983	0
15:00:36.619485	21099.827625	27212.210625	21099.827625	26708.282625	0.011308298729775181	2.132368436543706	0
15:00:36.719698	21099.827625	27205.305	21099.827625	27037.329	0.0	180.0	0
15:00:36.825250	21099.827625	27203.4	20931.851625	27707.328	0.0	180.0	0
15:00:36.919493	21098.637	27206.067	20930.661	27709.995	0.0	180.0	0
15:00:37.023317	21096.874875	27212.020125	20928.898875	29563.684125	0.5767603473857366	24.057349450082715	1
15:00:37.121279	21095.3985	27215.639625	20927.4225	27887.543625	0.028910373263417614	172.4314042557861	0
15:00:37.219173	21093.77925	27225.97425	21093.77925	27897.87825	0.01966166671616316	174.29846480972293	0
15:00:37.316895	21093.541125	27229.97475	21261.517125	27229.97475	0.03215516826802366	166.7145320941751	0
15:00:37.427923	21094.969875	27232.213125	21094.969875	27064.237125	0.01325740233928881	174.50162276466997	0
15:00:37.526312	21095.11275	27230.593875	21095.11275	27902.497875	0.18489271849232747	144.0435527527987	0
15:00:37.625111	21095.11275	27233.832375	20927.13675	28073.712375	0.7222932935195128	37.59245456143004	0
15:00:37.723683	21093.922125	27241.547625	21093.922125	27745.475625	0.10814098881497944	5.0424510692197355	1
15:00:37.820000	21093.541125	27247.7865	21093.541125	26239.9305	0.027684132935878306	171.22726270247304	0
15:00:37.920711	21093.541125	27245.21475	21093.541125	26237.35875	0.013101789323208794	174.72190162973808	0
15:00:38.021425	21093.541125	27234.403875	21093.541125	26562.499875	0.03306612017731695	3.4946389272650653	1
15:00:38.122290	21093.541125	27227.784	21093.541125	26723.856	0.0	180.0	0
15:00:38.222741	21093.541125	27222.497625	21093.541125	27222.497625	0.0	180.0	0
15:00:38.322615	21093.541125	27221.449875	21093.541125	27221.449875	0.0	180.0	0
15:00:38.421564	21093.541125	27221.449875	21093.541125	27221.449875	0.0	180.0	0
15:00:38.527114	21093.541125	27221.449875	21093.541125	27221.449875	0.0		0
15:00:38.620801	21093.541125	27221.449875	21093.541125	27221.449875	0.0		0
15:00:38.731408	21093.541125	27221.449875	20925.565125	27389.425875	0.0		0
15:00:38.828960	21092.3505	27223.0215	20924.3745	27390.9975	0.0		0
15:00:38.926177	21090.778875	27224.593125	20922.802875	27392.569125	0.0		0
15:00:39.026706	21089.20725	27226.16475	21089.20725	27394.14075	0.06530642904332168	172.14668669799627	0
15:00:39.125100	21088.82625	27227.736375	21088.82625	27395.712375	0.0		0
15:00:39.220508	21088.82625	27229.308	21088.82625	27397.284	0.2813810048610457	148.6269948599295	0
15:00:39.320092	21088.82625	27230.879625	20920.85025	27398.855625	0.1488192822607366	166.3730051400705	0
15:00:39.421055	21087.445125	27232.45125	20919.469125	27568.40325	0.0	180.0	0
15:00:39.522600	21085.8735	27235.165875	20917.8975	27571.117875	0.384536874420728	138.69138598639685	0
15:00:39.622702	21084.3495	27238.2615	20916.3735	27406.2375	0.07489895963200834	168.7599688082048	0
15:00:39.721712	21082.8255	27240.404625	20914.8495	27744.332625	0.020436099049093104	176.1427951960294	0
15:00:39.830884	21081.111	27244.119375	20913.135	28083.999375	0.0527902961475847	170.7943227413312	0
15:00:39.944766	21079.49175	27250.0725	20911.51575	27921.9765	0.05517923665480475	169.35808529230795	0
15:00:40.028899	21078.72975	27256.359	23598.36975	35319.207	0.032476335742893436	170.44118614320647	0
15:00:40.125192	21079.11075	27263.550375	23598.75075	34990.446375	0.023168332223112365	171.69490040702385	0
15:00:40.221592	21092.06475	27282.790875	23779.68075	35009.686875	0.025614630730401114	170.05607026476824	0
15:00:40.324756	21110.16225	27311.746875	22789.92225	33862.810875	0.03471127623241449	149.08160828783875	0
15:00:40.421971	21127.593	27341.179125	22639.377	33220.339125	0.0011843931986935988	178.0542888797331	0
15:00:40.522496	21139.404	27369.99225	21643.332	32241.29625	0.0006996004408820698	178.6300343422227	0
15:00:40.624211	21149.691	27399.4245	21149.691	31430.8485	0.0044541893794636	171.6541577392175	0
15:00:40.721278	21150.6435	27425.189625	19974.8115	27929.117625	0.0016938266235352725	176.97568901965832	0
15:00:40.824985	21148.976625	27442.620375	20981.000625	30130.236375	0.01046838300089	162.85191496302446	0
15:00:40.922259	21140.023125	27451.6215	19796.215125	26443.7655	0.006106448513399137	172.4203268440388	0
15:00:41.022781	21140.07075	27466.95675	19964.23875	25955.17275	0.04455111282902914	140.6144717223303	0
15:00:41.126263	21130.0695	27469.43325	19954.2375	25285.74525	0.054596501489949455	134.9740412071655	0
15:00:41.221263	21122.592375	27457.527	20114.736375	25105.863	0.09521800809337347	103.72984117843443	0
15:00:41.322459	21111.448125	27440.143875	20271.568125	25256.455875	0.09565602077726809	108.22104315236106	0
15:00:41.424977	21104.685375	27424.09425	20432.781375	25576.35825	0.0005380022928526259	179.46505557537427	0
15:00:41.524761	21097.160625	27409.187625	20593.232625	25561.451625	0.008989310363044633	170.18508862611566	0
15:00:41.623119	21091.826625	27395.947875	20587.898625	25716.187875	0.004026031890658428	176.06455985167682	0
15:00:41.723622	21087.30225	27381.946125	20751.35025	26038.138125	0.005454202324168274	175.15911200961844	0
15:00:41.824732	21082.587375	27369.7065	20914.611375	26193.8745	0.004859261597319312	175.9637561318309	0
15:00:41.924995	21080.110875	27359.752875	20912.134875	26351.896875	0.003963159945963434	176.83977861079902	0
15:00:42.021337	21078.491625	27350.132625	20910.515625	26510.252625	0.010589803794432034	172.90433752905875	0
15:00:42.125394	21076.92	27342.17925	20908.944	26670.27525	0.007703086370361148	175.58256845142438	0
15:00:42.225256	21075.443625	27335.89275	20907.467625	26999.94075	0.0031727082618537377	178.37637488988688	0
15:00:42.325924	21073.824375	27331.082625	21073.824375	27163.106625	0.0048850982743139	177.96159071874035	0
15:00:42.425220	21073.538625	27329.368125	21073.538625	27329.368125	0.016303518137627405	174.61135858997287	0
15:00:42.521383	21073.538625	27329.368125	21073.538625	27497.344125	0.046753561863880265	170.8573567342062	0
15:00:42.619876	21073.538625	27330.93975	21073.538625	27666.89175	0.0		0
15:00:42.731372	21073.538625	27333.940125	21073.538625	27669.892125	0.0		0
15:00:42.839290	21073.538625	27337.03575	21073.538625	27672.98775	0.0	180.0	0
15:00:42.920728	21073.538625	27339.13125	21073.538625	27843.05925	0.0	180.0	0
15:00:43.021163	21073.538625	27344.1795	21073.538625	27848.1075	0.0	180.0	0
15:00:43.122197	21073.538625	27348.418125	20905.562625	25668.658125	0.0	180.0	0
15:00:43.223792	21072.1575	27347.6085	20904.1815	25667.8485	0.0	180.0	0
15:00:43.322053	21070.681125	27333.559125	20902.705125	25821.775125	0.46674025324568047	59.620873988577436	0
15:00:43.424318	21069.061875	27321.7005	20901.085875	26145.8685	0.1064182485241001	126.37802154384751	0
15:00:43.522485	21067.537875	27310.603875	20899.561875	26806.675875	0.0023762946334993126	178.223461453267	0
15:00:43.625496	21065.871	27303.603	20897.895	26967.651	6.71811919666389e-05	179.95540808180496	0
15:00:43.723220	21064.44225	27300.7455	20896.46625	27132.7695	0.010568273754734141	174.42752824358485	0
15:00:43.823672	21062.72775	27298.55475	20894.75175	27298.55475	0.04410818425701776	166.82744657669056	0
15:00:43.924442	21061.20375	27298.55475	21061.20375	27298.55475	0.06694650796875891	168.5180086452416	0
15:00:44.023912	21060.965625	27298.55475	20892.989625	27298.55475	0.4028268211145512	128.04704253183635	0
15:00:44.126382	21059.67975	27298.55475	20891.70375	27466.53075	0.0	180.0	0
15:00:44.227592	21058.15575	27300.126375	21058.15575	27468.102375	0.0	180.0	0
15:00:44.326429	21057.822375	27301.698	20889.846375	27469.674	0.4459653309901704	134.11859600336402	0
15:00:44.427198	21056.584125	27303.269625	20888.608125	27639.221625	0.2914407196393261	147.8575364409047	0
15:00:44.529184	21055.060125	27305.841375	21055.060125	27641.793375	0.2517793568685109	153.74230726686395	0
15:00:44.631460	21054.679125	27309.270375	21054.679125	27813.198375	0.05300100577695117	172.41684277967687	0
15:00:44.725181	21054.679125	27312.127875	21054.679125	27816.055875	0.13077803550147893	155.68952378884816	0
15:00:44.822784	21054.679125	27318.033375	21054.679125	27821.961375	0.03506856609025435	173.6598082540701	0
15:00:44.923368	21054.679125	27322.033875	21054.679125	27993.937875	0.0	180.0	0
15:00:45.022181	21054.679125	27327.748875	21054.679125	27999.652875	0.0	180.0	0
15:00:45.125785	21054.679125	27334.321125	21222.655125	27838.249125	0.0	180.0	0
15:00:45.222822	21055.965	27339.369375	21727.869	32042.697375	0.0	180.0	0
15:00:45.330220	21058.15575	27345.846375	21226.13175	27849.774375	0.04222501759544124	165.70967491816694	0
15:00:45.426177	21063.7755	27358.705125	21399.7275	31558.105125	0.012737331017802455	175.60297357661642	0
15:00:45.526237	21065.347125	27365.99175	21401.299125	31397.41575	0.008224983250417907	175.08024185720453	0
15:00:45.626000	21068.490375	27385.42275	21236.466375	31080.89475	0.018537910025046407	168.56434856057808	0
15:00:45.725909	21071.443125	27409.7115	21071.443125	30601.2555	0.0038357683627068106	177.01737786877135	0
15:00:45.826750	21071.7765	27431.571375	21071.7765	29951.211375	0.0017846780973361808	177.7425207209554	0
15:00:45.927039	21071.7765	27450.95475	21071.7765	29634.64275	0.004561880291837774	173.94236731364614	0
15:00:46.024266	21071.7765	27467.861625	20903.8005	29315.597625	0.0007394312214051233	179.12627588803736	0
15:00:46.123102	21070.490625	27482.911125	20902.514625	28994.695125	0.0	180.0	0
15:00:46.223681	21068.871375	27495.627	19389.111375	29679.315	0.005323758358473532	175.11633590401817	0
15:00:46.325681	21067.014	27507.72375	19387.254	29355.45975	0.0029667483489860882	177.62663005556777	0
15:00:46.425318	21053.345625	27523.868625	19541.561625	29035.652625	0.002050808230919302	178.52782319142358	0
15:00:46.524816	21042.0585	27536.48925	19866.2265	28544.34525	0.0324458090965394	148.47770294210406	0
15:00:46.625205	21029.77125	27547.204875	20189.89125	28219.108875	0.0014261014422472667	178.4439805198109	0
15:00:46.724634	21021.151125	27553.967625	20349.247125	28057.895625	0.007453387795379046	172.89898309262344	0
15:00:46.825823	21014.34075	27559.34925	20510.41275	27895.30125	0.00381059058512259	177.02380620706714	0
15:00:46.928608	21008.482875	27563.15925	20672.530875	27731.13525	0.00035708320978216853	179.7991260206614	0
15:00:47.024737	21005.053875	27565.111875	20669.101875	27733.087875	0.011749866596801023	174.72410188613514	0
15:00:47.122865	21001.339125	27566.6835	20665.387125	27734.6595	0.01079236924311717	176.61887145788245	0
15:00:47.231537	20998.2435	27568.255125	20662.2915	27736.231125	0.029410562354845127	173.27299120161044	0
15:00:47.323446	20995.624125	27569.82675	20827.648125	27569.82675	0.018527699275058127	176.01554582060808	0
15:00:47.425620	20992.195125	27569.82675	20824.219125	27569.82675	0.021641926417521867	175.952798084911	0
15:00:47.526291	20990.6235	27569.82675	20822.6475	27569.82675	0.16465899161824374	149.0362434679382	0
15:00:47.624738	20989.147125	27569.82675	20821.171125	27569.82675	0.0	180.0	0
15:00:47.725242	20987.5755	27569.82675	20819.5995	27569.82675	0.0	180.0	0
15:00:47.825168	20986.003875	27569.82675	20818.027875	27569.82675	0.0	180.0	0
15:00:47.922609	20984.384625	27569.82675	20816.408625	27737.80275	0.0	180.0	0
15:00:48.026450	20982.765375	27571.398375	20982.765375	27739.374375	0.0	180.0	0
15:00:48.127808	20982.574875	27572.97	20814.598875	27572.97	0.3869623057386049	135.8550973962531	0
15:00:48.226448	20981.38425	27572.97	20813.40825	27740.946	0.3465986709967761	141.0561297227914	0
15:00:48.327671	20979.717375	27574.541625	20811.741375	27742.517625	0.9489627240200116	96.91122711904448	0
15:00:48.426936	20978.098125	27576.11325	20810.122125	27744.08925	0.42071418309903075	136.6846843178698	0
15:00:48.526954	20976.5265	27577.684875	20808.5505	27745.660875	0.006367854321882741	179.17041307845005	0
15:00:48.635618	20974.859625	27579.2565	20974.859625	27579.2565	0.006663814787420529	179.14490260368046	0
15:00:48.727925	20974.71675	27579.2565	20806.74075	27579.2565	0.0130283722596077	178.31531568213012	0
15:00:48.828962	20973.430875	27579.2565	20805.454875	27747.2325	0.572413245480168	136.68468431786982	0
15:00:48.924029	20971.9545	27580.828125	20803.9785	27748.804125	0.0	180.0	0
15:00:49.023394	20970.24	27582.39975	20802.264	27750.37575	0.4586756327667368	133.21008939171338	0
15:00:49.125730	20968.668375	27583.971375	20800.692375	27751.947375	0.03332030056960559	175.7205364697529	0
15:00:49.221332	20967.144375	27585.543	20799.168375	27753.519	0.01910429847914343	177.5104470780394	0
15:00:49.336288	20965.429875	27587.114625	20797.453875	27755.090625	0.006973668671843712	179.1185960034328	0
15:00:49.431068	20964.382125	27588.68625	20796.406125	27924.63825	0.026057744991665577	176.629043081406	0
15:00:49.527712	20962.572375	27591.210375	20794.596375	27759.186375	0.11400391859677049	166.20051460398375	0
15:00:49.627705	20960.953125	27593.44875	20792.977125	27929.40075	0.013625368632017468	178.05025832791767	0
15:00:49.730909	20959.333875	27595.972875	20623.381875	27931.924875	0.0014413905367114072	179.7576719519039	0
15:00:49.829636	20957.428875	27599.259	20789.452875	27767.235	0.019394471747621347	176.79841749717042	0
15:00:49.926219	20954.619	27601.402125	20786.643	27769.378125	0.013244338308522646	177.4207498222341	0
15:00:50.023112	20952.952125	27602.97375	20784.976125	27770.94975	0.10673146983134743	157.434500303784	0
15:00:50.128271	20951.28525	27604.545375	20783.30925	27772.521375	0.03583057308500636	174.0178800560596	0
15:00:50.226346	20949.8565	27606.117	20781.8805	27774.093	0.0	180.0	0
15:00:50.324324	20948.23725	27607.688625	20948.23725	27607.688625	0.034866706930494894	175.58900468826366	0
15:00:50.424303	20947.9515	27607.688625	21115.9275	27271.736625	0.028534063918830815	176.418591609816	0
15:00:50.525277	20949.285	27605.021625	21453.213	27101.093625	0.5640341155990056	135.8550973963174	0
15:00:50.621017	20951.09475	27601.545	21455.02275	27097.617	0.624289046716965	63.434948822890746	0
15:00:50.727007	20957.143125	27595.877625	21461.071125	27091.949625	0.004724567929119659	179.06591244607736	0
15:00:50.821969	20960.286375	27592.30575	21296.238375	27088.37775	0.05500032483744312	160.63651778171834	0
15:00:50.931955	20966.096625	27586.257375	21302.048625	27250.305375	0.014748144202747285	174.48515627037773	0
15:00:51.025156	20967.620625	27583.54275	21135.596625	27415.56675	0.006643058226059618	177.49814028102026	0
15:00:51.124950	20971.049625	27581.209125	21139.025625	27413.233125	0.04393886713210243	165.46037013226078	0
15:00:51.226110	20972.573625	27579.6375	20972.573625	27411.6615	0.12597258035834244	153.5474698477804	0
15:00:51.322022	20972.81175	27578.065875	20972.81175	27578.065875	0.0639976507679625	168.35605878028122	0
15:00:51.431452	20972.81175	27578.065875	20972.81175	27578.065875	0.3223239833848648	144.4970521807239	0
15:00:51.529630	20972.81175	27578.065875	18453.17175	29425.801875	0.0		0
15:00:51.628452	20971.383	27581.018625	20803.407	27748.994625	0.0		0
15:00:51.727150	20960.667375	27591.4485	20960.667375	27591.4485	0.0		0
15:00:51.825654	20958.429	27592.448625	20958.429	27592.448625	0.037766894242629766	160.04677180923719	0
15:00:51.926063	20958.429	27592.448625	20958.429	27592.448625	0.03988064112393503	159.84971842005567	0
15:00:52.023711	20958.429	27592.448625	20958.429	27760.424625	0.0		0
15:00:52.126523	20958.429	27594.02025	21126.405	27426.04425	0.0		0
15:00:52.224802	20959.714875	27592.448625	21127.690875	27424.472625	0.0		0
15:00:52.325712	20961.334125	27590.877	21297.286125	27254.925	0.9849134484407387	39.28940686252202	0
15:00:52.431043	20963.524875	27587.92425	21131.500875	27251.97225	0.053428973857088974	173.43430946626896	0
15:00:52.521411	20965.906125	27585.304875	20965.906125	27417.328875	0.054538492538332574	170.7179335822369	0
15:00:52.631313	20966.33475	27582.923625	20966.33475	27414.947625	0.02756229924453992	174.29934197235264	0
15:00:52.728271	20966.33475	27581.352	21134.31075	27413.376	0.1851294044014307	147.93028471559606	0
15:00:52.828743	20967.573	27579.780375	20967.573	27579.780375	0.0891101398183188	169.7960262782666	0
15:00:52.926619	20967.906375	27579.780375	20799.930375	27579.780375	0.3663748755031941	141.76617482259522	0
15:00:53.026408	20966.6205	27579.780375	20966.6205	27579.780375	0.7068180870098671	128.2338251774048	0
15:00:53.129164	20966.33475	27579.780375	20630.38275	27747.756375	0.0	0.0	0
15:00:53.224144	20964.953625	27581.352	20629.001625	27749.328	0.0	180.0	0
15:00:53.331360	20961.334125	27582.923625	20457.406125	27750.899625	0.655765576194163	131.30861401361224	0
15:00:53.426337	20958.71475	27584.49525	20454.78675	27920.44725	0.14428314273234996	154.77960713179667	0
15:00:53.524616	20952.61875	27587.209875	20448.69075	27755.185875	0.03733231891650206	172.50723658612264	0
15:00:53.622793	20949.046875	27589.25775	20445.118875	27757.23375	0.024952161391114024	173.04025111606782	0
15:00:53.726735	20943.28425	27590.829375	20439.35625	27758.805375	0.018827985807725104	174.17692299366263	0
15:00:53.826553	20939.807625	27592.401	20435.879625	27760.377	0.050260480526639985	165.4280340485968	0
15:00:53.924103	20934.33075	27593.972625	20430.40275	27761.948625	0.032307450430899255	170.92954346392685	0
15:00:54.032253	20929.6635	27595.54425	20593.7115	27763.52025	0.03047773026000929	171.68560223964025	0
15:00:54.134061	20925.520125	27597.115875	20589.568125	27765.091875	0.008539652185023713	177.40101275095287	0
15:00:54.228368	20922.90075	27598.639875	20586.94875	27766.615875	0.008065964714323672	177.83791004577077	0
15:00:54.329301	20919.3765	27600.259125	20751.4005	27768.235125	0.044008757577893236	170.58063172106017	0
15:00:54.431459	20916.42375	27601.83075	20748.44775	27769.80675	0.027851563393482683	174.48524020932666	0
15:00:54.526667	20914.947375	27603.402375	21586.851375	37513.986375	0.016174892510005867	176.65236263821564	0
15:00:54.637242	20916.519	27607.498125	21588.423	37350.106125	0.11846306750840545	161.23458992388777	0
15:00:54.734219	20923.1865	27625.309875	21595.0905	37031.965875	0.3176828754683771	115.79705723508084	0
15:00:54.830051	20929.044375	27652.646625	20425.116375	34707.638625	0.0007015259134912648	179.52960698539744	0
15:00:54.923811	20932.759125	27681.031125	20764.783125	34736.023125	0.0062561224515228645	171.57229671848256	0
15:00:55.024019	20927.949	27709.9395	21095.925	34428.9795	0.002860826073171563	175.36130837915567	0
15:00:55.123046	20929.330125	27738.657375	20593.378125	32945.913375	0.010147876370290417	163.0969197838807	0
15:00:55.223683	20927.710875	27767.661	20423.782875	31295.157	0.007321617296684797	167.7995883139454	0
15:00:55.328775	20924.52	27794.61675	20588.568	31322.11275	0.0035910310042671294	174.05114114844065	0
15:00:55.425351	20919.614625	27814.3335	20751.638625	31005.8775	0.0022082897621310644	176.44451499184987	0
15:00:55.524251	20917.0905	27836.52675	20749.1145	29684.26275	0.0053064563921219835	172.77984929264488	0
15:00:55.626591	20915.47125	27854.386125	20747.49525	29366.170125	0.006119031262038087	172.51749348458554	0
15:00:55.725160	20913.94725	27866.292375	20745.97125	29210.100375	0.0011337427824026187	178.69206144691373	0
15:00:55.825439	20912.375625	27878.008125	21080.351625	29389.792125	0.002464319494945248	177.88645626392963	0
15:00:55.928400	20913.471	27888.6285	21417.399	29568.3885	0.0005072600660306533	179.6537895475007	0
15:00:56.025501	20915.233125	27901.2015	21587.137125	29580.9615	0.020942271655532804	166.47098449291988	0
15:00:56.126416	20921.18625	27914.679375	21593.09025	29090.511375	0.0031204804895303582	177.91048423047044	0
15:00:56.227459	20927.28225	27926.299875	20423.35425	25742.611875	0.020108383950642537	164.1472632899388	0
15:00:56.329674	20930.187375	27928.871625	21266.139375	28768.751625	0.004823720798723731	176.14979965715295	0
15:00:56.426703	20926.044	27922.775625	21261.996	28762.655625	0.04226394312804088	159.19779009947058	0
15:00:56.528555	20931.5685	27928.966875	21267.5205	28768.846875	0.13206306321246936	14.279814640850685	1
15:00:56.628840	20933.425875	27936.063	21437.353875	28943.919	0.18954932916815975	7.539321231163859	1
15:00:56.728846	20936.61675	27943.77825	21440.54475	28783.65825	0.05988807771076425	152.92504684436562	0
15:00:56.829074	20942.2365	27952.73175	21446.1645	28624.63575	0.01734864073205715	172.19880413416374	0
15:00:56.927488	20945.95125	27958.82775	21281.90325	28630.73175	0.017774136827692626	170.35419016924436	0
15:00:57.036426	20951.85675	27965.781	20951.85675	28469.709	0.001493536660046325	179.24225462370882	0
15:00:57.129187	20952.23775	27969.972	20784.26175	28137.948	0.01926586299714142	171.0153393336651	0
15:00:57.228242	20950.9995	27973.067625	20783.0235	27973.067625	0.08998461205696195	144.85268301741482	0
15:00:57.327603	20949.332625	27973.067625	18765.644625	20918.075625	0.12373812681012313	153.00416160591152	0
15:00:57.424452	20947.522875	27969.924375	18763.834875	20914.932375	0.4374130461256668	111.80140948634019	0
15:00:57.524883	20933.56875	27953.446125	18917.85675	20898.454125	0.36980700480402695	119.93151184050477	0
15:00:57.629536	20918.566875	27924.91875	19238.806875	21373.85475	0.014244844664811941	169.67289121677803	0
15:00:57.724753	20904.327	27895.915125	19728.495	22016.755125	0.008101395047003175	167.48020496210543	0
15:00:57.826820	20891.5635	27866.387625	19883.7075	22659.131625	0.0008594798592021047	178.41077237508657	0
15:00:57.930130	20883.419625	27837.336375	20715.443625	26661.504375	0.001500949300073091	177.22720591117758	0
15:00:58.025191	20876.847375	27815.333625	20372.919375	24455.813625	0.004317909475873073	172.28286089172005	0
15:00:58.130370	20875.08525	27800.33175	20371.15725	24776.76375	0.000638078012359863	179.02871105710176	0
15:00:58.227633	20870.13225	27778.329	20534.18025	25594.641	0.009093933837470081	170.06832944864908	0
15:00:58.329946	20865.322125	27760.279125	20697.346125	25744.567125	0.0055466996024946535	174.01299774972676	0
15:00:58.430558	20862.9885	27746.03925	20695.0125	26066.27925	0.0018925630817620614	177.76427794650175	0
15:00:58.530056	20861.4645	27731.2755	20693.4885	26723.4195	0.005917388758593168	174.3848735146382	0
15:00:58.630671	20859.84525	27720.464625	20859.84525	26880.584625	0.0040697842269809435	176.5866482582952	0
15:00:58.730087	20859.511875	27713.035125	20859.511875	26873.155125	0.0035546939938459286	177.37510653005518	0
15:00:58.830928	20859.511875	27705.224625	20859.511875	27033.320625	0.011299933939847113	174.05081831812078	0
15:00:58.926696	20859.511875	27698.7	21027.487875	27026.796	0.005881360564560446	177.43075897986546	0
15:00:59.029961	20860.845375	27692.50875	21028.821375	27188.58075	0.0	180.0	0
15:00:59.130440	20862.369375	27687.0795	21030.345375	27183.1515	0.03293642707360709	167.84505830277186	0
15:00:59.231645	20863.941	27682.936125	21031.917	27346.984125	0.010274662675067363	176.47541757483518	0
15:00:59.329766	20865.417375	27678.507	21033.393375	27342.555	0.017646439181343516	174.90726944033966	0
15:00:59.431931	20867.036625	27675.697125	20867.036625	27507.721125	0.008964887176538426	177.66269414089663	0
15:00:59.532307	20867.37	27673.45875	20867.37	27505.48275	0.05072628346774224	168.4813406551761	0
15:00:59.627337	20867.37	27671.887125	20867.37	27503.911125	0.13531689093257923	158.5175364652097	0
15:00:59.725465	20867.37	27670.3155	20867.37	27670.3155	0.07703443288859364	171.52885536701623	0
15:00:59.824879	20867.37	27670.3155	20867.37	27670.3155	0.0	180.0	0
15:00:59.928669	20867.37	27670.3155	20699.394	27838.2915	0.0		0
15:01:00.026395	20866.0365	27671.887125	20698.0605	27839.863125	0.0		0
15:01:00.125682	20864.464875	27673.45875	20696.488875	28009.41075	0.0		0
15:01:00.227873	20862.845625	27676.173375	20862.845625	28012.125375	0.038172981633024135	175.31410016056824	0
15:01:00.329410	20862.655125	27679.269	20862.655125	28183.197	0.091714768042642	165.8157057518204	0
15:01:00.428743	20862.655125	27682.745625	20862.655125	28018.697625	0.1507041003267416	152.7057476251775	0
15:01:00.529905	20862.655125	27687.4605	20862.655125	28023.4125	0.018683550659284988	176.4785466230684	0
15:01:00.629473	20862.655125	27690.1275	20862.655125	28026.0795	0.0	180.0	0
15:01:00.729333	20862.655125	27693.46125	20862.655125	28029.41325	0.0	180.0	0
15:01:00.829595	20862.655125	27696.6045	20862.655125	28032.5565	0.0	180.0	0
15:01:00.928098	20862.655125	27699.74775	21030.631125	28035.69975	0.0	180.0	0
15:01:01.026389	20863.941	27702.98625	21031.917	28038.93825	0.0	180.0	0
15:01:01.126027	20865.607875	27706.22475	21033.583875	27874.20075	0.11337403365089566	158.34401096163063	0
15:01:01.234143	20867.1795	27708.32025	20867.1795	27708.32025	0.027315734943785648	174.42084233902636	0
15:01:01.328428	20867.37	27708.32025	20867.37	28044.27225	0.05364191993997334	170.3652490535466	0
15:01:01.430313	20867.37	27710.98725	20867.37	28046.93925	0.5843852719878163	126.86989764579629	0
15:01:01.531205	20867.37	27714.082875	21035.346	28050.034875	0.7480005248080961	90.0	0
15:01:01.640455	20868.894	27717.702375	21036.87	28053.654375	0.0	180.0	0
15:01:01.734481	20869.8465	27720.274125	20869.8465	27888.250125	0.11271077681643112	157.16634582206962	0
15:01:01.834329	20870.51325	27722.655375	20870.51325	27890.631375	0.01313784935518476	177.48948265172703	0
15:01:01.930997	20870.51325	27724.227	20870.51325	27892.203	0.0313209029878415	175.31910962756714	0
15:01:02.029865	20870.51325	27725.798625	20870.51325	27893.774625	0.13452195536239864	164.35775354277501	0
15:01:02.124959	20870.51325	27727.37025	20870.51325	27895.34625	0.0	180.0	0
15:01:02.228470	20870.51325	27728.941875	20870.51325	27896.917875	0.0	180.0	0
15:01:02.337217	20870.51325	27730.5135	20870.51325	27898.4895	0.0	180.0	0
15:01:02.433948	20870.51325	27732.085125	21038.48925	27900.061125	0.0	180.0	0
15:01:02.534421	20871.703875	27733.65675	20031.823875	35964.48075	0.0	180.0	0
15:01:02.630546	20870.560875	27736.657125	19694.728875	36303.433125	0.3593116809294908	142.85331330193992	0
15:01:02.728405	20861.321625	27752.278125	19853.465625	35983.102125	0.37095917633128034	121.99885526238178	0
15:01:02.831076	20851.5585	27780.948375	20179.6545	35675.820375	0.01588363240289439	170.25169624150516	0
15:01:02.932495	20843.5575	27810.23775	21011.5335	31337.73375	0.0084842875611384	168.20256731252564	0
15:01:03.032693	20841.700125	27837.431625	21513.604125	30357.071625	0.0020293789036784807	176.4734362190827	0
15:01:03.126659	20841.128625	27858.05325	21345.056625	30041.74125	0.006877536339605199	168.62853825930762	0
15:01:03.226406	20837.0805	27883.532625	21508.9845	29731.268625	0.0016908991889777068	177.68016387584677	0
15:01:03.319647	20829.698625	27909.631125	21669.578625	29085.463125	0.005589688960627229	172.55985451409765	0
15:01:03.417711	20819.697375	27935.443875	21827.553375	28607.347875	0.004460061670968929	173.23423154468625	0
15:01:03.513965	20809.74375	27962.1615	21817.59975	29641.9215	0.0034290007726987893	174.61432971123742	0
15:01:03.632246	20799.694875	27993.641625	21975.526875	29169.473625	0.0004635350735608696	179.25377698460304	0
15:01:03.714364	20794.456125	28016.977875	21970.288125	28520.905875	0.001547401584640657	177.27094660748457	0
15:01:03.828834	20795.503875	28039.837875	21971.335875	28039.837875	0.003094323798999171	174.94878121367682	0
15:01:03.927367	20807.172	28044.267	21647.052	27876.291	0.01136042132530506	164.7232234716644	0
15:01:04.027927	20815.601625	28041.552375	21319.529625	27873.576375	0.06096272599472569	113.41057308047561	0
15:01:04.130867	20822.173875	28039.98075	20990.149875	28039.98075	0.06190942223640654	141.36332864508242	0
15:01:04.228311	20825.17425	28039.98075	21161.12625	27032.12475	0.009838194498718181	175.59829674946968	0
15:01:04.328665	20827.126875	28036.789875	20827.126875	28204.765875	0.04794937853068584	166.55138494831152	0
15:01:04.437934	20828.650875	28030.551	20660.674875	28366.503	0.28954132713931446	121.46414363088633	0
15:01:04.531894	20827.603125	28035.21825	20659.627125	28371.17025	0.06062528054491786	162.26295294764466	0
15:01:04.633838	20825.841	28037.79	20657.865	28205.766	0.022839080056272523	1.0745400780032943	0
15:01:04.732728	20824.317	28040.028375	20656.341	28208.004375	0.09550638919491437	158.23419202144586	0
15:01:04.833347	20822.69775	28041.6	20654.72175	28209.576	0.001014646125991154	179.8306685277413	0
15:01:04.932666	20821.17375	28043.171625	20653.19775	28211.147625	0.08146252584128617	168.39393561050477	0
15:01:05.030965	20819.5545	28044.74325	20651.5785	28212.71925	0.013633962275084045	178.26349860704448	0
15:01:05.128935	20817.93525	28046.314875	20649.95925	28214.290875	0.013633962275053039	178.26349860704636	0
15:01:05.227180	20816.316	28047.8865	20648.34	28383.8385	4.976473606801338e-13	180.0	0
15:01:05.326585	20814.69675	28050.5535	20646.72075	28554.4815	0.0	180.0	0
15:01:05.436997	20813.125125	28054.7445	20645.149125	28390.6965	0.09445574937589198	165.40863429810807	0
15:01:05.528704	20811.886875	28058.316375	20643.910875	28394.268375	0.04912713889828486	169.29231352523325	0
15:01:05.634346	20810.0295	28061.745375	20642.0535	28397.697375	0.006072332168910964	178.56368111032586	0
15:01:05.734235	20808.60075	28064.74575	20640.62475	28568.67375	0.042327578092913404	170.67679770556327	0
15:01:05.828931	20807.029125	28068.17475	20639.053125	28572.10275	0.014397943889967547	177.02041643750348	0
15:01:05.932496	20805.314625	28073.985	20637.338625	28577.913	0.004131470955245801	179.16021972430903	0
15:01:06.033653	20803.83825	28077.6045	20635.86225	28413.5565	0.029030177572553245	171.81681473552118	0
15:01:06.126382	20802.31425	28082.1765	20634.33825	28586.1045	0.020127888909801276	174.2500906255945	0
15:01:06.237221	20800.552125	28085.9865	20632.576125	28589.9145	0.015015679025488617	176.24465992683932	0
15:01:06.329928	20799.26625	28090.034625	20799.26625	28425.986625	0.0247067200338666	173.61440748741958	0
15:01:06.429494	20798.79	28094.797125	20798.79	28430.749125	0.029732955007126805	172.80175589311858	0
15:01:06.538919	20798.79	28097.845125	20630.814	28433.797125	0.045943582537791475	168.0882959088606	0
15:01:06.632245	20797.74225	28100.416875	20629.76625	28436.368875	0.02543223982783767	174.2894068625046	0
15:01:06.728694	20795.980125	28103.845875	20795.980125	28271.821875	0.1320007441020841	157.8336541778815	0
15:01:06.827715	20795.64675	28106.036625	20795.64675	28274.012625	0.02647383029457973	174.96821787359542	0
15:01:06.931085	20795.64675	28107.60825	20627.67075	28275.58425	0.1060598965612522	161.45441384254306	0
15:01:07.027663	20794.360875	28109.179875	20626.384875	28277.155875	0.0796597197014534	171.3474582089338	0
15:01:07.131324	20792.694	28110.7515	20624.718	28278.7275	0.3729205817717584	140.71059313747799	0
15:01:07.227399	20791.217625	28112.323125	20791.217625	27944.347125	0.059691623481097654	172.60472254458594	0
15:01:07.327380	20790.931875	28110.7515	20790.931875	27774.7995	0.027267881437294163	176.52540507377736	0
15:01:07.430091	20790.931875	28108.036875	20790.931875	27772.084875	0.9125480787944206	53.51493586057278	0
15:01:07.529259	20790.931875	28104.893625	20790.931875	27600.965625	0.08328456585328418	169.69515353114056	0
15:01:07.628768	20790.931875	28101.2265	20958.907875	27597.2985	0.0	180.0	0
15:01:07.730317	20792.265375	28095.844875	20960.241375	27591.916875	0.0	180.0	0
15:01:07.830857	20793.789375	28091.98725	20961.765375	27420.08325	0.05259159138768091	166.0831225666968	0
15:01:07.926810	20795.361	28086.224625	20963.337	27582.296625	0.027494835266498218	172.3597981482523	0
15:01:08.042397	20797.027875	28079.747625	20965.003875	27575.819625	0.02172330426093798	173.698039418013	0
15:01:08.128931	20798.075625	28077.652125	20966.051625	27573.724125	0.0022691329214259703	179.1769442330661	0
15:01:08.231732	20800.1235	28071.1275	20800.1235	27903.1515	0.04674829736196332	167.86701175901192	0
15:01:08.333374	20800.361625	28069.12725	20800.361625	27901.15125	0.03468472301020723	170.86038486318486	0
15:01:08.427403	20800.361625	28067.555625	20800.361625	27899.579625	0.04182543064787017	169.36353853414107	0
15:01:08.526531	20800.361625	28065.984	20632.385625	28065.984	0.0660443419185055	173.21102542555633	0
15:01:08.636937	20798.932875	28065.984	20630.956875	28233.96	0.0	180.0	0
15:01:08.730986	20797.694625	28067.555625	20629.718625	28403.507625	0.9416242085677795	90.0	0
15:01:08.833605	20795.884875	28070.27025	20627.908875	28574.19825	0.5074850295030228	128.2338251774048	0
15:01:08.933278	20794.4085	28073.604	20626.4325	28577.532	0.030124754348999812	175.45624234857493	0
15:01:09.034444	20792.836875	28079.1285	20624.860875	28583.0565	0.04947275641185989	170.19643239564442	0
15:01:09.130728	20791.312875	28082.986125	20623.336875	28586.914125	0.02973600783615461	171.993638855457	0
15:01:09.231117	20789.598375	28088.55825	20621.622375	28592.48625	0.020024885495589187	174.32305949203032	0
15:01:09.329163	20788.02675	28092.511125	20620.05075	28596.439125	0.015579135372890662	175.5456496839883	0
15:01:09.429818	20786.4075	28098.08325	20618.4315	28602.01125	0.015848346974166965	175.42043735580134	0
15:01:09.530808	20784.8835	28101.940875	20616.9075	28605.868875	0.019008467980248925	174.52148260165382	0
15:01:09.632495	20783.311875	28107.22725	20615.335875	28443.17925	0.018772338316959562	174.64669492984058	0
15:01:09.731748	20781.787875	28110.703875	20613.811875	28614.631875	0.018056306355855912	174.99999209059155	0
15:01:09.830452	20780.21625	28114.371	20612.24025	28450.323	0.02664914308175149	172.886532890951	0
15:01:09.929019	20778.597	28118.990625	20610.621	28622.918625	0.0021159369855836465	179.528052028964	0
15:01:10.031321	20776.97775	28122.229125	20609.00175	28458.181125	0.015249338759286565	176.11776230584877	0
15:01:10.133164	20775.45375	28126.7535	20439.50175	28630.6815	0.029691036002605177	172.75130164240008	0
15:01:10.228429	20773.786875	28129.944375	20437.834875	28633.872375	0.03302595778140613	172.05064083021082	0
15:01:10.333410	20770.31025	28135.5165	20602.33425	28807.4205	0.03733454694074362	171.03366279953343	0
15:01:10.429073	20767.548	28139.23125	20599.572	28643.15925	0.015029841769764955	175.6206857907935	0
15:01:10.528729	20765.881125	28146.08925	20597.905125	28650.01725	0.014562999118024023	175.32722954101686	0
15:01:10.640384	20764.3095	28150.042125	20428.3575	28821.946125	0.06809682142443763	157.02703983092604	0
15:01:10.739021	20762.833125	28154.1855	20426.881125	28658.1135	0.02472876051452839	171.9788620936413	0
15:01:10.834094	20759.785125	28160.853	20423.833125	28664.781	0.008351396284897573	177.92980209563004	0
15:01:10.930490	20756.260875	28164.520125	20588.284875	28332.496125	0.014740422079771458	175.044922388265	0
15:01:11.027670	20753.212875	28167.711	20585.236875	28335.687	0.053958577360494885	160.70534832811978	0
15:01:11.135374	20751.546	28169.282625	20583.57	28505.234625	0.0006383606051471447	179.82628922497912	0
15:01:11.231144	20750.2125	28171.7115	20582.2365	28507.6635	0.01560111144025131	177.00342789955084	0
15:01:11.332474	20748.498	28175.188125	20580.522	28511.140125	0.12304043150764812	162.08296502084303	0
15:01:11.433895	20746.974	28178.28375	20578.998	28514.23575	0.013218457641221999	177.48259303094264	0
15:01:11.534009	20745.402375	28181.427	20577.426375	28517.379	0.00018515821709849686	179.96113564815073	0
15:01:11.631046	20743.878375	28184.522625	20575.902375	28520.474625	0.0017725844579326035	179.64632684083796	0
15:01:11.728951	20742.163875	28187.951625	20406.211875	28691.879625	0.0017725844580654727	179.64632684081423	0
15:01:11.836665	20740.163625	28191.9045	20236.235625	28863.8085	0.0016948402059949912	179.64632684073592	0
15:01:11.930267	20737.496625	28196.428875	20233.568625	29036.308875	0.0011635324154841214	179.72454164391715	0
15:01:12.029772	20731.353	28204.4775	20227.425	29212.3335	0.013256869510489289	176.32227885430558	0
15:01:12.135851	20727.82875	28212.288	20055.92475	29388.12	0.015507425919307967	173.1632439505485	0
15:01:12.235077	20723.06625	28221.003375	20051.16225	29396.835375	0.024349260243501755	166.9308384273097	0
15:01:12.339121	20715.303375	28231.861875	20043.399375	29407.693875	0.008240389567512022	175.63151109371202	0
15:01:12.440756	20710.350375	28241.4345	20038.446375	29585.2425	0.01035015548883889	173.0928719496585	0
15:01:12.533303	20703.968625	28251.007125	20032.064625	29426.839125	0.011859112615691239	171.79618786715693	0
15:01:12.629545	20697.777375	28262.10375	20025.873375	29437.93575	0.009914792641790796	173.6675624534501	0
15:01:12.730255	20691.300375	28271.771625	20019.396375	29279.627625	0.006530957569400245	175.46882437113356	0
15:01:12.834078	20685.53775	28281.296625	20181.60975	28953.200625	0.006681870862364736	175.33875472053495	0
15:01:12.931435	20679.537	28288.39275	20175.609	28960.29675	0.004056367371894498	177.35380102279584	0
15:01:13.033754	20675.203125	28294.10775	20339.251125	28798.03575	0.015441307573600882	170.95482207420997	0
15:01:13.136838	20670.250125	28299.965625	20166.322125	28971.869625	0.006454199297109048	176.95513870842768	0
15:01:13.234719	20667.63075	28303.870875	20331.67875	28807.798875	0.007150956799502339	176.9587845217567	0
15:01:13.331225	20662.534875	28310.3955	20326.582875	28814.3235	0.017943764301573517	173.63553999170804	0
15:01:13.432747	20659.9155	28313.91975	20155.9875	28817.84775	0.011128505250048016	175.86039456016204	0
15:01:13.532294	20656.819875	28319.349	20152.891875	28823.277	0.003772390642674056	178.63071175040753	0
15:01:13.627868	20651.295375	28323.397125	20147.367375	28827.325125	0.02272026115239398	173.06939901822503	0
15:01:13.738318	20646.628125	28329.255	20310.676125	28833.183	0.06368821764689639	155.9231452674707	0
15:01:13.830249	20643.103875	28332.303	20307.151875	28668.255	0.03694619250746313	164.77843216511	0
15:01:13.932088	20639.43675	28337.208375	20135.50875	29009.112375	0.030400692998280056	169.40138966854946	0
15:01:14.029273	20636.341125	28340.446875	19964.437125	29012.350875	0.0399382116335256	167.63616701000578	0
15:01:14.133067	20630.388	28348.1145	19958.484	29187.9945	0.02278642827217937	173.07295763737048	0
15:01:14.234739	20624.530125	28352.543625	19952.626125	29192.423625	0.014463508142258778	174.11784264978533	0
15:01:14.329245	20618.338875	28361.687625	19946.434875	29369.543625	0.030780105624406997	164.91851306056793	0
15:01:14.430613	20611.62375	28368.78375	20107.69575	29208.66375	0.035522704676564314	161.19411149128962	0
15:01:14.533609	20605.956375	28377.73725	20102.028375	29049.64125	0.015611538410665047	170.68144666703557	0
15:01:14.630387	20602.432125	28383.5475	20098.504125	29055.4515	0.018972582209139485	168.9131125477704	0
15:01:14.730410	20596.431375	28390.262625	20260.479375	28894.190625	0.0021951253759075824	178.90627481323392	0
15:01:14.832576	20592.907125	28395.45375	20256.955125	28899.38175	0.02326092614744656	169.45469887996154	0
15:01:14.930870	20589.8115	28399.5495	20253.8595	28735.5015	0.017375173309841806	172.38803088790448	0
15:01:15.030461	20586.525375	28404.073875	20250.573375	28740.025875	0.00890265664978086	177.09004993097312	0
15:01:15.136773	20583.3345	28407.026625	20247.3825	28742.978625	0.003550539787309555	178.90899929279615	0
15:01:15.231818	20580.524625	28409.884125	20412.548625	28745.836125	0.03936700645103795	168.77184070478458	0
15:01:15.328832	20577.33375	28413.313125	20241.38175	28749.265125	0.011283983016832267	177.29887864097336	0
15:01:15.428963	20575.285875	28416.456375	20239.333875	28752.408375	0.006339862605484734	178.4213547820762	0
15:01:15.535866	20572.047375	28419.83775	20236.095375	28923.76575	0.04072863441134994	170.1449639524837	0
15:01:15.632237	20569.33275	28422.981	20233.38075	28926.909	0.04413312953818448	169.32126053153425	0
15:01:15.732305	20565.90375	28428.648375	20229.95175	28932.576375	0.011647741256082035	177.05149147764496	0
15:01:15.831336	20562.66525	28432.506	20226.71325	28768.458	0.031178639510677664	170.36061662089506	0
15:01:15.929212	20559.474375	28437.078	20223.522375	28773.03	0.02642883107119541	171.16203426694756	0
15:01:16.037061	20556.140625	28440.173625	20388.164625	28776.125625	0.016775885510241683	174.8981639877929	0
15:01:16.135457	20553.426	28443.126375	20385.45	28611.102375	0.04201119336433929	167.79073381988792	0
15:01:16.234681	20551.949625	28445.221875	20383.973625	28613.197875	0.018455193242016457	175.47293308666403	0
15:01:16.352118	20550.235125	28446.7935	20382.259125	28614.7695	0.03940535926823296	172.57240655241364	0
15:01:16.438161	20549.187375	28448.22225	20213.235375	28784.17425	0.08781066222452999	167.676883113749	0
15:01:16.536545	20547.1395	28450.841625	20211.1875	28786.793625	0.09555318986896086	168.76428481538557	0
15:01:16.633130	20543.948625	28454.080125	20207.996625	28790.032125	0.012088472953691547	178.2348951442555	0
15:01:16.731868	20540.519625	28457.36625	20036.591625	28793.31825	0.02905964939507093	173.44334801250616	0
15:01:16.835245	20537.281125	28460.60475	20033.353125	28964.53275	0.006170481986646345	178.3567193455018	0
15:01:16.933968	20531.947125	28464.176625	20195.995125	28800.128625	0.00456045978001701	178.78112476485643	0
15:01:17.032180	20527.7085	28468.748625	17840.0925	36195.644625	0.0354566608862783	168.80795991004	0
15:01:17.134114	20524.708125	28472.03475	17837.092125	36198.93075	0.0367677615254106	166.64104522684005	0
15:01:17.233218	20509.753875	28489.417875	17990.113875	36048.337875	0.0014232929055612241	179.56435248070778	0
15:01:17.333626	20492.2755	28517.230875	18476.5635	35236.270875	0.0021580455261764712	178.30711563097816	0
15:01:17.432869	20475.03525	28546.9965	18963.25125	34762.1085	0.0053503011115196295	171.44171353933748	0
15:01:17.533800	20461.176375	28575.85725	19453.320375	33279.18525	0.0010728005862706167	177.9331556936347	0
15:01:17.631767	20450.175	28604.1465	21961.959	25748.5545	0.0023273718762336503	175.5708035971951	0
15:01:17.733639	20445.841125	28624.24425	22293.577125	24592.82025	0.0024618258572208273	175.60027924848123	0
15:01:17.834794	20456.0805	28629.721125	22471.7925	24262.345125	0.006219229842033402	170.91840882277495	0
15:01:17.942507	20471.13	28618.576875	22318.866	24083.224875	0.07325569391754011	105.97268690235138	0
15:01:18.039467	20483.98875	28595.85975	21827.79675	24396.45975	0.06974783131720833	115.33821669458831	0
15:01:18.136993	20498.181	28570.761375	21338.061	25379.217375	0.018515521039033804	156.0316806302411	0
15:01:18.235335	20508.18225	28547.3775	21012.11025	25859.7615	1.5797913988480967e-05	179.9751367629189	0
15:01:18.330786	20514.421125	28528.089375	20682.397125	26512.377375	0.0040698752985535115	173.66969128724136	0
15:01:18.445213	20518.040625	28509.134625	20686.016625	26997.350625	0.003994570329178607	174.76782642151548	0
15:01:18.542239	20519.04075	28498.561875	20519.04075	27490.705875	0.006271145756600632	172.88660328971403	0
15:01:18.646347	20519.7075	28486.70325	20519.7075	27814.79925	0.006305772710307847	174.59303504177112	0
15:01:18.739982	20519.7075	28480.654875	20183.7555	28480.654875	0.0033911489909873773	177.81426992355276	0
15:01:18.840900	20518.135875	28478.749875	20182.183875	28814.701875	0.006265412081589828	176.78193871620456	0
15:01:18.930356	20515.373625	28481.035875	20347.397625	28481.035875	0.15699265773253462	140.47736872880284	0
15:01:19.043665	20511.849375	28481.94075	20511.849375	28313.96475	0.45970721882249355	89.91194303116748	0
15:01:19.139963	20511.754125	28480.41675	20679.730125	28144.46475	0.12083713075989544	154.78933306676961	0
15:01:19.238255	20512.897125	28477.845	20680.873125	28141.893	0.5349624467491275	79.1763130682747	0
15:01:19.337967	20514.564	28474.70175	20682.54	28138.74975	0.21872696637086736	152.46117665034032	0
15:01:19.434909	20516.088	28471.46325	20684.064	28135.51125	0.02176844480924155	176.02534614806902	0
15:01:19.530418	20517.8025	28468.1295	20685.7785	28300.1535	0.013380324338922103	177.26398081897995	0
15:01:19.646371	20519.42175	28466.034	20687.39775	28298.058	0.009597862260909357	177.98501208817476	0
15:01:19.742411	20520.517125	28464.462375	21024.445125	28128.510375	0.05708929001817224	169.52187109062962	0
15:01:19.839274	20522.231625	28462.081125	21026.159625	27958.153125	0.02155781120447067	177.1810878778316	0
15:01:19.936027	20528.137125	28458.31875	21200.041125	27954.39075	0.006323199219265162	179.1214410900408	0
15:01:20.032047	20532.09	28452.937125	21036.018	27949.009125	0.07569880967252082	158.2549677948551	0
15:01:20.135206	20539.567125	28448.60325	21043.495125	28112.65125	0.05379113413511995	158.79885675042811	0
15:01:20.231913	20542.28175	28444.41225	22893.94575	20885.49225	0.05338602131837347	156.39512197102212	0
15:01:20.331471	20548.18725	28440.888	22731.87525	21049.944	0.0682666280860625	153.0295768022898	0
15:01:20.433667	20564.37975	28423.9335	22412.11575	21368.9415	0.07643712355681387	153.75989334120422	0
15:01:20.533638	20578.429125	28395.3585	22258.189125	21676.3185	0.017728154778288284	164.51074989408949	0
15:01:20.632108	20592.335625	28366.11675	21768.167625	22318.98075	0.011003938421234278	162.49871993723173	0
15:01:20.732428	20604.861	28337.256	22620.573	21282.264	0.0004062562965945445	179.2525526944027	0
15:01:20.833347	20613.4335	28308.1095	22293.1935	22092.9975	0.0010791771946199631	178.02616504197175	0
15:01:20.937961	20629.387875	28278.629625	21973.195875	22903.397625	0.003988632344719229	172.92901506621496	0
15:01:21.037857	20640.38925	28248.864	21648.24525	23713.512	0.006560700150527935	167.96748883416691	0
15:01:21.135725	20650.914375	28221.813	21490.794375	24526.341	0.004349497896278351	171.86226098684003	0
15:01:21.234009	20658.7725	28196.286	21162.7005	25172.718	0.0005606626490368602	179.0240719054137	0
15:01:21.338031	20666.202	28174.188	21002.154	25822.524	0.0025985285961003884	175.84999963306598	0
15:01:21.429989	20668.869	28157.281125	21004.821	26309.545125	0.001027686191689507	178.52724061108663	0
15:01:21.541403	20672.679	28140.231375	20840.655	26796.423375	0.008294268964377204	170.38133889081718	0
15:01:21.643269	20675.1555	28129.182375	20843.1315	27289.302375	0.003665267487956597	176.36776525826556	0
15:01:21.740842	20676.489	28119.8955	20676.489	27615.9675	4.45993809841723e-05	179.96321130052175	0
15:01:21.842674	20677.0605	28113.99	20677.0605	27778.038	0.0075206611170467366	175.53787162467285	0
15:01:21.939364	20677.0605	28110.799125	20845.0365	27942.823125	0.006024916023638953	177.3563065916894	0
15:01:22.037302	20678.251125	28108.4655	20846.227125	27940.4895	0.021136913878145838	174.47245984835854	0
15:01:22.135023	20679.870375	28106.893875	20679.870375	27938.917875	0.16083620032560605	152.96913974020043	0
15:01:22.234975	20680.20375	28105.32225	20680.20375	28105.32225	0.1341349228299478	161.1757628634802	0
15:01:22.336348	20680.20375	28105.32225	20680.20375	28273.29825	0.30128868325871255	146.12103504794936	0
15:01:22.435830	20680.20375	28106.893875	20848.17975	28274.869875	0.0		0
15:01:22.538287	20681.442	28108.4655	20849.418	28276.4415	0.0		0
15:01:22.636474	20683.013625	28110.037125	20850.989625	28278.013125	0.3663748755040844	141.76617482253076	0
15:01:22.737885	20684.58525	28111.60875	20852.56125	28279.58475	0.055889570339356875	173.2338251774693	0
15:01:22.838538	20686.156875	28113.180375	20686.156875	28281.156375	0.0		0
15:01:22.934079	20686.49025	28114.752	20686.49025	28282.728	0.0		0
15:01:23.034543	20686.49025	28116.323625	20686.49025	28116.323625	0.29655474788969277	146.97613244414183	0
15:01:23.135858	20686.49025	28116.323625	16151.13825	23245.019625	0.131295233409442	168.02386755585823	0
15:01:23.233227	20684.96625	28113.275625	20684.96625	27945.299625	0.0		0
15:01:23.332643	20674.345875	28103.03625	20842.321875	28103.03625	0.0		0
15:01:23.432873	20673.964875	28102.46475	18154.324875	24742.94475	0.03705322384877322	160.51866926991178	0
15:01:23.534937	20672.440875	28098.988125	17984.824875	24571.492125	0.027747422509786013	167.64368561861573	0
15:01:23.642126	20656.8675	28079.7	18137.2275	24720.18	0.07777616954489908	169.98047095901455	0
15:01:23.739376	20640.675	28059.507	18456.987	25035.939	0.018474229898140147	164.7528751780227	0
15:01:23.834265	20622.9585	28038.885375	18775.2225	25519.245375	0.00013225734769855784	179.80800213620543	0
15:01:23.943544	20606.67075	28017.835125	18926.91075	25834.147125	0.0012765817549795378	178.0590516779969	0
15:01:24.034718	20595.288375	28003.59525	19083.504375	25987.88325	0.0019043092085648155	177.0645013134274	0
15:01:24.136164	20581.096125	27987.831375	19069.312125	25972.119375	0.0007046617177904001	179.09468331399742	0
15:01:24.237667	20570.237625	27973.401	19226.429625	26125.665	0.002973557967272632	176.63965722264095	0
15:01:24.338482	20557.71225	27958.3515	19549.85625	26446.5675	0.004475076253899108	174.96378090744594	0
15:01:24.436644	20547.949125	27945.969	19540.093125	26434.185	0.002605099822957186	177.19067153976764	0
15:01:24.535920	20539.61475	27933.919875	19699.73475	26758.087875	0.0014964777583941619	178.48453644312926	0
15:01:24.633682	20530.613625	27922.63275	19858.709625	26914.77675	0.004110687299744477	176.41717406016676	0
15:01:24.733226	20523.80325	27913.584	20019.87525	27073.704	0.004678907141184857	176.1003421615191	0
15:01:24.834851	20518.08825	27905.48775	20182.13625	27233.58375	0.0021746153911993363	178.39502172011558	0
15:01:24.938054	20514.27825	27898.9155	20346.30225	27394.9875	0.0028743603605531753	178.25131899691308	0
15:01:25.045951	20511.373125	27893.2005	20175.421125	27053.3205	0.01019769592821075	174.88371159740635	0
15:01:25.145037	20509.70625	27889.3905	20173.75425	27217.4865	0.007862465821712503	176.84444386290912	0
15:01:25.252047	20506.229625	27880.484625	20338.253625	27208.580625	0.010950646473807684	176.68362930214354	0
15:01:25.341099	20503.848375	27877.627125	20503.848375	27205.723125	0.005864168020367	177.69501963583207	0
15:01:25.435416	20503.276875	27869.86425	20671.252875	27533.91225	0.048244076747295875	161.51882627425977	0
15:01:25.532993	20504.610375	27865.720875	20168.658375	27865.720875	0.10560502598203228	144.40492731108614	0
15:01:25.640591	20503.03875	27865.435125	19999.11075	28033.411125	0.06293508339235651	157.94929728897162	0
15:01:25.735261	20500.37175	27867.00675	19660.49175	28538.91075	0.4470112942618754	82.46464216101806	0
15:01:25.836346	20494.27575	27870.3405	19486.41975	28710.2205	0.2951292129970841	139.18491612515757	0
15:01:25.935038	20486.27475	27878.151	19814.37075	28382.079	0.0063843907617014235	178.16290908331789	0
15:01:26.039371	20477.273625	27884.389875	20309.297625	28052.365875	0.029998343948391498	164.3634236872832	0
15:01:26.133557	20473.70175	27886.533	20809.65375	27550.581	0.01509601103346114	170.4169465562242	0
15:01:26.239123	20475.1305	27883.818375	20811.0825	27547.866375	0.008686202232291796	176.23708717367768	0
15:01:26.346764	20478.416625	27880.437	20814.368625	27544.485	0.46815392234955544	31.2777028669112	0
15:01:26.446211	20481.6075	27877.436625	20817.5595	27541.484625	0.07337284822737153	163.57699606268548	0
15:01:26.538987	20484.131625	27874.5315	20820.083625	27538.5795	0.009904373132638072	177.4191535147566	0
15:01:26.637576	20487.7035	27871.1025	20823.6555	27535.1505	0.024494749131994877	174.22343328105427	0
15:01:26.744928	20491.370625	27867.6735	20827.322625	27531.7215	0.020553332458408423	174.81668497676415	0
15:01:26.838964	20493.656625	27865.054125	20829.608625	27529.102125	0.0026352013890749704	179.24718336895845	0
15:01:26.937590	20497.13325	27861.720375	20665.10925	27693.744375	0.023855840758607746	174.19013448021536	0
15:01:27.040300	20500.228875	27859.434375	20500.228875	27691.458375	0.021415062374522155	174.91025737468144	0
15:01:27.138907	20500.514625	27857.86275	20500.514625	27689.88675	0.029603323231765972	172.6462748210365	0
15:01:27.233046	20500.514625	27856.291125	20500.514625	27688.315125	0.2671412074638422	136.74928822530336	0
15:01:27.331435	20500.514625	27854.7195	20500.514625	27686.7435	0.11335451691002096	169.695153531269	0
15:01:27.440013	20500.514625	27853.147875	20500.514625	27853.147875	0.0	180.0	0
15:01:27.537130	20500.514625	27853.147875	20500.514625	27853.147875	0.0	180.0	0
15:01:27.645869	20500.514625	27853.147875	20500.514625	27853.147875	0.0		0
15:01:27.741865	20500.514625	27853.147875	20500.514625	27853.147875	0.0		0
15:01:27.842874	20500.514625	27853.147875	20500.514625	27853.147875	0.0		0
15:01:27.939394	20500.514625	27853.147875	20500.514625	27853.147875	0.0		0
15:01:28.035470	20500.514625	27853.147875	20500.514625	27853.147875	0.0		0
15:01:28.136283	20500.514625	27853.147875	20332.538625	27853.147875	0.0		0
15:01:28.236788	20499.181125	27853.147875	20499.181125	27853.147875	0.0		0
15:01:28.334894	20498.943	27853.147875	20498.943	27853.147875	0.0		0
15:01:28.434660	20498.943	27853.147875	20498.943	27685.171875	0.0	180.0	0
15:01:28.535385	20498.943	27851.57625	20498.943	27683.60025	0.0		0
15:01:28.638363	20498.943	27850.004625	20498.943	27850.004625	0.0		0
15:01:28.741869	20498.943	27850.004625	20498.943	27850.004625	0.0	180.0	0
15:01:28.841677	20498.943	27850.004625	20498.943	28017.980625	0.0		0
[truncated: 1,431 more rows]
