# Supplementary material for: An epifluorescence microscope design for naturalistic behavior and cellular activity in freely moving Caenorhabditis elegans
Source: Nat Commun. 2026 May 19;17:4411. doi: 10.1038/s41467-026-72709-w (PMC13187321; doi:10.1038/s41467-026-72709-w)
Supplement: Supplementary file 8 — Source data [file 41467_2026_72709_MOESM8_ESM.zip › fig4 AWC/MMH214/LAWN1_segmented.csv]

frame	25px sum	25px mean	10px sum	10px mean
0	169744	6789.76	71488	7148.8
1	163904	6556.16	69056	6905.6
2	154848	6193.92	63712	6371.2
3	151488	6059.52	62544	6254.4
4	153136	6125.44	63136	6313.6
5	157568	6302.72	64784	6478.4
6	159520	6380.8	65664	6566.4
7	166496	6659.84	69776	6977.6
8	167024	6680.96	69744	6974.4
9	0	nan	0	nan
10	0	nan	0	nan
11	0	nan	0	nan
12	0	nan	0	nan
13	0	nan	0	nan
14	0	nan	0	nan
15	0	nan	0	nan
16	0	nan	0	nan
17	0	nan	0	nan
18	0	nan	0	nan
19	0	nan	0	nan
20	0	nan	0	nan
21	0	nan	0	nan
22	0	nan	0	nan
23	0	nan	0	nan
24	0	nan	0	nan
25	0	nan	0	nan
26	0	nan	0	nan
27	0	nan	0	nan
28	0	nan	0	nan
29	153888	6155.52	64048	6404.8
30	153776	6151.04	63616	6361.6
31	168848	6753.92	71072	7107.2
32	167760	6710.4	70336	7033.6
33	193680	7747.2	89488	8948.8
34	200832	8033.28	93136	9313.6
35	196992	7879.68	92960	9296.0
36	193680	7747.2	89632	8963.2
37	207488	8299.52	96800	9680.0
38	205536	8221.44	95872	9587.2
39	190160	7606.4	87696	8769.6
40	180832	7233.28	84336	8433.6
41	175712	7028.48	80720	8072.0
42	174800	6992.0	80336	8033.6
43	171024	6840.96	75376	7537.6
44	174720	6988.8	75136	7513.6
45	166208	6648.32	71088	7108.8
46	164192	6567.68	70064	7006.4
47	160992	6439.68	67792	6779.2
48	157728	6309.12	66576	6657.6
49	161376	6455.04	70144	7014.4
50	163328	6533.12	71696	7169.6
51	165888	6635.52	71744	7174.4
52	170256	6810.24	75504	7550.4
53	172816	6912.64	76208	7620.8
54	175376	7015.04	75552	7555.2
55	179216	7168.64	78304	7830.4
56	186192	7447.68	82736	8273.6
57	195440	7817.6	91344	9134.4
58	188400	7536.0	84208	8420.8
59	179504	7180.16	80672	8067.2
60	171360	6854.4	76560	7656.0
61	156816	6272.64	66864	6686.4
62	161664	6466.56	68704	6870.4
63	166080	6643.2	71536	7153.6
64	157520	6300.8	67648	6764.8
65	155856	6234.24	65648	6564.8
66	149648	5985.92	62944	6294.4
67	145472	5818.88	61632	6163.2
68	144528	5781.12	61664	6166.4
69	140096	5603.84	58624	5862.4
70	141184	5647.36	59104	5910.4
71	143600	5744.0	59888	5988.8
72	139680	5587.2	58048	5804.8
73	138448	5537.92	58160	5816.0
74	129072	5162.88	52608	5260.8
75	0	nan	0	nan
76	0	nan	0	nan
77	0	nan	0	nan
78	0	nan	0	nan
79	0	nan	0	nan
80	145632	5825.28	60880	6088.0
81	158624	6344.96	68496	6849.6
82	174960	6998.4	75696	7569.6
83	196048	7841.92	92192	9219.2
84	199776	7991.04	91680	9168.0
85	202272	8090.88	92000	9200.0
86	202704	8108.16	88480	8848.0
87	212880	8515.2	95664	9566.4
88	218544	8741.76	100768	10076.8
89	225056	9002.24	105696	10569.6
90	194304	7772.16	83616	8361.6
91	189744	7589.76	83984	8398.4
92	194480	7779.2	87184	8718.4
93	177552	7102.08	76832	7683.2
94	197040	7881.6	89952	8995.2
95	207680	8307.2	98080	9808.0
96	196032	7841.28	91248	9124.8
97	194080	7763.2	91264	9126.4
98	183696	7347.84	81376	8137.6
99	219328	8773.12	102576	10257.6
100	233136	9325.44	113888	11388.8
101	234416	9376.64	116480	11648.0
102	217456	8698.24	101360	10136.0
103	216960	8678.4	105296	10529.6
104	202624	8104.96	91536	9153.6
105	207136	8285.44	95984	9598.4
106	195808	7832.32	88544	8854.4
107	195856	7834.24	90144	9014.4
108	192176	7687.04	86464	8646.4
109	190544	7621.76	86400	8640.0
110	183536	7341.44	82624	8262.4
111	180608	7224.32	81680	8168.0
112	179488	7179.52	80288	8028.8
113	177440	7097.6	79392	7939.2
114	176576	7063.04	79392	7939.2
115	175040	7001.6	78592	7859.2
116	178496	7139.84	81376	8137.6
117	173936	6957.44	77984	7798.4
118	175360	7014.4	80384	8038.4
119	177760	7110.4	81552	8155.2
120	178080	7123.2	82208	8220.8
121	178032	7121.28	80912	8091.2
122	174272	6970.88	78960	7896.0
123	169024	6760.96	76096	7609.6
124	173696	6947.84	78112	7811.2
125	180608	7224.32	82800	8280.0
126	186464	7458.56	84560	8456.0
127	179536	7181.44	82288	8228.8
128	173232	6929.28	78896	7889.6
129	168400	6736.0	75712	7571.2
130	173584	6943.36	77680	7768.0
131	176000	7040.0	79664	7966.4
132	172624	6904.96	78096	7809.6
133	165392	6615.68	74176	7417.6
134	169504	6780.16	76096	7609.6
135	172320	6892.8	77504	7750.4
136	171552	6862.08	76944	7694.4
137	173328	6933.12	78688	7868.8
138	177552	7102.08	81280	8128.0
139	176096	7043.84	80128	8012.8
140	175184	7007.36	80160	8016.0
141	170512	6820.48	77728	7772.8
142	179104	7164.16	82736	8273.6
143	175728	7029.12	78128	7812.8
144	175808	7032.32	78448	7844.8
145	172784	6911.36	76640	7664.0
146	176064	7042.56	78128	7812.8
147	178080	7123.2	79392	7939.2
148	181664	7266.56	81696	8169.6
149	180736	7229.44	80752	8075.2
150	186080	7443.2	82928	8292.8
151	188288	7531.52	84560	8456.0
152	192144	7685.76	86416	8641.6
153	193296	7731.84	86624	8662.4
154	201600	8064.0	90576	9057.6
155	202928	8117.12	93616	9361.6
156	198768	7950.72	91136	9113.6
157	187984	7519.36	85360	8536.0
158	184688	7387.52	83520	8352.0
159	179488	7179.52	80992	8099.2
160	173600	6944.0	78096	7809.6
161	164352	6574.08	72528	7252.8
162	162352	6494.08	72576	7257.6
163	167424	6696.96	77472	7747.2
164	179376	7175.04	84496	8449.6
165	178544	7141.76	84688	8468.8
166	174128	6965.12	80560	8056.0
167	170320	6812.8	76848	7684.8
168	169488	6779.52	76240	7624.0
169	175760	7030.4	80640	8064.0
170	159488	6379.52	71808	7180.8
171	157600	6304.0	71872	7187.2
172	168464	6738.56	76192	7619.2
173	168576	6743.04	74816	7481.6
174	167328	6693.12	74064	7406.4
175	171280	6851.2	75552	7555.2
176	169616	6784.64	76400	7640.0
177	166896	6675.84	73984	7398.4
178	170400	6816.0	76512	7651.2
179	163248	6529.92	70992	7099.2
180	155792	6231.68	67264	6726.4
181	161680	6467.2	69712	6971.2
182	159776	6391.04	68928	6892.8
183	166368	6654.72	74272	7427.2
184	158912	6356.48	69488	6948.8
185	162112	6484.48	70560	7056.0
186	155504	6220.16	66640	6664.0
187	171856	6874.24	77120	7712.0
188	190656	7626.24	84096	8409.6
189	212128	8485.12	97376	9737.6
190	219856	8794.24	101680	10168.0
191	221776	8871.04	102512	10251.2
192	235616	9424.64	109312	10931.2
193	235552	9422.08	107888	10788.8
194	231120	9244.8	103104	10310.4
195	245440	9817.6	112768	11276.8
196	240400	9616.0	110192	11019.2
197	241056	9642.24	110768	11076.8
198	237552	9502.08	108240	10824.0
199	234272	9370.88	109056	10905.6
200	233136	9325.44	107632	10763.2
201	246432	9857.28	111472	11147.2
202	274768	10990.72	137936	13793.6
203	273152	10926.08	136624	13662.4
204	268992	10759.68	138704	13870.4
205	250480	10019.2	127728	12772.8
206	260160	10406.4	131904	13190.4
207	259392	10375.68	127648	12764.8
208	242368	9694.72	114240	11424.0
209	240768	9630.72	114944	11494.4
210	244352	9774.08	118912	11891.2
211	232880	9315.2	111488	11148.8
212	232304	9292.16	112528	11252.8
213	221312	8852.48	104464	10446.4
214	230224	9208.96	110800	11080.0
215	225744	9029.76	109568	10956.8
216	213840	8553.6	101488	10148.8
217	217360	8694.4	103008	10300.8
218	213152	8526.08	102432	10243.2
219	207104	8284.16	96592	9659.2
220	214016	8560.64	101344	10134.4
221	212096	8483.84	101664	10166.4
222	212896	8515.84	101264	10126.4
223	212752	8510.08	102512	10251.2
224	218144	8725.76	104800	10480.0
225	214192	8567.68	102224	10222.4
226	207088	8283.52	96928	9692.8
227	200064	8002.56	92096	9209.6
228	203760	8150.4	92352	9235.2
229	188080	7523.2	81392	8139.2
230	178176	7127.04	75280	7528.0
231	182016	7280.64	78880	7888.0
232	180384	7215.36	78832	7883.2
233	183888	7355.52	79344	7934.4
234	194688	7787.52	84704	8470.4
235	183040	7321.6	79664	7966.4
236	176560	7062.4	77968	7796.8
237	173744	6949.76	78000	7800.0
238	187968	7518.72	86336	8633.6
239	183520	7340.8	85200	8520.0
240	180848	7233.92	82048	8204.8
241	167776	6711.04	75056	7505.6
242	163296	6531.84	73552	7355.2
243	160144	6405.76	72528	7252.8
244	164528	6581.12	75328	7532.8
245	164336	6573.44	75152	7515.2
246	168064	6722.56	75792	7579.2
247	177328	7093.12	85152	8515.2
248	179024	7160.96	85568	8556.8
249	186256	7450.24	88880	8888.0
250	186528	7461.12	87696	8769.6
251	187904	7516.16	86656	8665.6
252	197072	7882.88	96288	9628.8
253	195920	7836.8	93792	9379.2
254	195536	7821.44	90240	9024.0
255	203056	8122.24	95456	9545.6
256	212352	8494.08	100016	10001.6
257	214400	8576.0	104000	10400.0
258	224112	8964.48	112912	11291.2
259	229504	9180.16	116320	11632.0
260	231872	9274.88	113184	11318.4
261	228672	9146.88	110576	11057.6
262	214304	8572.16	96112	9611.2
263	241440	9657.6	118368	11836.8
264	235968	9438.72	118688	11868.8
265	238736	9549.44	121104	12110.4
266	242560	9702.4	121440	12144.0
267	211264	8450.56	93520	9352.0
268	202832	8113.28	92224	9222.4
269	203888	8155.52	95920	9592.0
270	210608	8424.32	100608	10060.8
271	198544	7941.76	91536	9153.6
272	205600	8224.0	95824	9582.4
273	197456	7898.24	92352	9235.2
274	203104	8124.16	94448	9444.8
275	199136	7965.44	91920	9192.0
276	191424	7656.96	86176	8617.6
277	204224	8168.96	100528	10052.8
278	194272	7770.88	89664	8966.4
279	192896	7715.84	87600	8760.0
280	202352	8094.08	94480	9448.0
281	195360	7814.4	89792	8979.2
282	203568	8142.72	95616	9561.6
283	205312	8212.48	96848	9684.8
284	206880	8275.2	96944	9694.4
285	199696	7987.84	95568	9556.8
286	192496	7699.84	91376	9137.6
287	189744	7589.76	85648	8564.8
288	218624	8744.96	103952	10395.2
289	240032	9601.28	124432	12443.2
290	227920	9116.8	113792	11379.2
291	233760	9350.4	122448	12244.8
292	225872	9034.88	115568	11556.8
293	206080	8243.2	100896	10089.6
294	218896	8755.84	114096	11409.6
295	221232	8849.28	109440	10944.0
296	228416	9136.64	118336	11833.6
297	226560	9062.4	115616	11561.6
298	208272	8330.88	98192	9819.2
299	223520	8940.8	107936	10793.6
300	221056	8842.24	100000	10000.0
301	227472	9098.88	107136	10713.6
302	213136	8525.44	96800	9680.0
303	211408	8456.32	97712	9771.2
304	194000	7760.0	88912	8891.2
305	196192	7847.68	93072	9307.2
306	183168	7326.72	83280	8328.0
307	176192	7047.68	80960	8096.0
308	175792	7031.68	79408	7940.8
309	178880	7155.2	82960	8296.0
310	175552	7022.08	81056	8105.6
311	167104	6684.16	75344	7534.4
312	162768	6510.72	72160	7216.0
313	183520	7340.8	88752	8875.2
314	202608	8104.32	97376	9737.6
315	212960	8518.4	103376	10337.6
316	215744	8629.76	106176	10617.6
317	213616	8544.64	105184	10518.4
318	193808	7752.32	90752	9075.2
319	199424	7976.96	95520	9552.0
320	202704	8108.16	94528	9452.8
321	215424	8616.96	100336	10033.6
322	216448	8657.92	99424	9942.4
323	222608	8904.32	103152	10315.2
324	226976	9079.04	106240	10624.0
325	219696	8787.84	101440	10144.0
326	216544	8661.76	99408	9940.8
327	241488	9659.52	120800	12080.0
328	249248	9969.92	124992	12499.2
329	247744	9909.76	124608	12460.8
330	233168	9326.72	117840	11784.0
331	198752	7950.08	90144	9014.4
332	228784	9151.36	109840	10984.0
333	192000	7680.0	86192	8619.2
334	185568	7422.72	81440	8144.0
335	170656	6826.24	73552	7355.2
336	179632	7185.28	77824	7782.4
337	164592	6583.68	69616	6961.6
338	172800	6912.0	73952	7395.2
339	175504	7020.16	75392	7539.2
340	185968	7438.72	82432	8243.2
341	187008	7480.32	83280	8328.0
342	202064	8082.56	94272	9427.2
343	201760	8070.4	91904	9190.4
344	214768	8590.72	100672	10067.2
345	213408	8536.32	99200	9920.0
346	217984	8719.36	99168	9916.8
347	228064	9122.56	106192	10619.2
348	230688	9227.52	106560	10656.0
349	225088	9003.52	106416	10641.6
350	208080	8323.2	95104	9510.4
351	191296	7651.84	84544	8454.4
352	187616	7504.64	84496	8449.6
353	190816	7632.64	85584	8558.4
354	209552	8382.08	98288	9828.8
355	224816	8992.64	104528	10452.8
356	246240	9849.6	117520	11752.0
357	230528	9221.12	103024	10302.4
358	206080	8243.2	87424	8742.4
359	181568	7262.72	76576	7657.6
360	176624	7064.96	74208	7420.8
361	0	nan	0	nan
362	170176	6807.04	71792	7179.2
363	0	nan	0	nan
364	192000	7680.0	80016	8001.6
365	198800	7952.0	84992	8499.2
366	265616	10624.64	125584	12558.4
367	246080	9843.2	109472	10947.2
368	262224	10488.96	119616	11961.6
369	239744	9589.76	112592	11259.2
370	222320	8892.8	102768	10276.8
371	215920	8636.8	105856	10585.6
372	198544	7941.76	93424	9342.4
373	211776	8471.04	109504	10950.4
374	207936	8317.44	104256	10425.6
375	191664	7666.56	93216	9321.6
376	217424	8696.96	114528	11452.8
377	200672	8026.88	98960	9896.0
378	202800	8112.0	100496	10049.6
379	200128	8005.12	99120	9912.0
380	203280	8131.2	101872	10187.2
381	199056	7962.24	99184	9918.4
382	196688	7867.52	99232	9923.2
383	193968	7758.72	96336	9633.6
384	191904	7676.16	98944	9894.4
385	194832	7793.28	98016	9801.6
386	196480	7859.2	97216	9721.6
387	207408	8296.32	105648	10564.8
388	202624	8104.96	98384	9838.4
389	219776	8791.04	112000	11200.0
390	219152	8766.08	106720	10672.0
391	208096	8323.84	98752	9875.2
392	216544	8661.76	106528	10652.8
393	209408	8376.32	100992	10099.2
394	201680	8067.2	95360	9536.0
395	192064	7682.56	87312	8731.2
396	182416	7296.64	80896	8089.6
397	179312	7172.48	82288	8228.8
398	175760	7030.4	80224	8022.4
399	182672	7306.88	88560	8856.0
400	190496	7619.84	92704	9270.4
401	182176	7287.04	86416	8641.6
402	193632	7745.28	96288	9628.8
403	194688	7787.52	94240	9424.0
404	197328	7893.12	93392	9339.2
405	213728	8549.12	112512	11251.2
406	206192	8247.68	105104	10510.4
407	189680	7587.2	84720	8472.0
408	203888	8155.52	94160	9416.0
409	207184	8287.36	94336	9433.6
410	197424	7896.96	89504	8950.4
411	200336	8013.44	92304	9230.4
412	211280	8451.2	100688	10068.8
413	206688	8267.52	89152	8915.2
414	259104	10364.16	129200	12920.0
415	252160	10086.4	124032	12403.2
416	249424	9976.96	125728	12572.8
417	228800	9152.0	105440	10544.0
418	224896	8995.84	105984	10598.4
419	232528	9301.12	113136	11313.6
420	229376	9175.04	109904	10990.4
421	224192	8967.68	105280	10528.0
422	217344	8693.76	106128	10612.8
423	214592	8583.68	105312	10531.2
424	205120	8204.8	96896	9689.6
425	197920	7916.8	99440	9944.0
426	176160	7046.4	90528	9052.8
427	196128	7845.12	98080	9808.0
428	185872	7434.88	100672	10067.2
429	0	nan	0	nan
430	156848	6273.92	83504	8350.4
431	158848	6353.92	85296	8529.6
432	165888	6635.52	89648	8964.8
433	164448	6577.92	86768	8676.8
434	162880	6515.2	88720	8872.0
435	163360	6534.4	91536	9153.6
436	167888	6715.52	94752	9475.2
437	166304	6652.16	92800	9280.0
438	165024	6600.96	92320	9232.0
439	174832	6993.28	95696	9569.6
440	170784	6831.36	94800	9480.0
441	179536	7181.44	99552	9955.2
442	207904	8316.16	116272	11627.2
443	194208	7768.32	105456	10545.6
444	174096	6963.84	91200	9120.0
445	162400	6496.0	83536	8353.6
446	190736	7629.44	105120	10512.0
447	200256	8010.24	117776	11777.6
448	177792	7111.68	96816	9681.6
449	179376	7175.04	90880	9088.0
450	188944	7557.76	98208	9820.8
451	187472	7498.88	97248	9724.8
452	172336	6893.44	87424	8742.4
453	168528	6741.12	90960	9096.0
454	163440	6537.6	89936	8993.6
455	165680	6627.2	92240	9224.0
456	161424	6456.96	89568	8956.8
457	164848	6593.92	92400	9240.0
458	167584	6703.36	91968	9196.8
459	173504	6940.16	97248	9724.8
460	177440	7097.6	100720	10072.0
461	179360	7174.4	100448	10044.8
462	177152	7086.08	98224	9822.4
463	172576	6903.04	92768	9276.8
464	168768	6750.72	89504	8950.4
465	170672	6826.88	89168	8916.8
466	176144	7045.76	92000	9200.0
467	182624	7304.96	94512	9451.2
468	175520	7020.8	86752	8675.2
469	175216	7008.64	89392	8939.2
470	169376	6775.04	83152	8315.2
471	128336	5133.44	60656	6065.6
472	0	nan	0	nan
473	0	nan	0	nan
474	157584	6303.36	75152	7515.2
475	160832	6433.28	79280	7928.0
476	159280	6371.2	80048	8004.8
477	151920	6076.8	71648	7164.8
478	150176	6007.04	71424	7142.4
479	151408	6056.32	72512	7251.2
480	153264	6130.56	74640	7464.0
481	147744	5909.76	68944	6894.4
482	150480	6019.2	70384	7038.4
483	146832	5873.28	68560	6856.0
484	142144	5685.76	63520	6352.0
485	146336	5853.44	68000	6800.0
486	144208	5768.32	66368	6636.8
487	145840	5833.6	68768	6876.8
488	146304	5852.16	66608	6660.8
489	153744	6149.76	76672	7667.2
490	151360	6054.4	72912	7291.2
491	146672	5866.88	67632	6763.2
492	146880	5875.2	68704	6870.4
493	150096	6003.84	73856	7385.6
494	151824	6072.96	74112	7411.2
495	152848	6113.92	75472	7547.2
496	149504	5980.16	70128	7012.8
497	153088	6123.52	73328	7332.8
498	155632	6225.28	78224	7822.4
499	157232	6289.28	77152	7715.2
500	142000	5680.0	58272	5827.2
501	163328	6533.12	85680	8568.0
502	158640	6345.6	78352	7835.2
503	163168	6526.72	83520	8352.0
504	167968	6718.72	88224	8822.4
505	169136	6765.44	86384	8638.4
506	173712	6948.48	92096	9209.6
507	169712	6788.48	85040	8504.0
508	173536	6941.44	90096	9009.6
509	172720	6908.8	92592	9259.2
510	167184	6687.36	81008	8100.8
511	164048	6561.92	79568	7956.8
512	148432	5937.28	64048	6404.8
513	173504	6940.16	90688	9068.8
514	150368	6014.72	65648	6564.8
515	162272	6490.88	77504	7750.4
516	164048	6561.92	76800	7680.0
517	0	nan	0	nan
518	170016	6800.64	90400	9040.0
519	172624	6904.96	91520	9152.0
520	172032	6881.28	92896	9289.6
521	0	nan	0	nan
522	171440	6857.6	94400	9440.0
523	166096	6643.84	85616	8561.6
524	168608	6744.32	92960	9296.0
525	164720	6588.8	88752	8875.2
526	167952	6718.08	93280	9328.0
527	166240	6649.6	85408	8540.8
528	167648	6705.92	90976	9097.6
529	164224	6568.96	84800	8480.0
530	162512	6500.48	83696	8369.6
531	160624	6424.96	81616	8161.6
532	157664	6306.56	75392	7539.2
533	165936	6637.44	89280	8928.0
534	160960	6438.4	79584	7958.4
535	166320	6652.8	88448	8844.8
536	164880	6595.2	86656	8665.6
537	162768	6510.72	85904	8590.4
538	161648	6465.92	82016	8201.6
539	160592	6423.68	82256	8225.6
540	159152	6366.08	82608	8260.8
541	0	nan	0	nan
542	160864	6434.56	84928	8492.8
543	159392	6375.68	83728	8372.8
544	159296	6371.84	86560	8656.0
545	155808	6232.32	81888	8188.8
546	156576	6263.04	85504	8550.4
547	155280	6211.2	84240	8424.0
548	154400	6176.0	79136	7913.6
549	153840	6153.6	79392	7939.2
550	152848	6113.92	79520	7952.0
551	153328	6133.12	81440	8144.0
552	153552	6142.08	78864	7886.4
