# Supplementary material for: An epifluorescence microscope design for naturalistic behavior and cellular activity in freely moving Caenorhabditis elegans
Source: Nat Commun. 2026 May 19;17:4411. doi: 10.1038/s41467-026-72709-w (PMC13187321; doi:10.1038/s41467-026-72709-w)
Supplement: Supplementary file 8 — Source data [file 41467_2026_72709_MOESM8_ESM.zip › fig4 AWC/MMH214/LAWN1_stagepos.csv]

timestamp	X_motor	Y_motor	X_centroid	Y_centroid
14:58:08.776585	24161.162625	25045.701750	21305.570625	24877.725750
14:58:08.877226	24140.493375	25044.130125	37410.597375	25548.058125
14:58:08.976297	24125.539125	25047.273375	37899.571125	25551.201375
14:58:09.076926	24125.301000	25052.655000	38067.309000	25556.583000
14:58:09.177770	24139.445625	25056.941250	37913.477625	25224.917250
14:58:09.278384	24166.449000	25059.751125	37100.601000	25227.727125
14:58:09.380312	24195.643125	25061.322750	20836.123125	24221.442750
14:58:09.479180	24223.218000	25058.179500	20023.818000	24218.299500
14:58:09.577883	24238.505625	25048.797375	35996.825625	24376.893375
14:58:09.680612	24242.553750	25043.034750	19203.273750	24371.130750
14:58:09.779972	24254.317125	25037.034000	18879.085125	24365.130000
14:58:09.874486	24255.984000	25030.699875	18712.776000	22679.035875
14:58:09.985905	24243.077625	25022.270250	18867.845625	22502.630250
14:58:10.085100	24216.741000	25004.268000	37150.893000	23660.460000
14:58:10.175181	24190.690125	24989.980500	20159.266125	23646.172500
14:58:10.276143	24174.450000	24979.407750	37276.578000	26155.239750
14:58:10.375157	24153.114000	24974.597625	38095.122000	25478.525625
14:58:10.480997	24144.208125	24980.598375	38254.192125	25652.502375
14:58:10.577290	24149.827875	24983.694000	38259.811875	25655.598000
14:58:10.682515	24170.449500	24991.695000	21146.881500	23647.887000
14:58:10.776183	24197.738625	24989.885250	20334.290625	23310.125250
14:58:10.879604	24213.407250	24975.693000	19678.055250	23295.933000
14:58:10.978542	24214.359750	24964.167750	19343.055750	23116.431750
14:58:11.077118	24200.786625	24950.213625	19833.410625	23270.453625
14:58:11.176488	24174.307125	24936.640500	19974.907125	23256.880500
14:58:11.278909	24149.589750	24923.972250	20790.069750	23412.188250
14:58:11.377995	24125.539125	24911.446875	38571.475125	27095.134875
14:58:11.479894	24108.060750	24905.636625	38721.972750	27593.252625
14:58:11.575917	24105.203250	24914.399625	38551.139250	27434.039625
14:58:11.678855	24117.014250	24933.973500	21429.398250	23422.189500
14:58:11.778020	24139.874250	24943.879500	21452.258250	22928.167500
14:58:11.880998	24152.494875	24939.117000	21464.878875	22755.429000
14:58:11.978155	24150.589875	24921.972000	21294.997875	22906.260000
14:58:12.077792	24134.111625	24907.113000	21446.495625	23059.377000
14:58:12.176407	24115.299750	24892.444500	21931.611750	23044.708500
14:58:12.281009	24097.249875	24878.680875	38207.233875	30421.888875
14:58:12.377855	24085.915125	24870.918000	38195.899125	29910.198000
14:58:12.480386	24089.106000	24877.776000	22409.346000	23533.968000
14:58:12.580250	24103.774500	24893.111250	38045.782500	30604.295250
14:58:12.681525	24111.585000	24902.302875	37885.617000	30277.534875
14:58:12.779480	24129.158625	24923.400750	38575.094625	27946.968750
14:58:12.878454	24157.447875	24948.880125	37763.503875	27300.544125
14:58:12.991643	24190.166250	24969.168375	35612.534250	27992.736375
14:58:13.077272	24215.693250	24980.931750	20520.221250	24644.979750
14:58:13.181933	24243.030000	24998.172000	37009.206000	25166.148000
14:58:13.279756	24260.937000	25002.601125	18885.705000	22482.961125
14:58:13.379809	24285.225750	24999.553125	18238.089750	22143.961125
14:58:13.483533	24299.560875	24982.836750	17412.544875	22127.244750
14:58:13.581161	24299.275125	24963.643875	16740.355125	20764.243875
14:58:13.691598	24282.034875	24941.545875	16891.090875	20910.121875
14:58:13.778262	24256.984125	24920.067000	17537.944125	20888.643000
14:58:13.880907	24227.837625	24894.254250	18516.653625	20022.950250
14:58:13.978520	24198.976875	24870.441750	19663.624875	19999.137750
14:58:14.080868	24170.020875	24842.438250	20642.524875	20307.086250
14:58:14.179506	24144.970125	24816.101625	21625.330125	20448.725625
14:58:14.280590	24123.777000	24790.098375	22444.017000	20926.650375
14:58:14.382225	24107.965500	24765.190500	38049.973500	32324.110500
14:58:14.479216	24099.154875	24748.521750	38377.114875	32811.369750
14:58:14.580443	24104.917500	24745.854750	38550.853500	32808.702750
14:58:14.681590	24125.110500	24758.094375	38403.070500	32652.966375
14:58:14.779813	24154.018875	24783.811875	38096.026875	32006.779875
14:58:14.881124	24183.546375	24812.767875	22335.810375	19941.463875
14:58:14.981849	24211.026000	24839.199750	21859.362000	18960.039750
14:58:15.081875	24225.789750	24850.867875	21538.173750	18299.803875
14:58:15.188338	24225.504000	24847.343625	21705.864000	17960.327625
14:58:15.284816	24211.835625	24830.960625	22196.123625	17943.944625
14:58:15.377401	24194.928750	24803.671500	22851.120750	18420.583500
14:58:15.480670	24180.307875	24774.429750	23172.451875	19063.245750
14:58:15.576435	24171.402000	24745.569000	37273.530000	31968.537000
14:58:15.687179	24165.925125	24719.851500	37771.981125	32278.771500
14:58:15.787455	24175.354875	24710.183625	24007.378875	21182.687625
14:58:15.879145	24196.357500	24709.421625	23692.429500	21349.901625
14:58:15.980606	24208.454250	24695.896125	23368.574250	21504.352125
14:58:16.072483	24205.977750	24673.845750	23368.574250	21504.352125
14:58:16.173498	24200.929500	24660.129750	23368.574250	21504.352125
14:58:16.272916	24200.929500	24658.653375	23368.574250	21504.352125
14:58:16.372672	24200.929500	24658.653375	23368.574250	21504.352125
14:58:16.473098	24200.929500	24658.653375	23368.574250	21504.352125
14:58:16.575978	24200.929500	24658.653375	23368.574250	21504.352125
14:58:16.676742	24200.929500	24658.653375	23368.574250	21504.352125
14:58:16.775777	24200.929500	24658.653375	23368.574250	21504.352125
14:58:16.874028	24200.929500	24658.653375	23368.574250	21504.352125
14:58:16.974009	24200.929500	24658.653375	23368.574250	21504.352125
14:58:17.073676	24200.929500	24658.653375	23368.574250	21504.352125
14:58:17.174505	24200.929500	24658.653375	23368.574250	21504.352125
14:58:17.272603	24200.929500	24658.653375	23368.574250	21504.352125
14:58:17.375944	24200.929500	24658.653375	23368.574250	21504.352125
14:58:17.473397	24200.929500	24658.653375	23368.574250	21504.352125
14:58:17.574275	24200.929500	24658.653375	23368.574250	21504.352125
14:58:17.675846	24200.929500	24658.653375	23368.574250	21504.352125
14:58:17.786199	24200.929500	24658.653375	23368.574250	21504.352125
14:58:17.874021	24200.929500	24658.653375	23368.574250	21504.352125
14:58:17.975896	24200.929500	24658.653375	23368.574250	21504.352125
14:58:18.074806	24200.929500	24658.653375	23368.574250	21504.352125
14:58:18.172633	24200.929500	24658.653375	23368.574250	21504.352125
14:58:18.273580	24200.929500	24658.653375	23368.574250	21504.352125
14:58:18.374685	24200.929500	24658.653375	23368.574250	21504.352125
14:58:18.476326	24200.929500	24658.653375	23368.574250	21504.352125
14:58:18.575412	24200.929500	24658.653375	23368.574250	21504.352125
14:58:18.674304	24200.929500	24658.653375	23368.574250	21504.352125
14:58:18.774674	24200.929500	24658.653375	23368.574250	21504.352125
14:58:18.873961	24200.929500	24658.653375	23368.574250	21504.352125
14:58:18.977391	24200.929500	24658.653375	23368.574250	21504.352125
14:58:19.074778	24200.929500	24658.653375	23368.574250	21504.352125
14:58:19.173441	24200.929500	24658.653375	23368.574250	21504.352125
14:58:19.274495	24200.929500	24658.653375	23368.574250	21504.352125
14:58:19.374375	24200.929500	24658.653375	23368.574250	21504.352125
14:58:19.476266	24200.929500	24658.653375	23368.574250	21504.352125
14:58:19.575791	24200.929500	24658.653375	23368.574250	21504.352125
14:58:19.674904	24200.929500	24658.653375	23368.574250	21504.352125
14:58:19.774900	24200.929500	24658.653375	23368.574250	21504.352125
14:58:19.875461	24200.929500	24658.653375	23368.574250	21504.352125
14:58:19.974750	24201.215250	24659.701125	23368.574250	21504.352125
14:58:20.074647	24211.216500	24669.226125	23368.574250	21504.352125
14:58:20.183424	24235.600500	24682.418250	23368.574250	21504.352125
14:58:20.278198	24262.746750	24694.705500	23368.574250	21504.352125
14:58:20.373284	24287.559375	24706.421250	23368.574250	21504.352125
14:58:20.471206	24313.419750	24717.994125	23368.574250	21504.352125
14:58:20.567353	24339.470625	24729.662250	23368.574250	21504.352125
14:58:20.663091	24365.712000	24741.806625	23368.574250	21504.352125
14:58:20.774944	24391.953375	24755.046375	23368.574250	21504.352125
14:58:20.884852	24418.432875	24765.952500	23368.574250	21504.352125
14:58:20.977843	24444.626625	24774.191625	23368.574250	21504.352125
14:58:21.075613	24471.391875	24782.335500	23368.574250	21504.352125
14:58:21.172403	24496.585500	24789.241125	23368.574250	21504.352125
14:58:21.268098	24522.445875	24791.336625	23368.574250	21504.352125
14:58:21.362350	24548.306250	24788.955375	23368.574250	21504.352125
14:58:21.479514	24573.642750	24785.859750	23368.574250	21504.352125
14:58:21.575164	24598.598250	24783.288000	23368.574250	21504.352125
14:58:21.674500	24619.553250	24778.525500	23368.574250	21504.352125
14:58:21.775807	24628.030500	24778.049250	23368.574250	21504.352125
14:58:21.874540	24628.078125	24778.049250	23368.574250	21504.352125
14:58:21.973680	24628.078125	24778.049250	23368.574250	21504.352125
14:58:22.075674	24628.078125	24778.049250	23368.574250	21504.352125
14:58:22.175873	24628.078125	24778.049250	23368.574250	21504.352125
14:58:22.274303	24628.078125	24778.049250	23368.574250	21504.352125
14:58:22.375832	24628.078125	24778.049250	23368.574250	21504.352125
14:58:22.474027	24628.078125	24778.049250	23368.574250	21504.352125
14:58:22.575886	24628.078125	24778.049250	23368.574250	21504.352125
14:58:22.674749	24628.078125	24778.049250	23368.574250	21504.352125
14:58:22.775147	24628.078125	24778.049250	23368.574250	21504.352125
14:58:22.874483	24628.078125	24778.049250	23368.574250	21504.352125
14:58:22.977906	24628.078125	24778.049250	23368.574250	21504.352125
14:58:23.076256	24628.078125	24778.049250	23368.574250	21504.352125
14:58:23.175297	24628.078125	24778.049250	23368.574250	21504.352125
14:58:23.275121	24628.078125	24778.049250	23368.574250	21504.352125
14:58:23.375961	24628.078125	24778.049250	23368.574250	21504.352125
14:58:23.475850	24628.078125	24778.049250	23368.574250	21504.352125
14:58:23.576609	24628.078125	24778.049250	23368.574250	21504.352125
14:58:23.675451	24628.078125	24778.049250	23368.574250	21504.352125
14:58:23.775640	24628.078125	24778.049250	23368.574250	21504.352125
14:58:23.880517	24628.078125	24778.049250	23368.574250	21504.352125
14:58:23.979985	24628.078125	24778.049250	23368.574250	21504.352125
14:58:24.076587	24628.078125	24778.049250	23368.574250	21504.352125
14:58:24.174791	24628.078125	24778.049250	23368.574250	21504.352125
14:58:24.276067	24628.078125	24778.049250	23368.574250	21504.352125
14:58:24.375953	24628.078125	24778.049250	23368.574250	21504.352125
14:58:24.474875	24628.078125	24778.049250	23368.574250	21504.352125
14:58:24.575764	24628.078125	24778.049250	23368.574250	21504.352125
14:58:24.675695	24628.078125	24778.049250	23368.574250	21504.352125
14:58:24.777110	24628.078125	24778.049250	23368.574250	21504.352125
14:58:24.875952	24628.078125	24778.049250	23368.574250	21504.352125
14:58:24.979300	24628.078125	24778.049250	23368.574250	21504.352125
14:58:25.076264	24628.078125	24778.049250	23368.574250	21504.352125
14:58:25.176638	24628.078125	24778.049250	23368.574250	21504.352125
14:58:25.275866	24628.078125	24778.049250	23368.574250	21504.352125
14:58:25.374783	24628.078125	24778.049250	23368.574250	21504.352125
14:58:25.476316	24628.078125	24778.049250	23368.574250	21504.352125
14:58:25.575622	24628.078125	24778.049250	23368.574250	21504.352125
14:58:25.675519	24628.078125	24778.049250	23368.574250	21504.352125
14:58:25.777026	24628.078125	24778.049250	23368.574250	21504.352125
14:58:25.876283	24628.078125	24778.049250	23368.574250	21504.352125
14:58:25.975259	24628.078125	24778.049250	23368.574250	21504.352125
14:58:26.076115	24628.078125	24778.049250	23368.574250	21504.352125
14:58:26.175529	24628.078125	24778.049250	23368.574250	21504.352125
14:58:26.276743	24628.078125	24778.049250	23368.574250	21504.352125
14:58:26.377096	24628.078125	24778.049250	23368.574250	21504.352125
14:58:26.476877	24628.078125	24778.049250	23368.574250	21504.352125
14:58:26.576147	24628.078125	24778.049250	23368.574250	21504.352125
14:58:26.676387	24628.078125	24778.049250	23368.574250	21504.352125
14:58:26.776579	24628.078125	24778.049250	23368.574250	21504.352125
14:58:26.877455	24628.078125	24778.049250	23368.574250	21504.352125
14:58:26.976704	24628.078125	24778.049250	23368.574250	21504.352125
14:58:27.077866	24628.078125	24778.049250	23368.574250	21504.352125
14:58:27.177913	24628.078125	24778.049250	23368.574250	21504.352125
14:58:27.275851	24628.078125	24778.049250	23368.574250	21504.352125
14:58:27.376735	24628.078125	24778.049250	23368.574250	21504.352125
14:58:27.478467	24628.078125	24778.049250	23368.574250	21504.352125
14:58:27.578604	24628.078125	24778.049250	23368.574250	21504.352125
14:58:27.676753	24628.078125	24778.049250	23368.574250	21504.352125
14:58:27.776437	24628.078125	24778.049250	23368.574250	21504.352125
14:58:27.876251	24628.078125	24778.049250	23368.574250	21504.352125
14:58:27.978331	24628.078125	24778.049250	23368.574250	21504.352125
14:58:28.076590	24628.078125	24778.049250	23368.574250	21504.352125
14:58:28.176607	24628.078125	24778.049250	23368.574250	21504.352125
14:58:28.275833	24628.078125	24778.049250	23368.574250	21504.352125
14:58:28.376566	24628.078125	24778.049250	23368.574250	21504.352125
14:58:28.476908	24628.078125	24778.049250	23368.574250	21504.352125
14:58:28.576807	24628.078125	24778.049250	23368.574250	21504.352125
14:58:28.677601	24628.078125	24778.049250	23368.574250	21504.352125
14:58:28.777162	24628.078125	24778.049250	23368.574250	21504.352125
14:58:28.876203	24628.078125	24778.049250	23368.574250	21504.352125
14:58:28.977909	24628.078125	24778.049250	23368.574250	21504.352125
14:58:29.076579	24628.078125	24778.049250	23368.574250	21504.352125
14:58:29.180930	24628.078125	24778.049250	23368.574250	21504.352125
14:58:29.280979	24628.078125	24778.049250	23368.574250	21504.352125
14:58:29.377867	24628.078125	24778.049250	23368.574250	21504.352125
14:58:29.477694	24628.078125	24778.049250	23368.574250	21504.352125
14:58:29.576620	24628.078125	24778.049250	23368.574250	21504.352125
14:58:29.677159	24628.078125	24778.049250	23368.574250	21504.352125
14:58:29.778900	24628.078125	24778.049250	23368.574250	21504.352125
14:58:29.880164	24628.078125	24778.049250	23368.574250	21504.352125
14:58:29.977791	24628.078125	24778.049250	23368.574250	21504.352125
14:58:30.077551	24628.078125	24778.049250	23368.574250	21504.352125
14:58:30.177871	24628.078125	24778.049250	23368.574250	21504.352125
14:58:30.280662	24628.078125	24778.049250	23368.574250	21504.352125
14:58:30.381610	24628.078125	24778.049250	23368.574250	21504.352125
14:58:30.479386	24628.078125	24778.049250	23368.574250	21504.352125
14:58:30.576354	24628.078125	24778.049250	23368.574250	21504.352125
14:58:30.676770	24628.078125	24778.049250	23368.574250	21504.352125
14:58:30.778335	24628.078125	24778.049250	23368.574250	21504.352125
14:58:30.880492	24628.078125	24778.049250	23368.574250	21504.352125
14:58:30.977765	24628.078125	24778.049250	23368.574250	21504.352125
14:58:31.075958	24628.078125	24778.049250	23368.574250	21504.352125
14:58:31.175813	24628.078125	24778.049250	23368.574250	21504.352125
14:58:31.278548	24628.078125	24778.049250	23368.574250	21504.352125
14:58:31.379301	24628.078125	24778.049250	23368.574250	21504.352125
14:58:31.479366	24628.078125	24778.049250	23368.574250	21504.352125
14:58:31.577862	24628.078125	24778.049250	23368.574250	21504.352125
14:58:31.682552	24628.078125	24778.049250	23368.574250	21504.352125
14:58:31.781838	24628.078125	24778.049250	23368.574250	21504.352125
14:58:31.878674	24628.078125	24778.049250	23368.574250	21504.352125
14:58:31.979242	24628.078125	24778.049250	23368.574250	21504.352125
14:58:32.077386	24628.078125	24778.049250	23368.574250	21504.352125
14:58:32.178568	24628.078125	24778.049250	23368.574250	21504.352125
14:58:32.280866	24628.078125	24778.049250	23368.574250	21504.352125
14:58:32.379182	24628.078125	24778.049250	23368.574250	21504.352125
14:58:32.476894	24628.078125	24778.049250	23368.574250	21504.352125
14:58:32.577717	24628.078125	24778.049250	23368.574250	21504.352125
14:58:32.678918	24628.078125	24778.049250	23368.574250	21504.352125
14:58:32.779760	24628.078125	24778.049250	23368.574250	21504.352125
14:58:32.878160	24628.078125	24778.049250	23368.574250	21504.352125
14:58:32.978635	24628.078125	24778.049250	23368.574250	21504.352125
14:58:33.077330	24628.078125	24778.049250	23368.574250	21504.352125
14:58:33.176447	24628.078125	24778.049250	23368.574250	21504.352125
14:58:33.279246	24628.078125	24778.049250	23368.574250	21504.352125
14:58:33.378669	24628.078125	24778.049250	23368.574250	21504.352125
14:58:33.479009	24628.078125	24778.049250	23368.574250	21504.352125
14:58:33.577641	24628.078125	24778.049250	23368.574250	21504.352125
14:58:33.678854	24628.078125	24778.049250	23368.574250	21504.352125
14:58:33.778854	24628.078125	24778.049250	23368.574250	21504.352125
14:58:33.879837	24628.078125	24778.049250	23368.574250	21504.352125
14:58:33.979094	24628.078125	24778.049250	23368.574250	21504.352125
14:58:34.078613	24628.078125	24778.049250	23368.574250	21504.352125
14:58:34.178315	24628.078125	24778.049250	23368.574250	21504.352125
14:58:34.280249	24628.078125	24778.049250	23368.574250	21504.352125
14:58:34.379106	24628.078125	24778.049250	23368.574250	21504.352125
14:58:34.479002	24629.983125	24775.858500	23368.574250	21504.352125
14:58:34.575850	24645.461250	24773.143875	23368.574250	21504.352125
14:58:34.669952	24659.748750	24770.619750	23368.574250	21504.352125
14:58:34.767679	24675.893625	24767.857500	23368.574250	21504.352125
14:58:34.863512	24691.943250	24765.238125	23368.574250	21504.352125
14:58:34.984541	24708.135750	24762.142500	23368.574250	21504.352125
14:58:35.078912	24724.375875	24759.570750	23368.574250	21504.352125
14:58:35.191446	24740.663625	24756.427500	23368.574250	21504.352125
14:58:35.284764	24756.665625	24753.474750	23368.574250	21504.352125
14:58:35.381052	24773.477250	24750.474375	23368.574250	21504.352125
14:58:35.479035	24789.145875	24747.807375	23368.574250	21504.352125
14:58:35.575759	24805.005000	24745.188000	23368.574250	21504.352125
14:58:35.670979	24821.197500	24742.521000	23368.574250	21504.352125
14:58:35.765699	24837.294750	24739.996875	23368.574250	21504.352125
14:58:35.883541	24853.534875	24737.520375	23368.574250	21504.352125
14:58:35.979484	24869.965500	24735.329625	23368.574250	21504.352125
14:58:36.078341	24882.919500	24735.329625	23368.574250	21504.352125
14:58:36.178216	24884.824500	24735.329625	23368.574250	21504.352125
14:58:36.281234	24884.824500	24735.329625	23368.574250	21504.352125
14:58:36.381085	24884.824500	24735.329625	23368.574250	21504.352125
14:58:36.479023	24884.824500	24735.329625	23368.574250	21504.352125
14:58:36.579839	24884.824500	24735.329625	23368.574250	21504.352125
14:58:36.679740	24888.920250	24740.330250	23368.574250	21504.352125
14:58:36.791751	24903.350625	24748.283625	23368.574250	21504.352125
14:58:36.885581	24918.114375	24754.998750	23368.574250	21504.352125
14:58:36.982376	24933.068625	24762.190125	23368.574250	21504.352125
14:58:37.077491	24946.975125	24769.238625	23368.574250	21504.352125
14:58:37.174127	24961.500750	24775.953750	23368.574250	21504.352125
14:58:37.271028	24976.026375	24782.716500	23368.574250	21504.352125
14:58:37.367862	24990.504375	24789.526875	23368.574250	21504.352125
14:58:37.479860	25005.077625	24797.242125	23368.574250	21504.352125
14:58:37.580349	25020.317625	24804.528750	23368.574250	21504.352125
14:58:37.679712	25034.557500	24811.291500	23368.574250	21504.352125
14:58:37.789590	25048.749750	24818.911500	23368.574250	21504.352125
14:58:37.884524	25063.180125	24825.769500	23368.574250	21504.352125
14:58:37.980299	25078.182000	24832.675125	23368.574250	21504.352125
14:58:38.076175	25092.374250	24839.628375	23368.574250	21504.352125
14:58:38.179108	25102.851750	24842.057250	23368.574250	21504.352125
14:58:38.279100	25103.280375	24842.057250	23368.574250	21504.352125
14:58:38.379334	25103.280375	24842.057250	23368.574250	21504.352125
14:58:38.481312	25103.280375	24842.057250	23368.574250	21504.352125
14:58:38.579683	25103.280375	24842.057250	23368.574250	21504.352125
14:58:38.679668	25103.280375	24842.057250	23368.574250	21504.352125
14:58:38.779400	25103.280375	24842.057250	23368.574250	21504.352125
14:58:38.879421	25103.280375	24842.057250	23368.574250	21504.352125
14:58:38.979806	25103.280375	24842.057250	23368.574250	21504.352125
14:58:39.079850	25103.280375	24842.057250	23368.574250	21504.352125
14:58:39.180054	25103.280375	24842.057250	23368.574250	21504.352125
14:58:39.280955	25103.280375	24842.057250	23368.574250	21504.352125
14:58:39.379888	25103.280375	24842.057250	23368.574250	21504.352125
14:58:39.480837	25103.280375	24842.057250	23368.574250	21504.352125
14:58:39.579604	25103.280375	24842.057250	23368.574250	21504.352125
14:58:39.680041	25103.280375	24842.057250	23368.574250	21504.352125
14:58:39.780978	25103.280375	24842.057250	23368.574250	21504.352125
14:58:39.879287	25103.280375	24842.057250	23368.574250	21504.352125
14:58:39.979121	25103.280375	24842.057250	23368.574250	21504.352125
14:58:40.080584	25103.280375	24842.057250	23368.574250	21504.352125
14:58:40.179016	25103.280375	24842.057250	23368.574250	21504.352125
14:58:40.280899	25103.280375	24842.057250	23368.574250	21504.352125
14:58:40.380786	25103.280375	24842.057250	23368.574250	21504.352125
14:58:40.483025	25103.280375	24842.057250	23368.574250	21504.352125
14:58:40.581625	25103.280375	24842.057250	23368.574250	21504.352125
14:58:40.681140	25103.280375	24842.057250	23368.574250	21504.352125
14:58:40.780356	25103.280375	24842.057250	23368.574250	21504.352125
14:58:40.881450	25103.280375	24842.057250	23368.574250	21504.352125
14:58:40.982762	25103.280375	24842.057250	23368.574250	21504.352125
14:58:41.080295	25103.280375	24842.057250	23368.574250	21504.352125
14:58:41.182020	25103.280375	24842.057250	23368.574250	21504.352125
14:58:41.280856	25103.280375	24842.057250	23368.574250	21504.352125
14:58:41.380886	25103.280375	24842.057250	23368.574250	21504.352125
14:58:41.479601	25103.280375	24842.057250	23368.574250	21504.352125
14:58:41.580510	25103.280375	24842.057250	23368.574250	21504.352125
14:58:41.680897	25103.280375	24842.057250	23368.574250	21504.352125
14:58:41.782152	25103.280375	24842.057250	23368.574250	21504.352125
14:58:41.880131	25103.280375	24842.057250	23368.574250	21504.352125
14:58:41.980025	25103.280375	24842.057250	23368.574250	21504.352125
14:58:42.080449	25103.280375	24842.057250	23368.574250	21504.352125
14:58:42.179824	25103.280375	24842.057250	23368.574250	21504.352125
14:58:42.279763	25103.280375	24842.057250	23368.574250	21504.352125
14:58:42.380976	25103.280375	24842.057250	23368.574250	21504.352125
14:58:42.481035	25103.280375	24842.057250	23368.574250	21504.352125
14:58:42.580356	25103.280375	24842.057250	23368.574250	21504.352125
14:58:42.680953	25103.280375	24842.057250	23368.574250	21504.352125
14:58:42.783890	25103.280375	24842.057250	23368.574250	21504.352125
14:58:42.880113	25103.280375	24842.057250	23368.574250	21504.352125
14:58:42.982603	25103.280375	24842.057250	23368.574250	21504.352125
14:58:43.079893	25103.280375	24842.057250	23368.574250	21504.352125
14:58:43.181830	25103.280375	24842.057250	23368.574250	21504.352125
14:58:43.279591	25103.280375	24842.057250	23368.574250	21504.352125
14:58:43.382696	25103.280375	24842.057250	23368.574250	21504.352125
14:58:43.483491	25103.280375	24842.057250	23368.574250	21504.352125
14:58:43.581344	25103.280375	24842.057250	23368.574250	21504.352125
14:58:43.681378	25103.280375	24842.057250	23368.574250	21504.352125
14:58:43.784675	25103.280375	24842.057250	23368.574250	21504.352125
14:58:43.882013	25103.280375	24842.057250	23368.574250	21504.352125
14:58:43.980924	25103.280375	24842.057250	23368.574250	21504.352125
14:58:44.080804	25103.280375	24842.057250	23368.574250	21504.352125
14:58:44.180623	25103.280375	24842.057250	23368.574250	21504.352125
14:58:44.281658	25103.280375	24842.057250	23368.574250	21504.352125
14:58:44.380447	25103.280375	24842.057250	23368.574250	21504.352125
14:58:44.482442	25103.280375	24842.057250	23368.574250	21504.352125
14:58:44.582736	25103.280375	24842.057250	23368.574250	21504.352125
14:58:44.683225	25103.280375	24842.057250	23368.574250	21504.352125
14:58:44.780994	25103.280375	24842.057250	23368.574250	21504.352125
14:58:44.883527	25103.280375	24842.057250	23368.574250	21504.352125
14:58:44.982208	25103.280375	24842.057250	23368.574250	21504.352125
14:58:45.082553	25103.280375	24842.057250	23368.574250	21504.352125
14:58:45.181653	25103.280375	24842.057250	23368.574250	21504.352125
14:58:45.281471	25103.280375	24842.057250	23368.574250	21504.352125
14:58:45.381358	25103.280375	24842.057250	23368.574250	21504.352125
14:58:45.482338	25103.280375	24842.057250	23368.574250	21504.352125
14:58:45.582087	25103.280375	24842.057250	23368.574250	21504.352125
14:58:45.681997	25103.280375	24842.057250	23368.574250	21504.352125
14:58:45.782972	25103.280375	24842.057250	23368.574250	21504.352125
14:58:45.880856	25103.280375	24842.057250	23368.574250	21504.352125
14:58:45.983493	25103.280375	24842.057250	23368.574250	21504.352125
14:58:46.082078	25103.280375	24842.057250	23368.574250	21504.352125
14:58:46.181458	25103.280375	24842.057250	23368.574250	21504.352125
14:58:46.284851	25103.280375	24842.057250	23368.574250	21504.352125
14:58:46.383509	25103.280375	24842.057250	23368.574250	21504.352125
14:58:46.484740	25103.280375	24842.057250	23368.574250	21504.352125
14:58:46.584028	25103.280375	24842.057250	23368.574250	21504.352125
14:58:46.682963	25103.280375	24842.057250	23368.574250	21504.352125
14:58:46.783299	25103.280375	24842.057250	23368.574250	21504.352125
14:58:46.882616	25103.280375	24842.057250	23368.574250	21504.352125
14:58:46.982568	25103.280375	24842.057250	23368.574250	21504.352125
14:58:47.080012	25101.470625	24838.866375	23368.574250	21504.352125
14:58:47.176297	25090.612125	24822.626250	23368.574250	21504.352125
14:58:47.273941	25079.134500	24799.909125	23368.574250	21504.352125
14:58:47.370462	25067.990250	24776.811000	23368.574250	21504.352125
14:58:47.483116	25056.369750	24754.189125	23368.574250	21504.352125
14:58:47.582960	25044.320625	24736.806000	23368.574250	21504.352125
14:58:47.693773	25033.652625	24720.184875	23368.574250	21504.352125
14:58:47.792358	25022.270250	24706.468875	23368.574250	21504.352125
14:58:47.887583	25016.841000	24698.801250	23368.574250	21504.352125
14:58:47.987210	25016.841000	24698.753625	23368.574250	21504.352125
14:58:48.085353	25016.841000	24698.753625	23368.574250	21504.352125
14:58:48.183279	25016.841000	24698.753625	23368.574250	21504.352125
14:58:48.283351	25016.841000	24698.753625	23368.574250	21504.352125
14:58:48.382588	25016.841000	24698.753625	23368.574250	21504.352125
14:58:48.483651	25016.841000	24698.753625	23368.574250	21504.352125
14:58:48.582873	25016.841000	24698.753625	23368.574250	21504.352125
14:58:48.681789	25016.841000	24698.753625	23368.574250	21504.352125
14:58:48.782624	25016.841000	24698.753625	23368.574250	21504.352125
14:58:48.883058	25016.841000	24698.753625	23368.574250	21504.352125
14:58:48.982353	25016.841000	24698.753625	23368.574250	21504.352125
14:58:49.084989	25016.841000	24698.753625	23368.574250	21504.352125
14:58:49.183844	25016.841000	24698.753625	23368.574250	21504.352125
14:58:49.283185	25016.841000	24698.753625	23368.574250	21504.352125
14:58:49.384572	25016.841000	24698.753625	23368.574250	21504.352125
14:58:49.481933	25016.841000	24698.753625	23368.574250	21504.352125
14:58:49.582913	25016.841000	24698.753625	23368.574250	21504.352125
14:58:49.684655	25016.841000	24698.753625	23368.574250	21504.352125
14:58:49.783221	25016.841000	24698.753625	23368.574250	21504.352125
14:58:49.882446	25016.841000	24698.753625	23368.574250	21504.352125
14:58:49.982555	25016.841000	24698.753625	23368.574250	21504.352125
14:58:50.082412	25016.841000	24698.753625	23368.574250	21504.352125
14:58:50.183185	25016.841000	24698.753625	23368.574250	21504.352125
14:58:50.285992	25016.841000	24698.753625	23368.574250	21504.352125
14:58:50.385950	25016.841000	24698.753625	23368.574250	21504.352125
14:58:50.485730	25016.841000	24698.753625	23368.574250	21504.352125
14:58:50.586147	25016.841000	24698.753625	23368.574250	21504.352125
14:58:50.683516	25016.841000	24698.753625	23368.574250	21504.352125
14:58:50.786007	25016.841000	24698.753625	23368.574250	21504.352125
14:58:50.883847	25016.841000	24698.753625	23368.574250	21504.352125
14:58:50.982275	25016.841000	24698.753625	23368.574250	21504.352125
14:58:51.083215	25016.841000	24698.753625	23368.574250	21504.352125
14:58:51.184582	25016.841000	24698.753625	23368.574250	21504.352125
14:58:51.282914	25016.841000	24698.753625	23368.574250	21504.352125
14:58:51.384847	25016.841000	24698.753625	23368.574250	21504.352125
14:58:51.485214	25016.841000	24698.753625	23368.574250	21504.352125
14:58:51.582514	25016.841000	24698.753625	23368.574250	21504.352125
14:58:51.684498	25016.841000	24698.753625	23368.574250	21504.352125
14:58:51.784420	25016.841000	24698.753625	23368.574250	21504.352125
14:58:51.883928	25016.841000	24698.753625	23368.574250	21504.352125
14:58:51.984994	25016.841000	24698.753625	23368.574250	21504.352125
14:58:52.083944	25016.841000	24698.753625	23368.574250	21504.352125
14:58:52.182933	25016.841000	24698.753625	23368.574250	21504.352125
14:58:52.283207	25016.841000	24698.753625	23368.574250	21504.352125
14:58:52.382664	25016.841000	24698.753625	23368.574250	21504.352125
14:58:52.485236	25016.841000	24698.753625	23368.574250	21504.352125
14:58:52.589548	25016.841000	24698.753625	23368.574250	21504.352125
14:58:52.686754	25016.841000	24698.753625	23368.574250	21504.352125
14:58:52.785566	25016.841000	24698.753625	23368.574250	21504.352125
14:58:52.883115	25016.841000	24698.753625	23368.574250	21504.352125
14:58:52.985124	25016.841000	24698.753625	23368.574250	21504.352125
14:58:53.085031	25016.841000	24698.753625	23368.574250	21504.352125
14:58:53.183872	25016.841000	24698.753625	23368.574250	21504.352125
14:58:53.284618	25016.841000	24698.753625	23368.574250	21504.352125
14:58:53.386199	25016.841000	24698.753625	23368.574250	21504.352125
14:58:53.484553	25016.841000	24698.753625	23368.574250	21504.352125
14:58:53.585453	25016.841000	24698.753625	23368.574250	21504.352125
14:58:53.682759	25016.841000	24698.753625	23368.574250	21504.352125
14:58:53.785310	25016.841000	24698.753625	23368.574250	21504.352125
14:58:53.884249	25016.841000	24698.753625	23368.574250	21504.352125
14:58:53.983722	25016.841000	24698.753625	23368.574250	21504.352125
14:58:54.084607	25016.841000	24698.753625	23368.574250	21504.352125
14:58:54.183704	25016.841000	24698.753625	23368.574250	21504.352125
14:58:54.284378	25016.841000	24698.753625	23368.574250	21504.352125
14:58:54.384597	25016.841000	24698.753625	23368.574250	21504.352125
14:58:54.483395	25016.841000	24698.753625	23368.574250	21504.352125
14:58:54.586300	25016.841000	24698.753625	23368.574250	21504.352125
14:58:54.686974	25016.841000	24698.753625	23368.574250	21504.352125
14:58:54.787137	25016.841000	24698.753625	23368.574250	21504.352125
14:58:54.883939	25016.841000	24698.753625	23368.574250	21504.352125
14:58:54.984998	25016.841000	24698.753625	23368.574250	21504.352125
14:58:55.084655	25016.841000	24698.753625	23368.574250	21504.352125
14:58:55.184490	25016.841000	24698.753625	23368.574250	21504.352125
14:58:55.286250	25016.841000	24698.753625	23368.574250	21504.352125
14:58:55.384976	25016.841000	24698.753625	23368.574250	21504.352125
14:58:55.485749	25016.841000	24698.753625	23368.574250	21504.352125
14:58:55.587625	25016.841000	24698.753625	23368.574250	21504.352125
14:58:55.686847	25016.841000	24698.753625	23368.574250	21504.352125
14:58:55.786353	25016.841000	24698.753625	23368.574250	21504.352125
14:58:55.884745	25016.841000	24698.753625	23368.574250	21504.352125
14:58:55.985884	25016.841000	24698.753625	23368.574250	21504.352125
14:58:56.100700	25016.841000	24698.753625	23368.574250	21504.352125
14:58:56.187523	25016.841000	24698.753625	23368.574250	21504.352125
14:58:56.286984	25016.841000	24698.753625	23368.574250	21504.352125
14:58:56.385761	25016.841000	24698.753625	23368.574250	21504.352125
14:58:56.486200	25016.841000	24698.753625	23368.574250	21504.352125
14:58:56.586137	25016.841000	24698.753625	23368.574250	21504.352125
14:58:56.686033	25016.841000	24698.753625	23368.574250	21504.352125
14:58:56.787036	25016.841000	24698.753625	23368.574250	21504.352125
14:58:56.885656	25016.841000	24698.753625	23368.574250	21504.352125
14:58:56.986156	25016.841000	24698.753625	23368.574250	21504.352125
14:58:57.085457	25016.841000	24698.753625	23368.574250	21504.352125
14:58:57.184390	25016.841000	24698.753625	23368.574250	21504.352125
14:58:57.286285	25016.841000	24698.753625	23368.574250	21504.352125
14:58:57.386260	25016.841000	24698.753625	23368.574250	21504.352125
14:58:57.485156	25016.841000	24698.753625	23368.574250	21504.352125
14:58:57.584914	25016.841000	24698.753625	23368.574250	21504.352125
14:58:57.685949	25016.841000	24698.753625	23368.574250	21504.352125
14:58:57.785451	25016.841000	24698.753625	23368.574250	21504.352125
14:58:57.884681	25016.841000	24698.753625	23368.574250	21504.352125
14:58:57.985561	25016.841000	24698.753625	23368.574250	21504.352125
14:58:58.084400	25016.841000	24698.753625	23368.574250	21504.352125
14:58:58.185429	25016.841000	24698.753625	23368.574250	21504.352125
14:58:58.285779	25016.841000	24698.753625	23368.574250	21504.352125
14:58:58.385245	25016.841000	24698.753625	23368.574250	21504.352125
14:58:58.485182	25016.841000	24698.753625	23368.574250	21504.352125
14:58:58.586480	25016.841000	24698.753625	23368.574250	21504.352125
14:58:58.686200	25016.841000	24698.753625	23368.574250	21504.352125
14:58:58.786276	25016.841000	24698.753625	23368.574250	21504.352125
14:58:58.885684	25016.841000	24698.753625	23368.574250	21504.352125
14:58:58.986025	25016.841000	24698.753625	23368.574250	21504.352125
14:58:59.084548	25016.841000	24698.753625	23368.574250	21504.352125
14:58:59.186277	25016.841000	24698.753625	23368.574250	21504.352125
14:58:59.286210	25016.841000	24698.753625	23368.574250	21504.352125
14:58:59.385074	25016.841000	24698.753625	23368.574250	21504.352125
14:58:59.486456	25016.841000	24698.753625	23368.574250	21504.352125
14:58:59.586330	25016.841000	24698.753625	23368.574250	21504.352125
14:58:59.687985	25016.841000	24698.753625	23368.574250	21504.352125
14:58:59.785601	25016.841000	24698.753625	23368.574250	21504.352125
14:58:59.886266	25016.841000	24698.753625	23368.574250	21504.352125
14:58:59.985989	25016.841000	24698.753625	23368.574250	21504.352125
14:59:00.085313	25016.841000	24698.753625	23368.574250	21504.352125
14:59:00.185796	25016.841000	24698.753625	23368.574250	21504.352125
14:59:00.285706	25016.841000	24698.753625	23368.574250	21504.352125
14:59:00.386066	25016.841000	24698.753625	23368.574250	21504.352125
14:59:00.487979	25016.841000	24698.753625	23368.574250	21504.352125
14:59:00.587819	25016.841000	24698.753625	23368.574250	21504.352125
14:59:00.688694	25016.841000	24698.753625	23368.574250	21504.352125
14:59:00.786142	25016.841000	24698.753625	23368.574250	21504.352125
14:59:00.886993	25016.841000	24698.753625	23368.574250	21504.352125
14:59:00.987173	25016.841000	24698.753625	23368.574250	21504.352125
14:59:01.086761	25016.841000	24698.753625	23368.574250	21504.352125
14:59:01.187229	25016.841000	24698.753625	23368.574250	21504.352125
14:59:01.287544	25016.841000	24698.753625	23368.574250	21504.352125
14:59:01.386502	25016.841000	24698.753625	23368.574250	21504.352125
14:59:01.487804	25016.841000	24698.753625	23368.574250	21504.352125
14:59:01.587476	25016.841000	24698.753625	23368.574250	21504.352125
14:59:01.687715	25016.841000	24698.753625	23368.574250	21504.352125
14:59:01.787226	25016.841000	24698.753625	23368.574250	21504.352125
14:59:01.886906	25016.841000	24698.753625	23368.574250	21504.352125
14:59:01.988513	25016.841000	24698.753625	23368.574250	21504.352125
14:59:02.086106	25016.841000	24698.753625	23368.574250	21504.352125
14:59:02.186811	25015.983750	24697.372500	23368.574250	21504.352125
14:59:02.286693	25003.553625	24697.944000	23368.574250	21504.352125
14:59:02.397320	24980.026875	24703.278000	23368.574250	21504.352125
14:59:02.493338	24956.881125	24712.279125	23368.574250	21504.352125
14:59:02.588572	24932.735250	24727.233375	23368.574250	21504.352125
14:59:02.685041	24912.685125	24739.330125	23368.574250	21504.352125
14:59:02.780878	24896.683125	24750.569625	23368.574250	21504.352125
14:59:02.876686	24881.538375	24761.856750	23368.574250	21504.352125
14:59:02.973164	24869.013000	24772.905750	23368.574250	21504.352125
14:59:03.086060	24857.106750	24785.764500	23368.574250	21504.352125
14:59:03.196007	24844.867125	24799.004250	23368.574250	21504.352125
14:59:03.292382	24832.770375	24810.291375	23368.574250	21504.352125
14:59:03.389664	24821.435625	24821.530875	23368.574250	21504.352125
14:59:03.488332	24810.148500	24833.056125	23368.574250	21504.352125
14:59:03.584482	24798.956625	24843.867000	23368.574250	21504.352125
14:59:03.681515	24787.193250	24855.249375	23368.574250	21504.352125
14:59:03.776518	24774.906000	24866.060250	23368.574250	21504.352125
14:59:03.873169	24762.094875	24877.204500	23368.574250	21504.352125
14:59:03.992656	24749.045625	24890.920500	23368.574250	21504.352125
14:59:04.087950	24735.996375	24902.064750	23368.574250	21504.352125
14:59:04.187992	24723.232875	24913.447125	23368.574250	21504.352125
14:59:04.288771	24710.517000	24924.781875	23368.574250	21504.352125
14:59:04.387636	24698.229750	24935.830875	23368.574250	21504.352125
14:59:04.487517	24685.752000	24947.022750	23368.574250	21504.352125
14:59:04.588143	24674.655375	24955.976250	23368.574250	21504.352125
14:59:04.673418	24672.417000	24956.785875	23368.574250	21504.352125
14:59:04.792380	24662.558625	24964.358250	23368.574250	21504.352125
14:59:04.890054	24647.271000	24969.597000	23368.574250	21504.352125
14:59:04.987229	24626.554125	24974.407125	23368.574250	21504.352125
14:59:05.097597	24606.123000	24979.836375	23368.574250	21504.352125
14:59:05.193332	24587.835000	24984.694125	23368.574250	21504.352125
14:59:05.289606	24568.261125	24987.361125	23368.574250	21504.352125
14:59:05.386646	24545.067750	24985.075125	23368.574250	21504.352125
14:59:05.482493	24520.921875	24981.169875	23368.574250	21504.352125
14:59:05.578446	24496.680750	24973.026000	23368.574250	21504.352125
14:59:05.675284	24472.582500	24964.405875	23368.574250	21504.352125
14:59:05.788214	24448.436625	24954.452250	23368.574250	21504.352125
14:59:05.889485	24423.719250	24944.974875	23368.574250	21504.352125
14:59:05.998771	24399.192375	24935.164125	23368.574250	21504.352125
14:59:06.091430	24375.141750	24930.068250	23368.574250	21504.352125
14:59:06.188553	24349.471875	24928.782375	23368.574250	21504.352125
14:59:06.287587	24326.230875	24924.734250	23368.574250	21504.352125
14:59:06.384373	24302.513625	24920.019375	23368.574250	21504.352125
14:59:06.480924	24278.558250	24918.971625	23368.574250	21504.352125
14:59:06.576650	24254.745750	24917.828625	23368.574250	21504.352125
14:59:06.674631	24230.790375	24915.399750	23368.574250	21504.352125
14:59:06.787191	24206.835000	24912.304125	23368.574250	21504.352125
14:59:06.899762	24182.308125	24908.875125	23368.574250	21504.352125
14:59:06.993847	24158.543250	24906.017625	23368.574250	21504.352125
14:59:07.090280	24133.683000	24903.160125	23368.574250	21504.352125
14:59:07.187354	24110.489625	24900.540750	23368.574250	21504.352125
14:59:07.282563	24086.820000	24897.873750	23368.574250	21504.352125
14:59:07.378005	24062.864625	24895.302000	23368.574250	21504.352125
14:59:07.490228	24038.623500	24892.254000	23368.574250	21504.352125
14:59:07.604057	24010.524750	24888.777375	23368.574250	21504.352125
14:59:07.701001	23990.331750	24885.872250	23368.574250	21504.352125
14:59:07.794423	23966.709750	24883.252875	23368.574250	21504.352125
14:59:07.892723	23941.468500	24880.538250	23368.574250	21504.352125
14:59:07.989533	23918.560875	24877.823625	23368.574250	21504.352125
14:59:08.085464	23895.129375	24875.204250	23368.574250	21504.352125
14:59:08.181342	23871.459750	24872.680125	23368.574250	21504.352125
14:59:08.277031	23848.123500	24869.917875	23368.574250	21504.352125
14:59:08.374171	23827.120875	24867.298500	23368.574250	21504.352125
14:59:08.495818	23808.070875	24864.202875	23368.574250	21504.352125
14:59:08.588870	23788.830375	24861.583500	23368.574250	21504.352125
14:59:08.699792	23769.780375	24858.535500	23368.574250	21504.352125
14:59:08.792186	23751.540000	24855.582750	23368.574250	21504.352125
14:59:08.888630	23736.300000	24854.773125	23368.574250	21504.352125
14:59:08.989355	23733.680625	24854.773125	23368.574250	21504.352125
14:59:09.088471	23733.680625	24854.773125	23368.574250	21504.352125
14:59:09.202675	23733.680625	24854.773125	23368.574250	21504.352125
14:59:09.291103	23733.680625	24854.773125	23368.574250	21504.352125
14:59:09.389033	23733.680625	24854.773125	23368.574250	21504.352125
14:59:09.488483	23733.680625	24854.773125	23368.574250	21504.352125
14:59:09.590345	23733.680625	24854.773125	23368.574250	21504.352125
14:59:09.688669	23733.680625	24854.773125	23368.574250	21504.352125
14:59:09.791208	23733.680625	24854.773125	23368.574250	21504.352125
14:59:09.889455	23733.680625	24854.773125	23368.574250	21504.352125
14:59:09.989941	23733.680625	24854.773125	23368.574250	21504.352125
14:59:10.088319	23733.680625	24854.773125	23368.574250	21504.352125
14:59:10.189639	23733.680625	24854.773125	23368.574250	21504.352125
14:59:10.288990	23733.680625	24854.773125	23368.574250	21504.352125
14:59:10.389870	23733.680625	24854.773125	23368.574250	21504.352125
14:59:10.490715	23733.680625	24854.773125	23368.574250	21504.352125
14:59:10.588611	23733.680625	24854.773125	23368.574250	21504.352125
14:59:10.688302	23733.680625	24854.773125	23368.574250	21504.352125
14:59:10.789511	23733.680625	24854.773125	23368.574250	21504.352125
14:59:10.890307	23733.680625	24854.773125	23368.574250	21504.352125
14:59:10.990912	23733.680625	24854.773125	23368.574250	21504.352125
14:59:11.089344	23733.680625	24854.773125	23368.574250	21504.352125
14:59:11.191531	23733.680625	24854.773125	23368.574250	21504.352125
14:59:11.291043	23733.680625	24854.773125	23368.574250	21504.352125
14:59:11.389332	23733.680625	24854.773125	23368.574250	21504.352125
14:59:11.488664	23733.680625	24854.773125	23368.574250	21504.352125
14:59:11.590099	23733.680625	24854.773125	23368.574250	21504.352125
14:59:11.689028	23733.680625	24854.773125	23368.574250	21504.352125
14:59:11.789377	23733.680625	24854.773125	23368.574250	21504.352125
14:59:11.889180	23733.680625	24854.773125	23368.574250	21504.352125
14:59:11.988573	23733.680625	24854.773125	23368.574250	21504.352125
14:59:12.090039	23732.823375	24853.392000	23368.574250	21504.352125
14:59:12.189890	23720.583750	24851.868000	23368.574250	21504.352125
14:59:12.300807	23703.248250	24849.010500	23368.574250	21504.352125
14:59:12.392667	23686.198500	24846.676875	23368.574250	21504.352125
14:59:12.488572	23668.672500	24845.391000	23368.574250	21504.352125
14:59:12.584473	23651.527500	24843.390750	23368.574250	21504.352125
14:59:12.689216	23638.097250	24843.009750	23368.574250	21504.352125
14:59:12.789928	23636.573250	24843.009750	23368.574250	21504.352125
14:59:12.890145	23636.573250	24843.009750	23368.574250	21504.352125
14:59:12.990559	23636.573250	24843.009750	23368.574250	21504.352125
14:59:13.089902	23636.573250	24843.009750	23368.574250	21504.352125
14:59:13.191829	23636.573250	24843.009750	23368.574250	21504.352125
14:59:13.290705	23636.573250	24843.009750	23368.574250	21504.352125
14:59:13.388360	23636.573250	24843.009750	23368.574250	21504.352125
14:59:13.490257	23636.573250	24843.009750	23368.574250	21504.352125
14:59:13.591506	23636.573250	24843.009750	23368.574250	21504.352125
14:59:13.689384	23636.573250	24843.009750	23368.574250	21504.352125
14:59:13.790189	23636.573250	24843.009750	23368.574250	21504.352125
14:59:13.890141	23636.573250	24843.009750	23368.574250	21504.352125
14:59:13.990220	23636.573250	24843.009750	23368.574250	21504.352125
14:59:14.090905	23636.573250	24843.009750	23368.574250	21504.352125
14:59:14.191890	23636.573250	24843.009750	23368.574250	21504.352125
14:59:14.292617	23635.763625	24841.628625	23368.574250	21504.352125
14:59:14.401908	23623.714500	24839.771250	23368.574250	21504.352125
14:59:14.494332	23608.760250	24837.771000	23368.574250	21504.352125
14:59:14.591093	23593.329750	24836.104125	23368.574250	21504.352125
14:59:14.687859	23578.613625	24834.723000	23368.574250	21504.352125
14:59:14.784246	23563.516500	24833.294250	23368.574250	21504.352125
14:59:14.880087	23548.419375	24831.865500	23368.574250	21504.352125
14:59:14.990940	23533.131750	24829.055625	23368.574250	21504.352125
14:59:15.100880	23517.272625	24826.674375	23368.574250	21504.352125
14:59:15.193117	23501.842125	24825.293250	23368.574250	21504.352125
14:59:15.290580	23486.364000	24828.007875	23368.574250	21504.352125
14:59:15.386475	23471.505000	24834.913500	23368.574250	21504.352125
14:59:15.483359	23456.312625	24841.676250	23368.574250	21504.352125
14:59:15.578353	23441.263125	24848.391375	23368.574250	21504.352125
14:59:15.691779	23426.023125	24854.820750	23368.574250	21504.352125
14:59:15.791063	23410.354500	24860.821500	23368.574250	21504.352125
14:59:15.890917	23395.543125	24865.869750	23368.574250	21504.352125
14:59:15.990817	23380.779375	24870.584625	23368.574250	21504.352125
14:59:16.101790	23365.920375	24875.966250	23368.574250	21504.352125
14:59:16.196783	23349.346875	24881.157375	23368.574250	21504.352125
14:59:16.294519	23334.345000	24886.300875	23368.574250	21504.352125
14:59:16.392434	23319.152625	24891.206250	23368.574250	21504.352125
14:59:16.487296	23304.103125	24896.016375	23368.574250	21504.352125
14:59:16.584280	23288.434500	24900.826500	23368.574250	21504.352125
14:59:16.681332	23272.813500	24905.255625	23368.574250	21504.352125
14:59:16.776853	23257.192500	24910.161000	23368.574250	21504.352125
14:59:16.890415	23241.428625	24914.875875	23368.574250	21504.352125
14:59:17.000481	23225.188500	24919.590750	23368.574250	21504.352125
14:59:17.097795	23208.376875	24924.353250	23368.574250	21504.352125
14:59:17.194588	23193.232125	24928.068000	23368.574250	21504.352125
14:59:17.290047	23178.420750	24931.782750	23368.574250	21504.352125
14:59:17.386934	23162.799750	24935.545125	23368.574250	21504.352125
14:59:17.483803	23147.274000	24939.307500	23368.574250	21504.352125
14:59:17.579118	23131.510125	24943.260375	23368.574250	21504.352125
14:59:17.675953	23115.841500	24947.118000	23368.574250	21504.352125
14:59:17.799003	23099.791875	24952.880625	23368.574250	21504.352125
14:59:17.893436	23084.504250	24957.024000	23368.574250	21504.352125
14:59:17.991735	23068.788000	24961.881750	23368.574250	21504.352125
14:59:18.092628	23053.214625	24966.644250	23368.574250	21504.352125
14:59:18.191552	23038.117500	24971.168625	23368.574250	21504.352125
14:59:18.291567	23022.782250	24976.359750	23368.574250	21504.352125
14:59:18.392907	23007.542250	24982.170000	23368.574250	21504.352125
14:59:18.492247	22992.111750	24987.885000	23368.574250	21504.352125
14:59:18.601073	22976.586000	24993.647625	23368.574250	21504.352125
14:59:18.695844	22961.060250	24998.791125	23368.574250	21504.352125
14:59:18.793380	22945.058250	25004.172750	23368.574250	21504.352125
14:59:18.889691	22929.913500	25005.696750	23368.574250	21504.352125
14:59:18.992079	22918.626375	25005.411000	23368.574250	21504.352125
14:59:19.092350	22918.054875	25005.411000	23368.574250	21504.352125
14:59:19.196281	22918.054875	25005.411000	23368.574250	21504.352125
14:59:19.293729	22918.054875	25005.411000	23368.574250	21504.352125
14:59:19.392022	22918.054875	25005.411000	23368.574250	21504.352125
14:59:19.493085	22918.054875	25005.411000	23368.574250	21504.352125
14:59:19.591417	22918.054875	25005.411000	23368.574250	21504.352125
14:59:19.692724	22918.054875	25005.411000	23368.574250	21504.352125
14:59:19.793159	22918.054875	25005.411000	23368.574250	21504.352125
14:59:19.892194	22918.054875	25005.411000	23368.574250	21504.352125
14:59:19.993949	22918.054875	25005.411000	23368.574250	21504.352125
14:59:20.091903	22918.054875	25005.411000	23368.574250	21504.352125
14:59:20.192238	22918.054875	25005.411000	23368.574250	21504.352125
14:59:20.291088	22918.054875	25005.411000	23368.574250	21504.352125
14:59:20.392474	22918.054875	25005.411000	23368.574250	21504.352125
14:59:20.491818	22918.054875	25005.411000	23368.574250	21504.352125
14:59:20.592937	22918.054875	25005.411000	23368.574250	21504.352125
14:59:20.691693	22918.054875	25005.411000	23368.574250	21504.352125
14:59:20.792796	22918.054875	25005.411000	23368.574250	21504.352125
14:59:20.894270	22918.054875	25005.411000	23368.574250	21504.352125
14:59:20.993305	22918.054875	25005.411000	23368.574250	21504.352125
14:59:21.093598	22918.054875	25005.411000	23368.574250	21504.352125
14:59:21.193068	22918.054875	25005.411000	23368.574250	21504.352125
14:59:21.291622	22918.054875	25005.411000	23368.574250	21504.352125
14:59:21.392911	22918.054875	25005.411000	23368.574250	21504.352125
14:59:21.491874	22918.054875	25005.411000	23368.574250	21504.352125
14:59:21.591657	22918.054875	25005.411000	23368.574250	21504.352125
14:59:21.693149	22918.054875	25005.411000	23368.574250	21504.352125
14:59:21.795071	22918.054875	25005.411000	23368.574250	21504.352125
14:59:21.892979	22918.054875	25005.411000	23368.574250	21504.352125
14:59:21.991861	22918.054875	25005.411000	23368.574250	21504.352125
14:59:22.094157	22918.054875	25005.411000	23368.574250	21504.352125
14:59:22.192111	22918.054875	25005.411000	23368.574250	21504.352125
14:59:22.293015	22918.054875	25005.411000	23368.574250	21504.352125
14:59:22.392928	22918.054875	25005.411000	23368.574250	21504.352125
14:59:22.492856	22918.054875	25005.411000	23368.574250	21504.352125
14:59:22.594079	22918.054875	25005.411000	23368.574250	21504.352125
14:59:22.691665	22916.245125	25008.697125	23368.574250	21504.352125
14:59:22.788594	22907.244000	25025.508750	23368.574250	21504.352125
14:59:22.885466	22896.957000	25046.844750	23368.574250	21504.352125
14:59:22.982932	22886.765250	25068.847500	23368.574250	21504.352125
14:59:23.079370	22876.573500	25091.231250	23368.574250	21504.352125
14:59:23.192726	22866.238875	25116.996375	23368.574250	21504.352125
14:59:23.302122	22855.285125	25142.380500	23368.574250	21504.352125
14:59:23.398764	22844.331375	25163.954625	23368.574250	21504.352125
14:59:23.495521	22834.425375	25184.385750	23368.574250	21504.352125
14:59:23.590938	22824.519375	25203.864375	23368.574250	21504.352125
14:59:23.688078	22814.375250	25223.295375	23368.574250	21504.352125
14:59:23.783651	22804.135875	25241.964375	23368.574250	21504.352125
14:59:23.878557	22793.801250	25258.109250	23368.574250	21504.352125
14:59:23.993999	22784.181000	25271.682375	23368.574250	21504.352125
14:59:24.093567	22782.799875	25272.730125	23368.574250	21504.352125
14:59:24.192319	22782.799875	25272.730125	23368.574250	21504.352125
14:59:24.293229	22782.799875	25272.730125	23368.574250	21504.352125
14:59:24.395639	22782.799875	25272.730125	23368.574250	21504.352125
14:59:24.493896	22782.799875	25272.730125	23368.574250	21504.352125
14:59:24.593796	22782.799875	25272.730125	23368.574250	21504.352125
14:59:24.693725	22782.799875	25272.730125	23368.574250	21504.352125
14:59:24.794592	22782.799875	25272.730125	23368.574250	21504.352125
14:59:24.894546	22782.799875	25272.730125	23368.574250	21504.352125
14:59:24.993346	22782.799875	25272.730125	23368.574250	21504.352125
14:59:25.093853	22782.799875	25272.730125	23368.574250	21504.352125
14:59:25.195102	22782.799875	25272.730125	23368.574250	21504.352125
14:59:25.294016	22782.799875	25272.730125	23368.574250	21504.352125
14:59:25.395439	22782.799875	25272.730125	23368.574250	21504.352125
14:59:25.505919	22782.799875	25272.730125	23368.574250	21504.352125
14:59:25.605751	22782.799875	25272.730125	23368.574250	21504.352125
14:59:25.694198	22782.799875	25272.730125	23368.574250	21504.352125
14:59:25.792448	22782.799875	25272.730125	23368.574250	21504.352125
14:59:25.893445	22782.799875	25272.730125	23368.574250	21504.352125
14:59:25.994578	22782.799875	25272.730125	23368.574250	21504.352125
14:59:26.093183	22782.799875	25272.730125	23368.574250	21504.352125
14:59:26.193033	22782.799875	25272.730125	23368.574250	21504.352125
14:59:26.294606	22782.799875	25272.730125	23368.574250	21504.352125
14:59:26.394921	22782.799875	25272.730125	23368.574250	21504.352125
14:59:26.494088	22782.799875	25272.730125	23368.574250	21504.352125
14:59:26.595852	22782.799875	25272.730125	23368.574250	21504.352125
14:59:26.695324	22782.799875	25272.730125	23368.574250	21504.352125
14:59:26.795330	22782.799875	25272.730125	23368.574250	21504.352125
14:59:26.896415	22782.799875	25272.730125	23368.574250	21504.352125
14:59:26.997120	22782.799875	25272.730125	23368.574250	21504.352125
14:59:27.095462	22782.799875	25272.730125	23368.574250	21504.352125
14:59:27.194037	22782.799875	25272.730125	23368.574250	21504.352125
14:59:27.293940	22782.799875	25272.730125	23368.574250	21504.352125
14:59:27.393354	22782.799875	25272.730125	23368.574250	21504.352125
14:59:27.493639	22782.799875	25272.730125	23368.574250	21504.352125
14:59:27.597252	22782.799875	25272.730125	23368.574250	21504.352125
14:59:27.695116	22782.799875	25272.730125	23368.574250	21504.352125
14:59:27.794424	22782.799875	25272.730125	23368.574250	21504.352125
14:59:27.894857	22782.799875	25272.730125	23368.574250	21504.352125
14:59:27.995179	22782.799875	25272.730125	23368.574250	21504.352125
14:59:28.095062	22782.799875	25272.730125	23368.574250	21504.352125
14:59:28.195510	22782.799875	25272.730125	23368.574250	21504.352125
14:59:28.295362	22782.799875	25272.730125	23368.574250	21504.352125
14:59:28.394319	22782.799875	25272.730125	23368.574250	21504.352125
14:59:28.494578	22782.799875	25272.730125	23368.574250	21504.352125
14:59:28.594652	22782.799875	25272.730125	23368.574250	21504.352125
14:59:28.694406	22782.799875	25272.730125	23368.574250	21504.352125
14:59:28.794880	22782.799875	25272.730125	23368.574250	21504.352125
14:59:28.895163	22782.799875	25272.730125	23368.574250	21504.352125
14:59:28.995711	22782.799875	25272.730125	23368.574250	21504.352125
14:59:29.094994	22782.799875	25272.730125	23368.574250	21504.352125
14:59:29.194454	22782.799875	25272.730125	23368.574250	21504.352125
14:59:29.295296	22782.799875	25272.730125	23368.574250	21504.352125
14:59:29.395243	22782.799875	25272.730125	23368.574250	21504.352125
14:59:29.494650	22780.990125	25276.206750	23368.574250	21504.352125
14:59:29.590464	22771.655625	25288.303500	23368.574250	21504.352125
14:59:29.686955	22762.178250	25301.019375	23368.574250	21504.352125
14:59:29.796575	22752.939000	25313.354250	23368.574250	21504.352125
14:59:29.895078	22751.462625	25314.640125	23368.574250	21504.352125
14:59:29.994910	22751.462625	25314.640125	23368.574250	21504.352125
14:59:30.093814	22751.462625	25314.640125	23368.574250	21504.352125
14:59:30.194353	22751.462625	25314.640125	23368.574250	21504.352125
14:59:30.294763	22751.462625	25314.640125	23368.574250	21504.352125
14:59:30.396502	22751.462625	25314.640125	23368.574250	21504.352125
14:59:30.495890	22751.462625	25314.640125	23368.574250	21504.352125
14:59:30.594900	22751.462625	25314.640125	23368.574250	21504.352125
14:59:30.705861	22750.510125	25317.688125	23368.574250	21504.352125
14:59:30.797825	22742.747250	25332.832875	23368.574250	21504.352125
14:59:30.894186	22734.365250	25352.597250	23368.574250	21504.352125
14:59:30.989019	22725.602250	25373.647500	23368.574250	21504.352125
14:59:31.083777	22716.791625	25394.935875	23368.574250	21504.352125
14:59:31.180587	22708.076250	25415.795625	23368.574250	21504.352125
14:59:31.299067	22699.218000	25440.798750	23368.574250	21504.352125
14:59:31.395950	22690.216875	25461.277500	23368.574250	21504.352125
14:59:31.506742	22681.692000	25485.613875	23368.574250	21504.352125
14:59:31.604694	22672.262250	25507.473750	23368.574250	21504.352125
14:59:31.699044	22664.499375	25528.476375	23368.574250	21504.352125
14:59:31.795954	22655.498250	25550.336250	23368.574250	21504.352125
14:59:31.891867	22646.878125	25571.624625	23368.574250	21504.352125
14:59:31.989700	22638.353250	25591.817625	23368.574250	21504.352125
14:59:32.086710	22629.542625	25612.725000	23368.574250	21504.352125
14:59:32.183533	22620.922500	25632.965625	23368.574250	21504.352125
14:59:32.294387	22612.064250	25655.492250	23368.574250	21504.352125
14:59:32.403510	22602.634500	25678.304625	23368.574250	21504.352125
14:59:32.500770	22593.633375	25698.735750	23368.574250	21504.352125
14:59:32.597125	22585.108500	25717.595250	23368.574250	21504.352125
14:59:32.692960	22576.678875	25736.311875	23368.574250	21504.352125
14:59:32.791885	22567.915875	25755.981000	23368.574250	21504.352125
14:59:32.886986	22559.200500	25775.364375	23368.574250	21504.352125
14:59:32.983750	22550.389875	25794.081000	23368.574250	21504.352125
14:59:33.096241	22541.674500	25815.417000	23368.574250	21504.352125
14:59:33.207063	22532.340000	25837.657875	23368.574250	21504.352125
14:59:33.303767	22522.815000	25857.708000	23368.574250	21504.352125
14:59:33.400255	22514.528250	25876.805625	23368.574250	21504.352125
14:59:33.496880	22508.051250	25895.331750	23368.574250	21504.352125
14:59:33.594816	22502.050500	25914.096000	23368.574250	21504.352125
14:59:33.690648	22496.240250	25930.050375	23368.574250	21504.352125
14:59:33.785763	22491.049125	25945.385625	23368.574250	21504.352125
14:59:33.881107	22485.858000	25960.006500	23368.574250	21504.352125
14:59:33.999860	22480.714500	25978.104000	23368.574250	21504.352125
14:59:34.096559	22475.332875	25993.201125	23368.574250	21504.352125
14:59:34.196314	22470.332250	26008.631625	23368.574250	21504.352125
14:59:34.298785	22465.617375	26023.776375	23368.574250	21504.352125
14:59:34.396890	22461.140625	26038.349625	23368.574250	21504.352125
14:59:34.496142	22456.378125	26053.399125	23368.574250	21504.352125
14:59:34.595742	22452.711000	26066.115000	23368.574250	21504.352125
14:59:34.696221	22452.711000	26067.591375	23368.574250	21504.352125
14:59:34.796588	22452.711000	26067.591375	23368.574250	21504.352125
14:59:34.895519	22452.711000	26067.591375	23368.574250	21504.352125
14:59:34.996377	22452.711000	26067.591375	23368.574250	21504.352125
14:59:35.096297	22452.711000	26067.591375	23368.574250	21504.352125
14:59:35.196248	22452.711000	26067.591375	23368.574250	21504.352125
14:59:35.297068	22452.711000	26067.591375	23368.574250	21504.352125
14:59:35.396027	22452.711000	26067.591375	23368.574250	21504.352125
14:59:35.497367	22452.711000	26067.591375	23368.574250	21504.352125
14:59:35.597015	22452.711000	26067.591375	23368.574250	21504.352125
14:59:35.700722	22452.711000	26067.591375	23368.574250	21504.352125
14:59:35.796606	22452.711000	26067.591375	23368.574250	21504.352125
14:59:35.896608	22452.711000	26067.591375	23368.574250	21504.352125
14:59:35.998412	22452.711000	26067.591375	23368.574250	21504.352125
14:59:36.098854	22452.711000	26067.591375	23368.574250	21504.352125
14:59:36.195588	22452.711000	26067.591375	23368.574250	21504.352125
14:59:36.297674	22452.711000	26067.591375	23368.574250	21504.352125
14:59:36.396270	22452.711000	26067.591375	23368.574250	21504.352125
14:59:36.496306	22452.711000	26067.591375	23368.574250	21504.352125
14:59:36.599963	22452.711000	26067.591375	17077.479000	16996.887375
14:59:36.704732	22450.853625	26064.114750	17075.621625	16993.410750
14:59:36.804349	22436.328000	26047.017375	17397.048000	16976.313375
14:59:36.904773	22409.086500	26018.442375	17201.830500	18291.546375
14:59:37.002765	22381.559250	25989.343500	18014.183250	18934.351500
14:59:37.104044	22353.508125	25960.339875	16810.300125	26464.267875
14:59:37.203103	22328.743125	25934.146125	17457.439125	27277.954125
14:59:37.303592	22299.549000	25921.954125	18100.149000	27937.666125
14:59:37.405972	22273.402875	25924.430625	18913.882875	27940.142625
14:59:37.504617	22249.685625	25939.813500	19730.045625	27619.573500
14:59:37.602074	22228.968750	25953.529500	20213.256750	27297.337500
14:59:37.705872	22212.252375	25965.912000	20700.468375	26973.768000
14:59:37.801948	22198.631625	25975.198875	21190.775625	26647.102875
14:59:37.904260	22187.058750	25983.009375	21515.154750	26318.961375
14:59:38.007456	22180.057875	25986.771750	21676.129875	26154.747750
14:59:38.106114	22174.771500	25988.772000	21838.819500	25988.772000
14:59:38.206235	22170.390000	25988.772000	22002.414000	25988.772000
14:59:38.304749	22167.675375	25988.772000	22167.675375	25820.796000
14:59:38.406611	22167.389625	25987.200375	22167.389625	25987.200375
14:59:38.505384	22167.389625	25987.200375	22167.389625	25987.200375
14:59:38.605083	22167.389625	25987.200375	19311.797625	26491.128375
14:59:38.704836	22165.818000	25990.343625	16118.682000	26998.199625
14:59:38.807417	22151.911500	25996.201500	16104.775500	27004.057500
14:59:38.917331	22122.098250	26007.298125	16578.890250	26847.178125
14:59:39.012559	22094.190000	26013.584625	17054.910000	26685.488625
14:59:39.109802	22067.091375	26021.061750	17867.691375	26357.013750
14:59:39.208358	22037.182875	26025.395625	18509.686875	26193.371625
14:59:39.306475	22014.656250	26027.205375	18991.088250	26027.205375
14:59:39.404005	21993.606000	26027.205375	19138.014000	26027.205375
14:59:39.506719	21974.032125	26027.205375	19622.368125	26027.205375
14:59:39.606078	21955.458375	26027.205375	20107.722375	25859.229375
14:59:39.717469	21938.122875	26025.633750	20258.362875	25857.657750
14:59:39.810958	21927.216750	26024.062125	20415.432750	25856.086125
14:59:39.907684	21913.357875	26022.490500	23089.189875	25518.562500
14:59:40.007913	21904.880625	26019.537750	23248.688625	25515.609750
14:59:40.103760	21910.643250	26014.251375	23086.475250	25678.299375
14:59:40.203323	21922.263750	26010.298500	22258.215750	25842.322500
14:59:40.310410	21929.883750	26008.393500	21929.883750	26008.393500
14:59:40.407558	21930.169500	26008.393500	21426.241500	26176.369500
14:59:40.505834	21928.740750	26009.965125	21256.836750	26177.941125
14:59:40.608448	21922.930500	26011.536750	21083.050500	26179.512750
14:59:40.703977	21917.025000	26013.108375	21077.145000	26181.084375
14:59:40.804939	21908.309625	26014.680000	20900.453625	26182.656000
14:59:40.906366	21901.737375	26016.251625	20893.881375	26184.227625
14:59:41.007983	21892.117125	26017.823250	20884.261125	26185.799250
14:59:41.101753	21884.592375	26019.394875	20876.736375	26019.394875
14:59:41.212967	21874.495875	26019.394875	20866.639875	26019.394875
14:59:41.306447	21868.209375	26019.394875	20692.377375	26187.370875
14:59:41.404326	21857.731875	26020.966500	20513.923875	26188.942500
14:59:41.507030	21848.206875	26022.538125	20504.398875	26190.514125
14:59:41.613375	21836.110125	26024.109750	20492.302125	26192.085750
14:59:41.705279	21826.966125	26025.681375	20483.158125	26193.657375
14:59:41.805091	21814.917000	26027.253000	20303.133000	26195.229000
14:59:41.904226	21804.772875	26028.824625	20796.916875	26196.800625
14:59:42.009039	21792.438000	26030.396250	21120.534000	26030.396250
14:59:42.108622	21786.294375	26030.396250	21114.390375	26030.396250
14:59:42.204863	21780.007875	26030.396250	20772.151875	26198.372250
14:59:42.317724	21772.864125	26031.967875	20429.056125	26199.943875
14:59:42.402605	21765.148875	26033.396625	20253.364875	26201.372625
14:59:42.502873	21751.861500	26035.111125	20240.077500	26203.087125
14:59:42.602594	21741.050625	26036.682750	20229.266625	26204.658750
14:59:42.703042	21728.572875	26038.254375	20384.764875	26206.230375
14:59:42.801091	21716.904750	26039.826000	20373.096750	26207.802000
14:59:42.911776	21706.093875	26041.397625	20530.261875	26209.373625
14:59:43.007092	21696.187875	26042.969250	20520.355875	26042.969250
14:59:43.107887	21685.948500	26042.969250	20342.140500	26210.945250
14:59:43.204937	21676.518750	26044.540875	20500.686750	26212.516875
14:59:43.304138	21664.517250	26046.112500	20656.661250	26046.112500
14:59:43.406772	21655.944750	26046.112500	20648.088750	26046.112500
14:59:43.505770	21647.467500	26046.112500	20639.611500	26214.088500
14:59:43.607239	21638.418750	26047.684125	20630.562750	26215.660125
14:59:43.707662	21630.227250	26049.255750	20790.347250	26217.231750
14:59:43.805119	21620.940375	26050.827375	20781.060375	26218.803375
14:59:43.906261	21614.463375	26052.399000	20606.607375	26220.375000
14:59:44.010819	21606.319500	26053.970625	20766.439500	26221.946625
14:59:44.105682	21598.128000	26055.542250	21094.200000	26055.542250
14:59:44.202803	21590.936625	26055.542250	21422.960625	26055.542250
14:59:44.312289	21587.936250	26055.542250	21923.888250	25887.566250
14:59:44.408944	21589.126875	26053.970625	22093.054875	25885.994625
14:59:44.507144	21592.317750	26052.399000	22264.221750	25884.423000
14:59:44.616904	21599.318625	26050.827375	22439.198625	25714.875375
14:59:44.711396	21603.271500	26048.446125	22443.151500	25880.470125
14:59:44.808196	21612.225000	26046.064875	22452.105000	25878.088875
14:59:44.908715	21618.749625	26044.493250	22458.629625	25876.517250
14:59:45.003333	21626.607750	26042.921625	22466.487750	25874.945625
14:59:45.105147	21634.418250	26041.350000	22306.322250	25873.374000
14:59:45.206549	21641.562000	26039.778375	22481.442000	25871.802375
14:59:45.304023	21646.848375	26038.206750	22990.656375	25870.230750
14:59:45.412786	21656.135250	26036.635125	23335.895250	25700.683125
14:59:45.509786	21666.660375	26034.158625	23514.396375	25698.206625
14:59:45.620296	21682.376625	26030.491500	23362.136625	25694.539500
14:59:45.714106	21694.616250	26027.729250	23206.400250	25859.753250
14:59:45.808125	21707.284500	26025.490875	23051.092500	25857.514875
14:59:45.906229	21718.714500	26023.919250	22894.546500	25855.943250
14:59:46.004538	21729.382500	26022.347625	22569.262500	25854.371625
14:59:46.105793	21738.907500	26020.776000	22410.811500	25852.800000
14:59:46.204788	21745.051125	26019.204375	21913.027125	26019.204375
14:59:46.312395	21749.956500	26019.204375	19062.340500	26523.132375
14:59:46.410711	21748.527750	26022.109500	21748.527750	26190.085500
14:59:46.507925	21738.145500	26025.348000	21738.145500	26025.348000
14:59:46.608334	21735.954750	26025.348000	21735.954750	26025.348000
14:59:46.706769	21735.954750	26025.348000	21735.954750	26193.324000
14:59:46.803977	21735.954750	26026.919625	21567.978750	26194.895625
14:59:46.906202	21734.573625	26028.491250	21566.597625	26196.467250
14:59:47.009485	21733.049625	26030.062875	21565.073625	26198.038875
14:59:47.105453	21731.573250	26031.634500	21563.597250	26199.610500
14:59:47.205430	21729.906375	26033.206125	21561.930375	26201.182125
14:59:47.307110	21728.287125	26034.777750	21728.287125	26034.777750
14:59:47.408364	21728.096625	26034.777750	22232.024625	25866.801750
14:59:47.505435	21729.620625	26033.206125	22233.548625	25865.230125
14:59:47.607545	21735.478500	26031.634500	22239.406500	25695.682500
14:59:47.709374	21739.002750	26029.062750	22242.930750	25693.110750
14:59:47.809507	21744.336750	26025.919500	22416.240750	25689.967500
14:59:47.909448	21748.480125	26022.728625	22252.408125	25854.752625
14:59:48.010135	21755.719125	26020.490250	22259.647125	25852.514250
14:59:48.105129	21758.719500	26018.918625	22262.647500	25850.942625
14:59:48.206644	21764.815500	26017.347000	22100.767500	25849.371000
14:59:48.309300	21768.196875	26015.775375	22272.124875	25679.823375
14:59:48.408391	21771.292500	26013.156000	25634.740500	25173.276000
14:59:48.508342	21776.959875	26009.346000	22952.791875	25505.418000
14:59:48.610330	21790.675875	26001.821250	22966.507875	25665.869250
14:59:48.705613	21797.676750	25999.011375	22805.532750	25663.059375
14:59:48.808569	21808.868625	25995.677625	22984.700625	25659.725625
14:59:48.908475	21815.393250	25992.582000	23159.201250	25656.630000
14:59:49.008717	21826.728000	25989.343500	23506.488000	25821.367500
14:59:49.108959	21837.205500	25987.200375	23516.965500	25819.224375
14:59:49.206443	21850.873875	25985.628750	23530.633875	25985.628750
14:59:49.305340	21863.685000	25985.628750	23543.445000	25985.628750
14:59:49.407243	21877.115250	25985.628750	23724.851250	25817.652750
14:59:49.509009	21889.688250	25984.057125	23737.424250	25816.081125
14:59:49.610849	21903.690000	25982.485500	23751.426000	25814.509500
14:59:49.708541	21917.215500	25980.913875	23764.951500	25812.937875
14:59:49.812095	21931.693500	25979.342250	23611.453500	25979.342250
14:59:49.911763	21945.123750	25979.342250	23456.907750	25979.342250
14:59:50.008251	21957.792000	25979.342250	23469.576000	25979.342250
14:59:50.109445	21969.888750	25979.342250	23313.696750	25811.366250
14:59:50.209614	21981.699750	25977.770625	23661.459750	25809.794625
14:59:50.308995	21992.320125	25976.199000	20984.464125	25472.271000
14:59:50.409439	22003.083375	25973.198625	20995.227375	25469.270625
14:59:50.509992	21999.749625	25967.817000	20655.941625	25631.865000
14:59:50.610242	21990.510375	25964.149875	20814.678375	25964.149875
14:59:50.707894	21978.508875	25963.626000	20970.652875	26131.602000
14:59:50.808153	21969.698250	25965.197625	23145.530250	26301.149625
14:59:50.906706	21964.602375	25967.864625	23476.386375	26303.816625
14:59:51.007670	21973.889250	25971.055500	23149.721250	26307.007500
14:59:51.106806	21985.176375	25974.198750	22657.080375	26310.150750
14:59:51.208179	21994.129875	25977.389625	22498.057875	26145.365625
14:59:51.306008	21998.273250	25979.532750	22166.249250	26315.484750
14:59:51.408153	22002.607125	25982.199750	21834.631125	26318.151750
14:59:51.506252	22001.321250	25985.343000	21833.345250	26321.295000
14:59:51.614696	21999.702000	25988.819625	21663.750000	26324.771625
14:59:51.711115	21998.320875	25991.486625	21662.368875	26159.462625
14:59:51.809669	21994.891875	25993.867875	21826.915875	26161.843875
14:59:51.910310	21991.843875	25995.439500	21991.843875	26163.415500
14:59:52.011398	21991.558125	25997.011125	21991.558125	25997.011125
14:59:52.108122	21991.558125	25997.011125	22327.510125	25997.011125
14:59:52.210688	21993.177375	25997.011125	22665.081375	25829.035125
14:59:52.308279	21996.273000	25995.439500	23004.129000	25659.487500
14:59:52.407160	22004.274000	25992.724875	23180.106000	25488.796875
14:59:52.505266	22012.894125	25989.248250	23188.726125	25485.320250
14:59:52.608009	22023.705000	25983.580875	20679.897000	25143.700875
14:59:52.710308	22029.420000	25979.628000	20349.660000	25307.724000
14:59:52.805161	22020.561750	25971.150750	20676.753750	25299.246750
14:59:52.905327	22007.274375	25966.102500	26710.602375	26134.078500
14:59:53.006162	22001.130750	25965.007125	21161.250750	25629.055125
14:59:53.110416	22006.036125	25963.054500	20998.180125	25795.078500
14:59:53.211096	22000.178250	25961.054250	20824.346250	25961.054250
14:59:53.307389	21992.320125	25961.054250	20816.488125	26129.030250
14:59:53.409952	21981.175875	25962.625875	20973.319875	26130.601875
14:59:53.508635	21972.555750	25964.197500	23652.315750	26132.173500
14:59:53.608563	21966.840750	25965.769125	23814.576750	26133.745125
14:59:53.711814	21975.699000	25967.340750	23487.483000	26135.316750
14:59:53.806479	21989.462625	25968.912375	22997.318625	26136.888375
14:59:53.908212	22001.130750	25970.484000	22505.058750	26138.460000
14:59:54.008823	22007.798250	25972.055625	22007.798250	26140.031625
14:59:54.110833	22009.560375	25973.627250	21673.608375	25973.627250
14:59:54.211892	22008.084000	25973.627250	21672.132000	25973.627250
14:59:54.311483	22004.988375	25973.627250	21669.036375	25973.627250
14:59:54.409696	22001.511750	25973.627250	21497.583750	25973.627250
14:59:54.510583	21998.463750	25973.627250	21494.535750	25805.651250
14:59:54.612356	21992.939250	25972.055625	21153.059250	25804.079625
14:59:54.708844	21989.129250	25970.484000	21149.249250	25802.508000
14:59:54.811094	21979.890000	25968.912375	20972.034000	25800.936375
14:59:54.908178	21974.175000	25967.340750	20966.319000	25799.364750
14:59:55.011922	21963.888000	25965.769125	21124.008000	25797.793125
14:59:55.111168	21956.601375	25964.197500	20948.745375	25796.221500
14:59:55.210102	21949.076625	25962.625875	21109.196625	25794.649875
14:59:55.306861	21939.885000	25961.054250	20932.029000	25625.102250
14:59:55.414679	21932.931750	25958.101500	20757.099750	25622.149500
14:59:55.511581	21924.311625	25955.291625	20580.503625	25619.339625
14:59:55.611201	21913.500750	25952.053125	20737.668750	25616.101125
14:59:55.719221	21901.070625	25948.481250	20725.238625	25612.529250
14:59:55.813650	21894.307875	25945.909500	20718.475875	25609.957500
14:59:55.909518	21883.258875	25942.671000	20539.450875	25438.743000
14:59:56.013800	21873.686250	25938.813375	20361.902250	25434.885375
14:59:56.113086	21862.589625	25933.717500	20350.805625	25429.789500
14:59:56.210219	21850.302375	25929.336000	20506.494375	25425.408000
14:59:56.309387	21838.110375	25924.097250	20662.278375	25420.169250
14:59:56.412892	21827.442375	25919.668125	20987.562375	25583.716125
14:59:56.513110	21818.155500	25915.429500	21314.227500	25579.477500
14:59:56.610965	21812.011875	25912.619625	21644.035875	25744.643625
14:59:56.710715	21808.582875	25910.381250	22312.510875	26078.357250
14:59:56.810159	21809.821125	25911.952875	22817.677125	26247.904875
14:59:56.912674	21815.536125	25914.619875	22991.368125	26250.571875
14:59:57.009175	21825.299250	25917.667875	23001.131250	26253.619875
14:59:57.108446	21835.252875	25920.954000	23011.084875	26424.882000
14:59:57.208125	21845.206500	25924.525875	23021.038500	26428.453875
14:59:57.307330	21855.207750	25930.050375	23366.991750	26433.978375
14:59:57.408869	21865.066125	25934.193750	23712.802125	26438.121750
14:59:57.511085	21877.734375	25939.289625	23893.446375	26275.241625
14:59:57.610887	21892.402875	25943.052000	23908.114875	26279.004000
14:59:57.717107	21907.976250	25946.338125	23923.688250	26282.290125
14:59:57.814365	21920.977875	25949.100375	23768.713875	26285.052375
14:59:57.908835	21936.360750	25952.291250	23784.096750	26120.267250
14:59:58.010841	21950.362500	25954.624875	23966.074500	26122.600875
14:59:58.112642	21964.126125	25956.196500	23811.862125	25956.196500
14:59:58.209169	21979.032750	25956.196500	23658.792750	25956.196500
14:59:58.307840	21992.986875	25956.196500	23336.794875	25956.196500
14:59:58.411952	22005.607500	25956.196500	23349.415500	25788.220500
14:59:58.510792	22015.227750	25954.624875	23191.059750	25786.648875
14:59:58.612206	22026.848250	25953.053250	23202.680250	25617.101250
14:59:58.720190	22036.420875	25950.148125	23044.276875	25782.172125
14:59:58.816188	22045.041000	25948.290750	22884.921000	25612.338750
14:59:58.907722	22053.946875	25945.957125	22893.826875	25610.005125
14:59:59.012815	22061.852625	25942.337625	23069.708625	25606.385625
14:59:59.124788	22069.758375	25938.908625	22909.638375	25770.932625
14:59:59.207081	22076.806875	25937.289375	22916.686875	25601.337375
14:59:59.309186	22085.712750	25934.384250	22925.592750	25598.432250
14:59:59.409213	22091.761125	25931.336250	22931.641125	25763.360250
14:59:59.507188	22100.095500	25929.193125	22939.975500	25761.217125
14:59:59.619839	22107.906000	25927.621500	23283.738000	25927.621500
14:59:59.714304	22113.382875	25927.621500	23289.214875	25927.621500
14:59:59.811478	22124.860500	25927.621500	23132.716500	26095.597500
14:59:59.910788	22133.671125	25929.193125	23141.527125	26265.145125
15:00:00.013627	22142.481750	25931.860125	22814.385750	26435.788125
15:00:00.108746	22150.578000	25935.193875	22654.506000	26271.145875
15:00:00.211109	22156.150125	25940.004000	22492.102125	26275.956000
15:00:00.320100	22160.388750	25943.004375	22496.340750	26278.956375
15:00:00.430792	22163.341500	25946.195250	22331.317500	26282.147250
15:00:00.512719	22165.198875	25948.100250	22333.174875	26284.052250
15:00:00.610402	22167.484875	25952.481750	22503.436875	26120.457750
15:00:00.710759	22169.485125	25954.291500	22337.461125	26122.267500
15:00:00.811283	22172.295000	25955.863125	22844.199000	19404.799125
15:00:00.910144	22174.057125	25952.815125	22845.961125	19401.751125
15:00:01.011816	22181.915250	25935.765375	22685.843250	19552.677375
15:00:01.109216	22186.392000	25907.714250	22354.368000	26579.618250
15:00:01.220478	22190.678250	25880.234625	21686.750250	25208.330625
15:00:01.318880	22189.011375	25869.185625	21685.083375	25701.209625
15:00:01.413480	22184.153625	25867.137750	21680.225625	25699.161750
15:00:01.512497	22179.534000	25865.518500	21843.582000	25697.542500
15:00:01.609354	22174.723875	25863.946875	22006.747875	25695.970875
15:00:01.711899	22172.152125	25862.375250	22004.176125	25694.399250
15:00:01.810876	22170.675750	25860.803625	22170.675750	25692.827625
15:00:01.910803	22170.390000	25859.232000	22338.366000	25859.232000
15:00:02.014076	22171.723500	25859.232000	22171.723500	25691.256000
15:00:02.116588	22171.961625	25857.660375	22339.937625	25857.660375
15:00:02.213241	22173.199875	25857.660375	22341.175875	25857.660375
15:00:02.312050	22174.819125	25857.660375	22342.795125	25857.660375
15:00:02.412512	22176.390750	25857.660375	23016.270750	24177.900375
15:00:02.511574	22178.200500	25854.612375	22850.104500	24342.828375
15:00:02.612449	22187.154000	25840.610625	22691.082000	24664.778625
15:00:02.711118	22190.916375	25830.609375	22526.868375	25158.705375
15:00:02.812294	22196.250375	25822.322625	22364.226375	25486.370625
15:00:02.910957	22198.393500	25818.655500	22198.393500	25818.655500
15:00:03.007991	22198.679250	25818.131625	22366.655250	26322.059625
15:00:03.126633	22200.108000	25822.132125	22368.084000	26662.012125
15:00:03.219518	22201.298625	25825.418250	22369.274625	26833.274250
15:00:03.316436	22203.108375	25835.562375	23210.964375	29363.058375
15:00:03.426355	22205.299125	25844.944500	23213.155125	29204.464500
15:00:03.517852	22214.776500	25864.613625	23054.656500	28888.181625
15:00:03.615370	22223.253750	25885.425750	23063.133750	28573.041750
15:00:03.716876	22230.064125	25904.285250	22566.016125	27919.997250
15:00:03.810804	22237.065000	25920.763500	22573.017000	27432.547500
15:00:03.910311	22239.446250	25934.574750	23415.278250	27446.358750
15:00:04.013582	22242.684750	25945.861875	23586.492750	27121.693875
15:00:04.110158	22254.448125	25957.149000	23598.256125	27132.981000
15:00:04.215195	22264.592250	25966.721625	23440.424250	26974.577625
15:00:04.310222	22275.307875	25976.056125	23115.187875	26647.960125
15:00:04.411458	22285.166250	25983.866625	21613.262250	24808.034625
15:00:04.516989	22287.642750	25981.961625	21615.738750	24806.129625
15:00:04.614382	22279.070250	25969.531500	23118.950250	26641.435500
15:00:04.711925	22278.070125	25967.245500	21942.118125	25463.317500
15:00:04.811957	22284.832875	25972.722375	22284.832875	25972.722375
15:00:04.913091	22281.927750	25971.579375	22449.903750	25971.579375
15:00:05.014997	22284.832875	25971.817500	22788.760875	26475.745500
15:00:05.125095	22286.928375	25975.579875	22622.880375	26311.531875
15:00:05.209368	22290.690750	25978.723125	22962.594750	26650.627125
15:00:05.311795	22295.072250	25983.628500	22966.976250	26655.532500
15:00:05.412928	22302.025500	25990.438875	22973.929500	26494.366875
15:00:05.514212	22307.597625	25995.868125	22979.501625	26499.796125
15:00:05.614266	22313.884125	25999.868625	22985.788125	26503.796625
15:00:05.712898	22319.837250	26005.059750	23159.717250	26676.963750
15:00:05.812002	22326.552375	26009.727000	23334.408375	26849.607000
15:00:05.913904	22334.410500	26017.347000	23342.266500	26857.227000
15:00:06.010886	22343.173500	26024.300250	23183.053500	26696.204250
15:00:06.116165	22352.174625	26031.825000	23192.054625	26703.729000
15:00:06.211598	22358.032500	26036.111250	22861.960500	26540.039250
15:00:06.314097	22366.176375	26043.016875	23374.032375	26714.920875
15:00:06.412582	22368.795750	26046.398250	22872.723750	26382.350250
15:00:06.513731	22377.796875	26052.018000	22881.724875	26219.994000
15:00:06.615750	22380.225750	26053.589625	25403.793750	27733.349625
15:00:06.710516	22385.464500	26056.399500	23393.320500	26728.303500
15:00:06.814030	22397.989875	26065.972125	23069.893875	26569.900125
15:00:06.912160	22403.228625	26069.067750	22907.156625	26405.019750
15:00:07.021342	22410.515250	26074.116000	22914.443250	26578.044000
15:00:07.113203	22412.848875	26076.687750	22748.800875	26412.639750
15:00:07.212880	22418.659125	26081.640750	22754.611125	26585.568750
15:00:07.310421	22420.849875	26084.688750	25948.345875	27932.424750
15:00:07.419231	22424.278875	26091.880125	26119.750875	27939.616125
15:00:07.513292	22438.852125	26107.263000	29157.892125	29130.831000
15:00:07.614517	22462.617000	26121.169500	28845.705000	28976.761500
15:00:07.713436	22491.477750	26141.934000	24843.141750	27317.766000
15:00:07.812813	22518.957375	26156.602500	27222.285375	28004.338500
15:00:07.913633	22537.340625	26164.508250	26568.764625	27844.268250
15:00:08.017251	22563.867750	26179.938750	22731.843750	26347.914750
15:00:08.115514	22583.775000	26185.368000	21911.871000	25849.416000
15:00:08.212714	22588.918500	26182.843875	18221.542500	24167.131875
15:00:08.312705	22579.679250	26178.938625	21067.895250	25507.034625
15:00:08.417052	22558.962375	26168.413500	18863.490375	24488.653500
15:00:08.531456	22543.484250	26163.508125	21367.652250	25491.604125
15:00:08.626324	22524.672375	26152.744875	21348.840375	25312.864875
15:00:08.712025	22514.956875	26149.411125	21507.100875	25477.507125
15:00:08.809812	22504.050750	26140.505250	21664.170750	25636.577250
15:00:08.913021	22496.335500	26136.600000	20144.671500	24792.792000
15:00:09.012887	22489.572750	26130.885000	22489.572750	25962.909000
15:00:09.113685	22475.380500	26122.455375	22979.308500	26290.431375
15:00:09.214181	22471.951500	26124.360375	23311.831500	26460.312375
15:00:09.311356	22479.476250	26127.027375	20631.740250	24951.195375
15:00:09.411319	22482.857625	26124.312750	20299.169625	24780.504750
15:00:09.514731	22471.618125	26111.549250	20623.882125	25103.693250
15:00:09.616666	22455.949500	26102.357625	20944.165500	25430.453625
15:00:09.717740	22442.090625	26094.690000	21266.258625	25758.738000
15:00:09.815230	22431.565500	26090.784750	28142.749500	29450.304750
15:00:09.925860	22425.136125	26094.642375	22257.160125	26094.642375
15:00:10.018875	22431.327375	26106.215250	28478.463375	29465.735250
15:00:10.116173	22431.470250	26112.168375	28478.606250	29303.712375
15:00:10.212487	22441.281000	26129.789625	28488.417000	29153.357625
15:00:10.316219	22465.950750	26150.935125	27841.182750	28334.623125
15:00:10.414196	22494.621000	26168.937375	27029.973000	27848.697375
15:00:10.515802	22523.196000	26183.415375	26218.668000	27527.223375
15:00:10.616368	22548.961125	26195.512125	25404.553125	27203.368125
15:00:10.717631	22570.059000	26205.037125	24753.747000	27044.917125
15:00:10.815570	22588.156500	26212.514250	24435.892500	26716.442250
15:00:10.912916	22603.491750	26218.943625	23947.299750	26890.847625
15:00:11.014484	22617.112500	26222.848875	23456.992500	26558.800875
15:00:11.116883	22626.399375	26228.421000	23298.303375	26396.397000
15:00:11.217370	22632.495375	26230.040250	23136.423375	26565.992250
15:00:11.311309	22638.639000	26232.516750	22806.615000	26232.516750
15:00:11.420751	22642.401375	26233.231125	22810.377375	26569.183125
15:00:11.519789	22643.687250	26235.802875	22643.687250	26403.778875
15:00:11.618998	22644.068250	26237.993625	22644.068250	26405.969625
15:00:11.717312	22644.068250	26239.565250	22812.044250	26743.493250
15:00:11.821126	22645.401750	26242.851375	22645.401750	26242.851375
15:00:11.919254	22645.639875	26244.232500	22813.615875	26580.184500
15:00:12.018860	22646.878125	26246.804250	22478.902125	26246.804250
15:00:12.115060	22646.020875	26247.423375	22310.068875	27087.303375
15:00:12.215174	22644.068250	26250.471375	22476.092250	27258.327375
15:00:12.314669	22641.115500	26260.425000	22809.091500	26932.329000
15:00:12.413574	22642.210875	26267.568750	22978.162875	26267.568750
15:00:12.513921	22644.115875	26268.949875	22980.067875	26100.973875
15:00:12.615129	22647.402000	26267.378250	22815.378000	25931.426250
15:00:12.715882	22650.116625	26264.758875	22650.116625	25928.806875
15:00:12.816238	22650.402375	26261.615625	22650.402375	25925.663625
15:00:12.922136	22650.402375	26258.091375	22482.426375	25754.163375
15:00:13.016245	22649.354625	26255.281500	22313.402625	25751.353500
15:00:13.112073	22647.306750	26249.423625	22647.306750	26081.447625
15:00:13.223677	22645.639875	26247.042375	22645.639875	26247.042375
15:00:13.321139	22645.639875	26247.042375	22477.663875	26415.018375
15:00:13.416245	22644.544500	26248.614000	22644.544500	26416.590000
15:00:13.513127	22644.068250	26250.185625	22308.116250	26250.185625
15:00:13.613137	22642.401375	26250.185625	22138.473375	26250.185625
15:00:13.715935	22639.210500	26250.185625	21967.306500	26250.185625
15:00:13.814129	22633.781250	26250.185625	21961.877250	26082.209625
15:00:13.914668	22627.066125	26248.614000	22123.138125	26080.638000
15:00:14.016261	22621.446375	26247.042375	22117.518375	26247.042375
15:00:14.115047	22617.588750	26247.042375	22281.636750	26247.042375
15:00:14.211049	22612.207125	26247.042375	22276.255125	26247.042375
15:00:14.321719	22609.492500	26247.042375	22441.516500	26247.042375
15:00:14.417555	22607.016000	26247.042375	22439.040000	26247.042375
15:00:14.518543	22605.349125	26247.042375	22437.373125	26247.042375
15:00:14.616672	22603.777500	26247.042375	22435.801500	26247.042375
15:00:14.718570	22602.205875	26247.042375	22434.229875	26247.042375
15:00:14.816962	22600.681875	26247.042375	22600.681875	26247.042375
15:00:14.916008	22600.300875	26247.042375	22600.300875	26247.042375
15:00:15.026508	22600.300875	26247.042375	22600.300875	26247.042375
15:00:15.118713	22600.300875	26247.042375	22600.300875	26247.042375
15:00:15.214250	22600.300875	26247.042375	22432.324875	26247.042375
15:00:15.312830	22598.967375	26247.042375	22430.991375	26247.042375
15:00:15.416812	22597.348125	26247.042375	22429.372125	26247.042375
15:00:15.514126	22595.871750	26247.042375	22427.895750	26247.042375
15:00:15.617010	22594.252500	26247.042375	22594.252500	26247.042375
15:00:15.717800	22594.014375	26247.042375	22594.014375	26247.042375
15:00:15.814354	22594.014375	26247.042375	22594.014375	26247.042375
15:00:15.918022	22594.014375	26247.042375	22594.014375	26247.042375
15:00:16.014480	22594.014375	26247.042375	22594.014375	26247.042375
15:00:16.115472	22594.014375	26247.042375	22929.966375	26247.042375
15:00:16.212356	22595.538375	26247.042375	23435.418375	26247.042375
15:00:16.320793	22599.062625	26247.042375	23606.918625	26247.042375
15:00:16.418012	22607.635125	26247.042375	23279.539125	26247.042375
15:00:16.518718	22616.445750	26247.042375	23120.373750	26247.042375
15:00:16.618666	22621.351125	26247.042375	22957.303125	26247.042375
15:00:16.718482	22625.589750	26247.042375	22961.541750	26247.042375
15:00:16.814550	22628.352000	26247.042375	15405.384000	27926.802375
15:00:16.913934	22628.494875	26250.138000	15237.550875	27929.898000
15:00:17.019049	22614.255000	26265.092250	15559.263000	27608.900250
15:00:17.116597	22587.204000	26275.855500	16204.116000	27283.711500
15:00:17.215689	22558.200375	26286.094875	16679.040375	27125.974875
15:00:17.315334	22529.006250	26293.619625	17321.750250	26965.523625
15:00:17.417460	22500.240750	26300.572875	17628.936750	26636.524875
15:00:17.520232	22472.284875	26304.954375	18440.860875	26472.930375
15:00:17.616955	22445.710125	26306.764125	22445.710125	25970.812125
15:00:17.714522	22424.945625	26304.144750	22928.873625	25968.192750
15:00:17.816731	22418.706750	26300.953875	23090.610750	26132.977875
15:00:17.915526	22425.802875	26298.810750	22761.754875	26298.810750
15:00:18.014993	22429.231875	26298.810750	22261.255875	26466.786750
15:00:18.114938	22429.470000	26300.382375	22093.518000	26468.358375
15:00:18.215133	22427.612625	26301.954000	21755.708625	26637.906000
15:00:18.317089	22424.421750	26304.621000	21584.541750	26640.573000
15:00:18.414117	22416.754125	26307.764250	21576.874125	26643.716250
15:00:18.514774	22409.277000	26311.002750	21401.421000	26478.978750
15:00:18.613246	22402.085625	26313.098250	21226.253625	26481.074250
15:00:18.723978	22392.084375	26314.669875	21048.276375	26482.645875
15:00:18.838306	22381.892625	26316.241500	21038.084625	26484.217500
15:00:18.936611	22370.796000	26317.813125	20859.012000	26485.789125
15:00:19.022016	22362.223500	26319.099000	20850.439500	26655.051000
15:00:19.118451	22348.745625	26321.813625	21004.937625	26489.789625
15:00:19.214400	22337.220375	26324.147250	20993.412375	26492.123250
15:00:19.336825	22323.885375	26325.718875	20812.101375	26493.694875
15:00:19.419360	22317.456000	26327.052375	20805.672000	26663.004375
15:00:19.518035	22304.359125	26329.862250	20960.551125	26497.838250
15:00:19.617205	22293.881625	26332.053000	21118.049625	26500.029000
15:00:19.717172	22282.451625	26333.624625	21274.595625	26501.600625
15:00:19.822939	22273.260000	26335.196250	21433.380000	26503.172250
15:00:19.918877	22265.640000	26336.767875	21425.760000	26504.743875
15:00:20.020659	22257.877125	26338.339500	21585.973125	26506.315500
15:00:20.117290	22250.828625	26339.911125	21578.924625	26507.887125
15:00:20.218095	22244.732625	26341.482750	24428.420625	25669.578750
15:00:20.319137	22241.589375	26338.339500	24593.253375	25666.435500
15:00:20.419091	22253.067000	26330.862375	24436.755000	25826.934375
15:00:20.516310	22269.688125	26326.004625	23949.448125	26158.028625
15:00:20.617721	22285.309125	26323.194750	16574.125125	28338.906750
15:00:20.715779	22294.072125	26326.147500	16078.960125	28509.835500
15:00:20.817897	22288.214250	26342.006625	15905.126250	28525.694625
15:00:20.918117	22267.926000	26356.770375	16052.814000	28204.506375
15:00:21.018759	22238.731875	26372.486625	19551.115875	26876.414625
15:00:21.114853	22211.442750	26381.106750	20027.754750	26549.082750
15:00:21.215986	22192.916625	26382.916500	17825.540625	27390.772500
15:00:21.316626	22178.391000	26386.155000	20162.679000	26722.107000
15:00:21.418156	22156.483500	26392.965375	20476.723500	26560.941375
15:00:21.518942	22141.910250	26394.537000	20462.150250	26562.513000
15:00:21.618033	22129.670625	26396.108625	20449.910625	26564.084625
15:00:21.722444	22116.240375	26397.680250	20436.480375	26733.632250
15:00:21.818242	22104.143625	26400.109125	20424.383625	26736.061125
15:00:21.918349	22090.380000	26403.490500	20242.644000	26739.442500
15:00:22.020927	22077.759375	26406.681375	20230.023375	26910.609375
15:00:22.120014	22063.805250	26409.967500	20216.069250	26913.895500
15:00:22.217517	22049.755875	26415.539625	20369.995875	26919.467625
15:00:22.315057	22035.611250	26419.825875	20523.827250	26923.753875
15:00:22.414760	22022.752500	26425.064625	20510.968500	26928.992625
15:00:22.518282	22011.132000	26429.350875	20835.300000	26765.302875
15:00:22.618010	21999.416250	26433.589500	20991.560250	26601.565500
15:00:22.721543	21990.462750	26435.446875	23838.198750	25427.590875
15:00:22.817573	21984.985875	26432.732250	24000.697875	25424.876250
15:00:22.921862	21994.320375	26421.588000	23674.080375	25749.684000
15:00:23.017258	22009.036500	26415.634875	23352.844500	26079.682875
15:00:23.116820	22021.800000	26410.539000	22861.680000	26242.563000
15:00:23.213235	22031.706000	26408.872125	15984.570000	29264.464125
15:00:23.322418	22034.468250	26412.872625	15987.332250	29268.464625
15:00:23.417342	22022.514375	26429.970000	15807.402375	29285.562000
15:00:23.520859	21996.939750	26449.162875	16285.755750	28968.802875
15:00:23.619259	21967.126500	26467.593750	19615.462500	27307.473750
15:00:23.718474	21940.932750	26479.881000	19925.220750	26983.809000
15:00:23.817748	21924.502125	26484.357750	17389.150125	27996.141750
15:00:23.917146	21910.024125	26489.834625	19726.336125	26825.786625
15:00:24.028036	21886.402125	26499.978750	20206.642125	26667.954750
15:00:24.125217	21875.400750	26500.407375	20195.640750	26668.383375
15:00:24.217451	21862.065750	26502.836250	20350.281750	26838.788250
15:00:24.316683	21848.349750	26505.503250	20168.589750	27009.431250
15:00:24.418016	21836.824500	26509.170375	20325.040500	27013.098375
15:00:24.519289	21823.489500	26514.504375	20311.705500	27018.432375
15:00:24.620742	21811.869000	26518.695375	20132.109000	27190.599375
15:00:24.717994	21800.296125	26524.077000	20120.536125	27363.957000
15:00:24.820028	21786.484875	26531.458875	20106.724875	27203.362875
15:00:24.920685	21774.245250	26538.364500	20094.485250	27378.244500
15:00:25.019048	21761.243625	26543.841375	20249.459625	27215.745375
15:00:25.129446	21746.194125	26552.604375	20402.386125	27224.508375
15:00:25.220895	21737.764500	26555.461875	20561.932500	27227.365875
15:00:25.316951	21725.667750	26563.367625	20549.835750	27403.247625
15:00:25.417630	21716.619000	26568.463500	20540.787000	27408.343500
15:00:25.519245	21706.284375	26577.321750	20698.428375	27249.225750
15:00:25.618333	21696.902250	26583.417750	20857.022250	27255.321750
15:00:25.719404	21688.520250	26589.704250	20680.664250	27261.608250
15:00:25.821077	21681.757500	26595.800250	20841.877500	27099.728250
15:00:25.920415	21672.327750	26601.467625	20664.471750	27273.371625
15:00:26.016406	21666.041250	26605.277625	20658.185250	27277.181625
15:00:26.118918	21655.897125	26613.040500	20816.017125	27284.944500
15:00:26.217107	21648.562875	26617.564875	20808.682875	27289.468875
15:00:26.317210	21640.800000	26624.994375	20800.920000	27296.898375
15:00:26.419380	21633.513375	26630.376000	20961.609375	27134.304000
15:00:26.519692	21626.274375	26636.329125	20786.394375	27140.257125
15:00:26.622719	21620.749875	26640.043875	20612.893875	27311.947875
15:00:26.716754	21612.701250	26645.282625	20100.917250	27653.138625
15:00:26.819067	21602.890500	26653.617000	19923.130500	27661.473000
15:00:26.918783	21590.508000	26662.284750	19910.748000	27670.140750
15:00:27.021563	21577.030125	26671.095375	19729.294125	27846.927375
15:00:27.123251	21564.552375	26679.620250	19884.792375	27687.476250
15:00:27.220023	21550.407750	26689.621500	20038.623750	27697.477500
15:00:27.317815	21537.739500	26697.670125	20025.955500	27705.526125
15:00:27.419821	21525.785625	26706.957000	20181.977625	27546.837000
15:00:27.520674	21513.974625	26714.815125	20338.142625	27386.719125
15:00:27.619862	21503.592375	26721.625500	20327.760375	27561.505500
15:00:27.718458	21493.972125	26727.578625	20318.140125	27399.482625
15:00:27.820818	21483.732750	26735.484375	20307.900750	27407.388375
15:00:27.918275	21474.398250	26739.675375	20466.542250	27243.603375
15:00:28.018206	21464.111250	26746.438125	20624.231250	27250.366125
15:00:28.120657	21456.253125	26750.057625	20616.373125	27421.961625
15:00:28.219444	21449.442750	26755.486875	20441.586750	27427.390875
15:00:28.326775	21440.632125	26762.821125	20600.752125	27434.725125
15:00:28.421515	21433.297875	26767.107375	20593.417875	27439.011375
15:00:28.521107	21425.392125	26774.584500	20585.512125	27446.488500
15:00:28.621398	21418.105500	26779.823250	20578.225500	27451.727250
15:00:28.719645	21410.628375	26786.490750	20738.724375	27290.418750
15:00:28.819961	21403.151250	26791.872375	20731.247250	27295.800375
15:00:28.921827	21397.864875	26796.111000	20557.984875	27468.015000
15:00:29.020557	21391.292625	26801.397375	20383.436625	27473.301375
15:00:29.120236	21383.148750	26808.160125	20375.292750	27480.064125
15:00:29.220090	21374.242875	26813.779875	20198.410875	27653.659875
15:00:29.317891	21365.670375	26820.685500	20189.838375	27492.589500
15:00:29.417568	21354.764250	26828.162625	20346.908250	27500.066625
15:00:29.520188	21345.525000	26833.401375	20169.693000	27673.281375
15:00:29.619286	21337.428750	26840.449875	19321.716750	28184.257875
15:00:29.718322	21326.808375	26848.593750	19143.120375	28192.401750
15:00:29.820101	21310.568250	26861.214375	19126.880250	28205.022375
15:00:29.918525	21295.518750	26871.215625	19279.806750	28047.047625
15:00:30.021819	21279.516750	26882.074125	19263.804750	28057.906125
15:00:30.119459	21265.419750	26891.122875	19417.683750	27731.002875
15:00:30.220861	21249.941625	26900.695500	19738.157625	27572.599500
15:00:30.325348	21236.701875	26906.410500	20060.869875	27410.338500
15:00:30.424321	21225.367125	26912.220750	20217.511125	27416.148750
15:00:30.519504	21216.223125	26915.935500	20376.343125	27251.887500
15:00:30.627528	21206.936250	26920.840875	20535.032250	27088.816875
15:00:30.726231	21201.745125	26922.412500	21033.769125	26922.412500
15:00:30.821966	21196.077750	26922.412500	21364.053750	26586.460500
15:00:30.920281	21197.268375	26919.888375	21869.172375	26247.984375
15:00:31.020853	21199.173375	26915.935500	22375.005375	26076.055500
15:00:31.121566	21206.841000	26908.125000	22718.625000	25732.293000
15:00:31.219905	21217.556625	26900.790750	23065.292625	25556.982750
15:00:31.316294	21230.224875	26889.075000	23245.936875	25377.291000
15:00:31.428880	21245.083875	26877.168750	23428.771875	25365.384750
15:00:31.522623	21258.514125	26866.596000	23274.226125	25522.788000
15:00:31.617805	21275.040000	26854.451625	23122.776000	25510.643625
15:00:31.719900	21289.660875	26843.593125	22969.420875	25667.761125
15:00:31.822903	21303.043500	26832.972750	22478.875500	25993.092750
15:00:31.919111	21315.235500	26824.686000	22155.115500	26488.734000
15:00:32.020146	21324.617625	26819.542500	21660.569625	26651.566500
15:00:32.123134	21330.475500	26817.923250	21162.499500	27153.875250
15:00:32.221544	21329.951625	26820.495000	20993.999625	27324.423000
15:00:32.321423	21328.141875	26824.162125	20488.261875	27496.066125
15:00:32.416114	21324.760500	26829.972375	20484.880500	27669.852375
15:00:32.520856	21315.426000	26837.020875	20307.570000	27844.876875
15:00:32.622408	21310.330125	26844.736125	20134.498125	27852.592125
15:00:32.720202	21300.186000	26853.880125	19956.378000	28029.712125
15:00:32.819724	21290.565750	26862.738375	20114.733750	27870.594375
15:00:32.921457	21279.183375	26872.644375	20103.351375	27880.500375
15:00:33.022401	21270.325125	26880.454875	20262.469125	27888.310875
15:00:33.120055	21260.133375	26889.551250	20420.253375	27897.407250
15:00:33.218822	21252.037125	26898.123750	20412.157125	27570.027750
15:00:33.320866	21244.702875	26906.077125	20740.774875	27410.005125
15:00:33.416675	21237.654375	26910.220500	20733.726375	27414.148500
15:00:33.525714	21234.082500	26915.983125	20898.130500	27251.935125
15:00:33.619790	21229.558125	26918.793000	20893.606125	27254.745000
15:00:33.717571	21226.319625	26922.222000	20890.367625	27090.198000
15:00:33.822726	21222.985875	26924.365125	20887.033875	27092.341125
15:00:33.920176	21220.176000	26925.936750	20884.224000	27093.912750
15:00:34.019940	21216.842250	26927.508375	21048.866250	27263.460375
15:00:34.120479	21213.889500	26930.175375	20877.937500	27266.127375
15:00:34.217990	21212.032125	26933.366250	20876.080125	27269.318250
15:00:34.320371	21208.698375	26936.557125	20872.746375	27272.509125
15:00:34.423904	21205.602750	26939.938500	20869.650750	27107.914500
15:00:34.522331	21202.697625	26941.843500	21034.721625	27109.819500
15:00:34.620309	21199.602000	26943.415125	21031.626000	27111.391125
15:00:34.722053	21197.982750	26944.986750	20862.030750	27280.938750
15:00:34.820334	21196.220625	26947.558500	20692.292625	27451.486500
15:00:34.922982	21192.934500	26951.273250	19009.246500	35350.073250
15:00:35.016933	21187.648125	26956.893000	19339.912125	35019.741000
15:00:35.119343	21172.979625	26974.990500	19493.219625	34701.886500
15:00:35.222317	21160.692375	27003.756000	19816.884375	33890.772000
15:00:35.321047	21147.738375	27033.331125	20139.882375	33248.443125
15:00:35.416604	21137.832375	27061.763250	20297.952375	32940.923250
15:00:35.526315	21129.259875	27092.386125	20457.355875	31795.714125
15:00:35.623558	21123.735375	27120.770625	20283.855375	31488.146625
15:00:35.722472	21116.877375	27145.964250	20444.973375	30841.436250
15:00:35.827792	21108.590625	27172.681875	20940.614625	28180.537875
15:00:35.922551	21104.971125	27186.969375	21104.971125	27690.897375
15:00:36.022591	21104.590125	27193.303500	20768.638125	29041.039500
15:00:36.119402	21103.113750	27196.923000	21103.113750	27028.947000
15:00:36.227114	21101.399250	27207.067125	20933.423250	28718.851125
15:00:36.328435	21100.161000	27209.019750	21100.161000	27041.043750
15:00:36.425886	21099.827625	27217.973250	21099.827625	26882.021250
15:00:36.520194	21099.827625	27215.592000	21099.827625	26543.688000
15:00:36.619485	21099.827625	27212.210625	21099.827625	26708.282625
15:00:36.719698	21099.827625	27205.305000	21099.827625	27037.329000
15:00:36.825250	21099.827625	27203.400000	20931.851625	27707.328000
15:00:36.919493	21098.637000	27206.067000	20930.661000	27709.995000
15:00:37.023317	21096.874875	27212.020125	20928.898875	29563.684125
15:00:37.121279	21095.398500	27215.639625	20927.422500	27887.543625
15:00:37.219173	21093.779250	27225.974250	21093.779250	27897.878250
15:00:37.316895	21093.541125	27229.974750	21261.517125	27229.974750
15:00:37.427923	21094.969875	27232.213125	21094.969875	27064.237125
15:00:37.526312	21095.112750	27230.593875	21095.112750	27902.497875
15:00:37.625111	21095.112750	27233.832375	20927.136750	28073.712375
15:00:37.723683	21093.922125	27241.547625	21093.922125	27745.475625
15:00:37.820000	21093.541125	27247.786500	21093.541125	26239.930500
15:00:37.920711	21093.541125	27245.214750	21093.541125	26237.358750
15:00:38.021425	21093.541125	27234.403875	21093.541125	26562.499875
15:00:38.122290	21093.541125	27227.784000	21093.541125	26723.856000
15:00:38.222741	21093.541125	27222.497625	21093.541125	27222.497625
15:00:38.322615	21093.541125	27221.449875	21093.541125	27221.449875
15:00:38.421564	21093.541125	27221.449875	21093.541125	27221.449875
15:00:38.527114	21093.541125	27221.449875	21093.541125	27221.449875
15:00:38.620801	21093.541125	27221.449875	21093.541125	27221.449875
15:00:38.731408	21093.541125	27221.449875	20925.565125	27389.425875
15:00:38.828960	21092.350500	27223.021500	20924.374500	27390.997500
15:00:38.926177	21090.778875	27224.593125	20922.802875	27392.569125
15:00:39.026706	21089.207250	27226.164750	21089.207250	27394.140750
15:00:39.125100	21088.826250	27227.736375	21088.826250	27395.712375
15:00:39.220508	21088.826250	27229.308000	21088.826250	27397.284000
15:00:39.320092	21088.826250	27230.879625	20920.850250	27398.855625
15:00:39.421055	21087.445125	27232.451250	20919.469125	27568.403250
15:00:39.522600	21085.873500	27235.165875	20917.897500	27571.117875
15:00:39.622702	21084.349500	27238.261500	20916.373500	27406.237500
15:00:39.721712	21082.825500	27240.404625	20914.849500	27744.332625
15:00:39.830884	21081.111000	27244.119375	20913.135000	28083.999375
15:00:39.944766	21079.491750	27250.072500	20911.515750	27921.976500
15:00:40.028899	21078.729750	27256.359000	23598.369750	35319.207000
15:00:40.125192	21079.110750	27263.550375	23598.750750	34990.446375
15:00:40.221592	21092.064750	27282.790875	23779.680750	35009.686875
15:00:40.324756	21110.162250	27311.746875	22789.922250	33862.810875
15:00:40.421971	21127.593000	27341.179125	22639.377000	33220.339125
15:00:40.522496	21139.404000	27369.992250	21643.332000	32241.296250
15:00:40.624211	21149.691000	27399.424500	21149.691000	31430.848500
15:00:40.721278	21150.643500	27425.189625	19974.811500	27929.117625
15:00:40.824985	21148.976625	27442.620375	20981.000625	30130.236375
15:00:40.922259	21140.023125	27451.621500	19796.215125	26443.765500
15:00:41.022781	21140.070750	27466.956750	19964.238750	25955.172750
15:00:41.126263	21130.069500	27469.433250	19954.237500	25285.745250
15:00:41.221263	21122.592375	27457.527000	20114.736375	25105.863000
15:00:41.322459	21111.448125	27440.143875	20271.568125	25256.455875
15:00:41.424977	21104.685375	27424.094250	20432.781375	25576.358250
15:00:41.524761	21097.160625	27409.187625	20593.232625	25561.451625
15:00:41.623119	21091.826625	27395.947875	20587.898625	25716.187875
15:00:41.723622	21087.302250	27381.946125	20751.350250	26038.138125
15:00:41.824732	21082.587375	27369.706500	20914.611375	26193.874500
15:00:41.924995	21080.110875	27359.752875	20912.134875	26351.896875
15:00:42.021337	21078.491625	27350.132625	20910.515625	26510.252625
15:00:42.125394	21076.920000	27342.179250	20908.944000	26670.275250
15:00:42.225256	21075.443625	27335.892750	20907.467625	26999.940750
15:00:42.325924	21073.824375	27331.082625	21073.824375	27163.106625
15:00:42.425220	21073.538625	27329.368125	21073.538625	27329.368125
15:00:42.521383	21073.538625	27329.368125	21073.538625	27497.344125
15:00:42.619876	21073.538625	27330.939750	21073.538625	27666.891750
15:00:42.731372	21073.538625	27333.940125	21073.538625	27669.892125
15:00:42.839290	21073.538625	27337.035750	21073.538625	27672.987750
15:00:42.920728	21073.538625	27339.131250	21073.538625	27843.059250
15:00:43.021163	21073.538625	27344.179500	21073.538625	27848.107500
15:00:43.122197	21073.538625	27348.418125	20905.562625	25668.658125
15:00:43.223792	21072.157500	27347.608500	20904.181500	25667.848500
15:00:43.322053	21070.681125	27333.559125	20902.705125	25821.775125
15:00:43.424318	21069.061875	27321.700500	20901.085875	26145.868500
15:00:43.522485	21067.537875	27310.603875	20899.561875	26806.675875
15:00:43.625496	21065.871000	27303.603000	20897.895000	26967.651000
15:00:43.723220	21064.442250	27300.745500	20896.466250	27132.769500
15:00:43.823672	21062.727750	27298.554750	20894.751750	27298.554750
15:00:43.924442	21061.203750	27298.554750	21061.203750	27298.554750
15:00:44.023912	21060.965625	27298.554750	20892.989625	27298.554750
15:00:44.126382	21059.679750	27298.554750	20891.703750	27466.530750
15:00:44.227592	21058.155750	27300.126375	21058.155750	27468.102375
15:00:44.326429	21057.822375	27301.698000	20889.846375	27469.674000
15:00:44.427198	21056.584125	27303.269625	20888.608125	27639.221625
15:00:44.529184	21055.060125	27305.841375	21055.060125	27641.793375
15:00:44.631460	21054.679125	27309.270375	21054.679125	27813.198375
15:00:44.725181	21054.679125	27312.127875	21054.679125	27816.055875
15:00:44.822784	21054.679125	27318.033375	21054.679125	27821.961375
15:00:44.923368	21054.679125	27322.033875	21054.679125	27993.937875
15:00:45.022181	21054.679125	27327.748875	21054.679125	27999.652875
15:00:45.125785	21054.679125	27334.321125	21222.655125	27838.249125
15:00:45.222822	21055.965000	27339.369375	21727.869000	32042.697375
15:00:45.330220	21058.155750	27345.846375	21226.131750	27849.774375
15:00:45.426177	21063.775500	27358.705125	21399.727500	31558.105125
15:00:45.526237	21065.347125	27365.991750	21401.299125	31397.415750
15:00:45.626000	21068.490375	27385.422750	21236.466375	31080.894750
15:00:45.725909	21071.443125	27409.711500	21071.443125	30601.255500
15:00:45.826750	21071.776500	27431.571375	21071.776500	29951.211375
15:00:45.927039	21071.776500	27450.954750	21071.776500	29634.642750
15:00:46.024266	21071.776500	27467.861625	20903.800500	29315.597625
15:00:46.123102	21070.490625	27482.911125	20902.514625	28994.695125
15:00:46.223681	21068.871375	27495.627000	19389.111375	29679.315000
15:00:46.325681	21067.014000	27507.723750	19387.254000	29355.459750
15:00:46.425318	21053.345625	27523.868625	19541.561625	29035.652625
15:00:46.524816	21042.058500	27536.489250	19866.226500	28544.345250
15:00:46.625205	21029.771250	27547.204875	20189.891250	28219.108875
15:00:46.724634	21021.151125	27553.967625	20349.247125	28057.895625
15:00:46.825823	21014.340750	27559.349250	20510.412750	27895.301250
15:00:46.928608	21008.482875	27563.159250	20672.530875	27731.135250
15:00:47.024737	21005.053875	27565.111875	20669.101875	27733.087875
15:00:47.122865	21001.339125	27566.683500	20665.387125	27734.659500
15:00:47.231537	20998.243500	27568.255125	20662.291500	27736.231125
15:00:47.323446	20995.624125	27569.826750	20827.648125	27569.826750
15:00:47.425620	20992.195125	27569.826750	20824.219125	27569.826750
15:00:47.526291	20990.623500	27569.826750	20822.647500	27569.826750
15:00:47.624738	20989.147125	27569.826750	20821.171125	27569.826750
15:00:47.725242	20987.575500	27569.826750	20819.599500	27569.826750
15:00:47.825168	20986.003875	27569.826750	20818.027875	27569.826750
15:00:47.922609	20984.384625	27569.826750	20816.408625	27737.802750
15:00:48.026450	20982.765375	27571.398375	20982.765375	27739.374375
15:00:48.127808	20982.574875	27572.970000	20814.598875	27572.970000
15:00:48.226448	20981.384250	27572.970000	20813.408250	27740.946000
15:00:48.327671	20979.717375	27574.541625	20811.741375	27742.517625
15:00:48.426936	20978.098125	27576.113250	20810.122125	27744.089250
15:00:48.526954	20976.526500	27577.684875	20808.550500	27745.660875
15:00:48.635618	20974.859625	27579.256500	20974.859625	27579.256500
15:00:48.727925	20974.716750	27579.256500	20806.740750	27579.256500
15:00:48.828962	20973.430875	27579.256500	20805.454875	27747.232500
15:00:48.924029	20971.954500	27580.828125	20803.978500	27748.804125
15:00:49.023394	20970.240000	27582.399750	20802.264000	27750.375750
15:00:49.125730	20968.668375	27583.971375	20800.692375	27751.947375
15:00:49.221332	20967.144375	27585.543000	20799.168375	27753.519000
15:00:49.336288	20965.429875	27587.114625	20797.453875	27755.090625
15:00:49.431068	20964.382125	27588.686250	20796.406125	27924.638250
15:00:49.527712	20962.572375	27591.210375	20794.596375	27759.186375
15:00:49.627705	20960.953125	27593.448750	20792.977125	27929.400750
15:00:49.730909	20959.333875	27595.972875	20623.381875	27931.924875
15:00:49.829636	20957.428875	27599.259000	20789.452875	27767.235000
15:00:49.926219	20954.619000	27601.402125	20786.643000	27769.378125
15:00:50.023112	20952.952125	27602.973750	20784.976125	27770.949750
15:00:50.128271	20951.285250	27604.545375	20783.309250	27772.521375
15:00:50.226346	20949.856500	27606.117000	20781.880500	27774.093000
15:00:50.324324	20948.237250	27607.688625	20948.237250	27607.688625
15:00:50.424303	20947.951500	27607.688625	21115.927500	27271.736625
15:00:50.525277	20949.285000	27605.021625	21453.213000	27101.093625
15:00:50.621017	20951.094750	27601.545000	21455.022750	27097.617000
15:00:50.727007	20957.143125	27595.877625	21461.071125	27091.949625
15:00:50.821969	20960.286375	27592.305750	21296.238375	27088.377750
15:00:50.931955	20966.096625	27586.257375	21302.048625	27250.305375
15:00:51.025156	20967.620625	27583.542750	21135.596625	27415.566750
15:00:51.124950	20971.049625	27581.209125	21139.025625	27413.233125
15:00:51.226110	20972.573625	27579.637500	20972.573625	27411.661500
15:00:51.322022	20972.811750	27578.065875	20972.811750	27578.065875
15:00:51.431452	20972.811750	27578.065875	20972.811750	27578.065875
15:00:51.529630	20972.811750	27578.065875	18453.171750	29425.801875
15:00:51.628452	20971.383000	27581.018625	20803.407000	27748.994625
15:00:51.727150	20960.667375	27591.448500	20960.667375	27591.448500
15:00:51.825654	20958.429000	27592.448625	20958.429000	27592.448625
15:00:51.926063	20958.429000	27592.448625	20958.429000	27592.448625
15:00:52.023711	20958.429000	27592.448625	20958.429000	27760.424625
15:00:52.126523	20958.429000	27594.020250	21126.405000	27426.044250
15:00:52.224802	20959.714875	27592.448625	21127.690875	27424.472625
15:00:52.325712	20961.334125	27590.877000	21297.286125	27254.925000
15:00:52.431043	20963.524875	27587.924250	21131.500875	27251.972250
15:00:52.521411	20965.906125	27585.304875	20965.906125	27417.328875
15:00:52.631313	20966.334750	27582.923625	20966.334750	27414.947625
15:00:52.728271	20966.334750	27581.352000	21134.310750	27413.376000
15:00:52.828743	20967.573000	27579.780375	20967.573000	27579.780375
15:00:52.926619	20967.906375	27579.780375	20799.930375	27579.780375
15:00:53.026408	20966.620500	27579.780375	20966.620500	27579.780375
15:00:53.129164	20966.334750	27579.780375	20630.382750	27747.756375
15:00:53.224144	20964.953625	27581.352000	20629.001625	27749.328000
15:00:53.331360	20961.334125	27582.923625	20457.406125	27750.899625
15:00:53.426337	20958.714750	27584.495250	20454.786750	27920.447250
15:00:53.524616	20952.618750	27587.209875	20448.690750	27755.185875
15:00:53.622793	20949.046875	27589.257750	20445.118875	27757.233750
15:00:53.726735	20943.284250	27590.829375	20439.356250	27758.805375
15:00:53.826553	20939.807625	27592.401000	20435.879625	27760.377000
15:00:53.924103	20934.330750	27593.972625	20430.402750	27761.948625
15:00:54.032253	20929.663500	27595.544250	20593.711500	27763.520250
15:00:54.134061	20925.520125	27597.115875	20589.568125	27765.091875
15:00:54.228368	20922.900750	27598.639875	20586.948750	27766.615875
15:00:54.329301	20919.376500	27600.259125	20751.400500	27768.235125
15:00:54.431459	20916.423750	27601.830750	20748.447750	27769.806750
15:00:54.526667	20914.947375	27603.402375	21586.851375	37513.986375
15:00:54.637242	20916.519000	27607.498125	21588.423000	37350.106125
15:00:54.734219	20923.186500	27625.309875	21595.090500	37031.965875
15:00:54.830051	20929.044375	27652.646625	20425.116375	34707.638625
15:00:54.923811	20932.759125	27681.031125	20764.783125	34736.023125
15:00:55.024019	20927.949000	27709.939500	21095.925000	34428.979500
15:00:55.123046	20929.330125	27738.657375	20593.378125	32945.913375
15:00:55.223683	20927.710875	27767.661000	20423.782875	31295.157000
15:00:55.328775	20924.520000	27794.616750	20588.568000	31322.112750
15:00:55.425351	20919.614625	27814.333500	20751.638625	31005.877500
15:00:55.524251	20917.090500	27836.526750	20749.114500	29684.262750
15:00:55.626591	20915.471250	27854.386125	20747.495250	29366.170125
15:00:55.725160	20913.947250	27866.292375	20745.971250	29210.100375
15:00:55.825439	20912.375625	27878.008125	21080.351625	29389.792125
15:00:55.928400	20913.471000	27888.628500	21417.399000	29568.388500
15:00:56.025501	20915.233125	27901.201500	21587.137125	29580.961500
15:00:56.126416	20921.186250	27914.679375	21593.090250	29090.511375
15:00:56.227459	20927.282250	27926.299875	20423.354250	25742.611875
15:00:56.329674	20930.187375	27928.871625	21266.139375	28768.751625
15:00:56.426703	20926.044000	27922.775625	21261.996000	28762.655625
15:00:56.528555	20931.568500	27928.966875	21267.520500	28768.846875
15:00:56.628840	20933.425875	27936.063000	21437.353875	28943.919000
15:00:56.728846	20936.616750	27943.778250	21440.544750	28783.658250
15:00:56.829074	20942.236500	27952.731750	21446.164500	28624.635750
15:00:56.927488	20945.951250	27958.827750	21281.903250	28630.731750
15:00:57.036426	20951.856750	27965.781000	20951.856750	28469.709000
15:00:57.129187	20952.237750	27969.972000	20784.261750	28137.948000
15:00:57.228242	20950.999500	27973.067625	20783.023500	27973.067625
15:00:57.327603	20949.332625	27973.067625	18765.644625	20918.075625
15:00:57.424452	20947.522875	27969.924375	18763.834875	20914.932375
15:00:57.524883	20933.568750	27953.446125	18917.856750	20898.454125
15:00:57.629536	20918.566875	27924.918750	19238.806875	21373.854750
15:00:57.724753	20904.327000	27895.915125	19728.495000	22016.755125
15:00:57.826820	20891.563500	27866.387625	19883.707500	22659.131625
15:00:57.930130	20883.419625	27837.336375	20715.443625	26661.504375
15:00:58.025191	20876.847375	27815.333625	20372.919375	24455.813625
15:00:58.130370	20875.085250	27800.331750	20371.157250	24776.763750
15:00:58.227633	20870.132250	27778.329000	20534.180250	25594.641000
15:00:58.329946	20865.322125	27760.279125	20697.346125	25744.567125
15:00:58.430558	20862.988500	27746.039250	20695.012500	26066.279250
15:00:58.530056	20861.464500	27731.275500	20693.488500	26723.419500
15:00:58.630671	20859.845250	27720.464625	20859.845250	26880.584625
15:00:58.730087	20859.511875	27713.035125	20859.511875	26873.155125
15:00:58.830928	20859.511875	27705.224625	20859.511875	27033.320625
15:00:58.926696	20859.511875	27698.700000	21027.487875	27026.796000
15:00:59.029961	20860.845375	27692.508750	21028.821375	27188.580750
15:00:59.130440	20862.369375	27687.079500	21030.345375	27183.151500
15:00:59.231645	20863.941000	27682.936125	21031.917000	27346.984125
15:00:59.329766	20865.417375	27678.507000	21033.393375	27342.555000
15:00:59.431931	20867.036625	27675.697125	20867.036625	27507.721125
15:00:59.532307	20867.370000	27673.458750	20867.370000	27505.482750
15:00:59.627337	20867.370000	27671.887125	20867.370000	27503.911125
15:00:59.725465	20867.370000	27670.315500	20867.370000	27670.315500
15:00:59.824879	20867.370000	27670.315500	20867.370000	27670.315500
15:00:59.928669	20867.370000	27670.315500	20699.394000	27838.291500
15:01:00.026395	20866.036500	27671.887125	20698.060500	27839.863125
15:01:00.125682	20864.464875	27673.458750	20696.488875	28009.410750
15:01:00.227873	20862.845625	27676.173375	20862.845625	28012.125375
15:01:00.329410	20862.655125	27679.269000	20862.655125	28183.197000
15:01:00.428743	20862.655125	27682.745625	20862.655125	28018.697625
15:01:00.529905	20862.655125	27687.460500	20862.655125	28023.412500
15:01:00.629473	20862.655125	27690.127500	20862.655125	28026.079500
15:01:00.729333	20862.655125	27693.461250	20862.655125	28029.413250
15:01:00.829595	20862.655125	27696.604500	20862.655125	28032.556500
15:01:00.928098	20862.655125	27699.747750	21030.631125	28035.699750
15:01:01.026389	20863.941000	27702.986250	21031.917000	28038.938250
15:01:01.126027	20865.607875	27706.224750	21033.583875	27874.200750
15:01:01.234143	20867.179500	27708.320250	20867.179500	27708.320250
15:01:01.328428	20867.370000	27708.320250	20867.370000	28044.272250
15:01:01.430313	20867.370000	27710.987250	20867.370000	28046.939250
15:01:01.531205	20867.370000	27714.082875	21035.346000	28050.034875
15:01:01.640455	20868.894000	27717.702375	21036.870000	28053.654375
15:01:01.734481	20869.846500	27720.274125	20869.846500	27888.250125
15:01:01.834329	20870.513250	27722.655375	20870.513250	27890.631375
15:01:01.930997	20870.513250	27724.227000	20870.513250	27892.203000
15:01:02.029865	20870.513250	27725.798625	20870.513250	27893.774625
15:01:02.124959	20870.513250	27727.370250	20870.513250	27895.346250
15:01:02.228470	20870.513250	27728.941875	20870.513250	27896.917875
15:01:02.337217	20870.513250	27730.513500	20870.513250	27898.489500
15:01:02.433948	20870.513250	27732.085125	21038.489250	27900.061125
15:01:02.534421	20871.703875	27733.656750	20031.823875	35964.480750
15:01:02.630546	20870.560875	27736.657125	19694.728875	36303.433125
15:01:02.728405	20861.321625	27752.278125	19853.465625	35983.102125
15:01:02.831076	20851.558500	27780.948375	20179.654500	35675.820375
15:01:02.932495	20843.557500	27810.237750	21011.533500	31337.733750
15:01:03.032693	20841.700125	27837.431625	21513.604125	30357.071625
15:01:03.126659	20841.128625	27858.053250	21345.056625	30041.741250
15:01:03.226406	20837.080500	27883.532625	21508.984500	29731.268625
15:01:03.319647	20829.698625	27909.631125	21669.578625	29085.463125
15:01:03.417711	20819.697375	27935.443875	21827.553375	28607.347875
15:01:03.513965	20809.743750	27962.161500	21817.599750	29641.921500
15:01:03.632246	20799.694875	27993.641625	21975.526875	29169.473625
15:01:03.714364	20794.456125	28016.977875	21970.288125	28520.905875
15:01:03.828834	20795.503875	28039.837875	21971.335875	28039.837875
15:01:03.927367	20807.172000	28044.267000	21647.052000	27876.291000
15:01:04.027927	20815.601625	28041.552375	21319.529625	27873.576375
15:01:04.130867	20822.173875	28039.980750	20990.149875	28039.980750
15:01:04.228311	20825.174250	28039.980750	21161.126250	27032.124750
15:01:04.328665	20827.126875	28036.789875	20827.126875	28204.765875
15:01:04.437934	20828.650875	28030.551000	20660.674875	28366.503000
15:01:04.531894	20827.603125	28035.218250	20659.627125	28371.170250
15:01:04.633838	20825.841000	28037.790000	20657.865000	28205.766000
15:01:04.732728	20824.317000	28040.028375	20656.341000	28208.004375
15:01:04.833347	20822.697750	28041.600000	20654.721750	28209.576000
15:01:04.932666	20821.173750	28043.171625	20653.197750	28211.147625
15:01:05.030965	20819.554500	28044.743250	20651.578500	28212.719250
15:01:05.128935	20817.935250	28046.314875	20649.959250	28214.290875
15:01:05.227180	20816.316000	28047.886500	20648.340000	28383.838500
15:01:05.326585	20814.696750	28050.553500	20646.720750	28554.481500
15:01:05.436997	20813.125125	28054.744500	20645.149125	28390.696500
15:01:05.528704	20811.886875	28058.316375	20643.910875	28394.268375
15:01:05.634346	20810.029500	28061.745375	20642.053500	28397.697375
15:01:05.734235	20808.600750	28064.745750	20640.624750	28568.673750
15:01:05.828931	20807.029125	28068.174750	20639.053125	28572.102750
15:01:05.932496	20805.314625	28073.985000	20637.338625	28577.913000
15:01:06.033653	20803.838250	28077.604500	20635.862250	28413.556500
15:01:06.126382	20802.314250	28082.176500	20634.338250	28586.104500
15:01:06.237221	20800.552125	28085.986500	20632.576125	28589.914500
15:01:06.329928	20799.266250	28090.034625	20799.266250	28425.986625
15:01:06.429494	20798.790000	28094.797125	20798.790000	28430.749125
15:01:06.538919	20798.790000	28097.845125	20630.814000	28433.797125
15:01:06.632245	20797.742250	28100.416875	20629.766250	28436.368875
15:01:06.728694	20795.980125	28103.845875	20795.980125	28271.821875
15:01:06.827715	20795.646750	28106.036625	20795.646750	28274.012625
15:01:06.931085	20795.646750	28107.608250	20627.670750	28275.584250
15:01:07.027663	20794.360875	28109.179875	20626.384875	28277.155875
15:01:07.131324	20792.694000	28110.751500	20624.718000	28278.727500
15:01:07.227399	20791.217625	28112.323125	20791.217625	27944.347125
15:01:07.327380	20790.931875	28110.751500	20790.931875	27774.799500
15:01:07.430091	20790.931875	28108.036875	20790.931875	27772.084875
15:01:07.529259	20790.931875	28104.893625	20790.931875	27600.965625
15:01:07.628768	20790.931875	28101.226500	20958.907875	27597.298500
15:01:07.730317	20792.265375	28095.844875	20960.241375	27591.916875
15:01:07.830857	20793.789375	28091.987250	20961.765375	27420.083250
15:01:07.926810	20795.361000	28086.224625	20963.337000	27582.296625
15:01:08.042397	20797.027875	28079.747625	20965.003875	27575.819625
15:01:08.128931	20798.075625	28077.652125	20966.051625	27573.724125
15:01:08.231732	20800.123500	28071.127500	20800.123500	27903.151500
15:01:08.333374	20800.361625	28069.127250	20800.361625	27901.151250
15:01:08.427403	20800.361625	28067.555625	20800.361625	27899.579625
15:01:08.526531	20800.361625	28065.984000	20632.385625	28065.984000
15:01:08.636937	20798.932875	28065.984000	20630.956875	28233.960000
15:01:08.730986	20797.694625	28067.555625	20629.718625	28403.507625
15:01:08.833605	20795.884875	28070.270250	20627.908875	28574.198250
15:01:08.933278	20794.408500	28073.604000	20626.432500	28577.532000
15:01:09.034444	20792.836875	28079.128500	20624.860875	28583.056500
15:01:09.130728	20791.312875	28082.986125	20623.336875	28586.914125
15:01:09.231117	20789.598375	28088.558250	20621.622375	28592.486250
15:01:09.329163	20788.026750	28092.511125	20620.050750	28596.439125
15:01:09.429818	20786.407500	28098.083250	20618.431500	28602.011250
15:01:09.530808	20784.883500	28101.940875	20616.907500	28605.868875
15:01:09.632495	20783.311875	28107.227250	20615.335875	28443.179250
15:01:09.731748	20781.787875	28110.703875	20613.811875	28614.631875
15:01:09.830452	20780.216250	28114.371000	20612.240250	28450.323000
15:01:09.929019	20778.597000	28118.990625	20610.621000	28622.918625
15:01:10.031321	20776.977750	28122.229125	20609.001750	28458.181125
15:01:10.133164	20775.453750	28126.753500	20439.501750	28630.681500
15:01:10.228429	20773.786875	28129.944375	20437.834875	28633.872375
15:01:10.333410	20770.310250	28135.516500	20602.334250	28807.420500
15:01:10.429073	20767.548000	28139.231250	20599.572000	28643.159250
15:01:10.528729	20765.881125	28146.089250	20597.905125	28650.017250
15:01:10.640384	20764.309500	28150.042125	20428.357500	28821.946125
15:01:10.739021	20762.833125	28154.185500	20426.881125	28658.113500
15:01:10.834094	20759.785125	28160.853000	20423.833125	28664.781000
15:01:10.930490	20756.260875	28164.520125	20588.284875	28332.496125
15:01:11.027670	20753.212875	28167.711000	20585.236875	28335.687000
15:01:11.135374	20751.546000	28169.282625	20583.570000	28505.234625
15:01:11.231144	20750.212500	28171.711500	20582.236500	28507.663500
15:01:11.332474	20748.498000	28175.188125	20580.522000	28511.140125
15:01:11.433895	20746.974000	28178.283750	20578.998000	28514.235750
15:01:11.534009	20745.402375	28181.427000	20577.426375	28517.379000
15:01:11.631046	20743.878375	28184.522625	20575.902375	28520.474625
15:01:11.728951	20742.163875	28187.951625	20406.211875	28691.879625
15:01:11.836665	20740.163625	28191.904500	20236.235625	28863.808500
15:01:11.930267	20737.496625	28196.428875	20233.568625	29036.308875
15:01:12.029772	20731.353000	28204.477500	20227.425000	29212.333500
15:01:12.135851	20727.828750	28212.288000	20055.924750	29388.120000
15:01:12.235077	20723.066250	28221.003375	20051.162250	29396.835375
15:01:12.339121	20715.303375	28231.861875	20043.399375	29407.693875
15:01:12.440756	20710.350375	28241.434500	20038.446375	29585.242500
15:01:12.533303	20703.968625	28251.007125	20032.064625	29426.839125
15:01:12.629545	20697.777375	28262.103750	20025.873375	29437.935750
15:01:12.730255	20691.300375	28271.771625	20019.396375	29279.627625
15:01:12.834078	20685.537750	28281.296625	20181.609750	28953.200625
15:01:12.931435	20679.537000	28288.392750	20175.609000	28960.296750
15:01:13.033754	20675.203125	28294.107750	20339.251125	28798.035750
15:01:13.136838	20670.250125	28299.965625	20166.322125	28971.869625
15:01:13.234719	20667.630750	28303.870875	20331.678750	28807.798875
15:01:13.331225	20662.534875	28310.395500	20326.582875	28814.323500
15:01:13.432747	20659.915500	28313.919750	20155.987500	28817.847750
15:01:13.532294	20656.819875	28319.349000	20152.891875	28823.277000
15:01:13.627868	20651.295375	28323.397125	20147.367375	28827.325125
15:01:13.738318	20646.628125	28329.255000	20310.676125	28833.183000
15:01:13.830249	20643.103875	28332.303000	20307.151875	28668.255000
15:01:13.932088	20639.436750	28337.208375	20135.508750	29009.112375
15:01:14.029273	20636.341125	28340.446875	19964.437125	29012.350875
15:01:14.133067	20630.388000	28348.114500	19958.484000	29187.994500
15:01:14.234739	20624.530125	28352.543625	19952.626125	29192.423625
15:01:14.329245	20618.338875	28361.687625	19946.434875	29369.543625
15:01:14.430613	20611.623750	28368.783750	20107.695750	29208.663750
15:01:14.533609	20605.956375	28377.737250	20102.028375	29049.641250
15:01:14.630387	20602.432125	28383.547500	20098.504125	29055.451500
15:01:14.730410	20596.431375	28390.262625	20260.479375	28894.190625
15:01:14.832576	20592.907125	28395.453750	20256.955125	28899.381750
15:01:14.930870	20589.811500	28399.549500	20253.859500	28735.501500
15:01:15.030461	20586.525375	28404.073875	20250.573375	28740.025875
15:01:15.136773	20583.334500	28407.026625	20247.382500	28742.978625
15:01:15.231818	20580.524625	28409.884125	20412.548625	28745.836125
15:01:15.328832	20577.333750	28413.313125	20241.381750	28749.265125
15:01:15.428963	20575.285875	28416.456375	20239.333875	28752.408375
15:01:15.535866	20572.047375	28419.837750	20236.095375	28923.765750
15:01:15.632237	20569.332750	28422.981000	20233.380750	28926.909000
15:01:15.732305	20565.903750	28428.648375	20229.951750	28932.576375
15:01:15.831336	20562.665250	28432.506000	20226.713250	28768.458000
15:01:15.929212	20559.474375	28437.078000	20223.522375	28773.030000
15:01:16.037061	20556.140625	28440.173625	20388.164625	28776.125625
15:01:16.135457	20553.426000	28443.126375	20385.450000	28611.102375
15:01:16.234681	20551.949625	28445.221875	20383.973625	28613.197875
15:01:16.352118	20550.235125	28446.793500	20382.259125	28614.769500
15:01:16.438161	20549.187375	28448.222250	20213.235375	28784.174250
15:01:16.536545	20547.139500	28450.841625	20211.187500	28786.793625
15:01:16.633130	20543.948625	28454.080125	20207.996625	28790.032125
15:01:16.731868	20540.519625	28457.366250	20036.591625	28793.318250
15:01:16.835245	20537.281125	28460.604750	20033.353125	28964.532750
15:01:16.933968	20531.947125	28464.176625	20195.995125	28800.128625
15:01:17.032180	20527.708500	28468.748625	17840.092500	36195.644625
15:01:17.134114	20524.708125	28472.034750	17837.092125	36198.930750
15:01:17.233218	20509.753875	28489.417875	17990.113875	36048.337875
15:01:17.333626	20492.275500	28517.230875	18476.563500	35236.270875
15:01:17.432869	20475.035250	28546.996500	18963.251250	34762.108500
15:01:17.533800	20461.176375	28575.857250	19453.320375	33279.185250
15:01:17.631767	20450.175000	28604.146500	21961.959000	25748.554500
15:01:17.733639	20445.841125	28624.244250	22293.577125	24592.820250
15:01:17.834794	20456.080500	28629.721125	22471.792500	24262.345125
15:01:17.942507	20471.130000	28618.576875	22318.866000	24083.224875
15:01:18.039467	20483.988750	28595.859750	21827.796750	24396.459750
15:01:18.136993	20498.181000	28570.761375	21338.061000	25379.217375
15:01:18.235335	20508.182250	28547.377500	21012.110250	25859.761500
15:01:18.330786	20514.421125	28528.089375	20682.397125	26512.377375
15:01:18.445213	20518.040625	28509.134625	20686.016625	26997.350625
15:01:18.542239	20519.040750	28498.561875	20519.040750	27490.705875
15:01:18.646347	20519.707500	28486.703250	20519.707500	27814.799250
15:01:18.739982	20519.707500	28480.654875	20183.755500	28480.654875
15:01:18.840900	20518.135875	28478.749875	20182.183875	28814.701875
15:01:18.930356	20515.373625	28481.035875	20347.397625	28481.035875
15:01:19.043665	20511.849375	28481.940750	20511.849375	28313.964750
15:01:19.139963	20511.754125	28480.416750	20679.730125	28144.464750
15:01:19.238255	20512.897125	28477.845000	20680.873125	28141.893000
15:01:19.337967	20514.564000	28474.701750	20682.540000	28138.749750
15:01:19.434909	20516.088000	28471.463250	20684.064000	28135.511250
15:01:19.530418	20517.802500	28468.129500	20685.778500	28300.153500
15:01:19.646371	20519.421750	28466.034000	20687.397750	28298.058000
15:01:19.742411	20520.517125	28464.462375	21024.445125	28128.510375
15:01:19.839274	20522.231625	28462.081125	21026.159625	27958.153125
15:01:19.936027	20528.137125	28458.318750	21200.041125	27954.390750
15:01:20.032047	20532.090000	28452.937125	21036.018000	27949.009125
15:01:20.135206	20539.567125	28448.603250	21043.495125	28112.651250
15:01:20.231913	20542.281750	28444.412250	22893.945750	20885.492250
15:01:20.331471	20548.187250	28440.888000	22731.875250	21049.944000
15:01:20.433667	20564.379750	28423.933500	22412.115750	21368.941500
15:01:20.533638	20578.429125	28395.358500	22258.189125	21676.318500
15:01:20.632108	20592.335625	28366.116750	21768.167625	22318.980750
15:01:20.732428	20604.861000	28337.256000	22620.573000	21282.264000
15:01:20.833347	20613.433500	28308.109500	22293.193500	22092.997500
15:01:20.937961	20629.387875	28278.629625	21973.195875	22903.397625
15:01:21.037857	20640.389250	28248.864000	21648.245250	23713.512000
15:01:21.135725	20650.914375	28221.813000	21490.794375	24526.341000
15:01:21.234009	20658.772500	28196.286000	21162.700500	25172.718000
15:01:21.338031	20666.202000	28174.188000	21002.154000	25822.524000
15:01:21.429989	20668.869000	28157.281125	21004.821000	26309.545125
15:01:21.541403	20672.679000	28140.231375	20840.655000	26796.423375
15:01:21.643269	20675.155500	28129.182375	20843.131500	27289.302375
15:01:21.740842	20676.489000	28119.895500	20676.489000	27615.967500
15:01:21.842674	20677.060500	28113.990000	20677.060500	27778.038000
15:01:21.939364	20677.060500	28110.799125	20845.036500	27942.823125
15:01:22.037302	20678.251125	28108.465500	20846.227125	27940.489500
15:01:22.135023	20679.870375	28106.893875	20679.870375	27938.917875
15:01:22.234975	20680.203750	28105.322250	20680.203750	28105.322250
15:01:22.336348	20680.203750	28105.322250	20680.203750	28273.298250
15:01:22.435830	20680.203750	28106.893875	20848.179750	28274.869875
15:01:22.538287	20681.442000	28108.465500	20849.418000	28276.441500
15:01:22.636474	20683.013625	28110.037125	20850.989625	28278.013125
15:01:22.737885	20684.585250	28111.608750	20852.561250	28279.584750
15:01:22.838538	20686.156875	28113.180375	20686.156875	28281.156375
15:01:22.934079	20686.490250	28114.752000	20686.490250	28282.728000
15:01:23.034543	20686.490250	28116.323625	20686.490250	28116.323625
15:01:23.135858	20686.490250	28116.323625	16151.138250	23245.019625
15:01:23.233227	20684.966250	28113.275625	20684.966250	27945.299625
15:01:23.332643	20674.345875	28103.036250	20842.321875	28103.036250
15:01:23.432873	20673.964875	28102.464750	18154.324875	24742.944750
15:01:23.534937	20672.440875	28098.988125	17984.824875	24571.492125
15:01:23.642126	20656.867500	28079.700000	18137.227500	24720.180000
15:01:23.739376	20640.675000	28059.507000	18456.987000	25035.939000
15:01:23.834265	20622.958500	28038.885375	18775.222500	25519.245375
15:01:23.943544	20606.670750	28017.835125	18926.910750	25834.147125
15:01:24.034718	20595.288375	28003.595250	19083.504375	25987.883250
15:01:24.136164	20581.096125	27987.831375	19069.312125	25972.119375
15:01:24.237667	20570.237625	27973.401000	19226.429625	26125.665000
15:01:24.338482	20557.712250	27958.351500	19549.856250	26446.567500
15:01:24.436644	20547.949125	27945.969000	19540.093125	26434.185000
15:01:24.535920	20539.614750	27933.919875	19699.734750	26758.087875
15:01:24.633682	20530.613625	27922.632750	19858.709625	26914.776750
15:01:24.733226	20523.803250	27913.584000	20019.875250	27073.704000
15:01:24.834851	20518.088250	27905.487750	20182.136250	27233.583750
15:01:24.938054	20514.278250	27898.915500	20346.302250	27394.987500
15:01:25.045951	20511.373125	27893.200500	20175.421125	27053.320500
15:01:25.145037	20509.706250	27889.390500	20173.754250	27217.486500
15:01:25.252047	20506.229625	27880.484625	20338.253625	27208.580625
15:01:25.341099	20503.848375	27877.627125	20503.848375	27205.723125
15:01:25.435416	20503.276875	27869.864250	20671.252875	27533.912250
15:01:25.532993	20504.610375	27865.720875	20168.658375	27865.720875
15:01:25.640591	20503.038750	27865.435125	19999.110750	28033.411125
15:01:25.735261	20500.371750	27867.006750	19660.491750	28538.910750
15:01:25.836346	20494.275750	27870.340500	19486.419750	28710.220500
15:01:25.935038	20486.274750	27878.151000	19814.370750	28382.079000
15:01:26.039371	20477.273625	27884.389875	20309.297625	28052.365875
15:01:26.133557	20473.701750	27886.533000	20809.653750	27550.581000
15:01:26.239123	20475.130500	27883.818375	20811.082500	27547.866375
15:01:26.346764	20478.416625	27880.437000	20814.368625	27544.485000
15:01:26.446211	20481.607500	27877.436625	20817.559500	27541.484625
15:01:26.538987	20484.131625	27874.531500	20820.083625	27538.579500
15:01:26.637576	20487.703500	27871.102500	20823.655500	27535.150500
15:01:26.744928	20491.370625	27867.673500	20827.322625	27531.721500
15:01:26.838964	20493.656625	27865.054125	20829.608625	27529.102125
15:01:26.937590	20497.133250	27861.720375	20665.109250	27693.744375
15:01:27.040300	20500.228875	27859.434375	20500.228875	27691.458375
15:01:27.138907	20500.514625	27857.862750	20500.514625	27689.886750
15:01:27.233046	20500.514625	27856.291125	20500.514625	27688.315125
15:01:27.331435	20500.514625	27854.719500	20500.514625	27686.743500
15:01:27.440013	20500.514625	27853.147875	20500.514625	27853.147875
15:01:27.537130	20500.514625	27853.147875	20500.514625	27853.147875
15:01:27.645869	20500.514625	27853.147875	20500.514625	27853.147875
15:01:27.741865	20500.514625	27853.147875	20500.514625	27853.147875
15:01:27.842874	20500.514625	27853.147875	20500.514625	27853.147875
15:01:27.939394	20500.514625	27853.147875	20500.514625	27853.147875
15:01:28.035470	20500.514625	27853.147875	20500.514625	27853.147875
15:01:28.136283	20500.514625	27853.147875	20332.538625	27853.147875
15:01:28.236788	20499.181125	27853.147875	20499.181125	27853.147875
15:01:28.334894	20498.943000	27853.147875	20498.943000	27853.147875
15:01:28.434660	20498.943000	27853.147875	20498.943000	27685.171875
15:01:28.535385	20498.943000	27851.576250	20498.943000	27683.600250
15:01:28.638363	20498.943000	27850.004625	20498.943000	27850.004625
[truncated: 1,433 more rows]
