# Supplementary material for: An epifluorescence microscope design for naturalistic behavior and cellular activity in freely moving Caenorhabditis elegans
Source: Nat Commun. 2026 May 19;17:4411. doi: 10.1038/s41467-026-72709-w (PMC13187321; doi:10.1038/s41467-026-72709-w)
Supplement: Supplementary file 8 — Source data [file 41467_2026_72709_MOESM8_ESM.zip › fig2 Muscle/HBR4/worm1.csv]

frame	order	x	y	angle	segment_position	intensity
0	1	364	233	157.8475485546995	0.0	2016
0	1	364	233	157.8475485546995	0.025	1968
0	1	364	233	157.8475485546995	0.05	1728
0	1	364	233	157.8475485546995	0.07500000000000001	1712
0	1	364	233	157.8475485546995	0.1	2128
0	1	364	233	157.8475485546995	0.125	2048
0	1	364	233	157.8475485546995	0.15000000000000002	1840
0	1	364	233	157.8475485546995	0.17500000000000002	1936
0	1	364	233	157.8475485546995	0.2	2080
0	1	364	233	157.8475485546995	0.225	2112
0	1	364	233	157.8475485546995	0.25	2400
0	1	364	233	157.8475485546995	0.275	3440
0	1	364	233	157.8475485546995	0.30000000000000004	6048
0	1	364	233	157.8475485546995	0.325	7312
0	1	364	233	157.8475485546995	0.35000000000000003	8160
0	1	364	233	157.8475485546995	0.375	8032
0	1	364	233	157.8475485546995	0.4	6944
0	1	364	233	157.8475485546995	0.42500000000000004	6416
0	1	364	233	157.8475485546995	0.45	4992
0	1	364	233	157.8475485546995	0.47500000000000003	3952
0	1	364	233	157.8475485546995	0.5	3136
0	1	364	233	157.8475485546995	0.525	2672
0	1	364	233	157.8475485546995	0.55	2752
0	1	364	233	157.8475485546995	0.5750000000000001	3072
0	1	364	233	157.8475485546995	0.6000000000000001	3840
0	1	364	233	157.8475485546995	0.625	4288
0	1	364	233	157.8475485546995	0.65	4576
0	1	364	233	157.8475485546995	0.675	4864
0	1	364	233	157.8475485546995	0.7000000000000001	3808
0	1	364	233	157.8475485546995	0.7250000000000001	3024
0	1	364	233	157.8475485546995	0.75	2848
0	1	364	233	157.8475485546995	0.775	2464
0	1	364	233	157.8475485546995	0.8	2000
0	1	364	233	157.8475485546995	0.8250000000000001	1616
0	1	364	233	157.8475485546995	0.8500000000000001	1808
0	1	364	233	157.8475485546995	0.875	1952
0	1	364	233	157.8475485546995	0.9	1936
0	1	364	233	157.8475485546995	0.925	1968
0	1	364	233	157.8475485546995	0.9500000000000001	1904
0	1	364	233	157.8475485546995	0.9750000000000001	1824
0	2	384	234	141.6764800604021	0.0	1792
0	2	384	234	141.6764800604021	0.025	1792
0	2	384	234	141.6764800604021	0.05	1888
0	2	384	234	141.6764800604021	0.07500000000000001	1808
0	2	384	234	141.6764800604021	0.1	1968
0	2	384	234	141.6764800604021	0.125	1696
0	2	384	234	141.6764800604021	0.15000000000000002	1792
0	2	384	234	141.6764800604021	0.17500000000000002	2000
0	2	384	234	141.6764800604021	0.2	2592
0	2	384	234	141.6764800604021	0.225	3024
0	2	384	234	141.6764800604021	0.25	4640
0	2	384	234	141.6764800604021	0.275	5600
0	2	384	234	141.6764800604021	0.30000000000000004	5488
0	2	384	234	141.6764800604021	0.325	5008
0	2	384	234	141.6764800604021	0.35000000000000003	4416
0	2	384	234	141.6764800604021	0.375	3520
0	2	384	234	141.6764800604021	0.4	2528
0	2	384	234	141.6764800604021	0.42500000000000004	2464
0	2	384	234	141.6764800604021	0.45	2304
0	2	384	234	141.6764800604021	0.47500000000000003	2736
0	2	384	234	141.6764800604021	0.5	2736
0	2	384	234	141.6764800604021	0.525	4240
0	2	384	234	141.6764800604021	0.55	5920
0	2	384	234	141.6764800604021	0.5750000000000001	8144
0	2	384	234	141.6764800604021	0.6000000000000001	11424
0	2	384	234	141.6764800604021	0.625	13376
0	2	384	234	141.6764800604021	0.65	16416
0	2	384	234	141.6764800604021	0.675	19696
0	2	384	234	141.6764800604021	0.7000000000000001	17280
0	2	384	234	141.6764800604021	0.7250000000000001	8896
0	2	384	234	141.6764800604021	0.75	3824
0	2	384	234	141.6764800604021	0.775	2304
0	2	384	234	141.6764800604021	0.8	1856
0	2	384	234	141.6764800604021	0.8250000000000001	2096
0	2	384	234	141.6764800604021	0.8500000000000001	1760
0	2	384	234	141.6764800604021	0.875	2016
0	2	384	234	141.6764800604021	0.9	1792
0	2	384	234	141.6764800604021	0.925	1888
0	2	384	234	141.6764800604021	0.9500000000000001	1776
0	2	384	234	141.6764800604021	0.9750000000000001	1952
0	3	400	248	152.98733465206146	0.0	1792
0	3	400	248	152.98733465206146	0.025	1888
0	3	400	248	152.98733465206146	0.05	1680
0	3	400	248	152.98733465206146	0.07500000000000001	2096
0	3	400	248	152.98733465206146	0.1	2096
0	3	400	248	152.98733465206146	0.125	1984
0	3	400	248	152.98733465206146	0.15000000000000002	2336
0	3	400	248	152.98733465206146	0.17500000000000002	3072
0	3	400	248	152.98733465206146	0.2	3888
0	3	400	248	152.98733465206146	0.225	4784
0	3	400	248	152.98733465206146	0.25	4784
0	3	400	248	152.98733465206146	0.275	4448
0	3	400	248	152.98733465206146	0.30000000000000004	3504
0	3	400	248	152.98733465206146	0.325	3504
0	3	400	248	152.98733465206146	0.35000000000000003	2528
0	3	400	248	152.98733465206146	0.375	2304
0	3	400	248	152.98733465206146	0.4	2240
0	3	400	248	152.98733465206146	0.42500000000000004	2048
0	3	400	248	152.98733465206146	0.45	2016
0	3	400	248	152.98733465206146	0.47500000000000003	2176
0	3	400	248	152.98733465206146	0.5	2176
0	3	400	248	152.98733465206146	0.525	2384
0	3	400	248	152.98733465206146	0.55	2560
0	3	400	248	152.98733465206146	0.5750000000000001	4032
0	3	400	248	152.98733465206146	0.6000000000000001	5280
0	3	400	248	152.98733465206146	0.625	6256
0	3	400	248	152.98733465206146	0.65	6656
0	3	400	248	152.98733465206146	0.675	7792
0	3	400	248	152.98733465206146	0.7000000000000001	7568
0	3	400	248	152.98733465206146	0.7250000000000001	4144
0	3	400	248	152.98733465206146	0.75	2640
0	3	400	248	152.98733465206146	0.775	1968
0	3	400	248	152.98733465206146	0.8	1920
0	3	400	248	152.98733465206146	0.8250000000000001	1984
0	3	400	248	152.98733465206146	0.8500000000000001	1776
0	3	400	248	152.98733465206146	0.875	2032
0	3	400	248	152.98733465206146	0.9	1936
0	3	400	248	152.98733465206146	0.925	1872
0	3	400	248	152.98733465206146	0.9500000000000001	1952
0	3	400	248	152.98733465206146	0.9750000000000001	1968
0	4	408	268	171.59108826739936	0.0	1888
0	4	408	268	171.59108826739936	0.025	1888
0	4	408	268	171.59108826739936	0.05	1824
0	4	408	268	171.59108826739936	0.07500000000000001	2048
0	4	408	268	171.59108826739936	0.1	2032
0	4	408	268	171.59108826739936	0.125	2112
0	4	408	268	171.59108826739936	0.15000000000000002	2720
0	4	408	268	171.59108826739936	0.17500000000000002	3728
0	4	408	268	171.59108826739936	0.2	4704
0	4	408	268	171.59108826739936	0.225	5248
0	4	408	268	171.59108826739936	0.25	5248
0	4	408	268	171.59108826739936	0.275	4864
0	4	408	268	171.59108826739936	0.30000000000000004	4032
0	4	408	268	171.59108826739936	0.325	3360
0	4	408	268	171.59108826739936	0.35000000000000003	3024
0	4	408	268	171.59108826739936	0.375	2496
0	4	408	268	171.59108826739936	0.4	2432
0	4	408	268	171.59108826739936	0.42500000000000004	2288
0	4	408	268	171.59108826739936	0.45	2464
0	4	408	268	171.59108826739936	0.47500000000000003	2448
0	4	408	268	171.59108826739936	0.5	2640
0	4	408	268	171.59108826739936	0.525	3424
0	4	408	268	171.59108826739936	0.55	4192
0	4	408	268	171.59108826739936	0.5750000000000001	5088
0	4	408	268	171.59108826739936	0.6000000000000001	5904
0	4	408	268	171.59108826739936	0.625	6720
0	4	408	268	171.59108826739936	0.65	6896
0	4	408	268	171.59108826739936	0.675	6368
0	4	408	268	171.59108826739936	0.7000000000000001	5408
0	4	408	268	171.59108826739936	0.7250000000000001	4064
0	4	408	268	171.59108826739936	0.75	2752
0	4	408	268	171.59108826739936	0.775	1968
0	4	408	268	171.59108826739936	0.8	2032
0	4	408	268	171.59108826739936	0.8250000000000001	1888
0	4	408	268	171.59108826739936	0.8500000000000001	1792
0	4	408	268	171.59108826739936	0.875	1792
0	4	408	268	171.59108826739936	0.9	1856
0	4	408	268	171.59108826739936	0.925	1792
0	4	408	268	171.59108826739936	0.9500000000000001	1776
0	4	408	268	171.59108826739936	0.9750000000000001	1952
0	5	413	289	180.0	0.0	1808
0	5	413	289	180.0	0.025	1632
0	5	413	289	180.0	0.05	1712
0	5	413	289	180.0	0.07500000000000001	1792
0	5	413	289	180.0	0.1	1696
0	5	413	289	180.0	0.125	1968
0	5	413	289	180.0	0.15000000000000002	2752
0	5	413	289	180.0	0.17500000000000002	3952
0	5	413	289	180.0	0.2	5120
0	5	413	289	180.0	0.225	6592
0	5	413	289	180.0	0.25	7584
0	5	413	289	180.0	0.275	6672
0	5	413	289	180.0	0.30000000000000004	6112
0	5	413	289	180.0	0.325	4992
0	5	413	289	180.0	0.35000000000000003	4160
0	5	413	289	180.0	0.375	3296
0	5	413	289	180.0	0.4	2720
0	5	413	289	180.0	0.42500000000000004	2560
0	5	413	289	180.0	0.45	2448
0	5	413	289	180.0	0.47500000000000003	2304
0	5	413	289	180.0	0.5	2432
0	5	413	289	180.0	0.525	2800
0	5	413	289	180.0	0.55	3184
0	5	413	289	180.0	0.5750000000000001	4176
0	5	413	289	180.0	0.6000000000000001	5056
0	5	413	289	180.0	0.625	6096
0	5	413	289	180.0	0.65	6336
0	5	413	289	180.0	0.675	6656
0	5	413	289	180.0	0.7000000000000001	6272
0	5	413	289	180.0	0.7250000000000001	5568
0	5	413	289	180.0	0.75	4480
0	5	413	289	180.0	0.775	3136
0	5	413	289	180.0	0.8	2272
0	5	413	289	180.0	0.8250000000000001	1920
0	5	413	289	180.0	0.8500000000000001	1888
0	5	413	289	180.0	0.875	1712
0	5	413	289	180.0	0.9	1792
0	5	413	289	180.0	0.925	1968
0	5	413	289	180.0	0.9500000000000001	1696
0	5	413	289	180.0	0.9750000000000001	1792
0	6	418	310	168.0463218118044	0.0	1888
0	6	418	310	168.0463218118044	0.025	1968
0	6	418	310	168.0463218118044	0.05	1728
0	6	418	310	168.0463218118044	0.07500000000000001	1936
0	6	418	310	168.0463218118044	0.1	1888
0	6	418	310	168.0463218118044	0.125	1856
0	6	418	310	168.0463218118044	0.15000000000000002	1968
0	6	418	310	168.0463218118044	0.17500000000000002	2736
0	6	418	310	168.0463218118044	0.2	3056
0	6	418	310	168.0463218118044	0.225	4512
0	6	418	310	168.0463218118044	0.25	5616
0	6	418	310	168.0463218118044	0.275	5648
0	6	418	310	168.0463218118044	0.30000000000000004	5184
0	6	418	310	168.0463218118044	0.325	4496
0	6	418	310	168.0463218118044	0.35000000000000003	3664
0	6	418	310	168.0463218118044	0.375	2768
0	6	418	310	168.0463218118044	0.4	2368
0	6	418	310	168.0463218118044	0.42500000000000004	2176
0	6	418	310	168.0463218118044	0.45	2368
0	6	418	310	168.0463218118044	0.47500000000000003	1856
0	6	418	310	168.0463218118044	0.5	1856
0	6	418	310	168.0463218118044	0.525	2128
0	6	418	310	168.0463218118044	0.55	2112
0	6	418	310	168.0463218118044	0.5750000000000001	2096
0	6	418	310	168.0463218118044	0.6000000000000001	2656
0	6	418	310	168.0463218118044	0.625	3136
0	6	418	310	168.0463218118044	0.65	3616
0	6	418	310	168.0463218118044	0.675	4240
0	6	418	310	168.0463218118044	0.7000000000000001	4048
0	6	418	310	168.0463218118044	0.7250000000000001	4432
0	6	418	310	168.0463218118044	0.75	3744
0	6	418	310	168.0463218118044	0.775	3152
0	6	418	310	168.0463218118044	0.8	2608
0	6	418	310	168.0463218118044	0.8250000000000001	1936
0	6	418	310	168.0463218118044	0.8500000000000001	1808
0	6	418	310	168.0463218118044	0.875	1824
0	6	418	310	168.0463218118044	0.9	1888
0	6	418	310	168.0463218118044	0.925	1696
0	6	418	310	168.0463218118044	0.9500000000000001	1792
0	6	418	310	168.0463218118044	0.9750000000000001	1808
0	7	427	329	158.4985656759521	0.0	1888
0	7	427	329	158.4985656759521	0.025	1888
0	7	427	329	158.4985656759521	0.05	1968
0	7	427	329	158.4985656759521	0.07500000000000001	1936
0	7	427	329	158.4985656759521	0.1	1968
0	7	427	329	158.4985656759521	0.125	1600
0	7	427	329	158.4985656759521	0.15000000000000002	1872
0	7	427	329	158.4985656759521	0.17500000000000002	2000
0	7	427	329	158.4985656759521	0.2	2272
0	7	427	329	158.4985656759521	0.225	2832
0	7	427	329	158.4985656759521	0.25	4000
0	7	427	329	158.4985656759521	0.275	5968
0	7	427	329	158.4985656759521	0.30000000000000004	5888
0	7	427	329	158.4985656759521	0.325	5888
0	7	427	329	158.4985656759521	0.35000000000000003	5632
0	7	427	329	158.4985656759521	0.375	4768
0	7	427	329	158.4985656759521	0.4	3728
0	7	427	329	158.4985656759521	0.42500000000000004	2688
0	7	427	329	158.4985656759521	0.45	2432
0	7	427	329	158.4985656759521	0.47500000000000003	2416
0	7	427	329	158.4985656759521	0.5	2416
0	7	427	329	158.4985656759521	0.525	2208
0	7	427	329	158.4985656759521	0.55	1872
0	7	427	329	158.4985656759521	0.5750000000000001	2208
0	7	427	329	158.4985656759521	0.6000000000000001	2416
0	7	427	329	158.4985656759521	0.625	2256
0	7	427	329	158.4985656759521	0.65	2592
0	7	427	329	158.4985656759521	0.675	2624
0	7	427	329	158.4985656759521	0.7000000000000001	2928
0	7	427	329	158.4985656759521	0.7250000000000001	3344
0	7	427	329	158.4985656759521	0.75	3552
0	7	427	329	158.4985656759521	0.775	3184
0	7	427	329	158.4985656759521	0.8	2496
0	7	427	329	158.4985656759521	0.8250000000000001	2096
0	7	427	329	158.4985656759521	0.8500000000000001	1792
0	7	427	329	158.4985656759521	0.875	1872
0	7	427	329	158.4985656759521	0.9	1712
0	7	427	329	158.4985656759521	0.925	1808
0	7	427	329	158.4985656759521	0.9500000000000001	1664
0	7	427	329	158.4985656759521	0.9750000000000001	1888
0	8	443	344	156.13765648518333	0.0	1712
0	8	443	344	156.13765648518333	0.025	1984
0	8	443	344	156.13765648518333	0.05	1696
0	8	443	344	156.13765648518333	0.07500000000000001	1888
0	8	443	344	156.13765648518333	0.1	1888
0	8	443	344	156.13765648518333	0.125	1776
0	8	443	344	156.13765648518333	0.15000000000000002	1840
0	8	443	344	156.13765648518333	0.17500000000000002	2000
0	8	443	344	156.13765648518333	0.2	2480
0	8	443	344	156.13765648518333	0.225	3376
0	8	443	344	156.13765648518333	0.25	4176
0	8	443	344	156.13765648518333	0.275	5520
0	8	443	344	156.13765648518333	0.30000000000000004	6688
0	8	443	344	156.13765648518333	0.325	6048
0	8	443	344	156.13765648518333	0.35000000000000003	5216
0	8	443	344	156.13765648518333	0.375	4080
0	8	443	344	156.13765648518333	0.4	3424
0	8	443	344	156.13765648518333	0.42500000000000004	2352
0	8	443	344	156.13765648518333	0.45	2080
0	8	443	344	156.13765648518333	0.47500000000000003	2272
0	8	443	344	156.13765648518333	0.5	2272
0	8	443	344	156.13765648518333	0.525	1952
0	8	443	344	156.13765648518333	0.55	1968
0	8	443	344	156.13765648518333	0.5750000000000001	2336
0	8	443	344	156.13765648518333	0.6000000000000001	2304
0	8	443	344	156.13765648518333	0.625	2464
0	8	443	344	156.13765648518333	0.65	2720
0	8	443	344	156.13765648518333	0.675	2880
0	8	443	344	156.13765648518333	0.7000000000000001	3104
0	8	443	344	156.13765648518333	0.7250000000000001	3472
0	8	443	344	156.13765648518333	0.75	3392
0	8	443	344	156.13765648518333	0.775	3184
0	8	443	344	156.13765648518333	0.8	2544
0	8	443	344	156.13765648518333	0.8250000000000001	2240
0	8	443	344	156.13765648518333	0.8500000000000001	1968
0	8	443	344	156.13765648518333	0.875	1648
0	8	443	344	156.13765648518333	0.9	1664
0	8	443	344	156.13765648518333	0.925	1744
0	8	443	344	156.13765648518333	0.9500000000000001	1664
0	8	443	344	156.13765648518333	0.9750000000000001	1744
0	9	463	351	160.70995378081125	0.0	1840
0	9	463	351	160.70995378081125	0.025	1824
0	9	463	351	160.70995378081125	0.05	1712
0	9	463	351	160.70995378081125	0.07500000000000001	1904
0	9	463	351	160.70995378081125	0.1	1888
0	9	463	351	160.70995378081125	0.125	1968
0	9	463	351	160.70995378081125	0.15000000000000002	1696
0	9	463	351	160.70995378081125	0.17500000000000002	2080
0	9	463	351	160.70995378081125	0.2	2496
0	9	463	351	160.70995378081125	0.225	3472
0	9	463	351	160.70995378081125	0.25	4416
0	9	463	351	160.70995378081125	0.275	5648
0	9	463	351	160.70995378081125	0.30000000000000004	6048
0	9	463	351	160.70995378081125	0.325	5264
0	9	463	351	160.70995378081125	0.35000000000000003	4480
0	9	463	351	160.70995378081125	0.375	3680
0	9	463	351	160.70995378081125	0.4	3136
0	9	463	351	160.70995378081125	0.42500000000000004	2720
0	9	463	351	160.70995378081125	0.45	2672
0	9	463	351	160.70995378081125	0.47500000000000003	2544
0	9	463	351	160.70995378081125	0.5	2384
0	9	463	351	160.70995378081125	0.525	2304
0	9	463	351	160.70995378081125	0.55	2352
0	9	463	351	160.70995378081125	0.5750000000000001	2016
0	9	463	351	160.70995378081125	0.6000000000000001	2272
0	9	463	351	160.70995378081125	0.625	2080
0	9	463	351	160.70995378081125	0.65	2480
0	9	463	351	160.70995378081125	0.675	2560
0	9	463	351	160.70995378081125	0.7000000000000001	2992
0	9	463	351	160.70995378081125	0.7250000000000001	3744
0	9	463	351	160.70995378081125	0.75	3872
0	9	463	351	160.70995378081125	0.775	3600
0	9	463	351	160.70995378081125	0.8	3328
0	9	463	351	160.70995378081125	0.8250000000000001	2512
0	9	463	351	160.70995378081125	0.8500000000000001	1984
0	9	463	351	160.70995378081125	0.875	1792
0	9	463	351	160.70995378081125	0.9	1552
0	9	463	351	160.70995378081125	0.925	1904
0	9	463	351	160.70995378081125	0.9500000000000001	1728
0	9	463	351	160.70995378081125	0.9750000000000001	1568
0	10	485	351	169.21570213243743	0.0	1760
0	10	485	351	169.21570213243743	0.025	1968
0	10	485	351	169.21570213243743	0.05	1904
0	10	485	351	169.21570213243743	0.07500000000000001	1792
0	10	485	351	169.21570213243743	0.1	1856
0	10	485	351	169.21570213243743	0.125	2160
0	10	485	351	169.21570213243743	0.15000000000000002	3024
0	10	485	351	169.21570213243743	0.17500000000000002	3264
0	10	485	351	169.21570213243743	0.2	3904
0	10	485	351	169.21570213243743	0.225	4064
0	10	485	351	169.21570213243743	0.25	4000
0	10	485	351	169.21570213243743	0.275	3200
0	10	485	351	169.21570213243743	0.30000000000000004	2784
0	10	485	351	169.21570213243743	0.325	2720
0	10	485	351	169.21570213243743	0.35000000000000003	2464
0	10	485	351	169.21570213243743	0.375	2272
0	10	485	351	169.21570213243743	0.4	2080
0	10	485	351	169.21570213243743	0.42500000000000004	2240
0	10	485	351	169.21570213243743	0.45	2160
0	10	485	351	169.21570213243743	0.47500000000000003	2336
0	10	485	351	169.21570213243743	0.5	2480
0	10	485	351	169.21570213243743	0.525	2336
0	10	485	351	169.21570213243743	0.55	2688
0	10	485	351	169.21570213243743	0.5750000000000001	3552
0	10	485	351	169.21570213243743	0.6000000000000001	4304
0	10	485	351	169.21570213243743	0.625	4976
0	10	485	351	169.21570213243743	0.65	5440
0	10	485	351	169.21570213243743	0.675	5216
0	10	485	351	169.21570213243743	0.7000000000000001	4848
0	10	485	351	169.21570213243743	0.7250000000000001	3936
0	10	485	351	169.21570213243743	0.75	3248
0	10	485	351	169.21570213243743	0.775	2800
0	10	485	351	169.21570213243743	0.8	2256
0	10	485	351	169.21570213243743	0.8250000000000001	1984
0	10	485	351	169.21570213243743	0.8500000000000001	1872
0	10	485	351	169.21570213243743	0.875	1888
0	10	485	351	169.21570213243743	0.9	1808
0	10	485	351	169.21570213243743	0.925	1728
0	10	485	351	169.21570213243743	0.9500000000000001	1792
0	10	485	351	169.21570213243743	0.9750000000000001	1984
0	11	506	347	177.39180011381148	0.0	1728
0	11	506	347	177.39180011381148	0.025	1792
0	11	506	347	177.39180011381148	0.05	1952
0	11	506	347	177.39180011381148	0.07500000000000001	1920
0	11	506	347	177.39180011381148	0.1	1840
0	11	506	347	177.39180011381148	0.125	2176
0	11	506	347	177.39180011381148	0.15000000000000002	2880
0	11	506	347	177.39180011381148	0.17500000000000002	3776
0	11	506	347	177.39180011381148	0.2	3968
0	11	506	347	177.39180011381148	0.225	4816
0	11	506	347	177.39180011381148	0.25	4768
0	11	506	347	177.39180011381148	0.275	4144
0	11	506	347	177.39180011381148	0.30000000000000004	3552
0	11	506	347	177.39180011381148	0.325	3264
0	11	506	347	177.39180011381148	0.35000000000000003	3248
0	11	506	347	177.39180011381148	0.375	2752
0	11	506	347	177.39180011381148	0.4	2320
0	11	506	347	177.39180011381148	0.42500000000000004	2464
0	11	506	347	177.39180011381148	0.45	2304
0	11	506	347	177.39180011381148	0.47500000000000003	2240
0	11	506	347	177.39180011381148	0.5	2208
0	11	506	347	177.39180011381148	0.525	2032
0	11	506	347	177.39180011381148	0.55	2016
0	11	506	347	177.39180011381148	0.5750000000000001	2448
0	11	506	347	177.39180011381148	0.6000000000000001	3568
0	11	506	347	177.39180011381148	0.625	4032
0	11	506	347	177.39180011381148	0.65	4144
0	11	506	347	177.39180011381148	0.675	4144
0	11	506	347	177.39180011381148	0.7000000000000001	3840
0	11	506	347	177.39180011381148	0.7250000000000001	3040
0	11	506	347	177.39180011381148	0.75	2944
0	11	506	347	177.39180011381148	0.775	2224
0	11	506	347	177.39180011381148	0.8	2272
0	11	506	347	177.39180011381148	0.8250000000000001	2080
0	11	506	347	177.39180011381148	0.8500000000000001	1792
0	11	506	347	177.39180011381148	0.875	1888
0	11	506	347	177.39180011381148	0.9	1584
0	11	506	347	177.39180011381148	0.925	1728
0	11	506	347	177.39180011381148	0.9500000000000001	1904
0	11	506	347	177.39180011381148	0.9750000000000001	1744
0	12	527	342	177.4471018528283	0.0	1792
0	12	527	342	177.4471018528283	0.025	1792
0	12	527	342	177.4471018528283	0.05	1824
0	12	527	342	177.4471018528283	0.07500000000000001	1728
0	12	527	342	177.4471018528283	0.1	1712
0	12	527	342	177.4471018528283	0.125	1872
0	12	527	342	177.4471018528283	0.15000000000000002	1856
0	12	527	342	177.4471018528283	0.17500000000000002	2464
0	12	527	342	177.4471018528283	0.2	3488
0	12	527	342	177.4471018528283	0.225	3936
0	12	527	342	177.4471018528283	0.25	4320
0	12	527	342	177.4471018528283	0.275	4624
0	12	527	342	177.4471018528283	0.30000000000000004	4224
0	12	527	342	177.4471018528283	0.325	3712
0	12	527	342	177.4471018528283	0.35000000000000003	3328
0	12	527	342	177.4471018528283	0.375	2816
0	12	527	342	177.4471018528283	0.4	2544
0	12	527	342	177.4471018528283	0.42500000000000004	2688
0	12	527	342	177.4471018528283	0.45	2384
0	12	527	342	177.4471018528283	0.47500000000000003	2384
0	12	527	342	177.4471018528283	0.5	2432
0	12	527	342	177.4471018528283	0.525	2080
0	12	527	342	177.4471018528283	0.55	2240
0	12	527	342	177.4471018528283	0.5750000000000001	2240
0	12	527	342	177.4471018528283	0.6000000000000001	2128
0	12	527	342	177.4471018528283	0.625	2624
0	12	527	342	177.4471018528283	0.65	3136
0	12	527	342	177.4471018528283	0.675	3424
0	12	527	342	177.4471018528283	0.7000000000000001	3504
0	12	527	342	177.4471018528283	0.7250000000000001	3200
0	12	527	342	177.4471018528283	0.75	2656
0	12	527	342	177.4471018528283	0.775	2048
0	12	527	342	177.4471018528283	0.8	2064
0	12	527	342	177.4471018528283	0.8250000000000001	1888
0	12	527	342	177.4471018528283	0.8500000000000001	1712
0	12	527	342	177.4471018528283	0.875	1888
0	12	527	342	177.4471018528283	0.9	1808
0	12	527	342	177.4471018528283	0.925	1552
0	12	527	342	177.4471018528283	0.9500000000000001	1904
0	12	527	342	177.4471018528283	0.9750000000000001	1824
0	13	548	336	166.657166301577	0.0	1632
0	13	548	336	166.657166301577	0.025	1712
0	13	548	336	166.657166301577	0.05	1552
0	13	548	336	166.657166301577	0.07500000000000001	1888
0	13	548	336	166.657166301577	0.1	1888
0	13	548	336	166.657166301577	0.125	1872
0	13	548	336	166.657166301577	0.15000000000000002	2336
0	13	548	336	166.657166301577	0.17500000000000002	3408
0	13	548	336	166.657166301577	0.2	3616
0	13	548	336	166.657166301577	0.225	3280
0	13	548	336	166.657166301577	0.25	3376
0	13	548	336	166.657166301577	0.275	3456
0	13	548	336	166.657166301577	0.30000000000000004	2960
0	13	548	336	166.657166301577	0.325	2640
0	13	548	336	166.657166301577	0.35000000000000003	2272
0	13	548	336	166.657166301577	0.375	2320
0	13	548	336	166.657166301577	0.4	2208
0	13	548	336	166.657166301577	0.42500000000000004	2352
0	13	548	336	166.657166301577	0.45	2320
0	13	548	336	166.657166301577	0.47500000000000003	2336
0	13	548	336	166.657166301577	0.5	2336
0	13	548	336	166.657166301577	0.525	2032
0	13	548	336	166.657166301577	0.55	2032
0	13	548	336	166.657166301577	0.5750000000000001	2176
0	13	548	336	166.657166301577	0.6000000000000001	2128
0	13	548	336	166.657166301577	0.625	2560
0	13	548	336	166.657166301577	0.65	2880
0	13	548	336	166.657166301577	0.675	3552
0	13	548	336	166.657166301577	0.7000000000000001	4144
0	13	548	336	166.657166301577	0.7250000000000001	3280
0	13	548	336	166.657166301577	0.75	2800
0	13	548	336	166.657166301577	0.775	2384
0	13	548	336	166.657166301577	0.8	2288
0	13	548	336	166.657166301577	0.8250000000000001	1952
0	13	548	336	166.657166301577	0.8500000000000001	1712
0	13	548	336	166.657166301577	0.875	1888
0	13	548	336	166.657166301577	0.9	1792
0	13	548	336	166.657166301577	0.925	1744
0	13	548	336	166.657166301577	0.9500000000000001	1712
0	13	548	336	166.657166301577	0.9750000000000001	1984
0	14	570	335	164.00494004374914	0.0	1808
0	14	570	335	164.00494004374914	0.025	1552
0	14	570	335	164.00494004374914	0.05	1952
0	14	570	335	164.00494004374914	0.07500000000000001	1888
0	14	570	335	164.00494004374914	0.1	1648
0	14	570	335	164.00494004374914	0.125	2096
0	14	570	335	164.00494004374914	0.15000000000000002	2304
0	14	570	335	164.00494004374914	0.17500000000000002	2688
0	14	570	335	164.00494004374914	0.2	3488
0	14	570	335	164.00494004374914	0.225	3504
0	14	570	335	164.00494004374914	0.25	3120
0	14	570	335	164.00494004374914	0.275	2976
0	14	570	335	164.00494004374914	0.30000000000000004	2688
0	14	570	335	164.00494004374914	0.325	2112
0	14	570	335	164.00494004374914	0.35000000000000003	2176
0	14	570	335	164.00494004374914	0.375	1680
0	14	570	335	164.00494004374914	0.4	1920
0	14	570	335	164.00494004374914	0.42500000000000004	2304
0	14	570	335	164.00494004374914	0.45	2304
0	14	570	335	164.00494004374914	0.47500000000000003	2784
0	14	570	335	164.00494004374914	0.5	2656
0	14	570	335	164.00494004374914	0.525	2960
0	14	570	335	164.00494004374914	0.55	3072
0	14	570	335	164.00494004374914	0.5750000000000001	3264
0	14	570	335	164.00494004374914	0.6000000000000001	2880
0	14	570	335	164.00494004374914	0.625	3152
0	14	570	335	164.00494004374914	0.65	3424
0	14	570	335	164.00494004374914	0.675	4272
0	14	570	335	164.00494004374914	0.7000000000000001	4544
0	14	570	335	164.00494004374914	0.7250000000000001	4064
0	14	570	335	164.00494004374914	0.75	3920
0	14	570	335	164.00494004374914	0.775	3488
0	14	570	335	164.00494004374914	0.8	2336
0	14	570	335	164.00494004374914	0.8250000000000001	2144
0	14	570	335	164.00494004374914	0.8500000000000001	1952
0	14	570	335	164.00494004374914	0.875	1792
0	14	570	335	164.00494004374914	0.9	1728
0	14	570	335	164.00494004374914	0.925	1632
0	14	570	335	164.00494004374914	0.9500000000000001	1984
0	14	570	335	164.00494004374914	0.9750000000000001	1792
0	15	591	340	163.32391493188865	0.0	1712
0	15	591	340	163.32391493188865	0.025	1984
0	15	591	340	163.32391493188865	0.05	1840
0	15	591	340	163.32391493188865	0.07500000000000001	1616
0	15	591	340	163.32391493188865	0.1	1888
0	15	591	340	163.32391493188865	0.125	1792
0	15	591	340	163.32391493188865	0.15000000000000002	2080
0	15	591	340	163.32391493188865	0.17500000000000002	2320
0	15	591	340	163.32391493188865	0.2	2448
0	15	591	340	163.32391493188865	0.225	3216
0	15	591	340	163.32391493188865	0.25	2912
0	15	591	340	163.32391493188865	0.275	2464
0	15	591	340	163.32391493188865	0.30000000000000004	2096
0	15	591	340	163.32391493188865	0.325	1824
0	15	591	340	163.32391493188865	0.35000000000000003	1984
0	15	591	340	163.32391493188865	0.375	1968
0	15	591	340	163.32391493188865	0.4	1952
0	15	591	340	163.32391493188865	0.42500000000000004	2000
0	15	591	340	163.32391493188865	0.45	1920
0	15	591	340	163.32391493188865	0.47500000000000003	1936
0	15	591	340	163.32391493188865	0.5	1936
0	15	591	340	163.32391493188865	0.525	2016
0	15	591	340	163.32391493188865	0.55	1920
0	15	591	340	163.32391493188865	0.5750000000000001	1792
0	15	591	340	163.32391493188865	0.6000000000000001	2224
0	15	591	340	163.32391493188865	0.625	2304
0	15	591	340	163.32391493188865	0.65	3392
0	15	591	340	163.32391493188865	0.675	4912
0	15	591	340	163.32391493188865	0.7000000000000001	5232
0	15	591	340	163.32391493188865	0.7250000000000001	4880
0	15	591	340	163.32391493188865	0.75	4512
0	15	591	340	163.32391493188865	0.775	2816
0	15	591	340	163.32391493188865	0.8	2112
0	15	591	340	163.32391493188865	0.8250000000000001	1856
0	15	591	340	163.32391493188865	0.8500000000000001	1968
0	15	591	340	163.32391493188865	0.875	1792
0	15	591	340	163.32391493188865	0.9	1632
0	15	591	340	163.32391493188865	0.925	1808
0	15	591	340	163.32391493188865	0.9500000000000001	1728
0	15	591	340	163.32391493188865	0.9750000000000001	1808
0	16	610	351	168.88265765615284	0.0	1808
0	16	610	351	168.88265765615284	0.025	1568
0	16	610	351	168.88265765615284	0.05	1664
0	16	610	351	168.88265765615284	0.07500000000000001	1744
0	16	610	351	168.88265765615284	0.1	1744
0	16	610	351	168.88265765615284	0.125	1984
0	16	610	351	168.88265765615284	0.15000000000000002	1792
0	16	610	351	168.88265765615284	0.17500000000000002	1920
0	16	610	351	168.88265765615284	0.2	2144
0	16	610	351	168.88265765615284	0.225	2912
0	16	610	351	168.88265765615284	0.25	3312
0	16	610	351	168.88265765615284	0.275	4224
0	16	610	351	168.88265765615284	0.30000000000000004	3584
0	16	610	351	168.88265765615284	0.325	2912
0	16	610	351	168.88265765615284	0.35000000000000003	2592
0	16	610	351	168.88265765615284	0.375	2496
0	16	610	351	168.88265765615284	0.4	2080
0	16	610	351	168.88265765615284	0.42500000000000004	1920
0	16	610	351	168.88265765615284	0.45	1968
0	16	610	351	168.88265765615284	0.47500000000000003	2128
0	16	610	351	168.88265765615284	0.5	2128
0	16	610	351	168.88265765615284	0.525	2368
0	16	610	351	168.88265765615284	0.55	2208
0	16	610	351	168.88265765615284	0.5750000000000001	2384
0	16	610	351	168.88265765615284	0.6000000000000001	2576
0	16	610	351	168.88265765615284	0.625	3440
0	16	610	351	168.88265765615284	0.65	4736
0	16	610	351	168.88265765615284	0.675	4736
0	16	610	351	168.88265765615284	0.7000000000000001	5696
0	16	610	351	168.88265765615284	0.7250000000000001	3744
0	16	610	351	168.88265765615284	0.75	2784
0	16	610	351	168.88265765615284	0.775	1984
0	16	610	351	168.88265765615284	0.8	1616
0	16	610	351	168.88265765615284	0.8250000000000001	1392
0	16	610	351	168.88265765615284	0.8500000000000001	1888
0	16	610	351	168.88265765615284	0.875	1824
0	16	610	351	168.88265765615284	0.9	1808
0	16	610	351	168.88265765615284	0.925	1792
0	16	610	351	168.88265765615284	0.9500000000000001	1888
0	16	610	351	168.88265765615284	0.9750000000000001	1904
0	17	626	365	179.76225954070551	0.0	1888
0	17	626	365	179.76225954070551	0.025	1808
0	17	626	365	179.76225954070551	0.05	1888
0	17	626	365	179.76225954070551	0.07500000000000001	1808
0	17	626	365	179.76225954070551	0.1	1904
0	17	626	365	179.76225954070551	0.125	1792
0	17	626	365	179.76225954070551	0.15000000000000002	1936
0	17	626	365	179.76225954070551	0.17500000000000002	1952
0	17	626	365	179.76225954070551	0.2	1840
0	17	626	365	179.76225954070551	0.225	2368
0	17	626	365	179.76225954070551	0.25	2368
0	17	626	365	179.76225954070551	0.275	3472
0	17	626	365	179.76225954070551	0.30000000000000004	4864
0	17	626	365	179.76225954070551	0.325	5520
0	17	626	365	179.76225954070551	0.35000000000000003	4032
0	17	626	365	179.76225954070551	0.375	2752
0	17	626	365	179.76225954070551	0.4	2288
0	17	626	365	179.76225954070551	0.42500000000000004	2304
0	17	626	365	179.76225954070551	0.45	2208
0	17	626	365	179.76225954070551	0.47500000000000003	1984
0	17	626	365	179.76225954070551	0.5	1984
0	17	626	365	179.76225954070551	0.525	2144
0	17	626	365	179.76225954070551	0.55	2128
0	17	626	365	179.76225954070551	0.5750000000000001	2272
0	17	626	365	179.76225954070551	0.6000000000000001	2640
0	17	626	365	179.76225954070551	0.625	2960
0	17	626	365	179.76225954070551	0.65	3184
0	17	626	365	179.76225954070551	0.675	3776
0	17	626	365	179.76225954070551	0.7000000000000001	3472
0	17	626	365	179.76225954070551	0.7250000000000001	2592
0	17	626	365	179.76225954070551	0.75	2592
0	17	626	365	179.76225954070551	0.775	2016
0	17	626	365	179.76225954070551	0.8	1888
0	17	626	365	179.76225954070551	0.8250000000000001	1824
0	17	626	365	179.76225954070551	0.8500000000000001	1920
0	17	626	365	179.76225954070551	0.875	1696
0	17	626	365	179.76225954070551	0.9	1888
0	17	626	365	179.76225954070551	0.925	1632
0	17	626	365	179.76225954070551	0.9500000000000001	1760
0	17	626	365	179.76225954070551	0.9750000000000001	1872
0	18	643	380	166.33487497605734	0.0	1968
0	18	643	380	166.33487497605734	0.025	1888
0	18	643	380	166.33487497605734	0.05	1792
0	18	643	380	166.33487497605734	0.07500000000000001	1696
0	18	643	380	166.33487497605734	0.1	1808
0	18	643	380	166.33487497605734	0.125	1888
0	18	643	380	166.33487497605734	0.15000000000000002	1888
0	18	643	380	166.33487497605734	0.17500000000000002	1888
0	18	643	380	166.33487497605734	0.2	1952
0	18	643	380	166.33487497605734	0.225	1968
0	18	643	380	166.33487497605734	0.25	2048
0	18	643	380	166.33487497605734	0.275	2752
0	18	643	380	166.33487497605734	0.30000000000000004	3744
0	18	643	380	166.33487497605734	0.325	4352
0	18	643	380	166.33487497605734	0.35000000000000003	4576
0	18	643	380	166.33487497605734	0.375	3888
0	18	643	380	166.33487497605734	0.4	2880
0	18	643	380	166.33487497605734	0.42500000000000004	2528
0	18	643	380	166.33487497605734	0.45	2368
0	18	643	380	166.33487497605734	0.47500000000000003	2400
0	18	643	380	166.33487497605734	0.5	2400
0	18	643	380	166.33487497605734	0.525	2336
0	18	643	380	166.33487497605734	0.55	2368
0	18	643	380	166.33487497605734	0.5750000000000001	2608
0	18	643	380	166.33487497605734	0.6000000000000001	3136
0	18	643	380	166.33487497605734	0.625	3216
0	18	643	380	166.33487497605734	0.65	3520
0	18	643	380	166.33487497605734	0.675	3520
0	18	643	380	166.33487497605734	0.7000000000000001	2544
0	18	643	380	166.33487497605734	0.7250000000000001	2208
0	18	643	380	166.33487497605734	0.75	1952
0	18	643	380	166.33487497605734	0.775	1824
0	18	643	380	166.33487497605734	0.8	1808
0	18	643	380	166.33487497605734	0.8250000000000001	1856
0	18	643	380	166.33487497605734	0.8500000000000001	1968
0	18	643	380	166.33487497605734	0.875	1808
0	18	643	380	166.33487497605734	0.9	1904
0	18	643	380	166.33487497605734	0.925	1984
0	18	643	380	166.33487497605734	0.9500000000000001	1808
0	18	643	380	166.33487497605734	0.9750000000000001	1872
1	1	359	233	169.26733544334425	0.0	1792
1	1	359	233	169.26733544334425	0.025	1952
1	1	359	233	169.26733544334425	0.05	1696
1	1	359	233	169.26733544334425	0.07500000000000001	1776
1	1	359	233	169.26733544334425	0.1	1952
1	1	359	233	169.26733544334425	0.125	1920
1	1	359	233	169.26733544334425	0.15000000000000002	1856
1	1	359	233	169.26733544334425	0.17500000000000002	2080
1	1	359	233	169.26733544334425	0.2	2192
1	1	359	233	169.26733544334425	0.225	2400
1	1	359	233	169.26733544334425	0.25	3648
1	1	359	233	169.26733544334425	0.275	4784
1	1	359	233	169.26733544334425	0.30000000000000004	6240
1	1	359	233	169.26733544334425	0.325	6976
1	1	359	233	169.26733544334425	0.35000000000000003	7312
1	1	359	233	169.26733544334425	0.375	5728
1	1	359	233	169.26733544334425	0.4	5056
1	1	359	233	169.26733544334425	0.42500000000000004	3728
1	1	359	233	169.26733544334425	0.45	3216
1	1	359	233	169.26733544334425	0.47500000000000003	2656
1	1	359	233	169.26733544334425	0.5	2144
1	1	359	233	169.26733544334425	0.525	2256
1	1	359	233	169.26733544334425	0.55	2928
1	1	359	233	169.26733544334425	0.5750000000000001	3120
1	1	359	233	169.26733544334425	0.6000000000000001	3936
1	1	359	233	169.26733544334425	0.625	4224
1	1	359	233	169.26733544334425	0.65	4384
1	1	359	233	169.26733544334425	0.675	3456
1	1	359	233	169.26733544334425	0.7000000000000001	3392
1	1	359	233	169.26733544334425	0.7250000000000001	2912
1	1	359	233	169.26733544334425	0.75	2464
1	1	359	233	169.26733544334425	0.775	1984
1	1	359	233	169.26733544334425	0.8	1920
1	1	359	233	169.26733544334425	0.8250000000000001	1936
1	1	359	233	169.26733544334425	0.8500000000000001	2016
1	1	359	233	169.26733544334425	0.875	1952
1	1	359	233	169.26733544334425	0.9	1872
1	1	359	233	169.26733544334425	0.925	1664
1	1	359	233	169.26733544334425	0.9500000000000001	2144
1	1	359	233	169.26733544334425	0.9750000000000001	1712
1	2	381	234	148.91249467652003	0.0	1600
1	2	381	234	148.91249467652003	0.025	2016
1	2	381	234	148.91249467652003	0.05	1840
1	2	381	234	148.91249467652003	0.07500000000000001	1952
1	2	381	234	148.91249467652003	0.1	2048
1	2	381	234	148.91249467652003	0.125	1792
1	2	381	234	148.91249467652003	0.15000000000000002	1840
1	2	381	234	148.91249467652003	0.17500000000000002	2160
1	2	381	234	148.91249467652003	0.2	2432
1	2	381	234	148.91249467652003	0.225	3360
1	2	381	234	148.91249467652003	0.25	4368
1	2	381	234	148.91249467652003	0.275	4928
1	2	381	234	148.91249467652003	0.30000000000000004	5568
1	2	381	234	148.91249467652003	0.325	4896
1	2	381	234	148.91249467652003	0.35000000000000003	4656
1	2	381	234	148.91249467652003	0.375	3744
1	2	381	234	148.91249467652003	0.4	2608
1	2	381	234	148.91249467652003	0.42500000000000004	2576
1	2	381	234	148.91249467652003	0.45	2592
1	2	381	234	148.91249467652003	0.47500000000000003	3088
1	2	381	234	148.91249467652003	0.5	4160
1	2	381	234	148.91249467652003	0.525	5744
1	2	381	234	148.91249467652003	0.55	8880
1	2	381	234	148.91249467652003	0.5750000000000001	9952
1	2	381	234	148.91249467652003	0.6000000000000001	12768
1	2	381	234	148.91249467652003	0.625	13488
1	2	381	234	148.91249467652003	0.65	14656
1	2	381	234	148.91249467652003	0.675	14560
1	2	381	234	148.91249467652003	0.7000000000000001	9888
1	2	381	234	148.91249467652003	0.7250000000000001	5040
1	2	381	234	148.91249467652003	0.75	2784
1	2	381	234	148.91249467652003	0.775	1840
1	2	381	234	148.91249467652003	0.8	2064
1	2	381	234	148.91249467652003	0.8250000000000001	1824
1	2	381	234	148.91249467652003	0.8500000000000001	1968
1	2	381	234	148.91249467652003	0.875	1872
1	2	381	234	148.91249467652003	0.9	1920
1	2	381	234	148.91249467652003	0.925	1840
1	2	381	234	148.91249467652003	0.9500000000000001	1936
1	2	381	234	148.91249467652003	0.9750000000000001	2112
1	3	399	246	150.25511870305778	0.0	1696
1	3	399	246	150.25511870305778	0.025	2080
1	3	399	246	150.25511870305778	0.05	1792
1	3	399	246	150.25511870305778	0.07500000000000001	1792
1	3	399	246	150.25511870305778	0.1	1792
1	3	399	246	150.25511870305778	0.125	1728
1	3	399	246	150.25511870305778	0.15000000000000002	1904
1	3	399	246	150.25511870305778	0.17500000000000002	2080
1	3	399	246	150.25511870305778	0.2	2800
1	3	399	246	150.25511870305778	0.225	4144
1	3	399	246	150.25511870305778	0.25	4144
1	3	399	246	150.25511870305778	0.275	3984
1	3	399	246	150.25511870305778	0.30000000000000004	3728
1	3	399	246	150.25511870305778	0.325	3120
1	3	399	246	150.25511870305778	0.35000000000000003	2544
1	3	399	246	150.25511870305778	0.375	2048
1	3	399	246	150.25511870305778	0.4	2144
1	3	399	246	150.25511870305778	0.42500000000000004	2208
1	3	399	246	150.25511870305778	0.45	2240
1	3	399	246	150.25511870305778	0.47500000000000003	2128
1	3	399	246	150.25511870305778	0.5	2128
1	3	399	246	150.25511870305778	0.525	2256
1	3	399	246	150.25511870305778	0.55	2448
1	3	399	246	150.25511870305778	0.5750000000000001	3072
1	3	399	246	150.25511870305778	0.6000000000000001	3392
1	3	399	246	150.25511870305778	0.625	4944
1	3	399	246	150.25511870305778	0.65	7280
1	3	399	246	150.25511870305778	0.675	9008
1	3	399	246	150.25511870305778	0.7000000000000001	11504
1	3	399	246	150.25511870305778	0.7250000000000001	8144
1	3	399	246	150.25511870305778	0.75	4240
1	3	399	246	150.25511870305778	0.775	1984
1	3	399	246	150.25511870305778	0.8	2112
1	3	399	246	150.25511870305778	0.8250000000000001	2144
1	3	399	246	150.25511870305778	0.8500000000000001	1920
1	3	399	246	150.25511870305778	0.875	1936
1	3	399	246	150.25511870305778	0.9	1936
1	3	399	246	150.25511870305778	0.925	1856
1	3	399	246	150.25511870305778	0.9500000000000001	1792
1	3	399	246	150.25511870305778	0.9750000000000001	1776
1	4	408	264	169.38034472384487	0.0	1792
1	4	408	264	169.38034472384487	0.025	1696
1	4	408	264	169.38034472384487	0.05	1696
1	4	408	264	169.38034472384487	0.07500000000000001	1856
1	4	408	264	169.38034472384487	0.1	2032
1	4	408	264	169.38034472384487	0.125	1920
1	4	408	264	169.38034472384487	0.15000000000000002	2064
1	4	408	264	169.38034472384487	0.17500000000000002	3200
1	4	408	264	169.38034472384487	0.2	5440
1	4	408	264	169.38034472384487	0.225	5472
1	4	408	264	169.38034472384487	0.25	5184
1	4	408	264	169.38034472384487	0.275	4784
1	4	408	264	169.38034472384487	0.30000000000000004	4000
1	4	408	264	169.38034472384487	0.325	3088
1	4	408	264	169.38034472384487	0.35000000000000003	2848
1	4	408	264	169.38034472384487	0.375	2640
1	4	408	264	169.38034472384487	0.4	2624
1	4	408	264	169.38034472384487	0.42500000000000004	2240
1	4	408	264	169.38034472384487	0.45	2384
1	4	408	264	169.38034472384487	0.47500000000000003	2752
1	4	408	264	169.38034472384487	0.5	2752
1	4	408	264	169.38034472384487	0.525	3072
1	4	408	264	169.38034472384487	0.55	3296
1	4	408	264	169.38034472384487	0.5750000000000001	4320
1	4	408	264	169.38034472384487	0.6000000000000001	5696
1	4	408	264	169.38034472384487	0.625	6352
1	4	408	264	169.38034472384487	0.65	7440
1	4	408	264	169.38034472384487	0.675	8848
1	4	408	264	169.38034472384487	0.7000000000000001	9344
1	4	408	264	169.38034472384487	0.7250000000000001	5840
1	4	408	264	169.38034472384487	0.75	2576
1	4	408	264	169.38034472384487	0.775	1792
1	4	408	264	169.38034472384487	0.8	2208
1	4	408	264	169.38034472384487	0.8250000000000001	1872
1	4	408	264	169.38034472384487	0.8500000000000001	1888
1	4	408	264	169.38034472384487	0.875	1888
1	4	408	264	169.38034472384487	0.9	1968
1	4	408	264	169.38034472384487	0.925	1792
1	4	408	264	169.38034472384487	0.9500000000000001	1792
1	4	408	264	169.38034472384487	0.9750000000000001	1696
1	5	414	285	174.83890196663978	0.0	1712
1	5	414	285	174.83890196663978	0.025	1888
1	5	414	285	174.83890196663978	0.05	1792
1	5	414	285	174.83890196663978	0.07500000000000001	1968
1	5	414	285	174.83890196663978	0.1	1792
1	5	414	285	174.83890196663978	0.125	1776
1	5	414	285	174.83890196663978	0.15000000000000002	2256
1	5	414	285	174.83890196663978	0.17500000000000002	2144
1	5	414	285	174.83890196663978	0.2	4320
1	5	414	285	174.83890196663978	0.225	7312
1	5	414	285	174.83890196663978	0.25	7664
1	5	414	285	174.83890196663978	0.275	7312
1	5	414	285	174.83890196663978	0.30000000000000004	6720
1	5	414	285	174.83890196663978	0.325	5712
1	5	414	285	174.83890196663978	0.35000000000000003	4288
1	5	414	285	174.83890196663978	0.375	3152
1	5	414	285	174.83890196663978	0.4	2848
1	5	414	285	174.83890196663978	0.42500000000000004	2736
1	5	414	285	174.83890196663978	0.45	2304
1	5	414	285	174.83890196663978	0.47500000000000003	2304
1	5	414	285	174.83890196663978	0.5	2400
1	5	414	285	174.83890196663978	0.525	2592
1	5	414	285	174.83890196663978	0.55	2752
1	5	414	285	174.83890196663978	0.5750000000000001	3040
1	5	414	285	174.83890196663978	0.6000000000000001	4112
1	5	414	285	174.83890196663978	0.625	5744
1	5	414	285	174.83890196663978	0.65	6832
1	5	414	285	174.83890196663978	0.675	7408
1	5	414	285	174.83890196663978	0.7000000000000001	7264
1	5	414	285	174.83890196663978	0.7250000000000001	7360
1	5	414	285	174.83890196663978	0.75	5968
1	5	414	285	174.83890196663978	0.775	3040
1	5	414	285	174.83890196663978	0.8	2368
1	5	414	285	174.83890196663978	0.8250000000000001	2016
1	5	414	285	174.83890196663978	0.8500000000000001	1840
1	5	414	285	174.83890196663978	0.875	1872
1	5	414	285	174.83890196663978	0.9	1824
1	5	414	285	174.83890196663978	0.925	1696
1	5	414	285	174.83890196663978	0.9500000000000001	2048
1	5	414	285	174.83890196663978	0.9750000000000001	2016
1	6	418	306	168.9828883812108	0.0	1808
1	6	418	306	168.9828883812108	0.025	1888
1	6	418	306	168.9828883812108	0.05	1792
1	6	418	306	168.9828883812108	0.07500000000000001	1888
1	6	418	306	168.9828883812108	0.1	1888
1	6	418	306	168.9828883812108	0.125	1888
1	6	418	306	168.9828883812108	0.15000000000000002	1792
1	6	418	306	168.9828883812108	0.17500000000000002	1904
1	6	418	306	168.9828883812108	0.2	2448
1	6	418	306	168.9828883812108	0.225	4000
1	6	418	306	168.9828883812108	0.25	5568
1	6	418	306	168.9828883812108	0.275	6064
1	6	418	306	168.9828883812108	0.30000000000000004	5984
1	6	418	306	168.9828883812108	0.325	4992
1	6	418	306	168.9828883812108	0.35000000000000003	3296
1	6	418	306	168.9828883812108	0.375	2624
1	6	418	306	168.9828883812108	0.4	2448
1	6	418	306	168.9828883812108	0.42500000000000004	2368
1	6	418	306	168.9828883812108	0.45	2400
1	6	418	306	168.9828883812108	0.47500000000000003	2016
1	6	418	306	168.9828883812108	0.5	2240
1	6	418	306	168.9828883812108	0.525	2208
1	6	418	306	168.9828883812108	0.55	2304
1	6	418	306	168.9828883812108	0.5750000000000001	2448
1	6	418	306	168.9828883812108	0.6000000000000001	2416
1	6	418	306	168.9828883812108	0.625	2592
1	6	418	306	168.9828883812108	0.65	3776
1	6	418	306	168.9828883812108	0.675	4576
1	6	418	306	168.9828883812108	0.7000000000000001	4880
1	6	418	306	168.9828883812108	0.7250000000000001	4128
1	6	418	306	168.9828883812108	0.75	3840
1	6	418	306	168.9828883812108	0.775	2784
1	6	418	306	168.9828883812108	0.8	1872
1	6	418	306	168.9828883812108	0.8250000000000001	1792
1	6	418	306	168.9828883812108	0.8500000000000001	1856
1	6	418	306	168.9828883812108	0.875	1712
1	6	418	306	168.9828883812108	0.9	1664
1	6	418	306	168.9828883812108	0.925	1744
1	6	418	306	168.9828883812108	0.9500000000000001	1632
1	6	418	306	168.9828883812108	0.9750000000000001	1792
1	7	426	326	156.80140948635182	0.0	1856
1	7	426	326	156.80140948635182	0.025	1888
1	7	426	326	156.80140948635182	0.05	1632
1	7	426	326	156.80140948635182	0.07500000000000001	1888
1	7	426	326	156.80140948635182	0.1	1872
1	7	426	326	156.80140948635182	0.125	2016
1	7	426	326	156.80140948635182	0.15000000000000002	2112
1	7	426	326	156.80140948635182	0.17500000000000002	2112
1	7	426	326	156.80140948635182	0.2	2800
1	7	426	326	156.80140948635182	0.225	4336
1	7	426	326	156.80140948635182	0.25	6224
1	7	426	326	156.80140948635182	0.275	6144
1	7	426	326	156.80140948635182	0.30000000000000004	6112
1	7	426	326	156.80140948635182	0.325	5728
1	7	426	326	156.80140948635182	0.35000000000000003	4624
1	7	426	326	156.80140948635182	0.375	3552
1	7	426	326	156.80140948635182	0.4	2752
1	7	426	326	156.80140948635182	0.42500000000000004	2208
1	7	426	326	156.80140948635182	0.45	2272
1	7	426	326	156.80140948635182	0.47500000000000003	1920
1	7	426	326	156.80140948635182	0.5	1920
1	7	426	326	156.80140948635182	0.525	2000
1	7	426	326	156.80140948635182	0.55	2144
1	7	426	326	156.80140948635182	0.5750000000000001	2112
1	7	426	326	156.80140948635182	0.6000000000000001	2240
1	7	426	326	156.80140948635182	0.625	2464
1	7	426	326	156.80140948635182	0.65	2704
1	7	426	326	156.80140948635182	0.675	2640
1	7	426	326	156.80140948635182	0.7000000000000001	3024
1	7	426	326	156.80140948635182	0.7250000000000001	3472
1	7	426	326	156.80140948635182	0.75	2960
1	7	426	326	156.80140948635182	0.775	2800
1	7	426	326	156.80140948635182	0.8	1872
1	7	426	326	156.80140948635182	0.8250000000000001	1872
1	7	426	326	156.80140948635182	0.8500000000000001	1632
1	7	426	326	156.80140948635182	0.875	1984
1	7	426	326	156.80140948635182	0.9	2016
1	7	426	326	156.80140948635182	0.925	1648
1	7	426	326	156.80140948635182	0.9500000000000001	1744
1	7	426	326	156.80140948635182	0.9750000000000001	1792
1	8	441	341	160.34617594194668	0.0	1808
1	8	441	341	160.34617594194668	0.025	1648
1	8	441	341	160.34617594194668	0.05	1792
1	8	441	341	160.34617594194668	0.07500000000000001	1792
1	8	441	341	160.34617594194668	0.1	1888
1	8	441	341	160.34617594194668	0.125	1984
1	8	441	341	160.34617594194668	0.15000000000000002	1856
1	8	441	341	160.34617594194668	0.17500000000000002	2000
1	8	441	341	160.34617594194668	0.2	1872
1	8	441	341	160.34617594194668	0.225	3536
1	8	441	341	160.34617594194668	0.25	4704
1	8	441	341	160.34617594194668	0.275	6240
1	8	441	341	160.34617594194668	0.30000000000000004	5888
1	8	441	341	160.34617594194668	0.325	5456
1	8	441	341	160.34617594194668	0.35000000000000003	4624
1	8	441	341	160.34617594194668	0.375	4432
1	8	441	341	160.34617594194668	0.4	3200
1	8	441	341	160.34617594194668	0.42500000000000004	2416
1	8	441	341	160.34617594194668	0.45	2160
1	8	441	341	160.34617594194668	0.47500000000000003	2352
1	8	441	341	160.34617594194668	0.5	2352
1	8	441	341	160.34617594194668	0.525	2224
1	8	441	341	160.34617594194668	0.55	1968
1	8	441	341	160.34617594194668	0.5750000000000001	2112
1	8	441	341	160.34617594194668	0.6000000000000001	2256
1	8	441	341	160.34617594194668	0.625	2400
1	8	441	341	160.34617594194668	0.65	2336
1	8	441	341	160.34617594194668	0.675	2336
1	8	441	341	160.34617594194668	0.7000000000000001	2896
1	8	441	341	160.34617594194668	0.7250000000000001	3424
1	8	441	341	160.34617594194668	0.75	3552
1	8	441	341	160.34617594194668	0.775	3040
1	8	441	341	160.34617594194668	0.8	2768
1	8	441	341	160.34617594194668	0.8250000000000001	2352
1	8	441	341	160.34617594194668	0.8500000000000001	1952
1	8	441	341	160.34617594194668	0.875	1872
1	8	441	341	160.34617594194668	0.9	1808
1	8	441	341	160.34617594194668	0.925	1648
1	8	441	341	160.34617594194668	0.9500000000000001	1680
1	8	441	341	160.34617594194668	0.9750000000000001	1664
1	9	460	350	157.14337698005247	0.0	1792
1	9	460	350	157.14337698005247	0.025	1808
1	9	460	350	157.14337698005247	0.05	1728
1	9	460	350	157.14337698005247	0.07500000000000001	1984
1	9	460	350	157.14337698005247	0.1	1792
1	9	460	350	157.14337698005247	0.125	1888
1	9	460	350	157.14337698005247	0.15000000000000002	2000
1	9	460	350	157.14337698005247	0.17500000000000002	2096
1	9	460	350	157.14337698005247	0.2	2608
1	9	460	350	157.14337698005247	0.225	4240
1	9	460	350	157.14337698005247	0.25	4720
1	9	460	350	157.14337698005247	0.275	5984
1	9	460	350	157.14337698005247	0.30000000000000004	6544
1	9	460	350	157.14337698005247	0.325	5152
1	9	460	350	157.14337698005247	0.35000000000000003	4512
1	9	460	350	157.14337698005247	0.375	3616
1	9	460	350	157.14337698005247	0.4	3024
1	9	460	350	157.14337698005247	0.42500000000000004	2848
1	9	460	350	157.14337698005247	0.45	2320
1	9	460	350	157.14337698005247	0.47500000000000003	2464
1	9	460	350	157.14337698005247	0.5	2224
1	9	460	350	157.14337698005247	0.525	2240
1	9	460	350	157.14337698005247	0.55	2112
1	9	460	350	157.14337698005247	0.5750000000000001	1872
1	9	460	350	157.14337698005247	0.6000000000000001	2256
1	9	460	350	157.14337698005247	0.625	2464
1	9	460	350	157.14337698005247	0.65	2544
1	9	460	350	157.14337698005247	0.675	2976
1	9	460	350	157.14337698005247	0.7000000000000001	3408
1	9	460	350	157.14337698005247	0.7250000000000001	3440
1	9	460	350	157.14337698005247	0.75	3696
1	9	460	350	157.14337698005247	0.775	3056
1	9	460	350	157.14337698005247	0.8	2800
1	9	460	350	157.14337698005247	0.8250000000000001	2080
1	9	460	350	157.14337698005247	0.8500000000000001	2096
1	9	460	350	157.14337698005247	0.875	1712
1	9	460	350	157.14337698005247	0.9	1792
1	9	460	350	157.14337698005247	0.925	1632
1	9	460	350	157.14337698005247	0.9500000000000001	1888
1	9	460	350	157.14337698005247	0.9750000000000001	1792
1	10	483	351	166.72614921043825	0.0	1792
1	10	483	351	166.72614921043825	0.025	1600
1	10	483	351	166.72614921043825	0.05	1888
1	10	483	351	166.72614921043825	0.07500000000000001	1792
1	10	483	351	166.72614921043825	0.1	2176
1	10	483	351	166.72614921043825	0.125	2320
1	10	483	351	166.72614921043825	0.15000000000000002	2848
1	10	483	351	166.72614921043825	0.17500000000000002	3168
1	10	483	351	166.72614921043825	0.2	3488
1	10	483	351	166.72614921043825	0.225	3776
1	10	483	351	166.72614921043825	0.25	3680
1	10	483	351	166.72614921043825	0.275	3536
1	10	483	351	166.72614921043825	0.30000000000000004	3248
1	10	483	351	166.72614921043825	0.325	2592
1	10	483	351	166.72614921043825	0.35000000000000003	2144
1	10	483	351	166.72614921043825	0.375	2208
1	10	483	351	166.72614921043825	0.4	2176
1	10	483	351	166.72614921043825	0.42500000000000004	2176
1	10	483	351	166.72614921043825	0.45	2192
1	10	483	351	166.72614921043825	0.47500000000000003	2176
1	10	483	351	166.72614921043825	0.5	2448
1	10	483	351	166.72614921043825	0.525	2416
1	10	483	351	166.72614921043825	0.55	2896
1	10	483	351	166.72614921043825	0.5750000000000001	3456
1	10	483	351	166.72614921043825	0.6000000000000001	4176
1	10	483	351	166.72614921043825	0.625	4736
1	10	483	351	166.72614921043825	0.65	4992
1	10	483	351	166.72614921043825	0.675	5040
1	10	483	351	166.72614921043825	0.7000000000000001	4512
1	10	483	351	166.72614921043825	0.7250000000000001	4016
1	10	483	351	166.72614921043825	0.75	3120
1	10	483	351	166.72614921043825	0.775	2624
1	10	483	351	166.72614921043825	0.8	2064
1	10	483	351	166.72614921043825	0.8250000000000001	1952
1	10	483	351	166.72614921043825	0.8500000000000001	1808
1	10	483	351	166.72614921043825	0.875	1664
1	10	483	351	166.72614921043825	0.9	1824
1	10	483	351	166.72614921043825	0.925	1904
1	10	483	351	166.72614921043825	0.9500000000000001	1888
1	10	483	351	166.72614921043825	0.9750000000000001	1824
1	11	504	347	177.39180011381148	0.0	1728
1	11	504	347	177.39180011381148	0.025	1888
1	11	504	347	177.39180011381148	0.05	1888
1	11	504	347	177.39180011381148	0.07500000000000001	1792
1	11	504	347	177.39180011381148	0.1	1888
1	11	504	347	177.39180011381148	0.125	2320
1	11	504	347	177.39180011381148	0.15000000000000002	2544
1	11	504	347	177.39180011381148	0.17500000000000002	2816
1	11	504	347	177.39180011381148	0.2	3264
1	11	504	347	177.39180011381148	0.225	3792
1	11	504	347	177.39180011381148	0.25	3664
1	11	504	347	177.39180011381148	0.275	3568
1	11	504	347	177.39180011381148	0.30000000000000004	3136
1	11	504	347	177.39180011381148	0.325	2896
1	11	504	347	177.39180011381148	0.35000000000000003	2544
1	11	504	347	177.39180011381148	0.375	2656
1	11	504	347	177.39180011381148	0.4	2592
1	11	504	347	177.39180011381148	0.42500000000000004	2992
1	11	504	347	177.39180011381148	0.45	2464
1	11	504	347	177.39180011381148	0.47500000000000003	2448
1	11	504	347	177.39180011381148	0.5	2256
1	11	504	347	177.39180011381148	0.525	2096
1	11	504	347	177.39180011381148	0.55	2880
1	11	504	347	177.39180011381148	0.5750000000000001	3312
1	11	504	347	177.39180011381148	0.6000000000000001	4096
1	11	504	347	177.39180011381148	0.625	4160
1	11	504	347	177.39180011381148	0.65	4336
1	11	504	347	177.39180011381148	0.675	4160
1	11	504	347	177.39180011381148	0.7000000000000001	3568
1	11	504	347	177.39180011381148	0.7250000000000001	2848
1	11	504	347	177.39180011381148	0.75	2592
1	11	504	347	177.39180011381148	0.775	2240
1	11	504	347	177.39180011381148	0.8	1824
1	11	504	347	177.39180011381148	0.8250000000000001	1888
1	11	504	347	177.39180011381148	0.8500000000000001	1664
1	11	504	347	177.39180011381148	0.875	1888
1	11	504	347	177.39180011381148	0.9	1632
1	11	504	347	177.39180011381148	0.925	1984
1	11	504	347	177.39180011381148	0.9500000000000001	1792
1	11	504	347	177.39180011381148	0.9750000000000001	1792
1	12	525	342	176.69325351975746	0.0	1792
1	12	525	342	176.69325351975746	0.025	1888
1	12	525	342	176.69325351975746	0.05	1888
1	12	525	342	176.69325351975746	0.07500000000000001	1696
1	12	525	342	176.69325351975746	0.1	1952
1	12	525	342	176.69325351975746	0.125	1904
1	12	525	342	176.69325351975746	0.15000000000000002	2304
1	12	525	342	176.69325351975746	0.17500000000000002	3088
1	12	525	342	176.69325351975746	0.2	3680
1	12	525	342	176.69325351975746	0.225	4160
1	12	525	342	176.69325351975746	0.25	5088
1	12	525	342	176.69325351975746	0.275	4976
1	12	525	342	176.69325351975746	0.30000000000000004	4000
1	12	525	342	176.69325351975746	0.325	3840
1	12	525	342	176.69325351975746	0.35000000000000003	3088
1	12	525	342	176.69325351975746	0.375	2896
1	12	525	342	176.69325351975746	0.4	2624
1	12	525	342	176.69325351975746	0.42500000000000004	2464
1	12	525	342	176.69325351975746	0.45	2160
1	12	525	342	176.69325351975746	0.47500000000000003	2400
1	12	525	342	176.69325351975746	0.5	2000
1	12	525	342	176.69325351975746	0.525	2096
1	12	525	342	176.69325351975746	0.55	1968
1	12	525	342	176.69325351975746	0.5750000000000001	2144
1	12	525	342	176.69325351975746	0.6000000000000001	2304
1	12	525	342	176.69325351975746	0.625	2976
1	12	525	342	176.69325351975746	0.65	3232
1	12	525	342	176.69325351975746	0.675	3520
1	12	525	342	176.69325351975746	0.7000000000000001	3136
1	12	525	342	176.69325351975746	0.7250000000000001	2896
1	12	525	342	176.69325351975746	0.75	2720
1	12	525	342	176.69325351975746	0.775	2432
1	12	525	342	176.69325351975746	0.8	1792
1	12	525	342	176.69325351975746	0.8250000000000001	1712
1	12	525	342	176.69325351975746	0.8500000000000001	1712
1	12	525	342	176.69325351975746	0.875	1648
1	12	525	342	176.69325351975746	0.9	1904
1	12	525	342	176.69325351975746	0.925	1696
1	12	525	342	176.69325351975746	0.9500000000000001	1792
1	12	525	342	176.69325351975746	0.9750000000000001	1840
1	13	545	336	165.9033179685062	0.0	1792
1	13	545	336	165.9033179685062	0.025	1712
1	13	545	336	165.9033179685062	0.05	1888
1	13	545	336	165.9033179685062	0.07500000000000001	1776
1	13	545	336	165.9033179685062	0.1	1888
1	13	545	336	165.9033179685062	0.125	1968
1	13	545	336	165.9033179685062	0.15000000000000002	2720
1	13	545	336	165.9033179685062	0.17500000000000002	2944
1	13	545	336	165.9033179685062	0.2	3200
1	13	545	336	165.9033179685062	0.225	3264
1	13	545	336	165.9033179685062	0.25	3584
1	13	545	336	165.9033179685062	0.275	3376
1	13	545	336	165.9033179685062	0.30000000000000004	2912
1	13	545	336	165.9033179685062	0.325	2560
1	13	545	336	165.9033179685062	0.35000000000000003	2368
1	13	545	336	165.9033179685062	0.375	2112
1	13	545	336	165.9033179685062	0.4	2160
1	13	545	336	165.9033179685062	0.42500000000000004	2304
1	13	545	336	165.9033179685062	0.45	2112
1	13	545	336	165.9033179685062	0.47500000000000003	2208
1	13	545	336	165.9033179685062	0.5	2112
1	13	545	336	165.9033179685062	0.525	2080
1	13	545	336	165.9033179685062	0.55	2240
1	13	545	336	165.9033179685062	0.5750000000000001	2400
1	13	545	336	165.9033179685062	0.6000000000000001	2496
1	13	545	336	165.9033179685062	0.625	2624
1	13	545	336	165.9033179685062	0.65	2768
1	13	545	336	165.9033179685062	0.675	3696
1	13	545	336	165.9033179685062	0.7000000000000001	3344
1	13	545	336	165.9033179685062	0.7250000000000001	3024
1	13	545	336	165.9033179685062	0.75	3008
1	13	545	336	165.9033179685062	0.775	2368
1	13	545	336	165.9033179685062	0.8	2096
1	13	545	336	165.9033179685062	0.8250000000000001	1888
1	13	545	336	165.9033179685062	0.8500000000000001	1696
1	13	545	336	165.9033179685062	0.875	1728
1	13	545	336	165.9033179685062	0.9	1744
1	13	545	336	165.9033179685062	0.925	1552
1	13	545	336	165.9033179685062	0.9500000000000001	1808
1	13	545	336	165.9033179685062	0.9750000000000001	1936
1	14	567	335	169.26733544334425	0.0	1904
1	14	567	335	169.26733544334425	0.025	1792
1	14	567	335	169.26733544334425	0.05	1888
1	14	567	335	169.26733544334425	0.07500000000000001	1792
1	14	567	335	169.26733544334425	0.1	2032
1	14	567	335	169.26733544334425	0.125	2032
1	14	567	335	169.26733544334425	0.15000000000000002	2368
1	14	567	335	169.26733544334425	0.17500000000000002	2432
1	14	567	335	169.26733544334425	0.2	2960
1	14	567	335	169.26733544334425	0.225	3232
1	14	567	335	169.26733544334425	0.25	2800
1	14	567	335	169.26733544334425	0.275	2672
1	14	567	335	169.26733544334425	0.30000000000000004	2304
1	14	567	335	169.26733544334425	0.325	2032
1	14	567	335	169.26733544334425	0.35000000000000003	2000
1	14	567	335	169.26733544334425	0.375	2080
1	14	567	335	169.26733544334425	0.4	2112
1	14	567	335	169.26733544334425	0.42500000000000004	2448
1	14	567	335	169.26733544334425	0.45	2288
1	14	567	335	169.26733544334425	0.47500000000000003	2560
1	14	567	335	169.26733544334425	0.5	2848
1	14	567	335	169.26733544334425	0.525	2960
1	14	567	335	169.26733544334425	0.55	3104
1	14	567	335	169.26733544334425	0.5750000000000001	3136
1	14	567	335	169.26733544334425	0.6000000000000001	3168
1	14	567	335	169.26733544334425	0.625	3488
1	14	567	335	169.26733544334425	0.65	3792
1	14	567	335	169.26733544334425	0.675	4752
1	14	567	335	169.26733544334425	0.7000000000000001	4624
1	14	567	335	169.26733544334425	0.7250000000000001	4352
1	14	567	335	169.26733544334425	0.75	3792
1	14	567	335	169.26733544334425	0.775	2976
1	14	567	335	169.26733544334425	0.8	2304
1	14	567	335	169.26733544334425	0.8250000000000001	1824
1	14	567	335	169.26733544334425	0.8500000000000001	1712
1	14	567	335	169.26733544334425	0.875	1920
1	14	567	335	169.26733544334425	0.9	1664
1	14	567	335	169.26733544334425	0.925	1856
1	14	567	335	169.26733544334425	0.9500000000000001	1728
1	14	567	335	169.26733544334425	0.9750000000000001	1792
1	15	588	338	160.37156175309596	0.0	1728
1	15	588	338	160.37156175309596	0.025	1744
1	15	588	338	160.37156175309596	0.05	1648
1	15	588	338	160.37156175309596	0.07500000000000001	1808
1	15	588	338	160.37156175309596	0.1	1824
1	15	588	338	160.37156175309596	0.125	1984
1	15	588	338	160.37156175309596	0.15000000000000002	1824
1	15	588	338	160.37156175309596	0.17500000000000002	2336
1	15	588	338	160.37156175309596	0.2	2576
1	15	588	338	160.37156175309596	0.225	2736
1	15	588	338	160.37156175309596	0.25	2992
1	15	588	338	160.37156175309596	0.275	2816
1	15	588	338	160.37156175309596	0.30000000000000004	2304
1	15	588	338	160.37156175309596	0.325	1888
1	15	588	338	160.37156175309596	0.35000000000000003	1920
1	15	588	338	160.37156175309596	0.375	1920
1	15	588	338	160.37156175309596	0.4	2080
1	15	588	338	160.37156175309596	0.42500000000000004	1856
1	15	588	338	160.37156175309596	0.45	1792
1	15	588	338	160.37156175309596	0.47500000000000003	1952
1	15	588	338	160.37156175309596	0.5	2016
1	15	588	338	160.37156175309596	0.525	2112
1	15	588	338	160.37156175309596	0.55	1856
1	15	588	338	160.37156175309596	0.5750000000000001	1856
1	15	588	338	160.37156175309596	0.6000000000000001	2368
1	15	588	338	160.37156175309596	0.625	3136
1	15	588	338	160.37156175309596	0.65	3632
1	15	588	338	160.37156175309596	0.675	4496
1	15	588	338	160.37156175309596	0.7000000000000001	5600
1	15	588	338	160.37156175309596	0.7250000000000001	4512
1	15	588	338	160.37156175309596	0.75	4240
1	15	588	338	160.37156175309596	0.775	2352
1	15	588	338	160.37156175309596	0.8	2064
1	15	588	338	160.37156175309596	0.8250000000000001	1872
1	15	588	338	160.37156175309596	0.8500000000000001	1648
1	15	588	338	160.37156175309596	0.875	1568
1	15	588	338	160.37156175309596	0.9	1728
1	15	588	338	160.37156175309596	0.925	1824
1	15	588	338	160.37156175309596	0.9500000000000001	1744
1	15	588	338	160.37156175309596	0.9750000000000001	1632
1	16	607	348	168.2860807527162	0.0	1808
1	16	607	348	168.2860807527162	0.025	1712
1	16	607	348	168.2860807527162	0.05	2048
1	16	607	348	168.2860807527162	0.07500000000000001	1648
1	16	607	348	168.2860807527162	0.1	1616
1	16	607	348	168.2860807527162	0.125	1888
1	16	607	348	168.2860807527162	0.15000000000000002	1520
1	16	607	348	168.2860807527162	0.17500000000000002	2176
1	16	607	348	168.2860807527162	0.2	1984
1	16	607	348	168.2860807527162	0.225	2800
1	16	607	348	168.2860807527162	0.25	3504
1	16	607	348	168.2860807527162	0.275	4112
1	16	607	348	168.2860807527162	0.30000000000000004	3264
1	16	607	348	168.2860807527162	0.325	2896
1	16	607	348	168.2860807527162	0.35000000000000003	2576
1	16	607	348	168.2860807527162	0.375	2256
1	16	607	348	168.2860807527162	0.4	2048
1	16	607	348	168.2860807527162	0.42500000000000004	2128
1	16	607	348	168.2860807527162	0.45	2256
1	16	607	348	168.2860807527162	0.47500000000000003	2176
1	16	607	348	168.2860807527162	0.5	2176
1	16	607	348	168.2860807527162	0.525	2304
1	16	607	348	168.2860807527162	0.55	2320
1	16	607	348	168.2860807527162	0.5750000000000001	2656
1	16	607	348	168.2860807527162	0.6000000000000001	2800
1	16	607	348	168.2860807527162	0.625	3392
1	16	607	348	168.2860807527162	0.65	4560
1	16	607	348	168.2860807527162	0.675	4560
1	16	607	348	168.2860807527162	0.7000000000000001	5424
1	16	607	348	168.2860807527162	0.7250000000000001	4208
1	16	607	348	168.2860807527162	0.75	3024
1	16	607	348	168.2860807527162	0.775	2000
1	16	607	348	168.2860807527162	0.8	1744
1	16	607	348	168.2860807527162	0.8250000000000001	1968
1	16	607	348	168.2860807527162	0.8500000000000001	1824
1	16	607	348	168.2860807527162	0.875	1808
1	16	607	348	168.2860807527162	0.9	1728
1	16	607	348	168.2860807527162	0.925	1824
1	16	607	348	168.2860807527162	0.9500000000000001	1808
1	16	607	348	168.2860807527162	0.9750000000000001	1824
1	17	624	362	178.2865346826344	0.0	1904
1	17	624	362	178.2865346826344	0.025	1904
1	17	624	362	178.2865346826344	0.05	1712
1	17	624	362	178.2865346826344	0.07500000000000001	1824
1	17	624	362	178.2865346826344	0.1	1904
1	17	624	362	178.2865346826344	0.125	1696
1	17	624	362	178.2865346826344	0.15000000000000002	1808
1	17	624	362	178.2865346826344	0.17500000000000002	1792
1	17	624	362	178.2865346826344	0.2	1968
1	17	624	362	178.2865346826344	0.225	2560
1	17	624	362	178.2865346826344	0.25	2752
1	17	624	362	178.2865346826344	0.275	4880
1	17	624	362	178.2865346826344	0.30000000000000004	5968
1	17	624	362	178.2865346826344	0.325	4528
1	17	624	362	178.2865346826344	0.35000000000000003	4000
1	17	624	362	178.2865346826344	0.375	2720
1	17	624	362	178.2865346826344	0.4	2352
1	17	624	362	178.2865346826344	0.42500000000000004	2192
1	17	624	362	178.2865346826344	0.45	2224
1	17	624	362	178.2865346826344	0.47500000000000003	2176
1	17	624	362	178.2865346826344	0.5	2176
1	17	624	362	178.2865346826344	0.525	2128
1	17	624	362	178.2865346826344	0.55	2208
1	17	624	362	178.2865346826344	0.5750000000000001	2320
1	17	624	362	178.2865346826344	0.6000000000000001	2688
1	17	624	362	178.2865346826344	0.625	3184
1	17	624	362	178.2865346826344	0.65	3328
1	17	624	362	178.2865346826344	0.675	3872
1	17	624	362	178.2865346826344	0.7000000000000001	3664
1	17	624	362	178.2865346826344	0.7250000000000001	2800
1	17	624	362	178.2865346826344	0.75	2432
1	17	624	362	178.2865346826344	0.775	2048
1	17	624	362	178.2865346826344	0.8	1456
1	17	624	362	178.2865346826344	0.8250000000000001	1616
1	17	624	362	178.2865346826344	0.8500000000000001	1808
1	17	624	362	178.2865346826344	0.875	1632
1	17	624	362	178.2865346826344	0.9	1584
1	17	624	362	178.2865346826344	0.925	1472
1	17	624	362	178.2865346826344	0.9500000000000001	1776
1	17	624	362	178.2865346826344	0.9750000000000001	1968
1	18	640	376	171.08971914886797	0.0	1904
1	18	640	376	171.08971914886797	0.025	1728
1	18	640	376	171.08971914886797	0.05	1760
1	18	640	376	171.08971914886797	0.07500000000000001	1840
1	18	640	376	171.08971914886797	0.1	1840
1	18	640	376	171.08971914886797	0.125	1792
1	18	640	376	171.08971914886797	0.15000000000000002	1744
1	18	640	376	171.08971914886797	0.17500000000000002	1696
1	18	640	376	171.08971914886797	0.2	1792
1	18	640	376	171.08971914886797	0.225	2016
1	18	640	376	171.08971914886797	0.25	1984
1	18	640	376	171.08971914886797	0.275	2656
1	18	640	376	171.08971914886797	0.30000000000000004	3712
1	18	640	376	171.08971914886797	0.325	4288
1	18	640	376	171.08971914886797	0.35000000000000003	4176
1	18	640	376	171.08971914886797	0.375	3856
1	18	640	376	171.08971914886797	0.4	3072
1	18	640	376	171.08971914886797	0.42500000000000004	2480
1	18	640	376	171.08971914886797	0.45	2448
1	18	640	376	171.08971914886797	0.47500000000000003	2240
1	18	640	376	171.08971914886797	0.5	2240
1	18	640	376	171.08971914886797	0.525	2272
1	18	640	376	171.08971914886797	0.55	2208
1	18	640	376	171.08971914886797	0.5750000000000001	2624
1	18	640	376	171.08971914886797	0.6000000000000001	2704
1	18	640	376	171.08971914886797	0.625	3040
1	18	640	376	171.08971914886797	0.65	3488
1	18	640	376	171.08971914886797	0.675	3488
1	18	640	376	171.08971914886797	0.7000000000000001	2960
1	18	640	376	171.08971914886797	0.7250000000000001	2016
1	18	640	376	171.08971914886797	0.75	2000
1	18	640	376	171.08971914886797	0.775	1776
1	18	640	376	171.08971914886797	0.8	1632
1	18	640	376	171.08971914886797	0.8250000000000001	1840
1	18	640	376	171.08971914886797	0.8500000000000001	1648
1	18	640	376	171.08971914886797	0.875	1888
1	18	640	376	171.08971914886797	0.9	1808
1	18	640	376	171.08971914886797	0.925	1664
1	18	640	376	171.08971914886797	0.9500000000000001	1808
1	18	640	376	171.08971914886797	0.9750000000000001	1792
2	1	348	232	177.39743779750034	0.0	1840
2	1	348	232	177.39743779750034	0.025	1600
2	1	348	232	177.39743779750034	0.05	1952
2	1	348	232	177.39743779750034	0.07500000000000001	1888
2	1	348	232	177.39743779750034	0.1	1776
2	1	348	232	177.39743779750034	0.125	2112
2	1	348	232	177.39743779750034	0.15000000000000002	1952
2	1	348	232	177.39743779750034	0.17500000000000002	1840
2	1	348	232	177.39743779750034	0.2	2112
2	1	348	232	177.39743779750034	0.225	1904
2	1	348	232	177.39743779750034	0.25	2192
2	1	348	232	177.39743779750034	0.275	3616
2	1	348	232	177.39743779750034	0.30000000000000004	4928
2	1	348	232	177.39743779750034	0.325	5200
2	1	348	232	177.39743779750034	0.35000000000000003	4704
2	1	348	232	177.39743779750034	0.375	4288
2	1	348	232	177.39743779750034	0.4	3600
2	1	348	232	177.39743779750034	0.42500000000000004	2912
2	1	348	232	177.39743779750034	0.45	2352
2	1	348	232	177.39743779750034	0.47500000000000003	2160
2	1	348	232	177.39743779750034	0.5	2080
2	1	348	232	177.39743779750034	0.525	2528
2	1	348	232	177.39743779750034	0.55	3040
2	1	348	232	177.39743779750034	0.5750000000000001	4608
2	1	348	232	177.39743779750034	0.6000000000000001	5264
2	1	348	232	177.39743779750034	0.625	6080
2	1	348	232	177.39743779750034	0.65	7632
2	1	348	232	177.39743779750034	0.675	8576
2	1	348	232	177.39743779750034	0.7000000000000001	4752
2	1	348	232	177.39743779750034	0.7250000000000001	2832
2	1	348	232	177.39743779750034	0.75	1904
2	1	348	232	177.39743779750034	0.775	2016
2	1	348	232	177.39743779750034	0.8	1952
2	1	348	232	177.39743779750034	0.8250000000000001	1856
2	1	348	232	177.39743779750034	0.8500000000000001	1888
2	1	348	232	177.39743779750034	0.875	1936
2	1	348	232	177.39743779750034	0.9	1936
2	1	348	232	177.39743779750034	0.925	1952
2	1	348	232	177.39743779750034	0.9500000000000001	2016
2	1	348	232	177.39743779750034	0.9750000000000001	1856
2	2	370	233	163.3125159833111	0.0	1888
2	2	370	233	163.3125159833111	0.025	1968
2	2	370	233	163.3125159833111	0.05	1968
2	2	370	233	163.3125159833111	0.07500000000000001	1968
2	2	370	233	163.3125159833111	0.1	1968
2	2	370	233	163.3125159833111	0.125	1776
2	2	370	233	163.3125159833111	0.15000000000000002	1952
2	2	370	233	163.3125159833111	0.17500000000000002	2112
2	2	370	233	163.3125159833111	0.2	2064
2	2	370	233	163.3125159833111	0.225	3408
2	2	370	233	163.3125159833111	0.25	5296
2	2	370	233	163.3125159833111	0.275	6000
2	2	370	233	163.3125159833111	0.30000000000000004	5472
2	2	370	233	163.3125159833111	0.325	5504
2	2	370	233	163.3125159833111	0.35000000000000003	4896
2	2	370	233	163.3125159833111	0.375	3312
2	2	370	233	163.3125159833111	0.4	2720
2	2	370	233	163.3125159833111	0.42500000000000004	2128
2	2	370	233	163.3125159833111	0.45	2320
2	2	370	233	163.3125159833111	0.47500000000000003	2752
2	2	370	233	163.3125159833111	0.5	2864
2	2	370	233	163.3125159833111	0.525	4032
2	2	370	233	163.3125159833111	0.55	6192
2	2	370	233	163.3125159833111	0.5750000000000001	8288
2	2	370	233	163.3125159833111	0.6000000000000001	9776
2	2	370	233	163.3125159833111	0.625	10976
2	2	370	233	163.3125159833111	0.65	12864
2	2	370	233	163.3125159833111	0.675	12272
2	2	370	233	163.3125159833111	0.7000000000000001	10144
2	2	370	233	163.3125159833111	0.7250000000000001	4832
2	2	370	233	163.3125159833111	0.75	2960
2	2	370	233	163.3125159833111	0.775	2000
2	2	370	233	163.3125159833111	0.8	2032
2	2	370	233	163.3125159833111	0.8250000000000001	1872
2	2	370	233	163.3125159833111	0.8500000000000001	1856
2	2	370	233	163.3125159833111	0.875	1856
2	2	370	233	163.3125159833111	0.9	1792
2	2	370	233	163.3125159833111	0.925	2048
2	2	370	233	163.3125159833111	0.9500000000000001	1872
2	2	370	233	163.3125159833111	0.9750000000000001	1936
2	3	390	240	150.4759713848984	0.0	1888
2	3	390	240	150.4759713848984	0.025	1776
2	3	390	240	150.4759713848984	0.05	1856
2	3	390	240	150.4759713848984	0.07500000000000001	2048
2	3	390	240	150.4759713848984	0.1	1792
2	3	390	240	150.4759713848984	0.125	1984
2	3	390	240	150.4759713848984	0.15000000000000002	1760
2	3	390	240	150.4759713848984	0.17500000000000002	1920
2	3	390	240	150.4759713848984	0.2	2160
2	3	390	240	150.4759713848984	0.225	3632
2	3	390	240	150.4759713848984	0.25	3984
2	3	390	240	150.4759713848984	0.275	4336
2	3	390	240	150.4759713848984	0.30000000000000004	4080
2	3	390	240	150.4759713848984	0.325	3344
2	3	390	240	150.4759713848984	0.35000000000000003	3408
2	3	390	240	150.4759713848984	0.375	2528
2	3	390	240	150.4759713848984	0.4	2224
2	3	390	240	150.4759713848984	0.42500000000000004	1904
2	3	390	240	150.4759713848984	0.45	1968
2	3	390	240	150.4759713848984	0.47500000000000003	2224
2	3	390	240	150.4759713848984	0.5	2224
2	3	390	240	150.4759713848984	0.525	2160
2	3	390	240	150.4759713848984	0.55	2208
2	3	390	240	150.4759713848984	0.5750000000000001	2848
2	3	390	240	150.4759713848984	0.6000000000000001	4016
2	3	390	240	150.4759713848984	0.625	4336
2	3	390	240	150.4759713848984	0.65	5696
2	3	390	240	150.4759713848984	0.675	5696
2	3	390	240	150.4759713848984	0.7000000000000001	8080
2	3	390	240	150.4759713848984	0.7250000000000001	6032
2	3	390	240	150.4759713848984	0.75	3776
2	3	390	240	150.4759713848984	0.775	2064
2	3	390	240	150.4759713848984	0.8	1984
2	3	390	240	150.4759713848984	0.8250000000000001	1840
2	3	390	240	150.4759713848984	0.8500000000000001	1776
2	3	390	240	150.4759713848984	0.875	2016
2	3	390	240	150.4759713848984	0.9	1792
2	3	390	240	150.4759713848984	0.925	1936
2	3	390	240	150.4759713848984	0.9500000000000001	1872
2	3	390	240	150.4759713848984	0.9750000000000001	1968
2	4	404	256	160.6154843206422	0.0	1792
2	4	404	256	160.6154843206422	0.025	1888
2	4	404	256	160.6154843206422	0.05	1712
2	4	404	256	160.6154843206422	0.07500000000000001	1904
2	4	404	256	160.6154843206422	0.1	1968
2	4	404	256	160.6154843206422	0.125	1792
2	4	404	256	160.6154843206422	0.15000000000000002	2240
2	4	404	256	160.6154843206422	0.17500000000000002	2352
2	4	404	256	160.6154843206422	0.2	3888
2	4	404	256	160.6154843206422	0.225	4816
2	4	404	256	160.6154843206422	0.25	5152
2	4	404	256	160.6154843206422	0.275	5088
2	4	404	256	160.6154843206422	0.30000000000000004	4432
2	4	404	256	160.6154843206422	0.325	3984
2	4	404	256	160.6154843206422	0.35000000000000003	3104
2	4	404	256	160.6154843206422	0.375	2704
2	4	404	256	160.6154843206422	0.4	2688
2	4	404	256	160.6154843206422	0.42500000000000004	2720
2	4	404	256	160.6154843206422	0.45	2368
2	4	404	256	160.6154843206422	0.47500000000000003	2592
2	4	404	256	160.6154843206422	0.5	2592
2	4	404	256	160.6154843206422	0.525	2944
2	4	404	256	160.6154843206422	0.55	3184
2	4	404	256	160.6154843206422	0.5750000000000001	4320
2	4	404	256	160.6154843206422	0.6000000000000001	5360
2	4	404	256	160.6154843206422	0.625	6544
2	4	404	256	160.6154843206422	0.65	7920
2	4	404	256	160.6154843206422	0.675	8736
2	4	404	256	160.6154843206422	0.7000000000000001	8752
2	4	404	256	160.6154843206422	0.7250000000000001	6816
2	4	404	256	160.6154843206422	0.75	5088
2	4	404	256	160.6154843206422	0.775	2448
2	4	404	256	160.6154843206422	0.8	1920
2	4	404	256	160.6154843206422	0.8250000000000001	2032
2	4	404	256	160.6154843206422	0.8500000000000001	1872
2	4	404	256	160.6154843206422	0.875	2064
2	4	404	256	160.6154843206422	0.9	1776
2	4	404	256	160.6154843206422	0.925	1792
2	4	404	256	160.6154843206422	0.9500000000000001	1888
2	4	404	256	160.6154843206422	0.9750000000000001	2112
2	5	412	276	168.9828883812108	0.0	1984
2	5	412	276	168.9828883812108	0.025	1808
2	5	412	276	168.9828883812108	0.05	1696
2	5	412	276	168.9828883812108	0.07500000000000001	1696
2	5	412	276	168.9828883812108	0.1	1792
2	5	412	276	168.9828883812108	0.125	1888
2	5	412	276	168.9828883812108	0.15000000000000002	1904
2	5	412	276	168.9828883812108	0.17500000000000002	2384
2	5	412	276	168.9828883812108	0.2	4880
2	5	412	276	168.9828883812108	0.225	6528
2	5	412	276	168.9828883812108	0.25	7392
2	5	412	276	168.9828883812108	0.275	6720
2	5	412	276	168.9828883812108	0.30000000000000004	6064
2	5	412	276	168.9828883812108	0.325	5344
2	5	412	276	168.9828883812108	0.35000000000000003	4288
2	5	412	276	168.9828883812108	0.375	3216
2	5	412	276	168.9828883812108	0.4	2704
2	5	412	276	168.9828883812108	0.42500000000000004	2448
2	5	412	276	168.9828883812108	0.45	2192
2	5	412	276	168.9828883812108	0.47500000000000003	2272
2	5	412	276	168.9828883812108	0.5	2224
2	5	412	276	168.9828883812108	0.525	2752
2	5	412	276	168.9828883812108	0.55	3008
2	5	412	276	168.9828883812108	0.5750000000000001	3856
2	5	412	276	168.9828883812108	0.6000000000000001	4944
2	5	412	276	168.9828883812108	0.625	6240
2	5	412	276	168.9828883812108	0.65	7488
2	5	412	276	168.9828883812108	0.675	8464
2	5	412	276	168.9828883812108	0.7000000000000001	8464
2	5	412	276	168.9828883812108	0.7250000000000001	7408
2	5	412	276	168.9828883812108	0.75	5328
2	5	412	276	168.9828883812108	0.775	2496
2	5	412	276	168.9828883812108	0.8	1968
2	5	412	276	168.9828883812108	0.8250000000000001	1968
2	5	412	276	168.9828883812108	0.8500000000000001	1888
2	5	412	276	168.9828883812108	0.875	1712
2	5	412	276	168.9828883812108	0.9	1984
2	5	412	276	168.9828883812108	0.925	1792
2	5	412	276	168.9828883812108	0.9500000000000001	1792
2	5	412	276	168.9828883812108	0.9750000000000001	1936
2	6	416	297	168.9828883812108	0.0	1984
2	6	416	297	168.9828883812108	0.025	1904
2	6	416	297	168.9828883812108	0.05	1696
2	6	416	297	168.9828883812108	0.07500000000000001	1792
2	6	416	297	168.9828883812108	0.1	1872
2	6	416	297	168.9828883812108	0.125	2000
2	6	416	297	168.9828883812108	0.15000000000000002	2016
2	6	416	297	168.9828883812108	0.17500000000000002	2560
2	6	416	297	168.9828883812108	0.2	4512
2	6	416	297	168.9828883812108	0.225	5504
2	6	416	297	168.9828883812108	0.25	5840
2	6	416	297	168.9828883812108	0.275	5280
2	6	416	297	168.9828883812108	0.30000000000000004	4192
2	6	416	297	168.9828883812108	0.325	3504
2	6	416	297	168.9828883812108	0.35000000000000003	2720
2	6	416	297	168.9828883812108	0.375	2368
2	6	416	297	168.9828883812108	0.4	2512
2	6	416	297	168.9828883812108	0.42500000000000004	2112
2	6	416	297	168.9828883812108	0.45	2064
2	6	416	297	168.9828883812108	0.47500000000000003	1968
2	6	416	297	168.9828883812108	0.5	2096
2	6	416	297	168.9828883812108	0.525	2144
2	6	416	297	168.9828883812108	0.55	2416
2	6	416	297	168.9828883812108	0.5750000000000001	2848
2	6	416	297	168.9828883812108	0.6000000000000001	3376
2	6	416	297	168.9828883812108	0.625	4384
2	6	416	297	168.9828883812108	0.65	5040
2	6	416	297	168.9828883812108	0.675	5152
2	6	416	297	168.9828883812108	0.7000000000000001	4544
2	6	416	297	168.9828883812108	0.7250000000000001	3824
2	6	416	297	168.9828883812108	0.75	2752
2	6	416	297	168.9828883812108	0.775	1952
2	6	416	297	168.9828883812108	0.8	1888
2	6	416	297	168.9828883812108	0.8250000000000001	1792
2	6	416	297	168.9828883812108	0.8500000000000001	1696
2	6	416	297	168.9828883812108	0.875	1984
2	6	416	297	168.9828883812108	0.9	1888
2	6	416	297	168.9828883812108	0.925	1792
2	6	416	297	168.9828883812108	0.9500000000000001	2064
2	6	416	297	168.9828883812108	0.9750000000000001	1728
2	7	424	317	165.96375653207352	0.0	1648
2	7	424	317	165.96375653207352	0.025	1696
2	7	424	317	165.96375653207352	0.05	1696
2	7	424	317	165.96375653207352	0.07500000000000001	1760
2	7	424	317	165.96375653207352	0.1	1744
2	7	424	317	165.96375653207352	0.125	1712
2	7	424	317	165.96375653207352	0.15000000000000002	1760
2	7	424	317	165.96375653207352	0.17500000000000002	2272
2	7	424	317	165.96375653207352	0.2	2720
2	7	424	317	165.96375653207352	0.225	4192
2	7	424	317	165.96375653207352	0.25	4192
2	7	424	317	165.96375653207352	0.275	5120
2	7	424	317	165.96375653207352	0.30000000000000004	5632
2	7	424	317	165.96375653207352	0.325	4944
2	7	424	317	165.96375653207352	0.35000000000000003	4240
2	7	424	317	165.96375653207352	0.375	3248
2	7	424	317	165.96375653207352	0.4	2784
2	7	424	317	165.96375653207352	0.42500000000000004	2416
2	7	424	317	165.96375653207352	0.45	2208
2	7	424	317	165.96375653207352	0.47500000000000003	1904
2	7	424	317	165.96375653207352	0.5	1904
2	7	424	317	165.96375653207352	0.525	2080
2	7	424	317	165.96375653207352	0.55	2112
2	7	424	317	165.96375653207352	0.5750000000000001	2144
2	7	424	317	165.96375653207352	0.6000000000000001	2560
2	7	424	317	165.96375653207352	0.625	3008
2	7	424	317	165.96375653207352	0.65	3024
2	7	424	317	165.96375653207352	0.675	2864
2	7	424	317	165.96375653207352	0.7000000000000001	3168
2	7	424	317	165.96375653207352	0.7250000000000001	3328
2	7	424	317	165.96375653207352	0.75	3328
2	7	424	317	165.96375653207352	0.775	3008
2	7	424	317	165.96375653207352	0.8	2368
2	7	424	317	165.96375653207352	0.8250000000000001	1776
2	7	424	317	165.96375653207352	0.8500000000000001	1792
2	7	424	317	165.96375653207352	0.875	1664
2	7	424	317	165.96375653207352	0.9	1760
2	7	424	317	165.96375653207352	0.925	1808
2	7	424	317	165.96375653207352	0.9500000000000001	1984
2	7	424	317	165.96375653207352	0.9750000000000001	1712
2	8	437	335	159.52772048025804	0.0	1904
2	8	437	335	159.52772048025804	0.025	1792
2	8	437	335	159.52772048025804	0.05	1888
2	8	437	335	159.52772048025804	0.07500000000000001	1696
2	8	437	335	159.52772048025804	0.1	1696
2	8	437	335	159.52772048025804	0.125	2080
2	8	437	335	159.52772048025804	0.15000000000000002	1744
2	8	437	335	159.52772048025804	0.17500000000000002	1808
2	8	437	335	159.52772048025804	0.2	2032
2	8	437	335	159.52772048025804	0.225	3776
2	8	437	335	159.52772048025804	0.25	4672
2	8	437	335	159.52772048025804	0.275	6128
2	8	437	335	159.52772048025804	0.30000000000000004	6224
2	8	437	335	159.52772048025804	0.325	5696
2	8	437	335	159.52772048025804	0.35000000000000003	4576
2	8	437	335	159.52772048025804	0.375	3552
2	8	437	335	159.52772048025804	0.4	3392
2	8	437	335	159.52772048025804	0.42500000000000004	2592
2	8	437	335	159.52772048025804	0.45	2240
2	8	437	335	159.52772048025804	0.47500000000000003	2144
2	8	437	335	159.52772048025804	0.5	2144
2	8	437	335	159.52772048025804	0.525	2048
2	8	437	335	159.52772048025804	0.55	1920
2	8	437	335	159.52772048025804	0.5750000000000001	1936
2	8	437	335	159.52772048025804	0.6000000000000001	2352
2	8	437	335	159.52772048025804	0.625	2368
2	8	437	335	159.52772048025804	0.65	2480
2	8	437	335	159.52772048025804	0.675	2688
2	8	437	335	159.52772048025804	0.7000000000000001	3088
2	8	437	335	159.52772048025804	0.7250000000000001	3680
2	8	437	335	159.52772048025804	0.75	3648
2	8	437	335	159.52772048025804	0.775	3408
2	8	437	335	159.52772048025804	0.8	2832
2	8	437	335	159.52772048025804	0.8250000000000001	2592
2	8	437	335	159.52772048025804	0.8500000000000001	2016
2	8	437	335	159.52772048025804	0.875	1888
2	8	437	335	159.52772048025804	0.9	1888
2	8	437	335	159.52772048025804	0.925	1632
2	8	437	335	159.52772048025804	0.9500000000000001	1824
2	8	437	335	159.52772048025804	0.9750000000000001	1760
2	9	455	347	154.07509849244556	0.0	1744
2	9	455	347	154.07509849244556	0.025	1760
2	9	455	347	154.07509849244556	0.05	1696
2	9	455	347	154.07509849244556	0.07500000000000001	1888
2	9	455	347	154.07509849244556	0.1	1904
2	9	455	347	154.07509849244556	0.125	1792
2	9	455	347	154.07509849244556	0.15000000000000002	2016
2	9	455	347	154.07509849244556	0.17500000000000002	2112
2	9	455	347	154.07509849244556	0.2	2416
2	9	455	347	154.07509849244556	0.225	3104
2	9	455	347	154.07509849244556	0.25	4784
2	9	455	347	154.07509849244556	0.275	6576
2	9	455	347	154.07509849244556	0.30000000000000004	6448
2	9	455	347	154.07509849244556	0.325	6048
2	9	455	347	154.07509849244556	0.35000000000000003	4816
2	9	455	347	154.07509849244556	0.375	4176
2	9	455	347	154.07509849244556	0.4	3152
2	9	455	347	154.07509849244556	0.42500000000000004	2608
2	9	455	347	154.07509849244556	0.45	2592
2	9	455	347	154.07509849244556	0.47500000000000003	2528
2	9	455	347	154.07509849244556	0.5	2528
2	9	455	347	154.07509849244556	0.525	2432
2	9	455	347	154.07509849244556	0.55	2112
2	9	455	347	154.07509849244556	0.5750000000000001	1968
2	9	455	347	154.07509849244556	0.6000000000000001	2208
2	9	455	347	154.07509849244556	0.625	2192
2	9	455	347	154.07509849244556	0.65	2320
2	9	455	347	154.07509849244556	0.675	2592
2	9	455	347	154.07509849244556	0.7000000000000001	2928
2	9	455	347	154.07509849244556	0.7250000000000001	3584
2	9	455	347	154.07509849244556	0.75	3808
2	9	455	347	154.07509849244556	0.775	3776
2	9	455	347	154.07509849244556	0.8	2832
2	9	455	347	154.07509849244556	0.8250000000000001	2176
2	9	455	347	154.07509849244556	0.8500000000000001	1872
2	9	455	347	154.07509849244556	0.875	1824
2	9	455	347	154.07509849244556	0.9	1664
2	9	455	347	154.07509849244556	0.925	1824
2	9	455	347	154.07509849244556	0.9500000000000001	1888
2	9	455	347	154.07509849244556	0.9750000000000001	1696
2	10	477	350	167.04040507383988	0.0	1888
2	10	477	350	167.04040507383988	0.025	1888
2	10	477	350	167.04040507383988	0.05	1888
2	10	477	350	167.04040507383988	0.07500000000000001	1600
2	10	477	350	167.04040507383988	0.1	1792
2	10	477	350	167.04040507383988	0.125	1792
2	10	477	350	167.04040507383988	0.15000000000000002	1696
2	10	477	350	167.04040507383988	0.17500000000000002	1984
2	10	477	350	167.04040507383988	0.2	2400
2	10	477	350	167.04040507383988	0.225	3600
2	10	477	350	167.04040507383988	0.25	4352
2	10	477	350	167.04040507383988	0.275	5728
2	10	477	350	167.04040507383988	0.30000000000000004	6336
2	10	477	350	167.04040507383988	0.325	6160
2	10	477	350	167.04040507383988	0.35000000000000003	5312
2	10	477	350	167.04040507383988	0.375	4608
2	10	477	350	167.04040507383988	0.4	3424
2	10	477	350	167.04040507383988	0.42500000000000004	2800
2	10	477	350	167.04040507383988	0.45	2560
2	10	477	350	167.04040507383988	0.47500000000000003	2288
2	10	477	350	167.04040507383988	0.5	2192
2	10	477	350	167.04040507383988	0.525	2048
2	10	477	350	167.04040507383988	0.55	2048
2	10	477	350	167.04040507383988	0.5750000000000001	2128
2	10	477	350	167.04040507383988	0.6000000000000001	2048
2	10	477	350	167.04040507383988	0.625	2240
2	10	477	350	167.04040507383988	0.65	2208
2	10	477	350	167.04040507383988	0.675	2432
2	10	477	350	167.04040507383988	0.7000000000000001	3168
2	10	477	350	167.04040507383988	0.7250000000000001	4128
2	10	477	350	167.04040507383988	0.75	3824
2	10	477	350	167.04040507383988	0.775	3776
2	10	477	350	167.04040507383988	0.8	3584
2	10	477	350	167.04040507383988	0.8250000000000001	2704
2	10	477	350	167.04040507383988	0.8500000000000001	2032
2	10	477	350	167.04040507383988	0.875	1888
2	10	477	350	167.04040507383988	0.9	1888
2	10	477	350	167.04040507383988	0.925	1920
2	10	477	350	167.04040507383988	0.9500000000000001	1664
2	10	477	350	167.04040507383988	0.9750000000000001	1712
2	11	499	348	169.24903300681197	0.0	1904
2	11	499	348	169.24903300681197	0.025	1824
2	11	499	348	169.24903300681197	0.05	1744
2	11	499	348	169.24903300681197	0.07500000000000001	1696
2	11	499	348	169.24903300681197	0.1	1888
2	11	499	348	169.24903300681197	0.125	1600
2	11	499	348	169.24903300681197	0.15000000000000002	2576
2	11	499	348	169.24903300681197	0.17500000000000002	2528
2	11	499	348	169.24903300681197	0.2	3424
2	11	499	348	169.24903300681197	0.225	3792
2	11	499	348	169.24903300681197	0.25	3840
2	11	499	348	169.24903300681197	0.275	3648
2	11	499	348	169.24903300681197	0.30000000000000004	3280
2	11	499	348	169.24903300681197	0.325	2704
2	11	499	348	169.24903300681197	0.35000000000000003	2752
2	11	499	348	169.24903300681197	0.375	2896
2	11	499	348	169.24903300681197	0.4	2432
2	11	499	348	169.24903300681197	0.42500000000000004	2384
2	11	499	348	169.24903300681197	0.45	2704
2	11	499	348	169.24903300681197	0.47500000000000003	2960
2	11	499	348	169.24903300681197	0.5	2224
2	11	499	348	169.24903300681197	0.525	2064
2	11	499	348	169.24903300681197	0.55	2080
2	11	499	348	169.24903300681197	0.5750000000000001	2560
2	11	499	348	169.24903300681197	0.6000000000000001	3776
2	11	499	348	169.24903300681197	0.625	5024
2	11	499	348	169.24903300681197	0.65	4864
2	11	499	348	169.24903300681197	0.675	4576
2	11	499	348	169.24903300681197	0.7000000000000001	4176
2	11	499	348	169.24903300681197	0.7250000000000001	3792
2	11	499	348	169.24903300681197	0.75	3376
2	11	499	348	169.24903300681197	0.775	2416
2	11	499	348	169.24903300681197	0.8	2000
2	11	499	348	169.24903300681197	0.8250000000000001	1856
2	11	499	348	169.24903300681197	0.8500000000000001	1984
2	11	499	348	169.24903300681197	0.875	1792
2	11	499	348	169.24903300681197	0.9	1568
2	11	499	348	169.24903300681197	0.925	2080
2	11	499	348	169.24903300681197	0.9500000000000001	1792
2	11	499	348	169.24903300681197	0.9750000000000001	1712
2	12	520	342	179.24615166692914	0.0	1728
2	12	520	342	179.24615166692914	0.025	1712
2	12	520	342	179.24615166692914	0.05	1728
2	12	520	342	179.24615166692914	0.07500000000000001	1792
2	12	520	342	179.24615166692914	0.1	1696
2	12	520	342	179.24615166692914	0.125	2080
2	12	520	342	179.24615166692914	0.15000000000000002	2304
2	12	520	342	179.24615166692914	0.17500000000000002	2784
2	12	520	342	179.24615166692914	0.2	4384
2	12	520	342	179.24615166692914	0.225	4896
2	12	520	342	179.24615166692914	0.25	4960
2	12	520	342	179.24615166692914	0.275	5152
2	12	520	342	179.24615166692914	0.30000000000000004	3728
2	12	520	342	179.24615166692914	0.325	2576
2	12	520	342	179.24615166692914	0.35000000000000003	2624
2	12	520	342	179.24615166692914	0.375	2848
2	12	520	342	179.24615166692914	0.4	2352
2	12	520	342	179.24615166692914	0.42500000000000004	2208
2	12	520	342	179.24615166692914	0.45	2528
2	12	520	342	179.24615166692914	0.47500000000000003	2048
2	12	520	342	179.24615166692914	0.5	1904
2	12	520	342	179.24615166692914	0.525	1952
2	12	520	342	179.24615166692914	0.55	1920
2	12	520	342	179.24615166692914	0.5750000000000001	2112
2	12	520	342	179.24615166692914	0.6000000000000001	2448
2	12	520	342	179.24615166692914	0.625	3264
2	12	520	342	179.24615166692914	0.65	4192
2	12	520	342	179.24615166692914	0.675	3792
2	12	520	342	179.24615166692914	0.7000000000000001	3504
2	12	520	342	179.24615166692914	0.7250000000000001	2512
2	12	520	342	179.24615166692914	0.75	1952
2	12	520	342	179.24615166692914	0.775	1792
2	12	520	342	179.24615166692914	0.8	1984
2	12	520	342	179.24615166692914	0.8250000000000001	1792
2	12	520	342	179.24615166692914	0.8500000000000001	1744
2	12	520	342	179.24615166692914	0.875	1744
2	12	520	342	179.24615166692914	0.9	1792
2	12	520	342	179.24615166692914	0.925	1872
2	12	520	342	179.24615166692914	0.9500000000000001	1856
2	12	520	342	179.24615166692914	0.9750000000000001	1888
2	13	540	336	171.06592178443168	0.0	1632
2	13	540	336	171.06592178443168	0.025	1904
2	13	540	336	171.06592178443168	0.05	1632
2	13	540	336	171.06592178443168	0.07500000000000001	1824
2	13	540	336	171.06592178443168	0.1	1888
2	13	540	336	171.06592178443168	0.125	2016
2	13	540	336	171.06592178443168	0.15000000000000002	2144
2	13	540	336	171.06592178443168	0.17500000000000002	2928
2	13	540	336	171.06592178443168	0.2	3344
2	13	540	336	171.06592178443168	0.225	3696
2	13	540	336	171.06592178443168	0.25	3376
2	13	540	336	171.06592178443168	0.275	3136
2	13	540	336	171.06592178443168	0.30000000000000004	2880
2	13	540	336	171.06592178443168	0.325	2192
2	13	540	336	171.06592178443168	0.35000000000000003	2128
2	13	540	336	171.06592178443168	0.375	2048
2	13	540	336	171.06592178443168	0.4	2144
2	13	540	336	171.06592178443168	0.42500000000000004	2048
2	13	540	336	171.06592178443168	0.45	2048
2	13	540	336	171.06592178443168	0.47500000000000003	2112
2	13	540	336	171.06592178443168	0.5	2224
2	13	540	336	171.06592178443168	0.525	2112
2	13	540	336	171.06592178443168	0.55	2480
2	13	540	336	171.06592178443168	0.5750000000000001	2352
2	13	540	336	171.06592178443168	0.6000000000000001	2528
2	13	540	336	171.06592178443168	0.625	2624
2	13	540	336	171.06592178443168	0.65	2832
2	13	540	336	171.06592178443168	0.675	3776
2	13	540	336	171.06592178443168	0.7000000000000001	3904
2	13	540	336	171.06592178443168	0.7250000000000001	3344
2	13	540	336	171.06592178443168	0.75	2304
2	13	540	336	171.06592178443168	0.775	1680
2	13	540	336	171.06592178443168	0.8	1888
2	13	540	336	171.06592178443168	0.8250000000000001	1792
2	13	540	336	171.06592178443168	0.8500000000000001	1824
2	13	540	336	171.06592178443168	0.875	1808
2	13	540	336	171.06592178443168	0.9	1744
2	13	540	336	171.06592178443168	0.925	1664
2	13	540	336	171.06592178443168	0.9500000000000001	1664
2	13	540	336	171.06592178443168	0.9750000000000001	1728
2	15	584	336	164.93151184050777	0.0	1840
2	15	584	336	164.93151184050777	0.025	1888
2	15	584	336	164.93151184050777	0.05	1616
2	15	584	336	164.93151184050777	0.07500000000000001	1840
2	15	584	336	164.93151184050777	0.1	1792
2	15	584	336	164.93151184050777	0.125	1872
2	15	584	336	164.93151184050777	0.15000000000000002	1920
2	15	584	336	164.93151184050777	0.17500000000000002	2080
2	15	584	336	164.93151184050777	0.2	2880
2	15	584	336	164.93151184050777	0.225	3024
2	15	584	336	164.93151184050777	0.25	2880
2	15	584	336	164.93151184050777	0.275	2352
2	15	584	336	164.93151184050777	0.30000000000000004	1984
2	15	584	336	164.93151184050777	0.325	1840
2	15	584	336	164.93151184050777	0.35000000000000003	2016
2	15	584	336	164.93151184050777	0.375	1920
2	15	584	336	164.93151184050777	0.4	1776
2	15	584	336	164.93151184050777	0.42500000000000004	1792
2	15	584	336	164.93151184050777	0.45	1952
2	15	584	336	164.93151184050777	0.47500000000000003	1824
2	15	584	336	164.93151184050777	0.5	1888
2	15	584	336	164.93151184050777	0.525	1792
2	15	584	336	164.93151184050777	0.55	1936
2	15	584	336	164.93151184050777	0.5750000000000001	1904
2	15	584	336	164.93151184050777	0.6000000000000001	2240
2	15	584	336	164.93151184050777	0.625	3200
2	15	584	336	164.93151184050777	0.65	4096
2	15	584	336	164.93151184050777	0.675	4784
2	15	584	336	164.93151184050777	0.7000000000000001	5888
2	15	584	336	164.93151184050777	0.7250000000000001	5008
2	15	584	336	164.93151184050777	0.75	3024
2	15	584	336	164.93151184050777	0.775	2048
2	15	584	336	164.93151184050777	0.8	2080
2	15	584	336	164.93151184050777	0.8250000000000001	1792
2	15	584	336	164.93151184050777	0.8500000000000001	1904
2	15	584	336	164.93151184050777	0.875	1728
2	15	584	336	164.93151184050777	0.9	1664
2	15	584	336	164.93151184050777	0.925	1824
2	15	584	336	164.93151184050777	0.9500000000000001	1632
[truncated: 54,361 more rows]
