# Supplementary material for: An epifluorescence microscope design for naturalistic behavior and cellular activity in freely moving Caenorhabditis elegans
Source: Nat Commun. 2026 May 19;17:4411. doi: 10.1038/s41467-026-72709-w (PMC13187321; doi:10.1038/s41467-026-72709-w)
Supplement: Supplementary file 8 — Source data [file 41467_2026_72709_MOESM8_ESM.zip › fig2 Muscle/HBR4/worm10.csv]

frame	order	x	y	angle	segment_position	intensity
0	1	307	339	137.75248540026868	0.0	1728
0	1	307	339	137.75248540026868	0.025	1760
0	1	307	339	137.75248540026868	0.05	1712
0	1	307	339	137.75248540026868	0.07500000000000001	1824
0	1	307	339	137.75248540026868	0.1	1648
0	1	307	339	137.75248540026868	0.125	1952
0	1	307	339	137.75248540026868	0.15000000000000002	1888
0	1	307	339	137.75248540026868	0.17500000000000002	1904
0	1	307	339	137.75248540026868	0.2	2656
0	1	307	339	137.75248540026868	0.225	3568
0	1	307	339	137.75248540026868	0.25	5360
0	1	307	339	137.75248540026868	0.275	7232
0	1	307	339	137.75248540026868	0.30000000000000004	8112
0	1	307	339	137.75248540026868	0.325	7504
0	1	307	339	137.75248540026868	0.35000000000000003	5088
0	1	307	339	137.75248540026868	0.375	3344
0	1	307	339	137.75248540026868	0.4	2784
0	1	307	339	137.75248540026868	0.42500000000000004	3376
0	1	307	339	137.75248540026868	0.45	4944
0	1	307	339	137.75248540026868	0.47500000000000003	6800
0	1	307	339	137.75248540026868	0.5	9408
0	1	307	339	137.75248540026868	0.525	12128
0	1	307	339	137.75248540026868	0.55	14528
0	1	307	339	137.75248540026868	0.5750000000000001	14336
0	1	307	339	137.75248540026868	0.6000000000000001	13488
0	1	307	339	137.75248540026868	0.625	11312
0	1	307	339	137.75248540026868	0.65	6464
0	1	307	339	137.75248540026868	0.675	2352
0	1	307	339	137.75248540026868	0.7000000000000001	2032
0	1	307	339	137.75248540026868	0.7250000000000001	2032
0	1	307	339	137.75248540026868	0.75	1696
0	1	307	339	137.75248540026868	0.775	1792
0	1	307	339	137.75248540026868	0.8	1712
0	1	307	339	137.75248540026868	0.8250000000000001	1984
0	1	307	339	137.75248540026868	0.8500000000000001	1696
0	1	307	339	137.75248540026868	0.875	1728
0	1	307	339	137.75248540026868	0.9	1808
0	1	307	339	137.75248540026868	0.925	1568
0	1	307	339	137.75248540026868	0.9500000000000001	1664
0	1	307	339	137.75248540026868	0.9750000000000001	1840
0	2	321	329	150.55457127007443	0.0	1728
0	2	321	329	150.55457127007443	0.025	1632
0	2	321	329	150.55457127007443	0.05	1568
0	2	321	329	150.55457127007443	0.07500000000000001	1904
0	2	321	329	150.55457127007443	0.1	2064
0	2	321	329	150.55457127007443	0.125	2992
0	2	321	329	150.55457127007443	0.15000000000000002	4000
0	2	321	329	150.55457127007443	0.17500000000000002	4944
0	2	321	329	150.55457127007443	0.2	5984
0	2	321	329	150.55457127007443	0.225	6576
0	2	321	329	150.55457127007443	0.25	7168
0	2	321	329	150.55457127007443	0.275	8288
0	2	321	329	150.55457127007443	0.30000000000000004	7344
0	2	321	329	150.55457127007443	0.325	6144
0	2	321	329	150.55457127007443	0.35000000000000003	5168
0	2	321	329	150.55457127007443	0.375	4880
0	2	321	329	150.55457127007443	0.4	4288
0	2	321	329	150.55457127007443	0.42500000000000004	4672
0	2	321	329	150.55457127007443	0.45	8448
0	2	321	329	150.55457127007443	0.47500000000000003	12096
0	2	321	329	150.55457127007443	0.5	12096
0	2	321	329	150.55457127007443	0.525	16560
0	2	321	329	150.55457127007443	0.55	18368
0	2	321	329	150.55457127007443	0.5750000000000001	17856
0	2	321	329	150.55457127007443	0.6000000000000001	16528
0	2	321	329	150.55457127007443	0.625	14992
0	2	321	329	150.55457127007443	0.65	13104
0	2	321	329	150.55457127007443	0.675	7104
0	2	321	329	150.55457127007443	0.7000000000000001	3264
0	2	321	329	150.55457127007443	0.7250000000000001	1824
0	2	321	329	150.55457127007443	0.75	2016
0	2	321	329	150.55457127007443	0.775	1872
0	2	321	329	150.55457127007443	0.8	2064
0	2	321	329	150.55457127007443	0.8250000000000001	1632
0	2	321	329	150.55457127007443	0.8500000000000001	1792
0	2	321	329	150.55457127007443	0.875	1872
0	2	321	329	150.55457127007443	0.9	1712
0	2	321	329	150.55457127007443	0.925	1872
0	2	321	329	150.55457127007443	0.9500000000000001	1824
0	2	321	329	150.55457127007443	0.9750000000000001	1824
0	3	328	314	167.51191423105152	0.0	1760
0	3	328	314	167.51191423105152	0.025	1744
0	3	328	314	167.51191423105152	0.05	1904
0	3	328	314	167.51191423105152	0.07500000000000001	1696
0	3	328	314	167.51191423105152	0.1	2048
0	3	328	314	167.51191423105152	0.125	2560
0	3	328	314	167.51191423105152	0.15000000000000002	3424
0	3	328	314	167.51191423105152	0.17500000000000002	3632
0	3	328	314	167.51191423105152	0.2	3840
0	3	328	314	167.51191423105152	0.225	3520
0	3	328	314	167.51191423105152	0.25	3568
0	3	328	314	167.51191423105152	0.275	3792
0	3	328	314	167.51191423105152	0.30000000000000004	3792
0	3	328	314	167.51191423105152	0.325	3440
0	3	328	314	167.51191423105152	0.35000000000000003	2832
0	3	328	314	167.51191423105152	0.375	2576
0	3	328	314	167.51191423105152	0.4	2384
0	3	328	314	167.51191423105152	0.42500000000000004	2560
0	3	328	314	167.51191423105152	0.45	3088
0	3	328	314	167.51191423105152	0.47500000000000003	4320
0	3	328	314	167.51191423105152	0.5	4320
0	3	328	314	167.51191423105152	0.525	5728
0	3	328	314	167.51191423105152	0.55	6800
0	3	328	314	167.51191423105152	0.5750000000000001	7008
0	3	328	314	167.51191423105152	0.6000000000000001	6512
0	3	328	314	167.51191423105152	0.625	6768
0	3	328	314	167.51191423105152	0.65	6192
0	3	328	314	167.51191423105152	0.675	6144
0	3	328	314	167.51191423105152	0.7000000000000001	5104
0	3	328	314	167.51191423105152	0.7250000000000001	3360
0	3	328	314	167.51191423105152	0.75	2256
0	3	328	314	167.51191423105152	0.775	1888
0	3	328	314	167.51191423105152	0.8	1792
0	3	328	314	167.51191423105152	0.8250000000000001	1808
0	3	328	314	167.51191423105152	0.8500000000000001	1808
0	3	328	314	167.51191423105152	0.875	1792
0	3	328	314	167.51191423105152	0.9	1792
0	3	328	314	167.51191423105152	0.925	1648
0	3	328	314	167.51191423105152	0.9500000000000001	1712
0	3	328	314	167.51191423105152	0.9750000000000001	1712
0	4	332	296	177.4791720922901	0.0	1568
0	4	332	296	177.4791720922901	0.025	1920
0	4	332	296	177.4791720922901	0.05	1664
0	4	332	296	177.4791720922901	0.07500000000000001	1808
0	4	332	296	177.4791720922901	0.1	1824
0	4	332	296	177.4791720922901	0.125	2480
0	4	332	296	177.4791720922901	0.15000000000000002	4144
0	4	332	296	177.4791720922901	0.17500000000000002	5568
0	4	332	296	177.4791720922901	0.2	6224
0	4	332	296	177.4791720922901	0.225	6544
0	4	332	296	177.4791720922901	0.25	7040
0	4	332	296	177.4791720922901	0.275	6992
0	4	332	296	177.4791720922901	0.30000000000000004	7088
0	4	332	296	177.4791720922901	0.325	6960
0	4	332	296	177.4791720922901	0.35000000000000003	6384
0	4	332	296	177.4791720922901	0.375	5504
0	4	332	296	177.4791720922901	0.4	4384
0	4	332	296	177.4791720922901	0.42500000000000004	3936
0	4	332	296	177.4791720922901	0.45	3344
0	4	332	296	177.4791720922901	0.47500000000000003	3664
0	4	332	296	177.4791720922901	0.5	4800
0	4	332	296	177.4791720922901	0.525	5968
0	4	332	296	177.4791720922901	0.55	7168
0	4	332	296	177.4791720922901	0.5750000000000001	8000
0	4	332	296	177.4791720922901	0.6000000000000001	8784
0	4	332	296	177.4791720922901	0.625	8352
0	4	332	296	177.4791720922901	0.65	7584
0	4	332	296	177.4791720922901	0.675	7264
0	4	332	296	177.4791720922901	0.7000000000000001	6384
0	4	332	296	177.4791720922901	0.7250000000000001	5280
0	4	332	296	177.4791720922901	0.75	4288
0	4	332	296	177.4791720922901	0.775	3184
0	4	332	296	177.4791720922901	0.8	2240
0	4	332	296	177.4791720922901	0.8250000000000001	2048
0	4	332	296	177.4791720922901	0.8500000000000001	1824
0	4	332	296	177.4791720922901	0.875	1808
0	4	332	296	177.4791720922901	0.9	1712
0	4	332	296	177.4791720922901	0.925	1840
0	4	332	296	177.4791720922901	0.9500000000000001	1632
0	4	332	296	177.4791720922901	0.9750000000000001	1792
0	5	335	279	176.76745988625424	0.0	1760
0	5	335	279	176.76745988625424	0.025	2016
0	5	335	279	176.76745988625424	0.05	1792
0	5	335	279	176.76745988625424	0.07500000000000001	1792
0	5	335	279	176.76745988625424	0.1	1712
0	5	335	279	176.76745988625424	0.125	1760
0	5	335	279	176.76745988625424	0.15000000000000002	2000
0	5	335	279	176.76745988625424	0.17500000000000002	2976
0	5	335	279	176.76745988625424	0.2	4640
0	5	335	279	176.76745988625424	0.225	6448
0	5	335	279	176.76745988625424	0.25	7056
0	5	335	279	176.76745988625424	0.275	7248
0	5	335	279	176.76745988625424	0.30000000000000004	7776
0	5	335	279	176.76745988625424	0.325	7776
0	5	335	279	176.76745988625424	0.35000000000000003	8432
0	5	335	279	176.76745988625424	0.375	7760
0	5	335	279	176.76745988625424	0.4	7056
0	5	335	279	176.76745988625424	0.42500000000000004	6096
0	5	335	279	176.76745988625424	0.45	4400
0	5	335	279	176.76745988625424	0.47500000000000003	3584
0	5	335	279	176.76745988625424	0.5	3040
0	5	335	279	176.76745988625424	0.525	3872
0	5	335	279	176.76745988625424	0.55	4448
0	5	335	279	176.76745988625424	0.5750000000000001	5152
0	5	335	279	176.76745988625424	0.6000000000000001	5616
0	5	335	279	176.76745988625424	0.625	6928
0	5	335	279	176.76745988625424	0.65	6176
0	5	335	279	176.76745988625424	0.675	5568
0	5	335	279	176.76745988625424	0.7000000000000001	5456
0	5	335	279	176.76745988625424	0.7250000000000001	5200
0	5	335	279	176.76745988625424	0.75	4768
0	5	335	279	176.76745988625424	0.775	3728
0	5	335	279	176.76745988625424	0.8	2928
0	5	335	279	176.76745988625424	0.8250000000000001	2064
0	5	335	279	176.76745988625424	0.8500000000000001	1616
0	5	335	279	176.76745988625424	0.875	1568
0	5	335	279	176.76745988625424	0.9	1760
0	5	335	279	176.76745988625424	0.925	1744
0	5	335	279	176.76745988625424	0.9500000000000001	1856
0	5	335	279	176.76745988625424	0.9750000000000001	1760
0	6	339	262	153.0041616059134	0.0	1712
0	6	339	262	153.0041616059134	0.025	1888
0	6	339	262	153.0041616059134	0.05	1888
0	6	339	262	153.0041616059134	0.07500000000000001	1792
0	6	339	262	153.0041616059134	0.1	2000
0	6	339	262	153.0041616059134	0.125	2768
0	6	339	262	153.0041616059134	0.15000000000000002	4800
0	6	339	262	153.0041616059134	0.17500000000000002	7488
0	6	339	262	153.0041616059134	0.2	8432
0	6	339	262	153.0041616059134	0.225	8816
0	6	339	262	153.0041616059134	0.25	8864
0	6	339	262	153.0041616059134	0.275	9440
0	6	339	262	153.0041616059134	0.30000000000000004	10704
0	6	339	262	153.0041616059134	0.325	11344
0	6	339	262	153.0041616059134	0.35000000000000003	9664
0	6	339	262	153.0041616059134	0.375	7648
0	6	339	262	153.0041616059134	0.4	6336
0	6	339	262	153.0041616059134	0.42500000000000004	4160
0	6	339	262	153.0041616059134	0.45	3280
0	6	339	262	153.0041616059134	0.47500000000000003	2720
0	6	339	262	153.0041616059134	0.5	2720
0	6	339	262	153.0041616059134	0.525	3536
0	6	339	262	153.0041616059134	0.55	4272
0	6	339	262	153.0041616059134	0.5750000000000001	4832
0	6	339	262	153.0041616059134	0.6000000000000001	4704
0	6	339	262	153.0041616059134	0.625	5056
0	6	339	262	153.0041616059134	0.65	4608
0	6	339	262	153.0041616059134	0.675	4976
0	6	339	262	153.0041616059134	0.7000000000000001	4416
0	6	339	262	153.0041616059134	0.7250000000000001	4112
0	6	339	262	153.0041616059134	0.75	3712
0	6	339	262	153.0041616059134	0.775	2816
0	6	339	262	153.0041616059134	0.8	2240
0	6	339	262	153.0041616059134	0.8250000000000001	1696
0	6	339	262	153.0041616059134	0.8500000000000001	2000
0	6	339	262	153.0041616059134	0.875	1984
0	6	339	262	153.0041616059134	0.9	1568
0	6	339	262	153.0041616059134	0.925	1888
0	6	339	262	153.0041616059134	0.9500000000000001	1728
0	6	339	262	153.0041616059134	0.9750000000000001	1728
0	7	350	249	146.6258986433086	0.0	1824
0	7	350	249	146.6258986433086	0.025	1744
0	7	350	249	146.6258986433086	0.05	1888
0	7	350	249	146.6258986433086	0.07500000000000001	1872
0	7	350	249	146.6258986433086	0.1	1888
0	7	350	249	146.6258986433086	0.125	2304
0	7	350	249	146.6258986433086	0.15000000000000002	4672
0	7	350	249	146.6258986433086	0.17500000000000002	4672
0	7	350	249	146.6258986433086	0.2	8896
0	7	350	249	146.6258986433086	0.225	10880
0	7	350	249	146.6258986433086	0.25	14624
0	7	350	249	146.6258986433086	0.275	19904
0	7	350	249	146.6258986433086	0.30000000000000004	20768
0	7	350	249	146.6258986433086	0.325	20768
0	7	350	249	146.6258986433086	0.35000000000000003	16160
0	7	350	249	146.6258986433086	0.375	9968
0	7	350	249	146.6258986433086	0.4	5888
0	7	350	249	146.6258986433086	0.42500000000000004	3024
0	7	350	249	146.6258986433086	0.45	2624
0	7	350	249	146.6258986433086	0.47500000000000003	2432
0	7	350	249	146.6258986433086	0.5	2432
0	7	350	249	146.6258986433086	0.525	2640
0	7	350	249	146.6258986433086	0.55	2976
0	7	350	249	146.6258986433086	0.5750000000000001	3584
0	7	350	249	146.6258986433086	0.6000000000000001	3952
0	7	350	249	146.6258986433086	0.625	4832
0	7	350	249	146.6258986433086	0.65	4832
0	7	350	249	146.6258986433086	0.675	5088
0	7	350	249	146.6258986433086	0.7000000000000001	4480
0	7	350	249	146.6258986433086	0.7250000000000001	3968
0	7	350	249	146.6258986433086	0.75	2464
0	7	350	249	146.6258986433086	0.775	1760
0	7	350	249	146.6258986433086	0.8	1760
0	7	350	249	146.6258986433086	0.8250000000000001	1760
0	7	350	249	146.6258986433086	0.8500000000000001	1984
0	7	350	249	146.6258986433086	0.875	1792
0	7	350	249	146.6258986433086	0.9	1712
0	7	350	249	146.6258986433086	0.925	1824
0	7	350	249	146.6258986433086	0.9500000000000001	1808
0	7	350	249	146.6258986433086	0.9750000000000001	1808
0	8	367	244	157.27026792005532	0.0	1888
0	8	367	244	157.27026792005532	0.025	1824
0	8	367	244	157.27026792005532	0.05	1952
0	8	367	244	157.27026792005532	0.07500000000000001	1808
0	8	367	244	157.27026792005532	0.1	1808
0	8	367	244	157.27026792005532	0.125	1984
0	8	367	244	157.27026792005532	0.15000000000000002	1984
0	8	367	244	157.27026792005532	0.17500000000000002	1968
0	8	367	244	157.27026792005532	0.2	2752
0	8	367	244	157.27026792005532	0.225	5264
0	8	367	244	157.27026792005532	0.25	8352
0	8	367	244	157.27026792005532	0.275	14144
0	8	367	244	157.27026792005532	0.30000000000000004	18608
0	8	367	244	157.27026792005532	0.325	15936
0	8	367	244	157.27026792005532	0.35000000000000003	12912
0	8	367	244	157.27026792005532	0.375	9552
0	8	367	244	157.27026792005532	0.4	6352
0	8	367	244	157.27026792005532	0.42500000000000004	4048
0	8	367	244	157.27026792005532	0.45	2912
0	8	367	244	157.27026792005532	0.47500000000000003	2480
0	8	367	244	157.27026792005532	0.5	2560
0	8	367	244	157.27026792005532	0.525	2112
0	8	367	244	157.27026792005532	0.55	2112
0	8	367	244	157.27026792005532	0.5750000000000001	2224
0	8	367	244	157.27026792005532	0.6000000000000001	2592
0	8	367	244	157.27026792005532	0.625	3376
0	8	367	244	157.27026792005532	0.65	4480
0	8	367	244	157.27026792005532	0.675	5440
0	8	367	244	157.27026792005532	0.7000000000000001	5200
0	8	367	244	157.27026792005532	0.7250000000000001	4880
0	8	367	244	157.27026792005532	0.75	3552
0	8	367	244	157.27026792005532	0.775	2624
0	8	367	244	157.27026792005532	0.8	2048
0	8	367	244	157.27026792005532	0.8250000000000001	2048
0	8	367	244	157.27026792005532	0.8500000000000001	1792
0	8	367	244	157.27026792005532	0.875	1888
0	8	367	244	157.27026792005532	0.9	1888
0	8	367	244	157.27026792005532	0.925	1744
0	8	367	244	157.27026792005532	0.9500000000000001	1728
0	8	367	244	157.27026792005532	0.9750000000000001	1760
0	9	385	246	162.7108140152531	0.0	1856
0	9	385	246	162.7108140152531	0.025	1616
0	9	385	246	162.7108140152531	0.05	1824
0	9	385	246	162.7108140152531	0.07500000000000001	1664
0	9	385	246	162.7108140152531	0.1	1792
0	9	385	246	162.7108140152531	0.125	1696
0	9	385	246	162.7108140152531	0.15000000000000002	1904
0	9	385	246	162.7108140152531	0.17500000000000002	1952
0	9	385	246	162.7108140152531	0.2	2352
0	9	385	246	162.7108140152531	0.225	2976
0	9	385	246	162.7108140152531	0.25	4208
0	9	385	246	162.7108140152531	0.275	5120
0	9	385	246	162.7108140152531	0.30000000000000004	5232
0	9	385	246	162.7108140152531	0.325	4928
0	9	385	246	162.7108140152531	0.35000000000000003	4176
0	9	385	246	162.7108140152531	0.375	2832
0	9	385	246	162.7108140152531	0.4	2624
0	9	385	246	162.7108140152531	0.42500000000000004	2064
0	9	385	246	162.7108140152531	0.45	2192
0	9	385	246	162.7108140152531	0.47500000000000003	2336
0	9	385	246	162.7108140152531	0.5	2624
0	9	385	246	162.7108140152531	0.525	2688
0	9	385	246	162.7108140152531	0.55	3568
0	9	385	246	162.7108140152531	0.5750000000000001	4672
0	9	385	246	162.7108140152531	0.6000000000000001	7056
0	9	385	246	162.7108140152531	0.625	11872
0	9	385	246	162.7108140152531	0.65	15216
0	9	385	246	162.7108140152531	0.675	15392
0	9	385	246	162.7108140152531	0.7000000000000001	12288
0	9	385	246	162.7108140152531	0.7250000000000001	6848
0	9	385	246	162.7108140152531	0.75	4192
0	9	385	246	162.7108140152531	0.775	2512
0	9	385	246	162.7108140152531	0.8	2016
0	9	385	246	162.7108140152531	0.8250000000000001	1872
0	9	385	246	162.7108140152531	0.8500000000000001	1984
0	9	385	246	162.7108140152531	0.875	1664
0	9	385	246	162.7108140152531	0.9	1712
0	9	385	246	162.7108140152531	0.925	1904
0	9	385	246	162.7108140152531	0.9500000000000001	1664
0	9	385	246	162.7108140152531	0.9750000000000001	1568
0	10	401	253	175.55689079480388	0.0	1760
0	10	401	253	175.55689079480388	0.025	1744
0	10	401	253	175.55689079480388	0.05	1920
0	10	401	253	175.55689079480388	0.07500000000000001	1840
0	10	401	253	175.55689079480388	0.1	1728
0	10	401	253	175.55689079480388	0.125	1664
0	10	401	253	175.55689079480388	0.15000000000000002	1760
0	10	401	253	175.55689079480388	0.17500000000000002	1872
0	10	401	253	175.55689079480388	0.2	1952
0	10	401	253	175.55689079480388	0.225	2560
0	10	401	253	175.55689079480388	0.25	4016
0	10	401	253	175.55689079480388	0.275	5184
0	10	401	253	175.55689079480388	0.30000000000000004	5808
0	10	401	253	175.55689079480388	0.325	5440
0	10	401	253	175.55689079480388	0.35000000000000003	4336
0	10	401	253	175.55689079480388	0.375	3584
0	10	401	253	175.55689079480388	0.4	2784
0	10	401	253	175.55689079480388	0.42500000000000004	2384
0	10	401	253	175.55689079480388	0.45	2128
0	10	401	253	175.55689079480388	0.47500000000000003	2128
0	10	401	253	175.55689079480388	0.5	2128
0	10	401	253	175.55689079480388	0.525	2368
0	10	401	253	175.55689079480388	0.55	2208
0	10	401	253	175.55689079480388	0.5750000000000001	3136
0	10	401	253	175.55689079480388	0.6000000000000001	4192
0	10	401	253	175.55689079480388	0.625	5360
0	10	401	253	175.55689079480388	0.65	7744
0	10	401	253	175.55689079480388	0.675	8656
0	10	401	253	175.55689079480388	0.7000000000000001	7072
0	10	401	253	175.55689079480388	0.7250000000000001	5376
0	10	401	253	175.55689079480388	0.75	3360
0	10	401	253	175.55689079480388	0.775	2800
0	10	401	253	175.55689079480388	0.8	1984
0	10	401	253	175.55689079480388	0.8250000000000001	1888
0	10	401	253	175.55689079480388	0.8500000000000001	1760
0	10	401	253	175.55689079480388	0.875	1664
0	10	401	253	175.55689079480388	0.9	1696
0	10	401	253	175.55689079480388	0.925	1744
0	10	401	253	175.55689079480388	0.9500000000000001	1760
0	10	401	253	175.55689079480388	0.9750000000000001	1760
0	11	416	261	178.49256424122487	0.0	1856
0	11	416	261	178.49256424122487	0.025	1728
0	11	416	261	178.49256424122487	0.05	1664
0	11	416	261	178.49256424122487	0.07500000000000001	1840
0	11	416	261	178.49256424122487	0.1	1664
0	11	416	261	178.49256424122487	0.125	1824
0	11	416	261	178.49256424122487	0.15000000000000002	1888
0	11	416	261	178.49256424122487	0.17500000000000002	1856
0	11	416	261	178.49256424122487	0.2	2240
0	11	416	261	178.49256424122487	0.225	3440
0	11	416	261	178.49256424122487	0.25	3440
0	11	416	261	178.49256424122487	0.275	5296
0	11	416	261	178.49256424122487	0.30000000000000004	5440
0	11	416	261	178.49256424122487	0.325	5440
0	11	416	261	178.49256424122487	0.35000000000000003	5008
0	11	416	261	178.49256424122487	0.375	3664
0	11	416	261	178.49256424122487	0.4	3120
0	11	416	261	178.49256424122487	0.42500000000000004	2496
0	11	416	261	178.49256424122487	0.45	2176
0	11	416	261	178.49256424122487	0.47500000000000003	1984
0	11	416	261	178.49256424122487	0.5	1984
0	11	416	261	178.49256424122487	0.525	2064
0	11	416	261	178.49256424122487	0.55	2256
0	11	416	261	178.49256424122487	0.5750000000000001	2464
0	11	416	261	178.49256424122487	0.6000000000000001	3072
0	11	416	261	178.49256424122487	0.625	4160
0	11	416	261	178.49256424122487	0.65	5472
0	11	416	261	178.49256424122487	0.675	6912
0	11	416	261	178.49256424122487	0.7000000000000001	6368
0	11	416	261	178.49256424122487	0.7250000000000001	4400
0	11	416	261	178.49256424122487	0.75	4400
0	11	416	261	178.49256424122487	0.775	3392
0	11	416	261	178.49256424122487	0.8	2320
0	11	416	261	178.49256424122487	0.8250000000000001	1856
0	11	416	261	178.49256424122487	0.8500000000000001	1904
0	11	416	261	178.49256424122487	0.875	1712
0	11	416	261	178.49256424122487	0.9	1840
0	11	416	261	178.49256424122487	0.925	1856
0	11	416	261	178.49256424122487	0.9500000000000001	1584
0	11	416	261	178.49256424122487	0.9750000000000001	1776
0	12	432	269	163.4429286243634	0.0	1904
0	12	432	269	163.4429286243634	0.025	1904
0	12	432	269	163.4429286243634	0.05	1824
0	12	432	269	163.4429286243634	0.07500000000000001	1680
0	12	432	269	163.4429286243634	0.1	1664
0	12	432	269	163.4429286243634	0.125	1712
0	12	432	269	163.4429286243634	0.15000000000000002	1904
0	12	432	269	163.4429286243634	0.17500000000000002	1696
0	12	432	269	163.4429286243634	0.2	2032
0	12	432	269	163.4429286243634	0.225	2896
0	12	432	269	163.4429286243634	0.25	5648
0	12	432	269	163.4429286243634	0.275	5712
0	12	432	269	163.4429286243634	0.30000000000000004	5232
0	12	432	269	163.4429286243634	0.325	5376
0	12	432	269	163.4429286243634	0.35000000000000003	4544
0	12	432	269	163.4429286243634	0.375	4016
0	12	432	269	163.4429286243634	0.4	2656
0	12	432	269	163.4429286243634	0.42500000000000004	2112
0	12	432	269	163.4429286243634	0.45	2128
0	12	432	269	163.4429286243634	0.47500000000000003	1824
0	12	432	269	163.4429286243634	0.5	1824
0	12	432	269	163.4429286243634	0.525	2064
0	12	432	269	163.4429286243634	0.55	2128
0	12	432	269	163.4429286243634	0.5750000000000001	2336
0	12	432	269	163.4429286243634	0.6000000000000001	2528
0	12	432	269	163.4429286243634	0.625	3936
0	12	432	269	163.4429286243634	0.65	4928
0	12	432	269	163.4429286243634	0.675	5632
0	12	432	269	163.4429286243634	0.7000000000000001	5296
0	12	432	269	163.4429286243634	0.7250000000000001	4672
0	12	432	269	163.4429286243634	0.75	3520
0	12	432	269	163.4429286243634	0.775	2512
0	12	432	269	163.4429286243634	0.8	2160
0	12	432	269	163.4429286243634	0.8250000000000001	1616
0	12	432	269	163.4429286243634	0.8500000000000001	1632
0	12	432	269	163.4429286243634	0.875	1616
0	12	432	269	163.4429286243634	0.9	1712
0	12	432	269	163.4429286243634	0.925	1696
0	12	432	269	163.4429286243634	0.9500000000000001	1744
0	12	432	269	163.4429286243634	0.9750000000000001	1648
0	14	467	269	153.20848447058083	0.0	1616
0	14	467	269	153.20848447058083	0.025	1440
0	14	467	269	153.20848447058083	0.05	1600
0	14	467	269	153.20848447058083	0.07500000000000001	1664
0	14	467	269	153.20848447058083	0.1	1728
0	14	467	269	153.20848447058083	0.125	2032
0	14	467	269	153.20848447058083	0.15000000000000002	2144
0	14	467	269	153.20848447058083	0.17500000000000002	2592
0	14	467	269	153.20848447058083	0.2	3536
0	14	467	269	153.20848447058083	0.225	3968
0	14	467	269	153.20848447058083	0.25	3872
0	14	467	269	153.20848447058083	0.275	3296
0	14	467	269	153.20848447058083	0.30000000000000004	2720
0	14	467	269	153.20848447058083	0.325	2240
0	14	467	269	153.20848447058083	0.35000000000000003	2240
0	14	467	269	153.20848447058083	0.375	2032
0	14	467	269	153.20848447058083	0.4	2176
0	14	467	269	153.20848447058083	0.42500000000000004	2720
0	14	467	269	153.20848447058083	0.45	2800
0	14	467	269	153.20848447058083	0.47500000000000003	3152
0	14	467	269	153.20848447058083	0.5	3152
0	14	467	269	153.20848447058083	0.525	4768
0	14	467	269	153.20848447058083	0.55	5248
0	14	467	269	153.20848447058083	0.5750000000000001	6080
0	14	467	269	153.20848447058083	0.6000000000000001	6016
0	14	467	269	153.20848447058083	0.625	5488
0	14	467	269	153.20848447058083	0.65	4528
0	14	467	269	153.20848447058083	0.675	3376
0	14	467	269	153.20848447058083	0.7000000000000001	2080
0	14	467	269	153.20848447058083	0.7250000000000001	1808
0	14	467	269	153.20848447058083	0.75	1600
0	14	467	269	153.20848447058083	0.775	1680
0	14	467	269	153.20848447058083	0.8	1760
0	14	467	269	153.20848447058083	0.8250000000000001	1760
0	14	467	269	153.20848447058083	0.8500000000000001	1664
0	14	467	269	153.20848447058083	0.875	1680
0	14	467	269	153.20848447058083	0.9	1488
0	14	467	269	153.20848447058083	0.925	1760
0	14	467	269	153.20848447058083	0.9500000000000001	1760
0	14	467	269	153.20848447058083	0.9750000000000001	1760
0	15	482	258	149.8832154681016	0.0	1680
0	15	482	258	149.8832154681016	0.025	1840
0	15	482	258	149.8832154681016	0.05	1648
0	15	482	258	149.8832154681016	0.07500000000000001	1840
0	15	482	258	149.8832154681016	0.1	1648
0	15	482	258	149.8832154681016	0.125	1632
0	15	482	258	149.8832154681016	0.15000000000000002	1952
0	15	482	258	149.8832154681016	0.17500000000000002	3008
0	15	482	258	149.8832154681016	0.2	3824
0	15	482	258	149.8832154681016	0.225	3808
0	15	482	258	149.8832154681016	0.25	3968
0	15	482	258	149.8832154681016	0.275	3808
0	15	482	258	149.8832154681016	0.30000000000000004	4192
0	15	482	258	149.8832154681016	0.325	4256
0	15	482	258	149.8832154681016	0.35000000000000003	3824
0	15	482	258	149.8832154681016	0.375	3408
0	15	482	258	149.8832154681016	0.4	2608
0	15	482	258	149.8832154681016	0.42500000000000004	2528
0	15	482	258	149.8832154681016	0.45	2736
0	15	482	258	149.8832154681016	0.47500000000000003	3968
0	15	482	258	149.8832154681016	0.5	3968
0	15	482	258	149.8832154681016	0.525	5392
0	15	482	258	149.8832154681016	0.55	5984
0	15	482	258	149.8832154681016	0.5750000000000001	6912
0	15	482	258	149.8832154681016	0.6000000000000001	6624
0	15	482	258	149.8832154681016	0.625	6176
0	15	482	258	149.8832154681016	0.65	6160
0	15	482	258	149.8832154681016	0.675	5088
0	15	482	258	149.8832154681016	0.7000000000000001	4448
0	15	482	258	149.8832154681016	0.7250000000000001	2944
0	15	482	258	149.8832154681016	0.75	2176
0	15	482	258	149.8832154681016	0.775	1760
0	15	482	258	149.8832154681016	0.8	1632
0	15	482	258	149.8832154681016	0.8250000000000001	1696
0	15	482	258	149.8832154681016	0.8500000000000001	1760
0	15	482	258	149.8832154681016	0.875	1760
0	15	482	258	149.8832154681016	0.9	1568
0	15	482	258	149.8832154681016	0.925	1856
0	15	482	258	149.8832154681016	0.9500000000000001	1840
0	15	482	258	149.8832154681016	0.9750000000000001	1840
0	16	489	242	163.08045907710016	0.0	1584
0	16	489	242	163.08045907710016	0.025	1664
0	16	489	242	163.08045907710016	0.05	1856
0	16	489	242	163.08045907710016	0.07500000000000001	1712
0	16	489	242	163.08045907710016	0.1	1712
0	16	489	242	163.08045907710016	0.125	1792
0	16	489	242	163.08045907710016	0.15000000000000002	1856
0	16	489	242	163.08045907710016	0.17500000000000002	2176
0	16	489	242	163.08045907710016	0.2	4096
0	16	489	242	163.08045907710016	0.225	5232
0	16	489	242	163.08045907710016	0.25	5616
0	16	489	242	163.08045907710016	0.275	5120
0	16	489	242	163.08045907710016	0.30000000000000004	4832
0	16	489	242	163.08045907710016	0.325	5648
0	16	489	242	163.08045907710016	0.35000000000000003	5760
0	16	489	242	163.08045907710016	0.375	5504
0	16	489	242	163.08045907710016	0.4	4352
0	16	489	242	163.08045907710016	0.42500000000000004	3344
0	16	489	242	163.08045907710016	0.45	2912
0	16	489	242	163.08045907710016	0.47500000000000003	2976
0	16	489	242	163.08045907710016	0.5	3216
0	16	489	242	163.08045907710016	0.525	3424
0	16	489	242	163.08045907710016	0.55	4208
0	16	489	242	163.08045907710016	0.5750000000000001	4160
0	16	489	242	163.08045907710016	0.6000000000000001	4672
0	16	489	242	163.08045907710016	0.625	4000
0	16	489	242	163.08045907710016	0.65	4064
0	16	489	242	163.08045907710016	0.675	4160
0	16	489	242	163.08045907710016	0.7000000000000001	3904
0	16	489	242	163.08045907710016	0.7250000000000001	3072
0	16	489	242	163.08045907710016	0.75	2672
0	16	489	242	163.08045907710016	0.775	1904
0	16	489	242	163.08045907710016	0.8	1728
0	16	489	242	163.08045907710016	0.8250000000000001	1760
0	16	489	242	163.08045907710016	0.8500000000000001	1856
0	16	489	242	163.08045907710016	0.875	1584
0	16	489	242	163.08045907710016	0.9	1664
0	16	489	242	163.08045907710016	0.925	1824
0	16	489	242	163.08045907710016	0.9500000000000001	1648
0	16	489	242	163.08045907710016	0.9750000000000001	1712
0	17	491	225	174.1810290986055	0.0	1584
0	17	491	225	174.1810290986055	0.025	1776
0	17	491	225	174.1810290986055	0.05	1664
0	17	491	225	174.1810290986055	0.07500000000000001	1840
0	17	491	225	174.1810290986055	0.1	1984
0	17	491	225	174.1810290986055	0.125	1808
0	17	491	225	174.1810290986055	0.15000000000000002	1680
0	17	491	225	174.1810290986055	0.17500000000000002	2288
0	17	491	225	174.1810290986055	0.2	3888
0	17	491	225	174.1810290986055	0.225	6560
0	17	491	225	174.1810290986055	0.25	7408
0	17	491	225	174.1810290986055	0.275	6560
0	17	491	225	174.1810290986055	0.30000000000000004	5936
0	17	491	225	174.1810290986055	0.325	5856
0	17	491	225	174.1810290986055	0.35000000000000003	5936
0	17	491	225	174.1810290986055	0.375	6480
0	17	491	225	174.1810290986055	0.4	5552
0	17	491	225	174.1810290986055	0.42500000000000004	4960
0	17	491	225	174.1810290986055	0.45	3808
0	17	491	225	174.1810290986055	0.47500000000000003	3040
0	17	491	225	174.1810290986055	0.5	3264
0	17	491	225	174.1810290986055	0.525	3552
0	17	491	225	174.1810290986055	0.55	3744
0	17	491	225	174.1810290986055	0.5750000000000001	3808
0	17	491	225	174.1810290986055	0.6000000000000001	4176
0	17	491	225	174.1810290986055	0.625	3920
0	17	491	225	174.1810290986055	0.65	3600
0	17	491	225	174.1810290986055	0.675	3312
0	17	491	225	174.1810290986055	0.7000000000000001	3392
0	17	491	225	174.1810290986055	0.7250000000000001	2880
0	17	491	225	174.1810290986055	0.75	2512
0	17	491	225	174.1810290986055	0.775	2112
0	17	491	225	174.1810290986055	0.8	1968
0	17	491	225	174.1810290986055	0.8250000000000001	1584
0	17	491	225	174.1810290986055	0.8500000000000001	1680
0	17	491	225	174.1810290986055	0.875	1760
0	17	491	225	174.1810290986055	0.9	1520
0	17	491	225	174.1810290986055	0.925	1696
0	17	491	225	174.1810290986055	0.9500000000000001	1776
0	17	491	225	174.1810290986055	0.9750000000000001	1856
0	18	495	207	156.1612598168283	0.0	1776
0	18	495	207	156.1612598168283	0.025	1632
0	18	495	207	156.1612598168283	0.05	1664
0	18	495	207	156.1612598168283	0.07500000000000001	1888
0	18	495	207	156.1612598168283	0.1	1664
0	18	495	207	156.1612598168283	0.125	1744
0	18	495	207	156.1612598168283	0.15000000000000002	1824
0	18	495	207	156.1612598168283	0.17500000000000002	1824
0	18	495	207	156.1612598168283	0.2	1552
0	18	495	207	156.1612598168283	0.225	2048
0	18	495	207	156.1612598168283	0.25	2688
0	18	495	207	156.1612598168283	0.275	3008
0	18	495	207	156.1612598168283	0.30000000000000004	3264
0	18	495	207	156.1612598168283	0.325	3280
0	18	495	207	156.1612598168283	0.35000000000000003	3152
0	18	495	207	156.1612598168283	0.375	3408
0	18	495	207	156.1612598168283	0.4	4304
0	18	495	207	156.1612598168283	0.42500000000000004	4368
0	18	495	207	156.1612598168283	0.45	4112
0	18	495	207	156.1612598168283	0.47500000000000003	2752
0	18	495	207	156.1612598168283	0.5	2064
0	18	495	207	156.1612598168283	0.525	2016
0	18	495	207	156.1612598168283	0.55	1936
0	18	495	207	156.1612598168283	0.5750000000000001	2256
0	18	495	207	156.1612598168283	0.6000000000000001	2096
0	18	495	207	156.1612598168283	0.625	2272
0	18	495	207	156.1612598168283	0.65	2176
0	18	495	207	156.1612598168283	0.675	2160
0	18	495	207	156.1612598168283	0.7000000000000001	2240
0	18	495	207	156.1612598168283	0.7250000000000001	2416
0	18	495	207	156.1612598168283	0.75	2272
0	18	495	207	156.1612598168283	0.775	2192
0	18	495	207	156.1612598168283	0.8	2048
0	18	495	207	156.1612598168283	0.8250000000000001	1792
0	18	495	207	156.1612598168283	0.8500000000000001	1904
0	18	495	207	156.1612598168283	0.875	1472
0	18	495	207	156.1612598168283	0.9	1664
0	18	495	207	156.1612598168283	0.925	1536
0	18	495	207	156.1612598168283	0.9500000000000001	1536
0	18	495	207	156.1612598168283	0.9750000000000001	1712
1	1	296	341	143.9726266148964	0.0	1792
1	1	296	341	143.9726266148964	0.025	1888
1	1	296	341	143.9726266148964	0.05	1888
1	1	296	341	143.9726266148964	0.07500000000000001	1792
1	1	296	341	143.9726266148964	0.1	1792
1	1	296	341	143.9726266148964	0.125	2064
1	1	296	341	143.9726266148964	0.15000000000000002	1760
1	1	296	341	143.9726266148964	0.17500000000000002	1696
1	1	296	341	143.9726266148964	0.2	1696
1	1	296	341	143.9726266148964	0.225	1888
1	1	296	341	143.9726266148964	0.25	1936
1	1	296	341	143.9726266148964	0.275	2112
1	1	296	341	143.9726266148964	0.30000000000000004	2336
1	1	296	341	143.9726266148964	0.325	4336
1	1	296	341	143.9726266148964	0.35000000000000003	10544
1	1	296	341	143.9726266148964	0.375	13632
1	1	296	341	143.9726266148964	0.4	15072
1	1	296	341	143.9726266148964	0.42500000000000004	14208
1	1	296	341	143.9726266148964	0.45	12752
1	1	296	341	143.9726266148964	0.47500000000000003	10720
1	1	296	341	143.9726266148964	0.5	7360
1	1	296	341	143.9726266148964	0.525	5024
1	1	296	341	143.9726266148964	0.55	3584
1	1	296	341	143.9726266148964	0.5750000000000001	3072
1	1	296	341	143.9726266148964	0.6000000000000001	4336
1	1	296	341	143.9726266148964	0.625	5872
1	1	296	341	143.9726266148964	0.65	6960
1	1	296	341	143.9726266148964	0.675	7312
1	1	296	341	143.9726266148964	0.7000000000000001	6688
1	1	296	341	143.9726266148964	0.7250000000000001	4496
1	1	296	341	143.9726266148964	0.75	3072
1	1	296	341	143.9726266148964	0.775	2592
1	1	296	341	143.9726266148964	0.8	1744
1	1	296	341	143.9726266148964	0.8250000000000001	1872
1	1	296	341	143.9726266148964	0.8500000000000001	1792
1	1	296	341	143.9726266148964	0.875	1648
1	1	296	341	143.9726266148964	0.9	1984
1	1	296	341	143.9726266148964	0.925	1840
1	1	296	341	143.9726266148964	0.9500000000000001	1936
1	1	296	341	143.9726266148964	0.9750000000000001	1712
1	2	314	338	138.12213046211573	0.0	1760
1	2	314	338	138.12213046211573	0.025	1792
1	2	314	338	138.12213046211573	0.05	1664
1	2	314	338	138.12213046211573	0.07500000000000001	1856
1	2	314	338	138.12213046211573	0.1	1888
1	2	314	338	138.12213046211573	0.125	1840
1	2	314	338	138.12213046211573	0.15000000000000002	2128
1	2	314	338	138.12213046211573	0.17500000000000002	2688
1	2	314	338	138.12213046211573	0.2	5712
1	2	314	338	138.12213046211573	0.225	8032
1	2	314	338	138.12213046211573	0.25	8336
1	2	314	338	138.12213046211573	0.275	8768
1	2	314	338	138.12213046211573	0.30000000000000004	7232
1	2	314	338	138.12213046211573	0.325	5600
1	2	314	338	138.12213046211573	0.35000000000000003	3920
1	2	314	338	138.12213046211573	0.375	2896
1	2	314	338	138.12213046211573	0.4	3056
1	2	314	338	138.12213046211573	0.42500000000000004	4128
1	2	314	338	138.12213046211573	0.45	5824
1	2	314	338	138.12213046211573	0.47500000000000003	11808
1	2	314	338	138.12213046211573	0.5	11808
1	2	314	338	138.12213046211573	0.525	20000
1	2	314	338	138.12213046211573	0.55	23936
1	2	314	338	138.12213046211573	0.5750000000000001	27824
1	2	314	338	138.12213046211573	0.6000000000000001	25024
1	2	314	338	138.12213046211573	0.625	13344
1	2	314	338	138.12213046211573	0.65	8512
1	2	314	338	138.12213046211573	0.675	4416
1	2	314	338	138.12213046211573	0.7000000000000001	2224
1	2	314	338	138.12213046211573	0.7250000000000001	2080
1	2	314	338	138.12213046211573	0.75	1856
1	2	314	338	138.12213046211573	0.775	1792
1	2	314	338	138.12213046211573	0.8	1792
1	2	314	338	138.12213046211573	0.8250000000000001	1872
1	2	314	338	138.12213046211573	0.8500000000000001	1888
1	2	314	338	138.12213046211573	0.875	1712
1	2	314	338	138.12213046211573	0.9	1952
1	2	314	338	138.12213046211573	0.925	1984
1	2	314	338	138.12213046211573	0.9500000000000001	1728
1	2	314	338	138.12213046211573	0.9750000000000001	1728
1	3	326	323	156.86430274266417	0.0	1664
1	3	326	323	156.86430274266417	0.025	1632
1	3	326	323	156.86430274266417	0.05	1792
1	3	326	323	156.86430274266417	0.07500000000000001	1792
1	3	326	323	156.86430274266417	0.1	1824
1	3	326	323	156.86430274266417	0.125	1888
1	3	326	323	156.86430274266417	0.15000000000000002	2672
1	3	326	323	156.86430274266417	0.17500000000000002	3696
1	3	326	323	156.86430274266417	0.2	4528
1	3	326	323	156.86430274266417	0.225	4720
1	3	326	323	156.86430274266417	0.25	4720
1	3	326	323	156.86430274266417	0.275	4288
1	3	326	323	156.86430274266417	0.30000000000000004	3648
1	3	326	323	156.86430274266417	0.325	2848
1	3	326	323	156.86430274266417	0.35000000000000003	2624
1	3	326	323	156.86430274266417	0.375	2400
1	3	326	323	156.86430274266417	0.4	2096
1	3	326	323	156.86430274266417	0.42500000000000004	2192
1	3	326	323	156.86430274266417	0.45	2576
1	3	326	323	156.86430274266417	0.47500000000000003	3584
1	3	326	323	156.86430274266417	0.5	3584
1	3	326	323	156.86430274266417	0.525	5584
1	3	326	323	156.86430274266417	0.55	7968
1	3	326	323	156.86430274266417	0.5750000000000001	9520
1	3	326	323	156.86430274266417	0.6000000000000001	10240
1	3	326	323	156.86430274266417	0.625	7184
1	3	326	323	156.86430274266417	0.65	5744
1	3	326	323	156.86430274266417	0.675	4304
1	3	326	323	156.86430274266417	0.7000000000000001	3056
1	3	326	323	156.86430274266417	0.7250000000000001	2096
1	3	326	323	156.86430274266417	0.75	2096
1	3	326	323	156.86430274266417	0.775	1792
1	3	326	323	156.86430274266417	0.8	1728
1	3	326	323	156.86430274266417	0.8250000000000001	1712
1	3	326	323	156.86430274266417	0.8500000000000001	1968
1	3	326	323	156.86430274266417	0.875	1632
1	3	326	323	156.86430274266417	0.9	1824
1	3	326	323	156.86430274266417	0.925	1888
1	3	326	323	156.86430274266417	0.9500000000000001	1664
1	3	326	323	156.86430274266417	0.9750000000000001	1664
1	4	331	305	177.0046967123973	0.0	1808
1	4	331	305	177.0046967123973	0.025	1792
1	4	331	305	177.0046967123973	0.05	1712
1	4	331	305	177.0046967123973	0.07500000000000001	1728
1	4	331	305	177.0046967123973	0.1	2048
1	4	331	305	177.0046967123973	0.125	2016
1	4	331	305	177.0046967123973	0.15000000000000002	3824
1	4	331	305	177.0046967123973	0.17500000000000002	6064
1	4	331	305	177.0046967123973	0.2	7376
1	4	331	305	177.0046967123973	0.225	8496
1	4	331	305	177.0046967123973	0.25	8720
1	4	331	305	177.0046967123973	0.275	8112
1	4	331	305	177.0046967123973	0.30000000000000004	6640
1	4	331	305	177.0046967123973	0.325	5360
1	4	331	305	177.0046967123973	0.35000000000000003	4464
1	4	331	305	177.0046967123973	0.375	3712
1	4	331	305	177.0046967123973	0.4	2976
1	4	331	305	177.0046967123973	0.42500000000000004	2880
1	4	331	305	177.0046967123973	0.45	3120
1	4	331	305	177.0046967123973	0.47500000000000003	4192
1	4	331	305	177.0046967123973	0.5	5280
1	4	331	305	177.0046967123973	0.525	7616
1	4	331	305	177.0046967123973	0.55	9504
1	4	331	305	177.0046967123973	0.5750000000000001	11328
1	4	331	305	177.0046967123973	0.6000000000000001	13376
1	4	331	305	177.0046967123973	0.625	12768
1	4	331	305	177.0046967123973	0.65	9808
1	4	331	305	177.0046967123973	0.675	7152
1	4	331	305	177.0046967123973	0.7000000000000001	5456
1	4	331	305	177.0046967123973	0.7250000000000001	3808
1	4	331	305	177.0046967123973	0.75	2944
1	4	331	305	177.0046967123973	0.775	1952
1	4	331	305	177.0046967123973	0.8	1792
1	4	331	305	177.0046967123973	0.8250000000000001	1792
1	4	331	305	177.0046967123973	0.8500000000000001	1888
1	4	331	305	177.0046967123973	0.875	1888
1	4	331	305	177.0046967123973	0.9	1728
1	4	331	305	177.0046967123973	0.925	1728
1	4	331	305	177.0046967123973	0.9500000000000001	1888
1	4	331	305	177.0046967123973	0.9750000000000001	1712
1	5	335	287	179.3598503304763	0.0	1792
1	5	335	287	179.3598503304763	0.025	1728
1	5	335	287	179.3598503304763	0.05	1952
1	5	335	287	179.3598503304763	0.07500000000000001	1760
1	5	335	287	179.3598503304763	0.1	1968
1	5	335	287	179.3598503304763	0.125	1952
1	5	335	287	179.3598503304763	0.15000000000000002	1952
1	5	335	287	179.3598503304763	0.17500000000000002	2176
1	5	335	287	179.3598503304763	0.2	3408
1	5	335	287	179.3598503304763	0.225	5856
1	5	335	287	179.3598503304763	0.25	7552
1	5	335	287	179.3598503304763	0.275	8960
1	5	335	287	179.3598503304763	0.30000000000000004	9872
1	5	335	287	179.3598503304763	0.325	9456
1	5	335	287	179.3598503304763	0.35000000000000003	8464
1	5	335	287	179.3598503304763	0.375	6928
1	5	335	287	179.3598503304763	0.4	5504
1	5	335	287	179.3598503304763	0.42500000000000004	4032
1	5	335	287	179.3598503304763	0.45	3136
1	5	335	287	179.3598503304763	0.47500000000000003	2672
1	5	335	287	179.3598503304763	0.5	2704
1	5	335	287	179.3598503304763	0.525	3008
1	5	335	287	179.3598503304763	0.55	3904
1	5	335	287	179.3598503304763	0.5750000000000001	5328
1	5	335	287	179.3598503304763	0.6000000000000001	6608
1	5	335	287	179.3598503304763	0.625	7856
1	5	335	287	179.3598503304763	0.65	7952
1	5	335	287	179.3598503304763	0.675	7680
1	5	335	287	179.3598503304763	0.7000000000000001	6416
1	5	335	287	179.3598503304763	0.7250000000000001	4832
1	5	335	287	179.3598503304763	0.75	4256
1	5	335	287	179.3598503304763	0.775	3136
1	5	335	287	179.3598503304763	0.8	2304
1	5	335	287	179.3598503304763	0.8250000000000001	1824
1	5	335	287	179.3598503304763	0.8500000000000001	1888
1	5	335	287	179.3598503304763	0.875	1488
1	5	335	287	179.3598503304763	0.9	1696
1	5	335	287	179.3598503304763	0.925	1888
1	5	335	287	179.3598503304763	0.9500000000000001	1792
1	5	335	287	179.3598503304763	0.9750000000000001	1936
1	6	339	268	160.92490150755444	0.0	1728
1	6	339	268	160.92490150755444	0.025	1936
1	6	339	268	160.92490150755444	0.05	1664
1	6	339	268	160.92490150755444	0.07500000000000001	1808
1	6	339	268	160.92490150755444	0.1	1888
1	6	339	268	160.92490150755444	0.125	1888
1	6	339	268	160.92490150755444	0.15000000000000002	2032
1	6	339	268	160.92490150755444	0.17500000000000002	2320
1	6	339	268	160.92490150755444	0.2	4112
1	6	339	268	160.92490150755444	0.225	6640
1	6	339	268	160.92490150755444	0.25	8912
1	6	339	268	160.92490150755444	0.275	11616
1	6	339	268	160.92490150755444	0.30000000000000004	11312
1	6	339	268	160.92490150755444	0.325	10624
1	6	339	268	160.92490150755444	0.35000000000000003	8256
1	6	339	268	160.92490150755444	0.375	6128
1	6	339	268	160.92490150755444	0.4	4352
1	6	339	268	160.92490150755444	0.42500000000000004	3536
1	6	339	268	160.92490150755444	0.45	2816
1	6	339	268	160.92490150755444	0.47500000000000003	2448
1	6	339	268	160.92490150755444	0.5	2448
1	6	339	268	160.92490150755444	0.525	2528
1	6	339	268	160.92490150755444	0.55	2704
1	6	339	268	160.92490150755444	0.5750000000000001	3904
1	6	339	268	160.92490150755444	0.6000000000000001	5280
1	6	339	268	160.92490150755444	0.625	5872
1	6	339	268	160.92490150755444	0.65	6064
1	6	339	268	160.92490150755444	0.675	5344
1	6	339	268	160.92490150755444	0.7000000000000001	4832
1	6	339	268	160.92490150755444	0.7250000000000001	3536
1	6	339	268	160.92490150755444	0.75	2768
1	6	339	268	160.92490150755444	0.775	2144
1	6	339	268	160.92490150755444	0.8	2000
1	6	339	268	160.92490150755444	0.8250000000000001	1712
1	6	339	268	160.92490150755444	0.8500000000000001	1760
1	6	339	268	160.92490150755444	0.875	1712
1	6	339	268	160.92490150755444	0.9	1808
1	6	339	268	160.92490150755444	0.925	1824
1	6	339	268	160.92490150755444	0.9500000000000001	1600
1	6	339	268	160.92490150755444	0.9750000000000001	1600
1	7	348	253	139.39870535499554	0.0	1824
1	7	348	253	139.39870535499554	0.025	1568
1	7	348	253	139.39870535499554	0.05	1568
1	7	348	253	139.39870535499554	0.07500000000000001	1728
1	7	348	253	139.39870535499554	0.1	1968
1	7	348	253	139.39870535499554	0.125	1936
1	7	348	253	139.39870535499554	0.15000000000000002	2064
1	7	348	253	139.39870535499554	0.17500000000000002	2928
1	7	348	253	139.39870535499554	0.2	8288
1	7	348	253	139.39870535499554	0.225	10480
1	7	348	253	139.39870535499554	0.25	13456
1	7	348	253	139.39870535499554	0.275	16528
1	7	348	253	139.39870535499554	0.30000000000000004	14912
1	7	348	253	139.39870535499554	0.325	9776
1	7	348	253	139.39870535499554	0.35000000000000003	7584
1	7	348	253	139.39870535499554	0.375	6496
1	7	348	253	139.39870535499554	0.4	4416
1	7	348	253	139.39870535499554	0.42500000000000004	3472
1	7	348	253	139.39870535499554	0.45	2496
1	7	348	253	139.39870535499554	0.47500000000000003	2144
1	7	348	253	139.39870535499554	0.5	2144
1	7	348	253	139.39870535499554	0.525	2432
1	7	348	253	139.39870535499554	0.55	3312
1	7	348	253	139.39870535499554	0.5750000000000001	4208
1	7	348	253	139.39870535499554	0.6000000000000001	5904
1	7	348	253	139.39870535499554	0.625	5776
1	7	348	253	139.39870535499554	0.65	5456
1	7	348	253	139.39870535499554	0.675	4304
1	7	348	253	139.39870535499554	0.7000000000000001	3376
1	7	348	253	139.39870535499554	0.7250000000000001	2464
1	7	348	253	139.39870535499554	0.75	2336
1	7	348	253	139.39870535499554	0.775	1824
1	7	348	253	139.39870535499554	0.8	1792
1	7	348	253	139.39870535499554	0.8250000000000001	1632
1	7	348	253	139.39870535499554	0.8500000000000001	1744
1	7	348	253	139.39870535499554	0.875	1904
1	7	348	253	139.39870535499554	0.9	1728
1	7	348	253	139.39870535499554	0.925	1888
1	7	348	253	139.39870535499554	0.9500000000000001	1712
1	7	348	253	139.39870535499554	0.9750000000000001	1712
1	8	366	247	158.38522105721376	0.0	1840
1	8	366	247	158.38522105721376	0.025	1568
1	8	366	247	158.38522105721376	0.05	1760
1	8	366	247	158.38522105721376	0.07500000000000001	1824
1	8	366	247	158.38522105721376	0.1	1728
1	8	366	247	158.38522105721376	0.125	1728
1	8	366	247	158.38522105721376	0.15000000000000002	1888
1	8	366	247	158.38522105721376	0.17500000000000002	1840
1	8	366	247	158.38522105721376	0.2	2112
1	8	366	247	158.38522105721376	0.225	2752
1	8	366	247	158.38522105721376	0.25	5104
1	8	366	247	158.38522105721376	0.275	8752
1	8	366	247	158.38522105721376	0.30000000000000004	13440
1	8	366	247	158.38522105721376	0.325	15552
1	8	366	247	158.38522105721376	0.35000000000000003	14288
1	8	366	247	158.38522105721376	0.375	11120
1	8	366	247	158.38522105721376	0.4	6656
1	8	366	247	158.38522105721376	0.42500000000000004	4320
1	8	366	247	158.38522105721376	0.45	3072
1	8	366	247	158.38522105721376	0.47500000000000003	2928
1	8	366	247	158.38522105721376	0.5	2272
1	8	366	247	158.38522105721376	0.525	2192
1	8	366	247	158.38522105721376	0.55	2048
1	8	366	247	158.38522105721376	0.5750000000000001	2048
1	8	366	247	158.38522105721376	0.6000000000000001	2384
1	8	366	247	158.38522105721376	0.625	2912
1	8	366	247	158.38522105721376	0.65	3312
1	8	366	247	158.38522105721376	0.675	4448
1	8	366	247	158.38522105721376	0.7000000000000001	4800
1	8	366	247	158.38522105721376	0.7250000000000001	4752
1	8	366	247	158.38522105721376	0.75	4304
1	8	366	247	158.38522105721376	0.775	3072
1	8	366	247	158.38522105721376	0.8	2240
1	8	366	247	158.38522105721376	0.8250000000000001	1856
1	8	366	247	158.38522105721376	0.8500000000000001	1808
1	8	366	247	158.38522105721376	0.875	1600
1	8	366	247	158.38522105721376	0.9	1504
1	8	366	247	158.38522105721376	0.925	1728
1	8	366	247	158.38522105721376	0.9500000000000001	1824
1	8	366	247	158.38522105721376	0.9750000000000001	1760
1	9	384	248	163.73979529168807	0.0	1584
1	9	384	248	163.73979529168807	0.025	1888
1	9	384	248	163.73979529168807	0.05	1632
1	9	384	248	163.73979529168807	0.07500000000000001	1760
1	9	384	248	163.73979529168807	0.1	1616
1	9	384	248	163.73979529168807	0.125	1840
1	9	384	248	163.73979529168807	0.15000000000000002	1648
1	9	384	248	163.73979529168807	0.17500000000000002	1824
1	9	384	248	163.73979529168807	0.2	2560
1	9	384	248	163.73979529168807	0.225	3472
1	9	384	248	163.73979529168807	0.25	4416
1	9	384	248	163.73979529168807	0.275	4800
1	9	384	248	163.73979529168807	0.30000000000000004	4704
1	9	384	248	163.73979529168807	0.325	4272
1	9	384	248	163.73979529168807	0.35000000000000003	3456
1	9	384	248	163.73979529168807	0.375	2912
1	9	384	248	163.73979529168807	0.4	2432
1	9	384	248	163.73979529168807	0.42500000000000004	2112
1	9	384	248	163.73979529168807	0.45	2016
1	9	384	248	163.73979529168807	0.47500000000000003	2320
1	9	384	248	163.73979529168807	0.5	2304
1	9	384	248	163.73979529168807	0.525	2560
1	9	384	248	163.73979529168807	0.55	3232
1	9	384	248	163.73979529168807	0.5750000000000001	4912
1	9	384	248	163.73979529168807	0.6000000000000001	7168
1	9	384	248	163.73979529168807	0.625	10864
1	9	384	248	163.73979529168807	0.65	12144
1	9	384	248	163.73979529168807	0.675	10064
1	9	384	248	163.73979529168807	0.7000000000000001	7072
1	9	384	248	163.73979529168807	0.7250000000000001	4272
1	9	384	248	163.73979529168807	0.75	3040
1	9	384	248	163.73979529168807	0.775	2288
1	9	384	248	163.73979529168807	0.8	2176
1	9	384	248	163.73979529168807	0.8250000000000001	1824
1	9	384	248	163.73979529168807	0.8500000000000001	1792
1	9	384	248	163.73979529168807	0.875	1888
1	9	384	248	163.73979529168807	0.9	1888
1	9	384	248	163.73979529168807	0.925	1760
1	9	384	248	163.73979529168807	0.9500000000000001	1840
1	9	384	248	163.73979529168807	0.9750000000000001	1568
1	10	401	254	171.5427637972286	0.0	1744
1	10	401	254	171.5427637972286	0.025	1840
1	10	401	254	171.5427637972286	0.05	1648
1	10	401	254	171.5427637972286	0.07500000000000001	1664
1	10	401	254	171.5427637972286	0.1	1648
1	10	401	254	171.5427637972286	0.125	1904
1	10	401	254	171.5427637972286	0.15000000000000002	1744
1	10	401	254	171.5427637972286	0.17500000000000002	1536
1	10	401	254	171.5427637972286	0.2	2176
1	10	401	254	171.5427637972286	0.225	2512
1	10	401	254	171.5427637972286	0.25	3376
1	10	401	254	171.5427637972286	0.275	4208
1	10	401	254	171.5427637972286	0.30000000000000004	4848
1	10	401	254	171.5427637972286	0.325	4608
1	10	401	254	171.5427637972286	0.35000000000000003	3696
1	10	401	254	171.5427637972286	0.375	3136
1	10	401	254	171.5427637972286	0.4	2528
1	10	401	254	171.5427637972286	0.42500000000000004	2080
1	10	401	254	171.5427637972286	0.45	2128
1	10	401	254	171.5427637972286	0.47500000000000003	2208
1	10	401	254	171.5427637972286	0.5	2208
1	10	401	254	171.5427637972286	0.525	2448
1	10	401	254	171.5427637972286	0.55	2016
1	10	401	254	171.5427637972286	0.5750000000000001	2720
1	10	401	254	171.5427637972286	0.6000000000000001	3264
1	10	401	254	171.5427637972286	0.625	4288
1	10	401	254	171.5427637972286	0.65	6352
1	10	401	254	171.5427637972286	0.675	7568
1	10	401	254	171.5427637972286	0.7000000000000001	7008
1	10	401	254	171.5427637972286	0.7250000000000001	5504
1	10	401	254	171.5427637972286	0.75	3712
1	10	401	254	171.5427637972286	0.775	2832
1	10	401	254	171.5427637972286	0.8	2080
1	10	401	254	171.5427637972286	0.8250000000000001	1968
1	10	401	254	171.5427637972286	0.8500000000000001	1744
1	10	401	254	171.5427637972286	0.875	1664
1	10	401	254	171.5427637972286	0.9	1856
1	10	401	254	171.5427637972286	0.925	1664
1	10	401	254	171.5427637972286	0.9500000000000001	1760
1	10	401	254	171.5427637972286	0.9750000000000001	1760
1	11	418	263	177.30385261452767	0.0	1840
1	11	418	263	177.30385261452767	0.025	1808
1	11	418	263	177.30385261452767	0.05	1744
1	11	418	263	177.30385261452767	0.07500000000000001	1664
1	11	418	263	177.30385261452767	0.1	1760
1	11	418	263	177.30385261452767	0.125	1680
1	11	418	263	177.30385261452767	0.15000000000000002	1824
1	11	418	263	177.30385261452767	0.17500000000000002	1920
1	11	418	263	177.30385261452767	0.2	2352
1	11	418	263	177.30385261452767	0.225	3328
1	11	418	263	177.30385261452767	0.25	4032
1	11	418	263	177.30385261452767	0.275	4672
1	11	418	263	177.30385261452767	0.30000000000000004	5712
1	11	418	263	177.30385261452767	0.325	5472
1	11	418	263	177.30385261452767	0.35000000000000003	4816
1	11	418	263	177.30385261452767	0.375	4128
1	11	418	263	177.30385261452767	0.4	3328
1	11	418	263	177.30385261452767	0.42500000000000004	2512
1	11	418	263	177.30385261452767	0.45	2016
1	11	418	263	177.30385261452767	0.47500000000000003	1952
1	11	418	263	177.30385261452767	0.5	1952
1	11	418	263	177.30385261452767	0.525	2048
1	11	418	263	177.30385261452767	0.55	2144
1	11	418	263	177.30385261452767	0.5750000000000001	2432
1	11	418	263	177.30385261452767	0.6000000000000001	2928
1	11	418	263	177.30385261452767	0.625	4080
1	11	418	263	177.30385261452767	0.65	5584
1	11	418	263	177.30385261452767	0.675	5664
1	11	418	263	177.30385261452767	0.7000000000000001	5392
1	11	418	263	177.30385261452767	0.7250000000000001	4592
1	11	418	263	177.30385261452767	0.75	4032
1	11	418	263	177.30385261452767	0.775	3008
1	11	418	263	177.30385261452767	0.8	2448
1	11	418	263	177.30385261452767	0.8250000000000001	1968
1	11	418	263	177.30385261452767	0.8500000000000001	1952
1	11	418	263	177.30385261452767	0.875	1648
1	11	418	263	177.30385261452767	0.9	1664
1	11	418	263	177.30385261452767	0.925	1568
1	11	418	263	177.30385261452767	0.9500000000000001	1760
1	11	418	263	177.30385261452767	0.9750000000000001	1744
1	12	435	271	163.77150296942136	0.0	1744
1	12	435	271	163.77150296942136	0.025	1760
1	12	435	271	163.77150296942136	0.05	1568
1	12	435	271	163.77150296942136	0.07500000000000001	1760
1	12	435	271	163.77150296942136	0.1	1760
1	12	435	271	163.77150296942136	0.125	1632
1	12	435	271	163.77150296942136	0.15000000000000002	1728
1	12	435	271	163.77150296942136	0.17500000000000002	1888
1	12	435	271	163.77150296942136	0.2	2144
1	12	435	271	163.77150296942136	0.225	2800
1	12	435	271	163.77150296942136	0.25	3456
1	12	435	271	163.77150296942136	0.275	4672
1	12	435	271	163.77150296942136	0.30000000000000004	5520
1	12	435	271	163.77150296942136	0.325	5536
1	12	435	271	163.77150296942136	0.35000000000000003	4336
1	12	435	271	163.77150296942136	0.375	3152
1	12	435	271	163.77150296942136	0.4	2720
1	12	435	271	163.77150296942136	0.42500000000000004	2256
1	12	435	271	163.77150296942136	0.45	2064
1	12	435	271	163.77150296942136	0.47500000000000003	1968
1	12	435	271	163.77150296942136	0.5	2064
1	12	435	271	163.77150296942136	0.525	2048
1	12	435	271	163.77150296942136	0.55	2048
1	12	435	271	163.77150296942136	0.5750000000000001	2512
1	12	435	271	163.77150296942136	0.6000000000000001	2528
1	12	435	271	163.77150296942136	0.625	3664
1	12	435	271	163.77150296942136	0.65	4240
1	12	435	271	163.77150296942136	0.675	4784
1	12	435	271	163.77150296942136	0.7000000000000001	4768
1	12	435	271	163.77150296942136	0.7250000000000001	3728
1	12	435	271	163.77150296942136	0.75	2960
1	12	435	271	163.77150296942136	0.775	2368
1	12	435	271	163.77150296942136	0.8	1808
1	12	435	271	163.77150296942136	0.8250000000000001	1888
1	12	435	271	163.77150296942136	0.8500000000000001	1824
1	12	435	271	163.77150296942136	0.875	1664
1	12	435	271	163.77150296942136	0.9	1680
1	12	435	271	163.77150296942136	0.925	1648
1	12	435	271	163.77150296942136	0.9500000000000001	1664
1	12	435	271	163.77150296942136	0.9750000000000001	1664
1	13	454	274	155.50326238834936	0.0	1664
1	13	454	274	155.50326238834936	0.025	1504
1	13	454	274	155.50326238834936	0.05	1872
1	13	454	274	155.50326238834936	0.07500000000000001	1680
1	13	454	274	155.50326238834936	0.1	1664
1	13	454	274	155.50326238834936	0.125	1888
1	13	454	274	155.50326238834936	0.15000000000000002	1888
1	13	454	274	155.50326238834936	0.17500000000000002	2336
1	13	454	274	155.50326238834936	0.2	2688
1	13	454	274	155.50326238834936	0.225	3408
1	13	454	274	155.50326238834936	0.25	3856
1	13	454	274	155.50326238834936	0.275	3632
1	13	454	274	155.50326238834936	0.30000000000000004	3504
1	13	454	274	155.50326238834936	0.325	3008
1	13	454	274	155.50326238834936	0.35000000000000003	2144
1	13	454	274	155.50326238834936	0.375	2048
1	13	454	274	155.50326238834936	0.4	2048
1	13	454	274	155.50326238834936	0.42500000000000004	2128
1	13	454	274	155.50326238834936	0.45	2176
1	13	454	274	155.50326238834936	0.47500000000000003	2384
1	13	454	274	155.50326238834936	0.5	2544
1	13	454	274	155.50326238834936	0.525	2912
1	13	454	274	155.50326238834936	0.55	3888
1	13	454	274	155.50326238834936	0.5750000000000001	5488
1	13	454	274	155.50326238834936	0.6000000000000001	5728
1	13	454	274	155.50326238834936	0.625	6848
1	13	454	274	155.50326238834936	0.65	6352
1	13	454	274	155.50326238834936	0.675	5056
1	13	454	274	155.50326238834936	0.7000000000000001	4016
1	13	454	274	155.50326238834936	0.7250000000000001	2304
1	13	454	274	155.50326238834936	0.75	2032
1	13	454	274	155.50326238834936	0.775	1808
1	13	454	274	155.50326238834936	0.8	1760
1	13	454	274	155.50326238834936	0.8250000000000001	1760
1	13	454	274	155.50326238834936	0.8500000000000001	1664
1	13	454	274	155.50326238834936	0.875	1760
1	13	454	274	155.50326238834936	0.9	1664
1	13	454	274	155.50326238834936	0.925	1840
1	13	454	274	155.50326238834936	0.9500000000000001	1824
1	13	454	274	155.50326238834936	0.9750000000000001	1760
1	14	472	269	148.4030146000928	0.0	1600
1	14	472	269	148.4030146000928	0.025	1760
1	14	472	269	148.4030146000928	0.05	1856
1	14	472	269	148.4030146000928	0.07500000000000001	1664
1	14	472	269	148.4030146000928	0.1	1824
1	14	472	269	148.4030146000928	0.125	1824
1	14	472	269	148.4030146000928	0.15000000000000002	2016
1	14	472	269	148.4030146000928	0.17500000000000002	2560
1	14	472	269	148.4030146000928	0.2	4192
1	14	472	269	148.4030146000928	0.225	5216
1	14	472	269	148.4030146000928	0.25	5328
1	14	472	269	148.4030146000928	0.275	4576
1	14	472	269	148.4030146000928	0.30000000000000004	3104
1	14	472	269	148.4030146000928	0.325	2912
1	14	472	269	148.4030146000928	0.35000000000000003	2224
1	14	472	269	148.4030146000928	0.375	2240
1	14	472	269	148.4030146000928	0.4	2256
1	14	472	269	148.4030146000928	0.42500000000000004	2128
1	14	472	269	148.4030146000928	0.45	2448
1	14	472	269	148.4030146000928	0.47500000000000003	3456
1	14	472	269	148.4030146000928	0.5	3456
1	14	472	269	148.4030146000928	0.525	5344
1	14	472	269	148.4030146000928	0.55	7408
1	14	472	269	148.4030146000928	0.5750000000000001	7952
1	14	472	269	148.4030146000928	0.6000000000000001	8384
1	14	472	269	148.4030146000928	0.625	6432
1	14	472	269	148.4030146000928	0.65	4992
1	14	472	269	148.4030146000928	0.675	3040
1	14	472	269	148.4030146000928	0.7000000000000001	2048
1	14	472	269	148.4030146000928	0.7250000000000001	1792
1	14	472	269	148.4030146000928	0.75	1888
1	14	472	269	148.4030146000928	0.775	1904
1	14	472	269	148.4030146000928	0.8	1664
1	14	472	269	148.4030146000928	0.8250000000000001	1856
1	14	472	269	148.4030146000928	0.8500000000000001	1792
1	14	472	269	148.4030146000928	0.875	1696
1	14	472	269	148.4030146000928	0.9	1584
1	14	472	269	148.4030146000928	0.925	1664
1	14	472	269	148.4030146000928	0.9500000000000001	1760
1	14	472	269	148.4030146000928	0.9750000000000001	1760
1	15	485	255	153.51063673069626	0.0	1680
1	15	485	255	153.51063673069626	0.025	1728
1	15	485	255	153.51063673069626	0.05	1488
1	15	485	255	153.51063673069626	0.07500000000000001	1760
1	15	485	255	153.51063673069626	0.1	1680
1	15	485	255	153.51063673069626	0.125	1760
1	15	485	255	153.51063673069626	0.15000000000000002	1904
1	15	485	255	153.51063673069626	0.17500000000000002	2336
1	15	485	255	153.51063673069626	0.2	5104
1	15	485	255	153.51063673069626	0.225	5968
1	15	485	255	153.51063673069626	0.25	6832
1	15	485	255	153.51063673069626	0.275	6448
1	15	485	255	153.51063673069626	0.30000000000000004	5104
1	15	485	255	153.51063673069626	0.325	4352
1	15	485	255	153.51063673069626	0.35000000000000003	3648
1	15	485	255	153.51063673069626	0.375	2832
1	15	485	255	153.51063673069626	0.4	2592
1	15	485	255	153.51063673069626	0.42500000000000004	2496
1	15	485	255	153.51063673069626	0.45	2752
1	15	485	255	153.51063673069626	0.47500000000000003	3264
1	15	485	255	153.51063673069626	0.5	3264
1	15	485	255	153.51063673069626	0.525	4640
1	15	485	255	153.51063673069626	0.55	5360
1	15	485	255	153.51063673069626	0.5750000000000001	6224
1	15	485	255	153.51063673069626	0.6000000000000001	5968
1	15	485	255	153.51063673069626	0.625	4528
1	15	485	255	153.51063673069626	0.65	4112
1	15	485	255	153.51063673069626	0.675	2864
1	15	485	255	153.51063673069626	0.7000000000000001	2336
1	15	485	255	153.51063673069626	0.7250000000000001	1856
1	15	485	255	153.51063673069626	0.75	1808
1	15	485	255	153.51063673069626	0.775	1824
1	15	485	255	153.51063673069626	0.8	1744
1	15	485	255	153.51063673069626	0.8250000000000001	1680
1	15	485	255	153.51063673069626	0.8500000000000001	1760
1	15	485	255	153.51063673069626	0.875	1808
1	15	485	255	153.51063673069626	0.9	1472
1	15	485	255	153.51063673069626	0.925	1744
1	15	485	255	153.51063673069626	0.9500000000000001	1712
1	15	485	255	153.51063673069626	0.9750000000000001	1712
1	16	490	238	175.49911770559322	0.0	1824
1	16	490	238	175.49911770559322	0.025	1584
1	16	490	238	175.49911770559322	0.05	1680
1	16	490	238	175.49911770559322	0.07500000000000001	1760
1	16	490	238	175.49911770559322	0.1	1664
1	16	490	238	175.49911770559322	0.125	1664
1	16	490	238	175.49911770559322	0.15000000000000002	1760
1	16	490	238	175.49911770559322	0.17500000000000002	1744
1	16	490	238	175.49911770559322	0.2	3008
1	16	490	238	175.49911770559322	0.225	5024
1	16	490	238	175.49911770559322	0.25	6560
1	16	490	238	175.49911770559322	0.275	6560
1	16	490	238	175.49911770559322	0.30000000000000004	6640
1	16	490	238	175.49911770559322	0.325	6016
1	16	490	238	175.49911770559322	0.35000000000000003	5056
1	16	490	238	175.49911770559322	0.375	3984
1	16	490	238	175.49911770559322	0.4	3056
1	16	490	238	175.49911770559322	0.42500000000000004	2928
1	16	490	238	175.49911770559322	0.45	3008
1	16	490	238	175.49911770559322	0.47500000000000003	3024
1	16	490	238	175.49911770559322	0.5	3376
1	16	490	238	175.49911770559322	0.525	3360
1	16	490	238	175.49911770559322	0.55	4032
1	16	490	238	175.49911770559322	0.5750000000000001	4272
1	16	490	238	175.49911770559322	0.6000000000000001	4576
1	16	490	238	175.49911770559322	0.625	4624
1	16	490	238	175.49911770559322	0.65	3904
1	16	490	238	175.49911770559322	0.675	3120
1	16	490	238	175.49911770559322	0.7000000000000001	2688
1	16	490	238	175.49911770559322	0.7250000000000001	2304
1	16	490	238	175.49911770559322	0.75	2080
1	16	490	238	175.49911770559322	0.775	1632
1	16	490	238	175.49911770559322	0.8	1600
1	16	490	238	175.49911770559322	0.8250000000000001	1456
1	16	490	238	175.49911770559322	0.8500000000000001	1856
1	16	490	238	175.49911770559322	0.875	1744
1	16	490	238	175.49911770559322	0.9	1744
1	16	490	238	175.49911770559322	0.925	1680
1	16	490	238	175.49911770559322	0.9500000000000001	1600
1	16	490	238	175.49911770559322	0.9750000000000001	1664
1	17	494	219	170.08724855327617	0.0	1840
1	17	494	219	170.08724855327617	0.025	1568
1	17	494	219	170.08724855327617	0.05	1856
1	17	494	219	170.08724855327617	0.07500000000000001	1744
1	17	494	219	170.08724855327617	0.1	1760
1	17	494	219	170.08724855327617	0.125	1616
1	17	494	219	170.08724855327617	0.15000000000000002	1664
1	17	494	219	170.08724855327617	0.17500000000000002	1664
1	17	494	219	170.08724855327617	0.2	1808
1	17	494	219	170.08724855327617	0.225	1968
1	17	494	219	170.08724855327617	0.25	2192
1	17	494	219	170.08724855327617	0.275	4672
1	17	494	219	170.08724855327617	0.30000000000000004	7872
1	17	494	219	170.08724855327617	0.325	8912
1	17	494	219	170.08724855327617	0.35000000000000003	7184
1	17	494	219	170.08724855327617	0.375	5616
1	17	494	219	170.08724855327617	0.4	4560
1	17	494	219	170.08724855327617	0.42500000000000004	4288
1	17	494	219	170.08724855327617	0.45	3616
1	17	494	219	170.08724855327617	0.47500000000000003	2848
1	17	494	219	170.08724855327617	0.5	2320
1	17	494	219	170.08724855327617	0.525	1792
1	17	494	219	170.08724855327617	0.55	1872
1	17	494	219	170.08724855327617	0.5750000000000001	1952
1	17	494	219	170.08724855327617	0.6000000000000001	2112
1	17	494	219	170.08724855327617	0.625	2368
1	17	494	219	170.08724855327617	0.65	2624
1	17	494	219	170.08724855327617	0.675	2576
1	17	494	219	170.08724855327617	0.7000000000000001	2432
1	17	494	219	170.08724855327617	0.7250000000000001	2288
1	17	494	219	170.08724855327617	0.75	2048
1	17	494	219	170.08724855327617	0.775	2096
1	17	494	219	170.08724855327617	0.8	1648
1	17	494	219	170.08724855327617	0.8250000000000001	1760
1	17	494	219	170.08724855327617	0.8500000000000001	1664
1	17	494	219	170.08724855327617	0.875	1664
1	17	494	219	170.08724855327617	0.9	1568
1	17	494	219	170.08724855327617	0.925	1760
1	17	494	219	170.08724855327617	0.9500000000000001	1744
1	17	494	219	170.08724855327617	0.9750000000000001	1680
1	18	500	204	68.19859051364818	0.0	1584
1	18	500	204	68.19859051364818	0.025	1760
1	18	500	204	68.19859051364818	0.05	1728
1	18	500	204	68.19859051364818	0.07500000000000001	1648
1	18	500	204	68.19859051364818	0.1	1664
1	18	500	204	68.19859051364818	0.125	1664
1	18	500	204	68.19859051364818	0.15000000000000002	1984
1	18	500	204	68.19859051364818	0.17500000000000002	1888
1	18	500	204	68.19859051364818	0.2	1824
1	18	500	204	68.19859051364818	0.225	1568
1	18	500	204	68.19859051364818	0.25	1760
1	18	500	204	68.19859051364818	0.275	1760
1	18	500	204	68.19859051364818	0.30000000000000004	1840
1	18	500	204	68.19859051364818	0.325	1552
1	18	500	204	68.19859051364818	0.35000000000000003	1776
1	18	500	204	68.19859051364818	0.375	2144
1	18	500	204	68.19859051364818	0.4	3040
1	18	500	204	68.19859051364818	0.42500000000000004	3872
1	18	500	204	68.19859051364818	0.45	3520
1	18	500	204	68.19859051364818	0.47500000000000003	3072
1	18	500	204	68.19859051364818	0.5	3024
1	18	500	204	68.19859051364818	0.525	2768
1	18	500	204	68.19859051364818	0.55	2240
1	18	500	204	68.19859051364818	0.5750000000000001	1904
1	18	500	204	68.19859051364818	0.6000000000000001	2048
1	18	500	204	68.19859051364818	0.625	1984
1	18	500	204	68.19859051364818	0.65	2272
1	18	500	204	68.19859051364818	0.675	2464
1	18	500	204	68.19859051364818	0.7000000000000001	2448
1	18	500	204	68.19859051364818	0.7250000000000001	2752
1	18	500	204	68.19859051364818	0.75	2864
1	18	500	204	68.19859051364818	0.775	2624
1	18	500	204	68.19859051364818	0.8	2320
1	18	500	204	68.19859051364818	0.8250000000000001	2144
1	18	500	204	68.19859051364818	0.8500000000000001	2096
1	18	500	204	68.19859051364818	0.875	1952
1	18	500	204	68.19859051364818	0.9	1792
1	18	500	204	68.19859051364818	0.925	1760
1	18	500	204	68.19859051364818	0.9500000000000001	1520
1	18	500	204	68.19859051364818	0.9750000000000001	1744
2	1	282	337	161.83404347077447	0.0	1904
2	1	282	337	161.83404347077447	0.025	1744
2	1	282	337	161.83404347077447	0.05	1728
2	1	282	337	161.83404347077447	0.07500000000000001	1888
2	1	282	337	161.83404347077447	0.1	1792
2	1	282	337	161.83404347077447	0.125	1984
2	1	282	337	161.83404347077447	0.15000000000000002	1616
2	1	282	337	161.83404347077447	0.17500000000000002	2080
2	1	282	337	161.83404347077447	0.2	1888
2	1	282	337	161.83404347077447	0.225	1856
2	1	282	337	161.83404347077447	0.25	1920
2	1	282	337	161.83404347077447	0.275	2304
2	1	282	337	161.83404347077447	0.30000000000000004	3968
2	1	282	337	161.83404347077447	0.325	6336
2	1	282	337	161.83404347077447	0.35000000000000003	10064
2	1	282	337	161.83404347077447	0.375	12288
2	1	282	337	161.83404347077447	0.4	11904
2	1	282	337	161.83404347077447	0.42500000000000004	9424
2	1	282	337	161.83404347077447	0.45	7584
2	1	282	337	161.83404347077447	0.47500000000000003	5072
2	1	282	337	161.83404347077447	0.5	5072
2	1	282	337	161.83404347077447	0.525	3888
2	1	282	337	161.83404347077447	0.55	4688
2	1	282	337	161.83404347077447	0.5750000000000001	6560
2	1	282	337	161.83404347077447	0.6000000000000001	7152
2	1	282	337	161.83404347077447	0.625	8000
2	1	282	337	161.83404347077447	0.65	7696
2	1	282	337	161.83404347077447	0.675	6752
2	1	282	337	161.83404347077447	0.7000000000000001	4608
2	1	282	337	161.83404347077447	0.7250000000000001	3360
2	1	282	337	161.83404347077447	0.75	2048
2	1	282	337	161.83404347077447	0.775	1840
2	1	282	337	161.83404347077447	0.8	1888
2	1	282	337	161.83404347077447	0.8250000000000001	1760
2	1	282	337	161.83404347077447	0.8500000000000001	1728
2	1	282	337	161.83404347077447	0.875	1728
2	1	282	337	161.83404347077447	0.9	1760
2	1	282	337	161.83404347077447	0.925	1664
2	1	282	337	161.83404347077447	0.9500000000000001	1664
2	1	282	337	161.83404347077447	0.9750000000000001	1824
2	2	300	342	136.5786179722981	0.0	1824
2	2	300	342	136.5786179722981	0.025	1840
2	2	300	342	136.5786179722981	0.05	1920
2	2	300	342	136.5786179722981	0.07500000000000001	1584
2	2	300	342	136.5786179722981	0.1	1744
2	2	300	342	136.5786179722981	0.125	1792
2	2	300	342	136.5786179722981	0.15000000000000002	1984
2	2	300	342	136.5786179722981	0.17500000000000002	2000
2	2	300	342	136.5786179722981	0.2	2576
2	2	300	342	136.5786179722981	0.225	3824
2	2	300	342	136.5786179722981	0.25	6800
2	2	300	342	136.5786179722981	0.275	7600
2	2	300	342	136.5786179722981	0.30000000000000004	8272
2	2	300	342	136.5786179722981	0.325	6608
2	2	300	342	136.5786179722981	0.35000000000000003	4064
2	2	300	342	136.5786179722981	0.375	2864
2	2	300	342	136.5786179722981	0.4	2960
2	2	300	342	136.5786179722981	0.42500000000000004	3104
2	2	300	342	136.5786179722981	0.45	4032
2	2	300	342	136.5786179722981	0.47500000000000003	6752
2	2	300	342	136.5786179722981	0.5	9984
2	2	300	342	136.5786179722981	0.525	16000
2	2	300	342	136.5786179722981	0.55	21344
2	2	300	342	136.5786179722981	0.5750000000000001	23280
2	2	300	342	136.5786179722981	0.6000000000000001	22208
2	2	300	342	136.5786179722981	0.625	17984
2	2	300	342	136.5786179722981	0.65	10192
2	2	300	342	136.5786179722981	0.675	4864
2	2	300	342	136.5786179722981	0.7000000000000001	2592
2	2	300	342	136.5786179722981	0.7250000000000001	2176
2	2	300	342	136.5786179722981	0.75	2336
2	2	300	342	136.5786179722981	0.775	2016
2	2	300	342	136.5786179722981	0.8	1776
2	2	300	342	136.5786179722981	0.8250000000000001	1888
2	2	300	342	136.5786179722981	0.8500000000000001	1968
2	2	300	342	136.5786179722981	0.875	2048
2	2	300	342	136.5786179722981	0.9	1600
2	2	300	342	136.5786179722981	0.925	2144
2	2	300	342	136.5786179722981	0.9500000000000001	1696
2	2	300	342	136.5786179722981	0.9750000000000001	1984
2	3	317	333	151.58733855692742	0.0	1632
2	3	317	333	151.58733855692742	0.025	1840
2	3	317	333	151.58733855692742	0.05	1808
2	3	317	333	151.58733855692742	0.07500000000000001	1888
2	3	317	333	151.58733855692742	0.1	1888
2	3	317	333	151.58733855692742	0.125	1952
2	3	317	333	151.58733855692742	0.15000000000000002	3392
2	3	317	333	151.58733855692742	0.17500000000000002	4224
2	3	317	333	151.58733855692742	0.2	4496
2	3	317	333	151.58733855692742	0.225	4448
2	3	317	333	151.58733855692742	0.25	4400
2	3	317	333	151.58733855692742	0.275	3264
2	3	317	333	151.58733855692742	0.30000000000000004	2960
2	3	317	333	151.58733855692742	0.325	2640
2	3	317	333	151.58733855692742	0.35000000000000003	2272
2	3	317	333	151.58733855692742	0.375	2320
2	3	317	333	151.58733855692742	0.4	2384
2	3	317	333	151.58733855692742	0.42500000000000004	2480
2	3	317	333	151.58733855692742	0.45	4016
2	3	317	333	151.58733855692742	0.47500000000000003	7344
2	3	317	333	151.58733855692742	0.5	7344
2	3	317	333	151.58733855692742	0.525	11728
2	3	317	333	151.58733855692742	0.55	16352
2	3	317	333	151.58733855692742	0.5750000000000001	13968
2	3	317	333	151.58733855692742	0.6000000000000001	12432
2	3	317	333	151.58733855692742	0.625	6800
2	3	317	333	151.58733855692742	0.65	5440
2	3	317	333	151.58733855692742	0.675	3376
2	3	317	333	151.58733855692742	0.7000000000000001	2288
2	3	317	333	151.58733855692742	0.7250000000000001	2016
2	3	317	333	151.58733855692742	0.75	1936
2	3	317	333	151.58733855692742	0.775	1872
2	3	317	333	151.58733855692742	0.8	1696
2	3	317	333	151.58733855692742	0.8250000000000001	1824
2	3	317	333	151.58733855692742	0.8500000000000001	1904
2	3	317	333	151.58733855692742	0.875	1808
2	3	317	333	151.58733855692742	0.9	1808
2	3	317	333	151.58733855692742	0.925	1696
2	3	317	333	151.58733855692742	0.9500000000000001	1728
2	3	317	333	151.58733855692742	0.9750000000000001	1728
2	4	327	318	161.83404347077447	0.0	1744
2	4	327	318	161.83404347077447	0.025	1920
2	4	327	318	161.83404347077447	0.05	1744
2	4	327	318	161.83404347077447	0.07500000000000001	1808
2	4	327	318	161.83404347077447	0.1	1712
2	4	327	318	161.83404347077447	0.125	2224
2	4	327	318	161.83404347077447	0.15000000000000002	3088
2	4	327	318	161.83404347077447	0.17500000000000002	5936
2	4	327	318	161.83404347077447	0.2	7312
2	4	327	318	161.83404347077447	0.225	8672
2	4	327	318	161.83404347077447	0.25	8000
2	4	327	318	161.83404347077447	0.275	7136
2	4	327	318	161.83404347077447	0.30000000000000004	4880
2	4	327	318	161.83404347077447	0.325	3888
2	4	327	318	161.83404347077447	0.35000000000000003	3360
2	4	327	318	161.83404347077447	0.375	2528
2	4	327	318	161.83404347077447	0.4	3024
2	4	327	318	161.83404347077447	0.42500000000000004	2992
2	4	327	318	161.83404347077447	0.45	4256
2	4	327	318	161.83404347077447	0.47500000000000003	7952
2	4	327	318	161.83404347077447	0.5	7952
2	4	327	318	161.83404347077447	0.525	10704
2	4	327	318	161.83404347077447	0.55	12096
2	4	327	318	161.83404347077447	0.5750000000000001	15072
2	4	327	318	161.83404347077447	0.6000000000000001	16288
2	4	327	318	161.83404347077447	0.625	13744
2	4	327	318	161.83404347077447	0.65	10128
2	4	327	318	161.83404347077447	0.675	8528
2	4	327	318	161.83404347077447	0.7000000000000001	5776
2	4	327	318	161.83404347077447	0.7250000000000001	3504
2	4	327	318	161.83404347077447	0.75	2096
2	4	327	318	161.83404347077447	0.775	2016
2	4	327	318	161.83404347077447	0.8	1888
2	4	327	318	161.83404347077447	0.8250000000000001	1648
2	4	327	318	161.83404347077447	0.8500000000000001	1792
2	4	327	318	161.83404347077447	0.875	1648
2	4	327	318	161.83404347077447	0.9	1824
2	4	327	318	161.83404347077447	0.925	1888
2	4	327	318	161.83404347077447	0.9500000000000001	1904
2	4	327	318	161.83404347077447	0.9750000000000001	1904
2	5	332	300	173.44851561814212	0.0	1760
2	5	332	300	173.44851561814212	0.025	1760
2	5	332	300	173.44851561814212	0.05	2016
2	5	332	300	173.44851561814212	0.07500000000000001	1824
2	5	332	300	173.44851561814212	0.1	1824
2	5	332	300	173.44851561814212	0.125	1712
2	5	332	300	173.44851561814212	0.15000000000000002	1968
2	5	332	300	173.44851561814212	0.17500000000000002	2672
2	5	332	300	173.44851561814212	0.2	4256
2	5	332	300	173.44851561814212	0.225	6656
2	5	332	300	173.44851561814212	0.25	8448
2	5	332	300	173.44851561814212	0.275	9120
2	5	332	300	173.44851561814212	0.30000000000000004	9104
2	5	332	300	173.44851561814212	0.325	8112
2	5	332	300	173.44851561814212	0.35000000000000003	6400
2	5	332	300	173.44851561814212	0.375	4960
2	5	332	300	173.44851561814212	0.4	3920
2	5	332	300	173.44851561814212	0.42500000000000004	2832
2	5	332	300	173.44851561814212	0.45	2592
2	5	332	300	173.44851561814212	0.47500000000000003	2624
2	5	332	300	173.44851561814212	0.5	3056
2	5	332	300	173.44851561814212	0.525	4304
2	5	332	300	173.44851561814212	0.55	6496
2	5	332	300	173.44851561814212	0.5750000000000001	7904
2	5	332	300	173.44851561814212	0.6000000000000001	9312
2	5	332	300	173.44851561814212	0.625	10224
2	5	332	300	173.44851561814212	0.65	10016
2	5	332	300	173.44851561814212	0.675	7776
2	5	332	300	173.44851561814212	0.7000000000000001	6112
2	5	332	300	173.44851561814212	0.7250000000000001	4912
2	5	332	300	173.44851561814212	0.75	3584
2	5	332	300	173.44851561814212	0.775	2128
2	5	332	300	173.44851561814212	0.8	2080
2	5	332	300	173.44851561814212	0.8250000000000001	1888
2	5	332	300	173.44851561814212	0.8500000000000001	1728
2	5	332	300	173.44851561814212	0.875	1888
2	5	332	300	173.44851561814212	0.9	1792
2	5	332	300	173.44851561814212	0.925	1808
2	5	332	300	173.44851561814212	0.9500000000000001	1664
2	5	332	300	173.44851561814212	0.9750000000000001	1744
2	6	335	281	173.44851561814212	0.0	1696
2	6	335	281	173.44851561814212	0.025	1696
2	6	335	281	173.44851561814212	0.05	1792
2	6	335	281	173.44851561814212	0.07500000000000001	2080
2	6	335	281	173.44851561814212	0.1	1792
2	6	335	281	173.44851561814212	0.125	1968
2	6	335	281	173.44851561814212	0.15000000000000002	1840
2	6	335	281	173.44851561814212	0.17500000000000002	2208
2	6	335	281	173.44851561814212	0.2	2688
2	6	335	281	173.44851561814212	0.225	4896
2	6	335	281	173.44851561814212	0.25	6864
2	6	335	281	173.44851561814212	0.275	7920
2	6	335	281	173.44851561814212	0.30000000000000004	8736
2	6	335	281	173.44851561814212	0.325	9120
2	6	335	281	173.44851561814212	0.35000000000000003	8192
2	6	335	281	173.44851561814212	0.375	6864
2	6	335	281	173.44851561814212	0.4	5408
2	6	335	281	173.44851561814212	0.42500000000000004	3840
2	6	335	281	173.44851561814212	0.45	2848
2	6	335	281	173.44851561814212	0.47500000000000003	2688
2	6	335	281	173.44851561814212	0.5	2464
2	6	335	281	173.44851561814212	0.525	2432
2	6	335	281	173.44851561814212	0.55	2992
2	6	335	281	173.44851561814212	0.5750000000000001	4272
2	6	335	281	173.44851561814212	0.6000000000000001	5936
2	6	335	281	173.44851561814212	0.625	7152
2	6	335	281	173.44851561814212	0.65	7200
2	6	335	281	173.44851561814212	0.675	7328
2	6	335	281	173.44851561814212	0.7000000000000001	6288
2	6	335	281	173.44851561814212	0.7250000000000001	5136
2	6	335	281	173.44851561814212	0.75	4096
2	6	335	281	173.44851561814212	0.775	3040
2	6	335	281	173.44851561814212	0.8	2384
2	6	335	281	173.44851561814212	0.8250000000000001	1856
2	6	335	281	173.44851561814212	0.8500000000000001	1648
2	6	335	281	173.44851561814212	0.875	1744
2	6	335	281	173.44851561814212	0.9	1600
2	6	335	281	173.44851561814212	0.925	1792
2	6	335	281	173.44851561814212	0.9500000000000001	1648
2	6	335	281	173.44851561814212	0.9750000000000001	1664
2	7	340	263	152.8147210393928	0.0	1648
2	7	340	263	152.8147210393928	0.025	1776
2	7	340	263	152.8147210393928	0.05	1744
2	7	340	263	152.8147210393928	0.07500000000000001	1872
2	7	340	263	152.8147210393928	0.1	1792
2	7	340	263	152.8147210393928	0.125	2048
2	7	340	263	152.8147210393928	0.15000000000000002	2288
2	7	340	263	152.8147210393928	0.17500000000000002	3264
2	7	340	263	152.8147210393928	0.2	6224
2	7	340	263	152.8147210393928	0.225	10528
2	7	340	263	152.8147210393928	0.25	10528
2	7	340	263	152.8147210393928	0.275	12272
2	7	340	263	152.8147210393928	0.30000000000000004	12784
2	7	340	263	152.8147210393928	0.325	10512
2	7	340	263	152.8147210393928	0.35000000000000003	8464
2	7	340	263	152.8147210393928	0.375	5904
2	7	340	263	152.8147210393928	0.4	4544
2	7	340	263	152.8147210393928	0.42500000000000004	2960
2	7	340	263	152.8147210393928	0.45	2704
2	7	340	263	152.8147210393928	0.47500000000000003	2432
2	7	340	263	152.8147210393928	0.5	2432
2	7	340	263	152.8147210393928	0.525	2336
2	7	340	263	152.8147210393928	0.55	2976
2	7	340	263	152.8147210393928	0.5750000000000001	4000
2	7	340	263	152.8147210393928	0.6000000000000001	5456
2	7	340	263	152.8147210393928	0.625	5712
2	7	340	263	152.8147210393928	0.65	5968
2	7	340	263	152.8147210393928	0.675	4560
2	7	340	263	152.8147210393928	0.7000000000000001	3888
2	7	340	263	152.8147210393928	0.7250000000000001	2928
2	7	340	263	152.8147210393928	0.75	2928
2	7	340	263	152.8147210393928	0.775	2160
2	7	340	263	152.8147210393928	0.8	1776
2	7	340	263	152.8147210393928	0.8250000000000001	1808
2	7	340	263	152.8147210393928	0.8500000000000001	1744
2	7	340	263	152.8147210393928	0.875	1648
2	7	340	263	152.8147210393928	0.9	1792
2	7	340	263	152.8147210393928	0.925	1808
2	7	340	263	152.8147210393928	0.9500000000000001	1888
2	7	340	263	152.8147210393928	0.9750000000000001	1888
2	8	352	250	141.68201657225788	0.0	1760
2	8	352	250	141.68201657225788	0.025	1824
2	8	352	250	141.68201657225788	0.05	1568
2	8	352	250	141.68201657225788	0.07500000000000001	1904
2	8	352	250	141.68201657225788	0.1	1792
2	8	352	250	141.68201657225788	0.125	2080
2	8	352	250	141.68201657225788	0.15000000000000002	2112
2	8	352	250	141.68201657225788	0.17500000000000002	2992
2	8	352	250	141.68201657225788	0.2	5952
2	8	352	250	141.68201657225788	0.225	14704
2	8	352	250	141.68201657225788	0.25	14704
2	8	352	250	141.68201657225788	0.275	15472
2	8	352	250	141.68201657225788	0.30000000000000004	15104
2	8	352	250	141.68201657225788	0.325	10000
2	8	352	250	141.68201657225788	0.35000000000000003	6176
2	8	352	250	141.68201657225788	0.375	3856
2	8	352	250	141.68201657225788	0.4	3008
2	8	352	250	141.68201657225788	0.42500000000000004	2496
2	8	352	250	141.68201657225788	0.45	2416
2	8	352	250	141.68201657225788	0.47500000000000003	2144
2	8	352	250	141.68201657225788	0.5	2144
2	8	352	250	141.68201657225788	0.525	2336
2	8	352	250	141.68201657225788	0.55	2688
2	8	352	250	141.68201657225788	0.5750000000000001	3392
2	8	352	250	141.68201657225788	0.6000000000000001	4176
2	8	352	250	141.68201657225788	0.625	4752
2	8	352	250	141.68201657225788	0.65	4784
2	8	352	250	141.68201657225788	0.675	3680
2	8	352	250	141.68201657225788	0.7000000000000001	2960
2	8	352	250	141.68201657225788	0.7250000000000001	2144
2	8	352	250	141.68201657225788	0.75	2144
2	8	352	250	141.68201657225788	0.775	1808
2	8	352	250	141.68201657225788	0.8	1728
2	8	352	250	141.68201657225788	0.8250000000000001	1824
2	8	352	250	141.68201657225788	0.8500000000000001	1664
2	8	352	250	141.68201657225788	0.875	1744
2	8	352	250	141.68201657225788	0.9	1808
2	8	352	250	141.68201657225788	0.925	1744
2	8	352	250	141.68201657225788	0.9500000000000001	1760
2	8	352	250	141.68201657225788	0.9750000000000001	1760
2	10	390	250	165.3432488842396	0.0	1744
2	10	390	250	165.3432488842396	0.025	1888
2	10	390	250	165.3432488842396	0.05	1824
2	10	390	250	165.3432488842396	0.07500000000000001	1824
2	10	390	250	165.3432488842396	0.1	1648
2	10	390	250	165.3432488842396	0.125	1712
2	10	390	250	165.3432488842396	0.15000000000000002	1712
2	10	390	250	165.3432488842396	0.17500000000000002	1888
2	10	390	250	165.3432488842396	0.2	1840
2	10	390	250	165.3432488842396	0.225	2384
2	10	390	250	165.3432488842396	0.25	3168
2	10	390	250	165.3432488842396	0.275	4864
2	10	390	250	165.3432488842396	0.30000000000000004	5104
2	10	390	250	165.3432488842396	0.325	4592
2	10	390	250	165.3432488842396	0.35000000000000003	3776
2	10	390	250	165.3432488842396	0.375	2848
2	10	390	250	165.3432488842396	0.4	2400
2	10	390	250	165.3432488842396	0.42500000000000004	2128
2	10	390	250	165.3432488842396	0.45	2160
2	10	390	250	165.3432488842396	0.47500000000000003	1824
2	10	390	250	165.3432488842396	0.5	2064
2	10	390	250	165.3432488842396	0.525	2128
2	10	390	250	165.3432488842396	0.55	2144
2	10	390	250	165.3432488842396	0.5750000000000001	2800
2	10	390	250	165.3432488842396	0.6000000000000001	3056
2	10	390	250	165.3432488842396	0.625	5344
2	10	390	250	165.3432488842396	0.65	7792
2	10	390	250	165.3432488842396	0.675	9424
2	10	390	250	165.3432488842396	0.7000000000000001	10080
2	10	390	250	165.3432488842396	0.7250000000000001	5680
2	10	390	250	165.3432488842396	0.75	3152
2	10	390	250	165.3432488842396	0.775	2320
2	10	390	250	165.3432488842396	0.8	1856
2	10	390	250	165.3432488842396	0.8250000000000001	1792
2	10	390	250	165.3432488842396	0.8500000000000001	1904
2	10	390	250	165.3432488842396	0.875	1728
2	10	390	250	165.3432488842396	0.9	1664
2	10	390	250	165.3432488842396	0.925	1728
2	10	390	250	165.3432488842396	0.9500000000000001	1824
2	10	390	250	165.3432488842396	0.9750000000000001	1744
2	11	406	257	174.27162418786557	0.0	1920
2	11	406	257	174.27162418786557	0.025	1680
2	11	406	257	174.27162418786557	0.05	1600
2	11	406	257	174.27162418786557	0.07500000000000001	1904
2	11	406	257	174.27162418786557	0.1	1568
2	11	406	257	174.27162418786557	0.125	1824
2	11	406	257	174.27162418786557	0.15000000000000002	1920
2	11	406	257	174.27162418786557	0.17500000000000002	1872
2	11	406	257	174.27162418786557	0.2	2128
2	11	406	257	174.27162418786557	0.225	2624
2	11	406	257	174.27162418786557	0.25	2880
2	11	406	257	174.27162418786557	0.275	4240
2	11	406	257	174.27162418786557	0.30000000000000004	5936
2	11	406	257	174.27162418786557	0.325	5760
2	11	406	257	174.27162418786557	0.35000000000000003	4576
2	11	406	257	174.27162418786557	0.375	3952
2	11	406	257	174.27162418786557	0.4	3008
2	11	406	257	174.27162418786557	0.42500000000000004	2096
2	11	406	257	174.27162418786557	0.45	1792
2	11	406	257	174.27162418786557	0.47500000000000003	2144
2	11	406	257	174.27162418786557	0.5	2144
2	11	406	257	174.27162418786557	0.525	2032
2	11	406	257	174.27162418786557	0.55	2336
2	11	406	257	174.27162418786557	0.5750000000000001	2496
2	11	406	257	174.27162418786557	0.6000000000000001	3088
2	11	406	257	174.27162418786557	0.625	3632
2	11	406	257	174.27162418786557	0.65	6304
2	11	406	257	174.27162418786557	0.675	7728
2	11	406	257	174.27162418786557	0.7000000000000001	7616
2	11	406	257	174.27162418786557	0.7250000000000001	5808
2	11	406	257	174.27162418786557	0.75	4960
2	11	406	257	174.27162418786557	0.775	3872
2	11	406	257	174.27162418786557	0.8	2656
2	11	406	257	174.27162418786557	0.8250000000000001	2096
2	11	406	257	174.27162418786557	0.8500000000000001	1968
2	11	406	257	174.27162418786557	0.875	1744
2	11	406	257	174.27162418786557	0.9	1744
2	11	406	257	174.27162418786557	0.925	1664
2	11	406	257	174.27162418786557	0.9500000000000001	1744
2	11	406	257	174.27162418786557	0.9750000000000001	1600
2	12	422	266	171.89275196434195	0.0	1664
2	12	422	266	171.89275196434195	0.025	1760
2	12	422	266	171.89275196434195	0.05	1824
2	12	422	266	171.89275196434195	0.07500000000000001	1696
2	12	422	266	171.89275196434195	0.1	1568
2	12	422	266	171.89275196434195	0.125	1664
2	12	422	266	171.89275196434195	0.15000000000000002	1824
2	12	422	266	171.89275196434195	0.17500000000000002	1664
2	12	422	266	171.89275196434195	0.2	1632
2	12	422	266	171.89275196434195	0.225	2160
2	12	422	266	171.89275196434195	0.25	2656
2	12	422	266	171.89275196434195	0.275	3872
2	12	422	266	171.89275196434195	0.30000000000000004	5392
2	12	422	266	171.89275196434195	0.325	6336
2	12	422	266	171.89275196434195	0.35000000000000003	6992
2	12	422	266	171.89275196434195	0.375	4384
2	12	422	266	171.89275196434195	0.4	2592
2	12	422	266	171.89275196434195	0.42500000000000004	2000
2	12	422	266	171.89275196434195	0.45	1776
2	12	422	266	171.89275196434195	0.47500000000000003	1920
2	12	422	266	171.89275196434195	0.5	1920
2	12	422	266	171.89275196434195	0.525	2048
2	12	422	266	171.89275196434195	0.55	2048
2	12	422	266	171.89275196434195	0.5750000000000001	2240
2	12	422	266	171.89275196434195	0.6000000000000001	2544
2	12	422	266	171.89275196434195	0.625	3200
2	12	422	266	171.89275196434195	0.65	4784
2	12	422	266	171.89275196434195	0.675	6368
2	12	422	266	171.89275196434195	0.7000000000000001	6736
2	12	422	266	171.89275196434195	0.7250000000000001	5968
2	12	422	266	171.89275196434195	0.75	3440
2	12	422	266	171.89275196434195	0.775	2336
2	12	422	266	171.89275196434195	0.8	1824
2	12	422	266	171.89275196434195	0.8250000000000001	1824
2	12	422	266	171.89275196434195	0.8500000000000001	1664
2	12	422	266	171.89275196434195	0.875	1616
2	12	422	266	171.89275196434195	0.9	1584
2	12	422	266	171.89275196434195	0.925	1600
2	12	422	266	171.89275196434195	0.9500000000000001	1664
2	12	422	266	171.89275196434195	0.9750000000000001	1616
2	13	440	273	161.92932461273102	0.0	1936
2	13	440	273	161.92932461273102	0.025	1840
2	13	440	273	161.92932461273102	0.05	1696
2	13	440	273	161.92932461273102	0.07500000000000001	1760
2	13	440	273	161.92932461273102	0.1	1744
2	13	440	273	161.92932461273102	0.125	1696
2	13	440	273	161.92932461273102	0.15000000000000002	1936
2	13	440	273	161.92932461273102	0.17500000000000002	1760
2	13	440	273	161.92932461273102	0.2	1712
2	13	440	273	161.92932461273102	0.225	1952
2	13	440	273	161.92932461273102	0.25	2688
2	13	440	273	161.92932461273102	0.275	3744
2	13	440	273	161.92932461273102	0.30000000000000004	5072
2	13	440	273	161.92932461273102	0.325	5648
2	13	440	273	161.92932461273102	0.35000000000000003	6256
2	13	440	273	161.92932461273102	0.375	5088
2	13	440	273	161.92932461273102	0.4	3920
2	13	440	273	161.92932461273102	0.42500000000000004	2960
2	13	440	273	161.92932461273102	0.45	2032
2	13	440	273	161.92932461273102	0.47500000000000003	2208
2	13	440	273	161.92932461273102	0.5	2272
2	13	440	273	161.92932461273102	0.525	2368
2	13	440	273	161.92932461273102	0.55	2208
2	13	440	273	161.92932461273102	0.5750000000000001	1856
2	13	440	273	161.92932461273102	0.6000000000000001	2352
2	13	440	273	161.92932461273102	0.625	2688
2	13	440	273	161.92932461273102	0.65	3520
2	13	440	273	161.92932461273102	0.675	4864
2	13	440	273	161.92932461273102	0.7000000000000001	4656
2	13	440	273	161.92932461273102	0.7250000000000001	4160
2	13	440	273	161.92932461273102	0.75	3152
2	13	440	273	161.92932461273102	0.775	1808
2	13	440	273	161.92932461273102	0.8	1696
2	13	440	273	161.92932461273102	0.8250000000000001	1824
2	13	440	273	161.92932461273102	0.8500000000000001	1936
2	13	440	273	161.92932461273102	0.875	1616
2	13	440	273	161.92932461273102	0.9	1872
2	13	440	273	161.92932461273102	0.925	1536
2	13	440	273	161.92932461273102	0.9500000000000001	1760
2	13	440	273	161.92932461273102	0.9750000000000001	1680
2	14	458	274	154.4400348281762	0.0	1840
2	14	458	274	154.4400348281762	0.025	1664
2	14	458	274	154.4400348281762	0.05	1584
2	14	458	274	154.4400348281762	0.07500000000000001	1680
2	14	458	274	154.4400348281762	0.1	1488
2	14	458	274	154.4400348281762	0.125	1760
2	14	458	274	154.4400348281762	0.15000000000000002	2144
2	14	458	274	154.4400348281762	0.17500000000000002	2384
2	14	458	274	154.4400348281762	0.2	3200
2	14	458	274	154.4400348281762	0.225	4368
2	14	458	274	154.4400348281762	0.25	5344
2	14	458	274	154.4400348281762	0.275	4864
2	14	458	274	154.4400348281762	0.30000000000000004	3568
2	14	458	274	154.4400348281762	0.325	2496
2	14	458	274	154.4400348281762	0.35000000000000003	2096
2	14	458	274	154.4400348281762	0.375	2176
2	14	458	274	154.4400348281762	0.4	2336
2	14	458	274	154.4400348281762	0.42500000000000004	2512
2	14	458	274	154.4400348281762	0.45	2144
2	14	458	274	154.4400348281762	0.47500000000000003	2112
2	14	458	274	154.4400348281762	0.5	2192
2	14	458	274	154.4400348281762	0.525	3056
2	14	458	274	154.4400348281762	0.55	5008
2	14	458	274	154.4400348281762	0.5750000000000001	6784
2	14	458	274	154.4400348281762	0.6000000000000001	8592
2	14	458	274	154.4400348281762	0.625	7504
2	14	458	274	154.4400348281762	0.65	6736
2	14	458	274	154.4400348281762	0.675	4208
2	14	458	274	154.4400348281762	0.7000000000000001	2192
2	14	458	274	154.4400348281762	0.7250000000000001	2048
2	14	458	274	154.4400348281762	0.75	1568
2	14	458	274	154.4400348281762	0.775	1920
2	14	458	274	154.4400348281762	0.8	1920
2	14	458	274	154.4400348281762	0.8250000000000001	1744
2	14	458	274	154.4400348281762	0.8500000000000001	1904
2	14	458	274	154.4400348281762	0.875	1472
2	14	458	274	154.4400348281762	0.9	1648
2	14	458	274	154.4400348281762	0.925	1920
2	14	458	274	154.4400348281762	0.9500000000000001	1568
2	14	458	274	154.4400348281762	0.9750000000000001	1856
2	15	475	267	146.88865803962798	0.0	1584
2	15	475	267	146.88865803962798	0.025	1696
2	15	475	267	146.88865803962798	0.05	1776
2	15	475	267	146.88865803962798	0.07500000000000001	1680
2	15	475	267	146.88865803962798	0.1	1664
2	15	475	267	146.88865803962798	0.125	1760
2	15	475	267	146.88865803962798	0.15000000000000002	1792
2	15	475	267	146.88865803962798	0.17500000000000002	2336
2	15	475	267	146.88865803962798	0.2	4224
2	15	475	267	146.88865803962798	0.225	4592
2	15	475	267	146.88865803962798	0.25	5600
2	15	475	267	146.88865803962798	0.275	5152
2	15	475	267	146.88865803962798	0.30000000000000004	3904
2	15	475	267	146.88865803962798	0.325	3152
2	15	475	267	146.88865803962798	0.35000000000000003	2768
2	15	475	267	146.88865803962798	0.375	2544
2	15	475	267	146.88865803962798	0.4	2160
2	15	475	267	146.88865803962798	0.42500000000000004	2192
2	15	475	267	146.88865803962798	0.45	2288
2	15	475	267	146.88865803962798	0.47500000000000003	2896
2	15	475	267	146.88865803962798	0.5	2896
2	15	475	267	146.88865803962798	0.525	5216
2	15	475	267	146.88865803962798	0.55	6800
2	15	475	267	146.88865803962798	0.5750000000000001	7440
2	15	475	267	146.88865803962798	0.6000000000000001	7072
2	15	475	267	146.88865803962798	0.625	5600
2	15	475	267	146.88865803962798	0.65	4208
2	15	475	267	146.88865803962798	0.675	3152
2	15	475	267	146.88865803962798	0.7000000000000001	2560
2	15	475	267	146.88865803962798	0.7250000000000001	1696
2	15	475	267	146.88865803962798	0.75	1888
2	15	475	267	146.88865803962798	0.775	1760
2	15	475	267	146.88865803962798	0.8	1568
2	15	475	267	146.88865803962798	0.8250000000000001	1808
2	15	475	267	146.88865803962798	0.8500000000000001	1952
2	15	475	267	146.88865803962798	0.875	1744
2	15	475	267	146.88865803962798	0.9	1680
2	15	475	267	146.88865803962798	0.925	1664
2	15	475	267	146.88865803962798	0.9500000000000001	1744
2	15	475	267	146.88865803962798	0.9750000000000001	1744
2	16	486	251	161.01558800908586	0.0	1536
2	16	486	251	161.01558800908586	0.025	1520
2	16	486	251	161.01558800908586	0.05	1840
2	16	486	251	161.01558800908586	0.07500000000000001	1840
2	16	486	251	161.01558800908586	0.1	1744
2	16	486	251	161.01558800908586	0.125	1776
2	16	486	251	161.01558800908586	0.15000000000000002	1568
2	16	486	251	161.01558800908586	0.17500000000000002	1936
2	16	486	251	161.01558800908586	0.2	2768
2	16	486	251	161.01558800908586	0.225	4192
2	16	486	251	161.01558800908586	0.25	4528
2	16	486	251	161.01558800908586	0.275	5056
2	16	486	251	161.01558800908586	0.30000000000000004	4608
2	16	486	251	161.01558800908586	0.325	4224
2	16	486	251	161.01558800908586	0.35000000000000003	3520
2	16	486	251	161.01558800908586	0.375	3168
2	16	486	251	161.01558800908586	0.4	2448
2	16	486	251	161.01558800908586	0.42500000000000004	2464
2	16	486	251	161.01558800908586	0.45	2560
2	16	486	251	161.01558800908586	0.47500000000000003	3104
2	16	486	251	161.01558800908586	0.5	3104
2	16	486	251	161.01558800908586	0.525	3520
2	16	486	251	161.01558800908586	0.55	4400
2	16	486	251	161.01558800908586	0.5750000000000001	4464
2	16	486	251	161.01558800908586	0.6000000000000001	4704
2	16	486	251	161.01558800908586	0.625	4480
2	16	486	251	161.01558800908586	0.65	3600
2	16	486	251	161.01558800908586	0.675	3040
2	16	486	251	161.01558800908586	0.7000000000000001	2976
2	16	486	251	161.01558800908586	0.7250000000000001	2192
2	16	486	251	161.01558800908586	0.75	1824
2	16	486	251	161.01558800908586	0.775	1808
2	16	486	251	161.01558800908586	0.8	1664
2	16	486	251	161.01558800908586	0.8250000000000001	1776
2	16	486	251	161.01558800908586	0.8500000000000001	1776
2	16	486	251	161.01558800908586	0.875	1568
2	16	486	251	161.01558800908586	0.9	1664
2	16	486	251	161.01558800908586	0.925	1824
2	16	486	251	161.01558800908586	0.9500000000000001	1856
[truncated: 59,801 more rows]
