# Supplementary material for: An epifluorescence microscope design for naturalistic behavior and cellular activity in freely moving Caenorhabditis elegans
Source: Nat Commun. 2026 May 19;17:4411. doi: 10.1038/s41467-026-72709-w (PMC13187321; doi:10.1038/s41467-026-72709-w)
Supplement: Supplementary file 8 — Source data [file 41467_2026_72709_MOESM8_ESM.zip › fig2 Muscle/HBR4/worm11.csv]

frame	order	x	y	angle	segment_position	intensity
0	1	406	184	171.86989764584405	0.0	1360
0	1	406	184	171.86989764584405	0.025	1440
0	1	406	184	171.86989764584405	0.05	1408
0	1	406	184	171.86989764584405	0.07500000000000001	1328
0	1	406	184	171.86989764584405	0.1	1248
0	1	406	184	171.86989764584405	0.125	1248
0	1	406	184	171.86989764584405	0.15000000000000002	1440
0	1	406	184	171.86989764584405	0.17500000000000002	1408
0	1	406	184	171.86989764584405	0.2	1376
0	1	406	184	171.86989764584405	0.225	1312
0	1	406	184	171.86989764584405	0.25	1600
0	1	406	184	171.86989764584405	0.275	3088
0	1	406	184	171.86989764584405	0.30000000000000004	4048
0	1	406	184	171.86989764584405	0.325	4784
0	1	406	184	171.86989764584405	0.35000000000000003	5600
0	1	406	184	171.86989764584405	0.375	4400
0	1	406	184	171.86989764584405	0.4	3568
0	1	406	184	171.86989764584405	0.42500000000000004	2992
0	1	406	184	171.86989764584405	0.45	2064
0	1	406	184	171.86989764584405	0.47500000000000003	1984
0	1	406	184	171.86989764584405	0.5	1984
0	1	406	184	171.86989764584405	0.525	2144
0	1	406	184	171.86989764584405	0.55	2160
0	1	406	184	171.86989764584405	0.5750000000000001	1952
0	1	406	184	171.86989764584405	0.6000000000000001	2160
0	1	406	184	171.86989764584405	0.625	2624
0	1	406	184	171.86989764584405	0.65	4000
0	1	406	184	171.86989764584405	0.675	4560
0	1	406	184	171.86989764584405	0.7000000000000001	4800
0	1	406	184	171.86989764584405	0.7250000000000001	3168
0	1	406	184	171.86989764584405	0.75	2288
0	1	406	184	171.86989764584405	0.775	1952
0	1	406	184	171.86989764584405	0.8	1552
0	1	406	184	171.86989764584405	0.8250000000000001	1664
0	1	406	184	171.86989764584405	0.8500000000000001	1360
0	1	406	184	171.86989764584405	0.875	1376
0	1	406	184	171.86989764584405	0.9	1360
0	1	406	184	171.86989764584405	0.925	1520
0	1	406	184	171.86989764584405	0.9500000000000001	1408
0	1	406	184	171.86989764584405	0.9750000000000001	1360
0	2	436	194	144.59313426273033	0.0	1472
0	2	436	194	144.59313426273033	0.025	1440
0	2	436	194	144.59313426273033	0.05	1424
0	2	436	194	144.59313426273033	0.07500000000000001	1264
0	2	436	194	144.59313426273033	0.1	1120
0	2	436	194	144.59313426273033	0.125	1488
0	2	436	194	144.59313426273033	0.15000000000000002	1376
0	2	436	194	144.59313426273033	0.17500000000000002	1280
0	2	436	194	144.59313426273033	0.2	1488
0	2	436	194	144.59313426273033	0.225	2192
0	2	436	194	144.59313426273033	0.25	2944
0	2	436	194	144.59313426273033	0.275	4208
0	2	436	194	144.59313426273033	0.30000000000000004	4144
0	2	436	194	144.59313426273033	0.325	2816
0	2	436	194	144.59313426273033	0.35000000000000003	2912
0	2	436	194	144.59313426273033	0.375	2272
0	2	436	194	144.59313426273033	0.4	1872
0	2	436	194	144.59313426273033	0.42500000000000004	1584
0	2	436	194	144.59313426273033	0.45	1696
0	2	436	194	144.59313426273033	0.47500000000000003	1536
0	2	436	194	144.59313426273033	0.5	1536
0	2	436	194	144.59313426273033	0.525	1824
0	2	436	194	144.59313426273033	0.55	1936
0	2	436	194	144.59313426273033	0.5750000000000001	2256
0	2	436	194	144.59313426273033	0.6000000000000001	4064
0	2	436	194	144.59313426273033	0.625	5504
0	2	436	194	144.59313426273033	0.65	6608
0	2	436	194	144.59313426273033	0.675	6608
0	2	436	194	144.59313426273033	0.7000000000000001	5856
0	2	436	194	144.59313426273033	0.7250000000000001	2912
0	2	436	194	144.59313426273033	0.75	2096
0	2	436	194	144.59313426273033	0.775	1536
0	2	436	194	144.59313426273033	0.8	1424
0	2	436	194	144.59313426273033	0.8250000000000001	1408
0	2	436	194	144.59313426273033	0.8500000000000001	1440
0	2	436	194	144.59313426273033	0.875	1568
0	2	436	194	144.59313426273033	0.9	1600
0	2	436	194	144.59313426273033	0.925	1376
0	2	436	194	144.59313426273033	0.9500000000000001	1376
0	2	436	194	144.59313426273033	0.9750000000000001	1280
0	3	455	220	145.57751914912006	0.0	1472
0	3	455	220	145.57751914912006	0.025	1280
0	3	455	220	145.57751914912006	0.05	1360
0	3	455	220	145.57751914912006	0.07500000000000001	1472
0	3	455	220	145.57751914912006	0.1	1856
0	3	455	220	145.57751914912006	0.125	1760
0	3	455	220	145.57751914912006	0.15000000000000002	2368
0	3	455	220	145.57751914912006	0.17500000000000002	2688
0	3	455	220	145.57751914912006	0.2	2688
0	3	455	220	145.57751914912006	0.225	2736
0	3	455	220	145.57751914912006	0.25	2592
0	3	455	220	145.57751914912006	0.275	1936
0	3	455	220	145.57751914912006	0.30000000000000004	1808
0	3	455	220	145.57751914912006	0.325	1696
0	3	455	220	145.57751914912006	0.35000000000000003	1632
0	3	455	220	145.57751914912006	0.375	1472
0	3	455	220	145.57751914912006	0.4	1376
0	3	455	220	145.57751914912006	0.42500000000000004	1632
0	3	455	220	145.57751914912006	0.45	1568
0	3	455	220	145.57751914912006	0.47500000000000003	1856
0	3	455	220	145.57751914912006	0.5	1856
0	3	455	220	145.57751914912006	0.525	2704
0	3	455	220	145.57751914912006	0.55	3088
0	3	455	220	145.57751914912006	0.5750000000000001	3808
0	3	455	220	145.57751914912006	0.6000000000000001	4400
0	3	455	220	145.57751914912006	0.625	5168
0	3	455	220	145.57751914912006	0.65	5680
0	3	455	220	145.57751914912006	0.675	5680
0	3	455	220	145.57751914912006	0.7000000000000001	4656
0	3	455	220	145.57751914912006	0.7250000000000001	2960
0	3	455	220	145.57751914912006	0.75	1776
0	3	455	220	145.57751914912006	0.775	1568
0	3	455	220	145.57751914912006	0.8	1440
0	3	455	220	145.57751914912006	0.8250000000000001	1472
0	3	455	220	145.57751914912006	0.8500000000000001	1280
0	3	455	220	145.57751914912006	0.875	1504
0	3	455	220	145.57751914912006	0.9	1184
0	3	455	220	145.57751914912006	0.925	1376
0	3	455	220	145.57751914912006	0.9500000000000001	1280
0	3	455	220	145.57751914912006	0.9750000000000001	1360
0	4	456	253	156.46288592471984	0.0	1440
0	4	456	253	156.46288592471984	0.025	1472
0	4	456	253	156.46288592471984	0.05	1264
0	4	456	253	156.46288592471984	0.07500000000000001	1472
0	4	456	253	156.46288592471984	0.1	1744
0	4	456	253	156.46288592471984	0.125	1840
0	4	456	253	156.46288592471984	0.15000000000000002	2160
0	4	456	253	156.46288592471984	0.17500000000000002	2608
0	4	456	253	156.46288592471984	0.2	2576
0	4	456	253	156.46288592471984	0.225	3120
0	4	456	253	156.46288592471984	0.25	3488
0	4	456	253	156.46288592471984	0.275	4048
0	4	456	253	156.46288592471984	0.30000000000000004	3184
0	4	456	253	156.46288592471984	0.325	2592
0	4	456	253	156.46288592471984	0.35000000000000003	2288
0	4	456	253	156.46288592471984	0.375	2128
0	4	456	253	156.46288592471984	0.4	1952
0	4	456	253	156.46288592471984	0.42500000000000004	1696
0	4	456	253	156.46288592471984	0.45	1904
0	4	456	253	156.46288592471984	0.47500000000000003	1840
0	4	456	253	156.46288592471984	0.5	1888
0	4	456	253	156.46288592471984	0.525	1904
0	4	456	253	156.46288592471984	0.55	2064
0	4	456	253	156.46288592471984	0.5750000000000001	2992
0	4	456	253	156.46288592471984	0.6000000000000001	3360
0	4	456	253	156.46288592471984	0.625	3296
0	4	456	253	156.46288592471984	0.65	3296
0	4	456	253	156.46288592471984	0.675	3856
0	4	456	253	156.46288592471984	0.7000000000000001	3776
0	4	456	253	156.46288592471984	0.7250000000000001	3680
0	4	456	253	156.46288592471984	0.75	3120
0	4	456	253	156.46288592471984	0.775	2592
0	4	456	253	156.46288592471984	0.8	2080
0	4	456	253	156.46288592471984	0.8250000000000001	1536
0	4	456	253	156.46288592471984	0.8500000000000001	1264
0	4	456	253	156.46288592471984	0.875	1376
0	4	456	253	156.46288592471984	0.9	1328
0	4	456	253	156.46288592471984	0.925	1520
0	4	456	253	156.46288592471984	0.9500000000000001	1360
0	4	456	253	156.46288592471984	0.9750000000000001	1456
0	5	444	283	168.50343698241426	0.0	1424
0	5	444	283	168.50343698241426	0.025	1248
0	5	444	283	168.50343698241426	0.05	1568
0	5	444	283	168.50343698241426	0.07500000000000001	1776
0	5	444	283	168.50343698241426	0.1	1968
0	5	444	283	168.50343698241426	0.125	2480
0	5	444	283	168.50343698241426	0.15000000000000002	3152
0	5	444	283	168.50343698241426	0.17500000000000002	3584
0	5	444	283	168.50343698241426	0.2	4608
0	5	444	283	168.50343698241426	0.225	4528
0	5	444	283	168.50343698241426	0.25	4960
0	5	444	283	168.50343698241426	0.275	4992
0	5	444	283	168.50343698241426	0.30000000000000004	5008
0	5	444	283	168.50343698241426	0.325	4736
0	5	444	283	168.50343698241426	0.35000000000000003	4384
0	5	444	283	168.50343698241426	0.375	3392
0	5	444	283	168.50343698241426	0.4	2624
0	5	444	283	168.50343698241426	0.42500000000000004	2336
0	5	444	283	168.50343698241426	0.45	2032
0	5	444	283	168.50343698241426	0.47500000000000003	1888
0	5	444	283	168.50343698241426	0.5	2336
0	5	444	283	168.50343698241426	0.525	3216
0	5	444	283	168.50343698241426	0.55	3504
0	5	444	283	168.50343698241426	0.5750000000000001	3888
0	5	444	283	168.50343698241426	0.6000000000000001	4272
0	5	444	283	168.50343698241426	0.625	4784
0	5	444	283	168.50343698241426	0.65	5040
0	5	444	283	168.50343698241426	0.675	4736
0	5	444	283	168.50343698241426	0.7000000000000001	4336
0	5	444	283	168.50343698241426	0.7250000000000001	3712
0	5	444	283	168.50343698241426	0.75	3520
0	5	444	283	168.50343698241426	0.775	2720
0	5	444	283	168.50343698241426	0.8	2128
0	5	444	283	168.50343698241426	0.8250000000000001	1584
0	5	444	283	168.50343698241426	0.8500000000000001	1312
0	5	444	283	168.50343698241426	0.875	1600
0	5	444	283	168.50343698241426	0.9	1440
0	5	444	283	168.50343698241426	0.925	1344
0	5	444	283	168.50343698241426	0.9500000000000001	1440
0	5	444	283	168.50343698241426	0.9750000000000001	1328
0	6	438	316	145.54961157081232	0.0	1520
0	6	438	316	145.54961157081232	0.025	1536
0	6	438	316	145.54961157081232	0.05	1280
0	6	438	316	145.54961157081232	0.07500000000000001	1424
0	6	438	316	145.54961157081232	0.1	1696
0	6	438	316	145.54961157081232	0.125	1840
0	6	438	316	145.54961157081232	0.15000000000000002	2400
0	6	438	316	145.54961157081232	0.17500000000000002	3616
0	6	438	316	145.54961157081232	0.2	4592
0	6	438	316	145.54961157081232	0.225	5920
0	6	438	316	145.54961157081232	0.25	7584
0	6	438	316	145.54961157081232	0.275	8928
0	6	438	316	145.54961157081232	0.30000000000000004	10160
0	6	438	316	145.54961157081232	0.325	10304
0	6	438	316	145.54961157081232	0.35000000000000003	9104
0	6	438	316	145.54961157081232	0.375	7792
0	6	438	316	145.54961157081232	0.4	6784
0	6	438	316	145.54961157081232	0.42500000000000004	5088
0	6	438	316	145.54961157081232	0.45	3392
0	6	438	316	145.54961157081232	0.47500000000000003	2352
0	6	438	316	145.54961157081232	0.5	2144
0	6	438	316	145.54961157081232	0.525	2080
0	6	438	316	145.54961157081232	0.55	2064
0	6	438	316	145.54961157081232	0.5750000000000001	2320
0	6	438	316	145.54961157081232	0.6000000000000001	3072
0	6	438	316	145.54961157081232	0.625	3392
0	6	438	316	145.54961157081232	0.65	3840
0	6	438	316	145.54961157081232	0.675	4240
0	6	438	316	145.54961157081232	0.7000000000000001	4400
0	6	438	316	145.54961157081232	0.7250000000000001	4752
0	6	438	316	145.54961157081232	0.75	4928
0	6	438	316	145.54961157081232	0.775	3968
0	6	438	316	145.54961157081232	0.8	3312
0	6	438	316	145.54961157081232	0.8250000000000001	2480
0	6	438	316	145.54961157081232	0.8500000000000001	2016
0	6	438	316	145.54961157081232	0.875	1440
0	6	438	316	145.54961157081232	0.9	1440
0	6	438	316	145.54961157081232	0.925	1184
0	6	438	316	145.54961157081232	0.9500000000000001	1472
0	6	438	316	145.54961157081232	0.9750000000000001	1360
0	7	451	345	117.6137712193388	0.0	1280
0	7	451	345	117.6137712193388	0.025	1376
0	7	451	345	117.6137712193388	0.05	1440
0	7	451	345	117.6137712193388	0.07500000000000001	1424
0	7	451	345	117.6137712193388	0.1	1344
0	7	451	345	117.6137712193388	0.125	1536
0	7	451	345	117.6137712193388	0.15000000000000002	1552
0	7	451	345	117.6137712193388	0.17500000000000002	1728
0	7	451	345	117.6137712193388	0.2	2336
0	7	451	345	117.6137712193388	0.225	4320
0	7	451	345	117.6137712193388	0.25	6480
0	7	451	345	117.6137712193388	0.275	11584
0	7	451	345	117.6137712193388	0.30000000000000004	12944
0	7	451	345	117.6137712193388	0.325	12128
0	7	451	345	117.6137712193388	0.35000000000000003	10064
0	7	451	345	117.6137712193388	0.375	8288
0	7	451	345	117.6137712193388	0.4	4000
0	7	451	345	117.6137712193388	0.42500000000000004	2208
0	7	451	345	117.6137712193388	0.45	1952
0	7	451	345	117.6137712193388	0.47500000000000003	2016
0	7	451	345	117.6137712193388	0.5	2016
0	7	451	345	117.6137712193388	0.525	1792
0	7	451	345	117.6137712193388	0.55	1888
0	7	451	345	117.6137712193388	0.5750000000000001	1488
0	7	451	345	117.6137712193388	0.6000000000000001	1728
0	7	451	345	117.6137712193388	0.625	2112
0	7	451	345	117.6137712193388	0.65	2944
0	7	451	345	117.6137712193388	0.675	2944
0	7	451	345	117.6137712193388	0.7000000000000001	4256
0	7	451	345	117.6137712193388	0.7250000000000001	4800
0	7	451	345	117.6137712193388	0.75	4512
0	7	451	345	117.6137712193388	0.775	3120
0	7	451	345	117.6137712193388	0.8	2000
0	7	451	345	117.6137712193388	0.8250000000000001	1616
0	7	451	345	117.6137712193388	0.8500000000000001	1392
0	7	451	345	117.6137712193388	0.875	1344
0	7	451	345	117.6137712193388	0.9	1376
0	7	451	345	117.6137712193388	0.925	1280
0	7	451	345	117.6137712193388	0.9500000000000001	1376
0	7	451	345	117.6137712193388	0.9750000000000001	1280
0	8	484	347	142.84170321510305	0.0	1440
0	8	484	347	142.84170321510305	0.025	1344
0	8	484	347	142.84170321510305	0.05	1568
0	8	484	347	142.84170321510305	0.07500000000000001	1744
0	8	484	347	142.84170321510305	0.1	2176
0	8	484	347	142.84170321510305	0.125	3232
0	8	484	347	142.84170321510305	0.15000000000000002	3824
0	8	484	347	142.84170321510305	0.17500000000000002	4464
0	8	484	347	142.84170321510305	0.2	4544
0	8	484	347	142.84170321510305	0.225	4720
0	8	484	347	142.84170321510305	0.25	5040
0	8	484	347	142.84170321510305	0.275	5536
0	8	484	347	142.84170321510305	0.30000000000000004	4944
0	8	484	347	142.84170321510305	0.325	4384
0	8	484	347	142.84170321510305	0.35000000000000003	3296
0	8	484	347	142.84170321510305	0.375	2368
0	8	484	347	142.84170321510305	0.4	1952
0	8	484	347	142.84170321510305	0.42500000000000004	2080
0	8	484	347	142.84170321510305	0.45	2608
0	8	484	347	142.84170321510305	0.47500000000000003	3856
0	8	484	347	142.84170321510305	0.5	5728
0	8	484	347	142.84170321510305	0.525	6160
0	8	484	347	142.84170321510305	0.55	8256
0	8	484	347	142.84170321510305	0.5750000000000001	9088
0	8	484	347	142.84170321510305	0.6000000000000001	8944
0	8	484	347	142.84170321510305	0.625	9472
0	8	484	347	142.84170321510305	0.65	8864
0	8	484	347	142.84170321510305	0.675	8080
0	8	484	347	142.84170321510305	0.7000000000000001	6704
0	8	484	347	142.84170321510305	0.7250000000000001	4512
0	8	484	347	142.84170321510305	0.75	3280
0	8	484	347	142.84170321510305	0.775	2064
0	8	484	347	142.84170321510305	0.8	1712
0	8	484	347	142.84170321510305	0.8250000000000001	1536
0	8	484	347	142.84170321510305	0.8500000000000001	1552
0	8	484	347	142.84170321510305	0.875	1472
0	8	484	347	142.84170321510305	0.9	1408
0	8	484	347	142.84170321510305	0.925	1536
0	8	484	347	142.84170321510305	0.9500000000000001	1248
0	8	484	347	142.84170321510305	0.9750000000000001	1360
0	9	511	329	172.07926009835896	0.0	1440
0	9	511	329	172.07926009835896	0.025	1472
0	9	511	329	172.07926009835896	0.05	1584
0	9	511	329	172.07926009835896	0.07500000000000001	2160
0	9	511	329	172.07926009835896	0.1	2944
0	9	511	329	172.07926009835896	0.125	5088
0	9	511	329	172.07926009835896	0.15000000000000002	5664
0	9	511	329	172.07926009835896	0.17500000000000002	6464
0	9	511	329	172.07926009835896	0.2	7136
0	9	511	329	172.07926009835896	0.225	7664
0	9	511	329	172.07926009835896	0.25	7664
0	9	511	329	172.07926009835896	0.275	8880
0	9	511	329	172.07926009835896	0.30000000000000004	8720
0	9	511	329	172.07926009835896	0.325	7232
0	9	511	329	172.07926009835896	0.35000000000000003	6464
0	9	511	329	172.07926009835896	0.375	4608
0	9	511	329	172.07926009835896	0.4	3536
0	9	511	329	172.07926009835896	0.42500000000000004	2736
0	9	511	329	172.07926009835896	0.45	2624
0	9	511	329	172.07926009835896	0.47500000000000003	3376
0	9	511	329	172.07926009835896	0.5	3376
0	9	511	329	172.07926009835896	0.525	3776
0	9	511	329	172.07926009835896	0.55	4192
0	9	511	329	172.07926009835896	0.5750000000000001	5072
0	9	511	329	172.07926009835896	0.6000000000000001	5616
0	9	511	329	172.07926009835896	0.625	5168
0	9	511	329	172.07926009835896	0.65	5248
0	9	511	329	172.07926009835896	0.675	4560
0	9	511	329	172.07926009835896	0.7000000000000001	4208
0	9	511	329	172.07926009835896	0.7250000000000001	3360
0	9	511	329	172.07926009835896	0.75	3360
0	9	511	329	172.07926009835896	0.775	2736
0	9	511	329	172.07926009835896	0.8	1776
0	9	511	329	172.07926009835896	0.8250000000000001	1472
0	9	511	329	172.07926009835896	0.8500000000000001	1440
0	9	511	329	172.07926009835896	0.875	1328
0	9	511	329	172.07926009835896	0.9	1328
0	9	511	329	172.07926009835896	0.925	1264
0	9	511	329	172.07926009835896	0.9500000000000001	1344
0	9	511	329	172.07926009835896	0.9750000000000001	1344
0	10	540	315	143.27660973226295	0.0	1504
0	10	540	315	143.27660973226295	0.025	1392
0	10	540	315	143.27660973226295	0.05	1408
0	10	540	315	143.27660973226295	0.07500000000000001	1648
0	10	540	315	143.27660973226295	0.1	1680
0	10	540	315	143.27660973226295	0.125	1856
0	10	540	315	143.27660973226295	0.15000000000000002	2352
0	10	540	315	143.27660973226295	0.17500000000000002	4384
0	10	540	315	143.27660973226295	0.2	7184
0	10	540	315	143.27660973226295	0.225	8256
0	10	540	315	143.27660973226295	0.25	9984
0	10	540	315	143.27660973226295	0.275	12192
0	10	540	315	143.27660973226295	0.30000000000000004	16048
0	10	540	315	143.27660973226295	0.325	17792
0	10	540	315	143.27660973226295	0.35000000000000003	17936
0	10	540	315	143.27660973226295	0.375	16352
0	10	540	315	143.27660973226295	0.4	11680
0	10	540	315	143.27660973226295	0.42500000000000004	8848
0	10	540	315	143.27660973226295	0.45	6112
0	10	540	315	143.27660973226295	0.47500000000000003	3936
0	10	540	315	143.27660973226295	0.5	3424
0	10	540	315	143.27660973226295	0.525	2960
0	10	540	315	143.27660973226295	0.55	3248
0	10	540	315	143.27660973226295	0.5750000000000001	4208
0	10	540	315	143.27660973226295	0.6000000000000001	5088
0	10	540	315	143.27660973226295	0.625	7440
0	10	540	315	143.27660973226295	0.65	8896
0	10	540	315	143.27660973226295	0.675	9440
0	10	540	315	143.27660973226295	0.7000000000000001	8640
0	10	540	315	143.27660973226295	0.7250000000000001	7664
0	10	540	315	143.27660973226295	0.75	6464
0	10	540	315	143.27660973226295	0.775	5072
0	10	540	315	143.27660973226295	0.8	3136
0	10	540	315	143.27660973226295	0.8250000000000001	1952
0	10	540	315	143.27660973226295	0.8500000000000001	1536
0	10	540	315	143.27660973226295	0.875	1216
0	10	540	315	143.27660973226295	0.9	1584
0	10	540	315	143.27660973226295	0.925	1344
0	10	540	315	143.27660973226295	0.9500000000000001	1440
0	10	540	315	143.27660973226295	0.9750000000000001	1424
0	11	571	321	55.95406264339834	0.0	1264
0	11	571	321	55.95406264339834	0.025	1312
0	11	571	321	55.95406264339834	0.05	1408
0	11	571	321	55.95406264339834	0.07500000000000001	1312
0	11	571	321	55.95406264339834	0.1	1488
0	11	571	321	55.95406264339834	0.125	1680
0	11	571	321	55.95406264339834	0.15000000000000002	1584
0	11	571	321	55.95406264339834	0.17500000000000002	1536
0	11	571	321	55.95406264339834	0.2	1824
0	11	571	321	55.95406264339834	0.225	2400
0	11	571	321	55.95406264339834	0.25	3824
0	11	571	321	55.95406264339834	0.275	7552
0	11	571	321	55.95406264339834	0.30000000000000004	9680
0	11	571	321	55.95406264339834	0.325	9648
0	11	571	321	55.95406264339834	0.35000000000000003	11024
0	11	571	321	55.95406264339834	0.375	8336
0	11	571	321	55.95406264339834	0.4	5728
0	11	571	321	55.95406264339834	0.42500000000000004	3600
0	11	571	321	55.95406264339834	0.45	2272
0	11	571	321	55.95406264339834	0.47500000000000003	2816
0	11	571	321	55.95406264339834	0.5	4704
0	11	571	321	55.95406264339834	0.525	6624
0	11	571	321	55.95406264339834	0.55	11152
0	11	571	321	55.95406264339834	0.5750000000000001	12224
0	11	571	321	55.95406264339834	0.6000000000000001	12336
0	11	571	321	55.95406264339834	0.625	13056
0	11	571	321	55.95406264339834	0.65	10624
0	11	571	321	55.95406264339834	0.675	7200
0	11	571	321	55.95406264339834	0.7000000000000001	4752
0	11	571	321	55.95406264339834	0.7250000000000001	2000
0	11	571	321	55.95406264339834	0.75	1728
0	11	571	321	55.95406264339834	0.775	1712
0	11	571	321	55.95406264339834	0.8	1728
0	11	571	321	55.95406264339834	0.8250000000000001	1568
0	11	571	321	55.95406264339834	0.8500000000000001	1312
0	11	571	321	55.95406264339834	0.875	1504
0	11	571	321	55.95406264339834	0.9	1440
0	11	571	321	55.95406264339834	0.925	1456
0	11	571	321	55.95406264339834	0.9500000000000001	1344
0	11	571	321	55.95406264339834	0.9750000000000001	1440
0	12	569	323	96.84277341263095	0.0	1424
0	12	569	323	96.84277341263095	0.025	1504
0	12	569	323	96.84277341263095	0.05	1344
0	12	569	323	96.84277341263095	0.07500000000000001	1280
0	12	569	323	96.84277341263095	0.1	1488
0	12	569	323	96.84277341263095	0.125	1472
0	12	569	323	96.84277341263095	0.15000000000000002	1872
0	12	569	323	96.84277341263095	0.17500000000000002	2096
0	12	569	323	96.84277341263095	0.2	2800
0	12	569	323	96.84277341263095	0.225	6256
0	12	569	323	96.84277341263095	0.25	8176
0	12	569	323	96.84277341263095	0.275	10432
0	12	569	323	96.84277341263095	0.30000000000000004	10560
0	12	569	323	96.84277341263095	0.325	8288
0	12	569	323	96.84277341263095	0.35000000000000003	5728
0	12	569	323	96.84277341263095	0.375	3600
0	12	569	323	96.84277341263095	0.4	2272
0	12	569	323	96.84277341263095	0.42500000000000004	3664
0	12	569	323	96.84277341263095	0.45	6000
0	12	569	323	96.84277341263095	0.47500000000000003	10416
0	12	569	323	96.84277341263095	0.5	10416
0	12	569	323	96.84277341263095	0.525	12896
0	12	569	323	96.84277341263095	0.55	13552
0	12	569	323	96.84277341263095	0.5750000000000001	12832
0	12	569	323	96.84277341263095	0.6000000000000001	8336
0	12	569	323	96.84277341263095	0.625	4976
0	12	569	323	96.84277341263095	0.65	2464
0	12	569	323	96.84277341263095	0.675	2464
0	12	569	323	96.84277341263095	0.7000000000000001	1728
0	12	569	323	96.84277341263095	0.7250000000000001	1456
0	12	569	323	96.84277341263095	0.75	1392
0	12	569	323	96.84277341263095	0.775	1584
0	12	569	323	96.84277341263095	0.8	1424
0	12	569	323	96.84277341263095	0.8250000000000001	1328
0	12	569	323	96.84277341263095	0.8500000000000001	1408
0	12	569	323	96.84277341263095	0.875	1456
0	12	569	323	96.84277341263095	0.9	1472
0	12	569	323	96.84277341263095	0.925	1344
0	12	569	323	96.84277341263095	0.9500000000000001	1504
0	12	569	323	96.84277341263095	0.9750000000000001	1504
0	13	541	301	178.71267105847477	0.0	1376
0	13	541	301	178.71267105847477	0.025	1376
0	13	541	301	178.71267105847477	0.05	1376
0	13	541	301	178.71267105847477	0.07500000000000001	1520
0	13	541	301	178.71267105847477	0.1	1280
0	13	541	301	178.71267105847477	0.125	1376
0	13	541	301	178.71267105847477	0.15000000000000002	1456
0	13	541	301	178.71267105847477	0.17500000000000002	1472
0	13	541	301	178.71267105847477	0.2	1184
0	13	541	301	178.71267105847477	0.225	1184
0	13	541	301	178.71267105847477	0.25	1392
0	13	541	301	178.71267105847477	0.275	1296
0	13	541	301	178.71267105847477	0.30000000000000004	1184
0	13	541	301	178.71267105847477	0.325	1232
0	13	541	301	178.71267105847477	0.35000000000000003	1440
0	13	541	301	178.71267105847477	0.375	1408
0	13	541	301	178.71267105847477	0.4	1424
0	13	541	301	178.71267105847477	0.42500000000000004	1264
0	13	541	301	178.71267105847477	0.45	1504
0	13	541	301	178.71267105847477	0.47500000000000003	1632
0	13	541	301	178.71267105847477	0.5	1632
0	13	541	301	178.71267105847477	0.525	2192
0	13	541	301	178.71267105847477	0.55	3616
0	13	541	301	178.71267105847477	0.5750000000000001	5072
0	13	541	301	178.71267105847477	0.6000000000000001	6048
0	13	541	301	178.71267105847477	0.625	5760
0	13	541	301	178.71267105847477	0.65	6704
0	13	541	301	178.71267105847477	0.675	6992
0	13	541	301	178.71267105847477	0.7000000000000001	7504
0	13	541	301	178.71267105847477	0.7250000000000001	6288
0	13	541	301	178.71267105847477	0.75	5872
0	13	541	301	178.71267105847477	0.775	5856
0	13	541	301	178.71267105847477	0.8	5008
0	13	541	301	178.71267105847477	0.8250000000000001	4544
0	13	541	301	178.71267105847477	0.8500000000000001	4064
0	13	541	301	178.71267105847477	0.875	4320
0	13	541	301	178.71267105847477	0.9	4176
0	13	541	301	178.71267105847477	0.925	3312
0	13	541	301	178.71267105847477	0.9500000000000001	2912
0	13	541	301	178.71267105847477	0.9750000000000001	2272
0	14	513	280	177.69623967539994	0.0	1424
0	14	513	280	177.69623967539994	0.025	1344
0	14	513	280	177.69623967539994	0.05	1344
0	14	513	280	177.69623967539994	0.07500000000000001	1328
0	14	513	280	177.69623967539994	0.1	1600
0	14	513	280	177.69623967539994	0.125	1456
0	14	513	280	177.69623967539994	0.15000000000000002	1088
0	14	513	280	177.69623967539994	0.17500000000000002	1472
0	14	513	280	177.69623967539994	0.2	1280
0	14	513	280	177.69623967539994	0.225	1296
0	14	513	280	177.69623967539994	0.25	1360
0	14	513	280	177.69623967539994	0.275	1344
0	14	513	280	177.69623967539994	0.30000000000000004	1472
0	14	513	280	177.69623967539994	0.325	1360
0	14	513	280	177.69623967539994	0.35000000000000003	1280
0	14	513	280	177.69623967539994	0.375	1248
0	14	513	280	177.69623967539994	0.4	1360
0	14	513	280	177.69623967539994	0.42500000000000004	1280
0	14	513	280	177.69623967539994	0.45	1376
0	14	513	280	177.69623967539994	0.47500000000000003	1280
0	14	513	280	177.69623967539994	0.5	1280
0	14	513	280	177.69623967539994	0.525	1280
0	14	513	280	177.69623967539994	0.55	1376
0	14	513	280	177.69623967539994	0.5750000000000001	1536
0	14	513	280	177.69623967539994	0.6000000000000001	1360
0	14	513	280	177.69623967539994	0.625	1344
0	14	513	280	177.69623967539994	0.65	1280
0	14	513	280	177.69623967539994	0.675	1424
0	14	513	280	177.69623967539994	0.7000000000000001	1424
0	14	513	280	177.69623967539994	0.7250000000000001	1360
0	14	513	280	177.69623967539994	0.75	1504
0	14	513	280	177.69623967539994	0.775	1360
0	14	513	280	177.69623967539994	0.8	1280
0	14	513	280	177.69623967539994	0.8250000000000001	1280
0	14	513	280	177.69623967539994	0.8500000000000001	1536
0	14	513	280	177.69623967539994	0.875	1264
0	14	513	280	177.69623967539994	0.9	1280
0	14	513	280	177.69623967539994	0.925	1280
0	14	513	280	177.69623967539994	0.9500000000000001	1376
0	14	513	280	177.69623967539994	0.9750000000000001	1472
0	15	486	258	177.69623967539994	0.0	1344
0	15	486	258	177.69623967539994	0.025	1360
0	15	486	258	177.69623967539994	0.05	1408
0	15	486	258	177.69623967539994	0.07500000000000001	1456
0	15	486	258	177.69623967539994	0.1	1280
0	15	486	258	177.69623967539994	0.125	1376
0	15	486	258	177.69623967539994	0.15000000000000002	1456
0	15	486	258	177.69623967539994	0.17500000000000002	1184
0	15	486	258	177.69623967539994	0.2	1360
0	15	486	258	177.69623967539994	0.225	1376
0	15	486	258	177.69623967539994	0.25	1120
0	15	486	258	177.69623967539994	0.275	1040
0	15	486	258	177.69623967539994	0.30000000000000004	1552
0	15	486	258	177.69623967539994	0.325	1616
0	15	486	258	177.69623967539994	0.35000000000000003	1360
0	15	486	258	177.69623967539994	0.375	1424
0	15	486	258	177.69623967539994	0.4	1440
0	15	486	258	177.69623967539994	0.42500000000000004	1280
0	15	486	258	177.69623967539994	0.45	1280
0	15	486	258	177.69623967539994	0.47500000000000003	1552
0	15	486	258	177.69623967539994	0.5	1552
0	15	486	258	177.69623967539994	0.525	1280
0	15	486	258	177.69623967539994	0.55	1328
0	15	486	258	177.69623967539994	0.5750000000000001	1600
0	15	486	258	177.69623967539994	0.6000000000000001	1424
0	15	486	258	177.69623967539994	0.625	1520
0	15	486	258	177.69623967539994	0.65	1360
0	15	486	258	177.69623967539994	0.675	1360
0	15	486	258	177.69623967539994	0.7000000000000001	1200
0	15	486	258	177.69623967539994	0.7250000000000001	1392
0	15	486	258	177.69623967539994	0.75	1184
0	15	486	258	177.69623967539994	0.775	1376
0	15	486	258	177.69623967539994	0.8	1376
0	15	486	258	177.69623967539994	0.8250000000000001	1472
0	15	486	258	177.69623967539994	0.8500000000000001	1440
0	15	486	258	177.69623967539994	0.875	1376
0	15	486	258	177.69623967539994	0.9	1264
0	15	486	258	177.69623967539994	0.925	1472
0	15	486	258	177.69623967539994	0.9500000000000001	1376
0	15	486	258	177.69623967539994	0.9750000000000001	1328
0	16	458	237	178.71267105847477	0.0	1856
0	16	458	237	178.71267105847477	0.025	2272
0	16	458	237	178.71267105847477	0.05	2448
0	16	458	237	178.71267105847477	0.07500000000000001	2096
0	16	458	237	178.71267105847477	0.1	2640
0	16	458	237	178.71267105847477	0.125	2656
0	16	458	237	178.71267105847477	0.15000000000000002	2512
0	16	458	237	178.71267105847477	0.17500000000000002	2480
0	16	458	237	178.71267105847477	0.2	1888
0	16	458	237	178.71267105847477	0.225	1984
0	16	458	237	178.71267105847477	0.25	1728
0	16	458	237	178.71267105847477	0.275	1536
0	16	458	237	178.71267105847477	0.30000000000000004	1424
0	16	458	237	178.71267105847477	0.325	1536
0	16	458	237	178.71267105847477	0.35000000000000003	1632
0	16	458	237	178.71267105847477	0.375	1536
0	16	458	237	178.71267105847477	0.4	1536
0	16	458	237	178.71267105847477	0.42500000000000004	1632
0	16	458	237	178.71267105847477	0.45	1440
0	16	458	237	178.71267105847477	0.47500000000000003	1680
0	16	458	237	178.71267105847477	0.5	1680
0	16	458	237	178.71267105847477	0.525	1632
0	16	458	237	178.71267105847477	0.55	1952
0	16	458	237	178.71267105847477	0.5750000000000001	1984
0	16	458	237	178.71267105847477	0.6000000000000001	2416
0	16	458	237	178.71267105847477	0.625	2464
0	16	458	237	178.71267105847477	0.65	2656
0	16	458	237	178.71267105847477	0.675	2912
0	16	458	237	178.71267105847477	0.7000000000000001	2752
0	16	458	237	178.71267105847477	0.7250000000000001	2880
0	16	458	237	178.71267105847477	0.75	3440
0	16	458	237	178.71267105847477	0.775	3520
0	16	458	237	178.71267105847477	0.8	3760
0	16	458	237	178.71267105847477	0.8250000000000001	3632
0	16	458	237	178.71267105847477	0.8500000000000001	3488
0	16	458	237	178.71267105847477	0.875	3616
0	16	458	237	178.71267105847477	0.9	3648
0	16	458	237	178.71267105847477	0.925	3680
0	16	458	237	178.71267105847477	0.9500000000000001	3600
0	16	458	237	178.71267105847477	0.9750000000000001	3888
0	17	430	215	179.717757063727	0.0	1584
0	17	430	215	179.717757063727	0.025	1904
0	17	430	215	179.717757063727	0.05	2368
0	17	430	215	179.717757063727	0.07500000000000001	3136
0	17	430	215	179.717757063727	0.1	6000
0	17	430	215	179.717757063727	0.125	6960
0	17	430	215	179.717757063727	0.15000000000000002	7824
0	17	430	215	179.717757063727	0.17500000000000002	7200
0	17	430	215	179.717757063727	0.2	6016
0	17	430	215	179.717757063727	0.225	4048
0	17	430	215	179.717757063727	0.25	2352
0	17	430	215	179.717757063727	0.275	1632
0	17	430	215	179.717757063727	0.30000000000000004	1248
0	17	430	215	179.717757063727	0.325	1408
0	17	430	215	179.717757063727	0.35000000000000003	1456
0	17	430	215	179.717757063727	0.375	1360
0	17	430	215	179.717757063727	0.4	1376
0	17	430	215	179.717757063727	0.42500000000000004	1376
0	17	430	215	179.717757063727	0.45	1536
0	17	430	215	179.717757063727	0.47500000000000003	1184
0	17	430	215	179.717757063727	0.5	1184
0	17	430	215	179.717757063727	0.525	1280
0	17	430	215	179.717757063727	0.55	1280
0	17	430	215	179.717757063727	0.5750000000000001	1472
0	17	430	215	179.717757063727	0.6000000000000001	1504
0	17	430	215	179.717757063727	0.625	1376
0	17	430	215	179.717757063727	0.65	1280
0	17	430	215	179.717757063727	0.675	1584
0	17	430	215	179.717757063727	0.7000000000000001	1504
0	17	430	215	179.717757063727	0.7250000000000001	1344
0	17	430	215	179.717757063727	0.75	1360
0	17	430	215	179.717757063727	0.775	1264
0	17	430	215	179.717757063727	0.8	1376
0	17	430	215	179.717757063727	0.8250000000000001	1280
0	17	430	215	179.717757063727	0.8500000000000001	1440
0	17	430	215	179.717757063727	0.875	1280
0	17	430	215	179.717757063727	0.9	1472
0	17	430	215	179.717757063727	0.925	1376
0	17	430	215	179.717757063727	0.9500000000000001	1456
0	17	430	215	179.717757063727	0.9750000000000001	1376
0	18	403	194	176.2847108945711	0.0	3824
0	18	403	194	176.2847108945711	0.025	3856
0	18	403	194	176.2847108945711	0.05	4288
0	18	403	194	176.2847108945711	0.07500000000000001	5040
0	18	403	194	176.2847108945711	0.1	4624
0	18	403	194	176.2847108945711	0.125	3936
0	18	403	194	176.2847108945711	0.15000000000000002	2768
0	18	403	194	176.2847108945711	0.17500000000000002	2640
0	18	403	194	176.2847108945711	0.2	2064
0	18	403	194	176.2847108945711	0.225	1744
0	18	403	194	176.2847108945711	0.25	1888
0	18	403	194	176.2847108945711	0.275	1968
0	18	403	194	176.2847108945711	0.30000000000000004	2272
0	18	403	194	176.2847108945711	0.325	2240
0	18	403	194	176.2847108945711	0.35000000000000003	2496
0	18	403	194	176.2847108945711	0.375	3408
0	18	403	194	176.2847108945711	0.4	4704
0	18	403	194	176.2847108945711	0.42500000000000004	4784
0	18	403	194	176.2847108945711	0.45	4080
0	18	403	194	176.2847108945711	0.47500000000000003	2416
0	18	403	194	176.2847108945711	0.5	2416
0	18	403	194	176.2847108945711	0.525	1952
0	18	403	194	176.2847108945711	0.55	1568
0	18	403	194	176.2847108945711	0.5750000000000001	1664
0	18	403	194	176.2847108945711	0.6000000000000001	1360
0	18	403	194	176.2847108945711	0.625	1376
0	18	403	194	176.2847108945711	0.65	1376
0	18	403	194	176.2847108945711	0.675	1376
0	18	403	194	176.2847108945711	0.7000000000000001	1360
0	18	403	194	176.2847108945711	0.7250000000000001	1504
0	18	403	194	176.2847108945711	0.75	1312
0	18	403	194	176.2847108945711	0.775	1504
0	18	403	194	176.2847108945711	0.8	1440
0	18	403	194	176.2847108945711	0.8250000000000001	1504
0	18	403	194	176.2847108945711	0.8500000000000001	1472
0	18	403	194	176.2847108945711	0.875	1280
0	18	403	194	176.2847108945711	0.9	1184
0	18	403	194	176.2847108945711	0.925	1456
0	18	403	194	176.2847108945711	0.9500000000000001	1376
0	18	403	194	176.2847108945711	0.9750000000000001	1360
1	1	410	185	177.99854262303134	0.0	1280
1	1	410	185	177.99854262303134	0.025	1344
1	1	410	185	177.99854262303134	0.05	1600
1	1	410	185	177.99854262303134	0.07500000000000001	1440
1	1	410	185	177.99854262303134	0.1	1184
1	1	410	185	177.99854262303134	0.125	1440
1	1	410	185	177.99854262303134	0.15000000000000002	1376
1	1	410	185	177.99854262303134	0.17500000000000002	1280
1	1	410	185	177.99854262303134	0.2	1440
1	1	410	185	177.99854262303134	0.225	1344
1	1	410	185	177.99854262303134	0.25	1360
1	1	410	185	177.99854262303134	0.275	1520
1	1	410	185	177.99854262303134	0.30000000000000004	1872
1	1	410	185	177.99854262303134	0.325	3152
1	1	410	185	177.99854262303134	0.35000000000000003	4352
1	1	410	185	177.99854262303134	0.375	4544
1	1	410	185	177.99854262303134	0.4	3728
1	1	410	185	177.99854262303134	0.42500000000000004	2688
1	1	410	185	177.99854262303134	0.45	2352
1	1	410	185	177.99854262303134	0.47500000000000003	2192
1	1	410	185	177.99854262303134	0.5	2016
1	1	410	185	177.99854262303134	0.525	2016
1	1	410	185	177.99854262303134	0.55	2016
1	1	410	185	177.99854262303134	0.5750000000000001	2064
1	1	410	185	177.99854262303134	0.6000000000000001	2512
1	1	410	185	177.99854262303134	0.625	3344
1	1	410	185	177.99854262303134	0.65	4128
1	1	410	185	177.99854262303134	0.675	4080
1	1	410	185	177.99854262303134	0.7000000000000001	3344
1	1	410	185	177.99854262303134	0.7250000000000001	2384
1	1	410	185	177.99854262303134	0.75	1808
1	1	410	185	177.99854262303134	0.775	1376
1	1	410	185	177.99854262303134	0.8	1440
1	1	410	185	177.99854262303134	0.8250000000000001	1168
1	1	410	185	177.99854262303134	0.8500000000000001	1424
1	1	410	185	177.99854262303134	0.875	1280
1	1	410	185	177.99854262303134	0.9	1456
1	1	410	185	177.99854262303134	0.925	1344
1	1	410	185	177.99854262303134	0.9500000000000001	1376
1	1	410	185	177.99854262303134	0.9750000000000001	1440
1	2	429	191	168.16781483093158	0.0	1440
1	2	429	191	168.16781483093158	0.025	1504
1	2	429	191	168.16781483093158	0.05	1504
1	2	429	191	168.16781483093158	0.07500000000000001	1280
1	2	429	191	168.16781483093158	0.1	1280
1	2	429	191	168.16781483093158	0.125	1456
1	2	429	191	168.16781483093158	0.15000000000000002	1216
1	2	429	191	168.16781483093158	0.17500000000000002	1280
1	2	429	191	168.16781483093158	0.2	1360
1	2	429	191	168.16781483093158	0.225	1472
1	2	429	191	168.16781483093158	0.25	1808
1	2	429	191	168.16781483093158	0.275	3168
1	2	429	191	168.16781483093158	0.30000000000000004	4704
1	2	429	191	168.16781483093158	0.325	4864
1	2	429	191	168.16781483093158	0.35000000000000003	4432
1	2	429	191	168.16781483093158	0.375	3328
1	2	429	191	168.16781483093158	0.4	2144
1	2	429	191	168.16781483093158	0.42500000000000004	1856
1	2	429	191	168.16781483093158	0.45	1648
1	2	429	191	168.16781483093158	0.47500000000000003	1776
1	2	429	191	168.16781483093158	0.5	1776
1	2	429	191	168.16781483093158	0.525	1584
1	2	429	191	168.16781483093158	0.55	1904
1	2	429	191	168.16781483093158	0.5750000000000001	1856
1	2	429	191	168.16781483093158	0.6000000000000001	2208
1	2	429	191	168.16781483093158	0.625	3232
1	2	429	191	168.16781483093158	0.65	5024
1	2	429	191	168.16781483093158	0.675	6576
1	2	429	191	168.16781483093158	0.7000000000000001	5936
1	2	429	191	168.16781483093158	0.7250000000000001	3568
1	2	429	191	168.16781483093158	0.75	2800
1	2	429	191	168.16781483093158	0.775	1552
1	2	429	191	168.16781483093158	0.8	1232
1	2	429	191	168.16781483093158	0.8250000000000001	1504
1	2	429	191	168.16781483093158	0.8500000000000001	1280
1	2	429	191	168.16781483093158	0.875	1280
1	2	429	191	168.16781483093158	0.9	1280
1	2	429	191	168.16781483093158	0.925	1280
1	2	429	191	168.16781483093158	0.9500000000000001	1472
1	2	429	191	168.16781483093158	0.9750000000000001	1280
1	3	445	200	154.57534651098396	0.0	1360
1	3	445	200	154.57534651098396	0.025	1264
1	3	445	200	154.57534651098396	0.05	1696
1	3	445	200	154.57534651098396	0.07500000000000001	1504
1	3	445	200	154.57534651098396	0.1	1504
1	3	445	200	154.57534651098396	0.125	1264
1	3	445	200	154.57534651098396	0.15000000000000002	1264
1	3	445	200	154.57534651098396	0.17500000000000002	1312
1	3	445	200	154.57534651098396	0.2	1568
1	3	445	200	154.57534651098396	0.225	2496
1	3	445	200	154.57534651098396	0.25	3200
1	3	445	200	154.57534651098396	0.275	4096
1	3	445	200	154.57534651098396	0.30000000000000004	3904
1	3	445	200	154.57534651098396	0.325	3616
1	3	445	200	154.57534651098396	0.35000000000000003	2096
1	3	445	200	154.57534651098396	0.375	1856
1	3	445	200	154.57534651098396	0.4	1792
1	3	445	200	154.57534651098396	0.42500000000000004	1664
1	3	445	200	154.57534651098396	0.45	1536
1	3	445	200	154.57534651098396	0.47500000000000003	1856
1	3	445	200	154.57534651098396	0.5	1856
1	3	445	200	154.57534651098396	0.525	1632
1	3	445	200	154.57534651098396	0.55	2272
1	3	445	200	154.57534651098396	0.5750000000000001	2816
1	3	445	200	154.57534651098396	0.6000000000000001	3760
1	3	445	200	154.57534651098396	0.625	5264
1	3	445	200	154.57534651098396	0.65	6320
1	3	445	200	154.57534651098396	0.675	5680
1	3	445	200	154.57534651098396	0.7000000000000001	4768
1	3	445	200	154.57534651098396	0.7250000000000001	3136
1	3	445	200	154.57534651098396	0.75	2224
1	3	445	200	154.57534651098396	0.775	1472
1	3	445	200	154.57534651098396	0.8	1360
1	3	445	200	154.57534651098396	0.8250000000000001	1280
1	3	445	200	154.57534651098396	0.8500000000000001	1344
1	3	445	200	154.57534651098396	0.875	1360
1	3	445	200	154.57534651098396	0.9	1360
1	3	445	200	154.57534651098396	0.925	1520
1	3	445	200	154.57534651098396	0.9500000000000001	1520
1	3	445	200	154.57534651098396	0.9750000000000001	1280
1	4	457	217	150.49300016930692	0.0	1392
1	4	457	217	150.49300016930692	0.025	1280
1	4	457	217	150.49300016930692	0.05	1104
1	4	457	217	150.49300016930692	0.07500000000000001	1376
1	4	457	217	150.49300016930692	0.1	1472
1	4	457	217	150.49300016930692	0.125	1344
1	4	457	217	150.49300016930692	0.15000000000000002	1856
1	4	457	217	150.49300016930692	0.17500000000000002	2448
1	4	457	217	150.49300016930692	0.2	2992
1	4	457	217	150.49300016930692	0.225	2960
1	4	457	217	150.49300016930692	0.25	3392
1	4	457	217	150.49300016930692	0.275	2656
1	4	457	217	150.49300016930692	0.30000000000000004	2272
1	4	457	217	150.49300016930692	0.325	1952
1	4	457	217	150.49300016930692	0.35000000000000003	1616
1	4	457	217	150.49300016930692	0.375	1360
1	4	457	217	150.49300016930692	0.4	1472
1	4	457	217	150.49300016930692	0.42500000000000004	1408
1	4	457	217	150.49300016930692	0.45	1392
1	4	457	217	150.49300016930692	0.47500000000000003	1632
1	4	457	217	150.49300016930692	0.5	1632
1	4	457	217	150.49300016930692	0.525	1872
1	4	457	217	150.49300016930692	0.55	2320
1	4	457	217	150.49300016930692	0.5750000000000001	3280
1	4	457	217	150.49300016930692	0.6000000000000001	4560
1	4	457	217	150.49300016930692	0.625	4784
1	4	457	217	150.49300016930692	0.65	5200
1	4	457	217	150.49300016930692	0.675	4528
1	4	457	217	150.49300016930692	0.7000000000000001	3968
1	4	457	217	150.49300016930692	0.7250000000000001	3360
1	4	457	217	150.49300016930692	0.75	2448
1	4	457	217	150.49300016930692	0.775	1632
1	4	457	217	150.49300016930692	0.8	1520
1	4	457	217	150.49300016930692	0.8250000000000001	1360
1	4	457	217	150.49300016930692	0.8500000000000001	1600
1	4	457	217	150.49300016930692	0.875	1360
1	4	457	217	150.49300016930692	0.9	1456
1	4	457	217	150.49300016930692	0.925	1504
1	4	457	217	150.49300016930692	0.9500000000000001	1248
1	4	457	217	150.49300016930692	0.9750000000000001	1408
1	5	459	237	165.75864125255225	0.0	1472
1	5	459	237	165.75864125255225	0.025	1216
1	5	459	237	165.75864125255225	0.05	1376
1	5	459	237	165.75864125255225	0.07500000000000001	1408
1	5	459	237	165.75864125255225	0.1	1744
1	5	459	237	165.75864125255225	0.125	1984
1	5	459	237	165.75864125255225	0.15000000000000002	2336
1	5	459	237	165.75864125255225	0.17500000000000002	2576
1	5	459	237	165.75864125255225	0.2	2688
1	5	459	237	165.75864125255225	0.225	2496
1	5	459	237	165.75864125255225	0.25	2480
1	5	459	237	165.75864125255225	0.275	2016
1	5	459	237	165.75864125255225	0.30000000000000004	1952
1	5	459	237	165.75864125255225	0.325	1824
1	5	459	237	165.75864125255225	0.35000000000000003	1696
1	5	459	237	165.75864125255225	0.375	1552
1	5	459	237	165.75864125255225	0.4	1440
1	5	459	237	165.75864125255225	0.42500000000000004	1712
1	5	459	237	165.75864125255225	0.45	1680
1	5	459	237	165.75864125255225	0.47500000000000003	1760
1	5	459	237	165.75864125255225	0.5	1728
1	5	459	237	165.75864125255225	0.525	1872
1	5	459	237	165.75864125255225	0.55	2144
1	5	459	237	165.75864125255225	0.5750000000000001	2976
1	5	459	237	165.75864125255225	0.6000000000000001	3936
1	5	459	237	165.75864125255225	0.625	4864
1	5	459	237	165.75864125255225	0.65	4928
1	5	459	237	165.75864125255225	0.675	4320
1	5	459	237	165.75864125255225	0.7000000000000001	3872
1	5	459	237	165.75864125255225	0.7250000000000001	2816
1	5	459	237	165.75864125255225	0.75	2112
1	5	459	237	165.75864125255225	0.775	1520
1	5	459	237	165.75864125255225	0.8	1376
1	5	459	237	165.75864125255225	0.8250000000000001	1280
1	5	459	237	165.75864125255225	0.8500000000000001	1408
1	5	459	237	165.75864125255225	0.875	1424
1	5	459	237	165.75864125255225	0.9	1280
1	5	459	237	165.75864125255225	0.925	1472
1	5	459	237	165.75864125255225	0.9500000000000001	1376
1	5	459	237	165.75864125255225	0.9750000000000001	1280
1	6	456	257	169.09073078177195	0.0	1376
1	6	456	257	169.09073078177195	0.025	1088
1	6	456	257	169.09073078177195	0.05	1376
1	6	456	257	169.09073078177195	0.07500000000000001	1360
1	6	456	257	169.09073078177195	0.1	1440
1	6	456	257	169.09073078177195	0.125	1616
1	6	456	257	169.09073078177195	0.15000000000000002	1984
1	6	456	257	169.09073078177195	0.17500000000000002	2640
1	6	456	257	169.09073078177195	0.2	3488
1	6	456	257	169.09073078177195	0.225	3200
1	6	456	257	169.09073078177195	0.25	3616
1	6	456	257	169.09073078177195	0.275	3344
1	6	456	257	169.09073078177195	0.30000000000000004	2720
1	6	456	257	169.09073078177195	0.325	2336
1	6	456	257	169.09073078177195	0.35000000000000003	1888
1	6	456	257	169.09073078177195	0.375	1808
1	6	456	257	169.09073078177195	0.4	1664
1	6	456	257	169.09073078177195	0.42500000000000004	1712
1	6	456	257	169.09073078177195	0.45	1632
1	6	456	257	169.09073078177195	0.47500000000000003	1440
1	6	456	257	169.09073078177195	0.5	1616
1	6	456	257	169.09073078177195	0.525	1584
1	6	456	257	169.09073078177195	0.55	1952
1	6	456	257	169.09073078177195	0.5750000000000001	2112
1	6	456	257	169.09073078177195	0.6000000000000001	2544
1	6	456	257	169.09073078177195	0.625	3520
1	6	456	257	169.09073078177195	0.65	4640
1	6	456	257	169.09073078177195	0.675	4384
1	6	456	257	169.09073078177195	0.7000000000000001	3776
1	6	456	257	169.09073078177195	0.7250000000000001	3072
1	6	456	257	169.09073078177195	0.75	2336
1	6	456	257	169.09073078177195	0.775	1488
1	6	456	257	169.09073078177195	0.8	1488
1	6	456	257	169.09073078177195	0.8250000000000001	1408
1	6	456	257	169.09073078177195	0.8500000000000001	1360
1	6	456	257	169.09073078177195	0.875	1440
1	6	456	257	169.09073078177195	0.9	1360
1	6	456	257	169.09073078177195	0.925	1408
1	6	456	257	169.09073078177195	0.9500000000000001	1440
1	6	456	257	169.09073078177195	0.9750000000000001	1184
1	7	450	274	178.18952932104278	0.0	1360
1	7	450	274	178.18952932104278	0.025	1504
1	7	450	274	178.18952932104278	0.05	1328
1	7	450	274	178.18952932104278	0.07500000000000001	1328
1	7	450	274	178.18952932104278	0.1	1632
1	7	450	274	178.18952932104278	0.125	1824
1	7	450	274	178.18952932104278	0.15000000000000002	3040
1	7	450	274	178.18952932104278	0.17500000000000002	4784
1	7	450	274	178.18952932104278	0.2	6448
1	7	450	274	178.18952932104278	0.225	7280
1	7	450	274	178.18952932104278	0.25	7248
1	7	450	274	178.18952932104278	0.275	6048
1	7	450	274	178.18952932104278	0.30000000000000004	4704
1	7	450	274	178.18952932104278	0.325	2880
1	7	450	274	178.18952932104278	0.35000000000000003	2400
1	7	450	274	178.18952932104278	0.375	1920
1	7	450	274	178.18952932104278	0.4	1792
1	7	450	274	178.18952932104278	0.42500000000000004	1888
1	7	450	274	178.18952932104278	0.45	1904
1	7	450	274	178.18952932104278	0.47500000000000003	1792
1	7	450	274	178.18952932104278	0.5	1792
1	7	450	274	178.18952932104278	0.525	1792
1	7	450	274	178.18952932104278	0.55	2080
1	7	450	274	178.18952932104278	0.5750000000000001	3008
1	7	450	274	178.18952932104278	0.6000000000000001	4096
1	7	450	274	178.18952932104278	0.625	5776
1	7	450	274	178.18952932104278	0.65	7232
1	7	450	274	178.18952932104278	0.675	9152
1	7	450	274	178.18952932104278	0.7000000000000001	7072
1	7	450	274	178.18952932104278	0.7250000000000001	5584
1	7	450	274	178.18952932104278	0.75	3216
1	7	450	274	178.18952932104278	0.775	1744
1	7	450	274	178.18952932104278	0.8	1472
1	7	450	274	178.18952932104278	0.8250000000000001	1424
1	7	450	274	178.18952932104278	0.8500000000000001	1424
1	7	450	274	178.18952932104278	0.875	1184
1	7	450	274	178.18952932104278	0.9	1440
1	7	450	274	178.18952932104278	0.925	1472
1	7	450	274	178.18952932104278	0.9500000000000001	1440
1	7	450	274	178.18952932104278	0.9750000000000001	1440
1	8	443	292	167.28026010281485	0.0	1280
1	8	443	292	167.28026010281485	0.025	1392
1	8	443	292	167.28026010281485	0.05	1200
1	8	443	292	167.28026010281485	0.07500000000000001	1472
1	8	443	292	167.28026010281485	0.1	1424
1	8	443	292	167.28026010281485	0.125	1616
1	8	443	292	167.28026010281485	0.15000000000000002	1824
1	8	443	292	167.28026010281485	0.17500000000000002	2704
1	8	443	292	167.28026010281485	0.2	3776
1	8	443	292	167.28026010281485	0.225	5584
1	8	443	292	167.28026010281485	0.25	6688
1	8	443	292	167.28026010281485	0.275	7696
1	8	443	292	167.28026010281485	0.30000000000000004	7168
1	8	443	292	167.28026010281485	0.325	5856
1	8	443	292	167.28026010281485	0.35000000000000003	4320
1	8	443	292	167.28026010281485	0.375	2912
1	8	443	292	167.28026010281485	0.4	2544
1	8	443	292	167.28026010281485	0.42500000000000004	2272
1	8	443	292	167.28026010281485	0.45	1872
1	8	443	292	167.28026010281485	0.47500000000000003	1696
1	8	443	292	167.28026010281485	0.5	2032
1	8	443	292	167.28026010281485	0.525	1696
1	8	443	292	167.28026010281485	0.55	2112
1	8	443	292	167.28026010281485	0.5750000000000001	2384
1	8	443	292	167.28026010281485	0.6000000000000001	3760
1	8	443	292	167.28026010281485	0.625	4960
1	8	443	292	167.28026010281485	0.65	5776
1	8	443	292	167.28026010281485	0.675	7648
1	8	443	292	167.28026010281485	0.7000000000000001	7696
1	8	443	292	167.28026010281485	0.7250000000000001	6144
1	8	443	292	167.28026010281485	0.75	4144
1	8	443	292	167.28026010281485	0.775	2624
1	8	443	292	167.28026010281485	0.8	1776
1	8	443	292	167.28026010281485	0.8250000000000001	1552
1	8	443	292	167.28026010281485	0.8500000000000001	1344
1	8	443	292	167.28026010281485	0.875	1376
1	8	443	292	167.28026010281485	0.9	1376
1	8	443	292	167.28026010281485	0.925	1184
1	8	443	292	167.28026010281485	0.9500000000000001	1280
1	8	443	292	167.28026010281485	0.9750000000000001	1280
1	9	440	312	162.93846878010373	0.0	1376
1	9	440	312	162.93846878010373	0.025	1360
1	9	440	312	162.93846878010373	0.05	1440
1	9	440	312	162.93846878010373	0.07500000000000001	1600
1	9	440	312	162.93846878010373	0.1	1568
1	9	440	312	162.93846878010373	0.125	1392
1	9	440	312	162.93846878010373	0.15000000000000002	1792
1	9	440	312	162.93846878010373	0.17500000000000002	1888
1	9	440	312	162.93846878010373	0.2	3088
1	9	440	312	162.93846878010373	0.225	5056
1	9	440	312	162.93846878010373	0.25	7920
1	9	440	312	162.93846878010373	0.275	8912
1	9	440	312	162.93846878010373	0.30000000000000004	8928
1	9	440	312	162.93846878010373	0.325	9008
1	9	440	312	162.93846878010373	0.35000000000000003	7680
1	9	440	312	162.93846878010373	0.375	6144
1	9	440	312	162.93846878010373	0.4	4656
1	9	440	312	162.93846878010373	0.42500000000000004	3232
1	9	440	312	162.93846878010373	0.45	2272
1	9	440	312	162.93846878010373	0.47500000000000003	2208
1	9	440	312	162.93846878010373	0.5	1824
1	9	440	312	162.93846878010373	0.525	1792
1	9	440	312	162.93846878010373	0.55	1952
1	9	440	312	162.93846878010373	0.5750000000000001	1984
1	9	440	312	162.93846878010373	0.6000000000000001	1952
1	9	440	312	162.93846878010373	0.625	1968
1	9	440	312	162.93846878010373	0.65	2496
1	9	440	312	162.93846878010373	0.675	3584
1	9	440	312	162.93846878010373	0.7000000000000001	4672
1	9	440	312	162.93846878010373	0.7250000000000001	4992
1	9	440	312	162.93846878010373	0.75	4448
1	9	440	312	162.93846878010373	0.775	3504
1	9	440	312	162.93846878010373	0.8	2864
1	9	440	312	162.93846878010373	0.8250000000000001	1888
1	9	440	312	162.93846878010373	0.8500000000000001	1696
1	9	440	312	162.93846878010373	0.875	1408
1	9	440	312	162.93846878010373	0.9	1456
1	9	440	312	162.93846878010373	0.925	1184
1	9	440	312	162.93846878010373	0.9500000000000001	1280
1	9	440	312	162.93846878010373	0.9750000000000001	1360
1	10	443	332	152.27692787250334	0.0	1264
1	10	443	332	152.27692787250334	0.025	1456
1	10	443	332	152.27692787250334	0.05	1200
1	10	443	332	152.27692787250334	0.07500000000000001	1248
1	10	443	332	152.27692787250334	0.1	1584
1	10	443	332	152.27692787250334	0.125	1408
1	10	443	332	152.27692787250334	0.15000000000000002	1568
1	10	443	332	152.27692787250334	0.17500000000000002	1696
1	10	443	332	152.27692787250334	0.2	3088
1	10	443	332	152.27692787250334	0.225	5472
1	10	443	332	152.27692787250334	0.25	7504
1	10	443	332	152.27692787250334	0.275	8864
1	10	443	332	152.27692787250334	0.30000000000000004	10384
1	10	443	332	152.27692787250334	0.325	11808
1	10	443	332	152.27692787250334	0.35000000000000003	10848
1	10	443	332	152.27692787250334	0.375	8256
1	10	443	332	152.27692787250334	0.4	5104
1	10	443	332	152.27692787250334	0.42500000000000004	3632
1	10	443	332	152.27692787250334	0.45	2464
1	10	443	332	152.27692787250334	0.47500000000000003	2128
1	10	443	332	152.27692787250334	0.5	2128
1	10	443	332	152.27692787250334	0.525	1920
1	10	443	332	152.27692787250334	0.55	1792
1	10	443	332	152.27692787250334	0.5750000000000001	1888
1	10	443	332	152.27692787250334	0.6000000000000001	1920
1	10	443	332	152.27692787250334	0.625	2528
1	10	443	332	152.27692787250334	0.65	3376
1	10	443	332	152.27692787250334	0.675	3968
1	10	443	332	152.27692787250334	0.7000000000000001	4544
1	10	443	332	152.27692787250334	0.7250000000000001	4448
1	10	443	332	152.27692787250334	0.75	3744
1	10	443	332	152.27692787250334	0.775	3440
1	10	443	332	152.27692787250334	0.8	2640
1	10	443	332	152.27692787250334	0.8250000000000001	1856
1	10	443	332	152.27692787250334	0.8500000000000001	1488
1	10	443	332	152.27692787250334	0.875	1232
1	10	443	332	152.27692787250334	0.9	1424
1	10	443	332	152.27692787250334	0.925	1280
1	10	443	332	152.27692787250334	0.9500000000000001	1456
1	10	443	332	152.27692787250334	0.9750000000000001	1280
1	11	454	347	138.14249577707275	0.0	1376
1	11	454	347	138.14249577707275	0.025	1360
1	11	454	347	138.14249577707275	0.05	1328
1	11	454	347	138.14249577707275	0.07500000000000001	1600
1	11	454	347	138.14249577707275	0.1	1408
1	11	454	347	138.14249577707275	0.125	1568
1	11	454	347	138.14249577707275	0.15000000000000002	1696
1	11	454	347	138.14249577707275	0.17500000000000002	1696
1	11	454	347	138.14249577707275	0.2	3024
1	11	454	347	138.14249577707275	0.225	4208
1	11	454	347	138.14249577707275	0.25	8368
1	11	454	347	138.14249577707275	0.275	11840
1	11	454	347	138.14249577707275	0.30000000000000004	12160
1	11	454	347	138.14249577707275	0.325	11072
1	11	454	347	138.14249577707275	0.35000000000000003	8384
1	11	454	347	138.14249577707275	0.375	5408
1	11	454	347	138.14249577707275	0.4	4544
1	11	454	347	138.14249577707275	0.42500000000000004	2736
1	11	454	347	138.14249577707275	0.45	2480
1	11	454	347	138.14249577707275	0.47500000000000003	2160
1	11	454	347	138.14249577707275	0.5	2160
1	11	454	347	138.14249577707275	0.525	1792
1	11	454	347	138.14249577707275	0.55	1728
1	11	454	347	138.14249577707275	0.5750000000000001	1664
1	11	454	347	138.14249577707275	0.6000000000000001	1664
1	11	454	347	138.14249577707275	0.625	1712
1	11	454	347	138.14249577707275	0.65	2416
1	11	454	347	138.14249577707275	0.675	2832
1	11	454	347	138.14249577707275	0.7000000000000001	3872
1	11	454	347	138.14249577707275	0.7250000000000001	4448
1	11	454	347	138.14249577707275	0.75	3792
1	11	454	347	138.14249577707275	0.775	3152
1	11	454	347	138.14249577707275	0.8	2256
1	11	454	347	138.14249577707275	0.8250000000000001	2256
1	11	454	347	138.14249577707275	0.8500000000000001	1424
1	11	454	347	138.14249577707275	0.875	1504
1	11	454	347	138.14249577707275	0.9	1328
1	11	454	347	138.14249577707275	0.925	1600
1	11	454	347	138.14249577707275	0.9500000000000001	1280
1	11	454	347	138.14249577707275	0.9750000000000001	1552
1	12	473	351	150.58577358664914	0.0	1280
1	12	473	351	150.58577358664914	0.025	1280
1	12	473	351	150.58577358664914	0.05	1360
1	12	473	351	150.58577358664914	0.07500000000000001	1328
1	12	473	351	150.58577358664914	0.1	1456
1	12	473	351	150.58577358664914	0.125	1792
1	12	473	351	150.58577358664914	0.15000000000000002	2704
1	12	473	351	150.58577358664914	0.17500000000000002	3760
1	12	473	351	150.58577358664914	0.2	3584
1	12	473	351	150.58577358664914	0.225	3936
1	12	473	351	150.58577358664914	0.25	4176
1	12	473	351	150.58577358664914	0.275	3008
1	12	473	351	150.58577358664914	0.30000000000000004	1984
1	12	473	351	150.58577358664914	0.325	1728
1	12	473	351	150.58577358664914	0.35000000000000003	1408
1	12	473	351	150.58577358664914	0.375	1696
1	12	473	351	150.58577358664914	0.4	1696
1	12	473	351	150.58577358664914	0.42500000000000004	1984
1	12	473	351	150.58577358664914	0.45	1824
1	12	473	351	150.58577358664914	0.47500000000000003	2320
1	12	473	351	150.58577358664914	0.5	2160
1	12	473	351	150.58577358664914	0.525	2848
1	12	473	351	150.58577358664914	0.55	5312
1	12	473	351	150.58577358664914	0.5750000000000001	11472
1	12	473	351	150.58577358664914	0.6000000000000001	14032
1	12	473	351	150.58577358664914	0.625	12272
1	12	473	351	150.58577358664914	0.65	10288
1	12	473	351	150.58577358664914	0.675	7344
1	12	473	351	150.58577358664914	0.7000000000000001	5696
1	12	473	351	150.58577358664914	0.7250000000000001	3392
1	12	473	351	150.58577358664914	0.75	2368
1	12	473	351	150.58577358664914	0.775	1632
1	12	473	351	150.58577358664914	0.8	1472
1	12	473	351	150.58577358664914	0.8250000000000001	1504
1	12	473	351	150.58577358664914	0.8500000000000001	1328
1	12	473	351	150.58577358664914	0.875	1424
1	12	473	351	150.58577358664914	0.9	1376
1	12	473	351	150.58577358664914	0.925	1424
1	12	473	351	150.58577358664914	0.9500000000000001	1424
1	12	473	351	150.58577358664914	0.9750000000000001	1424
1	13	492	345	163.01704538605446	0.0	1408
1	13	492	345	163.01704538605446	0.025	1440
1	13	492	345	163.01704538605446	0.05	1424
1	13	492	345	163.01704538605446	0.07500000000000001	1632
1	13	492	345	163.01704538605446	0.1	1792
1	13	492	345	163.01704538605446	0.125	2608
1	13	492	345	163.01704538605446	0.15000000000000002	3584
1	13	492	345	163.01704538605446	0.17500000000000002	6432
1	13	492	345	163.01704538605446	0.2	8448
1	13	492	345	163.01704538605446	0.225	9904
1	13	492	345	163.01704538605446	0.25	9232
1	13	492	345	163.01704538605446	0.275	6928
1	13	492	345	163.01704538605446	0.30000000000000004	3248
1	13	492	345	163.01704538605446	0.325	2176
1	13	492	345	163.01704538605446	0.35000000000000003	2016
1	13	492	345	163.01704538605446	0.375	1792
1	13	492	345	163.01704538605446	0.4	1680
1	13	492	345	163.01704538605446	0.42500000000000004	2112
1	13	492	345	163.01704538605446	0.45	2256
1	13	492	345	163.01704538605446	0.47500000000000003	2480
1	13	492	345	163.01704538605446	0.5	2480
1	13	492	345	163.01704538605446	0.525	3504
1	13	492	345	163.01704538605446	0.55	4304
1	13	492	345	163.01704538605446	0.5750000000000001	11040
1	13	492	345	163.01704538605446	0.6000000000000001	12208
1	13	492	345	163.01704538605446	0.625	13152
1	13	492	345	163.01704538605446	0.65	11280
1	13	492	345	163.01704538605446	0.675	8768
1	13	492	345	163.01704538605446	0.7000000000000001	4064
1	13	492	345	163.01704538605446	0.7250000000000001	2672
1	13	492	345	163.01704538605446	0.75	2208
1	13	492	345	163.01704538605446	0.775	1792
1	13	492	345	163.01704538605446	0.8	1776
1	13	492	345	163.01704538605446	0.8250000000000001	1408
1	13	492	345	163.01704538605446	0.8500000000000001	1328
1	13	492	345	163.01704538605446	0.875	1344
1	13	492	345	163.01704538605446	0.9	1408
1	13	492	345	163.01704538605446	0.925	1328
1	13	492	345	163.01704538605446	0.9500000000000001	1264
1	13	492	345	163.01704538605446	0.9750000000000001	1264
1	14	508	334	177.63862534182445	0.0	1408
1	14	508	334	177.63862534182445	0.025	1264
1	14	508	334	177.63862534182445	0.05	1408
1	14	508	334	177.63862534182445	0.07500000000000001	1504
1	14	508	334	177.63862534182445	0.1	1504
1	14	508	334	177.63862534182445	0.125	1856
1	14	508	334	177.63862534182445	0.15000000000000002	3024
1	14	508	334	177.63862534182445	0.17500000000000002	4256
1	14	508	334	177.63862534182445	0.2	6288
1	14	508	334	177.63862534182445	0.225	9616
1	14	508	334	177.63862534182445	0.25	10096
1	14	508	334	177.63862534182445	0.275	10128
1	14	508	334	177.63862534182445	0.30000000000000004	6544
1	14	508	334	177.63862534182445	0.325	6544
1	14	508	334	177.63862534182445	0.35000000000000003	3600
1	14	508	334	177.63862534182445	0.375	3008
1	14	508	334	177.63862534182445	0.4	2144
1	14	508	334	177.63862534182445	0.42500000000000004	2144
1	14	508	334	177.63862534182445	0.45	2048
1	14	508	334	177.63862534182445	0.47500000000000003	2176
1	14	508	334	177.63862534182445	0.5	2176
1	14	508	334	177.63862534182445	0.525	2880
1	14	508	334	177.63862534182445	0.55	3392
1	14	508	334	177.63862534182445	0.5750000000000001	7392
1	14	508	334	177.63862534182445	0.6000000000000001	9712
1	14	508	334	177.63862534182445	0.625	10192
1	14	508	334	177.63862534182445	0.65	9472
1	14	508	334	177.63862534182445	0.675	8240
1	14	508	334	177.63862534182445	0.7000000000000001	5392
1	14	508	334	177.63862534182445	0.7250000000000001	2816
1	14	508	334	177.63862534182445	0.75	2128
1	14	508	334	177.63862534182445	0.775	1696
1	14	508	334	177.63862534182445	0.8	1552
1	14	508	334	177.63862534182445	0.8250000000000001	1408
1	14	508	334	177.63862534182445	0.8500000000000001	1408
1	14	508	334	177.63862534182445	0.875	1408
1	14	508	334	177.63862534182445	0.9	1264
1	14	508	334	177.63862534182445	0.925	1376
1	14	508	334	177.63862534182445	0.9500000000000001	1280
1	14	508	334	177.63862534182445	0.9750000000000001	1280
1	15	524	322	161.565051177078	0.0	1408
1	15	524	322	161.565051177078	0.025	1408
1	15	524	322	161.565051177078	0.05	1424
1	15	524	322	161.565051177078	0.07500000000000001	1504
1	15	524	322	161.565051177078	0.1	1520
1	15	524	322	161.565051177078	0.125	2048
1	15	524	322	161.565051177078	0.15000000000000002	3360
1	15	524	322	161.565051177078	0.17500000000000002	7024
1	15	524	322	161.565051177078	0.2	9824
1	15	524	322	161.565051177078	0.225	12592
1	15	524	322	161.565051177078	0.25	12592
1	15	524	322	161.565051177078	0.275	12656
1	15	524	322	161.565051177078	0.30000000000000004	11872
1	15	524	322	161.565051177078	0.325	6896
1	15	524	322	161.565051177078	0.35000000000000003	4560
1	15	524	322	161.565051177078	0.375	2928
1	15	524	322	161.565051177078	0.4	2784
1	15	524	322	161.565051177078	0.42500000000000004	2096
1	15	524	322	161.565051177078	0.45	2160
1	15	524	322	161.565051177078	0.47500000000000003	2096
1	15	524	322	161.565051177078	0.5	2096
1	15	524	322	161.565051177078	0.525	2512
1	15	524	322	161.565051177078	0.55	2816
1	15	524	322	161.565051177078	0.5750000000000001	5328
1	15	524	322	161.565051177078	0.6000000000000001	5904
1	15	524	322	161.565051177078	0.625	5712
1	15	524	322	161.565051177078	0.65	6336
1	15	524	322	161.565051177078	0.675	5312
1	15	524	322	161.565051177078	0.7000000000000001	3360
1	15	524	322	161.565051177078	0.7250000000000001	1888
1	15	524	322	161.565051177078	0.75	1888
1	15	524	322	161.565051177078	0.775	1536
1	15	524	322	161.565051177078	0.8	1504
1	15	524	322	161.565051177078	0.8250000000000001	1392
1	15	524	322	161.565051177078	0.8500000000000001	1728
1	15	524	322	161.565051177078	0.875	1408
1	15	524	322	161.565051177078	0.9	1504
1	15	524	322	161.565051177078	0.925	1440
1	15	524	322	161.565051177078	0.9500000000000001	1376
1	15	524	322	161.565051177078	0.9750000000000001	1376
1	16	542	316	158.7026459509662	0.0	1504
1	16	542	316	158.7026459509662	0.025	1424
1	16	542	316	158.7026459509662	0.05	1408
1	16	542	316	158.7026459509662	0.07500000000000001	1488
1	16	542	316	158.7026459509662	0.1	1472
1	16	542	316	158.7026459509662	0.125	1552
1	16	542	316	158.7026459509662	0.15000000000000002	1520
1	16	542	316	158.7026459509662	0.17500000000000002	2016
1	16	542	316	158.7026459509662	0.2	2880
1	16	542	316	158.7026459509662	0.225	4960
1	16	542	316	158.7026459509662	0.25	9184
1	16	542	316	158.7026459509662	0.275	14032
1	16	542	316	158.7026459509662	0.30000000000000004	15360
1	16	542	316	158.7026459509662	0.325	10976
1	16	542	316	158.7026459509662	0.35000000000000003	8080
1	16	542	316	158.7026459509662	0.375	5008
1	16	542	316	158.7026459509662	0.4	2544
1	16	542	316	158.7026459509662	0.42500000000000004	1696
1	16	542	316	158.7026459509662	0.45	2048
1	16	542	316	158.7026459509662	0.47500000000000003	1696
1	16	542	316	158.7026459509662	0.5	1984
1	16	542	316	158.7026459509662	0.525	1744
1	16	542	316	158.7026459509662	0.55	1632
1	16	542	316	158.7026459509662	0.5750000000000001	1952
1	16	542	316	158.7026459509662	0.6000000000000001	1936
1	16	542	316	158.7026459509662	0.625	3248
1	16	542	316	158.7026459509662	0.65	4976
1	16	542	316	158.7026459509662	0.675	6432
1	16	542	316	158.7026459509662	0.7000000000000001	7488
1	16	542	316	158.7026459509662	0.7250000000000001	6256
1	16	542	316	158.7026459509662	0.75	4240
1	16	542	316	158.7026459509662	0.775	2544
1	16	542	316	158.7026459509662	0.8	1824
1	16	542	316	158.7026459509662	0.8250000000000001	1552
1	16	542	316	158.7026459509662	0.8500000000000001	1472
1	16	542	316	158.7026459509662	0.875	1504
1	16	542	316	158.7026459509662	0.9	1520
1	16	542	316	158.7026459509662	0.925	1520
1	16	542	316	158.7026459509662	0.9500000000000001	1376
1	16	542	316	158.7026459509662	0.9750000000000001	1520
1	17	562	317	153.50465168332045	0.0	1408
1	17	562	317	153.50465168332045	0.025	1408
1	17	562	317	153.50465168332045	0.05	1264
1	17	562	317	153.50465168332045	0.07500000000000001	1504
1	17	562	317	153.50465168332045	0.1	1312
1	17	562	317	153.50465168332045	0.125	1440
1	17	562	317	153.50465168332045	0.15000000000000002	1904
1	17	562	317	153.50465168332045	0.17500000000000002	2112
1	17	562	317	153.50465168332045	0.2	4592
1	17	562	317	153.50465168332045	0.225	7040
1	17	562	317	153.50465168332045	0.25	9968
1	17	562	317	153.50465168332045	0.275	12752
1	17	562	317	153.50465168332045	0.30000000000000004	12432
1	17	562	317	153.50465168332045	0.325	10192
1	17	562	317	153.50465168332045	0.35000000000000003	6000
1	17	562	317	153.50465168332045	0.375	3328
1	17	562	317	153.50465168332045	0.4	2816
1	17	562	317	153.50465168332045	0.42500000000000004	2944
1	17	562	317	153.50465168332045	0.45	2704
1	17	562	317	153.50465168332045	0.47500000000000003	3296
1	17	562	317	153.50465168332045	0.5	3904
1	17	562	317	153.50465168332045	0.525	8256
1	17	562	317	153.50465168332045	0.55	15152
1	17	562	317	153.50465168332045	0.5750000000000001	18480
1	17	562	317	153.50465168332045	0.6000000000000001	21232
1	17	562	317	153.50465168332045	0.625	23424
1	17	562	317	153.50465168332045	0.65	20992
1	17	562	317	153.50465168332045	0.675	13696
1	17	562	317	153.50465168332045	0.7000000000000001	7792
1	17	562	317	153.50465168332045	0.7250000000000001	3040
1	17	562	317	153.50465168332045	0.75	2304
1	17	562	317	153.50465168332045	0.775	1728
1	17	562	317	153.50465168332045	0.8	1520
1	17	562	317	153.50465168332045	0.8250000000000001	1744
1	17	562	317	153.50465168332045	0.8500000000000001	1664
1	17	562	317	153.50465168332045	0.875	1488
1	17	562	317	153.50465168332045	0.9	1504
1	17	562	317	153.50465168332045	0.925	1328
1	17	562	317	153.50465168332045	0.9500000000000001	1424
1	17	562	317	153.50465168332045	0.9750000000000001	1248
1	18	578	326	148.41235764186843	0.0	1440
1	18	578	326	148.41235764186843	0.025	1344
1	18	578	326	148.41235764186843	0.05	1440
1	18	578	326	148.41235764186843	0.07500000000000001	1536
1	18	578	326	148.41235764186843	0.1	1536
1	18	578	326	148.41235764186843	0.125	1248
1	18	578	326	148.41235764186843	0.15000000000000002	1568
1	18	578	326	148.41235764186843	0.17500000000000002	1712
1	18	578	326	148.41235764186843	0.2	1760
1	18	578	326	148.41235764186843	0.225	2704
1	18	578	326	148.41235764186843	0.25	4224
1	18	578	326	148.41235764186843	0.275	6624
1	18	578	326	148.41235764186843	0.30000000000000004	7344
1	18	578	326	148.41235764186843	0.325	8224
1	18	578	326	148.41235764186843	0.35000000000000003	8112
1	18	578	326	148.41235764186843	0.375	6784
1	18	578	326	148.41235764186843	0.4	5888
1	18	578	326	148.41235764186843	0.42500000000000004	4912
1	18	578	326	148.41235764186843	0.45	2880
1	18	578	326	148.41235764186843	0.47500000000000003	4432
1	18	578	326	148.41235764186843	0.5	4432
1	18	578	326	148.41235764186843	0.525	6272
1	18	578	326	148.41235764186843	0.55	8480
1	18	578	326	148.41235764186843	0.5750000000000001	9648
1	18	578	326	148.41235764186843	0.6000000000000001	10576
1	18	578	326	148.41235764186843	0.625	11440
1	18	578	326	148.41235764186843	0.65	9680
1	18	578	326	148.41235764186843	0.675	8416
1	18	578	326	148.41235764186843	0.7000000000000001	6688
1	18	578	326	148.41235764186843	0.7250000000000001	3584
1	18	578	326	148.41235764186843	0.75	2304
1	18	578	326	148.41235764186843	0.775	1696
1	18	578	326	148.41235764186843	0.8	1376
1	18	578	326	148.41235764186843	0.8250000000000001	1488
1	18	578	326	148.41235764186843	0.8500000000000001	1392
1	18	578	326	148.41235764186843	0.875	1328
1	18	578	326	148.41235764186843	0.9	1328
1	18	578	326	148.41235764186843	0.925	1520
1	18	578	326	148.41235764186843	0.9500000000000001	1424
1	18	578	326	148.41235764186843	0.9750000000000001	1408
2	1	421	187	177.18444331578866	0.0	1456
2	1	421	187	177.18444331578866	0.025	1424
2	1	421	187	177.18444331578866	0.05	1440
2	1	421	187	177.18444331578866	0.07500000000000001	1264
2	1	421	187	177.18444331578866	0.1	1408
2	1	421	187	177.18444331578866	0.125	1520
2	1	421	187	177.18444331578866	0.15000000000000002	1472
2	1	421	187	177.18444331578866	0.17500000000000002	1264
2	1	421	187	177.18444331578866	0.2	1280
2	1	421	187	177.18444331578866	0.225	1280
2	1	421	187	177.18444331578866	0.25	1504
2	1	421	187	177.18444331578866	0.275	1632
2	1	421	187	177.18444331578866	0.30000000000000004	2736
2	1	421	187	177.18444331578866	0.325	3552
2	1	421	187	177.18444331578866	0.35000000000000003	3760
2	1	421	187	177.18444331578866	0.375	3200
2	1	421	187	177.18444331578866	0.4	2944
2	1	421	187	177.18444331578866	0.42500000000000004	2352
2	1	421	187	177.18444331578866	0.45	1936
2	1	421	187	177.18444331578866	0.47500000000000003	1888
2	1	421	187	177.18444331578866	0.5	1888
2	1	421	187	177.18444331578866	0.525	1760
2	1	421	187	177.18444331578866	0.55	2016
2	1	421	187	177.18444331578866	0.5750000000000001	2096
2	1	421	187	177.18444331578866	0.6000000000000001	2928
2	1	421	187	177.18444331578866	0.625	3840
2	1	421	187	177.18444331578866	0.65	4336
2	1	421	187	177.18444331578866	0.675	4400
2	1	421	187	177.18444331578866	0.7000000000000001	3232
2	1	421	187	177.18444331578866	0.7250000000000001	2656
2	1	421	187	177.18444331578866	0.75	1968
2	1	421	187	177.18444331578866	0.775	1616
2	1	421	187	177.18444331578866	0.8	1328
2	1	421	187	177.18444331578866	0.8250000000000001	1360
2	1	421	187	177.18444331578866	0.8500000000000001	1440
2	1	421	187	177.18444331578866	0.875	1200
2	1	421	187	177.18444331578866	0.9	1456
2	1	421	187	177.18444331578866	0.925	1376
2	1	421	187	177.18444331578866	0.9500000000000001	1280
2	1	421	187	177.18444331578866	0.9750000000000001	1376
2	2	439	194	158.2254395180152	0.0	1376
2	2	439	194	158.2254395180152	0.025	1376
2	2	439	194	158.2254395180152	0.05	1280
2	2	439	194	158.2254395180152	0.07500000000000001	1280
2	2	439	194	158.2254395180152	0.1	1440
2	2	439	194	158.2254395180152	0.125	1280
2	2	439	194	158.2254395180152	0.15000000000000002	1440
2	2	439	194	158.2254395180152	0.17500000000000002	1440
2	2	439	194	158.2254395180152	0.2	1616
2	2	439	194	158.2254395180152	0.225	1296
2	2	439	194	158.2254395180152	0.25	2048
2	2	439	194	158.2254395180152	0.275	2864
2	2	439	194	158.2254395180152	0.30000000000000004	4608
2	2	439	194	158.2254395180152	0.325	4512
2	2	439	194	158.2254395180152	0.35000000000000003	4128
2	2	439	194	158.2254395180152	0.375	3232
2	2	439	194	158.2254395180152	0.4	2576
2	2	439	194	158.2254395180152	0.42500000000000004	1840
2	2	439	194	158.2254395180152	0.45	1968
2	2	439	194	158.2254395180152	0.47500000000000003	1376
2	2	439	194	158.2254395180152	0.5	1376
2	2	439	194	158.2254395180152	0.525	1648
2	2	439	194	158.2254395180152	0.55	1984
2	2	439	194	158.2254395180152	0.5750000000000001	1856
2	2	439	194	158.2254395180152	0.6000000000000001	2752
2	2	439	194	158.2254395180152	0.625	4928
2	2	439	194	158.2254395180152	0.65	6096
2	2	439	194	158.2254395180152	0.675	6512
2	2	439	194	158.2254395180152	0.7000000000000001	6544
2	2	439	194	158.2254395180152	0.7250000000000001	4720
2	2	439	194	158.2254395180152	0.75	2752
2	2	439	194	158.2254395180152	0.775	1760
2	2	439	194	158.2254395180152	0.8	1424
2	2	439	194	158.2254395180152	0.8250000000000001	1424
2	2	439	194	158.2254395180152	0.8500000000000001	1424
2	2	439	194	158.2254395180152	0.875	1376
2	2	439	194	158.2254395180152	0.9	1280
2	2	439	194	158.2254395180152	0.925	1280
2	2	439	194	158.2254395180152	0.9500000000000001	1472
2	2	439	194	158.2254395180152	0.9750000000000001	1440
2	3	454	208	151.46001481204004	0.0	1376
2	3	454	208	151.46001481204004	0.025	1344
2	3	454	208	151.46001481204004	0.05	1424
2	3	454	208	151.46001481204004	0.07500000000000001	1456
2	3	454	208	151.46001481204004	0.1	1472
2	3	454	208	151.46001481204004	0.125	1280
2	3	454	208	151.46001481204004	0.15000000000000002	1264
2	3	454	208	151.46001481204004	0.17500000000000002	1264
2	3	454	208	151.46001481204004	0.2	1888
2	3	454	208	151.46001481204004	0.225	2688
2	3	454	208	151.46001481204004	0.25	3984
2	3	454	208	151.46001481204004	0.275	3984
2	3	454	208	151.46001481204004	0.30000000000000004	2816
2	3	454	208	151.46001481204004	0.325	2144
2	3	454	208	151.46001481204004	0.35000000000000003	2064
2	3	454	208	151.46001481204004	0.375	1728
2	3	454	208	151.46001481204004	0.4	1680
2	3	454	208	151.46001481204004	0.42500000000000004	1440
2	3	454	208	151.46001481204004	0.45	1712
2	3	454	208	151.46001481204004	0.47500000000000003	1760
2	3	454	208	151.46001481204004	0.5	1760
2	3	454	208	151.46001481204004	0.525	1824
2	3	454	208	151.46001481204004	0.55	2208
2	3	454	208	151.46001481204004	0.5750000000000001	3424
2	3	454	208	151.46001481204004	0.6000000000000001	4176
2	3	454	208	151.46001481204004	0.625	6608
2	3	454	208	151.46001481204004	0.65	6384
2	3	454	208	151.46001481204004	0.675	5872
2	3	454	208	151.46001481204004	0.7000000000000001	3968
2	3	454	208	151.46001481204004	0.7250000000000001	2704
2	3	454	208	151.46001481204004	0.75	1616
2	3	454	208	151.46001481204004	0.775	1584
2	3	454	208	151.46001481204004	0.8	1600
2	3	454	208	151.46001481204004	0.8250000000000001	1600
2	3	454	208	151.46001481204004	0.8500000000000001	1376
2	3	454	208	151.46001481204004	0.875	1424
2	3	454	208	151.46001481204004	0.9	1280
2	3	454	208	151.46001481204004	0.925	1280
2	3	454	208	151.46001481204004	0.9500000000000001	1280
2	3	454	208	151.46001481204004	0.9750000000000001	1280
2	4	460	226	155.85445803957836	0.0	1360
2	4	460	226	155.85445803957836	0.025	1280
2	4	460	226	155.85445803957836	0.05	1200
2	4	460	226	155.85445803957836	0.07500000000000001	1360
2	4	460	226	155.85445803957836	0.1	1472
2	4	460	226	155.85445803957836	0.125	1424
2	4	460	226	155.85445803957836	0.15000000000000002	1488
2	4	460	226	155.85445803957836	0.17500000000000002	2544
2	4	460	226	155.85445803957836	0.2	3184
2	4	460	226	155.85445803957836	0.225	3312
2	4	460	226	155.85445803957836	0.25	3536
2	4	460	226	155.85445803957836	0.275	2992
2	4	460	226	155.85445803957836	0.30000000000000004	1936
2	4	460	226	155.85445803957836	0.325	1824
2	4	460	226	155.85445803957836	0.35000000000000003	1440
2	4	460	226	155.85445803957836	0.375	1504
2	4	460	226	155.85445803957836	0.4	1472
2	4	460	226	155.85445803957836	0.42500000000000004	1440
2	4	460	226	155.85445803957836	0.45	1536
2	4	460	226	155.85445803957836	0.47500000000000003	1776
2	4	460	226	155.85445803957836	0.5	1536
2	4	460	226	155.85445803957836	0.525	1680
2	4	460	226	155.85445803957836	0.55	1808
2	4	460	226	155.85445803957836	0.5750000000000001	2832
2	4	460	226	155.85445803957836	0.6000000000000001	4112
2	4	460	226	155.85445803957836	0.625	5712
2	4	460	226	155.85445803957836	0.65	5920
2	4	460	226	155.85445803957836	0.675	5376
2	4	460	226	155.85445803957836	0.7000000000000001	4288
2	4	460	226	155.85445803957836	0.7250000000000001	2064
2	4	460	226	155.85445803957836	0.75	1344
2	4	460	226	155.85445803957836	0.775	1600
2	4	460	226	155.85445803957836	0.8	1424
2	4	460	226	155.85445803957836	0.8250000000000001	1440
2	4	460	226	155.85445803957836	0.8500000000000001	1280
2	4	460	226	155.85445803957836	0.875	1264
2	4	460	226	155.85445803957836	0.9	1408
2	4	460	226	155.85445803957836	0.925	1344
2	4	460	226	155.85445803957836	0.9500000000000001	1440
2	4	460	226	155.85445803957836	0.9750000000000001	1424
2	5	458	246	170.96703030102896	0.0	1280
2	5	458	246	170.96703030102896	0.025	1376
2	5	458	246	170.96703030102896	0.05	1280
2	5	458	246	170.96703030102896	0.07500000000000001	1200
2	5	458	246	170.96703030102896	0.1	1440
2	5	458	246	170.96703030102896	0.125	1504
2	5	458	246	170.96703030102896	0.15000000000000002	2496
2	5	458	246	170.96703030102896	0.17500000000000002	2688
2	5	458	246	170.96703030102896	0.2	3072
2	5	458	246	170.96703030102896	0.225	3536
2	5	458	246	170.96703030102896	0.25	2704
2	5	458	246	170.96703030102896	0.275	2224
2	5	458	246	170.96703030102896	0.30000000000000004	1696
2	5	458	246	170.96703030102896	0.325	1472
2	5	458	246	170.96703030102896	0.35000000000000003	1216
2	5	458	246	170.96703030102896	0.375	1408
2	5	458	246	170.96703030102896	0.4	1504
2	5	458	246	170.96703030102896	0.42500000000000004	1440
2	5	458	246	170.96703030102896	0.45	1440
2	5	458	246	170.96703030102896	0.47500000000000003	1600
2	5	458	246	170.96703030102896	0.5	1920
2	5	458	246	170.96703030102896	0.525	1728
2	5	458	246	170.96703030102896	0.55	1824
2	5	458	246	170.96703030102896	0.5750000000000001	1984
2	5	458	246	170.96703030102896	0.6000000000000001	2432
2	5	458	246	170.96703030102896	0.625	3936
2	5	458	246	170.96703030102896	0.65	5696
2	5	458	246	170.96703030102896	0.675	5392
2	5	458	246	170.96703030102896	0.7000000000000001	3472
2	5	458	246	170.96703030102896	0.7250000000000001	1696
2	5	458	246	170.96703030102896	0.75	1472
2	5	458	246	170.96703030102896	0.775	1424
2	5	458	246	170.96703030102896	0.8	1408
2	5	458	246	170.96703030102896	0.8250000000000001	1456
2	5	458	246	170.96703030102896	0.8500000000000001	1184
2	5	458	246	170.96703030102896	0.875	1376
2	5	458	246	170.96703030102896	0.9	1280
2	5	458	246	170.96703030102896	0.925	1376
2	5	458	246	170.96703030102896	0.9500000000000001	1280
2	5	458	246	170.96703030102896	0.9750000000000001	1376
2	6	453	265	173.4930573293375	0.0	1376
2	6	453	265	173.4930573293375	0.025	1280
2	6	453	265	173.4930573293375	0.05	1200
2	6	453	265	173.4930573293375	0.07500000000000001	1376
2	6	453	265	173.4930573293375	0.1	1472
2	6	453	265	173.4930573293375	0.125	1408
2	6	453	265	173.4930573293375	0.15000000000000002	1456
2	6	453	265	173.4930573293375	0.17500000000000002	2016
2	6	453	265	173.4930573293375	0.2	2816
2	6	453	265	173.4930573293375	0.225	3344
2	6	453	265	173.4930573293375	0.25	4064
2	6	453	265	173.4930573293375	0.275	4240
2	6	453	265	173.4930573293375	0.30000000000000004	3744
2	6	453	265	173.4930573293375	0.325	2752
2	6	453	265	173.4930573293375	0.35000000000000003	2016
2	6	453	265	173.4930573293375	0.375	1808
2	6	453	265	173.4930573293375	0.4	1696
2	6	453	265	173.4930573293375	0.42500000000000004	1680
2	6	453	265	173.4930573293375	0.45	1792
2	6	453	265	173.4930573293375	0.47500000000000003	1376
2	6	453	265	173.4930573293375	0.5	1728
2	6	453	265	173.4930573293375	0.525	1600
2	6	453	265	173.4930573293375	0.55	1600
2	6	453	265	173.4930573293375	0.5750000000000001	1888
2	6	453	265	173.4930573293375	0.6000000000000001	2224
2	6	453	265	173.4930573293375	0.625	2720
2	6	453	265	173.4930573293375	0.65	3440
2	6	453	265	173.4930573293375	0.675	4752
2	6	453	265	173.4930573293375	0.7000000000000001	3760
2	6	453	265	173.4930573293375	0.7250000000000001	3136
2	6	453	265	173.4930573293375	0.75	1776
2	6	453	265	173.4930573293375	0.775	1552
2	6	453	265	173.4930573293375	0.8	1440
2	6	453	265	173.4930573293375	0.8250000000000001	1376
2	6	453	265	173.4930573293375	0.8500000000000001	1456
2	6	453	265	173.4930573293375	0.875	1504
2	6	453	265	173.4930573293375	0.9	1344
2	6	453	265	173.4930573293375	0.925	1472
2	6	453	265	173.4930573293375	0.9500000000000001	1360
2	6	453	265	173.4930573293375	0.9750000000000001	1472
2	7	446	283	173.4930573293375	0.0	1456
2	7	446	283	173.4930573293375	0.025	1280
2	7	446	283	173.4930573293375	0.05	1376
2	7	446	283	173.4930573293375	0.07500000000000001	1360
2	7	446	283	173.4930573293375	0.1	1312
2	7	446	283	173.4930573293375	0.125	1504
2	7	446	283	173.4930573293375	0.15000000000000002	1696
2	7	446	283	173.4930573293375	0.17500000000000002	2160
2	7	446	283	173.4930573293375	0.2	3776
2	7	446	283	173.4930573293375	0.225	6144
2	7	446	283	173.4930573293375	0.25	8576
2	7	446	283	173.4930573293375	0.275	9552
2	7	446	283	173.4930573293375	0.30000000000000004	7920
2	7	446	283	173.4930573293375	0.325	4912
2	7	446	283	173.4930573293375	0.35000000000000003	2992
2	7	446	283	173.4930573293375	0.375	2400
2	7	446	283	173.4930573293375	0.4	2000
2	7	446	283	173.4930573293375	0.42500000000000004	1952
2	7	446	283	173.4930573293375	0.45	1792
2	7	446	283	173.4930573293375	0.47500000000000003	1664
2	7	446	283	173.4930573293375	0.5	1760
2	7	446	283	173.4930573293375	0.525	1728
2	7	446	283	173.4930573293375	0.55	1792
2	7	446	283	173.4930573293375	0.5750000000000001	1872
2	7	446	283	173.4930573293375	0.6000000000000001	2384
2	7	446	283	173.4930573293375	0.625	5152
2	7	446	283	173.4930573293375	0.65	6080
2	7	446	283	173.4930573293375	0.675	6656
2	7	446	283	173.4930573293375	0.7000000000000001	8128
2	7	446	283	173.4930573293375	0.7250000000000001	7312
2	7	446	283	173.4930573293375	0.75	3264
2	7	446	283	173.4930573293375	0.775	1600
2	7	446	283	173.4930573293375	0.8	1344
2	7	446	283	173.4930573293375	0.8250000000000001	1184
2	7	446	283	173.4930573293375	0.8500000000000001	1504
2	7	446	283	173.4930573293375	0.875	1360
2	7	446	283	173.4930573293375	0.9	1184
2	7	446	283	173.4930573293375	0.925	1376
2	7	446	283	173.4930573293375	0.9500000000000001	1440
2	7	446	283	173.4930573293375	0.9750000000000001	1360
2	8	441	302	165.25643716352928	0.0	1536
2	8	441	302	165.25643716352928	0.025	1376
2	8	441	302	165.25643716352928	0.05	1360
2	8	441	302	165.25643716352928	0.07500000000000001	1440
2	8	441	302	165.25643716352928	0.1	1424
2	8	441	302	165.25643716352928	0.125	1408
2	8	441	302	165.25643716352928	0.15000000000000002	1472
2	8	441	302	165.25643716352928	0.17500000000000002	1808
2	8	441	302	165.25643716352928	0.2	2448
2	8	441	302	165.25643716352928	0.225	4640
2	8	441	302	165.25643716352928	0.25	5952
2	8	441	302	165.25643716352928	0.275	7456
2	8	441	302	165.25643716352928	0.30000000000000004	8640
2	8	441	302	165.25643716352928	0.325	8400
2	8	441	302	165.25643716352928	0.35000000000000003	6624
2	8	441	302	165.25643716352928	0.375	4352
2	8	441	302	165.25643716352928	0.4	2688
2	8	441	302	165.25643716352928	0.42500000000000004	1952
2	8	441	302	165.25643716352928	0.45	1984
2	8	441	302	165.25643716352928	0.47500000000000003	2240
2	8	441	302	165.25643716352928	0.5	2240
2	8	441	302	165.25643716352928	0.525	1936
2	8	441	302	165.25643716352928	0.55	1888
2	8	441	302	165.25643716352928	0.5750000000000001	1792
2	8	441	302	165.25643716352928	0.6000000000000001	1776
2	8	441	302	165.25643716352928	0.625	2352
2	8	441	302	165.25643716352928	0.65	4160
2	8	441	302	165.25643716352928	0.675	6016
2	8	441	302	165.25643716352928	0.7000000000000001	5808
2	8	441	302	165.25643716352928	0.7250000000000001	6864
2	8	441	302	165.25643716352928	0.75	8016
2	8	441	302	165.25643716352928	0.775	5216
2	8	441	302	165.25643716352928	0.8	2144
2	8	441	302	165.25643716352928	0.8250000000000001	1600
2	8	441	302	165.25643716352928	0.8500000000000001	1344
2	8	441	302	165.25643716352928	0.875	1552
2	8	441	302	165.25643716352928	0.9	1296
2	8	441	302	165.25643716352928	0.925	1184
2	8	441	302	165.25643716352928	0.9500000000000001	1280
2	8	441	302	165.25643716352928	0.9750000000000001	1280
2	9	441	322	158.74949449286675	0.0	1280
2	9	441	322	158.74949449286675	0.025	1472
2	9	441	322	158.74949449286675	0.05	1376
2	9	441	322	158.74949449286675	0.07500000000000001	1376
2	9	441	322	158.74949449286675	0.1	1360
2	9	441	322	158.74949449286675	0.125	1440
2	9	441	322	158.74949449286675	0.15000000000000002	1344
2	9	441	322	158.74949449286675	0.17500000000000002	1376
2	9	441	322	158.74949449286675	0.2	1792
2	9	441	322	158.74949449286675	0.225	2144
2	9	441	322	158.74949449286675	0.25	4128
2	9	441	322	158.74949449286675	0.275	7936
2	9	441	322	158.74949449286675	0.30000000000000004	11168
2	9	441	322	158.74949449286675	0.325	12656
2	9	441	322	158.74949449286675	0.35000000000000003	10352
2	9	441	322	158.74949449286675	0.375	6752
2	9	441	322	158.74949449286675	0.4	4640
2	9	441	322	158.74949449286675	0.42500000000000004	3312
2	9	441	322	158.74949449286675	0.45	2128
2	9	441	322	158.74949449286675	0.47500000000000003	2000
2	9	441	322	158.74949449286675	0.5	1888
2	9	441	322	158.74949449286675	0.525	1984
2	9	441	322	158.74949449286675	0.55	1888
2	9	441	322	158.74949449286675	0.5750000000000001	1776
2	9	441	322	158.74949449286675	0.6000000000000001	2048
2	9	441	322	158.74949449286675	0.625	1824
2	9	441	322	158.74949449286675	0.65	1936
2	9	441	322	158.74949449286675	0.675	2208
2	9	441	322	158.74949449286675	0.7000000000000001	3648
2	9	441	322	158.74949449286675	0.7250000000000001	4848
2	9	441	322	158.74949449286675	0.75	6064
2	9	441	322	158.74949449286675	0.775	4432
2	9	441	322	158.74949449286675	0.8	2096
2	9	441	322	158.74949449286675	0.8250000000000001	1728
2	9	441	322	158.74949449286675	0.8500000000000001	1248
2	9	441	322	158.74949449286675	0.875	1472
2	9	441	322	158.74949449286675	0.9	1376
2	9	441	322	158.74949449286675	0.925	1200
2	9	441	322	158.74949449286675	0.9500000000000001	1456
2	9	441	322	158.74949449286675	0.9750000000000001	1360
2	10	448	340	136.45162915260832	0.0	1280
2	10	448	340	136.45162915260832	0.025	1280
2	10	448	340	136.45162915260832	0.05	1456
2	10	448	340	136.45162915260832	0.07500000000000001	1472
2	10	448	340	136.45162915260832	0.1	1472
2	10	448	340	136.45162915260832	0.125	1264
2	10	448	340	136.45162915260832	0.15000000000000002	1536
2	10	448	340	136.45162915260832	0.17500000000000002	1728
2	10	448	340	136.45162915260832	0.2	2320
2	10	448	340	136.45162915260832	0.225	5408
2	10	448	340	136.45162915260832	0.25	8736
2	10	448	340	136.45162915260832	0.275	11936
2	10	448	340	136.45162915260832	0.30000000000000004	11696
2	10	448	340	136.45162915260832	0.325	11760
2	10	448	340	136.45162915260832	0.35000000000000003	10928
2	10	448	340	136.45162915260832	0.375	7600
2	10	448	340	136.45162915260832	0.4	5648
2	10	448	340	136.45162915260832	0.42500000000000004	3296
2	10	448	340	136.45162915260832	0.45	2304
2	10	448	340	136.45162915260832	0.47500000000000003	2064
2	10	448	340	136.45162915260832	0.5	2064
2	10	448	340	136.45162915260832	0.525	1792
2	10	448	340	136.45162915260832	0.55	1728
2	10	448	340	136.45162915260832	0.5750000000000001	1808
2	10	448	340	136.45162915260832	0.6000000000000001	1776
2	10	448	340	136.45162915260832	0.625	2256
2	10	448	340	136.45162915260832	0.65	3360
2	10	448	340	136.45162915260832	0.675	4464
2	10	448	340	136.45162915260832	0.7000000000000001	4784
2	10	448	340	136.45162915260832	0.7250000000000001	4448
2	10	448	340	136.45162915260832	0.75	3792
2	10	448	340	136.45162915260832	0.775	2336
2	10	448	340	136.45162915260832	0.8	2016
2	10	448	340	136.45162915260832	0.8250000000000001	1600
2	10	448	340	136.45162915260832	0.8500000000000001	1408
2	10	448	340	136.45162915260832	0.875	1344
2	10	448	340	136.45162915260832	0.9	1344
2	10	448	340	136.45162915260832	0.925	1280
2	10	448	340	136.45162915260832	0.9500000000000001	1280
2	10	448	340	136.45162915260832	0.9750000000000001	1376
2	11	465	348	151.93647112841316	0.0	1376
2	11	465	348	151.93647112841316	0.025	1344
2	11	465	348	151.93647112841316	0.05	1440
2	11	465	348	151.93647112841316	0.07500000000000001	1504
2	11	465	348	151.93647112841316	0.1	1488
2	11	465	348	151.93647112841316	0.125	1504
2	11	465	348	151.93647112841316	0.15000000000000002	1376
2	11	465	348	151.93647112841316	0.17500000000000002	1328
2	11	465	348	151.93647112841316	0.2	1568
2	11	465	348	151.93647112841316	0.225	1632
2	11	465	348	151.93647112841316	0.25	2512
2	11	465	348	151.93647112841316	0.275	3776
2	11	465	348	151.93647112841316	0.30000000000000004	6960
2	11	465	348	151.93647112841316	0.325	11264
2	11	465	348	151.93647112841316	0.35000000000000003	12448
2	11	465	348	151.93647112841316	0.375	10784
2	11	465	348	151.93647112841316	0.4	8272
2	11	465	348	151.93647112841316	0.42500000000000004	5824
2	11	465	348	151.93647112841316	0.45	4592
2	11	465	348	151.93647112841316	0.47500000000000003	3120
2	11	465	348	151.93647112841316	0.5	2432
2	11	465	348	151.93647112841316	0.525	2096
2	11	465	348	151.93647112841316	0.55	1904
2	11	465	348	151.93647112841316	0.5750000000000001	1792
2	11	465	348	151.93647112841316	0.6000000000000001	1792
2	11	465	348	151.93647112841316	0.625	2000
2	11	465	348	151.93647112841316	0.65	1600
2	11	465	348	151.93647112841316	0.675	1696
2	11	465	348	151.93647112841316	0.7000000000000001	2544
2	11	465	348	151.93647112841316	0.7250000000000001	3632
2	11	465	348	151.93647112841316	0.75	4304
2	11	465	348	151.93647112841316	0.775	4400
2	11	465	348	151.93647112841316	0.8	3744
2	11	465	348	151.93647112841316	0.8250000000000001	3120
2	11	465	348	151.93647112841316	0.8500000000000001	2224
2	11	465	348	151.93647112841316	0.875	1728
2	11	465	348	151.93647112841316	0.9	1376
2	11	465	348	151.93647112841316	0.925	1264
2	11	465	348	151.93647112841316	0.9500000000000001	1376
2	11	465	348	151.93647112841316	0.9750000000000001	1296
2	12	485	347	154.96513419516413	0.0	1376
2	12	485	347	154.96513419516413	0.025	1376
2	12	485	347	154.96513419516413	0.05	1376
2	12	485	347	154.96513419516413	0.07500000000000001	1248
2	12	485	347	154.96513419516413	0.1	1712
2	12	485	347	154.96513419516413	0.125	1936
2	12	485	347	154.96513419516413	0.15000000000000002	2544
2	12	485	347	154.96513419516413	0.17500000000000002	3472
2	12	485	347	154.96513419516413	0.2	4832
2	12	485	347	154.96513419516413	0.225	4768
2	12	485	347	154.96513419516413	0.25	4912
2	12	485	347	154.96513419516413	0.275	4112
2	12	485	347	154.96513419516413	0.30000000000000004	2848
2	12	485	347	154.96513419516413	0.325	2128
2	12	485	347	154.96513419516413	0.35000000000000003	1616
2	12	485	347	154.96513419516413	0.375	1664
2	12	485	347	154.96513419516413	0.4	1760
2	12	485	347	154.96513419516413	0.42500000000000004	1760
2	12	485	347	154.96513419516413	0.45	1936
2	12	485	347	154.96513419516413	0.47500000000000003	2016
2	12	485	347	154.96513419516413	0.5	1952
2	12	485	347	154.96513419516413	0.525	2368
2	12	485	347	154.96513419516413	0.55	5360
2	12	485	347	154.96513419516413	0.5750000000000001	8592
2	12	485	347	154.96513419516413	0.6000000000000001	12160
2	12	485	347	154.96513419516413	0.625	11152
2	12	485	347	154.96513419516413	0.65	8416
2	12	485	347	154.96513419516413	0.675	6768
2	12	485	347	154.96513419516413	0.7000000000000001	4768
2	12	485	347	154.96513419516413	0.7250000000000001	2736
2	12	485	347	154.96513419516413	0.75	1888
2	12	485	347	154.96513419516413	0.775	1664
2	12	485	347	154.96513419516413	0.8	1328
2	12	485	347	154.96513419516413	0.8250000000000001	1440
2	12	485	347	154.96513419516413	0.8500000000000001	1504
2	12	485	347	154.96513419516413	0.875	1408
2	12	485	347	154.96513419516413	0.9	1424
2	12	485	347	154.96513419516413	0.925	1360
2	12	485	347	154.96513419516413	0.9500000000000001	1424
2	12	485	347	154.96513419516413	0.9750000000000001	1456
2	13	502	338	171.02737338510363	0.0	1504
2	13	502	338	171.02737338510363	0.025	1456
2	13	502	338	171.02737338510363	0.05	1312
2	13	502	338	171.02737338510363	0.07500000000000001	1584
2	13	502	338	171.02737338510363	0.1	1488
2	13	502	338	171.02737338510363	0.125	2112
2	13	502	338	171.02737338510363	0.15000000000000002	3888
2	13	502	338	171.02737338510363	0.17500000000000002	3888
2	13	502	338	171.02737338510363	0.2	6592
2	13	502	338	171.02737338510363	0.225	8480
2	13	502	338	171.02737338510363	0.25	10272
2	13	502	338	171.02737338510363	0.275	10160
2	13	502	338	171.02737338510363	0.30000000000000004	5808
2	13	502	338	171.02737338510363	0.325	5808
2	13	502	338	171.02737338510363	0.35000000000000003	2368
2	13	502	338	171.02737338510363	0.375	1920
2	13	502	338	171.02737338510363	0.4	1952
2	13	502	338	171.02737338510363	0.42500000000000004	1696
2	13	502	338	171.02737338510363	0.45	1952
2	13	502	338	171.02737338510363	0.47500000000000003	2016
2	13	502	338	171.02737338510363	0.5	2016
2	13	502	338	171.02737338510363	0.525	2464
2	13	502	338	171.02737338510363	0.55	2944
2	13	502	338	171.02737338510363	0.5750000000000001	4896
2	13	502	338	171.02737338510363	0.6000000000000001	7296
2	13	502	338	171.02737338510363	0.625	11264
2	13	502	338	171.02737338510363	0.65	11264
2	13	502	338	171.02737338510363	0.675	12464
2	13	502	338	171.02737338510363	0.7000000000000001	7696
2	13	502	338	171.02737338510363	0.7250000000000001	4896
2	13	502	338	171.02737338510363	0.75	2144
2	13	502	338	171.02737338510363	0.775	1568
2	13	502	338	171.02737338510363	0.8	1472
2	13	502	338	171.02737338510363	0.8250000000000001	1472
2	13	502	338	171.02737338510363	0.8500000000000001	1600
2	13	502	338	171.02737338510363	0.875	1408
2	13	502	338	171.02737338510363	0.9	1280
2	13	502	338	171.02737338510363	0.925	1408
2	13	502	338	171.02737338510363	0.9500000000000001	1520
2	13	502	338	171.02737338510363	0.9750000000000001	1520
2	14	518	326	172.1847064532331	0.0	1280
2	14	518	326	172.1847064532331	0.025	1504
2	14	518	326	172.1847064532331	0.05	1408
2	14	518	326	172.1847064532331	0.07500000000000001	1472
2	14	518	326	172.1847064532331	0.1	1872
2	14	518	326	172.1847064532331	0.125	2176
2	14	518	326	172.1847064532331	0.15000000000000002	4064
2	14	518	326	172.1847064532331	0.17500000000000002	4064
2	14	518	326	172.1847064532331	0.2	8192
2	14	518	326	172.1847064532331	0.225	10320
2	14	518	326	172.1847064532331	0.25	11728
2	14	518	326	172.1847064532331	0.275	12096
2	14	518	326	172.1847064532331	0.30000000000000004	10192
2	14	518	326	172.1847064532331	0.325	10192
2	14	518	326	172.1847064532331	0.35000000000000003	5088
2	14	518	326	172.1847064532331	0.375	3216
2	14	518	326	172.1847064532331	0.4	2464
2	14	518	326	172.1847064532331	0.42500000000000004	2112
2	14	518	326	172.1847064532331	0.45	2144
2	14	518	326	172.1847064532331	0.47500000000000003	1968
2	14	518	326	172.1847064532331	0.5	1968
2	14	518	326	172.1847064532331	0.525	2560
2	14	518	326	172.1847064532331	0.55	3056
2	14	518	326	172.1847064532331	0.5750000000000001	4240
2	14	518	326	172.1847064532331	0.6000000000000001	6096
2	14	518	326	172.1847064532331	0.625	9216
2	14	518	326	172.1847064532331	0.65	9216
2	14	518	326	172.1847064532331	0.675	8624
2	14	518	326	172.1847064532331	0.7000000000000001	6832
2	14	518	326	172.1847064532331	0.7250000000000001	4384
2	14	518	326	172.1847064532331	0.75	2080
2	14	518	326	172.1847064532331	0.775	1568
2	14	518	326	172.1847064532331	0.8	1568
2	14	518	326	172.1847064532331	0.8250000000000001	1568
2	14	518	326	172.1847064532331	0.8500000000000001	1408
2	14	518	326	172.1847064532331	0.875	1344
2	14	518	326	172.1847064532331	0.9	1552
2	14	518	326	172.1847064532331	0.925	1280
2	14	518	326	172.1847064532331	0.9500000000000001	1376
[truncated: 56,481 more rows]
