# Supplementary material for: An epifluorescence microscope design for naturalistic behavior and cellular activity in freely moving Caenorhabditis elegans
Source: Nat Commun. 2026 May 19;17:4411. doi: 10.1038/s41467-026-72709-w (PMC13187321; doi:10.1038/s41467-026-72709-w)
Supplement: Supplementary file 8 — Source data [file 41467_2026_72709_MOESM8_ESM.zip › fig2 Muscle/HBR4/worm12_screwy.csv]

frame	order	x	y	angle	segment_position	intensity
0	1	397	328	81.86989764584402	0.0	3008
0	1	397	328	81.86989764584402	0.025	3392
0	1	397	328	81.86989764584402	0.05	3536
0	1	397	328	81.86989764584402	0.07500000000000001	3408
0	1	397	328	81.86989764584402	0.1	3408
0	1	397	328	81.86989764584402	0.125	3024
0	1	397	328	81.86989764584402	0.15000000000000002	3120
0	1	397	328	81.86989764584402	0.17500000000000002	2720
0	1	397	328	81.86989764584402	0.2	2528
0	1	397	328	81.86989764584402	0.225	2704
0	1	397	328	81.86989764584402	0.25	2656
0	1	397	328	81.86989764584402	0.275	2864
0	1	397	328	81.86989764584402	0.30000000000000004	2704
0	1	397	328	81.86989764584402	0.325	2768
0	1	397	328	81.86989764584402	0.35000000000000003	2416
0	1	397	328	81.86989764584402	0.375	2256
0	1	397	328	81.86989764584402	0.4	2016
0	1	397	328	81.86989764584402	0.42500000000000004	1808
0	1	397	328	81.86989764584402	0.45	1696
0	1	397	328	81.86989764584402	0.47500000000000003	1936
0	1	397	328	81.86989764584402	0.5	1936
0	1	397	328	81.86989764584402	0.525	2272
0	1	397	328	81.86989764584402	0.55	2528
0	1	397	328	81.86989764584402	0.5750000000000001	3008
0	1	397	328	81.86989764584402	0.6000000000000001	2816
0	1	397	328	81.86989764584402	0.625	3008
0	1	397	328	81.86989764584402	0.65	2688
0	1	397	328	81.86989764584402	0.675	2432
0	1	397	328	81.86989764584402	0.7000000000000001	2368
0	1	397	328	81.86989764584402	0.7250000000000001	2320
0	1	397	328	81.86989764584402	0.75	1936
0	1	397	328	81.86989764584402	0.775	1904
0	1	397	328	81.86989764584402	0.8	1648
0	1	397	328	81.86989764584402	0.8250000000000001	1360
0	1	397	328	81.86989764584402	0.8500000000000001	1552
0	1	397	328	81.86989764584402	0.875	1552
0	1	397	328	81.86989764584402	0.9	1488
0	1	397	328	81.86989764584402	0.925	1568
0	1	397	328	81.86989764584402	0.9500000000000001	1536
0	1	397	328	81.86989764584402	0.9750000000000001	1536
0	2	402	333	135.0	0.0	1408
0	2	402	333	135.0	0.025	1504
0	2	402	333	135.0	0.05	1584
0	2	402	333	135.0	0.07500000000000001	1488
0	2	402	333	135.0	0.1	1440
0	2	402	333	135.0	0.125	1920
0	2	402	333	135.0	0.15000000000000002	1728
0	2	402	333	135.0	0.17500000000000002	2000
0	2	402	333	135.0	0.2	2400
0	2	402	333	135.0	0.225	2640
0	2	402	333	135.0	0.25	3232
0	2	402	333	135.0	0.275	4128
0	2	402	333	135.0	0.30000000000000004	4528
0	2	402	333	135.0	0.325	4560
0	2	402	333	135.0	0.35000000000000003	4688
0	2	402	333	135.0	0.375	4656
0	2	402	333	135.0	0.4	4096
0	2	402	333	135.0	0.42500000000000004	3872
0	2	402	333	135.0	0.45	3568
0	2	402	333	135.0	0.47500000000000003	3216
0	2	402	333	135.0	0.5	3088
0	2	402	333	135.0	0.525	2976
0	2	402	333	135.0	0.55	2768
0	2	402	333	135.0	0.5750000000000001	2592
0	2	402	333	135.0	0.6000000000000001	2208
0	2	402	333	135.0	0.625	1968
0	2	402	333	135.0	0.65	1728
0	2	402	333	135.0	0.675	1872
0	2	402	333	135.0	0.7000000000000001	2096
0	2	402	333	135.0	0.7250000000000001	2304
0	2	402	333	135.0	0.75	2752
0	2	402	333	135.0	0.775	2624
0	2	402	333	135.0	0.8	2784
0	2	402	333	135.0	0.8250000000000001	2640
0	2	402	333	135.0	0.8500000000000001	2400
0	2	402	333	135.0	0.875	2288
0	2	402	333	135.0	0.9	2096
0	2	402	333	135.0	0.925	1968
0	2	402	333	135.0	0.9500000000000001	1808
0	2	402	333	135.0	0.9750000000000001	2080
0	3	402	350	165.96375653207352	0.0	1328
0	3	402	350	165.96375653207352	0.025	1504
0	3	402	350	165.96375653207352	0.05	1472
0	3	402	350	165.96375653207352	0.07500000000000001	1504
0	3	402	350	165.96375653207352	0.1	1344
0	3	402	350	165.96375653207352	0.125	1328
0	3	402	350	165.96375653207352	0.15000000000000002	1472
0	3	402	350	165.96375653207352	0.17500000000000002	1632
0	3	402	350	165.96375653207352	0.2	1296
0	3	402	350	165.96375653207352	0.225	1568
0	3	402	350	165.96375653207352	0.25	1472
0	3	402	350	165.96375653207352	0.275	1456
0	3	402	350	165.96375653207352	0.30000000000000004	1472
0	3	402	350	165.96375653207352	0.325	1424
0	3	402	350	165.96375653207352	0.35000000000000003	1616
0	3	402	350	165.96375653207352	0.375	2320
0	3	402	350	165.96375653207352	0.4	2768
0	3	402	350	165.96375653207352	0.42500000000000004	3552
0	3	402	350	165.96375653207352	0.45	3952
0	3	402	350	165.96375653207352	0.47500000000000003	3696
0	3	402	350	165.96375653207352	0.5	3392
0	3	402	350	165.96375653207352	0.525	2816
0	3	402	350	165.96375653207352	0.55	2496
0	3	402	350	165.96375653207352	0.5750000000000001	2400
0	3	402	350	165.96375653207352	0.6000000000000001	2400
0	3	402	350	165.96375653207352	0.625	2320
0	3	402	350	165.96375653207352	0.65	2112
0	3	402	350	165.96375653207352	0.675	2048
0	3	402	350	165.96375653207352	0.7000000000000001	1904
0	3	402	350	165.96375653207352	0.7250000000000001	1888
0	3	402	350	165.96375653207352	0.75	1760
0	3	402	350	165.96375653207352	0.775	1824
0	3	402	350	165.96375653207352	0.8	2240
0	3	402	350	165.96375653207352	0.8250000000000001	2192
0	3	402	350	165.96375653207352	0.8500000000000001	2096
0	3	402	350	165.96375653207352	0.875	2032
0	3	402	350	165.96375653207352	0.9	1840
0	3	402	350	165.96375653207352	0.925	1984
0	3	402	350	165.96375653207352	0.9500000000000001	1808
0	3	402	350	165.96375653207352	0.9750000000000001	1648
0	4	403	354	27.27676338311368	0.0	1344
0	4	403	354	27.27676338311368	0.025	1456
0	4	403	354	27.27676338311368	0.05	1472
0	4	403	354	27.27676338311368	0.07500000000000001	1312
0	4	403	354	27.27676338311368	0.1	1408
0	4	403	354	27.27676338311368	0.125	1632
0	4	403	354	27.27676338311368	0.15000000000000002	1728
0	4	403	354	27.27676338311368	0.17500000000000002	1552
0	4	403	354	27.27676338311368	0.2	1472
0	4	403	354	27.27676338311368	0.225	1632
0	4	403	354	27.27676338311368	0.25	1472
0	4	403	354	27.27676338311368	0.275	1488
0	4	403	354	27.27676338311368	0.30000000000000004	1440
0	4	403	354	27.27676338311368	0.325	1536
0	4	403	354	27.27676338311368	0.35000000000000003	1616
0	4	403	354	27.27676338311368	0.375	1824
0	4	403	354	27.27676338311368	0.4	2384
0	4	403	354	27.27676338311368	0.42500000000000004	2432
0	4	403	354	27.27676338311368	0.45	2608
0	4	403	354	27.27676338311368	0.47500000000000003	2752
0	4	403	354	27.27676338311368	0.5	2752
0	4	403	354	27.27676338311368	0.525	2688
0	4	403	354	27.27676338311368	0.55	2544
0	4	403	354	27.27676338311368	0.5750000000000001	2224
0	4	403	354	27.27676338311368	0.6000000000000001	2112
0	4	403	354	27.27676338311368	0.625	2336
0	4	403	354	27.27676338311368	0.65	2112
0	4	403	354	27.27676338311368	0.675	2288
0	4	403	354	27.27676338311368	0.7000000000000001	2048
0	4	403	354	27.27676338311368	0.7250000000000001	1904
0	4	403	354	27.27676338311368	0.75	1888
0	4	403	354	27.27676338311368	0.775	1760
0	4	403	354	27.27676338311368	0.8	2096
0	4	403	354	27.27676338311368	0.8250000000000001	2144
0	4	403	354	27.27676338311368	0.8500000000000001	2112
0	4	403	354	27.27676338311368	0.875	2240
0	4	403	354	27.27676338311368	0.9	2384
0	4	403	354	27.27676338311368	0.925	1904
0	4	403	354	27.27676338311368	0.9500000000000001	1952
0	4	403	354	27.27676338311368	0.9750000000000001	1952
0	5	407	337	176.76745988625424	0.0	1456
0	5	407	337	176.76745988625424	0.025	1632
0	5	407	337	176.76745988625424	0.05	1520
0	5	407	337	176.76745988625424	0.07500000000000001	1328
0	5	407	337	176.76745988625424	0.1	1408
0	5	407	337	176.76745988625424	0.125	1488
0	5	407	337	176.76745988625424	0.15000000000000002	1632
0	5	407	337	176.76745988625424	0.17500000000000002	1648
0	5	407	337	176.76745988625424	0.2	1664
0	5	407	337	176.76745988625424	0.225	1440
0	5	407	337	176.76745988625424	0.25	1536
0	5	407	337	176.76745988625424	0.275	1536
0	5	407	337	176.76745988625424	0.30000000000000004	1568
0	5	407	337	176.76745988625424	0.325	1472
0	5	407	337	176.76745988625424	0.35000000000000003	1728
0	5	407	337	176.76745988625424	0.375	1600
0	5	407	337	176.76745988625424	0.4	1760
0	5	407	337	176.76745988625424	0.42500000000000004	2272
0	5	407	337	176.76745988625424	0.45	2992
0	5	407	337	176.76745988625424	0.47500000000000003	3408
0	5	407	337	176.76745988625424	0.5	4064
0	5	407	337	176.76745988625424	0.525	3712
0	5	407	337	176.76745988625424	0.55	3344
0	5	407	337	176.76745988625424	0.5750000000000001	3360
0	5	407	337	176.76745988625424	0.6000000000000001	2784
0	5	407	337	176.76745988625424	0.625	2752
0	5	407	337	176.76745988625424	0.65	2864
0	5	407	337	176.76745988625424	0.675	2704
0	5	407	337	176.76745988625424	0.7000000000000001	2544
0	5	407	337	176.76745988625424	0.7250000000000001	2320
0	5	407	337	176.76745988625424	0.75	1984
0	5	407	337	176.76745988625424	0.775	2096
0	5	407	337	176.76745988625424	0.8	2048
0	5	407	337	176.76745988625424	0.8250000000000001	2208
0	5	407	337	176.76745988625424	0.8500000000000001	2368
0	5	407	337	176.76745988625424	0.875	2688
0	5	407	337	176.76745988625424	0.9	2400
0	5	407	337	176.76745988625424	0.925	2368
0	5	407	337	176.76745988625424	0.9500000000000001	2336
0	5	407	337	176.76745988625424	0.9750000000000001	2224
0	6	410	320	139.81355089370655	0.0	1536
0	6	410	320	139.81355089370655	0.025	1408
0	6	410	320	139.81355089370655	0.05	1472
0	6	410	320	139.81355089370655	0.07500000000000001	1648
0	6	410	320	139.81355089370655	0.1	1536
0	6	410	320	139.81355089370655	0.125	1536
0	6	410	320	139.81355089370655	0.15000000000000002	1520
0	6	410	320	139.81355089370655	0.17500000000000002	1744
0	6	410	320	139.81355089370655	0.2	1904
0	6	410	320	139.81355089370655	0.225	2160
0	6	410	320	139.81355089370655	0.25	2160
0	6	410	320	139.81355089370655	0.275	3984
0	6	410	320	139.81355089370655	0.30000000000000004	5248
0	6	410	320	139.81355089370655	0.325	7872
0	6	410	320	139.81355089370655	0.35000000000000003	8288
0	6	410	320	139.81355089370655	0.375	7584
0	6	410	320	139.81355089370655	0.4	6784
0	6	410	320	139.81355089370655	0.42500000000000004	4144
0	6	410	320	139.81355089370655	0.45	3312
0	6	410	320	139.81355089370655	0.47500000000000003	2272
0	6	410	320	139.81355089370655	0.5	2272
0	6	410	320	139.81355089370655	0.525	2048
0	6	410	320	139.81355089370655	0.55	1904
0	6	410	320	139.81355089370655	0.5750000000000001	1872
0	6	410	320	139.81355089370655	0.6000000000000001	1888
0	6	410	320	139.81355089370655	0.625	1696
0	6	410	320	139.81355089370655	0.65	1872
0	6	410	320	139.81355089370655	0.675	2032
0	6	410	320	139.81355089370655	0.7000000000000001	2112
0	6	410	320	139.81355089370655	0.7250000000000001	2256
0	6	410	320	139.81355089370655	0.75	2256
0	6	410	320	139.81355089370655	0.775	2624
0	6	410	320	139.81355089370655	0.8	2320
0	6	410	320	139.81355089370655	0.8250000000000001	2144
0	6	410	320	139.81355089370655	0.8500000000000001	1824
0	6	410	320	139.81355089370655	0.875	1680
0	6	410	320	139.81355089370655	0.9	1728
0	6	410	320	139.81355089370655	0.925	1504
0	6	410	320	139.81355089370655	0.9500000000000001	1504
0	6	410	320	139.81355089370655	0.9750000000000001	1504
0	7	422	310	150.81408418388995	0.0	1440
0	7	422	310	150.81408418388995	0.025	1216
0	7	422	310	150.81408418388995	0.05	1568
0	7	422	310	150.81408418388995	0.07500000000000001	1472
0	7	422	310	150.81408418388995	0.1	1664
0	7	422	310	150.81408418388995	0.125	1744
0	7	422	310	150.81408418388995	0.15000000000000002	1760
0	7	422	310	150.81408418388995	0.17500000000000002	1920
0	7	422	310	150.81408418388995	0.2	2384
0	7	422	310	150.81408418388995	0.225	3104
0	7	422	310	150.81408418388995	0.25	4544
0	7	422	310	150.81408418388995	0.275	6304
0	7	422	310	150.81408418388995	0.30000000000000004	7728
0	7	422	310	150.81408418388995	0.325	6848
0	7	422	310	150.81408418388995	0.35000000000000003	5312
0	7	422	310	150.81408418388995	0.375	3968
0	7	422	310	150.81408418388995	0.4	2672
0	7	422	310	150.81408418388995	0.42500000000000004	2176
0	7	422	310	150.81408418388995	0.45	2208
0	7	422	310	150.81408418388995	0.47500000000000003	2112
0	7	422	310	150.81408418388995	0.5	2112
0	7	422	310	150.81408418388995	0.525	2000
0	7	422	310	150.81408418388995	0.55	2048
0	7	422	310	150.81408418388995	0.5750000000000001	1984
0	7	422	310	150.81408418388995	0.6000000000000001	1792
0	7	422	310	150.81408418388995	0.625	1920
0	7	422	310	150.81408418388995	0.65	2320
0	7	422	310	150.81408418388995	0.675	3168
0	7	422	310	150.81408418388995	0.7000000000000001	2880
0	7	422	310	150.81408418388995	0.7250000000000001	2464
0	7	422	310	150.81408418388995	0.75	1888
0	7	422	310	150.81408418388995	0.775	1696
0	7	422	310	150.81408418388995	0.8	1632
0	7	422	310	150.81408418388995	0.8250000000000001	1568
0	7	422	310	150.81408418388995	0.8500000000000001	1568
0	7	422	310	150.81408418388995	0.875	1536
0	7	422	310	150.81408418388995	0.9	1552
0	7	422	310	150.81408418388995	0.925	1648
0	7	422	310	150.81408418388995	0.9500000000000001	1440
0	7	422	310	150.81408418388995	0.9750000000000001	1440
0	8	438	307	180.0	0.0	1312
0	8	438	307	180.0	0.025	1792
0	8	438	307	180.0	0.05	1552
0	8	438	307	180.0	0.07500000000000001	1568
0	8	438	307	180.0	0.1	1440
0	8	438	307	180.0	0.125	1760
0	8	438	307	180.0	0.15000000000000002	1760
0	8	438	307	180.0	0.17500000000000002	1760
0	8	438	307	180.0	0.2	2240
0	8	438	307	180.0	0.225	2848
0	8	438	307	180.0	0.25	3728
0	8	438	307	180.0	0.275	4160
0	8	438	307	180.0	0.30000000000000004	5024
0	8	438	307	180.0	0.325	5264
0	8	438	307	180.0	0.35000000000000003	5328
0	8	438	307	180.0	0.375	4752
0	8	438	307	180.0	0.4	2816
0	8	438	307	180.0	0.42500000000000004	2192
0	8	438	307	180.0	0.45	1776
0	8	438	307	180.0	0.47500000000000003	1808
0	8	438	307	180.0	0.5	1728
0	8	438	307	180.0	0.525	1856
0	8	438	307	180.0	0.55	2208
0	8	438	307	180.0	0.5750000000000001	1824
0	8	438	307	180.0	0.6000000000000001	1984
0	8	438	307	180.0	0.625	2176
0	8	438	307	180.0	0.65	2784
0	8	438	307	180.0	0.675	3056
0	8	438	307	180.0	0.7000000000000001	3136
0	8	438	307	180.0	0.7250000000000001	3520
0	8	438	307	180.0	0.75	3056
0	8	438	307	180.0	0.775	2320
0	8	438	307	180.0	0.8	1872
0	8	438	307	180.0	0.8250000000000001	1664
0	8	438	307	180.0	0.8500000000000001	1376
0	8	438	307	180.0	0.875	1600
0	8	438	307	180.0	0.9	1488
0	8	438	307	180.0	0.925	1376
0	8	438	307	180.0	0.9500000000000001	1568
0	8	438	307	180.0	0.9750000000000001	1632
0	9	454	304	179.38832452528638	0.0	1552
0	9	454	304	179.38832452528638	0.025	1552
0	9	454	304	179.38832452528638	0.05	1376
0	9	454	304	179.38832452528638	0.07500000000000001	1456
0	9	454	304	179.38832452528638	0.1	1632
0	9	454	304	179.38832452528638	0.125	1760
0	9	454	304	179.38832452528638	0.15000000000000002	2368
0	9	454	304	179.38832452528638	0.17500000000000002	2576
0	9	454	304	179.38832452528638	0.2	3312
0	9	454	304	179.38832452528638	0.225	4640
0	9	454	304	179.38832452528638	0.25	5856
0	9	454	304	179.38832452528638	0.275	5872
0	9	454	304	179.38832452528638	0.30000000000000004	5120
0	9	454	304	179.38832452528638	0.325	3616
0	9	454	304	179.38832452528638	0.35000000000000003	2352
0	9	454	304	179.38832452528638	0.375	2320
0	9	454	304	179.38832452528638	0.4	1760
0	9	454	304	179.38832452528638	0.42500000000000004	2064
0	9	454	304	179.38832452528638	0.45	1888
0	9	454	304	179.38832452528638	0.47500000000000003	2032
0	9	454	304	179.38832452528638	0.5	1920
0	9	454	304	179.38832452528638	0.525	2112
0	9	454	304	179.38832452528638	0.55	2608
0	9	454	304	179.38832452528638	0.5750000000000001	3200
0	9	454	304	179.38832452528638	0.6000000000000001	4400
0	9	454	304	179.38832452528638	0.625	4688
0	9	454	304	179.38832452528638	0.65	4864
0	9	454	304	179.38832452528638	0.675	4384
0	9	454	304	179.38832452528638	0.7000000000000001	3200
0	9	454	304	179.38832452528638	0.7250000000000001	2208
0	9	454	304	179.38832452528638	0.75	1840
0	9	454	304	179.38832452528638	0.775	1728
0	9	454	304	179.38832452528638	0.8	1680
0	9	454	304	179.38832452528638	0.8250000000000001	1536
0	9	454	304	179.38832452528638	0.8500000000000001	1440
0	9	454	304	179.38832452528638	0.875	1632
0	9	454	304	179.38832452528638	0.9	1632
0	9	454	304	179.38832452528638	0.925	1392
0	9	454	304	179.38832452528638	0.9500000000000001	1632
0	9	454	304	179.38832452528638	0.9750000000000001	1440
0	10	471	301	168.20657031508958	0.0	1472
0	10	471	301	168.20657031508958	0.025	1536
0	10	471	301	168.20657031508958	0.05	1632
0	10	471	301	168.20657031508958	0.07500000000000001	1472
0	10	471	301	168.20657031508958	0.1	1616
0	10	471	301	168.20657031508958	0.125	1760
0	10	471	301	168.20657031508958	0.15000000000000002	1744
0	10	471	301	168.20657031508958	0.17500000000000002	1936
0	10	471	301	168.20657031508958	0.2	2288
0	10	471	301	168.20657031508958	0.225	2768
0	10	471	301	168.20657031508958	0.25	3248
0	10	471	301	168.20657031508958	0.275	3232
0	10	471	301	168.20657031508958	0.30000000000000004	2512
0	10	471	301	168.20657031508958	0.325	1968
0	10	471	301	168.20657031508958	0.35000000000000003	1744
0	10	471	301	168.20657031508958	0.375	1856
0	10	471	301	168.20657031508958	0.4	1760
0	10	471	301	168.20657031508958	0.42500000000000004	1680
0	10	471	301	168.20657031508958	0.45	1664
0	10	471	301	168.20657031508958	0.47500000000000003	1696
0	10	471	301	168.20657031508958	0.5	1664
0	10	471	301	168.20657031508958	0.525	1968
0	10	471	301	168.20657031508958	0.55	2448
0	10	471	301	168.20657031508958	0.5750000000000001	3280
0	10	471	301	168.20657031508958	0.6000000000000001	4160
0	10	471	301	168.20657031508958	0.625	4768
0	10	471	301	168.20657031508958	0.65	4608
0	10	471	301	168.20657031508958	0.675	4096
0	10	471	301	168.20657031508958	0.7000000000000001	2976
0	10	471	301	168.20657031508958	0.7250000000000001	2176
0	10	471	301	168.20657031508958	0.75	1792
0	10	471	301	168.20657031508958	0.775	1520
0	10	471	301	168.20657031508958	0.8	1536
0	10	471	301	168.20657031508958	0.8250000000000001	1824
0	10	471	301	168.20657031508958	0.8500000000000001	1536
0	10	471	301	168.20657031508958	0.875	1552
0	10	471	301	168.20657031508958	0.9	1392
0	10	471	301	168.20657031508958	0.925	1552
0	10	471	301	168.20657031508958	0.9500000000000001	1728
0	10	471	301	168.20657031508958	0.9750000000000001	1408
0	11	486	295	166.2637316943775	0.0	1632
0	11	486	295	166.2637316943775	0.025	1296
0	11	486	295	166.2637316943775	0.05	1728
0	11	486	295	166.2637316943775	0.07500000000000001	1632
0	11	486	295	166.2637316943775	0.1	1664
0	11	486	295	166.2637316943775	0.125	1776
0	11	486	295	166.2637316943775	0.15000000000000002	2208
0	11	486	295	166.2637316943775	0.17500000000000002	2800
0	11	486	295	166.2637316943775	0.2	2992
0	11	486	295	166.2637316943775	0.225	3056
0	11	486	295	166.2637316943775	0.25	3056
0	11	486	295	166.2637316943775	0.275	2608
0	11	486	295	166.2637316943775	0.30000000000000004	2032
0	11	486	295	166.2637316943775	0.325	1712
0	11	486	295	166.2637316943775	0.35000000000000003	1760
0	11	486	295	166.2637316943775	0.375	1696
0	11	486	295	166.2637316943775	0.4	1600
0	11	486	295	166.2637316943775	0.42500000000000004	1584
0	11	486	295	166.2637316943775	0.45	1856
0	11	486	295	166.2637316943775	0.47500000000000003	1888
0	11	486	295	166.2637316943775	0.5	1888
0	11	486	295	166.2637316943775	0.525	1952
0	11	486	295	166.2637316943775	0.55	2352
0	11	486	295	166.2637316943775	0.5750000000000001	3328
0	11	486	295	166.2637316943775	0.6000000000000001	4176
0	11	486	295	166.2637316943775	0.625	4592
0	11	486	295	166.2637316943775	0.65	3888
0	11	486	295	166.2637316943775	0.675	2784
0	11	486	295	166.2637316943775	0.7000000000000001	1968
0	11	486	295	166.2637316943775	0.7250000000000001	1712
0	11	486	295	166.2637316943775	0.75	1712
0	11	486	295	166.2637316943775	0.775	1664
0	11	486	295	166.2637316943775	0.8	1696
0	11	486	295	166.2637316943775	0.8250000000000001	1376
0	11	486	295	166.2637316943775	0.8500000000000001	1808
0	11	486	295	166.2637316943775	0.875	1632
0	11	486	295	166.2637316943775	0.9	1296
0	11	486	295	166.2637316943775	0.925	1568
0	11	486	295	166.2637316943775	0.9500000000000001	1312
0	11	486	295	166.2637316943775	0.9750000000000001	1312
0	12	500	285	160.2328313232084	0.0	1408
0	12	500	285	160.2328313232084	0.025	1472
0	12	500	285	160.2328313232084	0.05	1728
0	12	500	285	160.2328313232084	0.07500000000000001	1632
0	12	500	285	160.2328313232084	0.1	1632
0	12	500	285	160.2328313232084	0.125	1664
0	12	500	285	160.2328313232084	0.15000000000000002	2064
0	12	500	285	160.2328313232084	0.17500000000000002	2976
0	12	500	285	160.2328313232084	0.2	2976
0	12	500	285	160.2328313232084	0.225	3792
0	12	500	285	160.2328313232084	0.25	3776
0	12	500	285	160.2328313232084	0.275	3200
0	12	500	285	160.2328313232084	0.30000000000000004	3200
0	12	500	285	160.2328313232084	0.325	2496
0	12	500	285	160.2328313232084	0.35000000000000003	2032
0	12	500	285	160.2328313232084	0.375	1712
0	12	500	285	160.2328313232084	0.4	1712
0	12	500	285	160.2328313232084	0.42500000000000004	1824
0	12	500	285	160.2328313232084	0.45	1872
0	12	500	285	160.2328313232084	0.47500000000000003	2192
0	12	500	285	160.2328313232084	0.5	2192
0	12	500	285	160.2328313232084	0.525	3616
0	12	500	285	160.2328313232084	0.55	4160
0	12	500	285	160.2328313232084	0.5750000000000001	4752
0	12	500	285	160.2328313232084	0.6000000000000001	4752
0	12	500	285	160.2328313232084	0.625	4368
0	12	500	285	160.2328313232084	0.65	3616
0	12	500	285	160.2328313232084	0.675	2736
0	12	500	285	160.2328313232084	0.7000000000000001	2736
0	12	500	285	160.2328313232084	0.7250000000000001	2240
0	12	500	285	160.2328313232084	0.75	1920
0	12	500	285	160.2328313232084	0.775	1536
0	12	500	285	160.2328313232084	0.8	1536
0	12	500	285	160.2328313232084	0.8250000000000001	1712
0	12	500	285	160.2328313232084	0.8500000000000001	1376
0	12	500	285	160.2328313232084	0.875	1504
0	12	500	285	160.2328313232084	0.9	1504
0	12	500	285	160.2328313232084	0.925	1632
0	12	500	285	160.2328313232084	0.9500000000000001	1440
0	12	500	285	160.2328313232084	0.9750000000000001	1440
0	13	509	272	173.377333404619	0.0	1552
0	13	509	272	173.377333404619	0.025	1360
0	13	509	272	173.377333404619	0.05	1440
0	13	509	272	173.377333404619	0.07500000000000001	1632
0	13	509	272	173.377333404619	0.1	1856
0	13	509	272	173.377333404619	0.125	2160
0	13	509	272	173.377333404619	0.15000000000000002	2640
0	13	509	272	173.377333404619	0.17500000000000002	3216
0	13	509	272	173.377333404619	0.2	3280
0	13	509	272	173.377333404619	0.225	2896
0	13	509	272	173.377333404619	0.25	3184
0	13	509	272	173.377333404619	0.275	2624
0	13	509	272	173.377333404619	0.30000000000000004	2496
0	13	509	272	173.377333404619	0.325	2896
0	13	509	272	173.377333404619	0.35000000000000003	2464
0	13	509	272	173.377333404619	0.375	1984
0	13	509	272	173.377333404619	0.4	1904
0	13	509	272	173.377333404619	0.42500000000000004	1824
0	13	509	272	173.377333404619	0.45	2208
0	13	509	272	173.377333404619	0.47500000000000003	2560
0	13	509	272	173.377333404619	0.5	2560
0	13	509	272	173.377333404619	0.525	3504
0	13	509	272	173.377333404619	0.55	4416
0	13	509	272	173.377333404619	0.5750000000000001	4368
0	13	509	272	173.377333404619	0.6000000000000001	4160
0	13	509	272	173.377333404619	0.625	3536
0	13	509	272	173.377333404619	0.65	3200
0	13	509	272	173.377333404619	0.675	3088
0	13	509	272	173.377333404619	0.7000000000000001	2448
0	13	509	272	173.377333404619	0.7250000000000001	2288
0	13	509	272	173.377333404619	0.75	1920
0	13	509	272	173.377333404619	0.775	1840
0	13	509	272	173.377333404619	0.8	1664
0	13	509	272	173.377333404619	0.8250000000000001	1664
0	13	509	272	173.377333404619	0.8500000000000001	1616
0	13	509	272	173.377333404619	0.875	1536
0	13	509	272	173.377333404619	0.9	1632
0	13	509	272	173.377333404619	0.925	1632
0	13	509	272	173.377333404619	0.9500000000000001	1344
0	13	509	272	173.377333404619	0.9750000000000001	1344
0	14	517	257	173.377333404619	0.0	1536
0	14	517	257	173.377333404619	0.025	1440
0	14	517	257	173.377333404619	0.05	1664
0	14	517	257	173.377333404619	0.07500000000000001	1712
0	14	517	257	173.377333404619	0.1	2048
0	14	517	257	173.377333404619	0.125	2688
0	14	517	257	173.377333404619	0.15000000000000002	3664
0	14	517	257	173.377333404619	0.17500000000000002	4688
0	14	517	257	173.377333404619	0.2	4848
0	14	517	257	173.377333404619	0.225	4832
0	14	517	257	173.377333404619	0.25	4960
0	14	517	257	173.377333404619	0.275	4416
0	14	517	257	173.377333404619	0.30000000000000004	4384
0	14	517	257	173.377333404619	0.325	4224
0	14	517	257	173.377333404619	0.35000000000000003	3744
0	14	517	257	173.377333404619	0.375	2864
0	14	517	257	173.377333404619	0.4	2656
0	14	517	257	173.377333404619	0.42500000000000004	2304
0	14	517	257	173.377333404619	0.45	2352
0	14	517	257	173.377333404619	0.47500000000000003	3264
0	14	517	257	173.377333404619	0.5	3264
0	14	517	257	173.377333404619	0.525	4480
0	14	517	257	173.377333404619	0.55	4896
0	14	517	257	173.377333404619	0.5750000000000001	5024
0	14	517	257	173.377333404619	0.6000000000000001	4736
0	14	517	257	173.377333404619	0.625	4224
0	14	517	257	173.377333404619	0.65	3952
0	14	517	257	173.377333404619	0.675	3216
0	14	517	257	173.377333404619	0.7000000000000001	2816
0	14	517	257	173.377333404619	0.7250000000000001	2368
0	14	517	257	173.377333404619	0.75	2224
0	14	517	257	173.377333404619	0.775	2144
0	14	517	257	173.377333404619	0.8	1792
0	14	517	257	173.377333404619	0.8250000000000001	1520
0	14	517	257	173.377333404619	0.8500000000000001	1632
0	14	517	257	173.377333404619	0.875	1632
0	14	517	257	173.377333404619	0.9	1616
0	14	517	257	173.377333404619	0.925	1696
0	14	517	257	173.377333404619	0.9500000000000001	1712
0	14	517	257	173.377333404619	0.9750000000000001	1712
0	15	526	244	174.45879522196012	0.0	1552
0	15	526	244	174.45879522196012	0.025	1536
0	15	526	244	174.45879522196012	0.05	1728
0	15	526	244	174.45879522196012	0.07500000000000001	1888
0	15	526	244	174.45879522196012	0.1	1824
0	15	526	244	174.45879522196012	0.125	2368
0	15	526	244	174.45879522196012	0.15000000000000002	2880
0	15	526	244	174.45879522196012	0.17500000000000002	5456
0	15	526	244	174.45879522196012	0.2	7376
0	15	526	244	174.45879522196012	0.225	8512
0	15	526	244	174.45879522196012	0.25	9056
0	15	526	244	174.45879522196012	0.275	8240
0	15	526	244	174.45879522196012	0.30000000000000004	8224
0	15	526	244	174.45879522196012	0.325	7568
0	15	526	244	174.45879522196012	0.35000000000000003	7120
0	15	526	244	174.45879522196012	0.375	7024
0	15	526	244	174.45879522196012	0.4	5504
0	15	526	244	174.45879522196012	0.42500000000000004	3984
0	15	526	244	174.45879522196012	0.45	2800
0	15	526	244	174.45879522196012	0.47500000000000003	2496
0	15	526	244	174.45879522196012	0.5	2496
0	15	526	244	174.45879522196012	0.525	3424
0	15	526	244	174.45879522196012	0.55	3792
0	15	526	244	174.45879522196012	0.5750000000000001	4768
0	15	526	244	174.45879522196012	0.6000000000000001	5712
0	15	526	244	174.45879522196012	0.625	5504
0	15	526	244	174.45879522196012	0.65	5600
0	15	526	244	174.45879522196012	0.675	4464
0	15	526	244	174.45879522196012	0.7000000000000001	4208
0	15	526	244	174.45879522196012	0.7250000000000001	3232
0	15	526	244	174.45879522196012	0.75	2880
0	15	526	244	174.45879522196012	0.775	2576
0	15	526	244	174.45879522196012	0.8	1920
0	15	526	244	174.45879522196012	0.8250000000000001	1744
0	15	526	244	174.45879522196012	0.8500000000000001	1776
0	15	526	244	174.45879522196012	0.875	1424
0	15	526	244	174.45879522196012	0.9	1440
0	15	526	244	174.45879522196012	0.925	1536
0	15	526	244	174.45879522196012	0.9500000000000001	1536
0	15	526	244	174.45879522196012	0.9750000000000001	1536
0	16	537	231	147.59038294553514	0.0	1632
0	16	537	231	147.59038294553514	0.025	1760
0	16	537	231	147.59038294553514	0.05	1904
0	16	537	231	147.59038294553514	0.07500000000000001	1984
0	16	537	231	147.59038294553514	0.1	1872
0	16	537	231	147.59038294553514	0.125	2048
0	16	537	231	147.59038294553514	0.15000000000000002	3040
0	16	537	231	147.59038294553514	0.17500000000000002	5248
0	16	537	231	147.59038294553514	0.2	7744
0	16	537	231	147.59038294553514	0.225	14368
0	16	537	231	147.59038294553514	0.25	17440
0	16	537	231	147.59038294553514	0.275	21536
0	16	537	231	147.59038294553514	0.30000000000000004	19232
0	16	537	231	147.59038294553514	0.325	19232
0	16	537	231	147.59038294553514	0.35000000000000003	11792
0	16	537	231	147.59038294553514	0.375	6752
0	16	537	231	147.59038294553514	0.4	2848
0	16	537	231	147.59038294553514	0.42500000000000004	2576
0	16	537	231	147.59038294553514	0.45	2464
0	16	537	231	147.59038294553514	0.47500000000000003	2384
0	16	537	231	147.59038294553514	0.5	2384
0	16	537	231	147.59038294553514	0.525	2144
0	16	537	231	147.59038294553514	0.55	2160
0	16	537	231	147.59038294553514	0.5750000000000001	2752
0	16	537	231	147.59038294553514	0.6000000000000001	3648
0	16	537	231	147.59038294553514	0.625	4592
0	16	537	231	147.59038294553514	0.65	4656
0	16	537	231	147.59038294553514	0.675	5040
0	16	537	231	147.59038294553514	0.7000000000000001	4352
0	16	537	231	147.59038294553514	0.7250000000000001	3104
0	16	537	231	147.59038294553514	0.75	2192
0	16	537	231	147.59038294553514	0.775	1792
0	16	537	231	147.59038294553514	0.8	1664
0	16	537	231	147.59038294553514	0.8250000000000001	1680
0	16	537	231	147.59038294553514	0.8500000000000001	1616
0	16	537	231	147.59038294553514	0.875	1696
0	16	537	231	147.59038294553514	0.9	1600
0	16	537	231	147.59038294553514	0.925	1696
0	16	537	231	147.59038294553514	0.9500000000000001	1520
0	16	537	231	147.59038294553514	0.9750000000000001	1520
0	17	553	226	155.52095901483688	0.0	1680
0	17	553	226	155.52095901483688	0.025	1664
0	17	553	226	155.52095901483688	0.05	1664
0	17	553	226	155.52095901483688	0.07500000000000001	1664
0	17	553	226	155.52095901483688	0.1	1568
0	17	553	226	155.52095901483688	0.125	1872
0	17	553	226	155.52095901483688	0.15000000000000002	1952
0	17	553	226	155.52095901483688	0.17500000000000002	2080
0	17	553	226	155.52095901483688	0.2	2528
0	17	553	226	155.52095901483688	0.225	3040
0	17	553	226	155.52095901483688	0.25	4320
0	17	553	226	155.52095901483688	0.275	6496
0	17	553	226	155.52095901483688	0.30000000000000004	11360
0	17	553	226	155.52095901483688	0.325	22176
0	17	553	226	155.52095901483688	0.35000000000000003	37056
0	17	553	226	155.52095901483688	0.375	37808
0	17	553	226	155.52095901483688	0.4	35728
0	17	553	226	155.52095901483688	0.42500000000000004	30336
0	17	553	226	155.52095901483688	0.45	23904
0	17	553	226	155.52095901483688	0.47500000000000003	14112
0	17	553	226	155.52095901483688	0.5	8032
0	17	553	226	155.52095901483688	0.525	5152
0	17	553	226	155.52095901483688	0.55	4272
0	17	553	226	155.52095901483688	0.5750000000000001	4336
0	17	553	226	155.52095901483688	0.6000000000000001	4080
0	17	553	226	155.52095901483688	0.625	3680
0	17	553	226	155.52095901483688	0.65	4096
0	17	553	226	155.52095901483688	0.675	6064
0	17	553	226	155.52095901483688	0.7000000000000001	8096
0	17	553	226	155.52095901483688	0.7250000000000001	8704
0	17	553	226	155.52095901483688	0.75	10288
0	17	553	226	155.52095901483688	0.775	9632
0	17	553	226	155.52095901483688	0.8	7728
0	17	553	226	155.52095901483688	0.8250000000000001	4512
0	17	553	226	155.52095901483688	0.8500000000000001	2816
0	17	553	226	155.52095901483688	0.875	2048
0	17	553	226	155.52095901483688	0.9	1792
0	17	553	226	155.52095901483688	0.925	1744
0	17	553	226	155.52095901483688	0.9500000000000001	1600
0	17	553	226	155.52095901483688	0.9750000000000001	1600
0	18	569	228	146.88865803962798	0.0	1632
0	18	569	228	146.88865803962798	0.025	1440
0	18	569	228	146.88865803962798	0.05	1808
0	18	569	228	146.88865803962798	0.07500000000000001	1488
0	18	569	228	146.88865803962798	0.1	1856
0	18	569	228	146.88865803962798	0.125	1856
0	18	569	228	146.88865803962798	0.15000000000000002	2512
0	18	569	228	146.88865803962798	0.17500000000000002	4032
0	18	569	228	146.88865803962798	0.2	7888
0	18	569	228	146.88865803962798	0.225	11072
0	18	569	228	146.88865803962798	0.25	11856
0	18	569	228	146.88865803962798	0.275	11392
0	18	569	228	146.88865803962798	0.30000000000000004	10304
0	18	569	228	146.88865803962798	0.325	8960
0	18	569	228	146.88865803962798	0.35000000000000003	5408
0	18	569	228	146.88865803962798	0.375	4992
0	18	569	228	146.88865803962798	0.4	5120
0	18	569	228	146.88865803962798	0.42500000000000004	5824
0	18	569	228	146.88865803962798	0.45	7200
0	18	569	228	146.88865803962798	0.47500000000000003	13152
0	18	569	228	146.88865803962798	0.5	13152
0	18	569	228	146.88865803962798	0.525	18944
0	18	569	228	146.88865803962798	0.55	23680
0	18	569	228	146.88865803962798	0.5750000000000001	25376
0	18	569	228	146.88865803962798	0.6000000000000001	24768
0	18	569	228	146.88865803962798	0.625	21184
0	18	569	228	146.88865803962798	0.65	11840
0	18	569	228	146.88865803962798	0.675	9040
0	18	569	228	146.88865803962798	0.7000000000000001	6832
0	18	569	228	146.88865803962798	0.7250000000000001	6128
0	18	569	228	146.88865803962798	0.75	5344
0	18	569	228	146.88865803962798	0.775	4576
0	18	569	228	146.88865803962798	0.8	4320
0	18	569	228	146.88865803962798	0.8250000000000001	3264
0	18	569	228	146.88865803962798	0.8500000000000001	2912
0	18	569	228	146.88865803962798	0.875	2224
0	18	569	228	146.88865803962798	0.9	1920
0	18	569	228	146.88865803962798	0.925	1760
0	18	569	228	146.88865803962798	0.9500000000000001	1600
0	18	569	228	146.88865803962798	0.9750000000000001	1600
1	1	360	422	109.94238458169698	0.0	1552
1	1	360	422	109.94238458169698	0.025	1568
1	1	360	422	109.94238458169698	0.05	1408
1	1	360	422	109.94238458169698	0.07500000000000001	1648
1	1	360	422	109.94238458169698	0.1	1664
1	1	360	422	109.94238458169698	0.125	1408
1	1	360	422	109.94238458169698	0.15000000000000002	1344
1	1	360	422	109.94238458169698	0.17500000000000002	1568
1	1	360	422	109.94238458169698	0.2	1408
1	1	360	422	109.94238458169698	0.225	1424
1	1	360	422	109.94238458169698	0.25	1424
1	1	360	422	109.94238458169698	0.275	1376
1	1	360	422	109.94238458169698	0.30000000000000004	1696
1	1	360	422	109.94238458169698	0.325	1808
1	1	360	422	109.94238458169698	0.35000000000000003	2256
1	1	360	422	109.94238458169698	0.375	2432
1	1	360	422	109.94238458169698	0.4	3360
1	1	360	422	109.94238458169698	0.42500000000000004	3216
1	1	360	422	109.94238458169698	0.45	2976
1	1	360	422	109.94238458169698	0.47500000000000003	1968
1	1	360	422	109.94238458169698	0.5	1968
1	1	360	422	109.94238458169698	0.525	1952
1	1	360	422	109.94238458169698	0.55	1744
1	1	360	422	109.94238458169698	0.5750000000000001	1808
1	1	360	422	109.94238458169698	0.6000000000000001	2096
1	1	360	422	109.94238458169698	0.625	2256
1	1	360	422	109.94238458169698	0.65	2656
1	1	360	422	109.94238458169698	0.675	3520
1	1	360	422	109.94238458169698	0.7000000000000001	4208
1	1	360	422	109.94238458169698	0.7250000000000001	4000
1	1	360	422	109.94238458169698	0.75	4000
1	1	360	422	109.94238458169698	0.775	3184
1	1	360	422	109.94238458169698	0.8	2112
1	1	360	422	109.94238458169698	0.8250000000000001	1840
1	1	360	422	109.94238458169698	0.8500000000000001	1632
1	1	360	422	109.94238458169698	0.875	1456
1	1	360	422	109.94238458169698	0.9	1536
1	1	360	422	109.94238458169698	0.925	1744
1	1	360	422	109.94238458169698	0.9500000000000001	1504
1	1	360	422	109.94238458169698	0.9750000000000001	1504
1	2	367	394	81.41637851988605	0.0	1792
1	2	367	394	81.41637851988605	0.025	1744
1	2	367	394	81.41637851988605	0.05	2400
1	2	367	394	81.41637851988605	0.07500000000000001	2656
1	2	367	394	81.41637851988605	0.1	2528
1	2	367	394	81.41637851988605	0.125	2464
1	2	367	394	81.41637851988605	0.15000000000000002	2432
1	2	367	394	81.41637851988605	0.17500000000000002	2080
1	2	367	394	81.41637851988605	0.2	1968
1	2	367	394	81.41637851988605	0.225	1888
1	2	367	394	81.41637851988605	0.25	1824
1	2	367	394	81.41637851988605	0.275	1728
1	2	367	394	81.41637851988605	0.30000000000000004	1856
1	2	367	394	81.41637851988605	0.325	2384
1	2	367	394	81.41637851988605	0.35000000000000003	2720
1	2	367	394	81.41637851988605	0.375	3088
1	2	367	394	81.41637851988605	0.4	3808
1	2	367	394	81.41637851988605	0.42500000000000004	4640
1	2	367	394	81.41637851988605	0.45	4320
1	2	367	394	81.41637851988605	0.47500000000000003	3648
1	2	367	394	81.41637851988605	0.5	3648
1	2	367	394	81.41637851988605	0.525	2768
1	2	367	394	81.41637851988605	0.55	2000
1	2	367	394	81.41637851988605	0.5750000000000001	1664
1	2	367	394	81.41637851988605	0.6000000000000001	1728
1	2	367	394	81.41637851988605	0.625	1360
1	2	367	394	81.41637851988605	0.65	1456
1	2	367	394	81.41637851988605	0.675	1568
1	2	367	394	81.41637851988605	0.7000000000000001	1504
1	2	367	394	81.41637851988605	0.7250000000000001	1568
1	2	367	394	81.41637851988605	0.75	1408
1	2	367	394	81.41637851988605	0.775	1312
1	2	367	394	81.41637851988605	0.8	1408
1	2	367	394	81.41637851988605	0.8250000000000001	1408
1	2	367	394	81.41637851988605	0.8500000000000001	1408
1	2	367	394	81.41637851988605	0.875	1488
1	2	367	394	81.41637851988605	0.9	1568
1	2	367	394	81.41637851988605	0.925	1248
1	2	367	394	81.41637851988605	0.9500000000000001	1328
1	2	367	394	81.41637851988605	0.9750000000000001	1328
1	3	379	399	45.213789229877115	0.0	1408
1	3	379	399	45.213789229877115	0.025	1488
1	3	379	399	45.213789229877115	0.05	1312
1	3	379	399	45.213789229877115	0.07500000000000001	1568
1	3	379	399	45.213789229877115	0.1	1632
1	3	379	399	45.213789229877115	0.125	1344
1	3	379	399	45.213789229877115	0.15000000000000002	1504
1	3	379	399	45.213789229877115	0.17500000000000002	1552
1	3	379	399	45.213789229877115	0.2	1408
1	3	379	399	45.213789229877115	0.225	1472
1	3	379	399	45.213789229877115	0.25	1504
1	3	379	399	45.213789229877115	0.275	1488
1	3	379	399	45.213789229877115	0.30000000000000004	1536
1	3	379	399	45.213789229877115	0.325	1760
1	3	379	399	45.213789229877115	0.35000000000000003	1776
1	3	379	399	45.213789229877115	0.375	2080
1	3	379	399	45.213789229877115	0.4	2336
1	3	379	399	45.213789229877115	0.42500000000000004	2592
1	3	379	399	45.213789229877115	0.45	2752
1	3	379	399	45.213789229877115	0.47500000000000003	2272
1	3	379	399	45.213789229877115	0.5	2368
1	3	379	399	45.213789229877115	0.525	2080
1	3	379	399	45.213789229877115	0.55	1712
1	3	379	399	45.213789229877115	0.5750000000000001	1680
1	3	379	399	45.213789229877115	0.6000000000000001	1680
1	3	379	399	45.213789229877115	0.625	1728
1	3	379	399	45.213789229877115	0.65	1856
1	3	379	399	45.213789229877115	0.675	2176
1	3	379	399	45.213789229877115	0.7000000000000001	2432
1	3	379	399	45.213789229877115	0.7250000000000001	3552
1	3	379	399	45.213789229877115	0.75	4208
1	3	379	399	45.213789229877115	0.775	4768
1	3	379	399	45.213789229877115	0.8	5264
1	3	379	399	45.213789229877115	0.8250000000000001	4768
1	3	379	399	45.213789229877115	0.8500000000000001	3776
1	3	379	399	45.213789229877115	0.875	2976
1	3	379	399	45.213789229877115	0.9	2224
1	3	379	399	45.213789229877115	0.925	1936
1	3	379	399	45.213789229877115	0.9500000000000001	1568
1	3	379	399	45.213789229877115	0.9750000000000001	1632
1	4	368	372	146.2414787676265	0.0	1824
1	4	368	372	146.2414787676265	0.025	2416
1	4	368	372	146.2414787676265	0.05	2496
1	4	368	372	146.2414787676265	0.07500000000000001	2640
1	4	368	372	146.2414787676265	0.1	2656
1	4	368	372	146.2414787676265	0.125	2256
1	4	368	372	146.2414787676265	0.15000000000000002	1920
1	4	368	372	146.2414787676265	0.17500000000000002	1584
1	4	368	372	146.2414787676265	0.2	1632
1	4	368	372	146.2414787676265	0.225	1664
1	4	368	372	146.2414787676265	0.25	1664
1	4	368	372	146.2414787676265	0.275	1824
1	4	368	372	146.2414787676265	0.30000000000000004	1904
1	4	368	372	146.2414787676265	0.325	1584
1	4	368	372	146.2414787676265	0.35000000000000003	1856
1	4	368	372	146.2414787676265	0.375	2048
1	4	368	372	146.2414787676265	0.4	2816
1	4	368	372	146.2414787676265	0.42500000000000004	2784
1	4	368	372	146.2414787676265	0.45	3136
1	4	368	372	146.2414787676265	0.47500000000000003	3376
1	4	368	372	146.2414787676265	0.5	2752
1	4	368	372	146.2414787676265	0.525	2112
1	4	368	372	146.2414787676265	0.55	1776
1	4	368	372	146.2414787676265	0.5750000000000001	1760
1	4	368	372	146.2414787676265	0.6000000000000001	1712
1	4	368	372	146.2414787676265	0.625	1392
1	4	368	372	146.2414787676265	0.65	1472
1	4	368	372	146.2414787676265	0.675	1584
1	4	368	372	146.2414787676265	0.7000000000000001	1424
1	4	368	372	146.2414787676265	0.7250000000000001	1552
1	4	368	372	146.2414787676265	0.75	1552
1	4	368	372	146.2414787676265	0.775	1376
1	4	368	372	146.2414787676265	0.8	1552
1	4	368	372	146.2414787676265	0.8250000000000001	1392
1	4	368	372	146.2414787676265	0.8500000000000001	1504
1	4	368	372	146.2414787676265	0.875	1408
1	4	368	372	146.2414787676265	0.9	1472
1	4	368	372	146.2414787676265	0.925	1392
1	4	368	372	146.2414787676265	0.9500000000000001	1504
1	4	368	372	146.2414787676265	0.9750000000000001	1344
1	5	376	333	139.33898079756574	0.0	2016
1	5	376	333	139.33898079756574	0.025	3296
1	5	376	333	139.33898079756574	0.05	4176
1	5	376	333	139.33898079756574	0.07500000000000001	4896
1	5	376	333	139.33898079756574	0.1	5184
1	5	376	333	139.33898079756574	0.125	4496
1	5	376	333	139.33898079756574	0.15000000000000002	3040
1	5	376	333	139.33898079756574	0.17500000000000002	2272
1	5	376	333	139.33898079756574	0.2	2224
1	5	376	333	139.33898079756574	0.225	2320
1	5	376	333	139.33898079756574	0.25	1824
1	5	376	333	139.33898079756574	0.275	1936
1	5	376	333	139.33898079756574	0.30000000000000004	1728
1	5	376	333	139.33898079756574	0.325	1728
1	5	376	333	139.33898079756574	0.35000000000000003	1824
1	5	376	333	139.33898079756574	0.375	1904
1	5	376	333	139.33898079756574	0.4	2304
1	5	376	333	139.33898079756574	0.42500000000000004	3040
1	5	376	333	139.33898079756574	0.45	3008
1	5	376	333	139.33898079756574	0.47500000000000003	2432
1	5	376	333	139.33898079756574	0.5	2432
1	5	376	333	139.33898079756574	0.525	1984
1	5	376	333	139.33898079756574	0.55	1808
1	5	376	333	139.33898079756574	0.5750000000000001	1552
1	5	376	333	139.33898079756574	0.6000000000000001	1552
1	5	376	333	139.33898079756574	0.625	1376
1	5	376	333	139.33898079756574	0.65	1408
1	5	376	333	139.33898079756574	0.675	1488
1	5	376	333	139.33898079756574	0.7000000000000001	1408
1	5	376	333	139.33898079756574	0.7250000000000001	1344
1	5	376	333	139.33898079756574	0.75	1488
1	5	376	333	139.33898079756574	0.775	1552
1	5	376	333	139.33898079756574	0.8	1408
1	5	376	333	139.33898079756574	0.8250000000000001	1568
1	5	376	333	139.33898079756574	0.8500000000000001	1568
1	5	376	333	139.33898079756574	0.875	1632
1	5	376	333	139.33898079756574	0.9	1456
1	5	376	333	139.33898079756574	0.925	1552
1	5	376	333	139.33898079756574	0.9500000000000001	1472
1	5	376	333	139.33898079756574	0.9750000000000001	1472
1	6	407	309	147.96378775022495	0.0	3392
1	6	407	309	147.96378775022495	0.025	5328
1	6	407	309	147.96378775022495	0.05	7488
1	6	407	309	147.96378775022495	0.07500000000000001	7024
1	6	407	309	147.96378775022495	0.1	6272
1	6	407	309	147.96378775022495	0.125	5360
1	6	407	309	147.96378775022495	0.15000000000000002	2832
1	6	407	309	147.96378775022495	0.17500000000000002	2080
1	6	407	309	147.96378775022495	0.2	1984
1	6	407	309	147.96378775022495	0.225	2048
1	6	407	309	147.96378775022495	0.25	2048
1	6	407	309	147.96378775022495	0.275	2000
1	6	407	309	147.96378775022495	0.30000000000000004	2000
1	6	407	309	147.96378775022495	0.325	1728
1	6	407	309	147.96378775022495	0.35000000000000003	1904
1	6	407	309	147.96378775022495	0.375	1984
1	6	407	309	147.96378775022495	0.4	2608
1	6	407	309	147.96378775022495	0.42500000000000004	3376
1	6	407	309	147.96378775022495	0.45	3408
1	6	407	309	147.96378775022495	0.47500000000000003	2272
1	6	407	309	147.96378775022495	0.5	2272
1	6	407	309	147.96378775022495	0.525	1840
1	6	407	309	147.96378775022495	0.55	1584
1	6	407	309	147.96378775022495	0.5750000000000001	1536
1	6	407	309	147.96378775022495	0.6000000000000001	1488
1	6	407	309	147.96378775022495	0.625	1328
1	6	407	309	147.96378775022495	0.65	1520
1	6	407	309	147.96378775022495	0.675	1408
1	6	407	309	147.96378775022495	0.7000000000000001	1408
1	6	407	309	147.96378775022495	0.7250000000000001	1216
1	6	407	309	147.96378775022495	0.75	1648
1	6	407	309	147.96378775022495	0.775	1536
1	6	407	309	147.96378775022495	0.8	1456
1	6	407	309	147.96378775022495	0.8250000000000001	1728
1	6	407	309	147.96378775022495	0.8500000000000001	1456
1	6	407	309	147.96378775022495	0.875	1632
1	6	407	309	147.96378775022495	0.9	1424
1	6	407	309	147.96378775022495	0.925	1824
1	6	407	309	147.96378775022495	0.9500000000000001	1552
1	6	407	309	147.96378775022495	0.9750000000000001	1552
1	7	447	305	157.81332210655202	0.0	2192
1	7	447	305	157.81332210655202	0.025	3056
1	7	447	305	157.81332210655202	0.05	3776
1	7	447	305	157.81332210655202	0.07500000000000001	4304
1	7	447	305	157.81332210655202	0.1	5344
1	7	447	305	157.81332210655202	0.125	5008
1	7	447	305	157.81332210655202	0.15000000000000002	3744
1	7	447	305	157.81332210655202	0.17500000000000002	2480
1	7	447	305	157.81332210655202	0.2	1984
1	7	447	305	157.81332210655202	0.225	1824
1	7	447	305	157.81332210655202	0.25	1744
1	7	447	305	157.81332210655202	0.275	1664
1	7	447	305	157.81332210655202	0.30000000000000004	1904
1	7	447	305	157.81332210655202	0.325	1632
1	7	447	305	157.81332210655202	0.35000000000000003	1856
1	7	447	305	157.81332210655202	0.375	2352
1	7	447	305	157.81332210655202	0.4	3504
1	7	447	305	157.81332210655202	0.42500000000000004	4192
1	7	447	305	157.81332210655202	0.45	4912
1	7	447	305	157.81332210655202	0.47500000000000003	4352
1	7	447	305	157.81332210655202	0.5	3840
1	7	447	305	157.81332210655202	0.525	2480
1	7	447	305	157.81332210655202	0.55	2240
1	7	447	305	157.81332210655202	0.5750000000000001	1856
1	7	447	305	157.81332210655202	0.6000000000000001	1680
1	7	447	305	157.81332210655202	0.625	1632
1	7	447	305	157.81332210655202	0.65	1536
1	7	447	305	157.81332210655202	0.675	1488
1	7	447	305	157.81332210655202	0.7000000000000001	1408
1	7	447	305	157.81332210655202	0.7250000000000001	1504
1	7	447	305	157.81332210655202	0.75	1536
1	7	447	305	157.81332210655202	0.775	1728
1	7	447	305	157.81332210655202	0.8	1376
1	7	447	305	157.81332210655202	0.8250000000000001	1552
1	7	447	305	157.81332210655202	0.8500000000000001	1536
1	7	447	305	157.81332210655202	0.875	1536
1	7	447	305	157.81332210655202	0.9	1824
1	7	447	305	157.81332210655202	0.925	1568
1	7	447	305	157.81332210655202	0.9500000000000001	1440
1	7	447	305	157.81332210655202	0.9750000000000001	1632
1	8	481	287	158.8116542509728	0.0	1936
1	8	481	287	158.8116542509728	0.025	3264
1	8	481	287	158.8116542509728	0.05	4608
1	8	481	287	158.8116542509728	0.07500000000000001	5040
1	8	481	287	158.8116542509728	0.1	4336
1	8	481	287	158.8116542509728	0.125	3472
1	8	481	287	158.8116542509728	0.15000000000000002	2608
1	8	481	287	158.8116542509728	0.17500000000000002	2000
1	8	481	287	158.8116542509728	0.2	1648
1	8	481	287	158.8116542509728	0.225	1824
1	8	481	287	158.8116542509728	0.25	1984
1	8	481	287	158.8116542509728	0.275	1984
1	8	481	287	158.8116542509728	0.30000000000000004	1936
1	8	481	287	158.8116542509728	0.325	2032
1	8	481	287	158.8116542509728	0.35000000000000003	2304
1	8	481	287	158.8116542509728	0.375	2944
1	8	481	287	158.8116542509728	0.4	5328
1	8	481	287	158.8116542509728	0.42500000000000004	5680
1	8	481	287	158.8116542509728	0.45	5152
1	8	481	287	158.8116542509728	0.47500000000000003	3664
1	8	481	287	158.8116542509728	0.5	3664
1	8	481	287	158.8116542509728	0.525	2512
1	8	481	287	158.8116542509728	0.55	1936
1	8	481	287	158.8116542509728	0.5750000000000001	1728
1	8	481	287	158.8116542509728	0.6000000000000001	1632
1	8	481	287	158.8116542509728	0.625	1392
1	8	481	287	158.8116542509728	0.65	1648
1	8	481	287	158.8116542509728	0.675	1552
1	8	481	287	158.8116542509728	0.7000000000000001	1456
1	8	481	287	158.8116542509728	0.7250000000000001	1616
1	8	481	287	158.8116542509728	0.75	1760
1	8	481	287	158.8116542509728	0.775	1616
1	8	481	287	158.8116542509728	0.8	1536
1	8	481	287	158.8116542509728	0.8250000000000001	1472
1	8	481	287	158.8116542509728	0.8500000000000001	1392
1	8	481	287	158.8116542509728	0.875	1728
1	8	481	287	158.8116542509728	0.9	1632
1	8	481	287	158.8116542509728	0.925	1440
1	8	481	287	158.8116542509728	0.9500000000000001	1552
1	8	481	287	158.8116542509728	0.9750000000000001	1552
1	9	507	257	24.52484288599033	0.0	4880
1	9	507	257	24.52484288599033	0.025	5568
1	9	507	257	24.52484288599033	0.05	5712
1	9	507	257	24.52484288599033	0.07500000000000001	6128
1	9	507	257	24.52484288599033	0.1	5680
1	9	507	257	24.52484288599033	0.125	5376
1	9	507	257	24.52484288599033	0.15000000000000002	5024
1	9	507	257	24.52484288599033	0.17500000000000002	4464
1	9	507	257	24.52484288599033	0.2	3680
1	9	507	257	24.52484288599033	0.225	4080
1	9	507	257	24.52484288599033	0.25	3296
1	9	507	257	24.52484288599033	0.275	3040
1	9	507	257	24.52484288599033	0.30000000000000004	2496
1	9	507	257	24.52484288599033	0.325	2272
1	9	507	257	24.52484288599033	0.35000000000000003	2480
1	9	507	257	24.52484288599033	0.375	2304
1	9	507	257	24.52484288599033	0.4	2624
1	9	507	257	24.52484288599033	0.42500000000000004	2272
1	9	507	257	24.52484288599033	0.45	2448
1	9	507	257	24.52484288599033	0.47500000000000003	2304
1	9	507	257	24.52484288599033	0.5	2272
1	9	507	257	24.52484288599033	0.525	2384
1	9	507	257	24.52484288599033	0.55	2384
1	9	507	257	24.52484288599033	0.5750000000000001	2096
1	9	507	257	24.52484288599033	0.6000000000000001	2208
1	9	507	257	24.52484288599033	0.625	2192
1	9	507	257	24.52484288599033	0.65	2176
1	9	507	257	24.52484288599033	0.675	2064
1	9	507	257	24.52484288599033	0.7000000000000001	1984
1	9	507	257	24.52484288599033	0.7250000000000001	2080
1	9	507	257	24.52484288599033	0.75	1936
1	9	507	257	24.52484288599033	0.775	2160
1	9	507	257	24.52484288599033	0.8	2080
1	9	507	257	24.52484288599033	0.8250000000000001	1824
1	9	507	257	24.52484288599033	0.8500000000000001	2096
1	9	507	257	24.52484288599033	0.875	2048
1	9	507	257	24.52484288599033	0.9	1968
1	9	507	257	24.52484288599033	0.925	2208
1	9	507	257	24.52484288599033	0.9500000000000001	2144
1	9	507	257	24.52484288599033	0.9750000000000001	2448
1	10	497	291	144.38827277653945	0.0	1472
1	10	497	291	144.38827277653945	0.025	1472
1	10	497	291	144.38827277653945	0.05	1632
1	10	497	291	144.38827277653945	0.07500000000000001	1536
1	10	497	291	144.38827277653945	0.1	1792
1	10	497	291	144.38827277653945	0.125	1520
1	10	497	291	144.38827277653945	0.15000000000000002	1536
1	10	497	291	144.38827277653945	0.17500000000000002	1728
1	10	497	291	144.38827277653945	0.2	1360
1	10	497	291	144.38827277653945	0.225	1632
1	10	497	291	144.38827277653945	0.25	1536
1	10	497	291	144.38827277653945	0.275	1536
1	10	497	291	144.38827277653945	0.30000000000000004	1680
1	10	497	291	144.38827277653945	0.325	1680
1	10	497	291	144.38827277653945	0.35000000000000003	1840
1	10	497	291	144.38827277653945	0.375	2432
1	10	497	291	144.38827277653945	0.4	2944
1	10	497	291	144.38827277653945	0.42500000000000004	4000
1	10	497	291	144.38827277653945	0.45	3824
1	10	497	291	144.38827277653945	0.47500000000000003	3088
1	10	497	291	144.38827277653945	0.5	3088
1	10	497	291	144.38827277653945	0.525	2208
1	10	497	291	144.38827277653945	0.55	1936
1	10	497	291	144.38827277653945	0.5750000000000001	1648
1	10	497	291	144.38827277653945	0.6000000000000001	1664
1	10	497	291	144.38827277653945	0.625	1808
1	10	497	291	144.38827277653945	0.65	1984
1	10	497	291	144.38827277653945	0.675	1888
1	10	497	291	144.38827277653945	0.7000000000000001	2000
1	10	497	291	144.38827277653945	0.7250000000000001	2688
1	10	497	291	144.38827277653945	0.75	3808
1	10	497	291	144.38827277653945	0.775	5376
1	10	497	291	144.38827277653945	0.8	5872
1	10	497	291	144.38827277653945	0.8250000000000001	5312
1	10	497	291	144.38827277653945	0.8500000000000001	4144
1	10	497	291	144.38827277653945	0.875	2976
1	10	497	291	144.38827277653945	0.9	2336
1	10	497	291	144.38827277653945	0.925	1760
1	10	497	291	144.38827277653945	0.9500000000000001	1696
1	10	497	291	144.38827277653945	0.9750000000000001	1696
1	11	465	316	150.3269178879222	0.0	1360
1	11	465	316	150.3269178879222	0.025	1536
1	11	465	316	150.3269178879222	0.05	1584
1	11	465	316	150.3269178879222	0.07500000000000001	1408
1	11	465	316	150.3269178879222	0.1	1568
1	11	465	316	150.3269178879222	0.125	1472
1	11	465	316	150.3269178879222	0.15000000000000002	1328
1	11	465	316	150.3269178879222	0.17500000000000002	1472
1	11	465	316	150.3269178879222	0.2	1632
1	11	465	316	150.3269178879222	0.225	1392
1	11	465	316	150.3269178879222	0.25	1552
1	11	465	316	150.3269178879222	0.275	1648
1	11	465	316	150.3269178879222	0.30000000000000004	1632
1	11	465	316	150.3269178879222	0.325	1504
1	11	465	316	150.3269178879222	0.35000000000000003	1792
1	11	465	316	150.3269178879222	0.375	2160
1	11	465	316	150.3269178879222	0.4	2432
1	11	465	316	150.3269178879222	0.42500000000000004	2784
1	11	465	316	150.3269178879222	0.45	2896
1	11	465	316	150.3269178879222	0.47500000000000003	2720
1	11	465	316	150.3269178879222	0.5	2720
1	11	465	316	150.3269178879222	0.525	1920
1	11	465	316	150.3269178879222	0.55	1744
1	11	465	316	150.3269178879222	0.5750000000000001	1760
1	11	465	316	150.3269178879222	0.6000000000000001	1712
1	11	465	316	150.3269178879222	0.625	1344
1	11	465	316	150.3269178879222	0.65	1616
1	11	465	316	150.3269178879222	0.675	1664
1	11	465	316	150.3269178879222	0.7000000000000001	1808
1	11	465	316	150.3269178879222	0.7250000000000001	1696
1	11	465	316	150.3269178879222	0.75	1888
1	11	465	316	150.3269178879222	0.775	2592
1	11	465	316	150.3269178879222	0.8	4128
1	11	465	316	150.3269178879222	0.8250000000000001	5296
1	11	465	316	150.3269178879222	0.8500000000000001	5008
1	11	465	316	150.3269178879222	0.875	3776
1	11	465	316	150.3269178879222	0.9	2672
1	11	465	316	150.3269178879222	0.925	1984
1	11	465	316	150.3269178879222	0.9500000000000001	1760
1	11	465	316	150.3269178879222	0.9750000000000001	1760
1	12	424	322	163.1245266849518	0.0	1536
1	12	424	322	163.1245266849518	0.025	1584
1	12	424	322	163.1245266849518	0.05	1328
1	12	424	322	163.1245266849518	0.07500000000000001	1408
1	12	424	322	163.1245266849518	0.1	1552
1	12	424	322	163.1245266849518	0.125	1408
1	12	424	322	163.1245266849518	0.15000000000000002	1664
1	12	424	322	163.1245266849518	0.17500000000000002	1488
1	12	424	322	163.1245266849518	0.2	1664
1	12	424	322	163.1245266849518	0.225	1648
1	12	424	322	163.1245266849518	0.25	1456
1	12	424	322	163.1245266849518	0.275	1632
1	12	424	322	163.1245266849518	0.30000000000000004	1584
1	12	424	322	163.1245266849518	0.325	1856
1	12	424	322	163.1245266849518	0.35000000000000003	2112
1	12	424	322	163.1245266849518	0.375	3008
1	12	424	322	163.1245266849518	0.4	3856
1	12	424	322	163.1245266849518	0.42500000000000004	4576
1	12	424	322	163.1245266849518	0.45	5232
1	12	424	322	163.1245266849518	0.47500000000000003	5344
1	12	424	322	163.1245266849518	0.5	4848
1	12	424	322	163.1245266849518	0.525	3488
1	12	424	322	163.1245266849518	0.55	2304
1	12	424	322	163.1245266849518	0.5750000000000001	1856
1	12	424	322	163.1245266849518	0.6000000000000001	1792
1	12	424	322	163.1245266849518	0.625	1888
1	12	424	322	163.1245266849518	0.65	1712
1	12	424	322	163.1245266849518	0.675	1760
1	12	424	322	163.1245266849518	0.7000000000000001	1760
1	12	424	322	163.1245266849518	0.7250000000000001	1904
1	12	424	322	163.1245266849518	0.75	2000
1	12	424	322	163.1245266849518	0.775	2368
1	12	424	322	163.1245266849518	0.8	2656
1	12	424	322	163.1245266849518	0.8250000000000001	2784
1	12	424	322	163.1245266849518	0.8500000000000001	3072
1	12	424	322	163.1245266849518	0.875	2864
1	12	424	322	163.1245266849518	0.9	2336
1	12	424	322	163.1245266849518	0.925	1872
1	12	424	322	163.1245266849518	0.9500000000000001	1568
1	12	424	322	163.1245266849518	0.9750000000000001	1712
1	13	390	338	29.96476533620125	0.0	1488
1	13	390	338	29.96476533620125	0.025	1488
1	13	390	338	29.96476533620125	0.05	1408
1	13	390	338	29.96476533620125	0.07500000000000001	1392
1	13	390	338	29.96476533620125	0.1	1568
1	13	390	338	29.96476533620125	0.125	1312
1	13	390	338	29.96476533620125	0.15000000000000002	1408
1	13	390	338	29.96476533620125	0.17500000000000002	1648
1	13	390	338	29.96476533620125	0.2	1648
1	13	390	338	29.96476533620125	0.225	1472
1	13	390	338	29.96476533620125	0.25	1536
1	13	390	338	29.96476533620125	0.275	1760
1	13	390	338	29.96476533620125	0.30000000000000004	1952
1	13	390	338	29.96476533620125	0.325	2336
1	13	390	338	29.96476533620125	0.35000000000000003	2816
1	13	390	338	29.96476533620125	0.375	3584
1	13	390	338	29.96476533620125	0.4	5008
1	13	390	338	29.96476533620125	0.42500000000000004	5520
1	13	390	338	29.96476533620125	0.45	5408
1	13	390	338	29.96476533620125	0.47500000000000003	4320
1	13	390	338	29.96476533620125	0.5	4320
1	13	390	338	29.96476533620125	0.525	2736
1	13	390	338	29.96476533620125	0.55	1952
1	13	390	338	29.96476533620125	0.5750000000000001	1792
1	13	390	338	29.96476533620125	0.6000000000000001	2000
1	13	390	338	29.96476533620125	0.625	1632
1	13	390	338	29.96476533620125	0.65	2000
1	13	390	338	29.96476533620125	0.675	1760
1	13	390	338	29.96476533620125	0.7000000000000001	1856
1	13	390	338	29.96476533620125	0.7250000000000001	1728
1	13	390	338	29.96476533620125	0.75	2112
1	13	390	338	29.96476533620125	0.775	2160
1	13	390	338	29.96476533620125	0.8	3360
1	13	390	338	29.96476533620125	0.8250000000000001	3376
1	13	390	338	29.96476533620125	0.8500000000000001	2976
1	13	390	338	29.96476533620125	0.875	2656
1	13	390	338	29.96476533620125	0.9	1840
1	13	390	338	29.96476533620125	0.925	1648
1	13	390	338	29.96476533620125	0.9500000000000001	1760
1	13	390	338	29.96476533620125	0.9750000000000001	1760
1	14	402	339	135.94695144677348	0.0	1408
1	14	402	339	135.94695144677348	0.025	1440
1	14	402	339	135.94695144677348	0.05	1488
1	14	402	339	135.94695144677348	0.07500000000000001	1488
1	14	402	339	135.94695144677348	0.1	1472
1	14	402	339	135.94695144677348	0.125	1392
1	14	402	339	135.94695144677348	0.15000000000000002	1408
1	14	402	339	135.94695144677348	0.17500000000000002	1408
1	14	402	339	135.94695144677348	0.2	1536
1	14	402	339	135.94695144677348	0.225	1552
1	14	402	339	135.94695144677348	0.25	1728
1	14	402	339	135.94695144677348	0.275	1552
1	14	402	339	135.94695144677348	0.30000000000000004	1312
1	14	402	339	135.94695144677348	0.325	1488
1	14	402	339	135.94695144677348	0.35000000000000003	1568
1	14	402	339	135.94695144677348	0.375	1472
1	14	402	339	135.94695144677348	0.4	1552
1	14	402	339	135.94695144677348	0.42500000000000004	1648
1	14	402	339	135.94695144677348	0.45	1440
1	14	402	339	135.94695144677348	0.47500000000000003	1536
1	14	402	339	135.94695144677348	0.5	1536
1	14	402	339	135.94695144677348	0.525	1616
1	14	402	339	135.94695144677348	0.55	1792
1	14	402	339	135.94695144677348	0.5750000000000001	2560
1	14	402	339	135.94695144677348	0.6000000000000001	3312
1	14	402	339	135.94695144677348	0.625	5360
1	14	402	339	135.94695144677348	0.65	7616
1	14	402	339	135.94695144677348	0.675	10176
1	14	402	339	135.94695144677348	0.7000000000000001	6336
1	14	402	339	135.94695144677348	0.7250000000000001	4848
1	14	402	339	135.94695144677348	0.75	3232
1	14	402	339	135.94695144677348	0.775	2496
1	14	402	339	135.94695144677348	0.8	2112
1	14	402	339	135.94695144677348	0.8250000000000001	2160
1	14	402	339	135.94695144677348	0.8500000000000001	1776
1	14	402	339	135.94695144677348	0.875	1792
1	14	402	339	135.94695144677348	0.9	1792
1	14	402	339	135.94695144677348	0.925	1664
1	14	402	339	135.94695144677348	0.9500000000000001	1840
1	14	402	339	135.94695144677348	0.9750000000000001	1840
1	15	435	312	178.11594976890834	0.0	1696
1	15	435	312	178.11594976890834	0.025	1760
1	15	435	312	178.11594976890834	0.05	2384
1	15	435	312	178.11594976890834	0.07500000000000001	3200
1	15	435	312	178.11594976890834	0.1	4240
1	15	435	312	178.11594976890834	0.125	4784
1	15	435	312	178.11594976890834	0.15000000000000002	5296
1	15	435	312	178.11594976890834	0.17500000000000002	5408
1	15	435	312	178.11594976890834	0.2	4592
1	15	435	312	178.11594976890834	0.225	2960
1	15	435	312	178.11594976890834	0.25	3152
1	15	435	312	178.11594976890834	0.275	2144
1	15	435	312	178.11594976890834	0.30000000000000004	1824
1	15	435	312	178.11594976890834	0.325	1792
1	15	435	312	178.11594976890834	0.35000000000000003	1888
1	15	435	312	178.11594976890834	0.375	1792
1	15	435	312	178.11594976890834	0.4	1776
1	15	435	312	178.11594976890834	0.42500000000000004	2016
1	15	435	312	178.11594976890834	0.45	1936
1	15	435	312	178.11594976890834	0.47500000000000003	2192
1	15	435	312	178.11594976890834	0.5	2192
1	15	435	312	178.11594976890834	0.525	2976
1	15	435	312	178.11594976890834	0.55	3888
1	15	435	312	178.11594976890834	0.5750000000000001	4336
1	15	435	312	178.11594976890834	0.6000000000000001	4688
1	15	435	312	178.11594976890834	0.625	4736
1	15	435	312	178.11594976890834	0.65	4704
1	15	435	312	178.11594976890834	0.675	3312
1	15	435	312	178.11594976890834	0.7000000000000001	2544
1	15	435	312	178.11594976890834	0.7250000000000001	1984
1	15	435	312	178.11594976890834	0.75	1920
1	15	435	312	178.11594976890834	0.775	1824
1	15	435	312	178.11594976890834	0.8	1440
1	15	435	312	178.11594976890834	0.8250000000000001	1552
1	15	435	312	178.11594976890834	0.8500000000000001	1552
1	15	435	312	178.11594976890834	0.875	1536
1	15	435	312	178.11594976890834	0.9	1568
1	15	435	312	178.11594976890834	0.925	1440
1	15	435	312	178.11594976890834	0.9500000000000001	1440
1	15	435	312	178.11594976890834	0.9750000000000001	1440
1	16	469	286	178.11594976890834	0.0	1856
1	16	469	286	178.11594976890834	0.025	1840
1	16	469	286	178.11594976890834	0.05	1664
1	16	469	286	178.11594976890834	0.07500000000000001	1760
1	16	469	286	178.11594976890834	0.1	1664
1	16	469	286	178.11594976890834	0.125	1968
1	16	469	286	178.11594976890834	0.15000000000000002	2064
1	16	469	286	178.11594976890834	0.17500000000000002	3264
1	16	469	286	178.11594976890834	0.2	3776
1	16	469	286	178.11594976890834	0.225	4400
1	16	469	286	178.11594976890834	0.25	4272
1	16	469	286	178.11594976890834	0.275	3584
1	16	469	286	178.11594976890834	0.30000000000000004	2976
1	16	469	286	178.11594976890834	0.325	1888
1	16	469	286	178.11594976890834	0.35000000000000003	1920
1	16	469	286	178.11594976890834	0.375	1616
1	16	469	286	178.11594976890834	0.4	1344
1	16	469	286	178.11594976890834	0.42500000000000004	1472
1	16	469	286	178.11594976890834	0.45	1536
1	16	469	286	178.11594976890834	0.47500000000000003	1360
1	16	469	286	178.11594976890834	0.5	1360
1	16	469	286	178.11594976890834	0.525	1392
1	16	469	286	178.11594976890834	0.55	1552
1	16	469	286	178.11594976890834	0.5750000000000001	1456
1	16	469	286	178.11594976890834	0.6000000000000001	1552
1	16	469	286	178.11594976890834	0.625	1552
1	16	469	286	178.11594976890834	0.65	1552
1	16	469	286	178.11594976890834	0.675	1456
1	16	469	286	178.11594976890834	0.7000000000000001	1632
1	16	469	286	178.11594976890834	0.7250000000000001	1600
1	16	469	286	178.11594976890834	0.75	1456
1	16	469	286	178.11594976890834	0.775	1408
1	16	469	286	178.11594976890834	0.8	1632
1	16	469	286	178.11594976890834	0.8250000000000001	1536
1	16	469	286	178.11594976890834	0.8500000000000001	1440
1	16	469	286	178.11594976890834	0.875	1728
1	16	469	286	178.11594976890834	0.9	1392
1	16	469	286	178.11594976890834	0.925	1648
1	16	469	286	178.11594976890834	0.9500000000000001	1728
1	16	469	286	178.11594976890834	0.9750000000000001	1728
1	17	502	259	177.58049078334386	0.0	1792
1	17	502	259	177.58049078334386	0.025	1920
1	17	502	259	177.58049078334386	0.05	2592
1	17	502	259	177.58049078334386	0.07500000000000001	2992
1	17	502	259	177.58049078334386	0.1	4704
1	17	502	259	177.58049078334386	0.125	6064
1	17	502	259	177.58049078334386	0.15000000000000002	6512
1	17	502	259	177.58049078334386	0.17500000000000002	6896
1	17	502	259	177.58049078334386	0.2	5744
1	17	502	259	177.58049078334386	0.225	5632
1	17	502	259	177.58049078334386	0.25	3520
1	17	502	259	177.58049078334386	0.275	2752
1	17	502	259	177.58049078334386	0.30000000000000004	2544
1	17	502	259	177.58049078334386	0.325	2176
1	17	502	259	177.58049078334386	0.35000000000000003	2192
1	17	502	259	177.58049078334386	0.375	1968
1	17	502	259	177.58049078334386	0.4	1904
1	17	502	259	177.58049078334386	0.42500000000000004	2144
1	17	502	259	177.58049078334386	0.45	2736
1	17	502	259	177.58049078334386	0.47500000000000003	4544
1	17	502	259	177.58049078334386	0.5	4544
1	17	502	259	177.58049078334386	0.525	6208
1	17	502	259	177.58049078334386	0.55	7056
1	17	502	259	177.58049078334386	0.5750000000000001	6848
1	17	502	259	177.58049078334386	0.6000000000000001	6080
1	17	502	259	177.58049078334386	0.625	4224
1	17	502	259	177.58049078334386	0.65	3712
1	17	502	259	177.58049078334386	0.675	2144
1	17	502	259	177.58049078334386	0.7000000000000001	1968
1	17	502	259	177.58049078334386	0.7250000000000001	1776
1	17	502	259	177.58049078334386	0.75	1696
1	17	502	259	177.58049078334386	0.775	1632
1	17	502	259	177.58049078334386	0.8	1728
1	17	502	259	177.58049078334386	0.8250000000000001	1440
1	17	502	259	177.58049078334386	0.8500000000000001	1536
1	17	502	259	177.58049078334386	0.875	1632
1	17	502	259	177.58049078334386	0.9	1456
1	17	502	259	177.58049078334386	0.925	1824
1	17	502	259	177.58049078334386	0.9500000000000001	1632
1	17	502	259	177.58049078334386	0.9750000000000001	1632
1	18	534	235	116.56505117707799	0.0	1744
1	18	534	235	116.56505117707799	0.025	1680
1	18	534	235	116.56505117707799	0.05	1856
1	18	534	235	116.56505117707799	0.07500000000000001	1744
1	18	534	235	116.56505117707799	0.1	1808
1	18	534	235	116.56505117707799	0.125	1728
1	18	534	235	116.56505117707799	0.15000000000000002	1792
1	18	534	235	116.56505117707799	0.17500000000000002	2096
1	18	534	235	116.56505117707799	0.2	2800
1	18	534	235	116.56505117707799	0.225	3504
1	18	534	235	116.56505117707799	0.25	5952
1	18	534	235	116.56505117707799	0.275	10912
1	18	534	235	116.56505117707799	0.30000000000000004	21808
1	18	534	235	116.56505117707799	0.325	32112
1	18	534	235	116.56505117707799	0.35000000000000003	39200
1	18	534	235	116.56505117707799	0.375	34560
1	18	534	235	116.56505117707799	0.4	14960
1	18	534	235	116.56505117707799	0.42500000000000004	7936
1	18	534	235	116.56505117707799	0.45	4912
1	18	534	235	116.56505117707799	0.47500000000000003	3536
1	18	534	235	116.56505117707799	0.5	3008
1	18	534	235	116.56505117707799	0.525	2464
1	18	534	235	116.56505117707799	0.55	2528
1	18	534	235	116.56505117707799	0.5750000000000001	2496
1	18	534	235	116.56505117707799	0.6000000000000001	2272
1	18	534	235	116.56505117707799	0.625	2816
1	18	534	235	116.56505117707799	0.65	4464
1	18	534	235	116.56505117707799	0.675	7872
1	18	534	235	116.56505117707799	0.7000000000000001	8864
1	18	534	235	116.56505117707799	0.7250000000000001	8288
1	18	534	235	116.56505117707799	0.75	7856
1	18	534	235	116.56505117707799	0.775	6112
1	18	534	235	116.56505117707799	0.8	3536
1	18	534	235	116.56505117707799	0.8250000000000001	2288
1	18	534	235	116.56505117707799	0.8500000000000001	1696
1	18	534	235	116.56505117707799	0.875	1872
1	18	534	235	116.56505117707799	0.9	1952
1	18	534	235	116.56505117707799	0.925	1920
1	18	534	235	116.56505117707799	0.9500000000000001	1584
1	18	534	235	116.56505117707799	0.9750000000000001	1664
2	1	384	355	157.49753161049787	0.0	1488
2	1	384	355	157.49753161049787	0.025	1408
2	1	384	355	157.49753161049787	0.05	1728
2	1	384	355	157.49753161049787	0.07500000000000001	1472
2	1	384	355	157.49753161049787	0.1	1504
2	1	384	355	157.49753161049787	0.125	1584
2	1	384	355	157.49753161049787	0.15000000000000002	1552
2	1	384	355	157.49753161049787	0.17500000000000002	1408
2	1	384	355	157.49753161049787	0.2	1488
2	1	384	355	157.49753161049787	0.225	1456
2	1	384	355	157.49753161049787	0.25	1328
2	1	384	355	157.49753161049787	0.275	1504
2	1	384	355	157.49753161049787	0.30000000000000004	1536
2	1	384	355	157.49753161049787	0.325	1520
2	1	384	355	157.49753161049787	0.35000000000000003	1904
2	1	384	355	157.49753161049787	0.375	2480
2	1	384	355	157.49753161049787	0.4	2880
2	1	384	355	157.49753161049787	0.42500000000000004	3568
2	1	384	355	157.49753161049787	0.45	4272
2	1	384	355	157.49753161049787	0.47500000000000003	4208
2	1	384	355	157.49753161049787	0.5	3392
2	1	384	355	157.49753161049787	0.525	2640
2	1	384	355	157.49753161049787	0.55	2288
2	1	384	355	157.49753161049787	0.5750000000000001	1792
2	1	384	355	157.49753161049787	0.6000000000000001	1824
2	1	384	355	157.49753161049787	0.625	1840
2	1	384	355	157.49753161049787	0.65	1680
2	1	384	355	157.49753161049787	0.675	1536
2	1	384	355	157.49753161049787	0.7000000000000001	1760
2	1	384	355	157.49753161049787	0.7250000000000001	1808
2	1	384	355	157.49753161049787	0.75	1904
2	1	384	355	157.49753161049787	0.775	2032
2	1	384	355	157.49753161049787	0.8	2352
2	1	384	355	157.49753161049787	0.8250000000000001	2400
2	1	384	355	157.49753161049787	0.8500000000000001	2128
2	1	384	355	157.49753161049787	0.875	2128
2	1	384	355	157.49753161049787	0.9	1776
2	1	384	355	157.49753161049787	0.925	1840
2	1	384	355	157.49753161049787	0.9500000000000001	1456
2	1	384	355	157.49753161049787	0.9750000000000001	1472
2	2	395	331	133.71705678664924	0.0	1488
2	2	395	331	133.71705678664924	0.025	1456
2	2	395	331	133.71705678664924	0.05	1584
2	2	395	331	133.71705678664924	0.07500000000000001	1568
2	2	395	331	133.71705678664924	0.1	1568
2	2	395	331	133.71705678664924	0.125	1632
2	2	395	331	133.71705678664924	0.15000000000000002	1552
2	2	395	331	133.71705678664924	0.17500000000000002	1792
2	2	395	331	133.71705678664924	0.2	1808
2	2	395	331	133.71705678664924	0.225	1456
2	2	395	331	133.71705678664924	0.25	1632
2	2	395	331	133.71705678664924	0.275	1952
2	2	395	331	133.71705678664924	0.30000000000000004	1952
2	2	395	331	133.71705678664924	0.325	2304
2	2	395	331	133.71705678664924	0.35000000000000003	3248
2	2	395	331	133.71705678664924	0.375	5472
2	2	395	331	133.71705678664924	0.4	6304
2	2	395	331	133.71705678664924	0.42500000000000004	7152
2	2	395	331	133.71705678664924	0.45	6928
2	2	395	331	133.71705678664924	0.47500000000000003	4672
2	2	395	331	133.71705678664924	0.5	4672
2	2	395	331	133.71705678664924	0.525	2592
2	2	395	331	133.71705678664924	0.55	1920
2	2	395	331	133.71705678664924	0.5750000000000001	1888
2	2	395	331	133.71705678664924	0.6000000000000001	1888
2	2	395	331	133.71705678664924	0.625	1744
2	2	395	331	133.71705678664924	0.65	1792
2	2	395	331	133.71705678664924	0.675	1568
2	2	395	331	133.71705678664924	0.7000000000000001	1792
2	2	395	331	133.71705678664924	0.7250000000000001	1920
2	2	395	331	133.71705678664924	0.75	2128
2	2	395	331	133.71705678664924	0.775	3024
2	2	395	331	133.71705678664924	0.8	3312
2	2	395	331	133.71705678664924	0.8250000000000001	3008
2	2	395	331	133.71705678664924	0.8500000000000001	2624
2	2	395	331	133.71705678664924	0.875	1968
2	2	395	331	133.71705678664924	0.9	1968
2	2	395	331	133.71705678664924	0.925	1600
2	2	395	331	133.71705678664924	0.9500000000000001	1632
2	2	395	331	133.71705678664924	0.9750000000000001	1632
2	3	421	322	167.02201156579983	0.0	1376
2	3	421	322	167.02201156579983	0.025	1408
2	3	421	322	167.02201156579983	0.05	1472
2	3	421	322	167.02201156579983	0.07500000000000001	1568
2	3	421	322	167.02201156579983	0.1	1504
2	3	421	322	167.02201156579983	0.125	1328
2	3	421	322	167.02201156579983	0.15000000000000002	1888
2	3	421	322	167.02201156579983	0.17500000000000002	1536
2	3	421	322	167.02201156579983	0.2	1632
2	3	421	322	167.02201156579983	0.225	1568
2	3	421	322	167.02201156579983	0.25	1536
2	3	421	322	167.02201156579983	0.275	1520
2	3	421	322	167.02201156579983	0.30000000000000004	1600
2	3	421	322	167.02201156579983	0.325	1904
2	3	421	322	167.02201156579983	0.35000000000000003	2112
2	3	421	322	167.02201156579983	0.375	2656
2	3	421	322	167.02201156579983	0.4	3712
2	3	421	322	167.02201156579983	0.42500000000000004	4304
2	3	421	322	167.02201156579983	0.45	6320
2	3	421	322	167.02201156579983	0.47500000000000003	5776
2	3	421	322	167.02201156579983	0.5	5488
2	3	421	322	167.02201156579983	0.525	4480
2	3	421	322	167.02201156579983	0.55	2656
2	3	421	322	167.02201156579983	0.5750000000000001	2016
2	3	421	322	167.02201156579983	0.6000000000000001	1920
2	3	421	322	167.02201156579983	0.625	2112
2	3	421	322	167.02201156579983	0.65	1936
2	3	421	322	167.02201156579983	0.675	1856
2	3	421	322	167.02201156579983	0.7000000000000001	1696
2	3	421	322	167.02201156579983	0.7250000000000001	1984
2	3	421	322	167.02201156579983	0.75	1792
2	3	421	322	167.02201156579983	0.775	1840
2	3	421	322	167.02201156579983	0.8	2496
2	3	421	322	167.02201156579983	0.8250000000000001	3008
2	3	421	322	167.02201156579983	0.8500000000000001	3104
2	3	421	322	167.02201156579983	0.875	2624
2	3	421	322	167.02201156579983	0.9	2208
2	3	421	322	167.02201156579983	0.925	1968
2	3	421	322	167.02201156579983	0.9500000000000001	1664
2	3	421	322	167.02201156579983	0.9750000000000001	1712
2	4	449	319	168.3708319412285	0.0	1408
2	4	449	319	168.3708319412285	0.025	1600
2	4	449	319	168.3708319412285	0.05	1552
2	4	449	319	168.3708319412285	0.07500000000000001	1536
2	4	449	319	168.3708319412285	0.1	1632
2	4	449	319	168.3708319412285	0.125	1632
2	4	449	319	168.3708319412285	0.15000000000000002	1296
2	4	449	319	168.3708319412285	0.17500000000000002	1504
2	4	449	319	168.3708319412285	0.2	1504
2	4	449	319	168.3708319412285	0.225	1504
2	4	449	319	168.3708319412285	0.25	1504
2	4	449	319	168.3708319412285	0.275	1408
2	4	449	319	168.3708319412285	0.30000000000000004	1680
2	4	449	319	168.3708319412285	0.325	1808
2	4	449	319	168.3708319412285	0.35000000000000003	1888
2	4	449	319	168.3708319412285	0.375	2448
2	4	449	319	168.3708319412285	0.4	3728
2	4	449	319	168.3708319412285	0.42500000000000004	4784
2	4	449	319	168.3708319412285	0.45	5232
2	4	449	319	168.3708319412285	0.47500000000000003	4928
2	4	449	319	168.3708319412285	0.5	3760
2	4	449	319	168.3708319412285	0.525	2864
2	4	449	319	168.3708319412285	0.55	1904
2	4	449	319	168.3708319412285	0.5750000000000001	1792
2	4	449	319	168.3708319412285	0.6000000000000001	2000
2	4	449	319	168.3708319412285	0.625	1840
2	4	449	319	168.3708319412285	0.65	1712
2	4	449	319	168.3708319412285	0.675	1760
2	4	449	319	168.3708319412285	0.7000000000000001	2176
2	4	449	319	168.3708319412285	0.7250000000000001	2288
2	4	449	319	168.3708319412285	0.75	3136
2	4	449	319	168.3708319412285	0.775	4672
2	4	449	319	168.3708319412285	0.8	5408
2	4	449	319	168.3708319412285	0.8250000000000001	5776
2	4	449	319	168.3708319412285	0.8500000000000001	5104
2	4	449	319	168.3708319412285	0.875	4032
2	4	449	319	168.3708319412285	0.9	2608
2	4	449	319	168.3708319412285	0.925	2128
2	4	449	319	168.3708319412285	0.9500000000000001	1808
2	4	449	319	168.3708319412285	0.9750000000000001	1440
2	5	474	311	154.21347233944275	0.0	1632
2	5	474	311	154.21347233944275	0.025	1792
2	5	474	311	154.21347233944275	0.05	1440
2	5	474	311	154.21347233944275	0.07500000000000001	1536
2	5	474	311	154.21347233944275	0.1	1648
2	5	474	311	154.21347233944275	0.125	1456
2	5	474	311	154.21347233944275	0.15000000000000002	1488
2	5	474	311	154.21347233944275	0.17500000000000002	1552
2	5	474	311	154.21347233944275	0.2	1408
2	5	474	311	154.21347233944275	0.225	1504
2	5	474	311	154.21347233944275	0.25	1584
2	5	474	311	154.21347233944275	0.275	1472
2	5	474	311	154.21347233944275	0.30000000000000004	1616
2	5	474	311	154.21347233944275	0.325	1632
2	5	474	311	154.21347233944275	0.35000000000000003	1824
2	5	474	311	154.21347233944275	0.375	1984
2	5	474	311	154.21347233944275	0.4	2496
2	5	474	311	154.21347233944275	0.42500000000000004	2688
2	5	474	311	154.21347233944275	0.45	2912
2	5	474	311	154.21347233944275	0.47500000000000003	2576
2	5	474	311	154.21347233944275	0.5	2576
2	5	474	311	154.21347233944275	0.525	1824
2	5	474	311	154.21347233944275	0.55	1648
2	5	474	311	154.21347233944275	0.5750000000000001	1776
2	5	474	311	154.21347233944275	0.6000000000000001	1632
2	5	474	311	154.21347233944275	0.625	1568
2	5	474	311	154.21347233944275	0.65	1872
2	5	474	311	154.21347233944275	0.675	1504
2	5	474	311	154.21347233944275	0.7000000000000001	1648
2	5	474	311	154.21347233944275	0.7250000000000001	1840
2	5	474	311	154.21347233944275	0.75	2112
2	5	474	311	154.21347233944275	0.775	2784
2	5	474	311	154.21347233944275	0.8	3904
2	5	474	311	154.21347233944275	0.8250000000000001	4704
2	5	474	311	154.21347233944275	0.8500000000000001	5056
2	5	474	311	154.21347233944275	0.875	4336
2	5	474	311	154.21347233944275	0.9	2512
2	5	474	311	154.21347233944275	0.925	2160
2	5	474	311	154.21347233944275	0.9500000000000001	1760
2	5	474	311	154.21347233944275	0.9750000000000001	1760
2	6	494	292	160.09625046269218	0.0	1696
2	6	494	292	160.09625046269218	0.025	1472
2	6	494	292	160.09625046269218	0.05	1472
2	6	494	292	160.09625046269218	0.07500000000000001	1584
2	6	494	292	160.09625046269218	0.1	1680
2	6	494	292	160.09625046269218	0.125	1536
2	6	494	292	160.09625046269218	0.15000000000000002	1536
2	6	494	292	160.09625046269218	0.17500000000000002	1488
2	6	494	292	160.09625046269218	0.2	1504
2	6	494	292	160.09625046269218	0.225	1536
2	6	494	292	160.09625046269218	0.25	1632
2	6	494	292	160.09625046269218	0.275	1600
2	6	494	292	160.09625046269218	0.30000000000000004	2000
2	6	494	292	160.09625046269218	0.325	2000
2	6	494	292	160.09625046269218	0.35000000000000003	2432
2	6	494	292	160.09625046269218	0.375	2784
2	6	494	292	160.09625046269218	0.4	3952
2	6	494	292	160.09625046269218	0.42500000000000004	4192
2	6	494	292	160.09625046269218	0.45	4304
2	6	494	292	160.09625046269218	0.47500000000000003	2512
2	6	494	292	160.09625046269218	0.5	2512
2	6	494	292	160.09625046269218	0.525	1856
2	6	494	292	160.09625046269218	0.55	1888
2	6	494	292	160.09625046269218	0.5750000000000001	1696
2	6	494	292	160.09625046269218	0.6000000000000001	1712
2	6	494	292	160.09625046269218	0.625	2064
2	6	494	292	160.09625046269218	0.65	1744
2	6	494	292	160.09625046269218	0.675	2208
2	6	494	292	160.09625046269218	0.7000000000000001	2752
2	6	494	292	160.09625046269218	0.7250000000000001	3840
2	6	494	292	160.09625046269218	0.75	4832
2	6	494	292	160.09625046269218	0.775	5232
2	6	494	292	160.09625046269218	0.8	4704
2	6	494	292	160.09625046269218	0.8250000000000001	4160
2	6	494	292	160.09625046269218	0.8500000000000001	2944
2	6	494	292	160.09625046269218	0.875	2304
2	6	494	292	160.09625046269218	0.9	1680
2	6	494	292	160.09625046269218	0.925	1712
2	6	494	292	160.09625046269218	0.9500000000000001	1456
2	6	494	292	160.09625046269218	0.9750000000000001	1456
2	7	506	268	173.99099404250546	0.0	1696
2	7	506	268	173.99099404250546	0.025	1536
2	7	506	268	173.99099404250546	0.05	1632
2	7	506	268	173.99099404250546	0.07500000000000001	1536
2	7	506	268	173.99099404250546	0.1	1536
2	7	506	268	173.99099404250546	0.125	1536
2	7	506	268	173.99099404250546	0.15000000000000002	1632
2	7	506	268	173.99099404250546	0.17500000000000002	1728
2	7	506	268	173.99099404250546	0.2	1776
2	7	506	268	173.99099404250546	0.225	1520
2	7	506	268	173.99099404250546	0.25	1632
2	7	506	268	173.99099404250546	0.275	2208
2	7	506	268	173.99099404250546	0.30000000000000004	3280
2	7	506	268	173.99099404250546	0.325	4000
2	7	506	268	173.99099404250546	0.35000000000000003	5920
2	7	506	268	173.99099404250546	0.375	6720
2	7	506	268	173.99099404250546	0.4	7184
2	7	506	268	173.99099404250546	0.42500000000000004	6320
2	7	506	268	173.99099404250546	0.45	4416
2	7	506	268	173.99099404250546	0.47500000000000003	2640
2	7	506	268	173.99099404250546	0.5	2640
2	7	506	268	173.99099404250546	0.525	2368
2	7	506	268	173.99099404250546	0.55	1888
2	7	506	268	173.99099404250546	0.5750000000000001	2016
2	7	506	268	173.99099404250546	0.6000000000000001	1984
2	7	506	268	173.99099404250546	0.625	2064
2	7	506	268	173.99099404250546	0.65	2496
2	7	506	268	173.99099404250546	0.675	2944
2	7	506	268	173.99099404250546	0.7000000000000001	3888
2	7	506	268	173.99099404250546	0.7250000000000001	4352
2	7	506	268	173.99099404250546	0.75	5440
2	7	506	268	173.99099404250546	0.775	5136
2	7	506	268	173.99099404250546	0.8	4256
2	7	506	268	173.99099404250546	0.8250000000000001	2656
2	7	506	268	173.99099404250546	0.8500000000000001	2112
2	7	506	268	173.99099404250546	0.875	1824
2	7	506	268	173.99099404250546	0.9	1568
2	7	506	268	173.99099404250546	0.925	1600
2	7	506	268	173.99099404250546	0.9500000000000001	1712
2	7	506	268	173.99099404250546	0.9750000000000001	1712
2	8	515	244	135.1796100057471	0.0	1616
2	8	515	244	135.1796100057471	0.025	1584
2	8	515	244	135.1796100057471	0.05	1744
2	8	515	244	135.1796100057471	0.07500000000000001	1712
2	8	515	244	135.1796100057471	0.1	1712
2	8	515	244	135.1796100057471	0.125	2112
2	8	515	244	135.1796100057471	0.15000000000000002	3376
2	8	515	244	135.1796100057471	0.17500000000000002	4672
2	8	515	244	135.1796100057471	0.2	6512
2	8	515	244	135.1796100057471	0.225	10928
2	8	515	244	135.1796100057471	0.25	13552
2	8	515	244	135.1796100057471	0.275	13232
2	8	515	244	135.1796100057471	0.30000000000000004	11616
2	8	515	244	135.1796100057471	0.325	9584
2	8	515	244	135.1796100057471	0.35000000000000003	6464
2	8	515	244	135.1796100057471	0.375	3088
2	8	515	244	135.1796100057471	0.4	2880
2	8	515	244	135.1796100057471	0.42500000000000004	2560
2	8	515	244	135.1796100057471	0.45	2432
2	8	515	244	135.1796100057471	0.47500000000000003	2176
2	8	515	244	135.1796100057471	0.5	2176
2	8	515	244	135.1796100057471	0.525	2336
2	8	515	244	135.1796100057471	0.55	3232
2	8	515	244	135.1796100057471	0.5750000000000001	3616
2	8	515	244	135.1796100057471	0.6000000000000001	4240
2	8	515	244	135.1796100057471	0.625	5616
2	8	515	244	135.1796100057471	0.65	5328
2	8	515	244	135.1796100057471	0.675	5600
2	8	515	244	135.1796100057471	0.7000000000000001	5056
2	8	515	244	135.1796100057471	0.7250000000000001	2752
2	8	515	244	135.1796100057471	0.75	2032
2	8	515	244	135.1796100057471	0.775	1632
2	8	515	244	135.1796100057471	0.8	1744
2	8	515	244	135.1796100057471	0.8250000000000001	1664
2	8	515	244	135.1796100057471	0.8500000000000001	1632
2	8	515	244	135.1796100057471	0.875	1536
2	8	515	244	135.1796100057471	0.9	1536
2	8	515	244	135.1796100057471	0.925	1552
2	8	515	244	135.1796100057471	0.9500000000000001	1472
2	8	515	244	135.1796100057471	0.9750000000000001	1472
2	10	562	244	88.99491399474581	0.0	1728
2	10	562	244	88.99491399474581	0.025	1616
2	10	562	244	88.99491399474581	0.05	1696
2	10	562	244	88.99491399474581	0.07500000000000001	1776
2	10	562	244	88.99491399474581	0.1	1824
2	10	562	244	88.99491399474581	0.125	1696
2	10	562	244	88.99491399474581	0.15000000000000002	2080
2	10	562	244	88.99491399474581	0.17500000000000002	2320
2	10	562	244	88.99491399474581	0.2	3376
2	10	562	244	88.99491399474581	0.225	7040
2	10	562	244	88.99491399474581	0.25	11232
2	10	562	244	88.99491399474581	0.275	18064
2	10	562	244	88.99491399474581	0.30000000000000004	23104
2	10	562	244	88.99491399474581	0.325	23104
2	10	562	244	88.99491399474581	0.35000000000000003	21376
2	10	562	244	88.99491399474581	0.375	18032
2	10	562	244	88.99491399474581	0.4	11616
2	10	562	244	88.99491399474581	0.42500000000000004	6288
2	10	562	244	88.99491399474581	0.45	4688
2	10	562	244	88.99491399474581	0.47500000000000003	5744
2	10	562	244	88.99491399474581	0.5	5744
2	10	562	244	88.99491399474581	0.525	9568
2	10	562	244	88.99491399474581	0.55	12976
2	10	562	244	88.99491399474581	0.5750000000000001	19888
2	10	562	244	88.99491399474581	0.6000000000000001	23504
2	10	562	244	88.99491399474581	0.625	24496
2	10	562	244	88.99491399474581	0.65	23472
2	10	562	244	88.99491399474581	0.675	21744
2	10	562	244	88.99491399474581	0.7000000000000001	14736
2	10	562	244	88.99491399474581	0.7250000000000001	6656
2	10	562	244	88.99491399474581	0.75	3936
2	10	562	244	88.99491399474581	0.775	2576
2	10	562	244	88.99491399474581	0.8	2016
2	10	562	244	88.99491399474581	0.8250000000000001	1776
2	10	562	244	88.99491399474581	0.8500000000000001	1824
2	10	562	244	88.99491399474581	0.875	1568
2	10	562	244	88.99491399474581	0.9	1664
2	10	562	244	88.99491399474581	0.925	1792
2	10	562	244	88.99491399474581	0.9500000000000001	1616
2	10	562	244	88.99491399474581	0.9750000000000001	1520
2	11	556	256	118.53998518795997	0.0	1536
2	11	556	256	118.53998518795997	0.025	1536
2	11	556	256	118.53998518795997	0.05	1776
2	11	556	256	118.53998518795997	0.07500000000000001	1600
2	11	556	256	118.53998518795997	0.1	1648
2	11	556	256	118.53998518795997	0.125	1696
2	11	556	256	118.53998518795997	0.15000000000000002	1776
2	11	556	256	118.53998518795997	0.17500000000000002	1616
2	11	556	256	118.53998518795997	0.2	1856
2	11	556	256	118.53998518795997	0.225	1776
2	11	556	256	118.53998518795997	0.25	1856
2	11	556	256	118.53998518795997	0.275	1568
2	11	556	256	118.53998518795997	0.30000000000000004	1744
2	11	556	256	118.53998518795997	0.325	1648
2	11	556	256	118.53998518795997	0.35000000000000003	1792
2	11	556	256	118.53998518795997	0.375	1968
2	11	556	256	118.53998518795997	0.4	1760
2	11	556	256	118.53998518795997	0.42500000000000004	1968
2	11	556	256	118.53998518795997	0.45	2288
2	11	556	256	118.53998518795997	0.47500000000000003	2240
2	11	556	256	118.53998518795997	0.5	2240
2	11	556	256	118.53998518795997	0.525	2512
2	11	556	256	118.53998518795997	0.55	2624
2	11	556	256	118.53998518795997	0.5750000000000001	3280
2	11	556	256	118.53998518795997	0.6000000000000001	4960
2	11	556	256	118.53998518795997	0.625	3920
2	11	556	256	118.53998518795997	0.65	6656
2	11	556	256	118.53998518795997	0.675	9792
2	11	556	256	118.53998518795997	0.7000000000000001	9152
2	11	556	256	118.53998518795997	0.7250000000000001	12896
2	11	556	256	118.53998518795997	0.75	16560
2	11	556	256	118.53998518795997	0.775	15728
2	11	556	256	118.53998518795997	0.8	19408
2	11	556	256	118.53998518795997	0.8250000000000001	20288
2	11	556	256	118.53998518795997	0.8500000000000001	19984
2	11	556	256	118.53998518795997	0.875	19696
2	11	556	256	118.53998518795997	0.9	18032
2	11	556	256	118.53998518795997	0.925	16096
2	11	556	256	118.53998518795997	0.9500000000000001	11248
2	11	556	256	118.53998518795997	0.9750000000000001	11248
2	12	527	257	173.84483165672597	0.0	1440
2	12	527	257	173.84483165672597	0.025	1632
2	12	527	257	173.84483165672597	0.05	1664
2	12	527	257	173.84483165672597	0.07500000000000001	1408
2	12	527	257	173.84483165672597	0.1	1296
2	12	527	257	173.84483165672597	0.125	1744
2	12	527	257	173.84483165672597	0.15000000000000002	1536
2	12	527	257	173.84483165672597	0.17500000000000002	1520
2	12	527	257	173.84483165672597	0.2	1712
2	12	527	257	173.84483165672597	0.225	1440
2	12	527	257	173.84483165672597	0.25	1536
2	12	527	257	173.84483165672597	0.275	1632
2	12	527	257	173.84483165672597	0.30000000000000004	1440
2	12	527	257	173.84483165672597	0.325	1616
2	12	527	257	173.84483165672597	0.35000000000000003	1632
2	12	527	257	173.84483165672597	0.375	1536
2	12	527	257	173.84483165672597	0.4	1440
2	12	527	257	173.84483165672597	0.42500000000000004	1552
2	12	527	257	173.84483165672597	0.45	1440
2	12	527	257	173.84483165672597	0.47500000000000003	1776
2	12	527	257	173.84483165672597	0.5	1728
2	12	527	257	173.84483165672597	0.525	1904
2	12	527	257	173.84483165672597	0.55	1712
2	12	527	257	173.84483165672597	0.5750000000000001	1856
2	12	527	257	173.84483165672597	0.6000000000000001	2144
2	12	527	257	173.84483165672597	0.625	3056
2	12	527	257	173.84483165672597	0.65	4240
2	12	527	257	173.84483165672597	0.675	10640
2	12	527	257	173.84483165672597	0.7000000000000001	16512
2	12	527	257	173.84483165672597	0.7250000000000001	23392
2	12	527	257	173.84483165672597	0.75	31680
2	12	527	257	173.84483165672597	0.775	35120
2	12	527	257	173.84483165672597	0.8	29280
2	12	527	257	173.84483165672597	0.8250000000000001	24768
2	12	527	257	173.84483165672597	0.8500000000000001	19056
2	12	527	257	173.84483165672597	0.875	11536
2	12	527	257	173.84483165672597	0.9	5408
2	12	527	257	173.84483165672597	0.925	3408
2	12	527	257	173.84483165672597	0.9500000000000001	2736
2	12	527	257	173.84483165672597	0.9750000000000001	2496
2	13	499	261	133.66778014613035	0.0	2176
2	13	499	261	133.66778014613035	0.025	2976
2	13	499	261	133.66778014613035	0.05	4544
2	13	499	261	133.66778014613035	0.07500000000000001	4768
2	13	499	261	133.66778014613035	0.1	5968
2	13	499	261	133.66778014613035	0.125	6000
2	13	499	261	133.66778014613035	0.15000000000000002	5568
2	13	499	261	133.66778014613035	0.17500000000000002	4768
2	13	499	261	133.66778014613035	0.2	2560
2	13	499	261	133.66778014613035	0.225	2624
2	13	499	261	133.66778014613035	0.25	2080
2	13	499	261	133.66778014613035	0.275	2208
2	13	499	261	133.66778014613035	0.30000000000000004	2000
2	13	499	261	133.66778014613035	0.325	2016
2	13	499	261	133.66778014613035	0.35000000000000003	1984
2	13	499	261	133.66778014613035	0.375	2096
2	13	499	261	133.66778014613035	0.4	2448
2	13	499	261	133.66778014613035	0.42500000000000004	3136
2	13	499	261	133.66778014613035	0.45	3120
2	13	499	261	133.66778014613035	0.47500000000000003	4336
2	13	499	261	133.66778014613035	0.5	4336
2	13	499	261	133.66778014613035	0.525	5792
2	13	499	261	133.66778014613035	0.55	5776
2	13	499	261	133.66778014613035	0.5750000000000001	4736
2	13	499	261	133.66778014613035	0.6000000000000001	4656
2	13	499	261	133.66778014613035	0.625	2992
2	13	499	261	133.66778014613035	0.65	2544
2	13	499	261	133.66778014613035	0.675	1776
2	13	499	261	133.66778014613035	0.7000000000000001	1632
2	13	499	261	133.66778014613035	0.7250000000000001	1616
2	13	499	261	133.66778014613035	0.75	1728
2	13	499	261	133.66778014613035	0.775	1616
2	13	499	261	133.66778014613035	0.8	1536
2	13	499	261	133.66778014613035	0.8250000000000001	1728
2	13	499	261	133.66778014613035	0.8500000000000001	1440
2	13	499	261	133.66778014613035	0.875	1536
2	13	499	261	133.66778014613035	0.9	1632
2	13	499	261	133.66778014613035	0.925	1440
2	13	499	261	133.66778014613035	0.9500000000000001	1536
2	13	499	261	133.66778014613035	0.9750000000000001	1536
2	14	484	282	163.23191825866357	0.0	2528
2	14	484	282	163.23191825866357	0.025	2784
2	14	484	282	163.23191825866357	0.05	3952
2	14	484	282	163.23191825866357	0.07500000000000001	4192
2	14	484	282	163.23191825866357	0.1	4192
2	14	484	282	163.23191825866357	0.125	3600
2	14	484	282	163.23191825866357	0.15000000000000002	2144
2	14	484	282	163.23191825866357	0.17500000000000002	1856
2	14	484	282	163.23191825866357	0.2	1936
2	14	484	282	163.23191825866357	0.225	1984
2	14	484	282	163.23191825866357	0.25	1792
2	14	484	282	163.23191825866357	0.275	1840
2	14	484	282	163.23191825866357	0.30000000000000004	1600
2	14	484	282	163.23191825866357	0.325	2064
2	14	484	282	163.23191825866357	0.35000000000000003	2576
2	14	484	282	163.23191825866357	0.375	3376
2	14	484	282	163.23191825866357	0.4	4032
2	14	484	282	163.23191825866357	0.42500000000000004	4992
2	14	484	282	163.23191825866357	0.45	5200
2	14	484	282	163.23191825866357	0.47500000000000003	3936
2	14	484	282	163.23191825866357	0.5	3936
2	14	484	282	163.23191825866357	0.525	2640
2	14	484	282	163.23191825866357	0.55	1920
2	14	484	282	163.23191825866357	0.5750000000000001	1728
2	14	484	282	163.23191825866357	0.6000000000000001	1680
2	14	484	282	163.23191825866357	0.625	1440
2	14	484	282	163.23191825866357	0.65	1728
2	14	484	282	163.23191825866357	0.675	1552
2	14	484	282	163.23191825866357	0.7000000000000001	1552
2	14	484	282	163.23191825866357	0.7250000000000001	1632
2	14	484	282	163.23191825866357	0.75	1536
2	14	484	282	163.23191825866357	0.775	1536
2	14	484	282	163.23191825866357	0.8	1440
2	14	484	282	163.23191825866357	0.8250000000000001	1632
2	14	484	282	163.23191825866357	0.8500000000000001	1472
2	14	484	282	163.23191825866357	0.875	1472
2	14	484	282	163.23191825866357	0.9	1472
2	14	484	282	163.23191825866357	0.925	1472
2	14	484	282	163.23191825866357	0.9500000000000001	1728
2	14	484	282	163.23191825866357	0.9750000000000001	1728
2	15	462	299	157.37424769280307	0.0	2064
2	15	462	299	157.37424769280307	0.025	2560
2	15	462	299	157.37424769280307	0.05	2672
2	15	462	299	157.37424769280307	0.07500000000000001	2848
2	15	462	299	157.37424769280307	0.1	2544
2	15	462	299	157.37424769280307	0.125	1840
2	15	462	299	157.37424769280307	0.15000000000000002	1664
2	15	462	299	157.37424769280307	0.17500000000000002	1616
2	15	462	299	157.37424769280307	0.2	1664
2	15	462	299	157.37424769280307	0.225	1616
2	15	462	299	157.37424769280307	0.25	1536
2	15	462	299	157.37424769280307	0.275	1616
2	15	462	299	157.37424769280307	0.30000000000000004	1696
2	15	462	299	157.37424769280307	0.325	1824
2	15	462	299	157.37424769280307	0.35000000000000003	2176
2	15	462	299	157.37424769280307	0.375	2672
2	15	462	299	157.37424769280307	0.4	3312
2	15	462	299	157.37424769280307	0.42500000000000004	4816
2	15	462	299	157.37424769280307	0.45	4640
2	15	462	299	157.37424769280307	0.47500000000000003	4096
2	15	462	299	157.37424769280307	0.5	4096
2	15	462	299	157.37424769280307	0.525	2880
2	15	462	299	157.37424769280307	0.55	2016
2	15	462	299	157.37424769280307	0.5750000000000001	1744
2	15	462	299	157.37424769280307	0.6000000000000001	1600
2	15	462	299	157.37424769280307	0.625	1520
2	15	462	299	157.37424769280307	0.65	1600
2	15	462	299	157.37424769280307	0.675	1632
2	15	462	299	157.37424769280307	0.7000000000000001	1392
2	15	462	299	157.37424769280307	0.7250000000000001	1440
2	15	462	299	157.37424769280307	0.75	1536
2	15	462	299	157.37424769280307	0.775	1728
2	15	462	299	157.37424769280307	0.8	1632
2	15	462	299	157.37424769280307	0.8250000000000001	1824
2	15	462	299	157.37424769280307	0.8500000000000001	1376
2	15	462	299	157.37424769280307	0.875	1536
2	15	462	299	157.37424769280307	0.9	1536
2	15	462	299	157.37424769280307	0.925	1472
2	15	462	299	157.37424769280307	0.9500000000000001	1408
[truncated: 60,841 more rows]
