# Supplementary material for: An epifluorescence microscope design for naturalistic behavior and cellular activity in freely moving Caenorhabditis elegans
Source: Nat Commun. 2026 May 19;17:4411. doi: 10.1038/s41467-026-72709-w (PMC13187321; doi:10.1038/s41467-026-72709-w)
Supplement: Supplementary file 8 — Source data [file 41467_2026_72709_MOESM8_ESM.zip › fig2 Muscle/HBR4/worm2.csv]

frame	order	x	y	angle	segment_position	intensity
0	1	427	402	165.15829070154808	0.0	1344
0	1	427	402	165.15829070154808	0.025	1520
0	1	427	402	165.15829070154808	0.05	1424
0	1	427	402	165.15829070154808	0.07500000000000001	1280
0	1	427	402	165.15829070154808	0.1	1360
0	1	427	402	165.15829070154808	0.125	1536
0	1	427	402	165.15829070154808	0.15000000000000002	1408
0	1	427	402	165.15829070154808	0.17500000000000002	1568
0	1	427	402	165.15829070154808	0.2	2496
0	1	427	402	165.15829070154808	0.225	5680
0	1	427	402	165.15829070154808	0.25	9440
0	1	427	402	165.15829070154808	0.275	10784
0	1	427	402	165.15829070154808	0.30000000000000004	8560
0	1	427	402	165.15829070154808	0.325	8096
0	1	427	402	165.15829070154808	0.35000000000000003	6736
0	1	427	402	165.15829070154808	0.375	5232
0	1	427	402	165.15829070154808	0.4	3936
0	1	427	402	165.15829070154808	0.42500000000000004	3328
0	1	427	402	165.15829070154808	0.45	2704
0	1	427	402	165.15829070154808	0.47500000000000003	2416
0	1	427	402	165.15829070154808	0.5	2416
0	1	427	402	165.15829070154808	0.525	2304
0	1	427	402	165.15829070154808	0.55	3152
0	1	427	402	165.15829070154808	0.5750000000000001	5168
0	1	427	402	165.15829070154808	0.6000000000000001	8592
0	1	427	402	165.15829070154808	0.625	10464
0	1	427	402	165.15829070154808	0.65	13872
0	1	427	402	165.15829070154808	0.675	15216
0	1	427	402	165.15829070154808	0.7000000000000001	12832
0	1	427	402	165.15829070154808	0.7250000000000001	9536
0	1	427	402	165.15829070154808	0.75	5328
0	1	427	402	165.15829070154808	0.775	3248
0	1	427	402	165.15829070154808	0.8	2208
0	1	427	402	165.15829070154808	0.8250000000000001	1392
0	1	427	402	165.15829070154808	0.8500000000000001	1376
0	1	427	402	165.15829070154808	0.875	1184
0	1	427	402	165.15829070154808	0.9	1376
0	1	427	402	165.15829070154808	0.925	1456
0	1	427	402	165.15829070154808	0.9500000000000001	1536
0	1	427	402	165.15829070154808	0.9750000000000001	1200
0	2	422	380	154.3914678694265	0.0	1280
0	2	422	380	154.3914678694265	0.025	1280
0	2	422	380	154.3914678694265	0.05	1360
0	2	422	380	154.3914678694265	0.07500000000000001	1504
0	2	422	380	154.3914678694265	0.1	1552
0	2	422	380	154.3914678694265	0.125	1600
0	2	422	380	154.3914678694265	0.15000000000000002	1936
0	2	422	380	154.3914678694265	0.17500000000000002	3296
0	2	422	380	154.3914678694265	0.2	7072
0	2	422	380	154.3914678694265	0.225	14224
0	2	422	380	154.3914678694265	0.25	22496
0	2	422	380	154.3914678694265	0.275	26048
0	2	422	380	154.3914678694265	0.30000000000000004	25792
0	2	422	380	154.3914678694265	0.325	22592
0	2	422	380	154.3914678694265	0.35000000000000003	19056
0	2	422	380	154.3914678694265	0.375	15392
0	2	422	380	154.3914678694265	0.4	12672
0	2	422	380	154.3914678694265	0.42500000000000004	10304
0	2	422	380	154.3914678694265	0.45	7952
0	2	422	380	154.3914678694265	0.47500000000000003	6672
0	2	422	380	154.3914678694265	0.5	4512
0	2	422	380	154.3914678694265	0.525	3680
0	2	422	380	154.3914678694265	0.55	2816
0	2	422	380	154.3914678694265	0.5750000000000001	2656
0	2	422	380	154.3914678694265	0.6000000000000001	3360
0	2	422	380	154.3914678694265	0.625	3792
0	2	422	380	154.3914678694265	0.65	4704
0	2	422	380	154.3914678694265	0.675	4608
0	2	422	380	154.3914678694265	0.7000000000000001	5472
0	2	422	380	154.3914678694265	0.7250000000000001	7808
0	2	422	380	154.3914678694265	0.75	10128
0	2	422	380	154.3914678694265	0.775	8896
0	2	422	380	154.3914678694265	0.8	6608
0	2	422	380	154.3914678694265	0.8250000000000001	4384
0	2	422	380	154.3914678694265	0.8500000000000001	2784
0	2	422	380	154.3914678694265	0.875	1728
0	2	422	380	154.3914678694265	0.9	1488
0	2	422	380	154.3914678694265	0.925	1392
0	2	422	380	154.3914678694265	0.9500000000000001	1296
0	2	422	380	154.3914678694265	0.9750000000000001	1376
0	3	427	358	147.80426606528675	0.0	1264
0	3	427	358	147.80426606528675	0.025	1424
0	3	427	358	147.80426606528675	0.05	1504
0	3	427	358	147.80426606528675	0.07500000000000001	1696
0	3	427	358	147.80426606528675	0.1	2336
0	3	427	358	147.80426606528675	0.125	7408
0	3	427	358	147.80426606528675	0.15000000000000002	13312
0	3	427	358	147.80426606528675	0.17500000000000002	23360
0	3	427	358	147.80426606528675	0.2	23856
0	3	427	358	147.80426606528675	0.225	20480
0	3	427	358	147.80426606528675	0.25	20480
0	3	427	358	147.80426606528675	0.275	13696
0	3	427	358	147.80426606528675	0.30000000000000004	9888
0	3	427	358	147.80426606528675	0.325	7584
0	3	427	358	147.80426606528675	0.35000000000000003	6048
0	3	427	358	147.80426606528675	0.375	3712
0	3	427	358	147.80426606528675	0.4	2576
0	3	427	358	147.80426606528675	0.42500000000000004	1840
0	3	427	358	147.80426606528675	0.45	1904
0	3	427	358	147.80426606528675	0.47500000000000003	1504
0	3	427	358	147.80426606528675	0.5	1504
0	3	427	358	147.80426606528675	0.525	1680
0	3	427	358	147.80426606528675	0.55	1728
0	3	427	358	147.80426606528675	0.5750000000000001	2208
0	3	427	358	147.80426606528675	0.6000000000000001	2432
0	3	427	358	147.80426606528675	0.625	3568
0	3	427	358	147.80426606528675	0.65	4016
0	3	427	358	147.80426606528675	0.675	5328
0	3	427	358	147.80426606528675	0.7000000000000001	6080
0	3	427	358	147.80426606528675	0.7250000000000001	6016
0	3	427	358	147.80426606528675	0.75	6016
0	3	427	358	147.80426606528675	0.775	3936
0	3	427	358	147.80426606528675	0.8	2480
0	3	427	358	147.80426606528675	0.8250000000000001	1296
0	3	427	358	147.80426606528675	0.8500000000000001	1376
0	3	427	358	147.80426606528675	0.875	1280
0	3	427	358	147.80426606528675	0.9	1104
0	3	427	358	147.80426606528675	0.925	1280
0	3	427	358	147.80426606528675	0.9500000000000001	1312
0	3	427	358	147.80426606528675	0.9750000000000001	1312
0	4	444	341	163.8107937429731	0.0	1360
0	4	444	341	163.8107937429731	0.025	1344
0	4	444	341	163.8107937429731	0.05	1472
0	4	444	341	163.8107937429731	0.07500000000000001	1728
0	4	444	341	163.8107937429731	0.1	3712
0	4	444	341	163.8107937429731	0.125	6080
0	4	444	341	163.8107937429731	0.15000000000000002	10640
0	4	444	341	163.8107937429731	0.17500000000000002	14944
0	4	444	341	163.8107937429731	0.2	13024
0	4	444	341	163.8107937429731	0.225	12160
0	4	444	341	163.8107937429731	0.25	11360
0	4	444	341	163.8107937429731	0.275	9200
0	4	444	341	163.8107937429731	0.30000000000000004	7696
0	4	444	341	163.8107937429731	0.325	6128
0	4	444	341	163.8107937429731	0.35000000000000003	5024
0	4	444	341	163.8107937429731	0.375	4016
0	4	444	341	163.8107937429731	0.4	3056
0	4	444	341	163.8107937429731	0.42500000000000004	2480
0	4	444	341	163.8107937429731	0.45	2480
0	4	444	341	163.8107937429731	0.47500000000000003	2112
0	4	444	341	163.8107937429731	0.5	2112
0	4	444	341	163.8107937429731	0.525	2608
0	4	444	341	163.8107937429731	0.55	3312
0	4	444	341	163.8107937429731	0.5750000000000001	4336
0	4	444	341	163.8107937429731	0.6000000000000001	6304
0	4	444	341	163.8107937429731	0.625	6944
0	4	444	341	163.8107937429731	0.65	7104
0	4	444	341	163.8107937429731	0.675	9840
0	4	444	341	163.8107937429731	0.7000000000000001	10448
0	4	444	341	163.8107937429731	0.7250000000000001	8944
0	4	444	341	163.8107937429731	0.75	8304
0	4	444	341	163.8107937429731	0.775	6416
0	4	444	341	163.8107937429731	0.8	2176
0	4	444	341	163.8107937429731	0.8250000000000001	1568
0	4	444	341	163.8107937429731	0.8500000000000001	1280
0	4	444	341	163.8107937429731	0.875	1376
0	4	444	341	163.8107937429731	0.9	1472
0	4	444	341	163.8107937429731	0.925	1280
0	4	444	341	163.8107937429731	0.9500000000000001	1280
0	4	444	341	163.8107937429731	0.9750000000000001	1280
0	5	464	330	174.38779677067512	0.0	1136
0	5	464	330	174.38779677067512	0.025	1280
0	5	464	330	174.38779677067512	0.05	1184
0	5	464	330	174.38779677067512	0.07500000000000001	1744
0	5	464	330	174.38779677067512	0.1	2368
0	5	464	330	174.38779677067512	0.125	6048
0	5	464	330	174.38779677067512	0.15000000000000002	6880
0	5	464	330	174.38779677067512	0.17500000000000002	8464
0	5	464	330	174.38779677067512	0.2	8272
0	5	464	330	174.38779677067512	0.225	8256
0	5	464	330	174.38779677067512	0.25	8192
0	5	464	330	174.38779677067512	0.275	6864
0	5	464	330	174.38779677067512	0.30000000000000004	6128
0	5	464	330	174.38779677067512	0.325	5104
0	5	464	330	174.38779677067512	0.35000000000000003	3808
0	5	464	330	174.38779677067512	0.375	3056
0	5	464	330	174.38779677067512	0.4	2752
0	5	464	330	174.38779677067512	0.42500000000000004	2496
0	5	464	330	174.38779677067512	0.45	2128
0	5	464	330	174.38779677067512	0.47500000000000003	2064
0	5	464	330	174.38779677067512	0.5	2064
0	5	464	330	174.38779677067512	0.525	2176
0	5	464	330	174.38779677067512	0.55	2720
0	5	464	330	174.38779677067512	0.5750000000000001	3632
0	5	464	330	174.38779677067512	0.6000000000000001	5360
0	5	464	330	174.38779677067512	0.625	6672
0	5	464	330	174.38779677067512	0.65	8528
0	5	464	330	174.38779677067512	0.675	10160
0	5	464	330	174.38779677067512	0.7000000000000001	9504
0	5	464	330	174.38779677067512	0.7250000000000001	7952
0	5	464	330	174.38779677067512	0.75	7328
0	5	464	330	174.38779677067512	0.775	5200
0	5	464	330	174.38779677067512	0.8	2352
0	5	464	330	174.38779677067512	0.8250000000000001	1536
0	5	464	330	174.38779677067512	0.8500000000000001	1440
0	5	464	330	174.38779677067512	0.875	1376
0	5	464	330	174.38779677067512	0.9	1216
0	5	464	330	174.38779677067512	0.925	1056
0	5	464	330	174.38779677067512	0.9500000000000001	1392
0	5	464	330	174.38779677067512	0.9750000000000001	1392
0	6	485	321	172.23483398157455	0.0	1376
0	6	485	321	172.23483398157455	0.025	1232
0	6	485	321	172.23483398157455	0.05	1296
0	6	485	321	172.23483398157455	0.07500000000000001	1248
0	6	485	321	172.23483398157455	0.1	1712
0	6	485	321	172.23483398157455	0.125	3200
0	6	485	321	172.23483398157455	0.15000000000000002	3696
0	6	485	321	172.23483398157455	0.17500000000000002	4448
0	6	485	321	172.23483398157455	0.2	4352
0	6	485	321	172.23483398157455	0.225	3728
0	6	485	321	172.23483398157455	0.25	3728
0	6	485	321	172.23483398157455	0.275	3120
0	6	485	321	172.23483398157455	0.30000000000000004	2560
0	6	485	321	172.23483398157455	0.325	2160
0	6	485	321	172.23483398157455	0.35000000000000003	1888
0	6	485	321	172.23483398157455	0.375	1648
0	6	485	321	172.23483398157455	0.4	1616
0	6	485	321	172.23483398157455	0.42500000000000004	1440
0	6	485	321	172.23483398157455	0.45	1744
0	6	485	321	172.23483398157455	0.47500000000000003	2096
0	6	485	321	172.23483398157455	0.5	2096
0	6	485	321	172.23483398157455	0.525	1936
0	6	485	321	172.23483398157455	0.55	2288
0	6	485	321	172.23483398157455	0.5750000000000001	2912
0	6	485	321	172.23483398157455	0.6000000000000001	3200
0	6	485	321	172.23483398157455	0.625	3984
0	6	485	321	172.23483398157455	0.65	4496
0	6	485	321	172.23483398157455	0.675	5488
0	6	485	321	172.23483398157455	0.7000000000000001	5520
0	6	485	321	172.23483398157455	0.7250000000000001	5072
0	6	485	321	172.23483398157455	0.75	5072
0	6	485	321	172.23483398157455	0.775	2624
0	6	485	321	172.23483398157455	0.8	1776
0	6	485	321	172.23483398157455	0.8250000000000001	1344
0	6	485	321	172.23483398157455	0.8500000000000001	1280
0	6	485	321	172.23483398157455	0.875	1296
0	6	485	321	172.23483398157455	0.9	1184
0	6	485	321	172.23483398157455	0.925	1280
0	6	485	321	172.23483398157455	0.9500000000000001	1376
0	6	485	321	172.23483398157455	0.9750000000000001	1376
0	7	505	309	155.3441012559184	0.0	1168
0	7	505	309	155.3441012559184	0.025	1472
0	7	505	309	155.3441012559184	0.05	1520
0	7	505	309	155.3441012559184	0.07500000000000001	2704
0	7	505	309	155.3441012559184	0.1	2704
0	7	505	309	155.3441012559184	0.125	3456
0	7	505	309	155.3441012559184	0.15000000000000002	3888
0	7	505	309	155.3441012559184	0.17500000000000002	3824
0	7	505	309	155.3441012559184	0.2	3536
0	7	505	309	155.3441012559184	0.225	3040
0	7	505	309	155.3441012559184	0.25	2544
0	7	505	309	155.3441012559184	0.275	2128
0	7	505	309	155.3441012559184	0.30000000000000004	1856
0	7	505	309	155.3441012559184	0.325	1536
0	7	505	309	155.3441012559184	0.35000000000000003	1728
0	7	505	309	155.3441012559184	0.375	1744
0	7	505	309	155.3441012559184	0.4	1856
0	7	505	309	155.3441012559184	0.42500000000000004	1744
0	7	505	309	155.3441012559184	0.45	1968
0	7	505	309	155.3441012559184	0.47500000000000003	1968
0	7	505	309	155.3441012559184	0.5	1968
0	7	505	309	155.3441012559184	0.525	3008
0	7	505	309	155.3441012559184	0.55	4688
0	7	505	309	155.3441012559184	0.5750000000000001	5568
0	7	505	309	155.3441012559184	0.6000000000000001	6144
0	7	505	309	155.3441012559184	0.625	7856
0	7	505	309	155.3441012559184	0.65	9472
0	7	505	309	155.3441012559184	0.675	9760
0	7	505	309	155.3441012559184	0.7000000000000001	8992
0	7	505	309	155.3441012559184	0.7250000000000001	7504
0	7	505	309	155.3441012559184	0.75	5312
0	7	505	309	155.3441012559184	0.775	2000
0	7	505	309	155.3441012559184	0.8	1728
0	7	505	309	155.3441012559184	0.8250000000000001	1488
0	7	505	309	155.3441012559184	0.8500000000000001	1280
0	7	505	309	155.3441012559184	0.875	1360
0	7	505	309	155.3441012559184	0.9	1360
0	7	505	309	155.3441012559184	0.925	1152
0	7	505	309	155.3441012559184	0.9500000000000001	1296
0	7	505	309	155.3441012559184	0.9750000000000001	1296
0	8	518	290	153.05106324732768	0.0	1520
0	8	518	290	153.05106324732768	0.025	1760
0	8	518	290	153.05106324732768	0.05	2224
0	8	518	290	153.05106324732768	0.07500000000000001	2400
0	8	518	290	153.05106324732768	0.1	2848
0	8	518	290	153.05106324732768	0.125	2432
0	8	518	290	153.05106324732768	0.15000000000000002	2480
0	8	518	290	153.05106324732768	0.17500000000000002	2000
0	8	518	290	153.05106324732768	0.2	2080
0	8	518	290	153.05106324732768	0.225	1952
0	8	518	290	153.05106324732768	0.25	1808
0	8	518	290	153.05106324732768	0.275	1744
0	8	518	290	153.05106324732768	0.30000000000000004	1520
0	8	518	290	153.05106324732768	0.325	1600
0	8	518	290	153.05106324732768	0.35000000000000003	1664
0	8	518	290	153.05106324732768	0.375	1712
0	8	518	290	153.05106324732768	0.4	1792
0	8	518	290	153.05106324732768	0.42500000000000004	2192
0	8	518	290	153.05106324732768	0.45	2016
0	8	518	290	153.05106324732768	0.47500000000000003	2848
0	8	518	290	153.05106324732768	0.5	2848
0	8	518	290	153.05106324732768	0.525	3968
0	8	518	290	153.05106324732768	0.55	5168
0	8	518	290	153.05106324732768	0.5750000000000001	6768
0	8	518	290	153.05106324732768	0.6000000000000001	9552
0	8	518	290	153.05106324732768	0.625	10496
0	8	518	290	153.05106324732768	0.65	11680
0	8	518	290	153.05106324732768	0.675	12288
0	8	518	290	153.05106324732768	0.7000000000000001	9328
0	8	518	290	153.05106324732768	0.7250000000000001	5632
0	8	518	290	153.05106324732768	0.75	3184
0	8	518	290	153.05106324732768	0.775	2080
0	8	518	290	153.05106324732768	0.8	1392
0	8	518	290	153.05106324732768	0.8250000000000001	1280
0	8	518	290	153.05106324732768	0.8500000000000001	1184
0	8	518	290	153.05106324732768	0.875	1280
0	8	518	290	153.05106324732768	0.9	1152
0	8	518	290	153.05106324732768	0.925	1376
0	8	518	290	153.05106324732768	0.9500000000000001	1280
0	8	518	290	153.05106324732768	0.9750000000000001	1280
0	9	521	267	151.71413398924915	0.0	1376
0	9	521	267	151.71413398924915	0.025	1808
0	9	521	267	151.71413398924915	0.05	2256
0	9	521	267	151.71413398924915	0.07500000000000001	2768
0	9	521	267	151.71413398924915	0.1	3040
0	9	521	267	151.71413398924915	0.125	3600
0	9	521	267	151.71413398924915	0.15000000000000002	3472
0	9	521	267	151.71413398924915	0.17500000000000002	3296
0	9	521	267	151.71413398924915	0.2	3376
0	9	521	267	151.71413398924915	0.225	3296
0	9	521	267	151.71413398924915	0.25	2688
0	9	521	267	151.71413398924915	0.275	2368
0	9	521	267	151.71413398924915	0.30000000000000004	2176
0	9	521	267	151.71413398924915	0.325	2144
0	9	521	267	151.71413398924915	0.35000000000000003	2176
0	9	521	267	151.71413398924915	0.375	1824
0	9	521	267	151.71413398924915	0.4	2080
0	9	521	267	151.71413398924915	0.42500000000000004	1888
0	9	521	267	151.71413398924915	0.45	2368
0	9	521	267	151.71413398924915	0.47500000000000003	2352
0	9	521	267	151.71413398924915	0.5	3056
0	9	521	267	151.71413398924915	0.525	3648
0	9	521	267	151.71413398924915	0.55	4608
0	9	521	267	151.71413398924915	0.5750000000000001	5824
0	9	521	267	151.71413398924915	0.6000000000000001	7632
0	9	521	267	151.71413398924915	0.625	8688
0	9	521	267	151.71413398924915	0.65	9712
0	9	521	267	151.71413398924915	0.675	10672
0	9	521	267	151.71413398924915	0.7000000000000001	11536
0	9	521	267	151.71413398924915	0.7250000000000001	10384
0	9	521	267	151.71413398924915	0.75	7856
0	9	521	267	151.71413398924915	0.775	5408
0	9	521	267	151.71413398924915	0.8	3744
0	9	521	267	151.71413398924915	0.8250000000000001	2336
0	9	521	267	151.71413398924915	0.8500000000000001	1792
0	9	521	267	151.71413398924915	0.875	1360
0	9	521	267	151.71413398924915	0.9	1376
0	9	521	267	151.71413398924915	0.925	1232
0	9	521	267	151.71413398924915	0.9500000000000001	1376
0	9	521	267	151.71413398924915	0.9750000000000001	1248
0	10	513	246	149.14462123182145	0.0	1152
0	10	513	246	149.14462123182145	0.025	1216
0	10	513	246	149.14462123182145	0.05	1536
0	10	513	246	149.14462123182145	0.07500000000000001	1536
0	10	513	246	149.14462123182145	0.1	2496
0	10	513	246	149.14462123182145	0.125	3264
0	10	513	246	149.14462123182145	0.15000000000000002	3264
0	10	513	246	149.14462123182145	0.17500000000000002	3936
0	10	513	246	149.14462123182145	0.2	4032
0	10	513	246	149.14462123182145	0.225	4112
0	10	513	246	149.14462123182145	0.25	3600
0	10	513	246	149.14462123182145	0.275	3168
0	10	513	246	149.14462123182145	0.30000000000000004	3152
0	10	513	246	149.14462123182145	0.325	2832
0	10	513	246	149.14462123182145	0.35000000000000003	2672
0	10	513	246	149.14462123182145	0.375	2064
0	10	513	246	149.14462123182145	0.4	2112
0	10	513	246	149.14462123182145	0.42500000000000004	1968
0	10	513	246	149.14462123182145	0.45	1968
0	10	513	246	149.14462123182145	0.47500000000000003	1792
0	10	513	246	149.14462123182145	0.5	1792
0	10	513	246	149.14462123182145	0.525	1936
0	10	513	246	149.14462123182145	0.55	2384
0	10	513	246	149.14462123182145	0.5750000000000001	2912
0	10	513	246	149.14462123182145	0.6000000000000001	3792
0	10	513	246	149.14462123182145	0.625	5504
0	10	513	246	149.14462123182145	0.65	7104
0	10	513	246	149.14462123182145	0.675	8192
0	10	513	246	149.14462123182145	0.7000000000000001	8960
0	10	513	246	149.14462123182145	0.7250000000000001	9792
0	10	513	246	149.14462123182145	0.75	9856
0	10	513	246	149.14462123182145	0.775	7568
0	10	513	246	149.14462123182145	0.8	6096
0	10	513	246	149.14462123182145	0.8250000000000001	3504
0	10	513	246	149.14462123182145	0.8500000000000001	3504
0	10	513	246	149.14462123182145	0.875	2192
0	10	513	246	149.14462123182145	0.9	1408
0	10	513	246	149.14462123182145	0.925	1344
0	10	513	246	149.14462123182145	0.9500000000000001	1280
0	10	513	246	149.14462123182145	0.9750000000000001	1216
0	11	494	231	173.98548112233456	0.0	1184
0	11	494	231	173.98548112233456	0.025	1408
0	11	494	231	173.98548112233456	0.05	1264
0	11	494	231	173.98548112233456	0.07500000000000001	1680
0	11	494	231	173.98548112233456	0.1	2672
0	11	494	231	173.98548112233456	0.125	3136
0	11	494	231	173.98548112233456	0.15000000000000002	4208
0	11	494	231	173.98548112233456	0.17500000000000002	4048
0	11	494	231	173.98548112233456	0.2	4416
0	11	494	231	173.98548112233456	0.225	4400
0	11	494	231	173.98548112233456	0.25	3776
0	11	494	231	173.98548112233456	0.275	3344
0	11	494	231	173.98548112233456	0.30000000000000004	2704
0	11	494	231	173.98548112233456	0.325	2352
0	11	494	231	173.98548112233456	0.35000000000000003	2304
0	11	494	231	173.98548112233456	0.375	2176
0	11	494	231	173.98548112233456	0.4	1952
0	11	494	231	173.98548112233456	0.42500000000000004	2048
0	11	494	231	173.98548112233456	0.45	2096
0	11	494	231	173.98548112233456	0.47500000000000003	2224
0	11	494	231	173.98548112233456	0.5	2224
0	11	494	231	173.98548112233456	0.525	3024
0	11	494	231	173.98548112233456	0.55	3712
0	11	494	231	173.98548112233456	0.5750000000000001	5856
0	11	494	231	173.98548112233456	0.6000000000000001	7664
0	11	494	231	173.98548112233456	0.625	8176
0	11	494	231	173.98548112233456	0.65	9936
0	11	494	231	173.98548112233456	0.675	9936
0	11	494	231	173.98548112233456	0.7000000000000001	11904
0	11	494	231	173.98548112233456	0.7250000000000001	17328
0	11	494	231	173.98548112233456	0.75	22144
0	11	494	231	173.98548112233456	0.775	20160
0	11	494	231	173.98548112233456	0.8	14144
0	11	494	231	173.98548112233456	0.8250000000000001	10608
0	11	494	231	173.98548112233456	0.8500000000000001	4576
0	11	494	231	173.98548112233456	0.875	3024
0	11	494	231	173.98548112233456	0.9	1728
0	11	494	231	173.98548112233456	0.925	1504
0	11	494	231	173.98548112233456	0.9500000000000001	1312
0	11	494	231	173.98548112233456	0.9750000000000001	1216
0	12	475	219	173.18770074729395	0.0	1376
0	12	475	219	173.18770074729395	0.025	1280
0	12	475	219	173.18770074729395	0.05	1296
0	12	475	219	173.18770074729395	0.07500000000000001	1296
0	12	475	219	173.18770074729395	0.1	1280
0	12	475	219	173.18770074729395	0.125	1728
0	12	475	219	173.18770074729395	0.15000000000000002	2512
0	12	475	219	173.18770074729395	0.17500000000000002	3744
0	12	475	219	173.18770074729395	0.2	4816
0	12	475	219	173.18770074729395	0.225	5424
0	12	475	219	173.18770074729395	0.25	5424
0	12	475	219	173.18770074729395	0.275	4640
0	12	475	219	173.18770074729395	0.30000000000000004	3952
0	12	475	219	173.18770074729395	0.325	3200
0	12	475	219	173.18770074729395	0.35000000000000003	2816
0	12	475	219	173.18770074729395	0.375	2352
0	12	475	219	173.18770074729395	0.4	1824
0	12	475	219	173.18770074729395	0.42500000000000004	1792
0	12	475	219	173.18770074729395	0.45	1728
0	12	475	219	173.18770074729395	0.47500000000000003	1648
0	12	475	219	173.18770074729395	0.5	1648
0	12	475	219	173.18770074729395	0.525	1888
0	12	475	219	173.18770074729395	0.55	1888
0	12	475	219	173.18770074729395	0.5750000000000001	1888
0	12	475	219	173.18770074729395	0.6000000000000001	1696
0	12	475	219	173.18770074729395	0.625	2224
0	12	475	219	173.18770074729395	0.65	2064
0	12	475	219	173.18770074729395	0.675	2864
0	12	475	219	173.18770074729395	0.7000000000000001	3072
0	12	475	219	173.18770074729395	0.7250000000000001	3616
0	12	475	219	173.18770074729395	0.75	3616
0	12	475	219	173.18770074729395	0.775	4048
0	12	475	219	173.18770074729395	0.8	4096
0	12	475	219	173.18770074729395	0.8250000000000001	3456
0	12	475	219	173.18770074729395	0.8500000000000001	2496
0	12	475	219	173.18770074729395	0.875	1808
0	12	475	219	173.18770074729395	0.9	1456
0	12	475	219	173.18770074729395	0.925	1472
0	12	475	219	173.18770074729395	0.9500000000000001	1184
0	12	475	219	173.18770074729395	0.9750000000000001	1296
0	13	454	209	165.6577739696064	0.0	1248
0	13	454	209	165.6577739696064	0.025	1232
0	13	454	209	165.6577739696064	0.05	1056
0	13	454	209	165.6577739696064	0.07500000000000001	1296
0	13	454	209	165.6577739696064	0.1	1312
0	13	454	209	165.6577739696064	0.125	1856
0	13	454	209	165.6577739696064	0.15000000000000002	3088
0	13	454	209	165.6577739696064	0.17500000000000002	3088
0	13	454	209	165.6577739696064	0.2	4672
0	13	454	209	165.6577739696064	0.225	5120
0	13	454	209	165.6577739696064	0.25	5584
0	13	454	209	165.6577739696064	0.275	5200
0	13	454	209	165.6577739696064	0.30000000000000004	4256
0	13	454	209	165.6577739696064	0.325	3840
0	13	454	209	165.6577739696064	0.35000000000000003	3856
0	13	454	209	165.6577739696064	0.375	3328
0	13	454	209	165.6577739696064	0.4	2608
0	13	454	209	165.6577739696064	0.42500000000000004	1920
0	13	454	209	165.6577739696064	0.45	1984
0	13	454	209	165.6577739696064	0.47500000000000003	1520
0	13	454	209	165.6577739696064	0.5	1520
0	13	454	209	165.6577739696064	0.525	1856
0	13	454	209	165.6577739696064	0.55	1520
0	13	454	209	165.6577739696064	0.5750000000000001	1728
0	13	454	209	165.6577739696064	0.6000000000000001	2064
0	13	454	209	165.6577739696064	0.625	2064
0	13	454	209	165.6577739696064	0.65	2304
0	13	454	209	165.6577739696064	0.675	2336
0	13	454	209	165.6577739696064	0.7000000000000001	3056
0	13	454	209	165.6577739696064	0.7250000000000001	3232
0	13	454	209	165.6577739696064	0.75	3424
0	13	454	209	165.6577739696064	0.775	3472
0	13	454	209	165.6577739696064	0.8	2912
0	13	454	209	165.6577739696064	0.8250000000000001	2912
0	13	454	209	165.6577739696064	0.8500000000000001	2032
0	13	454	209	165.6577739696064	0.875	1664
0	13	454	209	165.6577739696064	0.9	1424
0	13	454	209	165.6577739696064	0.925	1184
0	13	454	209	165.6577739696064	0.9500000000000001	1072
0	13	454	209	165.6577739696064	0.9750000000000001	1248
0	14	436	194	155.2689161541368	0.0	1232
0	14	436	194	155.2689161541368	0.025	1264
0	14	436	194	155.2689161541368	0.05	1392
0	14	436	194	155.2689161541368	0.07500000000000001	1280
0	14	436	194	155.2689161541368	0.1	1456
0	14	436	194	155.2689161541368	0.125	1904
0	14	436	194	155.2689161541368	0.15000000000000002	2608
0	14	436	194	155.2689161541368	0.17500000000000002	4464
0	14	436	194	155.2689161541368	0.2	6448
0	14	436	194	155.2689161541368	0.225	6928
0	14	436	194	155.2689161541368	0.25	6880
0	14	436	194	155.2689161541368	0.275	6112
0	14	436	194	155.2689161541368	0.30000000000000004	5216
0	14	436	194	155.2689161541368	0.325	4576
0	14	436	194	155.2689161541368	0.35000000000000003	3936
0	14	436	194	155.2689161541368	0.375	3072
0	14	436	194	155.2689161541368	0.4	2144
0	14	436	194	155.2689161541368	0.42500000000000004	2048
0	14	436	194	155.2689161541368	0.45	1712
0	14	436	194	155.2689161541368	0.47500000000000003	1696
0	14	436	194	155.2689161541368	0.5	1696
0	14	436	194	155.2689161541368	0.525	1856
0	14	436	194	155.2689161541368	0.55	1536
0	14	436	194	155.2689161541368	0.5750000000000001	1792
0	14	436	194	155.2689161541368	0.6000000000000001	1664
0	14	436	194	155.2689161541368	0.625	1664
0	14	436	194	155.2689161541368	0.65	1696
0	14	436	194	155.2689161541368	0.675	1968
0	14	436	194	155.2689161541368	0.7000000000000001	2192
0	14	436	194	155.2689161541368	0.7250000000000001	2368
0	14	436	194	155.2689161541368	0.75	2592
0	14	436	194	155.2689161541368	0.775	2576
0	14	436	194	155.2689161541368	0.8	2560
0	14	436	194	155.2689161541368	0.8250000000000001	1984
0	14	436	194	155.2689161541368	0.8500000000000001	2128
0	14	436	194	155.2689161541368	0.875	1808
0	14	436	194	155.2689161541368	0.9	1504
0	14	436	194	155.2689161541368	0.925	1376
0	14	436	194	155.2689161541368	0.9500000000000001	1248
0	14	436	194	155.2689161541368	0.9750000000000001	1152
0	15	426	173	152.04710201612923	0.0	1392
0	15	426	173	152.04710201612923	0.025	1184
0	15	426	173	152.04710201612923	0.05	1376
0	15	426	173	152.04710201612923	0.07500000000000001	1136
0	15	426	173	152.04710201612923	0.1	1216
0	15	426	173	152.04710201612923	0.125	1440
0	15	426	173	152.04710201612923	0.15000000000000002	1648
0	15	426	173	152.04710201612923	0.17500000000000002	2384
0	15	426	173	152.04710201612923	0.2	3872
0	15	426	173	152.04710201612923	0.225	5600
0	15	426	173	152.04710201612923	0.25	6464
0	15	426	173	152.04710201612923	0.275	6336
0	15	426	173	152.04710201612923	0.30000000000000004	6032
0	15	426	173	152.04710201612923	0.325	5408
0	15	426	173	152.04710201612923	0.35000000000000003	4144
0	15	426	173	152.04710201612923	0.375	3088
0	15	426	173	152.04710201612923	0.4	2480
0	15	426	173	152.04710201612923	0.42500000000000004	1920
0	15	426	173	152.04710201612923	0.45	1584
0	15	426	173	152.04710201612923	0.47500000000000003	1296
0	15	426	173	152.04710201612923	0.5	1712
0	15	426	173	152.04710201612923	0.525	1632
0	15	426	173	152.04710201612923	0.55	1536
0	15	426	173	152.04710201612923	0.5750000000000001	1728
0	15	426	173	152.04710201612923	0.6000000000000001	1536
0	15	426	173	152.04710201612923	0.625	1616
0	15	426	173	152.04710201612923	0.65	1664
0	15	426	173	152.04710201612923	0.675	1872
0	15	426	173	152.04710201612923	0.7000000000000001	1984
0	15	426	173	152.04710201612923	0.7250000000000001	2288
0	15	426	173	152.04710201612923	0.75	2336
0	15	426	173	152.04710201612923	0.775	2560
0	15	426	173	152.04710201612923	0.8	2448
0	15	426	173	152.04710201612923	0.8250000000000001	2176
0	15	426	173	152.04710201612923	0.8500000000000001	2000
0	15	426	173	152.04710201612923	0.875	1792
0	15	426	173	152.04710201612923	0.9	1424
0	15	426	173	152.04710201612923	0.925	1232
0	15	426	173	152.04710201612923	0.9500000000000001	1248
0	15	426	173	152.04710201612923	0.9750000000000001	976
0	16	427	150	164.83942870206903	0.0	1312
0	16	427	150	164.83942870206903	0.025	1104
0	16	427	150	164.83942870206903	0.05	1296
0	16	427	150	164.83942870206903	0.07500000000000001	1248
0	16	427	150	164.83942870206903	0.1	1296
0	16	427	150	164.83942870206903	0.125	1184
0	16	427	150	164.83942870206903	0.15000000000000002	1440
0	16	427	150	164.83942870206903	0.17500000000000002	1680
0	16	427	150	164.83942870206903	0.2	2176
0	16	427	150	164.83942870206903	0.225	2880
0	16	427	150	164.83942870206903	0.25	3856
0	16	427	150	164.83942870206903	0.275	4224
0	16	427	150	164.83942870206903	0.30000000000000004	3792
0	16	427	150	164.83942870206903	0.325	3152
0	16	427	150	164.83942870206903	0.35000000000000003	2528
0	16	427	150	164.83942870206903	0.375	1888
0	16	427	150	164.83942870206903	0.4	1616
0	16	427	150	164.83942870206903	0.42500000000000004	1744
0	16	427	150	164.83942870206903	0.45	1600
0	16	427	150	164.83942870206903	0.47500000000000003	1536
0	16	427	150	164.83942870206903	0.5	1728
0	16	427	150	164.83942870206903	0.525	1552
0	16	427	150	164.83942870206903	0.55	1536
0	16	427	150	164.83942870206903	0.5750000000000001	1632
0	16	427	150	164.83942870206903	0.6000000000000001	1600
0	16	427	150	164.83942870206903	0.625	1840
0	16	427	150	164.83942870206903	0.65	1792
0	16	427	150	164.83942870206903	0.675	2000
0	16	427	150	164.83942870206903	0.7000000000000001	2048
0	16	427	150	164.83942870206903	0.7250000000000001	2352
0	16	427	150	164.83942870206903	0.75	2256
0	16	427	150	164.83942870206903	0.775	2256
0	16	427	150	164.83942870206903	0.8	2112
0	16	427	150	164.83942870206903	0.8250000000000001	1952
0	16	427	150	164.83942870206903	0.8500000000000001	1728
0	16	427	150	164.83942870206903	0.875	1248
0	16	427	150	164.83942870206903	0.9	1328
0	16	427	150	164.83942870206903	0.925	1216
0	16	427	150	164.83942870206903	0.9500000000000001	1296
0	16	427	150	164.83942870206903	0.9750000000000001	1376
0	17	434	128	163.26977949608525	0.0	1152
0	17	434	128	163.26977949608525	0.025	1296
0	17	434	128	163.26977949608525	0.05	1232
0	17	434	128	163.26977949608525	0.07500000000000001	1152
0	17	434	128	163.26977949608525	0.1	1248
0	17	434	128	163.26977949608525	0.125	1520
0	17	434	128	163.26977949608525	0.15000000000000002	2112
0	17	434	128	163.26977949608525	0.17500000000000002	3248
0	17	434	128	163.26977949608525	0.2	3824
0	17	434	128	163.26977949608525	0.225	4208
0	17	434	128	163.26977949608525	0.25	3760
0	17	434	128	163.26977949608525	0.275	3120
0	17	434	128	163.26977949608525	0.30000000000000004	2592
0	17	434	128	163.26977949608525	0.325	2096
0	17	434	128	163.26977949608525	0.35000000000000003	1904
0	17	434	128	163.26977949608525	0.375	1792
0	17	434	128	163.26977949608525	0.4	1760
0	17	434	128	163.26977949608525	0.42500000000000004	1520
0	17	434	128	163.26977949608525	0.45	1456
0	17	434	128	163.26977949608525	0.47500000000000003	1680
0	17	434	128	163.26977949608525	0.5	1680
0	17	434	128	163.26977949608525	0.525	1872
0	17	434	128	163.26977949608525	0.55	2192
0	17	434	128	163.26977949608525	0.5750000000000001	2848
0	17	434	128	163.26977949608525	0.6000000000000001	3360
0	17	434	128	163.26977949608525	0.625	3616
0	17	434	128	163.26977949608525	0.65	4032
0	17	434	128	163.26977949608525	0.675	3840
0	17	434	128	163.26977949608525	0.7000000000000001	2688
0	17	434	128	163.26977949608525	0.7250000000000001	1936
0	17	434	128	163.26977949608525	0.75	1792
0	17	434	128	163.26977949608525	0.775	1584
0	17	434	128	163.26977949608525	0.8	1040
0	17	434	128	163.26977949608525	0.8250000000000001	1088
0	17	434	128	163.26977949608525	0.8500000000000001	1232
0	17	434	128	163.26977949608525	0.875	1216
0	17	434	128	163.26977949608525	0.9	1088
0	17	434	128	163.26977949608525	0.925	1248
0	17	434	128	163.26977949608525	0.9500000000000001	1072
0	17	434	128	163.26977949608525	0.9750000000000001	1072
0	18	447	109	180.0	0.0	1152
0	18	447	109	180.0	0.025	1152
0	18	447	109	180.0	0.05	1072
0	18	447	109	180.0	0.07500000000000001	1328
0	18	447	109	180.0	0.1	1152
0	18	447	109	180.0	0.125	1312
0	18	447	109	180.0	0.15000000000000002	1520
0	18	447	109	180.0	0.17500000000000002	1520
0	18	447	109	180.0	0.2	2128
0	18	447	109	180.0	0.225	3328
0	18	447	109	180.0	0.25	3760
0	18	447	109	180.0	0.275	3584
0	18	447	109	180.0	0.30000000000000004	2464
0	18	447	109	180.0	0.325	2464
0	18	447	109	180.0	0.35000000000000003	1840
0	18	447	109	180.0	0.375	1872
0	18	447	109	180.0	0.4	1856
0	18	447	109	180.0	0.42500000000000004	1984
0	18	447	109	180.0	0.45	1888
0	18	447	109	180.0	0.47500000000000003	2336
0	18	447	109	180.0	0.5	2336
0	18	447	109	180.0	0.525	2624
0	18	447	109	180.0	0.55	2848
0	18	447	109	180.0	0.5750000000000001	3136
0	18	447	109	180.0	0.6000000000000001	3712
0	18	447	109	180.0	0.625	3760
0	18	447	109	180.0	0.65	3328
0	18	447	109	180.0	0.675	2928
0	18	447	109	180.0	0.7000000000000001	1840
0	18	447	109	180.0	0.7250000000000001	1376
0	18	447	109	180.0	0.75	1168
0	18	447	109	180.0	0.775	1152
0	18	447	109	180.0	0.8	1232
0	18	447	109	180.0	0.8250000000000001	1232
0	18	447	109	180.0	0.8500000000000001	1120
0	18	447	109	180.0	0.875	1312
0	18	447	109	180.0	0.9	1376
0	18	447	109	180.0	0.925	1296
0	18	447	109	180.0	0.9500000000000001	1376
0	18	447	109	180.0	0.9750000000000001	1376
1	1	430	385	166.68636768785657	0.0	1472
1	1	430	385	166.68636768785657	0.025	1296
1	1	430	385	166.68636768785657	0.05	1136
1	1	430	385	166.68636768785657	0.07500000000000001	1280
1	1	430	385	166.68636768785657	0.1	1440
1	1	430	385	166.68636768785657	0.125	1440
1	1	430	385	166.68636768785657	0.15000000000000002	1376
1	1	430	385	166.68636768785657	0.17500000000000002	1456
1	1	430	385	166.68636768785657	0.2	1584
1	1	430	385	166.68636768785657	0.225	2384
1	1	430	385	166.68636768785657	0.25	5600
1	1	430	385	166.68636768785657	0.275	10032
1	1	430	385	166.68636768785657	0.30000000000000004	11680
1	1	430	385	166.68636768785657	0.325	9200
1	1	430	385	166.68636768785657	0.35000000000000003	6224
1	1	430	385	166.68636768785657	0.375	5312
1	1	430	385	166.68636768785657	0.4	4528
1	1	430	385	166.68636768785657	0.42500000000000004	3264
1	1	430	385	166.68636768785657	0.45	2832
1	1	430	385	166.68636768785657	0.47500000000000003	2528
1	1	430	385	166.68636768785657	0.5	2528
1	1	430	385	166.68636768785657	0.525	2400
1	1	430	385	166.68636768785657	0.55	2992
1	1	430	385	166.68636768785657	0.5750000000000001	6336
1	1	430	385	166.68636768785657	0.6000000000000001	8880
1	1	430	385	166.68636768785657	0.625	10416
1	1	430	385	166.68636768785657	0.65	15008
1	1	430	385	166.68636768785657	0.675	16784
1	1	430	385	166.68636768785657	0.7000000000000001	14192
1	1	430	385	166.68636768785657	0.7250000000000001	9392
1	1	430	385	166.68636768785657	0.75	3776
1	1	430	385	166.68636768785657	0.775	1872
1	1	430	385	166.68636768785657	0.8	1504
1	1	430	385	166.68636768785657	0.8250000000000001	1440
1	1	430	385	166.68636768785657	0.8500000000000001	1552
1	1	430	385	166.68636768785657	0.875	1280
1	1	430	385	166.68636768785657	0.9	1376
1	1	430	385	166.68636768785657	0.925	1376
1	1	430	385	166.68636768785657	0.9500000000000001	1184
1	1	430	385	166.68636768785657	0.9750000000000001	1280
1	2	423	363	157.38013505195957	0.0	1280
1	2	423	363	157.38013505195957	0.025	1472
1	2	423	363	157.38013505195957	0.05	1280
1	2	423	363	157.38013505195957	0.07500000000000001	1568
1	2	423	363	157.38013505195957	0.1	1408
1	2	423	363	157.38013505195957	0.125	1600
1	2	423	363	157.38013505195957	0.15000000000000002	1760
1	2	423	363	157.38013505195957	0.17500000000000002	2672
1	2	423	363	157.38013505195957	0.2	5584
1	2	423	363	157.38013505195957	0.225	13296
1	2	423	363	157.38013505195957	0.25	21872
1	2	423	363	157.38013505195957	0.275	26864
1	2	423	363	157.38013505195957	0.30000000000000004	25952
1	2	423	363	157.38013505195957	0.325	22880
1	2	423	363	157.38013505195957	0.35000000000000003	19200
1	2	423	363	157.38013505195957	0.375	14896
1	2	423	363	157.38013505195957	0.4	10752
1	2	423	363	157.38013505195957	0.42500000000000004	8736
1	2	423	363	157.38013505195957	0.45	7056
1	2	423	363	157.38013505195957	0.47500000000000003	5552
1	2	423	363	157.38013505195957	0.5	4144
1	2	423	363	157.38013505195957	0.525	2976
1	2	423	363	157.38013505195957	0.55	2496
1	2	423	363	157.38013505195957	0.5750000000000001	2608
1	2	423	363	157.38013505195957	0.6000000000000001	3392
1	2	423	363	157.38013505195957	0.625	4112
1	2	423	363	157.38013505195957	0.65	4656
1	2	423	363	157.38013505195957	0.675	4928
1	2	423	363	157.38013505195957	0.7000000000000001	5968
1	2	423	363	157.38013505195957	0.7250000000000001	8464
1	2	423	363	157.38013505195957	0.75	12080
1	2	423	363	157.38013505195957	0.775	10960
1	2	423	363	157.38013505195957	0.8	7216
1	2	423	363	157.38013505195957	0.8250000000000001	4416
1	2	423	363	157.38013505195957	0.8500000000000001	2560
1	2	423	363	157.38013505195957	0.875	1472
1	2	423	363	157.38013505195957	0.9	1408
1	2	423	363	157.38013505195957	0.925	1440
1	2	423	363	157.38013505195957	0.9500000000000001	1376
1	2	423	363	157.38013505195957	0.9750000000000001	1472
1	3	425	340	147.0947570770121	0.0	1280
1	3	425	340	147.0947570770121	0.025	1552
1	3	425	340	147.0947570770121	0.05	1600
1	3	425	340	147.0947570770121	0.07500000000000001	2544
1	3	425	340	147.0947570770121	0.1	4720
1	3	425	340	147.0947570770121	0.125	8720
1	3	425	340	147.0947570770121	0.15000000000000002	17520
1	3	425	340	147.0947570770121	0.17500000000000002	20208
1	3	425	340	147.0947570770121	0.2	22720
1	3	425	340	147.0947570770121	0.225	19872
1	3	425	340	147.0947570770121	0.25	16208
1	3	425	340	147.0947570770121	0.275	12960
1	3	425	340	147.0947570770121	0.30000000000000004	9056
1	3	425	340	147.0947570770121	0.325	6832
1	3	425	340	147.0947570770121	0.35000000000000003	5104
1	3	425	340	147.0947570770121	0.375	4048
1	3	425	340	147.0947570770121	0.4	3136
1	3	425	340	147.0947570770121	0.42500000000000004	2224
1	3	425	340	147.0947570770121	0.45	2112
1	3	425	340	147.0947570770121	0.47500000000000003	1808
1	3	425	340	147.0947570770121	0.5	1808
1	3	425	340	147.0947570770121	0.525	1792
1	3	425	340	147.0947570770121	0.55	1872
1	3	425	340	147.0947570770121	0.5750000000000001	1968
1	3	425	340	147.0947570770121	0.6000000000000001	2528
1	3	425	340	147.0947570770121	0.625	3360
1	3	425	340	147.0947570770121	0.65	3840
1	3	425	340	147.0947570770121	0.675	4736
1	3	425	340	147.0947570770121	0.7000000000000001	5280
1	3	425	340	147.0947570770121	0.7250000000000001	4592
1	3	425	340	147.0947570770121	0.75	4272
1	3	425	340	147.0947570770121	0.775	3648
1	3	425	340	147.0947570770121	0.8	2624
1	3	425	340	147.0947570770121	0.8250000000000001	1840
1	3	425	340	147.0947570770121	0.8500000000000001	1088
1	3	425	340	147.0947570770121	0.875	1536
1	3	425	340	147.0947570770121	0.9	1408
1	3	425	340	147.0947570770121	0.925	1280
1	3	425	340	147.0947570770121	0.9500000000000001	1280
1	3	425	340	147.0947570770121	0.9750000000000001	1280
1	4	439	322	160.89885120689482	0.0	1280
1	4	439	322	160.89885120689482	0.025	1536
1	4	439	322	160.89885120689482	0.05	2576
1	4	439	322	160.89885120689482	0.07500000000000001	5184
1	4	439	322	160.89885120689482	0.1	5184
1	4	439	322	160.89885120689482	0.125	8240
1	4	439	322	160.89885120689482	0.15000000000000002	12496
1	4	439	322	160.89885120689482	0.17500000000000002	14832
1	4	439	322	160.89885120689482	0.2	14848
1	4	439	322	160.89885120689482	0.225	13520
1	4	439	322	160.89885120689482	0.25	12208
1	4	439	322	160.89885120689482	0.275	9824
1	4	439	322	160.89885120689482	0.30000000000000004	8192
1	4	439	322	160.89885120689482	0.325	7248
1	4	439	322	160.89885120689482	0.35000000000000003	5376
1	4	439	322	160.89885120689482	0.375	4144
1	4	439	322	160.89885120689482	0.4	3744
1	4	439	322	160.89885120689482	0.42500000000000004	2960
1	4	439	322	160.89885120689482	0.45	2720
1	4	439	322	160.89885120689482	0.47500000000000003	2592
1	4	439	322	160.89885120689482	0.5	2592
1	4	439	322	160.89885120689482	0.525	2960
1	4	439	322	160.89885120689482	0.55	3632
1	4	439	322	160.89885120689482	0.5750000000000001	4224
1	4	439	322	160.89885120689482	0.6000000000000001	5184
1	4	439	322	160.89885120689482	0.625	6352
1	4	439	322	160.89885120689482	0.65	7008
1	4	439	322	160.89885120689482	0.675	7712
1	4	439	322	160.89885120689482	0.7000000000000001	7408
1	4	439	322	160.89885120689482	0.7250000000000001	6912
1	4	439	322	160.89885120689482	0.75	6640
1	4	439	322	160.89885120689482	0.775	4816
1	4	439	322	160.89885120689482	0.8	3952
1	4	439	322	160.89885120689482	0.8250000000000001	2800
1	4	439	322	160.89885120689482	0.8500000000000001	1536
1	4	439	322	160.89885120689482	0.875	1376
1	4	439	322	160.89885120689482	0.9	1376
1	4	439	322	160.89885120689482	0.925	1184
1	4	439	322	160.89885120689482	0.9500000000000001	1200
1	4	439	322	160.89885120689482	0.9750000000000001	1200
1	5	459	309	170.17472295785146	0.0	1184
1	5	459	309	170.17472295785146	0.025	1392
1	5	459	309	170.17472295785146	0.05	1904
1	5	459	309	170.17472295785146	0.07500000000000001	2720
1	5	459	309	170.17472295785146	0.1	3472
1	5	459	309	170.17472295785146	0.125	5168
1	5	459	309	170.17472295785146	0.15000000000000002	6416
1	5	459	309	170.17472295785146	0.17500000000000002	8192
1	5	459	309	170.17472295785146	0.2	8400
1	5	459	309	170.17472295785146	0.225	8576
1	5	459	309	170.17472295785146	0.25	8576
1	5	459	309	170.17472295785146	0.275	7120
1	5	459	309	170.17472295785146	0.30000000000000004	6528
1	5	459	309	170.17472295785146	0.325	5440
1	5	459	309	170.17472295785146	0.35000000000000003	4560
1	5	459	309	170.17472295785146	0.375	3648
1	5	459	309	170.17472295785146	0.4	2848
1	5	459	309	170.17472295785146	0.42500000000000004	2640
1	5	459	309	170.17472295785146	0.45	2336
1	5	459	309	170.17472295785146	0.47500000000000003	2320
1	5	459	309	170.17472295785146	0.5	2320
1	5	459	309	170.17472295785146	0.525	2528
1	5	459	309	170.17472295785146	0.55	3200
1	5	459	309	170.17472295785146	0.5750000000000001	4624
1	5	459	309	170.17472295785146	0.6000000000000001	5376
1	5	459	309	170.17472295785146	0.625	7072
1	5	459	309	170.17472295785146	0.65	7280
1	5	459	309	170.17472295785146	0.675	7808
1	5	459	309	170.17472295785146	0.7000000000000001	8096
1	5	459	309	170.17472295785146	0.7250000000000001	6624
1	5	459	309	170.17472295785146	0.75	6624
1	5	459	309	170.17472295785146	0.775	4800
1	5	459	309	170.17472295785146	0.8	3440
1	5	459	309	170.17472295785146	0.8250000000000001	1664
1	5	459	309	170.17472295785146	0.8500000000000001	1472
1	5	459	309	170.17472295785146	0.875	1280
1	5	459	309	170.17472295785146	0.9	1280
1	5	459	309	170.17472295785146	0.925	1200
1	5	459	309	170.17472295785146	0.9500000000000001	1216
1	5	459	309	170.17472295785146	0.9750000000000001	1216
1	6	480	300	174.38779677067512	0.0	1376
1	6	480	300	174.38779677067512	0.025	1424
1	6	480	300	174.38779677067512	0.05	1696
1	6	480	300	174.38779677067512	0.07500000000000001	1984
1	6	480	300	174.38779677067512	0.1	2432
1	6	480	300	174.38779677067512	0.125	3168
1	6	480	300	174.38779677067512	0.15000000000000002	3824
1	6	480	300	174.38779677067512	0.17500000000000002	3872
1	6	480	300	174.38779677067512	0.2	4192
1	6	480	300	174.38779677067512	0.225	3936
1	6	480	300	174.38779677067512	0.25	3648
1	6	480	300	174.38779677067512	0.275	3216
1	6	480	300	174.38779677067512	0.30000000000000004	2352
1	6	480	300	174.38779677067512	0.325	2256
1	6	480	300	174.38779677067512	0.35000000000000003	2112
1	6	480	300	174.38779677067512	0.375	1824
1	6	480	300	174.38779677067512	0.4	1568
1	6	480	300	174.38779677067512	0.42500000000000004	1664
1	6	480	300	174.38779677067512	0.45	1696
1	6	480	300	174.38779677067512	0.47500000000000003	1984
1	6	480	300	174.38779677067512	0.5	1984
1	6	480	300	174.38779677067512	0.525	2096
1	6	480	300	174.38779677067512	0.55	2368
1	6	480	300	174.38779677067512	0.5750000000000001	3056
1	6	480	300	174.38779677067512	0.6000000000000001	3264
1	6	480	300	174.38779677067512	0.625	3648
1	6	480	300	174.38779677067512	0.65	4176
1	6	480	300	174.38779677067512	0.675	4144
1	6	480	300	174.38779677067512	0.7000000000000001	4512
1	6	480	300	174.38779677067512	0.7250000000000001	4256
1	6	480	300	174.38779677067512	0.75	4016
1	6	480	300	174.38779677067512	0.775	3888
1	6	480	300	174.38779677067512	0.8	2928
1	6	480	300	174.38779677067512	0.8250000000000001	2032
1	6	480	300	174.38779677067512	0.8500000000000001	1472
1	6	480	300	174.38779677067512	0.875	1344
1	6	480	300	174.38779677067512	0.9	1536
1	6	480	300	174.38779677067512	0.925	1216
1	6	480	300	174.38779677067512	0.9500000000000001	1280
1	6	480	300	174.38779677067512	0.9750000000000001	1280
1	7	500	289	163.8107937429731	0.0	1376
1	7	500	289	163.8107937429731	0.025	1712
1	7	500	289	163.8107937429731	0.05	2048
1	7	500	289	163.8107937429731	0.07500000000000001	2304
1	7	500	289	163.8107937429731	0.1	3392
1	7	500	289	163.8107937429731	0.125	3552
1	7	500	289	163.8107937429731	0.15000000000000002	3616
1	7	500	289	163.8107937429731	0.17500000000000002	3616
1	7	500	289	163.8107937429731	0.2	3440
1	7	500	289	163.8107937429731	0.225	2784
1	7	500	289	163.8107937429731	0.25	2832
1	7	500	289	163.8107937429731	0.275	2320
1	7	500	289	163.8107937429731	0.30000000000000004	1888
1	7	500	289	163.8107937429731	0.325	1792
1	7	500	289	163.8107937429731	0.35000000000000003	1824
1	7	500	289	163.8107937429731	0.375	1824
1	7	500	289	163.8107937429731	0.4	1760
1	7	500	289	163.8107937429731	0.42500000000000004	1664
1	7	500	289	163.8107937429731	0.45	2240
1	7	500	289	163.8107937429731	0.47500000000000003	2656
1	7	500	289	163.8107937429731	0.5	2656
1	7	500	289	163.8107937429731	0.525	3328
1	7	500	289	163.8107937429731	0.55	4512
1	7	500	289	163.8107937429731	0.5750000000000001	5392
1	7	500	289	163.8107937429731	0.6000000000000001	6208
1	7	500	289	163.8107937429731	0.625	6544
1	7	500	289	163.8107937429731	0.65	7104
1	7	500	289	163.8107937429731	0.675	6880
1	7	500	289	163.8107937429731	0.7000000000000001	6656
1	7	500	289	163.8107937429731	0.7250000000000001	5552
1	7	500	289	163.8107937429731	0.75	5152
1	7	500	289	163.8107937429731	0.775	3936
1	7	500	289	163.8107937429731	0.8	2128
1	7	500	289	163.8107937429731	0.8250000000000001	1424
1	7	500	289	163.8107937429731	0.8500000000000001	1216
1	7	500	289	163.8107937429731	0.875	1376
1	7	500	289	163.8107937429731	0.9	1200
1	7	500	289	163.8107937429731	0.925	1232
1	7	500	289	163.8107937429731	0.9500000000000001	1040
1	7	500	289	163.8107937429731	0.9750000000000001	1040
1	8	517	272	150.2551187030578	0.0	1344
1	8	517	272	150.2551187030578	0.025	1392
1	8	517	272	150.2551187030578	0.05	2048
1	8	517	272	150.2551187030578	0.07500000000000001	2224
1	8	517	272	150.2551187030578	0.1	2304
1	8	517	272	150.2551187030578	0.125	2608
1	8	517	272	150.2551187030578	0.15000000000000002	2368
1	8	517	272	150.2551187030578	0.17500000000000002	2448
1	8	517	272	150.2551187030578	0.2	2432
1	8	517	272	150.2551187030578	0.225	1904
1	8	517	272	150.2551187030578	0.25	1760
1	8	517	272	150.2551187030578	0.275	1984
1	8	517	272	150.2551187030578	0.30000000000000004	1984
1	8	517	272	150.2551187030578	0.325	1712
1	8	517	272	150.2551187030578	0.35000000000000003	1680
1	8	517	272	150.2551187030578	0.375	1920
1	8	517	272	150.2551187030578	0.4	1792
1	8	517	272	150.2551187030578	0.42500000000000004	1872
1	8	517	272	150.2551187030578	0.45	2080
1	8	517	272	150.2551187030578	0.47500000000000003	2496
1	8	517	272	150.2551187030578	0.5	2496
1	8	517	272	150.2551187030578	0.525	3280
1	8	517	272	150.2551187030578	0.55	4416
1	8	517	272	150.2551187030578	0.5750000000000001	6544
1	8	517	272	150.2551187030578	0.6000000000000001	8288
1	8	517	272	150.2551187030578	0.625	10288
1	8	517	272	150.2551187030578	0.65	9856
1	8	517	272	150.2551187030578	0.675	9744
1	8	517	272	150.2551187030578	0.7000000000000001	8496
1	8	517	272	150.2551187030578	0.7250000000000001	6576
1	8	517	272	150.2551187030578	0.75	5424
1	8	517	272	150.2551187030578	0.775	3504
1	8	517	272	150.2551187030578	0.8	1872
1	8	517	272	150.2551187030578	0.8250000000000001	1600
1	8	517	272	150.2551187030578	0.8500000000000001	1472
1	8	517	272	150.2551187030578	0.875	1392
1	8	517	272	150.2551187030578	0.9	1136
1	8	517	272	150.2551187030578	0.925	1264
1	8	517	272	150.2551187030578	0.9500000000000001	1376
1	8	517	272	150.2551187030578	0.9750000000000001	1376
1	9	523	250	150.12400730831058	0.0	1376
1	9	523	250	150.12400730831058	0.025	1760
1	9	523	250	150.12400730831058	0.05	2176
1	9	523	250	150.12400730831058	0.07500000000000001	2912
1	9	523	250	150.12400730831058	0.1	3232
1	9	523	250	150.12400730831058	0.125	3328
1	9	523	250	150.12400730831058	0.15000000000000002	3392
1	9	523	250	150.12400730831058	0.17500000000000002	3440
1	9	523	250	150.12400730831058	0.2	2912
1	9	523	250	150.12400730831058	0.225	3088
1	9	523	250	150.12400730831058	0.25	2544
1	9	523	250	150.12400730831058	0.275	2336
1	9	523	250	150.12400730831058	0.30000000000000004	2304
1	9	523	250	150.12400730831058	0.325	1824
1	9	523	250	150.12400730831058	0.35000000000000003	2080
1	9	523	250	150.12400730831058	0.375	1984
1	9	523	250	150.12400730831058	0.4	1968
1	9	523	250	150.12400730831058	0.42500000000000004	2176
1	9	523	250	150.12400730831058	0.45	2416
1	9	523	250	150.12400730831058	0.47500000000000003	2496
1	9	523	250	150.12400730831058	0.5	3120
1	9	523	250	150.12400730831058	0.525	3728
1	9	523	250	150.12400730831058	0.55	4544
1	9	523	250	150.12400730831058	0.5750000000000001	6128
1	9	523	250	150.12400730831058	0.6000000000000001	7392
1	9	523	250	150.12400730831058	0.625	9536
1	9	523	250	150.12400730831058	0.65	10176
1	9	523	250	150.12400730831058	0.675	10912
1	9	523	250	150.12400730831058	0.7000000000000001	12288
1	9	523	250	150.12400730831058	0.7250000000000001	12384
1	9	523	250	150.12400730831058	0.75	9280
1	9	523	250	150.12400730831058	0.775	6944
1	9	523	250	150.12400730831058	0.8	4256
1	9	523	250	150.12400730831058	0.8250000000000001	2464
1	9	523	250	150.12400730831058	0.8500000000000001	1664
1	9	523	250	150.12400730831058	0.875	1344
1	9	523	250	150.12400730831058	0.9	1472
1	9	523	250	150.12400730831058	0.925	1376
1	9	523	250	150.12400730831058	0.9500000000000001	1376
1	9	523	250	150.12400730831058	0.9750000000000001	1184
1	10	517	227	147.88516939970327	0.0	1232
1	10	517	227	147.88516939970327	0.025	1248
1	10	517	227	147.88516939970327	0.05	1376
1	10	517	227	147.88516939970327	0.07500000000000001	1328
1	10	517	227	147.88516939970327	0.1	2160
1	10	517	227	147.88516939970327	0.125	2880
1	10	517	227	147.88516939970327	0.15000000000000002	4096
1	10	517	227	147.88516939970327	0.17500000000000002	4000
1	10	517	227	147.88516939970327	0.2	4080
1	10	517	227	147.88516939970327	0.225	4192
1	10	517	227	147.88516939970327	0.25	3808
1	10	517	227	147.88516939970327	0.275	3360
1	10	517	227	147.88516939970327	0.30000000000000004	2896
1	10	517	227	147.88516939970327	0.325	2784
1	10	517	227	147.88516939970327	0.35000000000000003	2592
1	10	517	227	147.88516939970327	0.375	2320
1	10	517	227	147.88516939970327	0.4	1744
1	10	517	227	147.88516939970327	0.42500000000000004	2016
1	10	517	227	147.88516939970327	0.45	1872
1	10	517	227	147.88516939970327	0.47500000000000003	1616
1	10	517	227	147.88516939970327	0.5	1616
1	10	517	227	147.88516939970327	0.525	1968
1	10	517	227	147.88516939970327	0.55	2352
1	10	517	227	147.88516939970327	0.5750000000000001	3760
1	10	517	227	147.88516939970327	0.6000000000000001	4544
1	10	517	227	147.88516939970327	0.625	6448
1	10	517	227	147.88516939970327	0.65	8736
1	10	517	227	147.88516939970327	0.675	9216
1	10	517	227	147.88516939970327	0.7000000000000001	10672
1	10	517	227	147.88516939970327	0.7250000000000001	10560
1	10	517	227	147.88516939970327	0.75	10352
1	10	517	227	147.88516939970327	0.775	8912
1	10	517	227	147.88516939970327	0.8	5056
1	10	517	227	147.88516939970327	0.8250000000000001	3472
1	10	517	227	147.88516939970327	0.8500000000000001	1824
1	10	517	227	147.88516939970327	0.875	1488
1	10	517	227	147.88516939970327	0.9	1200
1	10	517	227	147.88516939970327	0.925	1376
1	10	517	227	147.88516939970327	0.9500000000000001	1296
1	10	517	227	147.88516939970327	0.9750000000000001	1376
1	11	500	211	171.1160493127732	0.0	1200
1	11	500	211	171.1160493127732	0.025	1200
1	11	500	211	171.1160493127732	0.05	1440
1	11	500	211	171.1160493127732	0.07500000000000001	2080
1	11	500	211	171.1160493127732	0.1	3056
1	11	500	211	171.1160493127732	0.125	3424
1	11	500	211	171.1160493127732	0.15000000000000002	3712
1	11	500	211	171.1160493127732	0.17500000000000002	4208
1	11	500	211	171.1160493127732	0.2	4160
1	11	500	211	171.1160493127732	0.225	4080
1	11	500	211	171.1160493127732	0.25	3616
1	11	500	211	171.1160493127732	0.275	3168
1	11	500	211	171.1160493127732	0.30000000000000004	2816
1	11	500	211	171.1160493127732	0.325	2432
1	11	500	211	171.1160493127732	0.35000000000000003	2224
1	11	500	211	171.1160493127732	0.375	2176
1	11	500	211	171.1160493127732	0.4	2144
1	11	500	211	171.1160493127732	0.42500000000000004	1968
1	11	500	211	171.1160493127732	0.45	2240
1	11	500	211	171.1160493127732	0.47500000000000003	2400
1	11	500	211	171.1160493127732	0.5	2400
1	11	500	211	171.1160493127732	0.525	3648
1	11	500	211	171.1160493127732	0.55	5328
1	11	500	211	171.1160493127732	0.5750000000000001	6560
1	11	500	211	171.1160493127732	0.6000000000000001	8176
1	11	500	211	171.1160493127732	0.625	8480
1	11	500	211	171.1160493127732	0.65	9536
1	11	500	211	171.1160493127732	0.675	11600
1	11	500	211	171.1160493127732	0.7000000000000001	14240
1	11	500	211	171.1160493127732	0.7250000000000001	20512
1	11	500	211	171.1160493127732	0.75	22576
1	11	500	211	171.1160493127732	0.775	20432
1	11	500	211	171.1160493127732	0.8	15600
1	11	500	211	171.1160493127732	0.8250000000000001	8032
1	11	500	211	171.1160493127732	0.8500000000000001	4640
1	11	500	211	171.1160493127732	0.875	3088
1	11	500	211	171.1160493127732	0.9	1360
1	11	500	211	171.1160493127732	0.925	1424
1	11	500	211	171.1160493127732	0.9500000000000001	1184
1	11	500	211	171.1160493127732	0.9750000000000001	1536
1	12	481	198	173.26563063989389	0.0	1232
1	12	481	198	173.26563063989389	0.025	1392
1	12	481	198	173.26563063989389	0.05	1152
1	12	481	198	173.26563063989389	0.07500000000000001	1216
1	12	481	198	173.26563063989389	0.1	1488
1	12	481	198	173.26563063989389	0.125	1744
1	12	481	198	173.26563063989389	0.15000000000000002	3136
1	12	481	198	173.26563063989389	0.17500000000000002	3456
1	12	481	198	173.26563063989389	0.2	5024
1	12	481	198	173.26563063989389	0.225	5024
1	12	481	198	173.26563063989389	0.25	4960
1	12	481	198	173.26563063989389	0.275	4592
1	12	481	198	173.26563063989389	0.30000000000000004	3568
1	12	481	198	173.26563063989389	0.325	3296
1	12	481	198	173.26563063989389	0.35000000000000003	2784
1	12	481	198	173.26563063989389	0.375	2272
1	12	481	198	173.26563063989389	0.4	1888
1	12	481	198	173.26563063989389	0.42500000000000004	1712
1	12	481	198	173.26563063989389	0.45	1648
1	12	481	198	173.26563063989389	0.47500000000000003	1808
1	12	481	198	173.26563063989389	0.5	1808
1	12	481	198	173.26563063989389	0.525	1888
1	12	481	198	173.26563063989389	0.55	1888
1	12	481	198	173.26563063989389	0.5750000000000001	1984
1	12	481	198	173.26563063989389	0.6000000000000001	2224
1	12	481	198	173.26563063989389	0.625	2128
1	12	481	198	173.26563063989389	0.65	2672
1	12	481	198	173.26563063989389	0.675	3008
1	12	481	198	173.26563063989389	0.7000000000000001	3696
1	12	481	198	173.26563063989389	0.7250000000000001	4304
1	12	481	198	173.26563063989389	0.75	3872
1	12	481	198	173.26563063989389	0.775	4464
1	12	481	198	173.26563063989389	0.8	3840
1	12	481	198	173.26563063989389	0.8250000000000001	3328
1	12	481	198	173.26563063989389	0.8500000000000001	2256
1	12	481	198	173.26563063989389	0.875	1968
1	12	481	198	173.26563063989389	0.9	1328
1	12	481	198	173.26563063989389	0.925	1280
1	12	481	198	173.26563063989389	0.9500000000000001	1168
1	12	481	198	173.26563063989389	0.9750000000000001	1344
1	13	460	187	173.26563063989389	0.0	1328
1	13	460	187	173.26563063989389	0.025	1056
1	13	460	187	173.26563063989389	0.05	1104
1	13	460	187	173.26563063989389	0.07500000000000001	1200
1	13	460	187	173.26563063989389	0.1	1312
1	13	460	187	173.26563063989389	0.125	1264
1	13	460	187	173.26563063989389	0.15000000000000002	1888
1	13	460	187	173.26563063989389	0.17500000000000002	2224
1	13	460	187	173.26563063989389	0.2	3488
1	13	460	187	173.26563063989389	0.225	4256
1	13	460	187	173.26563063989389	0.25	4480
1	13	460	187	173.26563063989389	0.275	4672
1	13	460	187	173.26563063989389	0.30000000000000004	4624
1	13	460	187	173.26563063989389	0.325	4480
1	13	460	187	173.26563063989389	0.35000000000000003	4096
1	13	460	187	173.26563063989389	0.375	3744
1	13	460	187	173.26563063989389	0.4	2912
1	13	460	187	173.26563063989389	0.42500000000000004	2464
1	13	460	187	173.26563063989389	0.45	1952
1	13	460	187	173.26563063989389	0.47500000000000003	1856
1	13	460	187	173.26563063989389	0.5	1856
1	13	460	187	173.26563063989389	0.525	1568
1	13	460	187	173.26563063989389	0.55	1744
1	13	460	187	173.26563063989389	0.5750000000000001	1824
1	13	460	187	173.26563063989389	0.6000000000000001	1888
1	13	460	187	173.26563063989389	0.625	2304
1	13	460	187	173.26563063989389	0.65	2048
1	13	460	187	173.26563063989389	0.675	2784
1	13	460	187	173.26563063989389	0.7000000000000001	3312
1	13	460	187	173.26563063989389	0.7250000000000001	3248
1	13	460	187	173.26563063989389	0.75	3488
1	13	460	187	173.26563063989389	0.775	3616
1	13	460	187	173.26563063989389	0.8	3488
1	13	460	187	173.26563063989389	0.8250000000000001	2816
1	13	460	187	173.26563063989389	0.8500000000000001	1968
1	13	460	187	173.26563063989389	0.875	1760
1	13	460	187	173.26563063989389	0.9	1440
1	13	460	187	173.26563063989389	0.925	1200
1	13	460	187	173.26563063989389	0.9500000000000001	1280
1	13	460	187	173.26563063989389	0.9750000000000001	1248
1	14	441	174	158.7606894476897	0.0	976
1	14	441	174	158.7606894476897	0.025	1248
1	14	441	174	158.7606894476897	0.05	1392
1	14	441	174	158.7606894476897	0.07500000000000001	1376
1	14	441	174	158.7606894476897	0.1	1376
1	14	441	174	158.7606894476897	0.125	1504
1	14	441	174	158.7606894476897	0.15000000000000002	1984
1	14	441	174	158.7606894476897	0.17500000000000002	4000
1	14	441	174	158.7606894476897	0.2	4000
1	14	441	174	158.7606894476897	0.225	5792
1	14	441	174	158.7606894476897	0.25	7232
1	14	441	174	158.7606894476897	0.275	6448
1	14	441	174	158.7606894476897	0.30000000000000004	6448
1	14	441	174	158.7606894476897	0.325	4592
1	14	441	174	158.7606894476897	0.35000000000000003	3744
1	14	441	174	158.7606894476897	0.375	2912
1	14	441	174	158.7606894476897	0.4	2912
1	14	441	174	158.7606894476897	0.42500000000000004	2272
1	14	441	174	158.7606894476897	0.45	1968
1	14	441	174	158.7606894476897	0.47500000000000003	1472
1	14	441	174	158.7606894476897	0.5	1472
1	14	441	174	158.7606894476897	0.525	1536
1	14	441	174	158.7606894476897	0.55	1536
1	14	441	174	158.7606894476897	0.5750000000000001	1728
1	14	441	174	158.7606894476897	0.6000000000000001	1728
1	14	441	174	158.7606894476897	0.625	1920
1	14	441	174	158.7606894476897	0.65	1792
1	14	441	174	158.7606894476897	0.675	2144
1	14	441	174	158.7606894476897	0.7000000000000001	2144
1	14	441	174	158.7606894476897	0.7250000000000001	2400
1	14	441	174	158.7606894476897	0.75	2624
1	14	441	174	158.7606894476897	0.775	2800
1	14	441	174	158.7606894476897	0.8	2800
1	14	441	174	158.7606894476897	0.8250000000000001	2352
1	14	441	174	158.7606894476897	0.8500000000000001	1616
1	14	441	174	158.7606894476897	0.875	1456
1	14	441	174	158.7606894476897	0.9	1456
1	14	441	174	158.7606894476897	0.925	1088
1	14	441	174	158.7606894476897	0.9500000000000001	1248
1	14	441	174	158.7606894476897	0.9750000000000001	1088
1	15	428	155	148.00559930654398	0.0	1312
1	15	428	155	148.00559930654398	0.025	1248
1	15	428	155	148.00559930654398	0.05	1248
1	15	428	155	148.00559930654398	0.07500000000000001	1312
1	15	428	155	148.00559930654398	0.1	1216
1	15	428	155	148.00559930654398	0.125	1536
1	15	428	155	148.00559930654398	0.15000000000000002	1648
1	15	428	155	148.00559930654398	0.17500000000000002	2864
1	15	428	155	148.00559930654398	0.2	4352
1	15	428	155	148.00559930654398	0.225	6720
1	15	428	155	148.00559930654398	0.25	7088
1	15	428	155	148.00559930654398	0.275	6912
1	15	428	155	148.00559930654398	0.30000000000000004	6272
1	15	428	155	148.00559930654398	0.325	5168
1	15	428	155	148.00559930654398	0.35000000000000003	4000
1	15	428	155	148.00559930654398	0.375	2448
1	15	428	155	148.00559930654398	0.4	1984
1	15	428	155	148.00559930654398	0.42500000000000004	1728
1	15	428	155	148.00559930654398	0.45	1456
1	15	428	155	148.00559930654398	0.47500000000000003	1568
1	15	428	155	148.00559930654398	0.5	1632
1	15	428	155	148.00559930654398	0.525	1632
1	15	428	155	148.00559930654398	0.55	1536
1	15	428	155	148.00559930654398	0.5750000000000001	1568
1	15	428	155	148.00559930654398	0.6000000000000001	1536
1	15	428	155	148.00559930654398	0.625	1696
1	15	428	155	148.00559930654398	0.65	1808
1	15	428	155	148.00559930654398	0.675	2000
1	15	428	155	148.00559930654398	0.7000000000000001	2112
1	15	428	155	148.00559930654398	0.7250000000000001	2320
1	15	428	155	148.00559930654398	0.75	2400
1	15	428	155	148.00559930654398	0.775	2384
1	15	428	155	148.00559930654398	0.8	2160
1	15	428	155	148.00559930654398	0.8250000000000001	1888
1	15	428	155	148.00559930654398	0.8500000000000001	1472
1	15	428	155	148.00559930654398	0.875	1360
1	15	428	155	148.00559930654398	0.9	1248
1	15	428	155	148.00559930654398	0.925	1184
1	15	428	155	148.00559930654398	0.9500000000000001	1008
1	15	428	155	148.00559930654398	0.9750000000000001	1136
1	16	427	131	162.35893726655343	0.0	1136
1	16	427	131	162.35893726655343	0.025	1136
1	16	427	131	162.35893726655343	0.05	1120
1	16	427	131	162.35893726655343	0.07500000000000001	1072
1	16	427	131	162.35893726655343	0.1	1488
1	16	427	131	162.35893726655343	0.125	1376
1	16	427	131	162.35893726655343	0.15000000000000002	1408
1	16	427	131	162.35893726655343	0.17500000000000002	1568
1	16	427	131	162.35893726655343	0.2	2560
1	16	427	131	162.35893726655343	0.225	3376
1	16	427	131	162.35893726655343	0.25	4160
1	16	427	131	162.35893726655343	0.275	4144
1	16	427	131	162.35893726655343	0.30000000000000004	3552
1	16	427	131	162.35893726655343	0.325	3264
1	16	427	131	162.35893726655343	0.35000000000000003	2576
1	16	427	131	162.35893726655343	0.375	2272
1	16	427	131	162.35893726655343	0.4	1936
1	16	427	131	162.35893726655343	0.42500000000000004	1744
1	16	427	131	162.35893726655343	0.45	1680
1	16	427	131	162.35893726655343	0.47500000000000003	1632
1	16	427	131	162.35893726655343	0.5	1536
1	16	427	131	162.35893726655343	0.525	1568
1	16	427	131	162.35893726655343	0.55	1552
1	16	427	131	162.35893726655343	0.5750000000000001	1712
1	16	427	131	162.35893726655343	0.6000000000000001	1440
1	16	427	131	162.35893726655343	0.625	1760
1	16	427	131	162.35893726655343	0.65	1792
1	16	427	131	162.35893726655343	0.675	2080
1	16	427	131	162.35893726655343	0.7000000000000001	2064
1	16	427	131	162.35893726655343	0.7250000000000001	2224
1	16	427	131	162.35893726655343	0.75	2192
1	16	427	131	162.35893726655343	0.775	2192
1	16	427	131	162.35893726655343	0.8	1968
1	16	427	131	162.35893726655343	0.8250000000000001	1872
1	16	427	131	162.35893726655343	0.8500000000000001	1696
1	16	427	131	162.35893726655343	0.875	1280
1	16	427	131	162.35893726655343	0.9	1248
1	16	427	131	162.35893726655343	0.925	1200
1	16	427	131	162.35893726655343	0.9500000000000001	1232
1	16	427	131	162.35893726655343	0.9750000000000001	1248
1	17	433	109	164.29136217098423	0.0	1216
1	17	433	109	164.29136217098423	0.025	1488
1	17	433	109	164.29136217098423	0.05	1360
1	17	433	109	164.29136217098423	0.07500000000000001	1456
1	17	433	109	164.29136217098423	0.1	1216
1	17	433	109	164.29136217098423	0.125	1280
1	17	433	109	164.29136217098423	0.15000000000000002	1728
1	17	433	109	164.29136217098423	0.17500000000000002	2336
1	17	433	109	164.29136217098423	0.2	3264
1	17	433	109	164.29136217098423	0.225	3264
1	17	433	109	164.29136217098423	0.25	3488
1	17	433	109	164.29136217098423	0.275	3264
1	17	433	109	164.29136217098423	0.30000000000000004	3296
1	17	433	109	164.29136217098423	0.325	2544
1	17	433	109	164.29136217098423	0.35000000000000003	2208
1	17	433	109	164.29136217098423	0.375	2016
1	17	433	109	164.29136217098423	0.4	1600
1	17	433	109	164.29136217098423	0.42500000000000004	1728
1	17	433	109	164.29136217098423	0.45	1744
1	17	433	109	164.29136217098423	0.47500000000000003	1488
1	17	433	109	164.29136217098423	0.5	1488
1	17	433	109	164.29136217098423	0.525	1840
1	17	433	109	164.29136217098423	0.55	2080
1	17	433	109	164.29136217098423	0.5750000000000001	2496
1	17	433	109	164.29136217098423	0.6000000000000001	3216
1	17	433	109	164.29136217098423	0.625	3216
1	17	433	109	164.29136217098423	0.65	3248
1	17	433	109	164.29136217098423	0.675	3216
1	17	433	109	164.29136217098423	0.7000000000000001	3152
1	17	433	109	164.29136217098423	0.7250000000000001	2400
1	17	433	109	164.29136217098423	0.75	2048
1	17	433	109	164.29136217098423	0.775	1744
1	17	433	109	164.29136217098423	0.8	1360
1	17	433	109	164.29136217098423	0.8250000000000001	1280
1	17	433	109	164.29136217098423	0.8500000000000001	1248
1	17	433	109	164.29136217098423	0.875	1248
1	17	433	109	164.29136217098423	0.9	1152
1	17	433	109	164.29136217098423	0.925	1248
1	17	433	109	164.29136217098423	0.9500000000000001	1248
1	17	433	109	164.29136217098423	0.9750000000000001	1248
1	18	445	89	178.68811221749553	0.0	1248
1	18	445	89	178.68811221749553	0.025	1232
1	18	445	89	178.68811221749553	0.05	1248
1	18	445	89	178.68811221749553	0.07500000000000001	1168
1	18	445	89	178.68811221749553	0.1	1328
1	18	445	89	178.68811221749553	0.125	1296
1	18	445	89	178.68811221749553	0.15000000000000002	1408
1	18	445	89	178.68811221749553	0.17500000000000002	1856
1	18	445	89	178.68811221749553	0.2	2512
1	18	445	89	178.68811221749553	0.225	3040
1	18	445	89	178.68811221749553	0.25	3024
1	18	445	89	178.68811221749553	0.275	3104
1	18	445	89	178.68811221749553	0.30000000000000004	2688
1	18	445	89	178.68811221749553	0.325	2720
1	18	445	89	178.68811221749553	0.35000000000000003	2176
1	18	445	89	178.68811221749553	0.375	1872
1	18	445	89	178.68811221749553	0.4	1952
1	18	445	89	178.68811221749553	0.42500000000000004	1984
1	18	445	89	178.68811221749553	0.45	2224
1	18	445	89	178.68811221749553	0.47500000000000003	2400
1	18	445	89	178.68811221749553	0.5	2400
1	18	445	89	178.68811221749553	0.525	2816
1	18	445	89	178.68811221749553	0.55	2800
1	18	445	89	178.68811221749553	0.5750000000000001	3088
1	18	445	89	178.68811221749553	0.6000000000000001	3088
1	18	445	89	178.68811221749553	0.625	3104
1	18	445	89	178.68811221749553	0.65	2880
1	18	445	89	178.68811221749553	0.675	2304
1	18	445	89	178.68811221749553	0.7000000000000001	1696
1	18	445	89	178.68811221749553	0.7250000000000001	1536
1	18	445	89	178.68811221749553	0.75	1360
1	18	445	89	178.68811221749553	0.775	1184
1	18	445	89	178.68811221749553	0.8	1232
1	18	445	89	178.68811221749553	0.8250000000000001	1152
1	18	445	89	178.68811221749553	0.8500000000000001	1344
1	18	445	89	178.68811221749553	0.875	1152
1	18	445	89	178.68811221749553	0.9	1136
1	18	445	89	178.68811221749553	0.925	1152
1	18	445	89	178.68811221749553	0.9500000000000001	1296
1	18	445	89	178.68811221749553	0.9750000000000001	1296
2	1	429	387	160.14478563067894	0.0	1376
2	1	429	387	160.14478563067894	0.025	1280
2	1	429	387	160.14478563067894	0.05	1376
2	1	429	387	160.14478563067894	0.07500000000000001	1280
2	1	429	387	160.14478563067894	0.1	1376
2	1	429	387	160.14478563067894	0.125	1360
2	1	429	387	160.14478563067894	0.15000000000000002	1568
2	1	429	387	160.14478563067894	0.17500000000000002	1696
2	1	429	387	160.14478563067894	0.2	2672
2	1	429	387	160.14478563067894	0.225	7296
2	1	429	387	160.14478563067894	0.25	7296
2	1	429	387	160.14478563067894	0.275	13280
2	1	429	387	160.14478563067894	0.30000000000000004	13264
2	1	429	387	160.14478563067894	0.325	8512
2	1	429	387	160.14478563067894	0.35000000000000003	6592
2	1	429	387	160.14478563067894	0.375	5184
2	1	429	387	160.14478563067894	0.4	4368
2	1	429	387	160.14478563067894	0.42500000000000004	3120
2	1	429	387	160.14478563067894	0.45	2832
2	1	429	387	160.14478563067894	0.47500000000000003	2464
2	1	429	387	160.14478563067894	0.5	2464
2	1	429	387	160.14478563067894	0.525	2688
2	1	429	387	160.14478563067894	0.55	2912
2	1	429	387	160.14478563067894	0.5750000000000001	6400
2	1	429	387	160.14478563067894	0.6000000000000001	9632
2	1	429	387	160.14478563067894	0.625	15296
2	1	429	387	160.14478563067894	0.65	16912
2	1	429	387	160.14478563067894	0.675	16512
2	1	429	387	160.14478563067894	0.7000000000000001	13392
2	1	429	387	160.14478563067894	0.7250000000000001	7040
2	1	429	387	160.14478563067894	0.75	7040
2	1	429	387	160.14478563067894	0.775	2336
2	1	429	387	160.14478563067894	0.8	1600
2	1	429	387	160.14478563067894	0.8250000000000001	1376
2	1	429	387	160.14478563067894	0.8500000000000001	1200
2	1	429	387	160.14478563067894	0.875	1280
2	1	429	387	160.14478563067894	0.9	1280
2	1	429	387	160.14478563067894	0.925	1216
2	1	429	387	160.14478563067894	0.9500000000000001	1552
2	1	429	387	160.14478563067894	0.9750000000000001	1440
2	2	422	366	159.17910714668923	0.0	1280
2	2	422	366	159.17910714668923	0.025	1472
2	2	422	366	159.17910714668923	0.05	1280
2	2	422	366	159.17910714668923	0.07500000000000001	1408
2	2	422	366	159.17910714668923	0.1	1392
2	2	422	366	159.17910714668923	0.125	1536
2	2	422	366	159.17910714668923	0.15000000000000002	1728
2	2	422	366	159.17910714668923	0.17500000000000002	2544
2	2	422	366	159.17910714668923	0.2	4880
2	2	422	366	159.17910714668923	0.225	10672
2	2	422	366	159.17910714668923	0.25	20176
2	2	422	366	159.17910714668923	0.275	29072
2	2	422	366	159.17910714668923	0.30000000000000004	32240
2	2	422	366	159.17910714668923	0.325	29040
2	2	422	366	159.17910714668923	0.35000000000000003	23520
2	2	422	366	159.17910714668923	0.375	17216
2	2	422	366	159.17910714668923	0.4	12992
2	2	422	366	159.17910714668923	0.42500000000000004	9840
2	2	422	366	159.17910714668923	0.45	7296
2	2	422	366	159.17910714668923	0.47500000000000003	5312
2	2	422	366	159.17910714668923	0.5	3632
2	2	422	366	159.17910714668923	0.525	2480
2	2	422	366	159.17910714668923	0.55	2176
2	2	422	366	159.17910714668923	0.5750000000000001	2400
2	2	422	366	159.17910714668923	0.6000000000000001	2480
2	2	422	366	159.17910714668923	0.625	3776
2	2	422	366	159.17910714668923	0.65	4432
2	2	422	366	159.17910714668923	0.675	5584
2	2	422	366	159.17910714668923	0.7000000000000001	6960
2	2	422	366	159.17910714668923	0.7250000000000001	10320
2	2	422	366	159.17910714668923	0.75	17200
2	2	422	366	159.17910714668923	0.775	17664
2	2	422	366	159.17910714668923	0.8	11920
2	2	422	366	159.17910714668923	0.8250000000000001	7440
2	2	422	366	159.17910714668923	0.8500000000000001	3136
2	2	422	366	159.17910714668923	0.875	1536
2	2	422	366	159.17910714668923	0.9	1376
2	2	422	366	159.17910714668923	0.925	1472
2	2	422	366	159.17910714668923	0.9500000000000001	1536
2	2	422	366	159.17910714668923	0.9750000000000001	1712
2	3	423	342	146.54829107611053	0.0	1408
2	3	423	342	146.54829107611053	0.025	1712
2	3	423	342	146.54829107611053	0.05	1696
2	3	423	342	146.54829107611053	0.07500000000000001	1840
2	3	423	342	146.54829107611053	0.1	3456
2	3	423	342	146.54829107611053	0.125	8304
2	3	423	342	146.54829107611053	0.15000000000000002	18336
2	3	423	342	146.54829107611053	0.17500000000000002	33568
2	3	423	342	146.54829107611053	0.2	37712
2	3	423	342	146.54829107611053	0.225	33776
2	3	423	342	146.54829107611053	0.25	20832
2	3	423	342	146.54829107611053	0.275	15264
2	3	423	342	146.54829107611053	0.30000000000000004	11840
2	3	423	342	146.54829107611053	0.325	9392
2	3	423	342	146.54829107611053	0.35000000000000003	7680
2	3	423	342	146.54829107611053	0.375	5248
2	3	423	342	146.54829107611053	0.4	2848
2	3	423	342	146.54829107611053	0.42500000000000004	1840
2	3	423	342	146.54829107611053	0.45	2112
2	3	423	342	146.54829107611053	0.47500000000000003	1728
2	3	423	342	146.54829107611053	0.5	1728
2	3	423	342	146.54829107611053	0.525	1712
2	3	423	342	146.54829107611053	0.55	1968
2	3	423	342	146.54829107611053	0.5750000000000001	2000
2	3	423	342	146.54829107611053	0.6000000000000001	2384
2	3	423	342	146.54829107611053	0.625	3728
2	3	423	342	146.54829107611053	0.65	4384
2	3	423	342	146.54829107611053	0.675	5120
2	3	423	342	146.54829107611053	0.7000000000000001	6016
2	3	423	342	146.54829107611053	0.7250000000000001	6656
2	3	423	342	146.54829107611053	0.75	5664
2	3	423	342	146.54829107611053	0.775	4208
2	3	423	342	146.54829107611053	0.8	2752
2	3	423	342	146.54829107611053	0.8250000000000001	1552
2	3	423	342	146.54829107611053	0.8500000000000001	1376
2	3	423	342	146.54829107611053	0.875	1184
2	3	423	342	146.54829107611053	0.9	1376
2	3	423	342	146.54829107611053	0.925	1280
2	3	423	342	146.54829107611053	0.9500000000000001	1280
2	3	423	342	146.54829107611053	0.9750000000000001	1280
2	4	436	324	160.21799767812314	0.0	1376
2	4	436	324	160.21799767812314	0.025	1584
2	4	436	324	160.21799767812314	0.05	1440
2	4	436	324	160.21799767812314	0.07500000000000001	2608
2	4	436	324	160.21799767812314	0.1	2608
2	4	436	324	160.21799767812314	0.125	9232
2	4	436	324	160.21799767812314	0.15000000000000002	18416
2	4	436	324	160.21799767812314	0.17500000000000002	19600
2	4	436	324	160.21799767812314	0.2	19136
2	4	436	324	160.21799767812314	0.225	16096
2	4	436	324	160.21799767812314	0.25	14320
2	4	436	324	160.21799767812314	0.275	11328
2	4	436	324	160.21799767812314	0.30000000000000004	9728
2	4	436	324	160.21799767812314	0.325	8592
2	4	436	324	160.21799767812314	0.35000000000000003	6240
2	4	436	324	160.21799767812314	0.375	3984
2	4	436	324	160.21799767812314	0.4	3056
2	4	436	324	160.21799767812314	0.42500000000000004	2976
2	4	436	324	160.21799767812314	0.45	2528
2	4	436	324	160.21799767812314	0.47500000000000003	2096
2	4	436	324	160.21799767812314	0.5	2096
2	4	436	324	160.21799767812314	0.525	2576
2	4	436	324	160.21799767812314	0.55	3344
2	4	436	324	160.21799767812314	0.5750000000000001	4112
2	4	436	324	160.21799767812314	0.6000000000000001	4864
2	4	436	324	160.21799767812314	0.625	6976
2	4	436	324	160.21799767812314	0.65	7824
2	4	436	324	160.21799767812314	0.675	10176
2	4	436	324	160.21799767812314	0.7000000000000001	10992
2	4	436	324	160.21799767812314	0.7250000000000001	10176
2	4	436	324	160.21799767812314	0.75	9648
2	4	436	324	160.21799767812314	0.775	5280
2	4	436	324	160.21799767812314	0.8	3136
2	4	436	324	160.21799767812314	0.8250000000000001	1920
2	4	436	324	160.21799767812314	0.8500000000000001	1504
2	4	436	324	160.21799767812314	0.875	1360
2	4	436	324	160.21799767812314	0.9	1360
2	4	436	324	160.21799767812314	0.925	1280
2	4	436	324	160.21799767812314	0.9500000000000001	1280
2	4	436	324	160.21799767812314	0.9750000000000001	1280
2	5	455	311	171.08300033802672	0.0	1184
2	5	455	311	171.08300033802672	0.025	1440
2	5	455	311	171.08300033802672	0.05	1456
2	5	455	311	171.08300033802672	0.07500000000000001	1712
2	5	455	311	171.08300033802672	0.1	2096
2	5	455	311	171.08300033802672	0.125	4448
2	5	455	311	171.08300033802672	0.15000000000000002	6720
2	5	455	311	171.08300033802672	0.17500000000000002	8624
2	5	455	311	171.08300033802672	0.2	9232
2	5	455	311	171.08300033802672	0.225	9392
2	5	455	311	171.08300033802672	0.25	9392
2	5	455	311	171.08300033802672	0.275	8240
2	5	455	311	171.08300033802672	0.30000000000000004	7552
2	5	455	311	171.08300033802672	0.325	5808
2	5	455	311	171.08300033802672	0.35000000000000003	4480
2	5	455	311	171.08300033802672	0.375	3392
2	5	455	311	171.08300033802672	0.4	2944
2	5	455	311	171.08300033802672	0.42500000000000004	2480
2	5	455	311	171.08300033802672	0.45	2336
2	5	455	311	171.08300033802672	0.47500000000000003	2048
2	5	455	311	171.08300033802672	0.5	2048
2	5	455	311	171.08300033802672	0.525	2288
2	5	455	311	171.08300033802672	0.55	2432
2	5	455	311	171.08300033802672	0.5750000000000001	3312
2	5	455	311	171.08300033802672	0.6000000000000001	4448
2	5	455	311	171.08300033802672	0.625	6208
2	5	455	311	171.08300033802672	0.65	7376
2	5	455	311	171.08300033802672	0.675	9008
2	5	455	311	171.08300033802672	0.7000000000000001	8768
2	5	455	311	171.08300033802672	0.7250000000000001	7568
2	5	455	311	171.08300033802672	0.75	7568
2	5	455	311	171.08300033802672	0.775	4544
2	5	455	311	171.08300033802672	0.8	2544
2	5	455	311	171.08300033802672	0.8250000000000001	1280
2	5	455	311	171.08300033802672	0.8500000000000001	1376
2	5	455	311	171.08300033802672	0.875	1392
2	5	455	311	171.08300033802672	0.9	1232
2	5	455	311	171.08300033802672	0.925	1184
2	5	455	311	171.08300033802672	0.9500000000000001	1376
2	5	455	311	171.08300033802672	0.9750000000000001	1376
2	6	476	301	178.89829388479328	0.0	1232
2	6	476	301	178.89829388479328	0.025	1200
2	6	476	301	178.89829388479328	0.05	1360
2	6	476	301	178.89829388479328	0.07500000000000001	1856
2	6	476	301	178.89829388479328	0.1	2624
2	6	476	301	178.89829388479328	0.125	3808
2	6	476	301	178.89829388479328	0.15000000000000002	4752
2	6	476	301	178.89829388479328	0.17500000000000002	5360
2	6	476	301	178.89829388479328	0.2	5328
2	6	476	301	178.89829388479328	0.225	4416
2	6	476	301	178.89829388479328	0.25	4144
2	6	476	301	178.89829388479328	0.275	3440
2	6	476	301	178.89829388479328	0.30000000000000004	2576
2	6	476	301	178.89829388479328	0.325	1952
2	6	476	301	178.89829388479328	0.35000000000000003	1792
2	6	476	301	178.89829388479328	0.375	1696
2	6	476	301	178.89829388479328	0.4	1632
2	6	476	301	178.89829388479328	0.42500000000000004	1536
2	6	476	301	178.89829388479328	0.45	1344
2	6	476	301	178.89829388479328	0.47500000000000003	1888
2	6	476	301	178.89829388479328	0.5	1888
2	6	476	301	178.89829388479328	0.525	2192
2	6	476	301	178.89829388479328	0.55	2320
2	6	476	301	178.89829388479328	0.5750000000000001	2688
2	6	476	301	178.89829388479328	0.6000000000000001	3184
2	6	476	301	178.89829388479328	0.625	3360
2	6	476	301	178.89829388479328	0.65	4256
2	6	476	301	178.89829388479328	0.675	5120
2	6	476	301	178.89829388479328	0.7000000000000001	5360
2	6	476	301	178.89829388479328	0.7250000000000001	5488
2	6	476	301	178.89829388479328	0.75	4784
2	6	476	301	178.89829388479328	0.775	3600
2	6	476	301	178.89829388479328	0.8	2160
2	6	476	301	178.89829388479328	0.8250000000000001	1696
2	6	476	301	178.89829388479328	0.8500000000000001	1296
2	6	476	301	178.89829388479328	0.875	1216
2	6	476	301	178.89829388479328	0.9	1216
2	6	476	301	178.89829388479328	0.925	1216
2	6	476	301	178.89829388479328	0.9500000000000001	1360
2	6	476	301	178.89829388479328	0.9750000000000001	1360
2	7	496	291	164.93151184050777	0.0	1248
2	7	496	291	164.93151184050777	0.025	1248
2	7	496	291	164.93151184050777	0.05	1328
2	7	496	291	164.93151184050777	0.07500000000000001	1952
2	7	496	291	164.93151184050777	0.1	2928
2	7	496	291	164.93151184050777	0.125	3472
2	7	496	291	164.93151184050777	0.15000000000000002	4144
2	7	496	291	164.93151184050777	0.17500000000000002	4384
2	7	496	291	164.93151184050777	0.2	4064
2	7	496	291	164.93151184050777	0.225	3584
2	7	496	291	164.93151184050777	0.25	2832
2	7	496	291	164.93151184050777	0.275	2208
2	7	496	291	164.93151184050777	0.30000000000000004	2016
2	7	496	291	164.93151184050777	0.325	2016
2	7	496	291	164.93151184050777	0.35000000000000003	1680
2	7	496	291	164.93151184050777	0.375	1664
2	7	496	291	164.93151184050777	0.4	1616
2	7	496	291	164.93151184050777	0.42500000000000004	1680
2	7	496	291	164.93151184050777	0.45	1824
2	7	496	291	164.93151184050777	0.47500000000000003	1952
2	7	496	291	164.93151184050777	0.5	1952
2	7	496	291	164.93151184050777	0.525	2432
2	7	496	291	164.93151184050777	0.55	2848
2	7	496	291	164.93151184050777	0.5750000000000001	4608
2	7	496	291	164.93151184050777	0.6000000000000001	5696
2	7	496	291	164.93151184050777	0.625	6848
2	7	496	291	164.93151184050777	0.65	7184
2	7	496	291	164.93151184050777	0.675	7872
2	7	496	291	164.93151184050777	0.7000000000000001	7424
2	7	496	291	164.93151184050777	0.7250000000000001	6448
2	7	496	291	164.93151184050777	0.75	4672
2	7	496	291	164.93151184050777	0.775	1872
2	7	496	291	164.93151184050777	0.8	1632
2	7	496	291	164.93151184050777	0.8250000000000001	1344
2	7	496	291	164.93151184050777	0.8500000000000001	1456
2	7	496	291	164.93151184050777	0.875	1280
2	7	496	291	164.93151184050777	0.9	1296
2	7	496	291	164.93151184050777	0.925	1120
2	7	496	291	164.93151184050777	0.9500000000000001	1232
2	7	496	291	164.93151184050777	0.9750000000000001	1232
2	8	514	275	150.06848815949223	0.0	1232
2	8	514	275	150.06848815949223	0.025	1344
2	8	514	275	150.06848815949223	0.05	1872
2	8	514	275	150.06848815949223	0.07500000000000001	2192
2	8	514	275	150.06848815949223	0.1	2752
2	8	514	275	150.06848815949223	0.125	3040
2	8	514	275	150.06848815949223	0.15000000000000002	2768
2	8	514	275	150.06848815949223	0.17500000000000002	2464
2	8	514	275	150.06848815949223	0.2	2480
2	8	514	275	150.06848815949223	0.225	2048
2	8	514	275	150.06848815949223	0.25	1984
2	8	514	275	150.06848815949223	0.275	1712
2	8	514	275	150.06848815949223	0.30000000000000004	1664
2	8	514	275	150.06848815949223	0.325	1664
2	8	514	275	150.06848815949223	0.35000000000000003	1584
2	8	514	275	150.06848815949223	0.375	1760
2	8	514	275	150.06848815949223	0.4	2000
2	8	514	275	150.06848815949223	0.42500000000000004	2080
2	8	514	275	150.06848815949223	0.45	1920
2	8	514	275	150.06848815949223	0.47500000000000003	2336
2	8	514	275	150.06848815949223	0.5	2336
2	8	514	275	150.06848815949223	0.525	2992
2	8	514	275	150.06848815949223	0.55	3696
2	8	514	275	150.06848815949223	0.5750000000000001	6080
2	8	514	275	150.06848815949223	0.6000000000000001	9440
2	8	514	275	150.06848815949223	0.625	10784
2	8	514	275	150.06848815949223	0.65	11408
2	8	514	275	150.06848815949223	0.675	12224
2	8	514	275	150.06848815949223	0.7000000000000001	12880
2	8	514	275	150.06848815949223	0.7250000000000001	6768
2	8	514	275	150.06848815949223	0.75	4128
2	8	514	275	150.06848815949223	0.775	1840
2	8	514	275	150.06848815949223	0.8	1360
2	8	514	275	150.06848815949223	0.8250000000000001	1520
2	8	514	275	150.06848815949223	0.8500000000000001	1280
2	8	514	275	150.06848815949223	0.875	1088
2	8	514	275	150.06848815949223	0.9	1280
2	8	514	275	150.06848815949223	0.925	1392
2	8	514	275	150.06848815949223	0.9500000000000001	1200
2	8	514	275	150.06848815949223	0.9750000000000001	1200
2	9	521	254	154.1336432059055	0.0	1552
2	9	521	254	154.1336432059055	0.025	2112
2	9	521	254	154.1336432059055	0.05	3040
2	9	521	254	154.1336432059055	0.07500000000000001	3392
2	9	521	254	154.1336432059055	0.1	3808
2	9	521	254	154.1336432059055	0.125	3856
2	9	521	254	154.1336432059055	0.15000000000000002	3488
2	9	521	254	154.1336432059055	0.17500000000000002	3504
2	9	521	254	154.1336432059055	0.2	3072
2	9	521	254	154.1336432059055	0.225	2624
2	9	521	254	154.1336432059055	0.25	2544
2	9	521	254	154.1336432059055	0.275	2000
2	9	521	254	154.1336432059055	0.30000000000000004	2064
2	9	521	254	154.1336432059055	0.325	1936
2	9	521	254	154.1336432059055	0.35000000000000003	1888
2	9	521	254	154.1336432059055	0.375	1968
2	9	521	254	154.1336432059055	0.4	1696
2	9	521	254	154.1336432059055	0.42500000000000004	2000
2	9	521	254	154.1336432059055	0.45	2160
2	9	521	254	154.1336432059055	0.47500000000000003	2864
2	9	521	254	154.1336432059055	0.5	3424
2	9	521	254	154.1336432059055	0.525	4688
2	9	521	254	154.1336432059055	0.55	5776
2	9	521	254	154.1336432059055	0.5750000000000001	7680
2	9	521	254	154.1336432059055	0.6000000000000001	8944
2	9	521	254	154.1336432059055	0.625	10416
2	9	521	254	154.1336432059055	0.65	11136
2	9	521	254	154.1336432059055	0.675	12112
2	9	521	254	154.1336432059055	0.7000000000000001	11584
2	9	521	254	154.1336432059055	0.7250000000000001	7952
2	9	521	254	154.1336432059055	0.75	4816
2	9	521	254	154.1336432059055	0.775	2784
2	9	521	254	154.1336432059055	0.8	1936
2	9	521	254	154.1336432059055	0.8250000000000001	1392
2	9	521	254	154.1336432059055	0.8500000000000001	1360
2	9	521	254	154.1336432059055	0.875	1264
2	9	521	254	154.1336432059055	0.9	1280
2	9	521	254	154.1336432059055	0.925	1376
2	9	521	254	154.1336432059055	0.9500000000000001	1376
2	9	521	254	154.1336432059055	0.9750000000000001	1472
2	10	518	231	145.7978686346023	0.0	1376
2	10	518	231	145.7978686346023	0.025	1280
2	10	518	231	145.7978686346023	0.05	1520
2	10	518	231	145.7978686346023	0.07500000000000001	1664
2	10	518	231	145.7978686346023	0.1	2048
2	10	518	231	145.7978686346023	0.125	3184
2	10	518	231	145.7978686346023	0.15000000000000002	3632
2	10	518	231	145.7978686346023	0.17500000000000002	4144
2	10	518	231	145.7978686346023	0.2	4320
2	10	518	231	145.7978686346023	0.225	3856
2	10	518	231	145.7978686346023	0.25	3344
2	10	518	231	145.7978686346023	0.275	3136
2	10	518	231	145.7978686346023	0.30000000000000004	2432
2	10	518	231	145.7978686346023	0.325	2480
2	10	518	231	145.7978686346023	0.35000000000000003	2048
2	10	518	231	145.7978686346023	0.375	2080
2	10	518	231	145.7978686346023	0.4	1920
2	10	518	231	145.7978686346023	0.42500000000000004	1744
2	10	518	231	145.7978686346023	0.45	1584
2	10	518	231	145.7978686346023	0.47500000000000003	1872
2	10	518	231	145.7978686346023	0.5	1872
2	10	518	231	145.7978686346023	0.525	2112
2	10	518	231	145.7978686346023	0.55	2656
2	10	518	231	145.7978686346023	0.5750000000000001	4368
2	10	518	231	145.7978686346023	0.6000000000000001	5520
2	10	518	231	145.7978686346023	0.625	6688
2	10	518	231	145.7978686346023	0.65	8576
2	10	518	231	145.7978686346023	0.675	9936
2	10	518	231	145.7978686346023	0.7000000000000001	10464
2	10	518	231	145.7978686346023	0.7250000000000001	10864
2	10	518	231	145.7978686346023	0.75	8880
2	10	518	231	145.7978686346023	0.775	6496
2	10	518	231	145.7978686346023	0.8	4080
2	10	518	231	145.7978686346023	0.8250000000000001	1712
2	10	518	231	145.7978686346023	0.8500000000000001	1616
2	10	518	231	145.7978686346023	0.875	1344
2	10	518	231	145.7978686346023	0.9	1280
2	10	518	231	145.7978686346023	0.925	1312
2	10	518	231	145.7978686346023	0.9500000000000001	1216
2	10	518	231	145.7978686346023	0.9750000000000001	1296
2	11	502	213	167.47119229084848	0.0	1280
2	11	502	213	167.47119229084848	0.025	1280
2	11	502	213	167.47119229084848	0.05	1456
2	11	502	213	167.47119229084848	0.07500000000000001	2176
2	11	502	213	167.47119229084848	0.1	2176
2	11	502	213	167.47119229084848	0.125	3328
2	11	502	213	167.47119229084848	0.15000000000000002	4400
2	11	502	213	167.47119229084848	0.17500000000000002	4464
2	11	502	213	167.47119229084848	0.2	4352
2	11	502	213	167.47119229084848	0.225	4080
2	11	502	213	167.47119229084848	0.25	3424
2	11	502	213	167.47119229084848	0.275	3040
2	11	502	213	167.47119229084848	0.30000000000000004	2944
2	11	502	213	167.47119229084848	0.325	2336
2	11	502	213	167.47119229084848	0.35000000000000003	2272
2	11	502	213	167.47119229084848	0.375	1984
2	11	502	213	167.47119229084848	0.4	2144
2	11	502	213	167.47119229084848	0.42500000000000004	2048
2	11	502	213	167.47119229084848	0.45	1888
2	11	502	213	167.47119229084848	0.47500000000000003	2448
2	11	502	213	167.47119229084848	0.5	2448
2	11	502	213	167.47119229084848	0.525	3088
2	11	502	213	167.47119229084848	0.55	5552
2	11	502	213	167.47119229084848	0.5750000000000001	7200
2	11	502	213	167.47119229084848	0.6000000000000001	8064
2	11	502	213	167.47119229084848	0.625	10080
2	11	502	213	167.47119229084848	0.65	11200
2	11	502	213	167.47119229084848	0.675	13616
2	11	502	213	167.47119229084848	0.7000000000000001	13120
2	11	502	213	167.47119229084848	0.7250000000000001	15904
2	11	502	213	167.47119229084848	0.75	21712
2	11	502	213	167.47119229084848	0.775	23136
2	11	502	213	167.47119229084848	0.8	19344
2	11	502	213	167.47119229084848	0.8250000000000001	14304
2	11	502	213	167.47119229084848	0.8500000000000001	4800
2	11	502	213	167.47119229084848	0.875	1616
2	11	502	213	167.47119229084848	0.9	1616
2	11	502	213	167.47119229084848	0.925	1424
2	11	502	213	167.47119229084848	0.9500000000000001	1280
2	11	502	213	167.47119229084848	0.9750000000000001	1184
2	12	484	200	171.80832240946043	0.0	1296
2	12	484	200	171.80832240946043	0.025	1152
2	12	484	200	171.80832240946043	0.05	1296
2	12	484	200	171.80832240946043	0.07500000000000001	1296
2	12	484	200	171.80832240946043	0.1	1488
2	12	484	200	171.80832240946043	0.125	1616
2	12	484	200	171.80832240946043	0.15000000000000002	2912
2	12	484	200	171.80832240946043	0.17500000000000002	3696
2	12	484	200	171.80832240946043	0.2	5104
2	12	484	200	171.80832240946043	0.225	4992
2	12	484	200	171.80832240946043	0.25	4704
2	12	484	200	171.80832240946043	0.275	4272
2	12	484	200	171.80832240946043	0.30000000000000004	3136
2	12	484	200	171.80832240946043	0.325	3040
2	12	484	200	171.80832240946043	0.35000000000000003	2464
2	12	484	200	171.80832240946043	0.375	2128
2	12	484	200	171.80832240946043	0.4	1952
2	12	484	200	171.80832240946043	0.42500000000000004	1968
2	12	484	200	171.80832240946043	0.45	1888
2	12	484	200	171.80832240946043	0.47500000000000003	1792
2	12	484	200	171.80832240946043	0.5	1792
2	12	484	200	171.80832240946043	0.525	1760
2	12	484	200	171.80832240946043	0.55	1904
2	12	484	200	171.80832240946043	0.5750000000000001	2368
2	12	484	200	171.80832240946043	0.6000000000000001	2048
2	12	484	200	171.80832240946043	0.625	2592
2	12	484	200	171.80832240946043	0.65	2624
2	12	484	200	171.80832240946043	0.675	3168
2	12	484	200	171.80832240946043	0.7000000000000001	3760
2	12	484	200	171.80832240946043	0.7250000000000001	4768
2	12	484	200	171.80832240946043	0.75	4400
2	12	484	200	171.80832240946043	0.775	4736
2	12	484	200	171.80832240946043	0.8	4480
2	12	484	200	171.80832240946043	0.8250000000000001	3856
2	12	484	200	171.80832240946043	0.8500000000000001	2080
2	12	484	200	171.80832240946043	0.875	1504
2	12	484	200	171.80832240946043	0.9	1184
2	12	484	200	171.80832240946043	0.925	1152
2	12	484	200	171.80832240946043	0.9500000000000001	1264
2	12	484	200	171.80832240946043	0.9750000000000001	1344
2	13	463	189	175.37033104916102	0.0	1200
2	13	463	189	175.37033104916102	0.025	1312
2	13	463	189	175.37033104916102	0.05	1232
2	13	463	189	175.37033104916102	0.07500000000000001	1152
2	13	463	189	175.37033104916102	0.1	1232
2	13	463	189	175.37033104916102	0.125	1248
2	13	463	189	175.37033104916102	0.15000000000000002	1824
2	13	463	189	175.37033104916102	0.17500000000000002	2784
2	13	463	189	175.37033104916102	0.2	3616
2	13	463	189	175.37033104916102	0.225	4752
2	13	463	189	175.37033104916102	0.25	4752
2	13	463	189	175.37033104916102	0.275	4768
2	13	463	189	175.37033104916102	0.30000000000000004	4560
2	13	463	189	175.37033104916102	0.325	4288
2	13	463	189	175.37033104916102	0.35000000000000003	3920
2	13	463	189	175.37033104916102	0.375	3632
2	13	463	189	175.37033104916102	0.4	3184
2	13	463	189	175.37033104916102	0.42500000000000004	2176
2	13	463	189	175.37033104916102	0.45	2080
2	13	463	189	175.37033104916102	0.47500000000000003	2032
2	13	463	189	175.37033104916102	0.5	2032
2	13	463	189	175.37033104916102	0.525	1888
2	13	463	189	175.37033104916102	0.55	1696
2	13	463	189	175.37033104916102	0.5750000000000001	1984
2	13	463	189	175.37033104916102	0.6000000000000001	1856
2	13	463	189	175.37033104916102	0.625	2320
2	13	463	189	175.37033104916102	0.65	2704
2	13	463	189	175.37033104916102	0.675	2800
2	13	463	189	175.37033104916102	0.7000000000000001	3248
2	13	463	189	175.37033104916102	0.7250000000000001	4000
2	13	463	189	175.37033104916102	0.75	4000
2	13	463	189	175.37033104916102	0.775	4080
2	13	463	189	175.37033104916102	0.8	3808
2	13	463	189	175.37033104916102	0.8250000000000001	2960
2	13	463	189	175.37033104916102	0.8500000000000001	2320
2	13	463	189	175.37033104916102	0.875	1520
2	13	463	189	175.37033104916102	0.9	1360
2	13	463	189	175.37033104916102	0.925	1232
2	13	463	189	175.37033104916102	0.9500000000000001	1152
2	13	463	189	175.37033104916102	0.9750000000000001	1152
2	14	444	177	162.08121540684283	0.0	1232
2	14	444	177	162.08121540684283	0.025	1232
2	14	444	177	162.08121540684283	0.05	1488
2	14	444	177	162.08121540684283	0.07500000000000001	1296
2	14	444	177	162.08121540684283	0.1	1296
2	14	444	177	162.08121540684283	0.125	1232
2	14	444	177	162.08121540684283	0.15000000000000002	2320
2	14	444	177	162.08121540684283	0.17500000000000002	3392
2	14	444	177	162.08121540684283	0.2	4464
2	14	444	177	162.08121540684283	0.225	6848
2	14	444	177	162.08121540684283	0.25	6704
2	14	444	177	162.08121540684283	0.275	5552
2	14	444	177	162.08121540684283	0.30000000000000004	5184
2	14	444	177	162.08121540684283	0.325	4032
2	14	444	177	162.08121540684283	0.35000000000000003	3680
2	14	444	177	162.08121540684283	0.375	2816
2	14	444	177	162.08121540684283	0.4	2624
2	14	444	177	162.08121540684283	0.42500000000000004	2176
2	14	444	177	162.08121540684283	0.45	1728
2	14	444	177	162.08121540684283	0.47500000000000003	1856
2	14	444	177	162.08121540684283	0.5	1856
2	14	444	177	162.08121540684283	0.525	1536
2	14	444	177	162.08121540684283	0.55	1536
2	14	444	177	162.08121540684283	0.5750000000000001	1536
2	14	444	177	162.08121540684283	0.6000000000000001	1536
2	14	444	177	162.08121540684283	0.625	1776
2	14	444	177	162.08121540684283	0.65	1632
2	14	444	177	162.08121540684283	0.675	1984
2	14	444	177	162.08121540684283	0.7000000000000001	2224
2	14	444	177	162.08121540684283	0.7250000000000001	2448
2	14	444	177	162.08121540684283	0.75	2752
2	14	444	177	162.08121540684283	0.775	3040
2	14	444	177	162.08121540684283	0.8	2864
2	14	444	177	162.08121540684283	0.8250000000000001	2864
2	14	444	177	162.08121540684283	0.8500000000000001	2256
2	14	444	177	162.08121540684283	0.875	1632
2	14	444	177	162.08121540684283	0.9	1632
2	14	444	177	162.08121540684283	0.925	1280
2	14	444	177	162.08121540684283	0.9500000000000001	992
[truncated: 60,641 more rows]
