# Supplementary material for: An epifluorescence microscope design for naturalistic behavior and cellular activity in freely moving Caenorhabditis elegans
Source: Nat Commun. 2026 May 19;17:4411. doi: 10.1038/s41467-026-72709-w (PMC13187321; doi:10.1038/s41467-026-72709-w)
Supplement: Supplementary file 8 — Source data [file 41467_2026_72709_MOESM8_ESM.zip › fig2 Muscle/HBR4/worm3.csv]

frame	order	x	y	angle	segment_position	intensity
0	1	477	262	147.53837614251498	0.0	1888
0	1	477	262	147.53837614251498	0.025	1824
0	1	477	262	147.53837614251498	0.05	1696
0	1	477	262	147.53837614251498	0.07500000000000001	1968
0	1	477	262	147.53837614251498	0.1	2928
0	1	477	262	147.53837614251498	0.125	4624
0	1	477	262	147.53837614251498	0.15000000000000002	5648
0	1	477	262	147.53837614251498	0.17500000000000002	5664
0	1	477	262	147.53837614251498	0.2	5680
0	1	477	262	147.53837614251498	0.225	5424
0	1	477	262	147.53837614251498	0.25	4320
0	1	477	262	147.53837614251498	0.275	3680
0	1	477	262	147.53837614251498	0.30000000000000004	3008
0	1	477	262	147.53837614251498	0.325	2928
0	1	477	262	147.53837614251498	0.35000000000000003	2848
0	1	477	262	147.53837614251498	0.375	2864
0	1	477	262	147.53837614251498	0.4	3056
0	1	477	262	147.53837614251498	0.42500000000000004	3152
0	1	477	262	147.53837614251498	0.45	3328
0	1	477	262	147.53837614251498	0.47500000000000003	3776
0	1	477	262	147.53837614251498	0.5	4720
0	1	477	262	147.53837614251498	0.525	7136
0	1	477	262	147.53837614251498	0.55	10336
0	1	477	262	147.53837614251498	0.5750000000000001	13760
0	1	477	262	147.53837614251498	0.6000000000000001	15760
0	1	477	262	147.53837614251498	0.625	17376
0	1	477	262	147.53837614251498	0.65	19360
0	1	477	262	147.53837614251498	0.675	19472
0	1	477	262	147.53837614251498	0.7000000000000001	13648
0	1	477	262	147.53837614251498	0.7250000000000001	5968
0	1	477	262	147.53837614251498	0.75	2768
0	1	477	262	147.53837614251498	0.775	2048
0	1	477	262	147.53837614251498	0.8	2064
0	1	477	262	147.53837614251498	0.8250000000000001	1840
0	1	477	262	147.53837614251498	0.8500000000000001	1888
0	1	477	262	147.53837614251498	0.875	1984
0	1	477	262	147.53837614251498	0.9	1792
0	1	477	262	147.53837614251498	0.925	1888
0	1	477	262	147.53837614251498	0.9500000000000001	1904
0	1	477	262	147.53837614251498	0.9750000000000001	1792
0	2	506	251	177.57366416839736	0.0	1888
0	2	506	251	177.57366416839736	0.025	1920
0	2	506	251	177.57366416839736	0.05	1616
0	2	506	251	177.57366416839736	0.07500000000000001	1776
0	2	506	251	177.57366416839736	0.1	2064
0	2	506	251	177.57366416839736	0.125	2496
0	2	506	251	177.57366416839736	0.15000000000000002	5536
0	2	506	251	177.57366416839736	0.17500000000000002	9392
0	2	506	251	177.57366416839736	0.2	12880
0	2	506	251	177.57366416839736	0.225	13024
0	2	506	251	177.57366416839736	0.25	12848
0	2	506	251	177.57366416839736	0.275	8304
0	2	506	251	177.57366416839736	0.30000000000000004	6720
0	2	506	251	177.57366416839736	0.325	4416
0	2	506	251	177.57366416839736	0.35000000000000003	2576
0	2	506	251	177.57366416839736	0.375	2480
0	2	506	251	177.57366416839736	0.4	2304
0	2	506	251	177.57366416839736	0.42500000000000004	2304
0	2	506	251	177.57366416839736	0.45	2400
0	2	506	251	177.57366416839736	0.47500000000000003	2736
0	2	506	251	177.57366416839736	0.5	2736
0	2	506	251	177.57366416839736	0.525	3312
0	2	506	251	177.57366416839736	0.55	5296
0	2	506	251	177.57366416839736	0.5750000000000001	7472
0	2	506	251	177.57366416839736	0.6000000000000001	10896
0	2	506	251	177.57366416839736	0.625	12704
0	2	506	251	177.57366416839736	0.65	14048
0	2	506	251	177.57366416839736	0.675	13104
0	2	506	251	177.57366416839736	0.7000000000000001	10512
0	2	506	251	177.57366416839736	0.7250000000000001	4736
0	2	506	251	177.57366416839736	0.75	2624
0	2	506	251	177.57366416839736	0.775	2080
0	2	506	251	177.57366416839736	0.8	1856
0	2	506	251	177.57366416839736	0.8250000000000001	1936
0	2	506	251	177.57366416839736	0.8500000000000001	1808
0	2	506	251	177.57366416839736	0.875	1792
0	2	506	251	177.57366416839736	0.9	1728
0	2	506	251	177.57366416839736	0.925	1728
0	2	506	251	177.57366416839736	0.9500000000000001	1664
0	2	506	251	177.57366416839736	0.9750000000000001	1664
0	3	534	239	167.29288649868332	0.0	1648
0	3	534	239	167.29288649868332	0.025	1952
0	3	534	239	167.29288649868332	0.05	1952
0	3	534	239	167.29288649868332	0.07500000000000001	2048
0	3	534	239	167.29288649868332	0.1	1952
0	3	534	239	167.29288649868332	0.125	1952
0	3	534	239	167.29288649868332	0.15000000000000002	1904
0	3	534	239	167.29288649868332	0.17500000000000002	2336
0	3	534	239	167.29288649868332	0.2	3456
0	3	534	239	167.29288649868332	0.225	7008
0	3	534	239	167.29288649868332	0.25	13600
0	3	534	239	167.29288649868332	0.275	25456
0	3	534	239	167.29288649868332	0.30000000000000004	27680
0	3	534	239	167.29288649868332	0.325	26080
0	3	534	239	167.29288649868332	0.35000000000000003	23712
0	3	534	239	167.29288649868332	0.375	16624
0	3	534	239	167.29288649868332	0.4	10832
0	3	534	239	167.29288649868332	0.42500000000000004	6896
0	3	534	239	167.29288649868332	0.45	4048
0	3	534	239	167.29288649868332	0.47500000000000003	3328
0	3	534	239	167.29288649868332	0.5	3680
0	3	534	239	167.29288649868332	0.525	5008
0	3	534	239	167.29288649868332	0.55	7312
0	3	534	239	167.29288649868332	0.5750000000000001	8816
0	3	534	239	167.29288649868332	0.6000000000000001	9584
0	3	534	239	167.29288649868332	0.625	9696
0	3	534	239	167.29288649868332	0.65	11856
0	3	534	239	167.29288649868332	0.675	14112
0	3	534	239	167.29288649868332	0.7000000000000001	12768
0	3	534	239	167.29288649868332	0.7250000000000001	3872
0	3	534	239	167.29288649868332	0.75	2384
0	3	534	239	167.29288649868332	0.775	1840
0	3	534	239	167.29288649868332	0.8	1968
0	3	534	239	167.29288649868332	0.8250000000000001	1888
0	3	534	239	167.29288649868332	0.8500000000000001	1760
0	3	534	239	167.29288649868332	0.875	1936
0	3	534	239	167.29288649868332	0.9	1728
0	3	534	239	167.29288649868332	0.925	1696
0	3	534	239	167.29288649868332	0.9500000000000001	1696
0	3	534	239	167.29288649868332	0.9750000000000001	1728
0	4	561	234	91.87582882816749	0.0	1680
0	4	561	234	91.87582882816749	0.025	1680
0	4	561	234	91.87582882816749	0.05	1984
0	4	561	234	91.87582882816749	0.07500000000000001	1728
0	4	561	234	91.87582882816749	0.1	1568
0	4	561	234	91.87582882816749	0.125	1584
0	4	561	234	91.87582882816749	0.15000000000000002	1760
0	4	561	234	91.87582882816749	0.17500000000000002	1760
0	4	561	234	91.87582882816749	0.2	2048
0	4	561	234	91.87582882816749	0.225	2048
0	4	561	234	91.87582882816749	0.25	2128
0	4	561	234	91.87582882816749	0.275	2480
0	4	561	234	91.87582882816749	0.30000000000000004	2480
0	4	561	234	91.87582882816749	0.325	3008
0	4	561	234	91.87582882816749	0.35000000000000003	3104
0	4	561	234	91.87582882816749	0.375	3424
0	4	561	234	91.87582882816749	0.4	3360
0	4	561	234	91.87582882816749	0.42500000000000004	3920
0	4	561	234	91.87582882816749	0.45	4176
0	4	561	234	91.87582882816749	0.47500000000000003	5968
0	4	561	234	91.87582882816749	0.5	5968
0	4	561	234	91.87582882816749	0.525	6192
0	4	561	234	91.87582882816749	0.55	7440
0	4	561	234	91.87582882816749	0.5750000000000001	6416
0	4	561	234	91.87582882816749	0.6000000000000001	8032
0	4	561	234	91.87582882816749	0.625	4896
0	4	561	234	91.87582882816749	0.65	6528
0	4	561	234	91.87582882816749	0.675	3152
0	4	561	234	91.87582882816749	0.7000000000000001	2272
0	4	561	234	91.87582882816749	0.7250000000000001	2384
0	4	561	234	91.87582882816749	0.75	2208
0	4	561	234	91.87582882816749	0.775	1984
0	4	561	234	91.87582882816749	0.8	1856
0	4	561	234	91.87582882816749	0.8250000000000001	1776
0	4	561	234	91.87582882816749	0.8500000000000001	1792
0	4	561	234	91.87582882816749	0.875	1696
0	4	561	234	91.87582882816749	0.9	1888
0	4	561	234	91.87582882816749	0.925	1984
0	4	561	234	91.87582882816749	0.9500000000000001	1728
0	4	561	234	91.87582882816749	0.9750000000000001	1728
0	5	556	201	180.0	0.0	1440
0	5	556	201	180.0	0.025	1616
0	5	556	201	180.0	0.05	1760
0	5	556	201	180.0	0.07500000000000001	1504
0	5	556	201	180.0	0.1	1616
0	5	556	201	180.0	0.125	1696
0	5	556	201	180.0	0.15000000000000002	1680
0	5	556	201	180.0	0.17500000000000002	1744
0	5	556	201	180.0	0.2	1776
0	5	556	201	180.0	0.225	1696
0	5	556	201	180.0	0.25	1680
0	5	556	201	180.0	0.275	1664
0	5	556	201	180.0	0.30000000000000004	1760
0	5	556	201	180.0	0.325	1664
0	5	556	201	180.0	0.35000000000000003	1696
0	5	556	201	180.0	0.375	1584
0	5	556	201	180.0	0.4	1600
0	5	556	201	180.0	0.42500000000000004	1632
0	5	556	201	180.0	0.45	1664
0	5	556	201	180.0	0.47500000000000003	1600
0	5	556	201	180.0	0.5	1776
0	5	556	201	180.0	0.525	1664
0	5	556	201	180.0	0.55	1760
0	5	556	201	180.0	0.5750000000000001	1584
0	5	556	201	180.0	0.6000000000000001	1664
0	5	556	201	180.0	0.625	1856
0	5	556	201	180.0	0.65	1616
0	5	556	201	180.0	0.675	1680
0	5	556	201	180.0	0.7000000000000001	1856
0	5	556	201	180.0	0.7250000000000001	1712
0	5	556	201	180.0	0.75	1536
0	5	556	201	180.0	0.775	1712
0	5	556	201	180.0	0.8	1824
0	5	556	201	180.0	0.8250000000000001	1808
0	5	556	201	180.0	0.8500000000000001	1792
0	5	556	201	180.0	0.875	1760
0	5	556	201	180.0	0.9	1584
0	5	556	201	180.0	0.925	1696
0	5	556	201	180.0	0.9500000000000001	1440
0	5	556	201	180.0	0.9750000000000001	1744
0	6	551	168	114.00359488702871	0.0	2960
0	6	551	168	114.00359488702871	0.025	3216
0	6	551	168	114.00359488702871	0.05	3376
0	6	551	168	114.00359488702871	0.07500000000000001	2992
0	6	551	168	114.00359488702871	0.1	2592
0	6	551	168	114.00359488702871	0.125	2592
0	6	551	168	114.00359488702871	0.15000000000000002	2016
0	6	551	168	114.00359488702871	0.17500000000000002	2160
0	6	551	168	114.00359488702871	0.2	1920
0	6	551	168	114.00359488702871	0.225	1952
0	6	551	168	114.00359488702871	0.25	2016
0	6	551	168	114.00359488702871	0.275	1872
0	6	551	168	114.00359488702871	0.30000000000000004	1936
0	6	551	168	114.00359488702871	0.325	1952
0	6	551	168	114.00359488702871	0.35000000000000003	2016
0	6	551	168	114.00359488702871	0.375	2080
0	6	551	168	114.00359488702871	0.4	2304
0	6	551	168	114.00359488702871	0.42500000000000004	1952
0	6	551	168	114.00359488702871	0.45	2368
0	6	551	168	114.00359488702871	0.47500000000000003	2000
0	6	551	168	114.00359488702871	0.5	2000
0	6	551	168	114.00359488702871	0.525	2272
0	6	551	168	114.00359488702871	0.55	2512
0	6	551	168	114.00359488702871	0.5750000000000001	2432
0	6	551	168	114.00359488702871	0.6000000000000001	3520
0	6	551	168	114.00359488702871	0.625	3712
0	6	551	168	114.00359488702871	0.65	3920
0	6	551	168	114.00359488702871	0.675	5440
0	6	551	168	114.00359488702871	0.7000000000000001	5488
0	6	551	168	114.00359488702871	0.7250000000000001	8064
0	6	551	168	114.00359488702871	0.75	8256
0	6	551	168	114.00359488702871	0.775	8064
0	6	551	168	114.00359488702871	0.8	9248
0	6	551	168	114.00359488702871	0.8250000000000001	9312
0	6	551	168	114.00359488702871	0.8500000000000001	9056
0	6	551	168	114.00359488702871	0.875	9088
0	6	551	168	114.00359488702871	0.9	8528
0	6	551	168	114.00359488702871	0.925	8304
0	6	551	168	114.00359488702871	0.9500000000000001	8080
0	6	551	168	114.00359488702871	0.9750000000000001	8080
0	7	576	152	146.76478503161448	0.0	1616
0	7	576	152	146.76478503161448	0.025	1792
0	7	576	152	146.76478503161448	0.05	1872
0	7	576	152	146.76478503161448	0.07500000000000001	1904
0	7	576	152	146.76478503161448	0.1	2400
0	7	576	152	146.76478503161448	0.125	2768
0	7	576	152	146.76478503161448	0.15000000000000002	3168
0	7	576	152	146.76478503161448	0.17500000000000002	3360
0	7	576	152	146.76478503161448	0.2	3040
0	7	576	152	146.76478503161448	0.225	2688
0	7	576	152	146.76478503161448	0.25	2672
0	7	576	152	146.76478503161448	0.275	2096
0	7	576	152	146.76478503161448	0.30000000000000004	1968
0	7	576	152	146.76478503161448	0.325	2240
0	7	576	152	146.76478503161448	0.35000000000000003	1824
0	7	576	152	146.76478503161448	0.375	1872
0	7	576	152	146.76478503161448	0.4	1856
0	7	576	152	146.76478503161448	0.42500000000000004	2096
0	7	576	152	146.76478503161448	0.45	1744
0	7	576	152	146.76478503161448	0.47500000000000003	2032
0	7	576	152	146.76478503161448	0.5	2032
0	7	576	152	146.76478503161448	0.525	2576
0	7	576	152	146.76478503161448	0.55	3984
0	7	576	152	146.76478503161448	0.5750000000000001	4672
0	7	576	152	146.76478503161448	0.6000000000000001	6512
0	7	576	152	146.76478503161448	0.625	7584
0	7	576	152	146.76478503161448	0.65	8352
0	7	576	152	146.76478503161448	0.675	8336
0	7	576	152	146.76478503161448	0.7000000000000001	7216
0	7	576	152	146.76478503161448	0.7250000000000001	3872
0	7	576	152	146.76478503161448	0.75	2576
0	7	576	152	146.76478503161448	0.775	1968
0	7	576	152	146.76478503161448	0.8	1856
0	7	576	152	146.76478503161448	0.8250000000000001	1520
0	7	576	152	146.76478503161448	0.8500000000000001	1680
0	7	576	152	146.76478503161448	0.875	1760
0	7	576	152	146.76478503161448	0.9	1760
0	7	576	152	146.76478503161448	0.925	1680
0	7	576	152	146.76478503161448	0.9500000000000001	1664
0	7	576	152	146.76478503161448	0.9750000000000001	1664
0	8	589	123	161.38199819123454	0.0	1664
0	8	589	123	161.38199819123454	0.025	1664
0	8	589	123	161.38199819123454	0.05	1776
0	8	589	123	161.38199819123454	0.07500000000000001	1840
0	8	589	123	161.38199819123454	0.1	1984
0	8	589	123	161.38199819123454	0.125	1776
0	8	589	123	161.38199819123454	0.15000000000000002	2240
0	8	589	123	161.38199819123454	0.17500000000000002	2944
0	8	589	123	161.38199819123454	0.2	3952
0	8	589	123	161.38199819123454	0.225	4256
0	8	589	123	161.38199819123454	0.25	4736
0	8	589	123	161.38199819123454	0.275	4288
0	8	589	123	161.38199819123454	0.30000000000000004	3376
0	8	589	123	161.38199819123454	0.325	2672
0	8	589	123	161.38199819123454	0.35000000000000003	2368
0	8	589	123	161.38199819123454	0.375	2336
0	8	589	123	161.38199819123454	0.4	1888
0	8	589	123	161.38199819123454	0.42500000000000004	2000
0	8	589	123	161.38199819123454	0.45	2064
0	8	589	123	161.38199819123454	0.47500000000000003	1984
0	8	589	123	161.38199819123454	0.5	2240
0	8	589	123	161.38199819123454	0.525	2096
0	8	589	123	161.38199819123454	0.55	2416
0	8	589	123	161.38199819123454	0.5750000000000001	3104
0	8	589	123	161.38199819123454	0.6000000000000001	3440
0	8	589	123	161.38199819123454	0.625	4304
0	8	589	123	161.38199819123454	0.65	5024
0	8	589	123	161.38199819123454	0.675	4816
0	8	589	123	161.38199819123454	0.7000000000000001	4288
0	8	589	123	161.38199819123454	0.7250000000000001	3648
0	8	589	123	161.38199819123454	0.75	2592
0	8	589	123	161.38199819123454	0.775	2160
0	8	589	123	161.38199819123454	0.8	1888
0	8	589	123	161.38199819123454	0.8250000000000001	1568
0	8	589	123	161.38199819123454	0.8500000000000001	1840
0	8	589	123	161.38199819123454	0.875	1568
0	8	589	123	161.38199819123454	0.9	1680
0	8	589	123	161.38199819123454	0.925	1424
0	8	589	123	161.38199819123454	0.9500000000000001	1792
0	8	589	123	161.38199819123454	0.9750000000000001	1776
0	9	592	92	168.82829591766262	0.0	1664
0	9	592	92	168.82829591766262	0.025	1632
0	9	592	92	168.82829591766262	0.05	1696
0	9	592	92	168.82829591766262	0.07500000000000001	1824
0	9	592	92	168.82829591766262	0.1	1728
0	9	592	92	168.82829591766262	0.125	1616
0	9	592	92	168.82829591766262	0.15000000000000002	1824
0	9	592	92	168.82829591766262	0.17500000000000002	1792
0	9	592	92	168.82829591766262	0.2	2160
0	9	592	92	168.82829591766262	0.225	2704
0	9	592	92	168.82829591766262	0.25	4656
0	9	592	92	168.82829591766262	0.275	6928
0	9	592	92	168.82829591766262	0.30000000000000004	7824
0	9	592	92	168.82829591766262	0.325	7952
0	9	592	92	168.82829591766262	0.35000000000000003	6720
0	9	592	92	168.82829591766262	0.375	5472
0	9	592	92	168.82829591766262	0.4	4096
0	9	592	92	168.82829591766262	0.42500000000000004	2720
0	9	592	92	168.82829591766262	0.45	2384
0	9	592	92	168.82829591766262	0.47500000000000003	2080
0	9	592	92	168.82829591766262	0.5	2272
0	9	592	92	168.82829591766262	0.525	2144
0	9	592	92	168.82829591766262	0.55	2384
0	9	592	92	168.82829591766262	0.5750000000000001	2448
0	9	592	92	168.82829591766262	0.6000000000000001	3104
0	9	592	92	168.82829591766262	0.625	3120
0	9	592	92	168.82829591766262	0.65	3568
0	9	592	92	168.82829591766262	0.675	3744
0	9	592	92	168.82829591766262	0.7000000000000001	3632
0	9	592	92	168.82829591766262	0.7250000000000001	2928
0	9	592	92	168.82829591766262	0.75	2656
0	9	592	92	168.82829591766262	0.775	2048
0	9	592	92	168.82829591766262	0.8	1728
0	9	592	92	168.82829591766262	0.8250000000000001	1424
0	9	592	92	168.82829591766262	0.8500000000000001	1776
0	9	592	92	168.82829591766262	0.875	1680
0	9	592	92	168.82829591766262	0.9	1632
0	9	592	92	168.82829591766262	0.925	1680
0	9	592	92	168.82829591766262	0.9500000000000001	1760
0	9	592	92	168.82829591766262	0.9750000000000001	1856
0	10	601	62	9.865806943084328	0.0	1584
0	10	601	62	9.865806943084328	0.025	1936
0	10	601	62	9.865806943084328	0.05	1760
0	10	601	62	9.865806943084328	0.07500000000000001	1520
0	10	601	62	9.865806943084328	0.1	1520
0	10	601	62	9.865806943084328	0.125	1760
0	10	601	62	9.865806943084328	0.15000000000000002	1664
0	10	601	62	9.865806943084328	0.17500000000000002	1888
0	10	601	62	9.865806943084328	0.2	1888
0	10	601	62	9.865806943084328	0.225	1888
0	10	601	62	9.865806943084328	0.25	1872
0	10	601	62	9.865806943084328	0.275	1936
0	10	601	62	9.865806943084328	0.30000000000000004	1936
0	10	601	62	9.865806943084328	0.325	2224
0	10	601	62	9.865806943084328	0.35000000000000003	2464
0	10	601	62	9.865806943084328	0.375	2640
0	10	601	62	9.865806943084328	0.4	2640
0	10	601	62	9.865806943084328	0.42500000000000004	2688
0	10	601	62	9.865806943084328	0.45	2496
0	10	601	62	9.865806943084328	0.47500000000000003	2128
0	10	601	62	9.865806943084328	0.5	2128
0	10	601	62	9.865806943084328	0.525	2288
0	10	601	62	9.865806943084328	0.55	2560
0	10	601	62	9.865806943084328	0.5750000000000001	2656
0	10	601	62	9.865806943084328	0.6000000000000001	2656
0	10	601	62	9.865806943084328	0.625	2240
0	10	601	62	9.865806943084328	0.65	2176
0	10	601	62	9.865806943084328	0.675	2400
0	10	601	62	9.865806943084328	0.7000000000000001	2400
0	10	601	62	9.865806943084328	0.7250000000000001	2256
0	10	601	62	9.865806943084328	0.75	2320
0	10	601	62	9.865806943084328	0.775	2240
0	10	601	62	9.865806943084328	0.8	2240
0	10	601	62	9.865806943084328	0.8250000000000001	2208
0	10	601	62	9.865806943084328	0.8500000000000001	2432
0	10	601	62	9.865806943084328	0.875	2928
0	10	601	62	9.865806943084328	0.9	2928
0	10	601	62	9.865806943084328	0.925	2848
0	10	601	62	9.865806943084328	0.9500000000000001	2928
0	10	601	62	9.865806943084328	0.9750000000000001	3152
0	11	588	88	177.67846941016714	0.0	1664
0	11	588	88	177.67846941016714	0.025	1920
0	11	588	88	177.67846941016714	0.05	2000
0	11	588	88	177.67846941016714	0.07500000000000001	2928
0	11	588	88	177.67846941016714	0.1	4896
0	11	588	88	177.67846941016714	0.125	7248
0	11	588	88	177.67846941016714	0.15000000000000002	8432
0	11	588	88	177.67846941016714	0.17500000000000002	8704
0	11	588	88	177.67846941016714	0.2	7248
0	11	588	88	177.67846941016714	0.225	5472
0	11	588	88	177.67846941016714	0.25	5472
0	11	588	88	177.67846941016714	0.275	3968
0	11	588	88	177.67846941016714	0.30000000000000004	2720
0	11	588	88	177.67846941016714	0.325	2368
0	11	588	88	177.67846941016714	0.35000000000000003	2352
0	11	588	88	177.67846941016714	0.375	2096
0	11	588	88	177.67846941016714	0.4	2336
0	11	588	88	177.67846941016714	0.42500000000000004	2384
0	11	588	88	177.67846941016714	0.45	2448
0	11	588	88	177.67846941016714	0.47500000000000003	2848
0	11	588	88	177.67846941016714	0.5	2848
0	11	588	88	177.67846941016714	0.525	3456
0	11	588	88	177.67846941016714	0.55	3376
0	11	588	88	177.67846941016714	0.5750000000000001	3552
0	11	588	88	177.67846941016714	0.6000000000000001	3248
0	11	588	88	177.67846941016714	0.625	2624
0	11	588	88	177.67846941016714	0.65	2064
0	11	588	88	177.67846941016714	0.675	1856
0	11	588	88	177.67846941016714	0.7000000000000001	1616
0	11	588	88	177.67846941016714	0.7250000000000001	1600
0	11	588	88	177.67846941016714	0.75	1600
0	11	588	88	177.67846941016714	0.775	1616
0	11	588	88	177.67846941016714	0.8	1600
0	11	588	88	177.67846941016714	0.8250000000000001	1760
0	11	588	88	177.67846941016714	0.8500000000000001	1760
0	11	588	88	177.67846941016714	0.875	1760
0	11	588	88	177.67846941016714	0.9	1648
0	11	588	88	177.67846941016714	0.925	1680
0	11	588	88	177.67846941016714	0.9500000000000001	1840
0	11	588	88	177.67846941016714	0.9750000000000001	1840
0	12	572	117	179.99999879258172	0.0	1952
0	12	572	117	179.99999879258172	0.025	2016
0	12	572	117	179.99999879258172	0.05	2064
0	12	572	117	179.99999879258172	0.07500000000000001	2256
0	12	572	117	179.99999879258172	0.1	2528
0	12	572	117	179.99999879258172	0.125	2864
0	12	572	117	179.99999879258172	0.15000000000000002	3264
0	12	572	117	179.99999879258172	0.17500000000000002	4080
0	12	572	117	179.99999879258172	0.2	4512
0	12	572	117	179.99999879258172	0.225	4384
0	12	572	117	179.99999879258172	0.25	4384
0	12	572	117	179.99999879258172	0.275	3680
0	12	572	117	179.99999879258172	0.30000000000000004	2928
0	12	572	117	179.99999879258172	0.325	2160
0	12	572	117	179.99999879258172	0.35000000000000003	1728
0	12	572	117	179.99999879258172	0.375	1568
0	12	572	117	179.99999879258172	0.4	1840
0	12	572	117	179.99999879258172	0.42500000000000004	1856
0	12	572	117	179.99999879258172	0.45	1680
0	12	572	117	179.99999879258172	0.47500000000000003	1680
0	12	572	117	179.99999879258172	0.5	1680
0	12	572	117	179.99999879258172	0.525	1600
0	12	572	117	179.99999879258172	0.55	1616
0	12	572	117	179.99999879258172	0.5750000000000001	1840
0	12	572	117	179.99999879258172	0.6000000000000001	1760
0	12	572	117	179.99999879258172	0.625	1600
0	12	572	117	179.99999879258172	0.65	1664
0	12	572	117	179.99999879258172	0.675	1856
0	12	572	117	179.99999879258172	0.7000000000000001	1760
0	12	572	117	179.99999879258172	0.7250000000000001	1776
0	12	572	117	179.99999879258172	0.75	1776
0	12	572	117	179.99999879258172	0.775	1648
0	12	572	117	179.99999879258172	0.8	1680
0	12	572	117	179.99999879258172	0.8250000000000001	1760
0	12	572	117	179.99999879258172	0.8500000000000001	1840
0	12	572	117	179.99999879258172	0.875	1696
0	12	572	117	179.99999879258172	0.9	1504
0	12	572	117	179.99999879258172	0.925	1824
0	12	572	117	179.99999879258172	0.9500000000000001	1680
0	12	572	117	179.99999879258172	0.9750000000000001	1680
0	13	556	146	167.87749486534042	0.0	1904
0	13	556	146	167.87749486534042	0.025	2112
0	13	556	146	167.87749486534042	0.05	2448
0	13	556	146	167.87749486534042	0.07500000000000001	2768
0	13	556	146	167.87749486534042	0.1	3904
0	13	556	146	167.87749486534042	0.125	4880
0	13	556	146	167.87749486534042	0.15000000000000002	7648
0	13	556	146	167.87749486534042	0.17500000000000002	8752
0	13	556	146	167.87749486534042	0.2	9968
0	13	556	146	167.87749486534042	0.225	9712
0	13	556	146	167.87749486534042	0.25	7968
0	13	556	146	167.87749486534042	0.275	3856
0	13	556	146	167.87749486534042	0.30000000000000004	2064
0	13	556	146	167.87749486534042	0.325	2064
0	13	556	146	167.87749486534042	0.35000000000000003	1792
0	13	556	146	167.87749486534042	0.375	1984
0	13	556	146	167.87749486534042	0.4	1664
0	13	556	146	167.87749486534042	0.42500000000000004	1760
0	13	556	146	167.87749486534042	0.45	1744
0	13	556	146	167.87749486534042	0.47500000000000003	1664
0	13	556	146	167.87749486534042	0.5	1664
0	13	556	146	167.87749486534042	0.525	1760
0	13	556	146	167.87749486534042	0.55	1728
0	13	556	146	167.87749486534042	0.5750000000000001	1568
0	13	556	146	167.87749486534042	0.6000000000000001	1824
0	13	556	146	167.87749486534042	0.625	1600
0	13	556	146	167.87749486534042	0.65	1632
0	13	556	146	167.87749486534042	0.675	1696
0	13	556	146	167.87749486534042	0.7000000000000001	1664
0	13	556	146	167.87749486534042	0.7250000000000001	1968
0	13	556	146	167.87749486534042	0.75	1792
0	13	556	146	167.87749486534042	0.775	1488
0	13	556	146	167.87749486534042	0.8	1680
0	13	556	146	167.87749486534042	0.8250000000000001	1776
0	13	556	146	167.87749486534042	0.8500000000000001	1744
0	13	556	146	167.87749486534042	0.875	1824
0	13	556	146	167.87749486534042	0.9	1760
0	13	556	146	167.87749486534042	0.925	1696
0	13	556	146	167.87749486534042	0.9500000000000001	1792
0	13	556	146	167.87749486534042	0.9750000000000001	1792
0	14	536	169	132.79899750981627	0.0	1792
0	14	536	169	132.79899750981627	0.025	1696
0	14	536	169	132.79899750981627	0.05	1760
0	14	536	169	132.79899750981627	0.07500000000000001	2720
0	14	536	169	132.79899750981627	0.1	3104
0	14	536	169	132.79899750981627	0.125	3296
0	14	536	169	132.79899750981627	0.15000000000000002	3728
0	14	536	169	132.79899750981627	0.17500000000000002	3088
0	14	536	169	132.79899750981627	0.2	2864
0	14	536	169	132.79899750981627	0.225	2912
0	14	536	169	132.79899750981627	0.25	2512
0	14	536	169	132.79899750981627	0.275	2192
0	14	536	169	132.79899750981627	0.30000000000000004	2144
0	14	536	169	132.79899750981627	0.325	2160
0	14	536	169	132.79899750981627	0.35000000000000003	1920
0	14	536	169	132.79899750981627	0.375	1744
0	14	536	169	132.79899750981627	0.4	2080
0	14	536	169	132.79899750981627	0.42500000000000004	2224
0	14	536	169	132.79899750981627	0.45	2304
0	14	536	169	132.79899750981627	0.47500000000000003	2080
0	14	536	169	132.79899750981627	0.5	2080
0	14	536	169	132.79899750981627	0.525	2320
0	14	536	169	132.79899750981627	0.55	2672
0	14	536	169	132.79899750981627	0.5750000000000001	3440
0	14	536	169	132.79899750981627	0.6000000000000001	4416
0	14	536	169	132.79899750981627	0.625	5648
0	14	536	169	132.79899750981627	0.65	6496
0	14	536	169	132.79899750981627	0.675	7920
0	14	536	169	132.79899750981627	0.7000000000000001	7584
0	14	536	169	132.79899750981627	0.7250000000000001	6144
0	14	536	169	132.79899750981627	0.75	3600
0	14	536	169	132.79899750981627	0.775	2144
0	14	536	169	132.79899750981627	0.8	1872
0	14	536	169	132.79899750981627	0.8250000000000001	1792
0	14	536	169	132.79899750981627	0.8500000000000001	1808
0	14	536	169	132.79899750981627	0.875	1760
0	14	536	169	132.79899750981627	0.9	1744
0	14	536	169	132.79899750981627	0.925	1568
0	14	536	169	132.79899750981627	0.9500000000000001	1568
0	14	536	169	132.79899750981627	0.9750000000000001	1568
0	15	504	170	172.62756356252433	0.0	1680
0	15	504	170	172.62756356252433	0.025	1664
0	15	504	170	172.62756356252433	0.05	1808
0	15	504	170	172.62756356252433	0.07500000000000001	1888
0	15	504	170	172.62756356252433	0.1	1936
0	15	504	170	172.62756356252433	0.125	3136
0	15	504	170	172.62756356252433	0.15000000000000002	5584
0	15	504	170	172.62756356252433	0.17500000000000002	7712
0	15	504	170	172.62756356252433	0.2	9728
0	15	504	170	172.62756356252433	0.225	9168
0	15	504	170	172.62756356252433	0.25	8448
0	15	504	170	172.62756356252433	0.275	6240
0	15	504	170	172.62756356252433	0.30000000000000004	4352
0	15	504	170	172.62756356252433	0.325	2896
0	15	504	170	172.62756356252433	0.35000000000000003	2496
0	15	504	170	172.62756356252433	0.375	2256
0	15	504	170	172.62756356252433	0.4	2288
0	15	504	170	172.62756356252433	0.42500000000000004	2224
0	15	504	170	172.62756356252433	0.45	2304
0	15	504	170	172.62756356252433	0.47500000000000003	2208
0	15	504	170	172.62756356252433	0.5	2512
0	15	504	170	172.62756356252433	0.525	2320
0	15	504	170	172.62756356252433	0.55	2240
0	15	504	170	172.62756356252433	0.5750000000000001	2064
0	15	504	170	172.62756356252433	0.6000000000000001	2656
0	15	504	170	172.62756356252433	0.625	4192
0	15	504	170	172.62756356252433	0.65	6176
0	15	504	170	172.62756356252433	0.675	9568
0	15	504	170	172.62756356252433	0.7000000000000001	10272
0	15	504	170	172.62756356252433	0.7250000000000001	8912
0	15	504	170	172.62756356252433	0.75	7520
0	15	504	170	172.62756356252433	0.775	5984
0	15	504	170	172.62756356252433	0.8	4656
0	15	504	170	172.62756356252433	0.8250000000000001	2464
0	15	504	170	172.62756356252433	0.8500000000000001	2160
0	15	504	170	172.62756356252433	0.875	1808
0	15	504	170	172.62756356252433	0.9	1744
0	15	504	170	172.62756356252433	0.925	1664
0	15	504	170	172.62756356252433	0.9500000000000001	1760
0	15	504	170	172.62756356252433	0.9750000000000001	1584
0	16	473	175	153.40845979128497	0.0	1824
0	16	473	175	153.40845979128497	0.025	1648
0	16	473	175	153.40845979128497	0.05	1760
0	16	473	175	153.40845979128497	0.07500000000000001	2032
0	16	473	175	153.40845979128497	0.1	2352
0	16	473	175	153.40845979128497	0.125	4112
0	16	473	175	153.40845979128497	0.15000000000000002	8496
0	16	473	175	153.40845979128497	0.17500000000000002	11456
0	16	473	175	153.40845979128497	0.2	11840
0	16	473	175	153.40845979128497	0.225	10928
0	16	473	175	153.40845979128497	0.25	10080
0	16	473	175	153.40845979128497	0.275	7888
0	16	473	175	153.40845979128497	0.30000000000000004	7104
0	16	473	175	153.40845979128497	0.325	5872
0	16	473	175	153.40845979128497	0.35000000000000003	3088
0	16	473	175	153.40845979128497	0.375	2400
0	16	473	175	153.40845979128497	0.4	2400
0	16	473	175	153.40845979128497	0.42500000000000004	2304
0	16	473	175	153.40845979128497	0.45	2384
0	16	473	175	153.40845979128497	0.47500000000000003	2096
0	16	473	175	153.40845979128497	0.5	2096
0	16	473	175	153.40845979128497	0.525	2096
0	16	473	175	153.40845979128497	0.55	2592
0	16	473	175	153.40845979128497	0.5750000000000001	2336
0	16	473	175	153.40845979128497	0.6000000000000001	2608
0	16	473	175	153.40845979128497	0.625	3056
0	16	473	175	153.40845979128497	0.65	3728
0	16	473	175	153.40845979128497	0.675	4512
0	16	473	175	153.40845979128497	0.7000000000000001	5424
0	16	473	175	153.40845979128497	0.7250000000000001	5280
0	16	473	175	153.40845979128497	0.75	4688
0	16	473	175	153.40845979128497	0.775	3648
0	16	473	175	153.40845979128497	0.8	2432
0	16	473	175	153.40845979128497	0.8250000000000001	2000
0	16	473	175	153.40845979128497	0.8500000000000001	1536
0	16	473	175	153.40845979128497	0.875	1760
0	16	473	175	153.40845979128497	0.9	1616
0	16	473	175	153.40845979128497	0.925	1504
0	16	473	175	153.40845979128497	0.9500000000000001	1504
0	16	473	175	153.40845979128497	0.9750000000000001	1504
0	17	448	193	146.5261419364826	0.0	1712
0	17	448	193	146.5261419364826	0.025	1792
0	17	448	193	146.5261419364826	0.05	2016
0	17	448	193	146.5261419364826	0.07500000000000001	2208
0	17	448	193	146.5261419364826	0.1	3056
0	17	448	193	146.5261419364826	0.125	4512
0	17	448	193	146.5261419364826	0.15000000000000002	7424
0	17	448	193	146.5261419364826	0.17500000000000002	15136
0	17	448	193	146.5261419364826	0.2	18448
0	17	448	193	146.5261419364826	0.225	18352
0	17	448	193	146.5261419364826	0.25	15776
0	17	448	193	146.5261419364826	0.275	10704
0	17	448	193	146.5261419364826	0.30000000000000004	8016
0	17	448	193	146.5261419364826	0.325	5408
0	17	448	193	146.5261419364826	0.35000000000000003	4224
0	17	448	193	146.5261419364826	0.375	3808
0	17	448	193	146.5261419364826	0.4	3376
0	17	448	193	146.5261419364826	0.42500000000000004	3168
0	17	448	193	146.5261419364826	0.45	2880
0	17	448	193	146.5261419364826	0.47500000000000003	2656
0	17	448	193	146.5261419364826	0.5	2656
0	17	448	193	146.5261419364826	0.525	2208
0	17	448	193	146.5261419364826	0.55	2272
0	17	448	193	146.5261419364826	0.5750000000000001	2208
0	17	448	193	146.5261419364826	0.6000000000000001	2736
0	17	448	193	146.5261419364826	0.625	2656
0	17	448	193	146.5261419364826	0.65	3264
0	17	448	193	146.5261419364826	0.675	3520
0	17	448	193	146.5261419364826	0.7000000000000001	3680
0	17	448	193	146.5261419364826	0.7250000000000001	3824
0	17	448	193	146.5261419364826	0.75	3632
0	17	448	193	146.5261419364826	0.775	3520
0	17	448	193	146.5261419364826	0.8	3008
0	17	448	193	146.5261419364826	0.8250000000000001	2560
0	17	448	193	146.5261419364826	0.8500000000000001	1984
0	17	448	193	146.5261419364826	0.875	1872
0	17	448	193	146.5261419364826	0.9	1760
0	17	448	193	146.5261419364826	0.925	1744
0	17	448	193	146.5261419364826	0.9500000000000001	1744
0	17	448	193	146.5261419364826	0.9750000000000001	1744
0	18	437	222	146.09372301155787	0.0	1664
0	18	437	222	146.09372301155787	0.025	1664
0	18	437	222	146.09372301155787	0.05	1664
0	18	437	222	146.09372301155787	0.07500000000000001	1808
0	18	437	222	146.09372301155787	0.1	2016
0	18	437	222	146.09372301155787	0.125	1968
0	18	437	222	146.09372301155787	0.15000000000000002	2496
0	18	437	222	146.09372301155787	0.17500000000000002	3872
0	18	437	222	146.09372301155787	0.2	5872
0	18	437	222	146.09372301155787	0.225	8624
0	18	437	222	146.09372301155787	0.25	10896
0	18	437	222	146.09372301155787	0.275	12560
0	18	437	222	146.09372301155787	0.30000000000000004	12768
0	18	437	222	146.09372301155787	0.325	11600
0	18	437	222	146.09372301155787	0.35000000000000003	8640
0	18	437	222	146.09372301155787	0.375	6704
0	18	437	222	146.09372301155787	0.4	4912
0	18	437	222	146.09372301155787	0.42500000000000004	3552
0	18	437	222	146.09372301155787	0.45	2784
0	18	437	222	146.09372301155787	0.47500000000000003	2560
0	18	437	222	146.09372301155787	0.5	2512
0	18	437	222	146.09372301155787	0.525	2544
0	18	437	222	146.09372301155787	0.55	2224
0	18	437	222	146.09372301155787	0.5750000000000001	2496
0	18	437	222	146.09372301155787	0.6000000000000001	2240
0	18	437	222	146.09372301155787	0.625	2336
0	18	437	222	146.09372301155787	0.65	2336
0	18	437	222	146.09372301155787	0.675	2272
0	18	437	222	146.09372301155787	0.7000000000000001	2496
0	18	437	222	146.09372301155787	0.7250000000000001	3184
0	18	437	222	146.09372301155787	0.75	3456
0	18	437	222	146.09372301155787	0.775	3456
0	18	437	222	146.09372301155787	0.8	3616
0	18	437	222	146.09372301155787	0.8250000000000001	3328
0	18	437	222	146.09372301155787	0.8500000000000001	3024
0	18	437	222	146.09372301155787	0.875	2688
0	18	437	222	146.09372301155787	0.9	2112
0	18	437	222	146.09372301155787	0.925	1776
0	18	437	222	146.09372301155787	0.9500000000000001	1984
0	18	437	222	146.09372301155787	0.9750000000000001	1920
1	1	478	260	149.87568200163878	0.0	1584
1	1	478	260	149.87568200163878	0.025	1664
1	1	478	260	149.87568200163878	0.05	1632
1	1	478	260	149.87568200163878	0.07500000000000001	2032
1	1	478	260	149.87568200163878	0.1	4080
1	1	478	260	149.87568200163878	0.125	6192
1	1	478	260	149.87568200163878	0.15000000000000002	6848
1	1	478	260	149.87568200163878	0.17500000000000002	7296
1	1	478	260	149.87568200163878	0.2	7104
1	1	478	260	149.87568200163878	0.225	6416
1	1	478	260	149.87568200163878	0.25	5296
1	1	478	260	149.87568200163878	0.275	4160
1	1	478	260	149.87568200163878	0.30000000000000004	3136
1	1	478	260	149.87568200163878	0.325	3200
1	1	478	260	149.87568200163878	0.35000000000000003	2896
1	1	478	260	149.87568200163878	0.375	2848
1	1	478	260	149.87568200163878	0.4	2880
1	1	478	260	149.87568200163878	0.42500000000000004	3008
1	1	478	260	149.87568200163878	0.45	3376
1	1	478	260	149.87568200163878	0.47500000000000003	3792
1	1	478	260	149.87568200163878	0.5	5280
1	1	478	260	149.87568200163878	0.525	8288
1	1	478	260	149.87568200163878	0.55	10736
1	1	478	260	149.87568200163878	0.5750000000000001	13648
1	1	478	260	149.87568200163878	0.6000000000000001	16384
1	1	478	260	149.87568200163878	0.625	17824
1	1	478	260	149.87568200163878	0.65	19504
1	1	478	260	149.87568200163878	0.675	16816
1	1	478	260	149.87568200163878	0.7000000000000001	11632
1	1	478	260	149.87568200163878	0.7250000000000001	5200
1	1	478	260	149.87568200163878	0.75	2608
1	1	478	260	149.87568200163878	0.775	2192
1	1	478	260	149.87568200163878	0.8	2176
1	1	478	260	149.87568200163878	0.8250000000000001	1696
1	1	478	260	149.87568200163878	0.8500000000000001	1792
1	1	478	260	149.87568200163878	0.875	1776
1	1	478	260	149.87568200163878	0.9	1792
1	1	478	260	149.87568200163878	0.925	1888
1	1	478	260	149.87568200163878	0.9500000000000001	1792
1	1	478	260	149.87568200163878	0.9750000000000001	1744
1	2	508	250	179.4093427853536	0.0	1808
1	2	508	250	179.4093427853536	0.025	1984
1	2	508	250	179.4093427853536	0.05	1632
1	2	508	250	179.4093427853536	0.07500000000000001	1904
1	2	508	250	179.4093427853536	0.1	2192
1	2	508	250	179.4093427853536	0.125	3808
1	2	508	250	179.4093427853536	0.15000000000000002	6992
1	2	508	250	179.4093427853536	0.17500000000000002	9216
1	2	508	250	179.4093427853536	0.2	8608
1	2	508	250	179.4093427853536	0.225	6960
1	2	508	250	179.4093427853536	0.25	5632
1	2	508	250	179.4093427853536	0.275	4832
1	2	508	250	179.4093427853536	0.30000000000000004	3552
1	2	508	250	179.4093427853536	0.325	2448
1	2	508	250	179.4093427853536	0.35000000000000003	2176
1	2	508	250	179.4093427853536	0.375	2304
1	2	508	250	179.4093427853536	0.4	2192
1	2	508	250	179.4093427853536	0.42500000000000004	2080
1	2	508	250	179.4093427853536	0.45	2240
1	2	508	250	179.4093427853536	0.47500000000000003	2480
1	2	508	250	179.4093427853536	0.5	2480
1	2	508	250	179.4093427853536	0.525	2912
1	2	508	250	179.4093427853536	0.55	4816
1	2	508	250	179.4093427853536	0.5750000000000001	6928
1	2	508	250	179.4093427853536	0.6000000000000001	9440
1	2	508	250	179.4093427853536	0.625	14160
1	2	508	250	179.4093427853536	0.65	14848
1	2	508	250	179.4093427853536	0.675	15040
1	2	508	250	179.4093427853536	0.7000000000000001	13824
1	2	508	250	179.4093427853536	0.7250000000000001	10032
1	2	508	250	179.4093427853536	0.75	4288
1	2	508	250	179.4093427853536	0.775	2320
1	2	508	250	179.4093427853536	0.8	1808
1	2	508	250	179.4093427853536	0.8250000000000001	2048
1	2	508	250	179.4093427853536	0.8500000000000001	1792
1	2	508	250	179.4093427853536	0.875	1824
1	2	508	250	179.4093427853536	0.9	1904
1	2	508	250	179.4093427853536	0.925	1664
1	2	508	250	179.4093427853536	0.9500000000000001	1888
1	2	508	250	179.4093427853536	0.9750000000000001	1888
1	3	537	240	153.62201460253897	0.0	1968
1	3	537	240	153.62201460253897	0.025	1792
1	3	537	240	153.62201460253897	0.05	1968
1	3	537	240	153.62201460253897	0.07500000000000001	1984
1	3	537	240	153.62201460253897	0.1	1840
1	3	537	240	153.62201460253897	0.125	1888
1	3	537	240	153.62201460253897	0.15000000000000002	2352
1	3	537	240	153.62201460253897	0.17500000000000002	3936
1	3	537	240	153.62201460253897	0.2	13792
1	3	537	240	153.62201460253897	0.225	26368
1	3	537	240	153.62201460253897	0.25	31312
1	3	537	240	153.62201460253897	0.275	30192
1	3	537	240	153.62201460253897	0.30000000000000004	26912
1	3	537	240	153.62201460253897	0.325	22480
1	3	537	240	153.62201460253897	0.35000000000000003	15200
1	3	537	240	153.62201460253897	0.375	9600
1	3	537	240	153.62201460253897	0.4	5872
1	3	537	240	153.62201460253897	0.42500000000000004	4016
1	3	537	240	153.62201460253897	0.45	2976
1	3	537	240	153.62201460253897	0.47500000000000003	2720
1	3	537	240	153.62201460253897	0.5	3232
1	3	537	240	153.62201460253897	0.525	4400
1	3	537	240	153.62201460253897	0.55	6096
1	3	537	240	153.62201460253897	0.5750000000000001	8624
1	3	537	240	153.62201460253897	0.6000000000000001	10992
1	3	537	240	153.62201460253897	0.625	12064
1	3	537	240	153.62201460253897	0.65	11024
1	3	537	240	153.62201460253897	0.675	9328
1	3	537	240	153.62201460253897	0.7000000000000001	6880
1	3	537	240	153.62201460253897	0.7250000000000001	5856
1	3	537	240	153.62201460253897	0.75	3296
1	3	537	240	153.62201460253897	0.775	2272
1	3	537	240	153.62201460253897	0.8	1936
1	3	537	240	153.62201460253897	0.8250000000000001	1792
1	3	537	240	153.62201460253897	0.8500000000000001	1664
1	3	537	240	153.62201460253897	0.875	1840
1	3	537	240	153.62201460253897	0.9	1648
1	3	537	240	153.62201460253897	0.925	1696
1	3	537	240	153.62201460253897	0.9500000000000001	1808
1	3	537	240	153.62201460253897	0.9750000000000001	1808
1	4	568	244	80.44502247834184	0.0	1664
1	4	568	244	80.44502247834184	0.025	1760
1	4	568	244	80.44502247834184	0.05	1664
1	4	568	244	80.44502247834184	0.07500000000000001	1760
1	4	568	244	80.44502247834184	0.1	1856
1	4	568	244	80.44502247834184	0.125	1568
1	4	568	244	80.44502247834184	0.15000000000000002	1696
1	4	568	244	80.44502247834184	0.17500000000000002	1856
1	4	568	244	80.44502247834184	0.2	1840
1	4	568	244	80.44502247834184	0.225	1616
1	4	568	244	80.44502247834184	0.25	2096
1	4	568	244	80.44502247834184	0.275	3760
1	4	568	244	80.44502247834184	0.30000000000000004	6336
1	4	568	244	80.44502247834184	0.325	6336
1	4	568	244	80.44502247834184	0.35000000000000003	9040
1	4	568	244	80.44502247834184	0.375	9696
1	4	568	244	80.44502247834184	0.4	8944
1	4	568	244	80.44502247834184	0.42500000000000004	7248
1	4	568	244	80.44502247834184	0.45	5008
1	4	568	244	80.44502247834184	0.47500000000000003	4816
1	4	568	244	80.44502247834184	0.5	4816
1	4	568	244	80.44502247834184	0.525	5344
1	4	568	244	80.44502247834184	0.55	5856
1	4	568	244	80.44502247834184	0.5750000000000001	7376
1	4	568	244	80.44502247834184	0.6000000000000001	8352
1	4	568	244	80.44502247834184	0.625	9312
1	4	568	244	80.44502247834184	0.65	9264
1	4	568	244	80.44502247834184	0.675	10112
1	4	568	244	80.44502247834184	0.7000000000000001	11232
1	4	568	244	80.44502247834184	0.7250000000000001	12704
1	4	568	244	80.44502247834184	0.75	12496
1	4	568	244	80.44502247834184	0.775	9840
1	4	568	244	80.44502247834184	0.8	4064
1	4	568	244	80.44502247834184	0.8250000000000001	5664
1	4	568	244	80.44502247834184	0.8500000000000001	2896
1	4	568	244	80.44502247834184	0.875	2064
1	4	568	244	80.44502247834184	0.9	1840
1	4	568	244	80.44502247834184	0.925	1808
1	4	568	244	80.44502247834184	0.9500000000000001	1888
1	4	568	244	80.44502247834184	0.9750000000000001	1888
1	5	567	218	166.49396033275008	0.0	1760
1	5	567	218	166.49396033275008	0.025	1760
1	5	567	218	166.49396033275008	0.05	1616
1	5	567	218	166.49396033275008	0.07500000000000001	1520
1	5	567	218	166.49396033275008	0.1	1648
1	5	567	218	166.49396033275008	0.125	1728
1	5	567	218	166.49396033275008	0.15000000000000002	1856
1	5	567	218	166.49396033275008	0.17500000000000002	1664
1	5	567	218	166.49396033275008	0.2	1760
1	5	567	218	166.49396033275008	0.225	1824
1	5	567	218	166.49396033275008	0.25	1664
1	5	567	218	166.49396033275008	0.275	1872
1	5	567	218	166.49396033275008	0.30000000000000004	1744
1	5	567	218	166.49396033275008	0.325	1568
1	5	567	218	166.49396033275008	0.35000000000000003	1760
1	5	567	218	166.49396033275008	0.375	1520
1	5	567	218	166.49396033275008	0.4	1680
1	5	567	218	166.49396033275008	0.42500000000000004	1680
1	5	567	218	166.49396033275008	0.45	1760
1	5	567	218	166.49396033275008	0.47500000000000003	1760
1	5	567	218	166.49396033275008	0.5	1664
1	5	567	218	166.49396033275008	0.525	1584
1	5	567	218	166.49396033275008	0.55	1760
1	5	567	218	166.49396033275008	0.5750000000000001	1856
1	5	567	218	166.49396033275008	0.6000000000000001	1520
1	5	567	218	166.49396033275008	0.625	1600
1	5	567	218	166.49396033275008	0.65	1648
1	5	567	218	166.49396033275008	0.675	1680
1	5	567	218	166.49396033275008	0.7000000000000001	1664
1	5	567	218	166.49396033275008	0.7250000000000001	1744
1	5	567	218	166.49396033275008	0.75	1792
1	5	567	218	166.49396033275008	0.775	1808
1	5	567	218	166.49396033275008	0.8	1648
1	5	567	218	166.49396033275008	0.8250000000000001	1792
1	5	567	218	166.49396033275008	0.8500000000000001	1600
1	5	567	218	166.49396033275008	0.875	1824
1	5	567	218	166.49396033275008	0.9	1840
1	5	567	218	166.49396033275008	0.925	1600
1	5	567	218	166.49396033275008	0.9500000000000001	1728
1	5	567	218	166.49396033275008	0.9750000000000001	1712
1	6	558	186	145.85641334806223	0.0	1616
1	6	558	186	145.85641334806223	0.025	1584
1	6	558	186	145.85641334806223	0.05	1616
1	6	558	186	145.85641334806223	0.07500000000000001	1440
1	6	558	186	145.85641334806223	0.1	1776
1	6	558	186	145.85641334806223	0.125	1600
1	6	558	186	145.85641334806223	0.15000000000000002	1664
1	6	558	186	145.85641334806223	0.17500000000000002	1664
1	6	558	186	145.85641334806223	0.2	1664
1	6	558	186	145.85641334806223	0.225	1680
1	6	558	186	145.85641334806223	0.25	1600
1	6	558	186	145.85641334806223	0.275	1600
1	6	558	186	145.85641334806223	0.30000000000000004	1712
1	6	558	186	145.85641334806223	0.325	1792
1	6	558	186	145.85641334806223	0.35000000000000003	1440
1	6	558	186	145.85641334806223	0.375	1776
1	6	558	186	145.85641334806223	0.4	1584
1	6	558	186	145.85641334806223	0.42500000000000004	1680
1	6	558	186	145.85641334806223	0.45	1696
1	6	558	186	145.85641334806223	0.47500000000000003	1680
1	6	558	186	145.85641334806223	0.5	1728
1	6	558	186	145.85641334806223	0.525	1760
1	6	558	186	145.85641334806223	0.55	1664
1	6	558	186	145.85641334806223	0.5750000000000001	1824
1	6	558	186	145.85641334806223	0.6000000000000001	1888
1	6	558	186	145.85641334806223	0.625	1888
1	6	558	186	145.85641334806223	0.65	1888
1	6	558	186	145.85641334806223	0.675	1584
1	6	558	186	145.85641334806223	0.7000000000000001	2016
1	6	558	186	145.85641334806223	0.7250000000000001	2080
1	6	558	186	145.85641334806223	0.75	2016
1	6	558	186	145.85641334806223	0.775	1904
1	6	558	186	145.85641334806223	0.8	1968
1	6	558	186	145.85641334806223	0.8250000000000001	2096
1	6	558	186	145.85641334806223	0.8500000000000001	2176
1	6	558	186	145.85641334806223	0.875	2496
1	6	558	186	145.85641334806223	0.9	2304
1	6	558	186	145.85641334806223	0.925	2048
1	6	558	186	145.85641334806223	0.9500000000000001	2400
1	6	558	186	145.85641334806223	0.9750000000000001	1824
1	7	566	162	158.6293777306568	0.0	1616
1	7	566	162	158.6293777306568	0.025	1632
1	7	566	162	158.6293777306568	0.05	2160
1	7	566	162	158.6293777306568	0.07500000000000001	2480
1	7	566	162	158.6293777306568	0.1	2944
1	7	566	162	158.6293777306568	0.125	3120
1	7	566	162	158.6293777306568	0.15000000000000002	3296
1	7	566	162	158.6293777306568	0.17500000000000002	3056
1	7	566	162	158.6293777306568	0.2	2928
1	7	566	162	158.6293777306568	0.225	2560
1	7	566	162	158.6293777306568	0.25	2096
1	7	566	162	158.6293777306568	0.275	2144
1	7	566	162	158.6293777306568	0.30000000000000004	1824
1	7	566	162	158.6293777306568	0.325	1920
1	7	566	162	158.6293777306568	0.35000000000000003	1936
1	7	566	162	158.6293777306568	0.375	1984
1	7	566	162	158.6293777306568	0.4	1888
1	7	566	162	158.6293777306568	0.42500000000000004	2032
1	7	566	162	158.6293777306568	0.45	2016
1	7	566	162	158.6293777306568	0.47500000000000003	2176
1	7	566	162	158.6293777306568	0.5	2176
1	7	566	162	158.6293777306568	0.525	2544
1	7	566	162	158.6293777306568	0.55	2720
1	7	566	162	158.6293777306568	0.5750000000000001	4288
1	7	566	162	158.6293777306568	0.6000000000000001	5200
1	7	566	162	158.6293777306568	0.625	8288
1	7	566	162	158.6293777306568	0.65	9344
1	7	566	162	158.6293777306568	0.675	11104
1	7	566	162	158.6293777306568	0.7000000000000001	8624
1	7	566	162	158.6293777306568	0.7250000000000001	7120
1	7	566	162	158.6293777306568	0.75	3680
1	7	566	162	158.6293777306568	0.775	2720
1	7	566	162	158.6293777306568	0.8	1856
1	7	566	162	158.6293777306568	0.8250000000000001	1888
1	7	566	162	158.6293777306568	0.8500000000000001	1888
1	7	566	162	158.6293777306568	0.875	1808
1	7	566	162	158.6293777306568	0.9	1904
1	7	566	162	158.6293777306568	0.925	1744
1	7	566	162	158.6293777306568	0.9500000000000001	1680
1	7	566	162	158.6293777306568	0.9750000000000001	1680
1	8	586	138	151.50436138175505	0.0	1696
1	8	586	138	151.50436138175505	0.025	1664
1	8	586	138	151.50436138175505	0.05	1440
1	8	586	138	151.50436138175505	0.07500000000000001	1360
1	8	586	138	151.50436138175505	0.1	1744
1	8	586	138	151.50436138175505	0.125	1856
1	8	586	138	151.50436138175505	0.15000000000000002	2128
1	8	586	138	151.50436138175505	0.17500000000000002	3312
1	8	586	138	151.50436138175505	0.2	3712
1	8	586	138	151.50436138175505	0.225	3456
1	8	586	138	151.50436138175505	0.25	3184
1	8	586	138	151.50436138175505	0.275	2384
1	8	586	138	151.50436138175505	0.30000000000000004	2288
1	8	586	138	151.50436138175505	0.325	1792
1	8	586	138	151.50436138175505	0.35000000000000003	1728
1	8	586	138	151.50436138175505	0.375	2016
1	8	586	138	151.50436138175505	0.4	1696
1	8	586	138	151.50436138175505	0.42500000000000004	1872
1	8	586	138	151.50436138175505	0.45	1792
1	8	586	138	151.50436138175505	0.47500000000000003	1856
1	8	586	138	151.50436138175505	0.5	1856
1	8	586	138	151.50436138175505	0.525	2144
1	8	586	138	151.50436138175505	0.55	2160
1	8	586	138	151.50436138175505	0.5750000000000001	2944
1	8	586	138	151.50436138175505	0.6000000000000001	3184
1	8	586	138	151.50436138175505	0.625	4064
1	8	586	138	151.50436138175505	0.65	5120
1	8	586	138	151.50436138175505	0.675	5744
1	8	586	138	151.50436138175505	0.7000000000000001	4624
1	8	586	138	151.50436138175505	0.7250000000000001	2816
1	8	586	138	151.50436138175505	0.75	1920
1	8	586	138	151.50436138175505	0.775	1744
1	8	586	138	151.50436138175505	0.8	1696
1	8	586	138	151.50436138175505	0.8250000000000001	1600
1	8	586	138	151.50436138175505	0.8500000000000001	1616
1	8	586	138	151.50436138175505	0.875	1856
1	8	586	138	151.50436138175505	0.9	1600
1	8	586	138	151.50436138175505	0.925	1856
1	8	586	138	151.50436138175505	0.9500000000000001	1568
1	8	586	138	151.50436138175505	0.9750000000000001	1568
1	9	592	108	174.04589256883497	0.0	1488
1	9	592	108	174.04589256883497	0.025	1808
1	9	592	108	174.04589256883497	0.05	1840
1	9	592	108	174.04589256883497	0.07500000000000001	1696
1	9	592	108	174.04589256883497	0.1	1664
1	9	592	108	174.04589256883497	0.125	1520
1	9	592	108	174.04589256883497	0.15000000000000002	1696
1	9	592	108	174.04589256883497	0.17500000000000002	1568
1	9	592	108	174.04589256883497	0.2	1760
1	9	592	108	174.04589256883497	0.225	2624
1	9	592	108	174.04589256883497	0.25	4320
1	9	592	108	174.04589256883497	0.275	5792
1	9	592	108	174.04589256883497	0.30000000000000004	5616
1	9	592	108	174.04589256883497	0.325	4592
1	9	592	108	174.04589256883497	0.35000000000000003	3712
1	9	592	108	174.04589256883497	0.375	2880
1	9	592	108	174.04589256883497	0.4	2368
1	9	592	108	174.04589256883497	0.42500000000000004	1968
1	9	592	108	174.04589256883497	0.45	1984
1	9	592	108	174.04589256883497	0.47500000000000003	2048
1	9	592	108	174.04589256883497	0.5	2048
1	9	592	108	174.04589256883497	0.525	2224
1	9	592	108	174.04589256883497	0.55	2240
1	9	592	108	174.04589256883497	0.5750000000000001	2432
1	9	592	108	174.04589256883497	0.6000000000000001	2752
1	9	592	108	174.04589256883497	0.625	3552
1	9	592	108	174.04589256883497	0.65	4176
1	9	592	108	174.04589256883497	0.675	4880
1	9	592	108	174.04589256883497	0.7000000000000001	4992
1	9	592	108	174.04589256883497	0.7250000000000001	4160
1	9	592	108	174.04589256883497	0.75	3024
1	9	592	108	174.04589256883497	0.775	2096
1	9	592	108	174.04589256883497	0.8	1648
1	9	592	108	174.04589256883497	0.8250000000000001	1856
1	9	592	108	174.04589256883497	0.8500000000000001	1520
1	9	592	108	174.04589256883497	0.875	1696
1	9	592	108	174.04589256883497	0.9	1440
1	9	592	108	174.04589256883497	0.925	1856
1	9	592	108	174.04589256883497	0.9500000000000001	1568
1	9	592	108	174.04589256883497	0.9750000000000001	1760
1	10	595	76	21.209226134222792	0.0	1840
1	10	595	76	21.209226134222792	0.025	1584
1	10	595	76	21.209226134222792	0.05	1760
1	10	595	76	21.209226134222792	0.07500000000000001	1664
1	10	595	76	21.209226134222792	0.1	1616
1	10	595	76	21.209226134222792	0.125	1600
1	10	595	76	21.209226134222792	0.15000000000000002	1856
1	10	595	76	21.209226134222792	0.17500000000000002	1600
1	10	595	76	21.209226134222792	0.2	1680
1	10	595	76	21.209226134222792	0.225	1664
1	10	595	76	21.209226134222792	0.25	1792
1	10	595	76	21.209226134222792	0.275	1904
1	10	595	76	21.209226134222792	0.30000000000000004	1792
1	10	595	76	21.209226134222792	0.325	2928
1	10	595	76	21.209226134222792	0.35000000000000003	4736
1	10	595	76	21.209226134222792	0.375	5120
1	10	595	76	21.209226134222792	0.4	3664
1	10	595	76	21.209226134222792	0.42500000000000004	2896
1	10	595	76	21.209226134222792	0.45	2352
1	10	595	76	21.209226134222792	0.47500000000000003	2304
1	10	595	76	21.209226134222792	0.5	2400
1	10	595	76	21.209226134222792	0.525	2400
1	10	595	76	21.209226134222792	0.55	2368
1	10	595	76	21.209226134222792	0.5750000000000001	2752
1	10	595	76	21.209226134222792	0.6000000000000001	3104
1	10	595	76	21.209226134222792	0.625	2816
1	10	595	76	21.209226134222792	0.65	2368
1	10	595	76	21.209226134222792	0.675	2096
1	10	595	76	21.209226134222792	0.7000000000000001	2080
1	10	595	76	21.209226134222792	0.7250000000000001	1712
1	10	595	76	21.209226134222792	0.75	1664
1	10	595	76	21.209226134222792	0.775	1664
1	10	595	76	21.209226134222792	0.8	1680
1	10	595	76	21.209226134222792	0.8250000000000001	1680
1	10	595	76	21.209226134222792	0.8500000000000001	1472
1	10	595	76	21.209226134222792	0.875	1744
1	10	595	76	21.209226134222792	0.9	1680
1	10	595	76	21.209226134222792	0.925	1952
1	10	595	76	21.209226134222792	0.9500000000000001	1680
1	10	595	76	21.209226134222792	0.9750000000000001	1696
1	11	590	86	180.0	0.0	1696
1	11	590	86	180.0	0.025	1856
1	11	590	86	180.0	0.05	1664
1	11	590	86	180.0	0.07500000000000001	1728
1	11	590	86	180.0	0.1	1760
1	11	590	86	180.0	0.125	2336
1	11	590	86	180.0	0.15000000000000002	3392
1	11	590	86	180.0	0.17500000000000002	6464
1	11	590	86	180.0	0.2	6560
1	11	590	86	180.0	0.225	5536
1	11	590	86	180.0	0.25	5840
1	11	590	86	180.0	0.275	3936
1	11	590	86	180.0	0.30000000000000004	2896
1	11	590	86	180.0	0.325	2272
1	11	590	86	180.0	0.35000000000000003	2464
1	11	590	86	180.0	0.375	2144
1	11	590	86	180.0	0.4	2080
1	11	590	86	180.0	0.42500000000000004	2192
1	11	590	86	180.0	0.45	2224
1	11	590	86	180.0	0.47500000000000003	2672
1	11	590	86	180.0	0.5	2672
1	11	590	86	180.0	0.525	3056
1	11	590	86	180.0	0.55	3600
1	11	590	86	180.0	0.5750000000000001	3152
1	11	590	86	180.0	0.6000000000000001	2704
1	11	590	86	180.0	0.625	2096
1	11	590	86	180.0	0.65	1920
1	11	590	86	180.0	0.675	1536
1	11	590	86	180.0	0.7000000000000001	1696
1	11	590	86	180.0	0.7250000000000001	1696
1	11	590	86	180.0	0.75	1664
1	11	590	86	180.0	0.775	1664
1	11	590	86	180.0	0.8	1536
1	11	590	86	180.0	0.8250000000000001	1680
1	11	590	86	180.0	0.8500000000000001	1904
1	11	590	86	180.0	0.875	1600
1	11	590	86	180.0	0.9	1712
1	11	590	86	180.0	0.925	1936
1	11	590	86	180.0	0.9500000000000001	1568
1	11	590	86	180.0	0.9750000000000001	1568
1	12	575	116	0	0.0	2128
1	12	575	116	0	0.025	2176
1	12	575	116	0	0.05	2080
1	12	575	116	0	0.07500000000000001	2224
1	12	575	116	0	0.1	2352
1	12	575	116	0	0.125	2304
1	12	575	116	0	0.15000000000000002	2544
1	12	575	116	0	0.17500000000000002	3168
1	12	575	116	0	0.2	4112
1	12	575	116	0	0.225	4752
1	12	575	116	0	0.25	4784
1	12	575	116	0	0.275	4672
1	12	575	116	0	0.30000000000000004	4496
1	12	575	116	0	0.325	3216
1	12	575	116	0	0.35000000000000003	1904
1	12	575	116	0	0.375	1616
1	12	575	116	0	0.4	1856
1	12	575	116	0	0.42500000000000004	1600
1	12	575	116	0	0.45	1760
1	12	575	116	0	0.47500000000000003	1760
1	12	575	116	0	0.5	1760
1	12	575	116	0	0.525	1856
1	12	575	116	0	0.55	1728
1	12	575	116	0	0.5750000000000001	1824
1	12	575	116	0	0.6000000000000001	1664
1	12	575	116	0	0.625	1840
1	12	575	116	0	0.65	1616
1	12	575	116	0	0.675	1776
1	12	575	116	0	0.7000000000000001	1744
1	12	575	116	0	0.7250000000000001	1936
1	12	575	116	0	0.75	1744
1	12	575	116	0	0.775	1824
1	12	575	116	0	0.8	1664
1	12	575	116	0	0.8250000000000001	1680
1	12	575	116	0	0.8500000000000001	1568
1	12	575	116	0	0.875	1856
1	12	575	116	0	0.9	1664
1	12	575	116	0	0.925	1600
1	12	575	116	0	0.9500000000000001	1792
1	12	575	116	0	0.9750000000000001	1792
1	13	560	146	168.1975657922165	0.0	1840
1	13	560	146	168.1975657922165	0.025	1856
1	13	560	146	168.1975657922165	0.05	2016
1	13	560	146	168.1975657922165	0.07500000000000001	1952
1	13	560	146	168.1975657922165	0.1	2512
1	13	560	146	168.1975657922165	0.125	2992
1	13	560	146	168.1975657922165	0.15000000000000002	4704
1	13	560	146	168.1975657922165	0.17500000000000002	4704
1	13	560	146	168.1975657922165	0.2	7392
1	13	560	146	168.1975657922165	0.225	9120
1	13	560	146	168.1975657922165	0.25	9824
1	13	560	146	168.1975657922165	0.275	8384
1	13	560	146	168.1975657922165	0.30000000000000004	3328
1	13	560	146	168.1975657922165	0.325	3328
1	13	560	146	168.1975657922165	0.35000000000000003	1968
1	13	560	146	168.1975657922165	0.375	1728
1	13	560	146	168.1975657922165	0.4	1648
1	13	560	146	168.1975657922165	0.42500000000000004	1664
1	13	560	146	168.1975657922165	0.45	1776
1	13	560	146	168.1975657922165	0.47500000000000003	1680
1	13	560	146	168.1975657922165	0.5	1680
1	13	560	146	168.1975657922165	0.525	1728
1	13	560	146	168.1975657922165	0.55	1824
1	13	560	146	168.1975657922165	0.5750000000000001	1888
1	13	560	146	168.1975657922165	0.6000000000000001	1728
1	13	560	146	168.1975657922165	0.625	1664
1	13	560	146	168.1975657922165	0.65	1664
1	13	560	146	168.1975657922165	0.675	1680
1	13	560	146	168.1975657922165	0.7000000000000001	1840
1	13	560	146	168.1975657922165	0.7250000000000001	1664
1	13	560	146	168.1975657922165	0.75	1856
1	13	560	146	168.1975657922165	0.775	1760
1	13	560	146	168.1975657922165	0.8	1808
1	13	560	146	168.1975657922165	0.8250000000000001	1808
1	13	560	146	168.1975657922165	0.8500000000000001	1584
1	13	560	146	168.1975657922165	0.875	1600
1	13	560	146	168.1975657922165	0.9	1712
1	13	560	146	168.1975657922165	0.925	1568
1	13	560	146	168.1975657922165	0.9500000000000001	1648
1	13	560	146	168.1975657922165	0.9750000000000001	1648
1	14	541	170	130.10318997378994	0.0	1760
1	14	541	170	130.10318997378994	0.025	1664
1	14	541	170	130.10318997378994	0.05	1600
1	14	541	170	130.10318997378994	0.07500000000000001	2016
1	14	541	170	130.10318997378994	0.1	2592
1	14	541	170	130.10318997378994	0.125	2976
1	14	541	170	130.10318997378994	0.15000000000000002	3184
1	14	541	170	130.10318997378994	0.17500000000000002	3312
1	14	541	170	130.10318997378994	0.2	3328
1	14	541	170	130.10318997378994	0.225	2576
1	14	541	170	130.10318997378994	0.25	2304
1	14	541	170	130.10318997378994	0.275	2144
1	14	541	170	130.10318997378994	0.30000000000000004	2000
1	14	541	170	130.10318997378994	0.325	2048
1	14	541	170	130.10318997378994	0.35000000000000003	2048
1	14	541	170	130.10318997378994	0.375	1808
1	14	541	170	130.10318997378994	0.4	2096
1	14	541	170	130.10318997378994	0.42500000000000004	1872
1	14	541	170	130.10318997378994	0.45	2112
1	14	541	170	130.10318997378994	0.47500000000000003	2096
1	14	541	170	130.10318997378994	0.5	2096
1	14	541	170	130.10318997378994	0.525	2240
1	14	541	170	130.10318997378994	0.55	2688
1	14	541	170	130.10318997378994	0.5750000000000001	3568
1	14	541	170	130.10318997378994	0.6000000000000001	5056
1	14	541	170	130.10318997378994	0.625	6848
1	14	541	170	130.10318997378994	0.65	8640
1	14	541	170	130.10318997378994	0.675	9072
1	14	541	170	130.10318997378994	0.7000000000000001	7392
1	14	541	170	130.10318997378994	0.7250000000000001	5696
1	14	541	170	130.10318997378994	0.75	4096
1	14	541	170	130.10318997378994	0.775	2304
1	14	541	170	130.10318997378994	0.8	1936
1	14	541	170	130.10318997378994	0.8250000000000001	1824
1	14	541	170	130.10318997378994	0.8500000000000001	1856
1	14	541	170	130.10318997378994	0.875	1824
1	14	541	170	130.10318997378994	0.9	1664
1	14	541	170	130.10318997378994	0.925	1760
1	14	541	170	130.10318997378994	0.9500000000000001	1680
1	14	541	170	130.10318997378994	0.9750000000000001	1680
1	15	508	171	174.61068824002672	0.0	1760
1	15	508	171	174.61068824002672	0.025	1760
1	15	508	171	174.61068824002672	0.05	1664
1	15	508	171	174.61068824002672	0.07500000000000001	1872
1	15	508	171	174.61068824002672	0.1	2080
1	15	508	171	174.61068824002672	0.125	2192
1	15	508	171	174.61068824002672	0.15000000000000002	3808
1	15	508	171	174.61068824002672	0.17500000000000002	7696
1	15	508	171	174.61068824002672	0.2	10752
1	15	508	171	174.61068824002672	0.225	10464
1	15	508	171	174.61068824002672	0.25	8944
1	15	508	171	174.61068824002672	0.275	6208
1	15	508	171	174.61068824002672	0.30000000000000004	4384
1	15	508	171	174.61068824002672	0.325	3200
1	15	508	171	174.61068824002672	0.35000000000000003	2432
1	15	508	171	174.61068824002672	0.375	2096
1	15	508	171	174.61068824002672	0.4	2048
1	15	508	171	174.61068824002672	0.42500000000000004	2048
1	15	508	171	174.61068824002672	0.45	2144
1	15	508	171	174.61068824002672	0.47500000000000003	2304
1	15	508	171	174.61068824002672	0.5	2224
1	15	508	171	174.61068824002672	0.525	2112
1	15	508	171	174.61068824002672	0.55	2288
1	15	508	171	174.61068824002672	0.5750000000000001	2160
1	15	508	171	174.61068824002672	0.6000000000000001	2048
1	15	508	171	174.61068824002672	0.625	2304
1	15	508	171	174.61068824002672	0.65	3296
1	15	508	171	174.61068824002672	0.675	4640
1	15	508	171	174.61068824002672	0.7000000000000001	5920
1	15	508	171	174.61068824002672	0.7250000000000001	6240
1	15	508	171	174.61068824002672	0.75	5744
1	15	508	171	174.61068824002672	0.775	4624
1	15	508	171	174.61068824002672	0.8	3744
1	15	508	171	174.61068824002672	0.8250000000000001	3056
1	15	508	171	174.61068824002672	0.8500000000000001	1984
1	15	508	171	174.61068824002672	0.875	1792
1	15	508	171	174.61068824002672	0.9	1888
1	15	508	171	174.61068824002672	0.925	1760
1	15	508	171	174.61068824002672	0.9500000000000001	1664
1	15	508	171	174.61068824002672	0.9750000000000001	1680
1	16	476	175	155.5175141026529	0.0	1744
1	16	476	175	155.5175141026529	0.025	2080
1	16	476	175	155.5175141026529	0.05	1648
1	16	476	175	155.5175141026529	0.07500000000000001	1696
1	16	476	175	155.5175141026529	0.1	2080
1	16	476	175	155.5175141026529	0.125	3072
1	16	476	175	155.5175141026529	0.15000000000000002	5936
1	16	476	175	155.5175141026529	0.17500000000000002	11312
1	16	476	175	155.5175141026529	0.2	14288
1	16	476	175	155.5175141026529	0.225	14784
1	16	476	175	155.5175141026529	0.25	12256
1	16	476	175	155.5175141026529	0.275	9504
1	16	476	175	155.5175141026529	0.30000000000000004	6592
1	16	476	175	155.5175141026529	0.325	4160
1	16	476	175	155.5175141026529	0.35000000000000003	3136
1	16	476	175	155.5175141026529	0.375	3056
1	16	476	175	155.5175141026529	0.4	2720
1	16	476	175	155.5175141026529	0.42500000000000004	2432
1	16	476	175	155.5175141026529	0.45	2560
1	16	476	175	155.5175141026529	0.47500000000000003	2432
1	16	476	175	155.5175141026529	0.5	2432
1	16	476	175	155.5175141026529	0.525	2640
1	16	476	175	155.5175141026529	0.55	2288
1	16	476	175	155.5175141026529	0.5750000000000001	2288
1	16	476	175	155.5175141026529	0.6000000000000001	2512
1	16	476	175	155.5175141026529	0.625	3024
1	16	476	175	155.5175141026529	0.65	3984
1	16	476	175	155.5175141026529	0.675	5168
1	16	476	175	155.5175141026529	0.7000000000000001	5728
1	16	476	175	155.5175141026529	0.7250000000000001	5568
1	16	476	175	155.5175141026529	0.75	5376
1	16	476	175	155.5175141026529	0.775	4304
1	16	476	175	155.5175141026529	0.8	3552
1	16	476	175	155.5175141026529	0.8250000000000001	2384
1	16	476	175	155.5175141026529	0.8500000000000001	1728
1	16	476	175	155.5175141026529	0.875	1520
1	16	476	175	155.5175141026529	0.9	1600
1	16	476	175	155.5175141026529	0.925	1696
1	16	476	175	155.5175141026529	0.9500000000000001	1568
1	16	476	175	155.5175141026529	0.9750000000000001	1568
1	17	450	191	144.8060927598971	0.0	1744
1	17	450	191	144.8060927598971	0.025	1648
1	17	450	191	144.8060927598971	0.05	1872
1	17	450	191	144.8060927598971	0.07500000000000001	2016
1	17	450	191	144.8060927598971	0.1	2352
1	17	450	191	144.8060927598971	0.125	3152
1	17	450	191	144.8060927598971	0.15000000000000002	8464
1	17	450	191	144.8060927598971	0.17500000000000002	10816
1	17	450	191	144.8060927598971	0.2	15552
1	17	450	191	144.8060927598971	0.225	15808
1	17	450	191	144.8060927598971	0.25	15808
1	17	450	191	144.8060927598971	0.275	12240
1	17	450	191	144.8060927598971	0.30000000000000004	8176
1	17	450	191	144.8060927598971	0.325	6640
1	17	450	191	144.8060927598971	0.35000000000000003	3984
1	17	450	191	144.8060927598971	0.375	3024
1	17	450	191	144.8060927598971	0.4	2768
1	17	450	191	144.8060927598971	0.42500000000000004	2720
1	17	450	191	144.8060927598971	0.45	2512
1	17	450	191	144.8060927598971	0.47500000000000003	2496
1	17	450	191	144.8060927598971	0.5	2496
1	17	450	191	144.8060927598971	0.525	2368
1	17	450	191	144.8060927598971	0.55	2256
1	17	450	191	144.8060927598971	0.5750000000000001	2432
1	17	450	191	144.8060927598971	0.6000000000000001	2432
1	17	450	191	144.8060927598971	0.625	2928
1	17	450	191	144.8060927598971	0.65	2960
1	17	450	191	144.8060927598971	0.675	3200
1	17	450	191	144.8060927598971	0.7000000000000001	3568
1	17	450	191	144.8060927598971	0.7250000000000001	3440
1	17	450	191	144.8060927598971	0.75	3440
1	17	450	191	144.8060927598971	0.775	3264
1	17	450	191	144.8060927598971	0.8	2176
1	17	450	191	144.8060927598971	0.8250000000000001	1856
1	17	450	191	144.8060927598971	0.8500000000000001	1808
1	17	450	191	144.8060927598971	0.875	1840
1	17	450	191	144.8060927598971	0.9	1680
1	17	450	191	144.8060927598971	0.925	1744
1	17	450	191	144.8060927598971	0.9500000000000001	1824
1	17	450	191	144.8060927598971	0.9750000000000001	1824
1	18	438	219	144.07705380092943	0.0	1712
1	18	438	219	144.07705380092943	0.025	1888
1	18	438	219	144.07705380092943	0.05	1792
1	18	438	219	144.07705380092943	0.07500000000000001	1872
1	18	438	219	144.07705380092943	0.1	2096
1	18	438	219	144.07705380092943	0.125	2352
1	18	438	219	144.07705380092943	0.15000000000000002	3264
1	18	438	219	144.07705380092943	0.17500000000000002	6352
1	18	438	219	144.07705380092943	0.2	11136
1	18	438	219	144.07705380092943	0.225	15152
1	18	438	219	144.07705380092943	0.25	16128
1	18	438	219	144.07705380092943	0.275	14000
1	18	438	219	144.07705380092943	0.30000000000000004	9472
1	18	438	219	144.07705380092943	0.325	6608
1	18	438	219	144.07705380092943	0.35000000000000003	4704
1	18	438	219	144.07705380092943	0.375	4016
1	18	438	219	144.07705380092943	0.4	2912
1	18	438	219	144.07705380092943	0.42500000000000004	2464
1	18	438	219	144.07705380092943	0.45	2672
1	18	438	219	144.07705380092943	0.47500000000000003	2432
1	18	438	219	144.07705380092943	0.5	2368
1	18	438	219	144.07705380092943	0.525	2576
1	18	438	219	144.07705380092943	0.55	2160
1	18	438	219	144.07705380092943	0.5750000000000001	2192
1	18	438	219	144.07705380092943	0.6000000000000001	2272
1	18	438	219	144.07705380092943	0.625	2032
1	18	438	219	144.07705380092943	0.65	2208
1	18	438	219	144.07705380092943	0.675	2560
1	18	438	219	144.07705380092943	0.7000000000000001	2800
1	18	438	219	144.07705380092943	0.7250000000000001	2864
1	18	438	219	144.07705380092943	0.75	3248
1	18	438	219	144.07705380092943	0.775	3440
1	18	438	219	144.07705380092943	0.8	3104
1	18	438	219	144.07705380092943	0.8250000000000001	3104
1	18	438	219	144.07705380092943	0.8500000000000001	2784
1	18	438	219	144.07705380092943	0.875	2416
1	18	438	219	144.07705380092943	0.9	2032
1	18	438	219	144.07705380092943	0.925	1808
1	18	438	219	144.07705380092943	0.9500000000000001	1664
1	18	438	219	144.07705380092943	0.9750000000000001	1760
2	1	481	258	155.16389723246857	0.0	1824
2	1	481	258	155.16389723246857	0.025	1808
2	1	481	258	155.16389723246857	0.05	1872
2	1	481	258	155.16389723246857	0.07500000000000001	2112
2	1	481	258	155.16389723246857	0.1	3584
2	1	481	258	155.16389723246857	0.125	5664
2	1	481	258	155.16389723246857	0.15000000000000002	6560
2	1	481	258	155.16389723246857	0.17500000000000002	6896
2	1	481	258	155.16389723246857	0.2	6944
2	1	481	258	155.16389723246857	0.225	6560
2	1	481	258	155.16389723246857	0.25	5888
2	1	481	258	155.16389723246857	0.275	4256
2	1	481	258	155.16389723246857	0.30000000000000004	3424
2	1	481	258	155.16389723246857	0.325	2752
2	1	481	258	155.16389723246857	0.35000000000000003	2720
2	1	481	258	155.16389723246857	0.375	2560
2	1	481	258	155.16389723246857	0.4	2672
2	1	481	258	155.16389723246857	0.42500000000000004	3264
2	1	481	258	155.16389723246857	0.45	3248
2	1	481	258	155.16389723246857	0.47500000000000003	3392
2	1	481	258	155.16389723246857	0.5	4272
2	1	481	258	155.16389723246857	0.525	6112
2	1	481	258	155.16389723246857	0.55	9120
2	1	481	258	155.16389723246857	0.5750000000000001	12048
2	1	481	258	155.16389723246857	0.6000000000000001	14512
2	1	481	258	155.16389723246857	0.625	16384
2	1	481	258	155.16389723246857	0.65	17056
2	1	481	258	155.16389723246857	0.675	17200
2	1	481	258	155.16389723246857	0.7000000000000001	13696
2	1	481	258	155.16389723246857	0.7250000000000001	7888
2	1	481	258	155.16389723246857	0.75	2928
2	1	481	258	155.16389723246857	0.775	2304
2	1	481	258	155.16389723246857	0.8	2064
2	1	481	258	155.16389723246857	0.8250000000000001	1920
2	1	481	258	155.16389723246857	0.8500000000000001	2016
2	1	481	258	155.16389723246857	0.875	1696
2	1	481	258	155.16389723246857	0.9	1744
2	1	481	258	155.16389723246857	0.925	1824
2	1	481	258	155.16389723246857	0.9500000000000001	1888
2	1	481	258	155.16389723246857	0.9750000000000001	1744
2	2	510	249	178.18070191979868	0.0	1792
2	2	510	249	178.18070191979868	0.025	1712
2	2	510	249	178.18070191979868	0.05	1712
2	2	510	249	178.18070191979868	0.07500000000000001	1712
2	2	510	249	178.18070191979868	0.1	1952
2	2	510	249	178.18070191979868	0.125	2032
2	2	510	249	178.18070191979868	0.15000000000000002	3920
2	2	510	249	178.18070191979868	0.17500000000000002	7136
2	2	510	249	178.18070191979868	0.2	9712
2	2	510	249	178.18070191979868	0.225	10048
2	2	510	249	178.18070191979868	0.25	9264
2	2	510	249	178.18070191979868	0.275	7456
2	2	510	249	178.18070191979868	0.30000000000000004	5648
2	2	510	249	178.18070191979868	0.325	3936
2	2	510	249	178.18070191979868	0.35000000000000003	2944
2	2	510	249	178.18070191979868	0.375	2352
2	2	510	249	178.18070191979868	0.4	2224
2	2	510	249	178.18070191979868	0.42500000000000004	2224
2	2	510	249	178.18070191979868	0.45	2320
2	2	510	249	178.18070191979868	0.47500000000000003	2368
2	2	510	249	178.18070191979868	0.5	2512
2	2	510	249	178.18070191979868	0.525	2672
2	2	510	249	178.18070191979868	0.55	4416
2	2	510	249	178.18070191979868	0.5750000000000001	6384
2	2	510	249	178.18070191979868	0.6000000000000001	9296
2	2	510	249	178.18070191979868	0.625	11488
2	2	510	249	178.18070191979868	0.65	11984
2	2	510	249	178.18070191979868	0.675	12624
2	2	510	249	178.18070191979868	0.7000000000000001	15280
2	2	510	249	178.18070191979868	0.7250000000000001	9712
2	2	510	249	178.18070191979868	0.75	4560
2	2	510	249	178.18070191979868	0.775	2560
2	2	510	249	178.18070191979868	0.8	2160
2	2	510	249	178.18070191979868	0.8250000000000001	1984
2	2	510	249	178.18070191979868	0.8500000000000001	1984
2	2	510	249	178.18070191979868	0.875	1968
2	2	510	249	178.18070191979868	0.9	1824
2	2	510	249	178.18070191979868	0.925	1744
2	2	510	249	178.18070191979868	0.9500000000000001	1664
2	2	510	249	178.18070191979868	0.9750000000000001	1664
2	3	539	241	157.22545932136896	0.0	1824
2	3	539	241	157.22545932136896	0.025	1728
2	3	539	241	157.22545932136896	0.05	1792
2	3	539	241	157.22545932136896	0.07500000000000001	1792
2	3	539	241	157.22545932136896	0.1	2016
2	3	539	241	157.22545932136896	0.125	2144
2	3	539	241	157.22545932136896	0.15000000000000002	2112
2	3	539	241	157.22545932136896	0.17500000000000002	3472
2	3	539	241	157.22545932136896	0.2	11616
2	3	539	241	157.22545932136896	0.225	27424
2	3	539	241	157.22545932136896	0.25	33600
2	3	539	241	157.22545932136896	0.275	33520
2	3	539	241	157.22545932136896	0.30000000000000004	29232
2	3	539	241	157.22545932136896	0.325	22128
2	3	539	241	157.22545932136896	0.35000000000000003	12368
2	3	539	241	157.22545932136896	0.375	6800
2	3	539	241	157.22545932136896	0.4	5728
2	3	539	241	157.22545932136896	0.42500000000000004	4176
2	3	539	241	157.22545932136896	0.45	3616
2	3	539	241	157.22545932136896	0.47500000000000003	3296
2	3	539	241	157.22545932136896	0.5	3088
2	3	539	241	157.22545932136896	0.525	3168
2	3	539	241	157.22545932136896	0.55	3968
2	3	539	241	157.22545932136896	0.5750000000000001	6192
2	3	539	241	157.22545932136896	0.6000000000000001	10912
2	3	539	241	157.22545932136896	0.625	16928
2	3	539	241	157.22545932136896	0.65	18384
2	3	539	241	157.22545932136896	0.675	16928
2	3	539	241	157.22545932136896	0.7000000000000001	17744
2	3	539	241	157.22545932136896	0.7250000000000001	16928
2	3	539	241	157.22545932136896	0.75	7760
2	3	539	241	157.22545932136896	0.775	2944
2	3	539	241	157.22545932136896	0.8	2192
2	3	539	241	157.22545932136896	0.8250000000000001	2016
2	3	539	241	157.22545932136896	0.8500000000000001	1680
2	3	539	241	157.22545932136896	0.875	1808
2	3	539	241	157.22545932136896	0.9	1680
2	3	539	241	157.22545932136896	0.925	1664
2	3	539	241	157.22545932136896	0.9500000000000001	1856
2	3	539	241	157.22545932136896	0.9750000000000001	1712
2	4	570	245	96.68386410803411	0.0	1680
2	4	570	245	96.68386410803411	0.025	1888
2	4	570	245	96.68386410803411	0.05	1792
2	4	570	245	96.68386410803411	0.07500000000000001	1632
2	4	570	245	96.68386410803411	0.1	1760
2	4	570	245	96.68386410803411	0.125	1904
2	4	570	245	96.68386410803411	0.15000000000000002	1888
2	4	570	245	96.68386410803411	0.17500000000000002	1856
2	4	570	245	96.68386410803411	0.2	2144
2	4	570	245	96.68386410803411	0.225	2496
2	4	570	245	96.68386410803411	0.25	4976
2	4	570	245	96.68386410803411	0.275	13696
2	4	570	245	96.68386410803411	0.30000000000000004	20624
2	4	570	245	96.68386410803411	0.325	19792
2	4	570	245	96.68386410803411	0.35000000000000003	17536
2	4	570	245	96.68386410803411	0.375	13168
2	4	570	245	96.68386410803411	0.4	8560
2	4	570	245	96.68386410803411	0.42500000000000004	5296
2	4	570	245	96.68386410803411	0.45	3584
2	4	570	245	96.68386410803411	0.47500000000000003	3088
2	4	570	245	96.68386410803411	0.5	3088
2	4	570	245	96.68386410803411	0.525	2880
2	4	570	245	96.68386410803411	0.55	3696
2	4	570	245	96.68386410803411	0.5750000000000001	4848
2	4	570	245	96.68386410803411	0.6000000000000001	7008
2	4	570	245	96.68386410803411	0.625	8720
2	4	570	245	96.68386410803411	0.65	8720
2	4	570	245	96.68386410803411	0.675	10256
2	4	570	245	96.68386410803411	0.7000000000000001	11680
2	4	570	245	96.68386410803411	0.7250000000000001	12608
2	4	570	245	96.68386410803411	0.75	11760
2	4	570	245	96.68386410803411	0.775	7248
2	4	570	245	96.68386410803411	0.8	2944
2	4	570	245	96.68386410803411	0.8250000000000001	2048
2	4	570	245	96.68386410803411	0.8500000000000001	1824
2	4	570	245	96.68386410803411	0.875	2016
2	4	570	245	96.68386410803411	0.9	1936
2	4	570	245	96.68386410803411	0.925	1792
2	4	570	245	96.68386410803411	0.9500000000000001	1824
2	4	570	245	96.68386410803411	0.9750000000000001	1824
2	5	575	225	149.77455027504658	0.0	1760
2	5	575	225	149.77455027504658	0.025	1856
2	5	575	225	149.77455027504658	0.05	1792
2	5	575	225	149.77455027504658	0.07500000000000001	1664
2	5	575	225	149.77455027504658	0.1	1616
2	5	575	225	149.77455027504658	0.125	1760
2	5	575	225	149.77455027504658	0.15000000000000002	1632
2	5	575	225	149.77455027504658	0.17500000000000002	1728
2	5	575	225	149.77455027504658	0.2	1664
2	5	575	225	149.77455027504658	0.225	1568
2	5	575	225	149.77455027504658	0.25	1856
2	5	575	225	149.77455027504658	0.275	1488
2	5	575	225	149.77455027504658	0.30000000000000004	1856
2	5	575	225	149.77455027504658	0.325	1664
2	5	575	225	149.77455027504658	0.35000000000000003	1776
2	5	575	225	149.77455027504658	0.375	1664
2	5	575	225	149.77455027504658	0.4	1568
2	5	575	225	149.77455027504658	0.42500000000000004	1728
2	5	575	225	149.77455027504658	0.45	1472
2	5	575	225	149.77455027504658	0.47500000000000003	1696
2	5	575	225	149.77455027504658	0.5	1760
2	5	575	225	149.77455027504658	0.525	1984
2	5	575	225	149.77455027504658	0.55	1552
2	5	575	225	149.77455027504658	0.5750000000000001	1856
2	5	575	225	149.77455027504658	0.6000000000000001	1472
2	5	575	225	149.77455027504658	0.625	1616
2	5	575	225	149.77455027504658	0.65	1760
2	5	575	225	149.77455027504658	0.675	1584
2	5	575	225	149.77455027504658	0.7000000000000001	1680
2	5	575	225	149.77455027504658	0.7250000000000001	1664
2	5	575	225	149.77455027504658	0.75	1744
2	5	575	225	149.77455027504658	0.775	1760
2	5	575	225	149.77455027504658	0.8	1488
2	5	575	225	149.77455027504658	0.8250000000000001	1648
2	5	575	225	149.77455027504658	0.8500000000000001	1632
2	5	575	225	149.77455027504658	0.875	1904
2	5	575	225	149.77455027504658	0.9	1824
2	5	575	225	149.77455027504658	0.925	1984
2	5	575	225	149.77455027504658	0.9500000000000001	1808
2	5	575	225	149.77455027504658	0.9750000000000001	1792
2	6	566	194	173.59320077478037	0.0	1504
2	6	566	194	173.59320077478037	0.025	1680
2	6	566	194	173.59320077478037	0.05	1664
2	6	566	194	173.59320077478037	0.07500000000000001	1632
2	6	566	194	173.59320077478037	0.1	1744
2	6	566	194	173.59320077478037	0.125	1744
2	6	566	194	173.59320077478037	0.15000000000000002	1600
2	6	566	194	173.59320077478037	0.17500000000000002	1568
2	6	566	194	173.59320077478037	0.2	1680
2	6	566	194	173.59320077478037	0.225	1680
2	6	566	194	173.59320077478037	0.25	1664
2	6	566	194	173.59320077478037	0.275	1840
2	6	566	194	173.59320077478037	0.30000000000000004	1616
2	6	566	194	173.59320077478037	0.325	1760
2	6	566	194	173.59320077478037	0.35000000000000003	1584
2	6	566	194	173.59320077478037	0.375	1776
2	6	566	194	173.59320077478037	0.4	1744
2	6	566	194	173.59320077478037	0.42500000000000004	1760
2	6	566	194	173.59320077478037	0.45	1600
2	6	566	194	173.59320077478037	0.47500000000000003	1792
2	6	566	194	173.59320077478037	0.5	1680
2	6	566	194	173.59320077478037	0.525	1520
2	6	566	194	173.59320077478037	0.55	1712
2	6	566	194	173.59320077478037	0.5750000000000001	1824
2	6	566	194	173.59320077478037	0.6000000000000001	1584
2	6	566	194	173.59320077478037	0.625	1680
2	6	566	194	173.59320077478037	0.65	1664
2	6	566	194	173.59320077478037	0.675	1680
2	6	566	194	173.59320077478037	0.7000000000000001	1424
2	6	566	194	173.59320077478037	0.7250000000000001	1744
2	6	566	194	173.59320077478037	0.75	1760
2	6	566	194	173.59320077478037	0.775	1584
2	6	566	194	173.59320077478037	0.8	1776
2	6	566	194	173.59320077478037	0.8250000000000001	1840
2	6	566	194	173.59320077478037	0.8500000000000001	1648
2	6	566	194	173.59320077478037	0.875	1840
2	6	566	194	173.59320077478037	0.9	1984
2	6	566	194	173.59320077478037	0.925	1648
2	6	566	194	173.59320077478037	0.9500000000000001	1760
2	6	566	194	173.59320077478037	0.9750000000000001	1856
2	7	561	165	123.88537311432309	0.0	2512
2	7	561	165	123.88537311432309	0.025	3040
2	7	561	165	123.88537311432309	0.05	3232
2	7	561	165	123.88537311432309	0.07500000000000001	3664
2	7	561	165	123.88537311432309	0.1	3200
2	7	561	165	123.88537311432309	0.125	2864
2	7	561	165	123.88537311432309	0.15000000000000002	2816
2	7	561	165	123.88537311432309	0.17500000000000002	2400
2	7	561	165	123.88537311432309	0.2	2032
2	7	561	165	123.88537311432309	0.225	1840
2	7	561	165	123.88537311432309	0.25	1792
2	7	561	165	123.88537311432309	0.275	1776
2	7	561	165	123.88537311432309	0.30000000000000004	1952
2	7	561	165	123.88537311432309	0.325	1952
2	7	561	165	123.88537311432309	0.35000000000000003	1856
2	7	561	165	123.88537311432309	0.375	1936
2	7	561	165	123.88537311432309	0.4	2016
2	7	561	165	123.88537311432309	0.42500000000000004	1872
2	7	561	165	123.88537311432309	0.45	2224
2	7	561	165	123.88537311432309	0.47500000000000003	2064
2	7	561	165	123.88537311432309	0.5	2064
2	7	561	165	123.88537311432309	0.525	1952
2	7	561	165	123.88537311432309	0.55	2560
2	7	561	165	123.88537311432309	0.5750000000000001	2720
2	7	561	165	123.88537311432309	0.6000000000000001	3200
2	7	561	165	123.88537311432309	0.625	4848
2	7	561	165	123.88537311432309	0.65	5200
2	7	561	165	123.88537311432309	0.675	6112
2	7	561	165	123.88537311432309	0.7000000000000001	9536
2	7	561	165	123.88537311432309	0.7250000000000001	9760
2	7	561	165	123.88537311432309	0.75	10240
2	7	561	165	123.88537311432309	0.775	9824
2	7	561	165	123.88537311432309	0.8	9008
2	7	561	165	123.88537311432309	0.8250000000000001	7696
2	7	561	165	123.88537311432309	0.8500000000000001	5840
2	7	561	165	123.88537311432309	0.875	5568
2	7	561	165	123.88537311432309	0.9	5296
2	7	561	165	123.88537311432309	0.925	2384
2	7	561	165	123.88537311432309	0.9500000000000001	2224
2	7	561	165	123.88537311432309	0.9750000000000001	2224
2	8	583	144	148.5991973242679	0.0	1840
2	8	583	144	148.5991973242679	0.025	1712
2	8	583	144	148.5991973242679	0.05	1760
2	8	583	144	148.5991973242679	0.07500000000000001	1600
2	8	583	144	148.5991973242679	0.1	1648
2	8	583	144	148.5991973242679	0.125	1840
2	8	583	144	148.5991973242679	0.15000000000000002	2928
2	8	583	144	148.5991973242679	0.17500000000000002	3296
2	8	583	144	148.5991973242679	0.2	3648
2	8	583	144	148.5991973242679	0.225	3216
2	8	583	144	148.5991973242679	0.25	3264
2	8	583	144	148.5991973242679	0.275	2560
2	8	583	144	148.5991973242679	0.30000000000000004	2272
2	8	583	144	148.5991973242679	0.325	2048
2	8	583	144	148.5991973242679	0.35000000000000003	2016
2	8	583	144	148.5991973242679	0.375	1968
2	8	583	144	148.5991973242679	0.4	1856
2	8	583	144	148.5991973242679	0.42500000000000004	1760
2	8	583	144	148.5991973242679	0.45	2112
2	8	583	144	148.5991973242679	0.47500000000000003	1792
2	8	583	144	148.5991973242679	0.5	1792
2	8	583	144	148.5991973242679	0.525	2080
2	8	583	144	148.5991973242679	0.55	2320
2	8	583	144	148.5991973242679	0.5750000000000001	3072
2	8	583	144	148.5991973242679	0.6000000000000001	3728
2	8	583	144	148.5991973242679	0.625	5040
2	8	583	144	148.5991973242679	0.65	6096
2	8	583	144	148.5991973242679	0.675	5632
2	8	583	144	148.5991973242679	0.7000000000000001	3008
2	8	583	144	148.5991973242679	0.7250000000000001	2160
2	8	583	144	148.5991973242679	0.75	1936
2	8	583	144	148.5991973242679	0.775	1824
2	8	583	144	148.5991973242679	0.8	1760
2	8	583	144	148.5991973242679	0.8250000000000001	1536
2	8	583	144	148.5991973242679	0.8500000000000001	1536
2	8	583	144	148.5991973242679	0.875	1696
2	8	583	144	148.5991973242679	0.9	1744
2	8	583	144	148.5991973242679	0.925	1760
2	8	583	144	148.5991973242679	0.9500000000000001	1520
2	8	583	144	148.5991973242679	0.9750000000000001	1520
2	9	591	114	172.4209621817548	0.0	1760
2	9	591	114	172.4209621817548	0.025	1920
2	9	591	114	172.4209621817548	0.05	1664
2	9	591	114	172.4209621817548	0.07500000000000001	1616
2	9	591	114	172.4209621817548	0.1	1792
2	9	591	114	172.4209621817548	0.125	1600
2	9	591	114	172.4209621817548	0.15000000000000002	1984
2	9	591	114	172.4209621817548	0.17500000000000002	1792
2	9	591	114	172.4209621817548	0.2	2000
2	9	591	114	172.4209621817548	0.225	3360
2	9	591	114	172.4209621817548	0.25	4832
2	9	591	114	172.4209621817548	0.275	5696
2	9	591	114	172.4209621817548	0.30000000000000004	5472
2	9	591	114	172.4209621817548	0.325	4464
2	9	591	114	172.4209621817548	0.35000000000000003	3840
2	9	591	114	172.4209621817548	0.375	2576
2	9	591	114	172.4209621817548	0.4	2160
2	9	591	114	172.4209621817548	0.42500000000000004	2048
2	9	591	114	172.4209621817548	0.45	2240
2	9	591	114	172.4209621817548	0.47500000000000003	1888
2	9	591	114	172.4209621817548	0.5	2128
2	9	591	114	172.4209621817548	0.525	2512
2	9	591	114	172.4209621817548	0.55	2384
2	9	591	114	172.4209621817548	0.5750000000000001	2768
2	9	591	114	172.4209621817548	0.6000000000000001	3280
2	9	591	114	172.4209621817548	0.625	4640
2	9	591	114	172.4209621817548	0.65	4560
2	9	591	114	172.4209621817548	0.675	5120
2	9	591	114	172.4209621817548	0.7000000000000001	4496
2	9	591	114	172.4209621817548	0.7250000000000001	3296
2	9	591	114	172.4209621817548	0.75	1984
2	9	591	114	172.4209621817548	0.775	1792
2	9	591	114	172.4209621817548	0.8	1744
2	9	591	114	172.4209621817548	0.8250000000000001	1616
2	9	591	114	172.4209621817548	0.8500000000000001	1696
2	9	591	114	172.4209621817548	0.875	1632
2	9	591	114	172.4209621817548	0.9	1584
2	9	591	114	172.4209621817548	0.925	1824
2	9	591	114	172.4209621817548	0.9500000000000001	1760
2	9	591	114	172.4209621817548	0.9750000000000001	1760
2	10	595	83	23.611377172181182	0.0	1840
2	10	595	83	23.611377172181182	0.025	1584
2	10	595	83	23.611377172181182	0.05	1600
2	10	595	83	23.611377172181182	0.07500000000000001	1776
2	10	595	83	23.611377172181182	0.1	1328
2	10	595	83	23.611377172181182	0.125	1664
2	10	595	83	23.611377172181182	0.15000000000000002	1760
2	10	595	83	23.611377172181182	0.17500000000000002	1472
2	10	595	83	23.611377172181182	0.2	1744
2	10	595	83	23.611377172181182	0.225	1632
2	10	595	83	23.611377172181182	0.25	1744
2	10	595	83	23.611377172181182	0.275	1568
2	10	595	83	23.611377172181182	0.30000000000000004	1760
2	10	595	83	23.611377172181182	0.325	1824
2	10	595	83	23.611377172181182	0.35000000000000003	2800
2	10	595	83	23.611377172181182	0.375	4256
2	10	595	83	23.611377172181182	0.4	4608
2	10	595	83	23.611377172181182	0.42500000000000004	3584
2	10	595	83	23.611377172181182	0.45	2944
2	10	595	83	23.611377172181182	0.47500000000000003	2288
2	10	595	83	23.611377172181182	0.5	2416
2	10	595	83	23.611377172181182	0.525	2400
2	10	595	83	23.611377172181182	0.55	2464
2	10	595	83	23.611377172181182	0.5750000000000001	2720
2	10	595	83	23.611377172181182	0.6000000000000001	3040
2	10	595	83	23.611377172181182	0.625	3424
2	10	595	83	23.611377172181182	0.65	3040
2	10	595	83	23.611377172181182	0.675	2880
2	10	595	83	23.611377172181182	0.7000000000000001	2032
2	10	595	83	23.611377172181182	0.7250000000000001	1632
2	10	595	83	23.611377172181182	0.75	1776
2	10	595	83	23.611377172181182	0.775	1600
2	10	595	83	23.611377172181182	0.8	1536
2	10	595	83	23.611377172181182	0.8250000000000001	1760
2	10	595	83	23.611377172181182	0.8500000000000001	1648
2	10	595	83	23.611377172181182	0.875	1792
2	10	595	83	23.611377172181182	0.9	1568
2	10	595	83	23.611377172181182	0.925	1776
2	10	595	83	23.611377172181182	0.9500000000000001	1504
2	10	595	83	23.611377172181182	0.9750000000000001	1904
2	11	589	93	174.8055710922652	0.0	1584
2	11	589	93	174.8055710922652	0.025	1744
2	11	589	93	174.8055710922652	0.05	1840
2	11	589	93	174.8055710922652	0.07500000000000001	1632
2	11	589	93	174.8055710922652	0.1	2192
2	11	589	93	174.8055710922652	0.125	3008
2	11	589	93	174.8055710922652	0.15000000000000002	5152
2	11	589	93	174.8055710922652	0.17500000000000002	6336
2	11	589	93	174.8055710922652	0.2	5392
2	11	589	93	174.8055710922652	0.225	4512
2	11	589	93	174.8055710922652	0.25	4512
2	11	589	93	174.8055710922652	0.275	3216
2	11	589	93	174.8055710922652	0.30000000000000004	2576
2	11	589	93	174.8055710922652	0.325	2336
2	11	589	93	174.8055710922652	0.35000000000000003	2272
2	11	589	93	174.8055710922652	0.375	2160
2	11	589	93	174.8055710922652	0.4	2288
2	11	589	93	174.8055710922652	0.42500000000000004	2096
2	11	589	93	174.8055710922652	0.45	2560
2	11	589	93	174.8055710922652	0.47500000000000003	3072
2	11	589	93	174.8055710922652	0.5	3072
2	11	589	93	174.8055710922652	0.525	3376
2	11	589	93	174.8055710922652	0.55	3120
2	11	589	93	174.8055710922652	0.5750000000000001	3040
2	11	589	93	174.8055710922652	0.6000000000000001	1984
2	11	589	93	174.8055710922652	0.625	1760
2	11	589	93	174.8055710922652	0.65	1520
2	11	589	93	174.8055710922652	0.675	1600
2	11	589	93	174.8055710922652	0.7000000000000001	1856
2	11	589	93	174.8055710922652	0.7250000000000001	1840
2	11	589	93	174.8055710922652	0.75	1840
2	11	589	93	174.8055710922652	0.775	1696
2	11	589	93	174.8055710922652	0.8	1824
2	11	589	93	174.8055710922652	0.8250000000000001	1744
2	11	589	93	174.8055710922652	0.8500000000000001	1888
2	11	589	93	174.8055710922652	0.875	1712
2	11	589	93	174.8055710922652	0.9	1728
2	11	589	93	174.8055710922652	0.925	1664
2	11	589	93	174.8055710922652	0.9500000000000001	1824
2	11	589	93	174.8055710922652	0.9750000000000001	1824
2	12	575	122	179.24756585376198	0.0	2304
2	12	575	122	179.24756585376198	0.025	2032
2	12	575	122	179.24756585376198	0.05	2144
2	12	575	122	179.24756585376198	0.07500000000000001	1952
2	12	575	122	179.24756585376198	0.1	2224
2	12	575	122	179.24756585376198	0.125	2048
2	12	575	122	179.24756585376198	0.15000000000000002	2320
2	12	575	122	179.24756585376198	0.17500000000000002	2032
2	12	575	122	179.24756585376198	0.2	2416
2	12	575	122	179.24756585376198	0.225	3504
2	12	575	122	179.24756585376198	0.25	4096
2	12	575	122	179.24756585376198	0.275	4736
2	12	575	122	179.24756585376198	0.30000000000000004	4720
2	12	575	122	179.24756585376198	0.325	4480
2	12	575	122	179.24756585376198	0.35000000000000003	2896
2	12	575	122	179.24756585376198	0.375	2032
2	12	575	122	179.24756585376198	0.4	1632
2	12	575	122	179.24756585376198	0.42500000000000004	1664
2	12	575	122	179.24756585376198	0.45	1568
2	12	575	122	179.24756585376198	0.47500000000000003	1760
2	12	575	122	179.24756585376198	0.5	1760
2	12	575	122	179.24756585376198	0.525	1680
2	12	575	122	179.24756585376198	0.55	1600
2	12	575	122	179.24756585376198	0.5750000000000001	1632
2	12	575	122	179.24756585376198	0.6000000000000001	1664
2	12	575	122	179.24756585376198	0.625	1824
2	12	575	122	179.24756585376198	0.65	1808
2	12	575	122	179.24756585376198	0.675	1648
2	12	575	122	179.24756585376198	0.7000000000000001	1984
2	12	575	122	179.24756585376198	0.7250000000000001	1648
2	12	575	122	179.24756585376198	0.75	1632
2	12	575	122	179.24756585376198	0.775	1616
2	12	575	122	179.24756585376198	0.8	1584
2	12	575	122	179.24756585376198	0.8250000000000001	1664
2	12	575	122	179.24756585376198	0.8500000000000001	1584
2	12	575	122	179.24756585376198	0.875	1664
2	12	575	122	179.24756585376198	0.9	1904
2	12	575	122	179.24756585376198	0.925	1824
2	12	575	122	179.24756585376198	0.9500000000000001	1808
2	12	575	122	179.24756585376198	0.9750000000000001	1808
2	13	561	152	154.3063003406004	0.0	2528
2	13	561	152	154.3063003406004	0.025	2048
2	13	561	152	154.3063003406004	0.05	1936
2	13	561	152	154.3063003406004	0.07500000000000001	2096
2	13	561	152	154.3063003406004	0.1	1776
2	13	561	152	154.3063003406004	0.125	2016
2	13	561	152	154.3063003406004	0.15000000000000002	2016
2	13	561	152	154.3063003406004	0.17500000000000002	2016
2	13	561	152	154.3063003406004	0.2	2016
2	13	561	152	154.3063003406004	0.225	2080
2	13	561	152	154.3063003406004	0.25	2320
2	13	561	152	154.3063003406004	0.275	2704
2	13	561	152	154.3063003406004	0.30000000000000004	3120
2	13	561	152	154.3063003406004	0.325	3920
2	13	561	152	154.3063003406004	0.35000000000000003	6416
2	13	561	152	154.3063003406004	0.375	9936
2	13	561	152	154.3063003406004	0.4	10848
2	13	561	152	154.3063003406004	0.42500000000000004	8608
2	13	561	152	154.3063003406004	0.45	3296
2	13	561	152	154.3063003406004	0.47500000000000003	2400
2	13	561	152	154.3063003406004	0.5	1936
2	13	561	152	154.3063003406004	0.525	1808
2	13	561	152	154.3063003406004	0.55	1792
2	13	561	152	154.3063003406004	0.5750000000000001	1664
2	13	561	152	154.3063003406004	0.6000000000000001	1952
2	13	561	152	154.3063003406004	0.625	1856
2	13	561	152	154.3063003406004	0.65	1680
2	13	561	152	154.3063003406004	0.675	1664
2	13	561	152	154.3063003406004	0.7000000000000001	1888
2	13	561	152	154.3063003406004	0.7250000000000001	1888
2	13	561	152	154.3063003406004	0.75	1856
2	13	561	152	154.3063003406004	0.775	1504
2	13	561	152	154.3063003406004	0.8	1648
2	13	561	152	154.3063003406004	0.8250000000000001	1568
2	13	561	152	154.3063003406004	0.8500000000000001	1568
2	13	561	152	154.3063003406004	0.875	1664
2	13	561	152	154.3063003406004	0.9	1632
2	13	561	152	154.3063003406004	0.925	1600
2	13	561	152	154.3063003406004	0.9500000000000001	1824
2	13	561	152	154.3063003406004	0.9750000000000001	1824
2	14	539	170	140.71059313749964	0.0	1664
2	14	539	170	140.71059313749964	0.025	1664
2	14	539	170	140.71059313749964	0.05	1824
2	14	539	170	140.71059313749964	0.07500000000000001	1792
2	14	539	170	140.71059313749964	0.1	2224
2	14	539	170	140.71059313749964	0.125	2944
2	14	539	170	140.71059313749964	0.15000000000000002	3488
2	14	539	170	140.71059313749964	0.17500000000000002	3936
2	14	539	170	140.71059313749964	0.2	3296
2	14	539	170	140.71059313749964	0.225	2976
2	14	539	170	140.71059313749964	0.25	2352
2	14	539	170	140.71059313749964	0.275	2112
2	14	539	170	140.71059313749964	0.30000000000000004	2064
2	14	539	170	140.71059313749964	0.325	1824
2	14	539	170	140.71059313749964	0.35000000000000003	2016
2	14	539	170	140.71059313749964	0.375	2048
2	14	539	170	140.71059313749964	0.4	1984
2	14	539	170	140.71059313749964	0.42500000000000004	1984
2	14	539	170	140.71059313749964	0.45	1904
2	14	539	170	140.71059313749964	0.47500000000000003	2144
2	14	539	170	140.71059313749964	0.5	2320
2	14	539	170	140.71059313749964	0.525	2416
2	14	539	170	140.71059313749964	0.55	2976
2	14	539	170	140.71059313749964	0.5750000000000001	4032
2	14	539	170	140.71059313749964	0.6000000000000001	5248
2	14	539	170	140.71059313749964	0.625	6272
2	14	539	170	140.71059313749964	0.65	7648
2	14	539	170	140.71059313749964	0.675	8336
2	14	539	170	140.71059313749964	0.7000000000000001	7376
2	14	539	170	140.71059313749964	0.7250000000000001	6112
2	14	539	170	140.71059313749964	0.75	4304
2	14	539	170	140.71059313749964	0.775	2464
2	14	539	170	140.71059313749964	0.8	1904
2	14	539	170	140.71059313749964	0.8250000000000001	1904
2	14	539	170	140.71059313749964	0.8500000000000001	1888
2	14	539	170	140.71059313749964	0.875	1856
2	14	539	170	140.71059313749964	0.9	1680
2	14	539	170	140.71059313749964	0.925	1664
2	14	539	170	140.71059313749964	0.9500000000000001	1584
[truncated: 59,681 more rows]
