# Supplementary material for: An epifluorescence microscope design for naturalistic behavior and cellular activity in freely moving Caenorhabditis elegans
Source: Nat Commun. 2026 May 19;17:4411. doi: 10.1038/s41467-026-72709-w (PMC13187321; doi:10.1038/s41467-026-72709-w)
Supplement: Supplementary file 8 — Source data [file 41467_2026_72709_MOESM8_ESM.zip › fig2 Muscle/HBR4/worm4.csv]

frame	order	x	y	angle	segment_position	intensity
0	1	422	195	162.89727103094765	0.0	1664
0	1	422	195	162.89727103094765	0.025	1584
0	1	422	195	162.89727103094765	0.05	1744
0	1	422	195	162.89727103094765	0.07500000000000001	1808
0	1	422	195	162.89727103094765	0.1	1792
0	1	422	195	162.89727103094765	0.125	1888
0	1	422	195	162.89727103094765	0.15000000000000002	1760
0	1	422	195	162.89727103094765	0.17500000000000002	1888
0	1	422	195	162.89727103094765	0.2	2032
0	1	422	195	162.89727103094765	0.225	2640
0	1	422	195	162.89727103094765	0.25	3600
0	1	422	195	162.89727103094765	0.275	6576
0	1	422	195	162.89727103094765	0.30000000000000004	9376
0	1	422	195	162.89727103094765	0.325	9616
0	1	422	195	162.89727103094765	0.35000000000000003	9824
0	1	422	195	162.89727103094765	0.375	8336
0	1	422	195	162.89727103094765	0.4	6656
0	1	422	195	162.89727103094765	0.42500000000000004	4672
0	1	422	195	162.89727103094765	0.45	3824
0	1	422	195	162.89727103094765	0.47500000000000003	3376
0	1	422	195	162.89727103094765	0.5	3376
0	1	422	195	162.89727103094765	0.525	3696
0	1	422	195	162.89727103094765	0.55	4432
0	1	422	195	162.89727103094765	0.5750000000000001	5792
0	1	422	195	162.89727103094765	0.6000000000000001	7120
0	1	422	195	162.89727103094765	0.625	8128
0	1	422	195	162.89727103094765	0.65	10192
0	1	422	195	162.89727103094765	0.675	10192
0	1	422	195	162.89727103094765	0.7000000000000001	9200
0	1	422	195	162.89727103094765	0.7250000000000001	4944
0	1	422	195	162.89727103094765	0.75	3264
0	1	422	195	162.89727103094765	0.775	2240
0	1	422	195	162.89727103094765	0.8	1920
0	1	422	195	162.89727103094765	0.8250000000000001	1792
0	1	422	195	162.89727103094765	0.8500000000000001	1808
0	1	422	195	162.89727103094765	0.875	1648
0	1	422	195	162.89727103094765	0.9	1568
0	1	422	195	162.89727103094765	0.925	1824
0	1	422	195	162.89727103094765	0.9500000000000001	1808
0	1	422	195	162.89727103094765	0.9750000000000001	1696
0	2	435	208	149.03624346792648	0.0	1808
0	2	435	208	149.03624346792648	0.025	1664
0	2	435	208	149.03624346792648	0.05	1664
0	2	435	208	149.03624346792648	0.07500000000000001	1664
0	2	435	208	149.03624346792648	0.1	1872
0	2	435	208	149.03624346792648	0.125	2016
0	2	435	208	149.03624346792648	0.15000000000000002	2592
0	2	435	208	149.03624346792648	0.17500000000000002	5536
0	2	435	208	149.03624346792648	0.2	8544
0	2	435	208	149.03624346792648	0.225	10320
0	2	435	208	149.03624346792648	0.25	10320
0	2	435	208	149.03624346792648	0.275	9136
0	2	435	208	149.03624346792648	0.30000000000000004	6976
0	2	435	208	149.03624346792648	0.325	4272
0	2	435	208	149.03624346792648	0.35000000000000003	3088
0	2	435	208	149.03624346792648	0.375	2448
0	2	435	208	149.03624346792648	0.4	2416
0	2	435	208	149.03624346792648	0.42500000000000004	2656
0	2	435	208	149.03624346792648	0.45	2752
0	2	435	208	149.03624346792648	0.47500000000000003	4784
0	2	435	208	149.03624346792648	0.5	4784
0	2	435	208	149.03624346792648	0.525	9328
0	2	435	208	149.03624346792648	0.55	13712
0	2	435	208	149.03624346792648	0.5750000000000001	18048
0	2	435	208	149.03624346792648	0.6000000000000001	19056
0	2	435	208	149.03624346792648	0.625	21008
0	2	435	208	149.03624346792648	0.65	21088
0	2	435	208	149.03624346792648	0.675	14640
0	2	435	208	149.03624346792648	0.7000000000000001	8656
0	2	435	208	149.03624346792648	0.7250000000000001	3040
0	2	435	208	149.03624346792648	0.75	3040
0	2	435	208	149.03624346792648	0.775	2032
0	2	435	208	149.03624346792648	0.8	1904
0	2	435	208	149.03624346792648	0.8250000000000001	1792
0	2	435	208	149.03624346792648	0.8500000000000001	1792
0	2	435	208	149.03624346792648	0.875	1728
0	2	435	208	149.03624346792648	0.9	1920
0	2	435	208	149.03624346792648	0.925	1888
0	2	435	208	149.03624346792648	0.9500000000000001	1792
0	2	435	208	149.03624346792648	0.9750000000000001	1712
0	3	440	228	147.52880770915152	0.0	1840
0	3	440	228	147.52880770915152	0.025	1840
0	3	440	228	147.52880770915152	0.05	1792
0	3	440	228	147.52880770915152	0.07500000000000001	2080
0	3	440	228	147.52880770915152	0.1	2608
0	3	440	228	147.52880770915152	0.125	3456
0	3	440	228	147.52880770915152	0.15000000000000002	4144
0	3	440	228	147.52880770915152	0.17500000000000002	5264
0	3	440	228	147.52880770915152	0.2	5280
0	3	440	228	147.52880770915152	0.225	5696
0	3	440	228	147.52880770915152	0.25	5488
0	3	440	228	147.52880770915152	0.275	3888
0	3	440	228	147.52880770915152	0.30000000000000004	2688
0	3	440	228	147.52880770915152	0.325	2368
0	3	440	228	147.52880770915152	0.35000000000000003	2160
0	3	440	228	147.52880770915152	0.375	2176
0	3	440	228	147.52880770915152	0.4	2240
0	3	440	228	147.52880770915152	0.42500000000000004	2336
0	3	440	228	147.52880770915152	0.45	2384
0	3	440	228	147.52880770915152	0.47500000000000003	2640
0	3	440	228	147.52880770915152	0.5	3936
0	3	440	228	147.52880770915152	0.525	5136
0	3	440	228	147.52880770915152	0.55	7248
0	3	440	228	147.52880770915152	0.5750000000000001	9008
0	3	440	228	147.52880770915152	0.6000000000000001	12384
0	3	440	228	147.52880770915152	0.625	13152
0	3	440	228	147.52880770915152	0.65	13024
0	3	440	228	147.52880770915152	0.675	12176
0	3	440	228	147.52880770915152	0.7000000000000001	10800
0	3	440	228	147.52880770915152	0.7250000000000001	7744
0	3	440	228	147.52880770915152	0.75	4784
0	3	440	228	147.52880770915152	0.775	3424
0	3	440	228	147.52880770915152	0.8	2288
0	3	440	228	147.52880770915152	0.8250000000000001	1984
0	3	440	228	147.52880770915152	0.8500000000000001	1776
0	3	440	228	147.52880770915152	0.875	1632
0	3	440	228	147.52880770915152	0.9	1792
0	3	440	228	147.52880770915152	0.925	1808
0	3	440	228	147.52880770915152	0.9500000000000001	1712
0	3	440	228	147.52880770915152	0.9750000000000001	1728
0	4	434	246	159.3410899366925	0.0	1584
0	4	434	246	159.3410899366925	0.025	1888
0	4	434	246	159.3410899366925	0.05	2016
0	4	434	246	159.3410899366925	0.07500000000000001	2384
0	4	434	246	159.3410899366925	0.1	3456
0	4	434	246	159.3410899366925	0.125	4240
0	4	434	246	159.3410899366925	0.15000000000000002	5280
0	4	434	246	159.3410899366925	0.17500000000000002	6688
0	4	434	246	159.3410899366925	0.2	7616
0	4	434	246	159.3410899366925	0.225	6752
0	4	434	246	159.3410899366925	0.25	6752
0	4	434	246	159.3410899366925	0.275	6144
0	4	434	246	159.3410899366925	0.30000000000000004	5600
0	4	434	246	159.3410899366925	0.325	3248
0	4	434	246	159.3410899366925	0.35000000000000003	2816
0	4	434	246	159.3410899366925	0.375	2544
0	4	434	246	159.3410899366925	0.4	2720
0	4	434	246	159.3410899366925	0.42500000000000004	2912
0	4	434	246	159.3410899366925	0.45	3856
0	4	434	246	159.3410899366925	0.47500000000000003	6176
0	4	434	246	159.3410899366925	0.5	6176
0	4	434	246	159.3410899366925	0.525	8752
0	4	434	246	159.3410899366925	0.55	11008
0	4	434	246	159.3410899366925	0.5750000000000001	16144
0	4	434	246	159.3410899366925	0.6000000000000001	18896
0	4	434	246	159.3410899366925	0.625	18768
0	4	434	246	159.3410899366925	0.65	18384
0	4	434	246	159.3410899366925	0.675	14896
0	4	434	246	159.3410899366925	0.7000000000000001	12768
0	4	434	246	159.3410899366925	0.7250000000000001	7312
0	4	434	246	159.3410899366925	0.75	7312
0	4	434	246	159.3410899366925	0.775	3520
0	4	434	246	159.3410899366925	0.8	2288
0	4	434	246	159.3410899366925	0.8250000000000001	1856
0	4	434	246	159.3410899366925	0.8500000000000001	1872
0	4	434	246	159.3410899366925	0.875	1808
0	4	434	246	159.3410899366925	0.9	1792
0	4	434	246	159.3410899366925	0.925	1728
0	4	434	246	159.3410899366925	0.9500000000000001	1904
0	4	434	246	159.3410899366925	0.9750000000000001	1904
0	5	421	262	165.96375653207352	0.0	1760
0	5	421	262	165.96375653207352	0.025	1776
0	5	421	262	165.96375653207352	0.05	2304
0	5	421	262	165.96375653207352	0.07500000000000001	2656
0	5	421	262	165.96375653207352	0.1	2656
0	5	421	262	165.96375653207352	0.125	4064
0	5	421	262	165.96375653207352	0.15000000000000002	5760
0	5	421	262	165.96375653207352	0.17500000000000002	6832
0	5	421	262	165.96375653207352	0.2	7504
0	5	421	262	165.96375653207352	0.225	9248
0	5	421	262	165.96375653207352	0.25	9120
0	5	421	262	165.96375653207352	0.275	8256
0	5	421	262	165.96375653207352	0.30000000000000004	7440
0	5	421	262	165.96375653207352	0.325	5808
0	5	421	262	165.96375653207352	0.35000000000000003	3280
0	5	421	262	165.96375653207352	0.375	2896
0	5	421	262	165.96375653207352	0.4	2560
0	5	421	262	165.96375653207352	0.42500000000000004	2480
0	5	421	262	165.96375653207352	0.45	2624
0	5	421	262	165.96375653207352	0.47500000000000003	3008
0	5	421	262	165.96375653207352	0.5	3008
0	5	421	262	165.96375653207352	0.525	4304
0	5	421	262	165.96375653207352	0.55	6096
0	5	421	262	165.96375653207352	0.5750000000000001	8032
0	5	421	262	165.96375653207352	0.6000000000000001	9136
0	5	421	262	165.96375653207352	0.625	14352
0	5	421	262	165.96375653207352	0.65	16976
0	5	421	262	165.96375653207352	0.675	15136
0	5	421	262	165.96375653207352	0.7000000000000001	14368
0	5	421	262	165.96375653207352	0.7250000000000001	10624
0	5	421	262	165.96375653207352	0.75	8144
0	5	421	262	165.96375653207352	0.775	4512
0	5	421	262	165.96375653207352	0.8	3008
0	5	421	262	165.96375653207352	0.8250000000000001	2336
0	5	421	262	165.96375653207352	0.8500000000000001	1872
0	5	421	262	165.96375653207352	0.875	1728
0	5	421	262	165.96375653207352	0.9	1728
0	5	421	262	165.96375653207352	0.925	1664
0	5	421	262	165.96375653207352	0.9500000000000001	1824
0	5	421	262	165.96375653207352	0.9750000000000001	1824
0	6	405	274	169.74880124918258	0.0	1808
0	6	405	274	169.74880124918258	0.025	1712
0	6	405	274	169.74880124918258	0.05	2032
0	6	405	274	169.74880124918258	0.07500000000000001	2912
0	6	405	274	169.74880124918258	0.1	2912
0	6	405	274	169.74880124918258	0.125	4576
0	6	405	274	169.74880124918258	0.15000000000000002	7152
0	6	405	274	169.74880124918258	0.17500000000000002	8416
0	6	405	274	169.74880124918258	0.2	9712
0	6	405	274	169.74880124918258	0.225	11696
0	6	405	274	169.74880124918258	0.25	11920
0	6	405	274	169.74880124918258	0.275	10208
0	6	405	274	169.74880124918258	0.30000000000000004	9408
0	6	405	274	169.74880124918258	0.325	6096
0	6	405	274	169.74880124918258	0.35000000000000003	3728
0	6	405	274	169.74880124918258	0.375	3072
0	6	405	274	169.74880124918258	0.4	2880
0	6	405	274	169.74880124918258	0.42500000000000004	2704
0	6	405	274	169.74880124918258	0.45	2432
0	6	405	274	169.74880124918258	0.47500000000000003	2656
0	6	405	274	169.74880124918258	0.5	2656
0	6	405	274	169.74880124918258	0.525	3808
0	6	405	274	169.74880124918258	0.55	4176
0	6	405	274	169.74880124918258	0.5750000000000001	5200
0	6	405	274	169.74880124918258	0.6000000000000001	5712
0	6	405	274	169.74880124918258	0.625	7520
0	6	405	274	169.74880124918258	0.65	8704
0	6	405	274	169.74880124918258	0.675	7200
0	6	405	274	169.74880124918258	0.7000000000000001	6592
0	6	405	274	169.74880124918258	0.7250000000000001	5616
0	6	405	274	169.74880124918258	0.75	4160
0	6	405	274	169.74880124918258	0.775	2560
0	6	405	274	169.74880124918258	0.8	2320
0	6	405	274	169.74880124918258	0.8250000000000001	2064
0	6	405	274	169.74880124918258	0.8500000000000001	1808
0	6	405	274	169.74880124918258	0.875	1680
0	6	405	274	169.74880124918258	0.9	1680
0	6	405	274	169.74880124918258	0.925	1680
0	6	405	274	169.74880124918258	0.9500000000000001	1664
0	6	405	274	169.74880124918258	0.9750000000000001	1664
0	7	392	288	151.86465923313222	0.0	1424
0	7	392	288	151.86465923313222	0.025	1888
0	7	392	288	151.86465923313222	0.05	1840
0	7	392	288	151.86465923313222	0.07500000000000001	2112
0	7	392	288	151.86465923313222	0.1	2464
0	7	392	288	151.86465923313222	0.125	3264
0	7	392	288	151.86465923313222	0.15000000000000002	3968
0	7	392	288	151.86465923313222	0.17500000000000002	5520
0	7	392	288	151.86465923313222	0.2	6224
0	7	392	288	151.86465923313222	0.225	8352
0	7	392	288	151.86465923313222	0.25	8352
0	7	392	288	151.86465923313222	0.275	7984
0	7	392	288	151.86465923313222	0.30000000000000004	7232
0	7	392	288	151.86465923313222	0.325	5248
0	7	392	288	151.86465923313222	0.35000000000000003	3872
0	7	392	288	151.86465923313222	0.375	2416
0	7	392	288	151.86465923313222	0.4	2240
0	7	392	288	151.86465923313222	0.42500000000000004	2048
0	7	392	288	151.86465923313222	0.45	2240
0	7	392	288	151.86465923313222	0.47500000000000003	2112
0	7	392	288	151.86465923313222	0.5	2112
0	7	392	288	151.86465923313222	0.525	2192
0	7	392	288	151.86465923313222	0.55	2272
0	7	392	288	151.86465923313222	0.5750000000000001	3024
0	7	392	288	151.86465923313222	0.6000000000000001	2976
0	7	392	288	151.86465923313222	0.625	3568
0	7	392	288	151.86465923313222	0.65	3984
0	7	392	288	151.86465923313222	0.675	4256
0	7	392	288	151.86465923313222	0.7000000000000001	3552
0	7	392	288	151.86465923313222	0.7250000000000001	2864
0	7	392	288	151.86465923313222	0.75	2864
0	7	392	288	151.86465923313222	0.775	2512
0	7	392	288	151.86465923313222	0.8	2080
0	7	392	288	151.86465923313222	0.8250000000000001	1952
0	7	392	288	151.86465923313222	0.8500000000000001	1728
0	7	392	288	151.86465923313222	0.875	1680
0	7	392	288	151.86465923313222	0.9	1440
0	7	392	288	151.86465923313222	0.925	1632
0	7	392	288	151.86465923313222	0.9500000000000001	1712
0	7	392	288	151.86465923313222	0.9750000000000001	1712
0	8	387	307	144.00593165639603	0.0	1584
0	8	387	307	144.00593165639603	0.025	1760
0	8	387	307	144.00593165639603	0.05	1664
0	8	387	307	144.00593165639603	0.07500000000000001	1744
0	8	387	307	144.00593165639603	0.1	1632
0	8	387	307	144.00593165639603	0.125	1760
0	8	387	307	144.00593165639603	0.15000000000000002	2144
0	8	387	307	144.00593165639603	0.17500000000000002	2800
0	8	387	307	144.00593165639603	0.2	4160
0	8	387	307	144.00593165639603	0.225	6432
0	8	387	307	144.00593165639603	0.25	9648
0	8	387	307	144.00593165639603	0.275	12352
0	8	387	307	144.00593165639603	0.30000000000000004	13568
0	8	387	307	144.00593165639603	0.325	14192
0	8	387	307	144.00593165639603	0.35000000000000003	14224
0	8	387	307	144.00593165639603	0.375	9584
0	8	387	307	144.00593165639603	0.4	5920
0	8	387	307	144.00593165639603	0.42500000000000004	3840
0	8	387	307	144.00593165639603	0.45	2304
0	8	387	307	144.00593165639603	0.47500000000000003	2192
0	8	387	307	144.00593165639603	0.5	2128
0	8	387	307	144.00593165639603	0.525	1952
0	8	387	307	144.00593165639603	0.55	2176
0	8	387	307	144.00593165639603	0.5750000000000001	1888
0	8	387	307	144.00593165639603	0.6000000000000001	2048
0	8	387	307	144.00593165639603	0.625	1936
0	8	387	307	144.00593165639603	0.65	2528
0	8	387	307	144.00593165639603	0.675	2480
0	8	387	307	144.00593165639603	0.7000000000000001	2912
0	8	387	307	144.00593165639603	0.7250000000000001	3040
0	8	387	307	144.00593165639603	0.75	3520
0	8	387	307	144.00593165639603	0.775	3184
0	8	387	307	144.00593165639603	0.8	2944
0	8	387	307	144.00593165639603	0.8250000000000001	2704
0	8	387	307	144.00593165639603	0.8500000000000001	2368
0	8	387	307	144.00593165639603	0.875	1888
0	8	387	307	144.00593165639603	0.9	1984
0	8	387	307	144.00593165639603	0.925	1840
0	8	387	307	144.00593165639603	0.9500000000000001	1680
0	8	387	307	144.00593165639603	0.9750000000000001	1440
0	9	394	325	136.45162915260832	0.0	1760
0	9	394	325	136.45162915260832	0.025	1744
0	9	394	325	136.45162915260832	0.05	1568
0	9	394	325	136.45162915260832	0.07500000000000001	1392
0	9	394	325	136.45162915260832	0.1	1392
0	9	394	325	136.45162915260832	0.125	2000
0	9	394	325	136.45162915260832	0.15000000000000002	2208
0	9	394	325	136.45162915260832	0.17500000000000002	2352
0	9	394	325	136.45162915260832	0.2	2992
0	9	394	325	136.45162915260832	0.225	5456
0	9	394	325	136.45162915260832	0.25	7488
0	9	394	325	136.45162915260832	0.275	15776
0	9	394	325	136.45162915260832	0.30000000000000004	19632
0	9	394	325	136.45162915260832	0.325	17856
0	9	394	325	136.45162915260832	0.35000000000000003	14528
0	9	394	325	136.45162915260832	0.375	9168
0	9	394	325	136.45162915260832	0.4	6000
0	9	394	325	136.45162915260832	0.42500000000000004	4512
0	9	394	325	136.45162915260832	0.45	2624
0	9	394	325	136.45162915260832	0.47500000000000003	2240
0	9	394	325	136.45162915260832	0.5	2240
0	9	394	325	136.45162915260832	0.525	2208
0	9	394	325	136.45162915260832	0.55	2048
0	9	394	325	136.45162915260832	0.5750000000000001	1920
0	9	394	325	136.45162915260832	0.6000000000000001	1904
0	9	394	325	136.45162915260832	0.625	2032
0	9	394	325	136.45162915260832	0.65	2256
0	9	394	325	136.45162915260832	0.675	2816
0	9	394	325	136.45162915260832	0.7000000000000001	3392
0	9	394	325	136.45162915260832	0.7250000000000001	3584
0	9	394	325	136.45162915260832	0.75	3328
0	9	394	325	136.45162915260832	0.775	3216
0	9	394	325	136.45162915260832	0.8	2992
0	9	394	325	136.45162915260832	0.8250000000000001	2368
0	9	394	325	136.45162915260832	0.8500000000000001	1936
0	9	394	325	136.45162915260832	0.875	1584
0	9	394	325	136.45162915260832	0.9	1584
0	9	394	325	136.45162915260832	0.925	1616
0	9	394	325	136.45162915260832	0.9500000000000001	1712
0	9	394	325	136.45162915260832	0.9750000000000001	1728
0	10	411	333	157.66128158063668	0.0	1536
0	10	411	333	157.66128158063668	0.025	1760
0	10	411	333	157.66128158063668	0.05	1664
0	10	411	333	157.66128158063668	0.07500000000000001	1520
0	10	411	333	157.66128158063668	0.1	1728
0	10	411	333	157.66128158063668	0.125	1904
0	10	411	333	157.66128158063668	0.15000000000000002	1616
0	10	411	333	157.66128158063668	0.17500000000000002	2128
0	10	411	333	157.66128158063668	0.2	2592
0	10	411	333	157.66128158063668	0.225	4080
0	10	411	333	157.66128158063668	0.25	5792
0	10	411	333	157.66128158063668	0.275	7904
0	10	411	333	157.66128158063668	0.30000000000000004	9904
0	10	411	333	157.66128158063668	0.325	11536
0	10	411	333	157.66128158063668	0.35000000000000003	13344
0	10	411	333	157.66128158063668	0.375	13200
0	10	411	333	157.66128158063668	0.4	10928
0	10	411	333	157.66128158063668	0.42500000000000004	7920
0	10	411	333	157.66128158063668	0.45	5200
0	10	411	333	157.66128158063668	0.47500000000000003	3664
0	10	411	333	157.66128158063668	0.5	2976
0	10	411	333	157.66128158063668	0.525	2928
0	10	411	333	157.66128158063668	0.55	2656
0	10	411	333	157.66128158063668	0.5750000000000001	2288
0	10	411	333	157.66128158063668	0.6000000000000001	1952
0	10	411	333	157.66128158063668	0.625	1920
0	10	411	333	157.66128158063668	0.65	2016
0	10	411	333	157.66128158063668	0.675	2224
0	10	411	333	157.66128158063668	0.7000000000000001	2224
0	10	411	333	157.66128158063668	0.7250000000000001	2672
0	10	411	333	157.66128158063668	0.75	3584
0	10	411	333	157.66128158063668	0.775	3648
0	10	411	333	157.66128158063668	0.8	3312
0	10	411	333	157.66128158063668	0.8250000000000001	2704
0	10	411	333	157.66128158063668	0.8500000000000001	2304
0	10	411	333	157.66128158063668	0.875	1968
0	10	411	333	157.66128158063668	0.9	1792
0	10	411	333	157.66128158063668	0.925	1936
0	10	411	333	157.66128158063668	0.9500000000000001	1520
0	10	411	333	157.66128158063668	0.9750000000000001	1616
0	11	431	334	171.42700163638855	0.0	1888
0	11	431	334	171.42700163638855	0.025	2048
0	11	431	334	171.42700163638855	0.05	2528
0	11	431	334	171.42700163638855	0.07500000000000001	3088
0	11	431	334	171.42700163638855	0.1	3776
0	11	431	334	171.42700163638855	0.125	4784
0	11	431	334	171.42700163638855	0.15000000000000002	6112
0	11	431	334	171.42700163638855	0.17500000000000002	6528
0	11	431	334	171.42700163638855	0.2	7184
0	11	431	334	171.42700163638855	0.225	6992
0	11	431	334	171.42700163638855	0.25	5072
0	11	431	334	171.42700163638855	0.275	2944
0	11	431	334	171.42700163638855	0.30000000000000004	2608
0	11	431	334	171.42700163638855	0.325	2080
0	11	431	334	171.42700163638855	0.35000000000000003	2272
0	11	431	334	171.42700163638855	0.375	2128
0	11	431	334	171.42700163638855	0.4	2208
0	11	431	334	171.42700163638855	0.42500000000000004	2304
0	11	431	334	171.42700163638855	0.45	2336
0	11	431	334	171.42700163638855	0.47500000000000003	2528
0	11	431	334	171.42700163638855	0.5	2800
0	11	431	334	171.42700163638855	0.525	3616
0	11	431	334	171.42700163638855	0.55	4624
0	11	431	334	171.42700163638855	0.5750000000000001	6512
0	11	431	334	171.42700163638855	0.6000000000000001	7872
0	11	431	334	171.42700163638855	0.625	9376
0	11	431	334	171.42700163638855	0.65	10656
0	11	431	334	171.42700163638855	0.675	9696
0	11	431	334	171.42700163638855	0.7000000000000001	7504
0	11	431	334	171.42700163638855	0.7250000000000001	5312
0	11	431	334	171.42700163638855	0.75	3936
0	11	431	334	171.42700163638855	0.775	2800
0	11	431	334	171.42700163638855	0.8	2240
0	11	431	334	171.42700163638855	0.8250000000000001	1920
0	11	431	334	171.42700163638855	0.8500000000000001	1728
0	11	431	334	171.42700163638855	0.875	1696
0	11	431	334	171.42700163638855	0.9	1712
0	11	431	334	171.42700163638855	0.925	1536
0	11	431	334	171.42700163638855	0.9500000000000001	1824
0	11	431	334	171.42700163638855	0.9750000000000001	1696
0	12	451	332	180.0	0.0	1536
0	12	451	332	180.0	0.025	1616
0	12	451	332	180.0	0.05	1568
0	12	451	332	180.0	0.07500000000000001	1696
0	12	451	332	180.0	0.1	2112
0	12	451	332	180.0	0.125	2672
0	12	451	332	180.0	0.15000000000000002	3008
0	12	451	332	180.0	0.17500000000000002	3392
0	12	451	332	180.0	0.2	4432
0	12	451	332	180.0	0.225	4720
0	12	451	332	180.0	0.25	4512
0	12	451	332	180.0	0.275	4128
0	12	451	332	180.0	0.30000000000000004	3296
0	12	451	332	180.0	0.325	2496
0	12	451	332	180.0	0.35000000000000003	2240
0	12	451	332	180.0	0.375	1872
0	12	451	332	180.0	0.4	1872
0	12	451	332	180.0	0.42500000000000004	2176
0	12	451	332	180.0	0.45	1888
0	12	451	332	180.0	0.47500000000000003	2128
0	12	451	332	180.0	0.5	2480
0	12	451	332	180.0	0.525	2688
0	12	451	332	180.0	0.55	3024
0	12	451	332	180.0	0.5750000000000001	3216
0	12	451	332	180.0	0.6000000000000001	3952
0	12	451	332	180.0	0.625	5008
0	12	451	332	180.0	0.65	5328
0	12	451	332	180.0	0.675	5152
0	12	451	332	180.0	0.7000000000000001	4784
0	12	451	332	180.0	0.7250000000000001	4128
0	12	451	332	180.0	0.75	3200
0	12	451	332	180.0	0.775	3040
0	12	451	332	180.0	0.8	2432
0	12	451	332	180.0	0.8250000000000001	2208
0	12	451	332	180.0	0.8500000000000001	1760
0	12	451	332	180.0	0.875	1664
0	12	451	332	180.0	0.9	1856
0	12	451	332	180.0	0.925	1680
0	12	451	332	180.0	0.9500000000000001	1536
0	12	451	332	180.0	0.9750000000000001	1440
0	13	471	330	165.31678024760402	0.0	1856
0	13	471	330	165.31678024760402	0.025	1440
0	13	471	330	165.31678024760402	0.05	1616
0	13	471	330	165.31678024760402	0.07500000000000001	1632
0	13	471	330	165.31678024760402	0.1	1600
0	13	471	330	165.31678024760402	0.125	1824
0	13	471	330	165.31678024760402	0.15000000000000002	2112
0	13	471	330	165.31678024760402	0.17500000000000002	2032
0	13	471	330	165.31678024760402	0.2	2432
0	13	471	330	165.31678024760402	0.225	2704
0	13	471	330	165.31678024760402	0.25	3808
0	13	471	330	165.31678024760402	0.275	4048
0	13	471	330	165.31678024760402	0.30000000000000004	4224
0	13	471	330	165.31678024760402	0.325	3728
0	13	471	330	165.31678024760402	0.35000000000000003	3216
0	13	471	330	165.31678024760402	0.375	2608
0	13	471	330	165.31678024760402	0.4	2304
0	13	471	330	165.31678024760402	0.42500000000000004	2096
0	13	471	330	165.31678024760402	0.45	1824
0	13	471	330	165.31678024760402	0.47500000000000003	1888
0	13	471	330	165.31678024760402	0.5	1872
0	13	471	330	165.31678024760402	0.525	2000
0	13	471	330	165.31678024760402	0.55	2096
0	13	471	330	165.31678024760402	0.5750000000000001	2000
0	13	471	330	165.31678024760402	0.6000000000000001	2304
0	13	471	330	165.31678024760402	0.625	2224
0	13	471	330	165.31678024760402	0.65	2800
0	13	471	330	165.31678024760402	0.675	3168
0	13	471	330	165.31678024760402	0.7000000000000001	3712
0	13	471	330	165.31678024760402	0.7250000000000001	4368
0	13	471	330	165.31678024760402	0.75	4224
0	13	471	330	165.31678024760402	0.775	3632
0	13	471	330	165.31678024760402	0.8	3216
0	13	471	330	165.31678024760402	0.8250000000000001	2720
0	13	471	330	165.31678024760402	0.8500000000000001	2272
0	13	471	330	165.31678024760402	0.875	1760
0	13	471	330	165.31678024760402	0.9	1664
0	13	471	330	165.31678024760402	0.925	1760
0	13	471	330	165.31678024760402	0.9500000000000001	1440
0	13	471	330	165.31678024760402	0.9750000000000001	1632
0	14	490	333	167.72212110776317	0.0	1696
0	14	490	333	167.72212110776317	0.025	1520
0	14	490	333	167.72212110776317	0.05	1696
0	14	490	333	167.72212110776317	0.07500000000000001	1680
0	14	490	333	167.72212110776317	0.1	1888
0	14	490	333	167.72212110776317	0.125	2000
0	14	490	333	167.72212110776317	0.15000000000000002	2160
0	14	490	333	167.72212110776317	0.17500000000000002	2384
0	14	490	333	167.72212110776317	0.2	3120
0	14	490	333	167.72212110776317	0.225	3808
0	14	490	333	167.72212110776317	0.25	4112
0	14	490	333	167.72212110776317	0.275	3856
0	14	490	333	167.72212110776317	0.30000000000000004	3248
0	14	490	333	167.72212110776317	0.325	2784
0	14	490	333	167.72212110776317	0.35000000000000003	2080
0	14	490	333	167.72212110776317	0.375	2160
0	14	490	333	167.72212110776317	0.4	1824
0	14	490	333	167.72212110776317	0.42500000000000004	1792
0	14	490	333	167.72212110776317	0.45	1936
0	14	490	333	167.72212110776317	0.47500000000000003	2208
0	14	490	333	167.72212110776317	0.5	1920
0	14	490	333	167.72212110776317	0.525	2080
0	14	490	333	167.72212110776317	0.55	2096
0	14	490	333	167.72212110776317	0.5750000000000001	2224
0	14	490	333	167.72212110776317	0.6000000000000001	2992
0	14	490	333	167.72212110776317	0.625	4784
0	14	490	333	167.72212110776317	0.65	6032
0	14	490	333	167.72212110776317	0.675	6800
0	14	490	333	167.72212110776317	0.7000000000000001	7088
0	14	490	333	167.72212110776317	0.7250000000000001	5776
0	14	490	333	167.72212110776317	0.75	4720
0	14	490	333	167.72212110776317	0.775	3392
0	14	490	333	167.72212110776317	0.8	2496
0	14	490	333	167.72212110776317	0.8250000000000001	2032
0	14	490	333	167.72212110776317	0.8500000000000001	1888
0	14	490	333	167.72212110776317	0.875	1648
0	14	490	333	167.72212110776317	0.9	1616
0	14	490	333	167.72212110776317	0.925	1680
0	14	490	333	167.72212110776317	0.9500000000000001	1776
0	14	490	333	167.72212110776317	0.9750000000000001	1424
0	15	508	340	160.33612228710808	0.0	1616
0	15	508	340	160.33612228710808	0.025	1536
0	15	508	340	160.33612228710808	0.05	1728
0	15	508	340	160.33612228710808	0.07500000000000001	1536
0	15	508	340	160.33612228710808	0.1	1680
0	15	508	340	160.33612228710808	0.125	1792
0	15	508	340	160.33612228710808	0.15000000000000002	2064
0	15	508	340	160.33612228710808	0.17500000000000002	2288
0	15	508	340	160.33612228710808	0.2	3184
0	15	508	340	160.33612228710808	0.225	4032
0	15	508	340	160.33612228710808	0.25	4656
0	15	508	340	160.33612228710808	0.275	4880
0	15	508	340	160.33612228710808	0.30000000000000004	3744
0	15	508	340	160.33612228710808	0.325	3008
0	15	508	340	160.33612228710808	0.35000000000000003	2080
0	15	508	340	160.33612228710808	0.375	1968
0	15	508	340	160.33612228710808	0.4	1968
0	15	508	340	160.33612228710808	0.42500000000000004	1888
0	15	508	340	160.33612228710808	0.45	1920
0	15	508	340	160.33612228710808	0.47500000000000003	1744
0	15	508	340	160.33612228710808	0.5	1744
0	15	508	340	160.33612228710808	0.525	1792
0	15	508	340	160.33612228710808	0.55	1952
0	15	508	340	160.33612228710808	0.5750000000000001	2224
0	15	508	340	160.33612228710808	0.6000000000000001	2224
0	15	508	340	160.33612228710808	0.625	3232
0	15	508	340	160.33612228710808	0.65	4352
0	15	508	340	160.33612228710808	0.675	6016
0	15	508	340	160.33612228710808	0.7000000000000001	5232
0	15	508	340	160.33612228710808	0.7250000000000001	4128
0	15	508	340	160.33612228710808	0.75	3968
0	15	508	340	160.33612228710808	0.775	3296
0	15	508	340	160.33612228710808	0.8	2304
0	15	508	340	160.33612228710808	0.8250000000000001	1856
0	15	508	340	160.33612228710808	0.8500000000000001	1888
0	15	508	340	160.33612228710808	0.875	1664
0	15	508	340	160.33612228710808	0.9	1760
0	15	508	340	160.33612228710808	0.925	1520
0	15	508	340	160.33612228710808	0.9500000000000001	1632
0	15	508	340	160.33612228710808	0.9750000000000001	1504
0	16	523	353	161.379928139485	0.0	1680
0	16	523	353	161.379928139485	0.025	1536
0	16	523	353	161.379928139485	0.05	1712
0	16	523	353	161.379928139485	0.07500000000000001	1536
0	16	523	353	161.379928139485	0.1	1776
0	16	523	353	161.379928139485	0.125	1568
0	16	523	353	161.379928139485	0.15000000000000002	1728
0	16	523	353	161.379928139485	0.17500000000000002	2048
0	16	523	353	161.379928139485	0.2	3088
0	16	523	353	161.379928139485	0.225	3680
0	16	523	353	161.379928139485	0.25	4304
0	16	523	353	161.379928139485	0.275	4512
0	16	523	353	161.379928139485	0.30000000000000004	4464
0	16	523	353	161.379928139485	0.325	3648
0	16	523	353	161.379928139485	0.35000000000000003	2736
0	16	523	353	161.379928139485	0.375	2384
0	16	523	353	161.379928139485	0.4	1984
0	16	523	353	161.379928139485	0.42500000000000004	2064
0	16	523	353	161.379928139485	0.45	2000
0	16	523	353	161.379928139485	0.47500000000000003	1824
0	16	523	353	161.379928139485	0.5	1824
0	16	523	353	161.379928139485	0.525	2080
0	16	523	353	161.379928139485	0.55	2160
0	16	523	353	161.379928139485	0.5750000000000001	2448
0	16	523	353	161.379928139485	0.6000000000000001	3584
0	16	523	353	161.379928139485	0.625	4208
0	16	523	353	161.379928139485	0.65	5360
0	16	523	353	161.379928139485	0.675	5952
0	16	523	353	161.379928139485	0.7000000000000001	5424
0	16	523	353	161.379928139485	0.7250000000000001	4064
0	16	523	353	161.379928139485	0.75	3136
0	16	523	353	161.379928139485	0.775	2608
0	16	523	353	161.379928139485	0.8	1952
0	16	523	353	161.379928139485	0.8250000000000001	1584
0	16	523	353	161.379928139485	0.8500000000000001	1760
0	16	523	353	161.379928139485	0.875	1840
0	16	523	353	161.379928139485	0.9	1504
0	16	523	353	161.379928139485	0.925	1680
0	16	523	353	161.379928139485	0.9500000000000001	1712
0	16	523	353	161.379928139485	0.9750000000000001	1632
0	17	533	370	173.49694405511832	0.0	1696
0	17	533	370	173.49694405511832	0.025	1712
0	17	533	370	173.49694405511832	0.05	1712
0	17	533	370	173.49694405511832	0.07500000000000001	1680
0	17	533	370	173.49694405511832	0.1	1696
0	17	533	370	173.49694405511832	0.125	1808
0	17	533	370	173.49694405511832	0.15000000000000002	1936
0	17	533	370	173.49694405511832	0.17500000000000002	2176
0	17	533	370	173.49694405511832	0.2	2624
0	17	533	370	173.49694405511832	0.225	3728
0	17	533	370	173.49694405511832	0.25	3728
0	17	533	370	173.49694405511832	0.275	4288
0	17	533	370	173.49694405511832	0.30000000000000004	3936
0	17	533	370	173.49694405511832	0.325	3408
0	17	533	370	173.49694405511832	0.35000000000000003	2640
0	17	533	370	173.49694405511832	0.375	2176
0	17	533	370	173.49694405511832	0.4	1776
0	17	533	370	173.49694405511832	0.42500000000000004	1664
0	17	533	370	173.49694405511832	0.45	2304
0	17	533	370	173.49694405511832	0.47500000000000003	1968
0	17	533	370	173.49694405511832	0.5	1968
0	17	533	370	173.49694405511832	0.525	2624
0	17	533	370	173.49694405511832	0.55	2928
0	17	533	370	173.49694405511832	0.5750000000000001	4576
0	17	533	370	173.49694405511832	0.6000000000000001	6272
0	17	533	370	173.49694405511832	0.625	7872
0	17	533	370	173.49694405511832	0.65	7568
0	17	533	370	173.49694405511832	0.675	5792
0	17	533	370	173.49694405511832	0.7000000000000001	4704
0	17	533	370	173.49694405511832	0.7250000000000001	2672
0	17	533	370	173.49694405511832	0.75	2672
0	17	533	370	173.49694405511832	0.775	1920
0	17	533	370	173.49694405511832	0.8	1632
0	17	533	370	173.49694405511832	0.8250000000000001	1760
0	17	533	370	173.49694405511832	0.8500000000000001	1664
0	17	533	370	173.49694405511832	0.875	1600
0	17	533	370	173.49694405511832	0.9	1568
0	17	533	370	173.49694405511832	0.925	1440
0	17	533	370	173.49694405511832	0.9500000000000001	1616
0	17	533	370	173.49694405511832	0.9750000000000001	1600
0	18	541	388	161.7481041629215	0.0	1536
0	18	541	388	161.7481041629215	0.025	1616
0	18	541	388	161.7481041629215	0.05	1600
0	18	541	388	161.7481041629215	0.07500000000000001	1504
0	18	541	388	161.7481041629215	0.1	1552
0	18	541	388	161.7481041629215	0.125	1776
0	18	541	388	161.7481041629215	0.15000000000000002	1520
0	18	541	388	161.7481041629215	0.17500000000000002	1872
0	18	541	388	161.7481041629215	0.2	1760
0	18	541	388	161.7481041629215	0.225	1952
0	18	541	388	161.7481041629215	0.25	2064
0	18	541	388	161.7481041629215	0.275	2672
0	18	541	388	161.7481041629215	0.30000000000000004	3104
0	18	541	388	161.7481041629215	0.325	3296
0	18	541	388	161.7481041629215	0.35000000000000003	3168
0	18	541	388	161.7481041629215	0.375	2944
0	18	541	388	161.7481041629215	0.4	2336
0	18	541	388	161.7481041629215	0.42500000000000004	2112
0	18	541	388	161.7481041629215	0.45	1952
0	18	541	388	161.7481041629215	0.47500000000000003	2112
0	18	541	388	161.7481041629215	0.5	2320
0	18	541	388	161.7481041629215	0.525	2704
0	18	541	388	161.7481041629215	0.55	3232
0	18	541	388	161.7481041629215	0.5750000000000001	4080
0	18	541	388	161.7481041629215	0.6000000000000001	5296
0	18	541	388	161.7481041629215	0.625	6112
0	18	541	388	161.7481041629215	0.65	5824
0	18	541	388	161.7481041629215	0.675	4736
0	18	541	388	161.7481041629215	0.7000000000000001	3840
0	18	541	388	161.7481041629215	0.7250000000000001	2736
0	18	541	388	161.7481041629215	0.75	2112
0	18	541	388	161.7481041629215	0.775	1872
0	18	541	388	161.7481041629215	0.8	1664
0	18	541	388	161.7481041629215	0.8250000000000001	1760
0	18	541	388	161.7481041629215	0.8500000000000001	1680
0	18	541	388	161.7481041629215	0.875	1760
0	18	541	388	161.7481041629215	0.9	1696
0	18	541	388	161.7481041629215	0.925	1440
0	18	541	388	161.7481041629215	0.9500000000000001	1456
0	18	541	388	161.7481041629215	0.9750000000000001	1760
1	1	412	190	167.99627109347006	0.0	1824
1	1	412	190	167.99627109347006	0.025	1664
1	1	412	190	167.99627109347006	0.05	1776
1	1	412	190	167.99627109347006	0.07500000000000001	1744
1	1	412	190	167.99627109347006	0.1	1824
1	1	412	190	167.99627109347006	0.125	1664
1	1	412	190	167.99627109347006	0.15000000000000002	1824
1	1	412	190	167.99627109347006	0.17500000000000002	1712
1	1	412	190	167.99627109347006	0.2	1776
1	1	412	190	167.99627109347006	0.225	2208
1	1	412	190	167.99627109347006	0.25	2960
1	1	412	190	167.99627109347006	0.275	4288
1	1	412	190	167.99627109347006	0.30000000000000004	6144
1	1	412	190	167.99627109347006	0.325	7936
1	1	412	190	167.99627109347006	0.35000000000000003	8688
1	1	412	190	167.99627109347006	0.375	8544
1	1	412	190	167.99627109347006	0.4	7152
1	1	412	190	167.99627109347006	0.42500000000000004	5456
1	1	412	190	167.99627109347006	0.45	4464
1	1	412	190	167.99627109347006	0.47500000000000003	3632
1	1	412	190	167.99627109347006	0.5	3632
1	1	412	190	167.99627109347006	0.525	3888
1	1	412	190	167.99627109347006	0.55	4352
1	1	412	190	167.99627109347006	0.5750000000000001	6096
1	1	412	190	167.99627109347006	0.6000000000000001	7168
1	1	412	190	167.99627109347006	0.625	8400
1	1	412	190	167.99627109347006	0.65	9712
1	1	412	190	167.99627109347006	0.675	10000
1	1	412	190	167.99627109347006	0.7000000000000001	8016
1	1	412	190	167.99627109347006	0.7250000000000001	5952
1	1	412	190	167.99627109347006	0.75	3488
1	1	412	190	167.99627109347006	0.775	2448
1	1	412	190	167.99627109347006	0.8	2208
1	1	412	190	167.99627109347006	0.8250000000000001	1872
1	1	412	190	167.99627109347006	0.8500000000000001	1808
1	1	412	190	167.99627109347006	0.875	1776
1	1	412	190	167.99627109347006	0.9	1664
1	1	412	190	167.99627109347006	0.925	1744
1	1	412	190	167.99627109347006	0.9500000000000001	1744
1	1	412	190	167.99627109347006	0.9750000000000001	1760
1	2	428	199	152.2629964657792	0.0	1760
1	2	428	199	152.2629964657792	0.025	1488
1	2	428	199	152.2629964657792	0.05	1680
1	2	428	199	152.2629964657792	0.07500000000000001	1760
1	2	428	199	152.2629964657792	0.1	1760
1	2	428	199	152.2629964657792	0.125	1824
1	2	428	199	152.2629964657792	0.15000000000000002	2032
1	2	428	199	152.2629964657792	0.17500000000000002	2432
1	2	428	199	152.2629964657792	0.2	2592
1	2	428	199	152.2629964657792	0.225	4160
1	2	428	199	152.2629964657792	0.25	6192
1	2	428	199	152.2629964657792	0.275	8864
1	2	428	199	152.2629964657792	0.30000000000000004	9488
1	2	428	199	152.2629964657792	0.325	9472
1	2	428	199	152.2629964657792	0.35000000000000003	7456
1	2	428	199	152.2629964657792	0.375	5232
1	2	428	199	152.2629964657792	0.4	4128
1	2	428	199	152.2629964657792	0.42500000000000004	3040
1	2	428	199	152.2629964657792	0.45	2416
1	2	428	199	152.2629964657792	0.47500000000000003	2544
1	2	428	199	152.2629964657792	0.5	2544
1	2	428	199	152.2629964657792	0.525	2880
1	2	428	199	152.2629964657792	0.55	4976
1	2	428	199	152.2629964657792	0.5750000000000001	7136
1	2	428	199	152.2629964657792	0.6000000000000001	8832
1	2	428	199	152.2629964657792	0.625	13584
1	2	428	199	152.2629964657792	0.65	15136
1	2	428	199	152.2629964657792	0.675	14352
1	2	428	199	152.2629964657792	0.7000000000000001	12384
1	2	428	199	152.2629964657792	0.7250000000000001	8624
1	2	428	199	152.2629964657792	0.75	6656
1	2	428	199	152.2629964657792	0.775	3376
1	2	428	199	152.2629964657792	0.8	2672
1	2	428	199	152.2629964657792	0.8250000000000001	2160
1	2	428	199	152.2629964657792	0.8500000000000001	1792
1	2	428	199	152.2629964657792	0.875	1792
1	2	428	199	152.2629964657792	0.9	1792
1	2	428	199	152.2629964657792	0.925	1984
1	2	428	199	152.2629964657792	0.9500000000000001	1888
1	2	428	199	152.2629964657792	0.9750000000000001	1824
1	3	439	216	149.95716230312385	0.0	1648
1	3	439	216	149.95716230312385	0.025	2000
1	3	439	216	149.95716230312385	0.05	1760
1	3	439	216	149.95716230312385	0.07500000000000001	1808
1	3	439	216	149.95716230312385	0.1	1872
1	3	439	216	149.95716230312385	0.125	1968
1	3	439	216	149.95716230312385	0.15000000000000002	2624
1	3	439	216	149.95716230312385	0.17500000000000002	4000
1	3	439	216	149.95716230312385	0.2	6064
1	3	439	216	149.95716230312385	0.225	6000
1	3	439	216	149.95716230312385	0.25	4544
1	3	439	216	149.95716230312385	0.275	3456
1	3	439	216	149.95716230312385	0.30000000000000004	2272
1	3	439	216	149.95716230312385	0.325	2128
1	3	439	216	149.95716230312385	0.35000000000000003	2144
1	3	439	216	149.95716230312385	0.375	2048
1	3	439	216	149.95716230312385	0.4	2160
1	3	439	216	149.95716230312385	0.42500000000000004	2192
1	3	439	216	149.95716230312385	0.45	2528
1	3	439	216	149.95716230312385	0.47500000000000003	2992
1	3	439	216	149.95716230312385	0.5	3696
1	3	439	216	149.95716230312385	0.525	6944
1	3	439	216	149.95716230312385	0.55	14400
1	3	439	216	149.95716230312385	0.5750000000000001	18592
1	3	439	216	149.95716230312385	0.6000000000000001	21632
1	3	439	216	149.95716230312385	0.625	29024
1	3	439	216	149.95716230312385	0.65	31040
1	3	439	216	149.95716230312385	0.675	19792
1	3	439	216	149.95716230312385	0.7000000000000001	10416
1	3	439	216	149.95716230312385	0.7250000000000001	5072
1	3	439	216	149.95716230312385	0.75	2608
1	3	439	216	149.95716230312385	0.775	2240
1	3	439	216	149.95716230312385	0.8	1968
1	3	439	216	149.95716230312385	0.8250000000000001	1872
1	3	439	216	149.95716230312385	0.8500000000000001	1808
1	3	439	216	149.95716230312385	0.875	1840
1	3	439	216	149.95716230312385	0.9	1728
1	3	439	216	149.95716230312385	0.925	1904
1	3	439	216	149.95716230312385	0.9500000000000001	1712
1	3	439	216	149.95716230312385	0.9750000000000001	1824
1	4	440	236	151.93647112841316	0.0	1760
1	4	440	236	151.93647112841316	0.025	1824
1	4	440	236	151.93647112841316	0.05	1888
1	4	440	236	151.93647112841316	0.07500000000000001	1888
1	4	440	236	151.93647112841316	0.1	2336
1	4	440	236	151.93647112841316	0.125	3184
1	4	440	236	151.93647112841316	0.15000000000000002	4880
1	4	440	236	151.93647112841316	0.17500000000000002	5664
1	4	440	236	151.93647112841316	0.2	6528
1	4	440	236	151.93647112841316	0.225	7136
1	4	440	236	151.93647112841316	0.25	6512
1	4	440	236	151.93647112841316	0.275	4096
1	4	440	236	151.93647112841316	0.30000000000000004	2912
1	4	440	236	151.93647112841316	0.325	2432
1	4	440	236	151.93647112841316	0.35000000000000003	2336
1	4	440	236	151.93647112841316	0.375	2576
1	4	440	236	151.93647112841316	0.4	2848
1	4	440	236	151.93647112841316	0.42500000000000004	3104
1	4	440	236	151.93647112841316	0.45	3392
1	4	440	236	151.93647112841316	0.47500000000000003	4096
1	4	440	236	151.93647112841316	0.5	5232
1	4	440	236	151.93647112841316	0.525	10320
1	4	440	236	151.93647112841316	0.55	16560
1	4	440	236	151.93647112841316	0.5750000000000001	21872
1	4	440	236	151.93647112841316	0.6000000000000001	25648
1	4	440	236	151.93647112841316	0.625	25456
1	4	440	236	151.93647112841316	0.65	24528
1	4	440	236	151.93647112841316	0.675	21056
1	4	440	236	151.93647112841316	0.7000000000000001	12960
1	4	440	236	151.93647112841316	0.7250000000000001	6976
1	4	440	236	151.93647112841316	0.75	3632
1	4	440	236	151.93647112841316	0.775	2480
1	4	440	236	151.93647112841316	0.8	2288
1	4	440	236	151.93647112841316	0.8250000000000001	1984
1	4	440	236	151.93647112841316	0.8500000000000001	1792
1	4	440	236	151.93647112841316	0.875	1792
1	4	440	236	151.93647112841316	0.9	1744
1	4	440	236	151.93647112841316	0.925	1648
1	4	440	236	151.93647112841316	0.9500000000000001	1824
1	4	440	236	151.93647112841316	0.9750000000000001	1568
1	5	432	253	158.2261896345931	0.0	1760
1	5	432	253	158.2261896345931	0.025	1904
1	5	432	253	158.2261896345931	0.05	2176
1	5	432	253	158.2261896345931	0.07500000000000001	2176
1	5	432	253	158.2261896345931	0.1	3008
1	5	432	253	158.2261896345931	0.125	3408
1	5	432	253	158.2261896345931	0.15000000000000002	5920
1	5	432	253	158.2261896345931	0.17500000000000002	7232
1	5	432	253	158.2261896345931	0.2	8272
1	5	432	253	158.2261896345931	0.225	8800
1	5	432	253	158.2261896345931	0.25	7648
1	5	432	253	158.2261896345931	0.275	4720
1	5	432	253	158.2261896345931	0.30000000000000004	3408
1	5	432	253	158.2261896345931	0.325	3408
1	5	432	253	158.2261896345931	0.35000000000000003	2656
1	5	432	253	158.2261896345931	0.375	2832
1	5	432	253	158.2261896345931	0.4	2720
1	5	432	253	158.2261896345931	0.42500000000000004	2976
1	5	432	253	158.2261896345931	0.45	3056
1	5	432	253	158.2261896345931	0.47500000000000003	4048
1	5	432	253	158.2261896345931	0.5	4048
1	5	432	253	158.2261896345931	0.525	5984
1	5	432	253	158.2261896345931	0.55	8992
1	5	432	253	158.2261896345931	0.5750000000000001	17616
1	5	432	253	158.2261896345931	0.6000000000000001	21520
1	5	432	253	158.2261896345931	0.625	22624
1	5	432	253	158.2261896345931	0.65	21712
1	5	432	253	158.2261896345931	0.675	19072
1	5	432	253	158.2261896345931	0.7000000000000001	13248
1	5	432	253	158.2261896345931	0.7250000000000001	7072
1	5	432	253	158.2261896345931	0.75	4656
1	5	432	253	158.2261896345931	0.775	2576
1	5	432	253	158.2261896345931	0.8	2256
1	5	432	253	158.2261896345931	0.8250000000000001	2144
1	5	432	253	158.2261896345931	0.8500000000000001	1968
1	5	432	253	158.2261896345931	0.875	1696
1	5	432	253	158.2261896345931	0.9	1664
1	5	432	253	158.2261896345931	0.925	1728
1	5	432	253	158.2261896345931	0.9500000000000001	1824
1	5	432	253	158.2261896345931	0.9750000000000001	1824
1	6	417	267	177.88931723090698	0.0	1824
1	6	417	267	177.88931723090698	0.025	1856
1	6	417	267	177.88931723090698	0.05	2240
1	6	417	267	177.88931723090698	0.07500000000000001	2720
1	6	417	267	177.88931723090698	0.1	2720
1	6	417	267	177.88931723090698	0.125	4608
1	6	417	267	177.88931723090698	0.15000000000000002	7024
1	6	417	267	177.88931723090698	0.17500000000000002	8656
1	6	417	267	177.88931723090698	0.2	9824
1	6	417	267	177.88931723090698	0.225	10848
1	6	417	267	177.88931723090698	0.25	8592
1	6	417	267	177.88931723090698	0.275	5216
1	6	417	267	177.88931723090698	0.30000000000000004	4336
1	6	417	267	177.88931723090698	0.325	3536
1	6	417	267	177.88931723090698	0.35000000000000003	2768
1	6	417	267	177.88931723090698	0.375	2352
1	6	417	267	177.88931723090698	0.4	2608
1	6	417	267	177.88931723090698	0.42500000000000004	2624
1	6	417	267	177.88931723090698	0.45	2432
1	6	417	267	177.88931723090698	0.47500000000000003	2672
1	6	417	267	177.88931723090698	0.5	2672
1	6	417	267	177.88931723090698	0.525	3456
1	6	417	267	177.88931723090698	0.55	5904
1	6	417	267	177.88931723090698	0.5750000000000001	9216
1	6	417	267	177.88931723090698	0.6000000000000001	10224
1	6	417	267	177.88931723090698	0.625	11728
1	6	417	267	177.88931723090698	0.65	11696
1	6	417	267	177.88931723090698	0.675	9712
1	6	417	267	177.88931723090698	0.7000000000000001	8400
1	6	417	267	177.88931723090698	0.7250000000000001	5184
1	6	417	267	177.88931723090698	0.75	3584
1	6	417	267	177.88931723090698	0.775	2608
1	6	417	267	177.88931723090698	0.8	2128
1	6	417	267	177.88931723090698	0.8250000000000001	1856
1	6	417	267	177.88931723090698	0.8500000000000001	1728
1	6	417	267	177.88931723090698	0.875	1520
1	6	417	267	177.88931723090698	0.9	1520
1	6	417	267	177.88931723090698	0.925	1984
1	6	417	267	177.88931723090698	0.9500000000000001	1760
1	6	417	267	177.88931723090698	0.9750000000000001	1760
1	7	402	280	167.78428086586916	0.0	1760
1	7	402	280	167.78428086586916	0.025	1872
1	7	402	280	167.78428086586916	0.05	2160
1	7	402	280	167.78428086586916	0.07500000000000001	2496
1	7	402	280	167.78428086586916	0.1	2496
1	7	402	280	167.78428086586916	0.125	3280
1	7	402	280	167.78428086586916	0.15000000000000002	5392
1	7	402	280	167.78428086586916	0.17500000000000002	5872
1	7	402	280	167.78428086586916	0.2	7024
1	7	402	280	167.78428086586916	0.225	8112
1	7	402	280	167.78428086586916	0.25	7664
1	7	402	280	167.78428086586916	0.275	5568
1	7	402	280	167.78428086586916	0.30000000000000004	4288
1	7	402	280	167.78428086586916	0.325	3552
1	7	402	280	167.78428086586916	0.35000000000000003	2448
1	7	402	280	167.78428086586916	0.375	2096
1	7	402	280	167.78428086586916	0.4	2128
1	7	402	280	167.78428086586916	0.42500000000000004	2048
1	7	402	280	167.78428086586916	0.45	2096
1	7	402	280	167.78428086586916	0.47500000000000003	2112
1	7	402	280	167.78428086586916	0.5	2112
1	7	402	280	167.78428086586916	0.525	2048
1	7	402	280	167.78428086586916	0.55	2384
1	7	402	280	167.78428086586916	0.5750000000000001	3520
1	7	402	280	167.78428086586916	0.6000000000000001	5072
1	7	402	280	167.78428086586916	0.625	5632
1	7	402	280	167.78428086586916	0.65	5536
1	7	402	280	167.78428086586916	0.675	5072
1	7	402	280	167.78428086586916	0.7000000000000001	4384
1	7	402	280	167.78428086586916	0.7250000000000001	3408
1	7	402	280	167.78428086586916	0.75	2992
1	7	402	280	167.78428086586916	0.775	2000
1	7	402	280	167.78428086586916	0.8	1920
1	7	402	280	167.78428086586916	0.8250000000000001	1792
1	7	402	280	167.78428086586916	0.8500000000000001	1792
1	7	402	280	167.78428086586916	0.875	1712
1	7	402	280	167.78428086586916	0.9	1712
1	7	402	280	167.78428086586916	0.925	1600
1	7	402	280	167.78428086586916	0.9500000000000001	1664
1	7	402	280	167.78428086586916	0.9750000000000001	1664
1	8	390	296	145.99250758026773	0.0	1760
1	8	390	296	145.99250758026773	0.025	1568
1	8	390	296	145.99250758026773	0.05	1888
1	8	390	296	145.99250758026773	0.07500000000000001	1888
1	8	390	296	145.99250758026773	0.1	2144
1	8	390	296	145.99250758026773	0.125	2576
1	8	390	296	145.99250758026773	0.15000000000000002	3424
1	8	390	296	145.99250758026773	0.17500000000000002	6096
1	8	390	296	145.99250758026773	0.2	8688
1	8	390	296	145.99250758026773	0.225	12848
1	8	390	296	145.99250758026773	0.25	14576
1	8	390	296	145.99250758026773	0.275	12288
1	8	390	296	145.99250758026773	0.30000000000000004	8976
1	8	390	296	145.99250758026773	0.325	3856
1	8	390	296	145.99250758026773	0.35000000000000003	2752
1	8	390	296	145.99250758026773	0.375	2432
1	8	390	296	145.99250758026773	0.4	2112
1	8	390	296	145.99250758026773	0.42500000000000004	2224
1	8	390	296	145.99250758026773	0.45	1952
1	8	390	296	145.99250758026773	0.47500000000000003	2032
1	8	390	296	145.99250758026773	0.5	2032
1	8	390	296	145.99250758026773	0.525	1824
1	8	390	296	145.99250758026773	0.55	2064
1	8	390	296	145.99250758026773	0.5750000000000001	1904
1	8	390	296	145.99250758026773	0.6000000000000001	2208
1	8	390	296	145.99250758026773	0.625	2736
1	8	390	296	145.99250758026773	0.65	3344
1	8	390	296	145.99250758026773	0.675	3680
1	8	390	296	145.99250758026773	0.7000000000000001	3840
1	8	390	296	145.99250758026773	0.7250000000000001	4240
1	8	390	296	145.99250758026773	0.75	3232
1	8	390	296	145.99250758026773	0.775	2624
1	8	390	296	145.99250758026773	0.8	2192
1	8	390	296	145.99250758026773	0.8250000000000001	2016
1	8	390	296	145.99250758026773	0.8500000000000001	1728
1	8	390	296	145.99250758026773	0.875	1680
1	8	390	296	145.99250758026773	0.9	1616
1	8	390	296	145.99250758026773	0.925	1344
1	8	390	296	145.99250758026773	0.9500000000000001	1696
1	8	390	296	145.99250758026773	0.9750000000000001	1696
1	9	389	316	138.47778651979817	0.0	1840
1	9	389	316	138.47778651979817	0.025	1712
1	9	389	316	138.47778651979817	0.05	1824
1	9	389	316	138.47778651979817	0.07500000000000001	1760
1	9	389	316	138.47778651979817	0.1	1744
1	9	389	316	138.47778651979817	0.125	1712
1	9	389	316	138.47778651979817	0.15000000000000002	1952
1	9	389	316	138.47778651979817	0.17500000000000002	2112
1	9	389	316	138.47778651979817	0.2	3008
1	9	389	316	138.47778651979817	0.225	4176
1	9	389	316	138.47778651979817	0.25	6304
1	9	389	316	138.47778651979817	0.275	12672
1	9	389	316	138.47778651979817	0.30000000000000004	17264
1	9	389	316	138.47778651979817	0.325	16000
1	9	389	316	138.47778651979817	0.35000000000000003	14240
1	9	389	316	138.47778651979817	0.375	11616
1	9	389	316	138.47778651979817	0.4	7424
1	9	389	316	138.47778651979817	0.42500000000000004	3408
1	9	389	316	138.47778651979817	0.45	2576
1	9	389	316	138.47778651979817	0.47500000000000003	2208
1	9	389	316	138.47778651979817	0.5	2352
1	9	389	316	138.47778651979817	0.525	2048
1	9	389	316	138.47778651979817	0.55	2144
1	9	389	316	138.47778651979817	0.5750000000000001	2048
1	9	389	316	138.47778651979817	0.6000000000000001	1968
1	9	389	316	138.47778651979817	0.625	2000
1	9	389	316	138.47778651979817	0.65	2304
1	9	389	316	138.47778651979817	0.675	2816
1	9	389	316	138.47778651979817	0.7000000000000001	3408
1	9	389	316	138.47778651979817	0.7250000000000001	3616
1	9	389	316	138.47778651979817	0.75	3696
1	9	389	316	138.47778651979817	0.775	3440
1	9	389	316	138.47778651979817	0.8	2704
1	9	389	316	138.47778651979817	0.8250000000000001	2192
1	9	389	316	138.47778651979817	0.8500000000000001	1760
1	9	389	316	138.47778651979817	0.875	1856
1	9	389	316	138.47778651979817	0.9	1632
1	9	389	316	138.47778651979817	0.925	1616
1	9	389	316	138.47778651979817	0.9500000000000001	1760
1	9	389	316	138.47778651979817	0.9750000000000001	1600
1	10	401	331	143.40337109056082	0.0	1664
1	10	401	331	143.40337109056082	0.025	1584
1	10	401	331	143.40337109056082	0.05	1840
1	10	401	331	143.40337109056082	0.07500000000000001	1664
1	10	401	331	143.40337109056082	0.1	1728
1	10	401	331	143.40337109056082	0.125	1952
1	10	401	331	143.40337109056082	0.15000000000000002	2240
1	10	401	331	143.40337109056082	0.17500000000000002	2240
1	10	401	331	143.40337109056082	0.2	4080
1	10	401	331	143.40337109056082	0.225	5600
1	10	401	331	143.40337109056082	0.25	8992
1	10	401	331	143.40337109056082	0.275	11040
1	10	401	331	143.40337109056082	0.30000000000000004	14800
1	10	401	331	143.40337109056082	0.325	14544
1	10	401	331	143.40337109056082	0.35000000000000003	15408
1	10	401	331	143.40337109056082	0.375	12896
1	10	401	331	143.40337109056082	0.4	10224
1	10	401	331	143.40337109056082	0.42500000000000004	6240
1	10	401	331	143.40337109056082	0.45	4496
1	10	401	331	143.40337109056082	0.47500000000000003	3648
1	10	401	331	143.40337109056082	0.5	3648
1	10	401	331	143.40337109056082	0.525	3056
1	10	401	331	143.40337109056082	0.55	2528
1	10	401	331	143.40337109056082	0.5750000000000001	2304
1	10	401	331	143.40337109056082	0.6000000000000001	2400
1	10	401	331	143.40337109056082	0.625	2272
1	10	401	331	143.40337109056082	0.65	2176
1	10	401	331	143.40337109056082	0.675	2480
1	10	401	331	143.40337109056082	0.7000000000000001	2832
1	10	401	331	143.40337109056082	0.7250000000000001	3616
1	10	401	331	143.40337109056082	0.75	4416
1	10	401	331	143.40337109056082	0.775	3936
1	10	401	331	143.40337109056082	0.8	3200
1	10	401	331	143.40337109056082	0.8250000000000001	3200
1	10	401	331	143.40337109056082	0.8500000000000001	2640
1	10	401	331	143.40337109056082	0.875	2272
1	10	401	331	143.40337109056082	0.9	1728
1	10	401	331	143.40337109056082	0.925	1568
1	10	401	331	143.40337109056082	0.9500000000000001	1856
1	10	401	331	143.40337109056082	0.9750000000000001	1792
1	11	420	336	165.25643716352928	0.0	1776
1	11	420	336	165.25643716352928	0.025	1776
1	11	420	336	165.25643716352928	0.05	1520
1	11	420	336	165.25643716352928	0.07500000000000001	1680
1	11	420	336	165.25643716352928	0.1	1520
1	11	420	336	165.25643716352928	0.125	1760
1	11	420	336	165.25643716352928	0.15000000000000002	1936
1	11	420	336	165.25643716352928	0.17500000000000002	2240
1	11	420	336	165.25643716352928	0.2	2896
1	11	420	336	165.25643716352928	0.225	4000
1	11	420	336	165.25643716352928	0.25	5168
1	11	420	336	165.25643716352928	0.275	7136
1	11	420	336	165.25643716352928	0.30000000000000004	9360
1	11	420	336	165.25643716352928	0.325	11232
1	11	420	336	165.25643716352928	0.35000000000000003	12128
1	11	420	336	165.25643716352928	0.375	10688
1	11	420	336	165.25643716352928	0.4	8208
1	11	420	336	165.25643716352928	0.42500000000000004	5904
1	11	420	336	165.25643716352928	0.45	4160
1	11	420	336	165.25643716352928	0.47500000000000003	3168
1	11	420	336	165.25643716352928	0.5	2336
1	11	420	336	165.25643716352928	0.525	2208
1	11	420	336	165.25643716352928	0.55	2336
1	11	420	336	165.25643716352928	0.5750000000000001	2144
1	11	420	336	165.25643716352928	0.6000000000000001	1968
1	11	420	336	165.25643716352928	0.625	2032
1	11	420	336	165.25643716352928	0.65	2208
1	11	420	336	165.25643716352928	0.675	2448
1	11	420	336	165.25643716352928	0.7000000000000001	3072
1	11	420	336	165.25643716352928	0.7250000000000001	4016
1	11	420	336	165.25643716352928	0.75	5280
1	11	420	336	165.25643716352928	0.775	6288
1	11	420	336	165.25643716352928	0.8	5056
1	11	420	336	165.25643716352928	0.8250000000000001	4704
1	11	420	336	165.25643716352928	0.8500000000000001	3824
1	11	420	336	165.25643716352928	0.875	3248
1	11	420	336	165.25643716352928	0.9	2464
1	11	420	336	165.25643716352928	0.925	1920
1	11	420	336	165.25643716352928	0.9500000000000001	2000
1	11	420	336	165.25643716352928	0.9750000000000001	1888
1	12	440	336	174.28940686250036	0.0	1504
1	12	440	336	174.28940686250036	0.025	1648
1	12	440	336	174.28940686250036	0.05	1824
1	12	440	336	174.28940686250036	0.07500000000000001	1840
1	12	440	336	174.28940686250036	0.1	2016
1	12	440	336	174.28940686250036	0.125	2560
1	12	440	336	174.28940686250036	0.15000000000000002	3456
1	12	440	336	174.28940686250036	0.17500000000000002	3936
1	12	440	336	174.28940686250036	0.2	4032
1	12	440	336	174.28940686250036	0.225	3840
1	12	440	336	174.28940686250036	0.25	3344
1	12	440	336	174.28940686250036	0.275	2688
1	12	440	336	174.28940686250036	0.30000000000000004	2384
1	12	440	336	174.28940686250036	0.325	2272
1	12	440	336	174.28940686250036	0.35000000000000003	2032
1	12	440	336	174.28940686250036	0.375	1952
1	12	440	336	174.28940686250036	0.4	2304
1	12	440	336	174.28940686250036	0.42500000000000004	1936
1	12	440	336	174.28940686250036	0.45	2272
1	12	440	336	174.28940686250036	0.47500000000000003	2512
1	12	440	336	174.28940686250036	0.5	2416
1	12	440	336	174.28940686250036	0.525	2800
1	12	440	336	174.28940686250036	0.55	3776
1	12	440	336	174.28940686250036	0.5750000000000001	4800
1	12	440	336	174.28940686250036	0.6000000000000001	5552
1	12	440	336	174.28940686250036	0.625	6624
1	12	440	336	174.28940686250036	0.65	6544
1	12	440	336	174.28940686250036	0.675	6288
1	12	440	336	174.28940686250036	0.7000000000000001	5888
1	12	440	336	174.28940686250036	0.7250000000000001	4832
1	12	440	336	174.28940686250036	0.75	4144
1	12	440	336	174.28940686250036	0.775	3296
1	12	440	336	174.28940686250036	0.8	2560
1	12	440	336	174.28940686250036	0.8250000000000001	2096
1	12	440	336	174.28940686250036	0.8500000000000001	1728
1	12	440	336	174.28940686250036	0.875	1568
1	12	440	336	174.28940686250036	0.9	1664
1	12	440	336	174.28940686250036	0.925	1680
1	12	440	336	174.28940686250036	0.9500000000000001	1344
1	12	440	336	174.28940686250036	0.9750000000000001	1792
1	13	460	334	177.15181208861202	0.0	1632
1	13	460	334	177.15181208861202	0.025	1536
1	13	460	334	177.15181208861202	0.05	1856
1	13	460	334	177.15181208861202	0.07500000000000001	1664
1	13	460	334	177.15181208861202	0.1	1872
1	13	460	334	177.15181208861202	0.125	2160
1	13	460	334	177.15181208861202	0.15000000000000002	2544
1	13	460	334	177.15181208861202	0.17500000000000002	2800
1	13	460	334	177.15181208861202	0.2	3456
1	13	460	334	177.15181208861202	0.225	3952
1	13	460	334	177.15181208861202	0.25	3456
1	13	460	334	177.15181208861202	0.275	3584
1	13	460	334	177.15181208861202	0.30000000000000004	3040
1	13	460	334	177.15181208861202	0.325	2624
1	13	460	334	177.15181208861202	0.35000000000000003	2208
1	13	460	334	177.15181208861202	0.375	2304
1	13	460	334	177.15181208861202	0.4	1968
1	13	460	334	177.15181208861202	0.42500000000000004	2064
1	13	460	334	177.15181208861202	0.45	1824
1	13	460	334	177.15181208861202	0.47500000000000003	1824
1	13	460	334	177.15181208861202	0.5	2112
1	13	460	334	177.15181208861202	0.525	1968
1	13	460	334	177.15181208861202	0.55	2112
1	13	460	334	177.15181208861202	0.5750000000000001	2496
1	13	460	334	177.15181208861202	0.6000000000000001	2896
1	13	460	334	177.15181208861202	0.625	3456
1	13	460	334	177.15181208861202	0.65	3920
1	13	460	334	177.15181208861202	0.675	4592
1	13	460	334	177.15181208861202	0.7000000000000001	4224
1	13	460	334	177.15181208861202	0.7250000000000001	3520
1	13	460	334	177.15181208861202	0.75	3344
1	13	460	334	177.15181208861202	0.775	3136
1	13	460	334	177.15181208861202	0.8	2656
1	13	460	334	177.15181208861202	0.8250000000000001	2064
1	13	460	334	177.15181208861202	0.8500000000000001	1840
1	13	460	334	177.15181208861202	0.875	1984
1	13	460	334	177.15181208861202	0.9	1840
1	13	460	334	177.15181208861202	0.925	1680
1	13	460	334	177.15181208861202	0.9500000000000001	1504
1	13	460	334	177.15181208861202	0.9750000000000001	1632
1	14	480	333	165.2489367342602	0.0	1440
1	14	480	333	165.2489367342602	0.025	1712
1	14	480	333	165.2489367342602	0.05	1776
1	14	480	333	165.2489367342602	0.07500000000000001	1760
1	14	480	333	165.2489367342602	0.1	1936
1	14	480	333	165.2489367342602	0.125	2064
1	14	480	333	165.2489367342602	0.15000000000000002	2176
1	14	480	333	165.2489367342602	0.17500000000000002	2640
1	14	480	333	165.2489367342602	0.2	3232
1	14	480	333	165.2489367342602	0.225	4016
1	14	480	333	165.2489367342602	0.25	4368
1	14	480	333	165.2489367342602	0.275	4464
1	14	480	333	165.2489367342602	0.30000000000000004	3840
1	14	480	333	165.2489367342602	0.325	2944
1	14	480	333	165.2489367342602	0.35000000000000003	2640
1	14	480	333	165.2489367342602	0.375	2096
1	14	480	333	165.2489367342602	0.4	1904
1	14	480	333	165.2489367342602	0.42500000000000004	1920
1	14	480	333	165.2489367342602	0.45	1952
1	14	480	333	165.2489367342602	0.47500000000000003	1696
1	14	480	333	165.2489367342602	0.5	1712
1	14	480	333	165.2489367342602	0.525	1952
1	14	480	333	165.2489367342602	0.55	2048
1	14	480	333	165.2489367342602	0.5750000000000001	2096
1	14	480	333	165.2489367342602	0.6000000000000001	2336
1	14	480	333	165.2489367342602	0.625	3120
1	14	480	333	165.2489367342602	0.65	4336
1	14	480	333	165.2489367342602	0.675	5104
1	14	480	333	165.2489367342602	0.7000000000000001	5520
1	14	480	333	165.2489367342602	0.7250000000000001	5776
1	14	480	333	165.2489367342602	0.75	4944
1	14	480	333	165.2489367342602	0.775	4032
1	14	480	333	165.2489367342602	0.8	3104
1	14	480	333	165.2489367342602	0.8250000000000001	2720
1	14	480	333	165.2489367342602	0.8500000000000001	2192
1	14	480	333	165.2489367342602	0.875	1952
1	14	480	333	165.2489367342602	0.9	1792
1	14	480	333	165.2489367342602	0.925	1712
1	14	480	333	165.2489367342602	0.9500000000000001	1584
1	14	480	333	165.2489367342602	0.9750000000000001	1856
1	15	499	337	163.99138700868036	0.0	1536
1	15	499	337	163.99138700868036	0.025	1632
1	15	499	337	163.99138700868036	0.05	1632
1	15	499	337	163.99138700868036	0.07500000000000001	1520
1	15	499	337	163.99138700868036	0.1	1728
1	15	499	337	163.99138700868036	0.125	2000
1	15	499	337	163.99138700868036	0.15000000000000002	2272
1	15	499	337	163.99138700868036	0.17500000000000002	2976
1	15	499	337	163.99138700868036	0.2	3824
1	15	499	337	163.99138700868036	0.225	4000
1	15	499	337	163.99138700868036	0.25	4016
1	15	499	337	163.99138700868036	0.275	3392
1	15	499	337	163.99138700868036	0.30000000000000004	2752
1	15	499	337	163.99138700868036	0.325	2528
1	15	499	337	163.99138700868036	0.35000000000000003	1984
1	15	499	337	163.99138700868036	0.375	1696
1	15	499	337	163.99138700868036	0.4	1712
1	15	499	337	163.99138700868036	0.42500000000000004	1792
1	15	499	337	163.99138700868036	0.45	1792
1	15	499	337	163.99138700868036	0.47500000000000003	1792
1	15	499	337	163.99138700868036	0.5	1792
1	15	499	337	163.99138700868036	0.525	1952
1	15	499	337	163.99138700868036	0.55	2144
1	15	499	337	163.99138700868036	0.5750000000000001	2336
1	15	499	337	163.99138700868036	0.6000000000000001	2544
1	15	499	337	163.99138700868036	0.625	3696
1	15	499	337	163.99138700868036	0.65	4688
1	15	499	337	163.99138700868036	0.675	5504
1	15	499	337	163.99138700868036	0.7000000000000001	5152
1	15	499	337	163.99138700868036	0.7250000000000001	4480
1	15	499	337	163.99138700868036	0.75	3648
1	15	499	337	163.99138700868036	0.775	3040
1	15	499	337	163.99138700868036	0.8	2448
1	15	499	337	163.99138700868036	0.8250000000000001	2144
1	15	499	337	163.99138700868036	0.8500000000000001	1792
1	15	499	337	163.99138700868036	0.875	1840
1	15	499	337	163.99138700868036	0.9	1584
1	15	499	337	163.99138700868036	0.925	1616
1	15	499	337	163.99138700868036	0.9500000000000001	1792
1	15	499	337	163.99138700868036	0.9750000000000001	1504
1	16	516	346	156.99112991717712	0.0	1520
1	16	516	346	156.99112991717712	0.025	1472
1	16	516	346	156.99112991717712	0.05	1728
1	16	516	346	156.99112991717712	0.07500000000000001	1632
1	16	516	346	156.99112991717712	0.1	1696
1	16	516	346	156.99112991717712	0.125	1760
1	16	516	346	156.99112991717712	0.15000000000000002	1952
1	16	516	346	156.99112991717712	0.17500000000000002	2384
1	16	516	346	156.99112991717712	0.2	3136
1	16	516	346	156.99112991717712	0.225	3696
1	16	516	346	156.99112991717712	0.25	3760
1	16	516	346	156.99112991717712	0.275	4320
1	16	516	346	156.99112991717712	0.30000000000000004	3904
1	16	516	346	156.99112991717712	0.325	3152
1	16	516	346	156.99112991717712	0.35000000000000003	2512
1	16	516	346	156.99112991717712	0.375	2240
1	16	516	346	156.99112991717712	0.4	2048
1	16	516	346	156.99112991717712	0.42500000000000004	1984
1	16	516	346	156.99112991717712	0.45	2000
1	16	516	346	156.99112991717712	0.47500000000000003	1920
1	16	516	346	156.99112991717712	0.5	1920
1	16	516	346	156.99112991717712	0.525	2256
1	16	516	346	156.99112991717712	0.55	2560
1	16	516	346	156.99112991717712	0.5750000000000001	2960
1	16	516	346	156.99112991717712	0.6000000000000001	4192
1	16	516	346	156.99112991717712	0.625	5136
1	16	516	346	156.99112991717712	0.65	5824
1	16	516	346	156.99112991717712	0.675	5952
1	16	516	346	156.99112991717712	0.7000000000000001	5072
1	16	516	346	156.99112991717712	0.7250000000000001	3632
1	16	516	346	156.99112991717712	0.75	3184
1	16	516	346	156.99112991717712	0.775	2624
1	16	516	346	156.99112991717712	0.8	1968
1	16	516	346	156.99112991717712	0.8250000000000001	1728
1	16	516	346	156.99112991717712	0.8500000000000001	1840
1	16	516	346	156.99112991717712	0.875	1776
1	16	516	346	156.99112991717712	0.9	1504
1	16	516	346	156.99112991717712	0.925	1776
1	16	516	346	156.99112991717712	0.9500000000000001	1536
1	16	516	346	156.99112991717712	0.9750000000000001	1696
1	17	529	362	168.80341214471818	0.0	1696
1	17	529	362	168.80341214471818	0.025	1584
1	17	529	362	168.80341214471818	0.05	1776
1	17	529	362	168.80341214471818	0.07500000000000001	1504
1	17	529	362	168.80341214471818	0.1	1680
1	17	529	362	168.80341214471818	0.125	1632
1	17	529	362	168.80341214471818	0.15000000000000002	1904
1	17	529	362	168.80341214471818	0.17500000000000002	2176
1	17	529	362	168.80341214471818	0.2	2624
1	17	529	362	168.80341214471818	0.225	3120
1	17	529	362	168.80341214471818	0.25	3760
1	17	529	362	168.80341214471818	0.275	4048
1	17	529	362	168.80341214471818	0.30000000000000004	3040
1	17	529	362	168.80341214471818	0.325	3040
1	17	529	362	168.80341214471818	0.35000000000000003	2288
1	17	529	362	168.80341214471818	0.375	1968
1	17	529	362	168.80341214471818	0.4	2016
1	17	529	362	168.80341214471818	0.42500000000000004	2016
1	17	529	362	168.80341214471818	0.45	2112
1	17	529	362	168.80341214471818	0.47500000000000003	2128
1	17	529	362	168.80341214471818	0.5	2128
1	17	529	362	168.80341214471818	0.525	2624
1	17	529	362	168.80341214471818	0.55	3520
1	17	529	362	168.80341214471818	0.5750000000000001	5264
1	17	529	362	168.80341214471818	0.6000000000000001	7696
1	17	529	362	168.80341214471818	0.625	8256
1	17	529	362	168.80341214471818	0.65	8096
1	17	529	362	168.80341214471818	0.675	7712
1	17	529	362	168.80341214471818	0.7000000000000001	4752
1	17	529	362	168.80341214471818	0.7250000000000001	2832
1	17	529	362	168.80341214471818	0.75	2208
1	17	529	362	168.80341214471818	0.775	1936
1	17	529	362	168.80341214471818	0.8	1632
1	17	529	362	168.80341214471818	0.8250000000000001	1760
1	17	529	362	168.80341214471818	0.8500000000000001	1600
1	17	529	362	168.80341214471818	0.875	1760
1	17	529	362	168.80341214471818	0.9	1440
1	17	529	362	168.80341214471818	0.925	1536
1	17	529	362	168.80341214471818	0.9500000000000001	1632
1	17	529	362	168.80341214471818	0.9750000000000001	1552
1	18	538	379	160.63349457900054	0.0	1536
1	18	538	379	160.63349457900054	0.025	1632
1	18	538	379	160.63349457900054	0.05	1536
1	18	538	379	160.63349457900054	0.07500000000000001	1600
1	18	538	379	160.63349457900054	0.1	1520
1	18	538	379	160.63349457900054	0.125	1664
1	18	538	379	160.63349457900054	0.15000000000000002	1680
1	18	538	379	160.63349457900054	0.17500000000000002	1760
1	18	538	379	160.63349457900054	0.2	1632
1	18	538	379	160.63349457900054	0.225	1888
1	18	538	379	160.63349457900054	0.25	2640
1	18	538	379	160.63349457900054	0.275	2688
1	18	538	379	160.63349457900054	0.30000000000000004	3296
1	18	538	379	160.63349457900054	0.325	3376
1	18	538	379	160.63349457900054	0.35000000000000003	3232
1	18	538	379	160.63349457900054	0.375	2336
1	18	538	379	160.63349457900054	0.4	2256
1	18	538	379	160.63349457900054	0.42500000000000004	2032
1	18	538	379	160.63349457900054	0.45	2000
1	18	538	379	160.63349457900054	0.47500000000000003	2112
1	18	538	379	160.63349457900054	0.5	2128
1	18	538	379	160.63349457900054	0.525	2912
1	18	538	379	160.63349457900054	0.55	3424
1	18	538	379	160.63349457900054	0.5750000000000001	4688
1	18	538	379	160.63349457900054	0.6000000000000001	6064
1	18	538	379	160.63349457900054	0.625	6368
1	18	538	379	160.63349457900054	0.65	5504
1	18	538	379	160.63349457900054	0.675	4080
1	18	538	379	160.63349457900054	0.7000000000000001	2944
1	18	538	379	160.63349457900054	0.7250000000000001	2400
1	18	538	379	160.63349457900054	0.75	1952
1	18	538	379	160.63349457900054	0.775	1632
1	18	538	379	160.63349457900054	0.8	1600
1	18	538	379	160.63349457900054	0.8250000000000001	1712
1	18	538	379	160.63349457900054	0.8500000000000001	1760
1	18	538	379	160.63349457900054	0.875	1664
1	18	538	379	160.63349457900054	0.9	1776
1	18	538	379	160.63349457900054	0.925	1616
1	18	538	379	160.63349457900054	0.9500000000000001	1776
1	18	538	379	160.63349457900054	0.9750000000000001	1664
2	1	401	185	161.6118997189785	0.0	1664
2	1	401	185	161.6118997189785	0.025	1760
2	1	401	185	161.6118997189785	0.05	1760
2	1	401	185	161.6118997189785	0.07500000000000001	1904
2	1	401	185	161.6118997189785	0.1	1792
2	1	401	185	161.6118997189785	0.125	1792
2	1	401	185	161.6118997189785	0.15000000000000002	1888
2	1	401	185	161.6118997189785	0.17500000000000002	1744
2	1	401	185	161.6118997189785	0.2	1776
2	1	401	185	161.6118997189785	0.225	2048
2	1	401	185	161.6118997189785	0.25	2688
2	1	401	185	161.6118997189785	0.275	3760
2	1	401	185	161.6118997189785	0.30000000000000004	5344
2	1	401	185	161.6118997189785	0.325	7264
2	1	401	185	161.6118997189785	0.35000000000000003	8224
2	1	401	185	161.6118997189785	0.375	8368
2	1	401	185	161.6118997189785	0.4	7744
2	1	401	185	161.6118997189785	0.42500000000000004	6272
2	1	401	185	161.6118997189785	0.45	4704
2	1	401	185	161.6118997189785	0.47500000000000003	3808
2	1	401	185	161.6118997189785	0.5	3280
2	1	401	185	161.6118997189785	0.525	3600
2	1	401	185	161.6118997189785	0.55	5232
2	1	401	185	161.6118997189785	0.5750000000000001	6304
2	1	401	185	161.6118997189785	0.6000000000000001	7840
2	1	401	185	161.6118997189785	0.625	9456
2	1	401	185	161.6118997189785	0.65	9888
2	1	401	185	161.6118997189785	0.675	10208
2	1	401	185	161.6118997189785	0.7000000000000001	9120
2	1	401	185	161.6118997189785	0.7250000000000001	6560
2	1	401	185	161.6118997189785	0.75	4544
2	1	401	185	161.6118997189785	0.775	2816
2	1	401	185	161.6118997189785	0.8	2192
2	1	401	185	161.6118997189785	0.8250000000000001	1776
2	1	401	185	161.6118997189785	0.8500000000000001	1728
2	1	401	185	161.6118997189785	0.875	1824
2	1	401	185	161.6118997189785	0.9	1744
2	1	401	185	161.6118997189785	0.925	1664
2	1	401	185	161.6118997189785	0.9500000000000001	1504
2	1	401	185	161.6118997189785	0.9750000000000001	1696
2	2	419	192	160.33612228710808	0.0	1616
2	2	419	192	160.33612228710808	0.025	1760
2	2	419	192	160.33612228710808	0.05	1584
2	2	419	192	160.33612228710808	0.07500000000000001	1840
2	2	419	192	160.33612228710808	0.1	1856
2	2	419	192	160.33612228710808	0.125	1664
2	2	419	192	160.33612228710808	0.15000000000000002	1744
2	2	419	192	160.33612228710808	0.17500000000000002	1856
2	2	419	192	160.33612228710808	0.2	2192
2	2	419	192	160.33612228710808	0.225	2976
2	2	419	192	160.33612228710808	0.25	3744
2	2	419	192	160.33612228710808	0.275	5520
2	2	419	192	160.33612228710808	0.30000000000000004	7840
2	2	419	192	160.33612228710808	0.325	8400
2	2	419	192	160.33612228710808	0.35000000000000003	8272
2	2	419	192	160.33612228710808	0.375	6912
2	2	419	192	160.33612228710808	0.4	4704
2	2	419	192	160.33612228710808	0.42500000000000004	3024
2	2	419	192	160.33612228710808	0.45	2624
2	2	419	192	160.33612228710808	0.47500000000000003	2432
2	2	419	192	160.33612228710808	0.5	2432
2	2	419	192	160.33612228710808	0.525	2688
2	2	419	192	160.33612228710808	0.55	2992
2	2	419	192	160.33612228710808	0.5750000000000001	5728
2	2	419	192	160.33612228710808	0.6000000000000001	7888
2	2	419	192	160.33612228710808	0.625	12192
2	2	419	192	160.33612228710808	0.65	14496
2	2	419	192	160.33612228710808	0.675	14608
2	2	419	192	160.33612228710808	0.7000000000000001	12048
2	2	419	192	160.33612228710808	0.7250000000000001	8960
2	2	419	192	160.33612228710808	0.75	6464
2	2	419	192	160.33612228710808	0.775	4352
2	2	419	192	160.33612228710808	0.8	2464
2	2	419	192	160.33612228710808	0.8250000000000001	1968
2	2	419	192	160.33612228710808	0.8500000000000001	1888
2	2	419	192	160.33612228710808	0.875	1616
2	2	419	192	160.33612228710808	0.9	1648
2	2	419	192	160.33612228710808	0.925	1920
2	2	419	192	160.33612228710808	0.9500000000000001	1648
2	2	419	192	160.33612228710808	0.9750000000000001	1824
2	3	434	205	151.13924265119323	0.0	1760
2	3	434	205	151.13924265119323	0.025	1664
2	3	434	205	151.13924265119323	0.05	1568
2	3	434	205	151.13924265119323	0.07500000000000001	1680
2	3	434	205	151.13924265119323	0.1	1760
2	3	434	205	151.13924265119323	0.125	1648
2	3	434	205	151.13924265119323	0.15000000000000002	2208
2	3	434	205	151.13924265119323	0.17500000000000002	2720
2	3	434	205	151.13924265119323	0.2	3632
2	3	434	205	151.13924265119323	0.225	5904
2	3	434	205	151.13924265119323	0.25	5920
2	3	434	205	151.13924265119323	0.275	4912
2	3	434	205	151.13924265119323	0.30000000000000004	3456
2	3	434	205	151.13924265119323	0.325	3456
2	3	434	205	151.13924265119323	0.35000000000000003	2176
2	3	434	205	151.13924265119323	0.375	2176
2	3	434	205	151.13924265119323	0.4	2176
2	3	434	205	151.13924265119323	0.42500000000000004	2256
2	3	434	205	151.13924265119323	0.45	2416
2	3	434	205	151.13924265119323	0.47500000000000003	2608
2	3	434	205	151.13924265119323	0.5	2608
2	3	434	205	151.13924265119323	0.525	3424
2	3	434	205	151.13924265119323	0.55	5056
2	3	434	205	151.13924265119323	0.5750000000000001	14800
2	3	434	205	151.13924265119323	0.6000000000000001	21264
2	3	434	205	151.13924265119323	0.625	23856
2	3	434	205	151.13924265119323	0.65	28112
2	3	434	205	151.13924265119323	0.675	32256
2	3	434	205	151.13924265119323	0.7000000000000001	28720
2	3	434	205	151.13924265119323	0.7250000000000001	12416
2	3	434	205	151.13924265119323	0.75	6704
2	3	434	205	151.13924265119323	0.775	3056
2	3	434	205	151.13924265119323	0.8	2416
2	3	434	205	151.13924265119323	0.8250000000000001	2144
2	3	434	205	151.13924265119323	0.8500000000000001	1856
2	3	434	205	151.13924265119323	0.875	1776
2	3	434	205	151.13924265119323	0.9	2000
2	3	434	205	151.13924265119323	0.925	1824
2	3	434	205	151.13924265119323	0.9500000000000001	1728
2	3	434	205	151.13924265119323	0.9750000000000001	1840
2	4	441	224	147.88648252920393	0.0	1728
2	4	441	224	147.88648252920393	0.025	1904
2	4	441	224	147.88648252920393	0.05	1712
2	4	441	224	147.88648252920393	0.07500000000000001	1904
2	4	441	224	147.88648252920393	0.1	2432
2	4	441	224	147.88648252920393	0.125	3104
2	4	441	224	147.88648252920393	0.15000000000000002	4528
2	4	441	224	147.88648252920393	0.17500000000000002	5376
2	4	441	224	147.88648252920393	0.2	6368
2	4	441	224	147.88648252920393	0.225	6896
2	4	441	224	147.88648252920393	0.25	5968
2	4	441	224	147.88648252920393	0.275	4032
2	4	441	224	147.88648252920393	0.30000000000000004	2816
2	4	441	224	147.88648252920393	0.325	2480
2	4	441	224	147.88648252920393	0.35000000000000003	2784
2	4	441	224	147.88648252920393	0.375	2480
2	4	441	224	147.88648252920393	0.4	2720
2	4	441	224	147.88648252920393	0.42500000000000004	2944
2	4	441	224	147.88648252920393	0.45	3424
2	4	441	224	147.88648252920393	0.47500000000000003	4224
2	4	441	224	147.88648252920393	0.5	4928
2	4	441	224	147.88648252920393	0.525	9376
2	4	441	224	147.88648252920393	0.55	14672
2	4	441	224	147.88648252920393	0.5750000000000001	19952
2	4	441	224	147.88648252920393	0.6000000000000001	24208
2	4	441	224	147.88648252920393	0.625	28080
2	4	441	224	147.88648252920393	0.65	30224
2	4	441	224	147.88648252920393	0.675	25456
2	4	441	224	147.88648252920393	0.7000000000000001	16320
2	4	441	224	147.88648252920393	0.7250000000000001	9248
2	4	441	224	147.88648252920393	0.75	4624
2	4	441	224	147.88648252920393	0.775	2640
2	4	441	224	147.88648252920393	0.8	2112
2	4	441	224	147.88648252920393	0.8250000000000001	1920
2	4	441	224	147.88648252920393	0.8500000000000001	1968
2	4	441	224	147.88648252920393	0.875	1792
2	4	441	224	147.88648252920393	0.9	1792
2	4	441	224	147.88648252920393	0.925	1664
2	4	441	224	147.88648252920393	0.9500000000000001	1616
2	4	441	224	147.88648252920393	0.9750000000000001	1760
2	5	437	243	155.01876039378394	0.0	1840
2	5	437	243	155.01876039378394	0.025	1584
2	5	437	243	155.01876039378394	0.05	1872
2	5	437	243	155.01876039378394	0.07500000000000001	2208
2	5	437	243	155.01876039378394	0.1	2576
2	5	437	243	155.01876039378394	0.125	3824
2	5	437	243	155.01876039378394	0.15000000000000002	5248
2	5	437	243	155.01876039378394	0.17500000000000002	7184
2	5	437	243	155.01876039378394	0.2	7824
2	5	437	243	155.01876039378394	0.225	7776
2	5	437	243	155.01876039378394	0.25	5200
2	5	437	243	155.01876039378394	0.275	4064
2	5	437	243	155.01876039378394	0.30000000000000004	2960
2	5	437	243	155.01876039378394	0.325	2832
2	5	437	243	155.01876039378394	0.35000000000000003	2656
2	5	437	243	155.01876039378394	0.375	2720
2	5	437	243	155.01876039378394	0.4	2880
2	5	437	243	155.01876039378394	0.42500000000000004	3376
2	5	437	243	155.01876039378394	0.45	4080
2	5	437	243	155.01876039378394	0.47500000000000003	5760
2	5	437	243	155.01876039378394	0.5	5760
2	5	437	243	155.01876039378394	0.525	10688
2	5	437	243	155.01876039378394	0.55	15728
2	5	437	243	155.01876039378394	0.5750000000000001	21760
2	5	437	243	155.01876039378394	0.6000000000000001	25296
2	5	437	243	155.01876039378394	0.625	26016
2	5	437	243	155.01876039378394	0.65	22048
2	5	437	243	155.01876039378394	0.675	17616
2	5	437	243	155.01876039378394	0.7000000000000001	8912
2	5	437	243	155.01876039378394	0.7250000000000001	5920
2	5	437	243	155.01876039378394	0.75	2928
2	5	437	243	155.01876039378394	0.775	2160
2	5	437	243	155.01876039378394	0.8	1936
2	5	437	243	155.01876039378394	0.8250000000000001	1648
2	5	437	243	155.01876039378394	0.8500000000000001	1808
2	5	437	243	155.01876039378394	0.875	1744
2	5	437	243	155.01876039378394	0.9	1664
2	5	437	243	155.01876039378394	0.925	1776
2	5	437	243	155.01876039378394	0.9500000000000001	1552
2	5	437	243	155.01876039378394	0.9750000000000001	1552
2	6	425	259	169.89496363496198	0.0	1616
2	6	425	259	169.89496363496198	0.025	1728
2	6	425	259	169.89496363496198	0.05	2256
2	6	425	259	169.89496363496198	0.07500000000000001	2992
2	6	425	259	169.89496363496198	0.1	2992
2	6	425	259	169.89496363496198	0.125	4928
2	6	425	259	169.89496363496198	0.15000000000000002	7280
2	6	425	259	169.89496363496198	0.17500000000000002	8416
2	6	425	259	169.89496363496198	0.2	9136
2	6	425	259	169.89496363496198	0.225	7696
2	6	425	259	169.89496363496198	0.25	6768
2	6	425	259	169.89496363496198	0.275	4432
2	6	425	259	169.89496363496198	0.30000000000000004	3296
2	6	425	259	169.89496363496198	0.325	2752
2	6	425	259	169.89496363496198	0.35000000000000003	2320
2	6	425	259	169.89496363496198	0.375	2256
2	6	425	259	169.89496363496198	0.4	2400
2	6	425	259	169.89496363496198	0.42500000000000004	2656
2	6	425	259	169.89496363496198	0.45	2752
2	6	425	259	169.89496363496198	0.47500000000000003	3120
2	6	425	259	169.89496363496198	0.5	3120
2	6	425	259	169.89496363496198	0.525	4336
2	6	425	259	169.89496363496198	0.55	9920
2	6	425	259	169.89496363496198	0.5750000000000001	11696
2	6	425	259	169.89496363496198	0.6000000000000001	13408
2	6	425	259	169.89496363496198	0.625	15264
2	6	425	259	169.89496363496198	0.65	15024
2	6	425	259	169.89496363496198	0.675	12032
2	6	425	259	169.89496363496198	0.7000000000000001	9728
2	6	425	259	169.89496363496198	0.7250000000000001	5344
2	6	425	259	169.89496363496198	0.75	3952
2	6	425	259	169.89496363496198	0.775	2128
2	6	425	259	169.89496363496198	0.8	2048
2	6	425	259	169.89496363496198	0.8250000000000001	1840
2	6	425	259	169.89496363496198	0.8500000000000001	1728
2	6	425	259	169.89496363496198	0.875	2000
2	6	425	259	169.89496363496198	0.9	2000
2	6	425	259	169.89496363496198	0.925	1504
2	6	425	259	169.89496363496198	0.9500000000000001	1664
2	6	425	259	169.89496363496198	0.9750000000000001	1664
2	7	410	273	177.88931723090698	0.0	1680
2	7	410	273	177.88931723090698	0.025	1744
2	7	410	273	177.88931723090698	0.05	1856
2	7	410	273	177.88931723090698	0.07500000000000001	2224
2	7	410	273	177.88931723090698	0.1	2224
2	7	410	273	177.88931723090698	0.125	2880
2	7	410	273	177.88931723090698	0.15000000000000002	4352
2	7	410	273	177.88931723090698	0.17500000000000002	5856
2	7	410	273	177.88931723090698	0.2	5744
2	7	410	273	177.88931723090698	0.225	6640
2	7	410	273	177.88931723090698	0.25	6512
2	7	410	273	177.88931723090698	0.275	4560
2	7	410	273	177.88931723090698	0.30000000000000004	3760
2	7	410	273	177.88931723090698	0.325	3168
2	7	410	273	177.88931723090698	0.35000000000000003	2336
2	7	410	273	177.88931723090698	0.375	2000
2	7	410	273	177.88931723090698	0.4	2016
2	7	410	273	177.88931723090698	0.42500000000000004	1904
2	7	410	273	177.88931723090698	0.45	1984
2	7	410	273	177.88931723090698	0.47500000000000003	2000
2	7	410	273	177.88931723090698	0.5	2000
2	7	410	273	177.88931723090698	0.525	2320
2	7	410	273	177.88931723090698	0.55	2704
2	7	410	273	177.88931723090698	0.5750000000000001	4160
2	7	410	273	177.88931723090698	0.6000000000000001	5104
2	7	410	273	177.88931723090698	0.625	6320
2	7	410	273	177.88931723090698	0.65	6880
2	7	410	273	177.88931723090698	0.675	6528
2	7	410	273	177.88931723090698	0.7000000000000001	5648
2	7	410	273	177.88931723090698	0.7250000000000001	3952
2	7	410	273	177.88931723090698	0.75	3280
2	7	410	273	177.88931723090698	0.775	2304
2	7	410	273	177.88931723090698	0.8	2288
2	7	410	273	177.88931723090698	0.8250000000000001	1904
2	7	410	273	177.88931723090698	0.8500000000000001	1824
2	7	410	273	177.88931723090698	0.875	1696
2	7	410	273	177.88931723090698	0.9	1696
2	7	410	273	177.88931723090698	0.925	1840
2	7	410	273	177.88931723090698	0.9500000000000001	1600
2	7	410	273	177.88931723090698	0.9750000000000001	1600
2	8	395	286	151.13924265119323	0.0	1600
2	8	395	286	151.13924265119323	0.025	1920
2	8	395	286	151.13924265119323	0.05	1728
2	8	395	286	151.13924265119323	0.07500000000000001	2016
2	8	395	286	151.13924265119323	0.1	2560
2	8	395	286	151.13924265119323	0.125	3120
2	8	395	286	151.13924265119323	0.15000000000000002	5200
2	8	395	286	151.13924265119323	0.17500000000000002	6880
2	8	395	286	151.13924265119323	0.2	9568
2	8	395	286	151.13924265119323	0.225	9712
2	8	395	286	151.13924265119323	0.25	9088
2	8	395	286	151.13924265119323	0.275	6016
2	8	395	286	151.13924265119323	0.30000000000000004	3328
2	8	395	286	151.13924265119323	0.325	3328
2	8	395	286	151.13924265119323	0.35000000000000003	2336
2	8	395	286	151.13924265119323	0.375	2320
2	8	395	286	151.13924265119323	0.4	2272
2	8	395	286	151.13924265119323	0.42500000000000004	2048
2	8	395	286	151.13924265119323	0.45	2064
2	8	395	286	151.13924265119323	0.47500000000000003	2064
2	8	395	286	151.13924265119323	0.5	2064
2	8	395	286	151.13924265119323	0.525	1904
2	8	395	286	151.13924265119323	0.55	2144
2	8	395	286	151.13924265119323	0.5750000000000001	2656
2	8	395	286	151.13924265119323	0.6000000000000001	3664
2	8	395	286	151.13924265119323	0.625	4016
2	8	395	286	151.13924265119323	0.65	4416
2	8	395	286	151.13924265119323	0.675	4656
2	8	395	286	151.13924265119323	0.7000000000000001	4656
2	8	395	286	151.13924265119323	0.7250000000000001	3712
2	8	395	286	151.13924265119323	0.75	3312
2	8	395	286	151.13924265119323	0.775	2080
2	8	395	286	151.13924265119323	0.8	1904
2	8	395	286	151.13924265119323	0.8250000000000001	1856
2	8	395	286	151.13924265119323	0.8500000000000001	1600
2	8	395	286	151.13924265119323	0.875	1616
2	8	395	286	151.13924265119323	0.9	1760
2	8	395	286	151.13924265119323	0.925	1680
2	8	395	286	151.13924265119323	0.9500000000000001	1536
2	8	395	286	151.13924265119323	0.9750000000000001	1536
2	9	388	305	144.25102957207767	0.0	1760
2	9	388	305	144.25102957207767	0.025	1664
2	9	388	305	144.25102957207767	0.05	1840
2	9	388	305	144.25102957207767	0.07500000000000001	1792
2	9	388	305	144.25102957207767	0.1	1888
2	9	388	305	144.25102957207767	0.125	1696
2	9	388	305	144.25102957207767	0.15000000000000002	1984
2	9	388	305	144.25102957207767	0.17500000000000002	2464
2	9	388	305	144.25102957207767	0.2	3200
2	9	388	305	144.25102957207767	0.225	4384
2	9	388	305	144.25102957207767	0.25	7408
2	9	388	305	144.25102957207767	0.275	12080
2	9	388	305	144.25102957207767	0.30000000000000004	14320
2	9	388	305	144.25102957207767	0.325	15424
2	9	388	305	144.25102957207767	0.35000000000000003	14112
2	9	388	305	144.25102957207767	0.375	9680
2	9	388	305	144.25102957207767	0.4	5872
2	9	388	305	144.25102957207767	0.42500000000000004	3936
2	9	388	305	144.25102957207767	0.45	2624
2	9	388	305	144.25102957207767	0.47500000000000003	2448
2	9	388	305	144.25102957207767	0.5	2320
2	9	388	305	144.25102957207767	0.525	2160
2	9	388	305	144.25102957207767	0.55	2112
2	9	388	305	144.25102957207767	0.5750000000000001	2224
2	9	388	305	144.25102957207767	0.6000000000000001	1792
2	9	388	305	144.25102957207767	0.625	2112
2	9	388	305	144.25102957207767	0.65	2288
2	9	388	305	144.25102957207767	0.675	3120
2	9	388	305	144.25102957207767	0.7000000000000001	3968
2	9	388	305	144.25102957207767	0.7250000000000001	4144
2	9	388	305	144.25102957207767	0.75	4080
2	9	388	305	144.25102957207767	0.775	3888
2	9	388	305	144.25102957207767	0.8	2880
2	9	388	305	144.25102957207767	0.8250000000000001	2464
2	9	388	305	144.25102957207767	0.8500000000000001	1920
2	9	388	305	144.25102957207767	0.875	1696
2	9	388	305	144.25102957207767	0.9	1904
2	9	388	305	144.25102957207767	0.925	1696
2	9	388	305	144.25102957207767	0.9500000000000001	1760
2	9	388	305	144.25102957207767	0.9750000000000001	1760
2	10	393	323	138.42935391974217	0.0	1616
2	10	393	323	138.42935391974217	0.025	1776
2	10	393	323	138.42935391974217	0.05	1824
2	10	393	323	138.42935391974217	0.07500000000000001	1664
2	10	393	323	138.42935391974217	0.1	1792
2	10	393	323	138.42935391974217	0.125	1888
2	10	393	323	138.42935391974217	0.15000000000000002	1824
2	10	393	323	138.42935391974217	0.17500000000000002	2384
2	10	393	323	138.42935391974217	0.2	4240
2	10	393	323	138.42935391974217	0.225	6240
2	10	393	323	138.42935391974217	0.25	8480
2	10	393	323	138.42935391974217	0.275	13840
2	10	393	323	138.42935391974217	0.30000000000000004	17184
2	10	393	323	138.42935391974217	0.325	17424
2	10	393	323	138.42935391974217	0.35000000000000003	16064
2	10	393	323	138.42935391974217	0.375	14208
2	10	393	323	138.42935391974217	0.4	10432
2	10	393	323	138.42935391974217	0.42500000000000004	6560
2	10	393	323	138.42935391974217	0.45	4032
2	10	393	323	138.42935391974217	0.47500000000000003	3600
2	10	393	323	138.42935391974217	0.5	3600
2	10	393	323	138.42935391974217	0.525	3168
2	10	393	323	138.42935391974217	0.55	2464
2	10	393	323	138.42935391974217	0.5750000000000001	2416
2	10	393	323	138.42935391974217	0.6000000000000001	2112
2	10	393	323	138.42935391974217	0.625	2544
2	10	393	323	138.42935391974217	0.65	2080
2	10	393	323	138.42935391974217	0.675	2720
2	10	393	323	138.42935391974217	0.7000000000000001	3168
2	10	393	323	138.42935391974217	0.7250000000000001	3744
2	10	393	323	138.42935391974217	0.75	3888
2	10	393	323	138.42935391974217	0.775	3600
2	10	393	323	138.42935391974217	0.8	2704
2	10	393	323	138.42935391974217	0.8250000000000001	2336
2	10	393	323	138.42935391974217	0.8500000000000001	2080
2	10	393	323	138.42935391974217	0.875	1872
2	10	393	323	138.42935391974217	0.9	1680
2	10	393	323	138.42935391974217	0.925	1616
2	10	393	323	138.42935391974217	0.9500000000000001	1568
2	10	393	323	138.42935391974217	0.9750000000000001	1392
2	11	410	334	153.10376303450667	0.0	1664
2	11	410	334	153.10376303450667	0.025	1664
2	11	410	334	153.10376303450667	0.05	1744
2	11	410	334	153.10376303450667	0.07500000000000001	1760
2	11	410	334	153.10376303450667	0.1	1616
2	11	410	334	153.10376303450667	0.125	1760
2	11	410	334	153.10376303450667	0.15000000000000002	1616
2	11	410	334	153.10376303450667	0.17500000000000002	2176
2	11	410	334	153.10376303450667	0.2	3008
2	11	410	334	153.10376303450667	0.225	3792
2	11	410	334	153.10376303450667	0.25	5248
2	11	410	334	153.10376303450667	0.275	7600
2	11	410	334	153.10376303450667	0.30000000000000004	10784
2	11	410	334	153.10376303450667	0.325	14016
2	11	410	334	153.10376303450667	0.35000000000000003	12336
2	11	410	334	153.10376303450667	0.375	10560
2	11	410	334	153.10376303450667	0.4	7472
2	11	410	334	153.10376303450667	0.42500000000000004	5008
2	11	410	334	153.10376303450667	0.45	3952
2	11	410	334	153.10376303450667	0.47500000000000003	2816
2	11	410	334	153.10376303450667	0.5	2816
2	11	410	334	153.10376303450667	0.525	2512
2	11	410	334	153.10376303450667	0.55	2624
2	11	410	334	153.10376303450667	0.5750000000000001	2240
2	11	410	334	153.10376303450667	0.6000000000000001	2032
2	11	410	334	153.10376303450667	0.625	2064
2	11	410	334	153.10376303450667	0.65	1808
2	11	410	334	153.10376303450667	0.675	2208
2	11	410	334	153.10376303450667	0.7000000000000001	2752
2	11	410	334	153.10376303450667	0.7250000000000001	4096
2	11	410	334	153.10376303450667	0.75	4944
2	11	410	334	153.10376303450667	0.775	5440
2	11	410	334	153.10376303450667	0.8	4608
2	11	410	334	153.10376303450667	0.8250000000000001	4144
2	11	410	334	153.10376303450667	0.8500000000000001	3232
2	11	410	334	153.10376303450667	0.875	2704
2	11	410	334	153.10376303450667	0.9	2288
2	11	410	334	153.10376303450667	0.925	1920
2	11	410	334	153.10376303450667	0.9500000000000001	1568
2	11	410	334	153.10376303450667	0.9750000000000001	1616
2	12	429	336	171.26468304859924	0.0	1536
2	12	429	336	171.26468304859924	0.025	1632
2	12	429	336	171.26468304859924	0.05	1632
2	12	429	336	171.26468304859924	0.07500000000000001	1616
2	12	429	336	171.26468304859924	0.1	1760
2	12	429	336	171.26468304859924	0.125	1776
2	12	429	336	171.26468304859924	0.15000000000000002	1728
2	12	429	336	171.26468304859924	0.17500000000000002	2032
2	12	429	336	171.26468304859924	0.2	2688
2	12	429	336	171.26468304859924	0.225	3488
2	12	429	336	171.26468304859924	0.25	4720
2	12	429	336	171.26468304859924	0.275	6096
2	12	429	336	171.26468304859924	0.30000000000000004	7648
2	12	429	336	171.26468304859924	0.325	9040
2	12	429	336	171.26468304859924	0.35000000000000003	9280
2	12	429	336	171.26468304859924	0.375	8144
2	12	429	336	171.26468304859924	0.4	6224
2	12	429	336	171.26468304859924	0.42500000000000004	5088
2	12	429	336	171.26468304859924	0.45	3520
2	12	429	336	171.26468304859924	0.47500000000000003	2560
2	12	429	336	171.26468304859924	0.5	2528
2	12	429	336	171.26468304859924	0.525	2288
2	12	429	336	171.26468304859924	0.55	2320
2	12	429	336	171.26468304859924	0.5750000000000001	2240
2	12	429	336	171.26468304859924	0.6000000000000001	2192
2	12	429	336	171.26468304859924	0.625	1952
2	12	429	336	171.26468304859924	0.65	2240
2	12	429	336	171.26468304859924	0.675	2192
2	12	429	336	171.26468304859924	0.7000000000000001	2464
2	12	429	336	171.26468304859924	0.7250000000000001	2752
2	12	429	336	171.26468304859924	0.75	3440
2	12	429	336	171.26468304859924	0.775	3968
2	12	429	336	171.26468304859924	0.8	3856
2	12	429	336	171.26468304859924	0.8250000000000001	3552
2	12	429	336	171.26468304859924	0.8500000000000001	2816
2	12	429	336	171.26468304859924	0.875	2432
2	12	429	336	171.26468304859924	0.9	1920
2	12	429	336	171.26468304859924	0.925	1632
2	12	429	336	171.26468304859924	0.9500000000000001	1696
2	12	429	336	171.26468304859924	0.9750000000000001	1440
2	13	450	335	174.19554538395812	0.0	1696
2	13	450	335	174.19554538395812	0.025	1712
2	13	450	335	174.19554538395812	0.05	1424
2	13	450	335	174.19554538395812	0.07500000000000001	1920
2	13	450	335	174.19554538395812	0.1	2032
2	13	450	335	174.19554538395812	0.125	2160
2	13	450	335	174.19554538395812	0.15000000000000002	2624
2	13	450	335	174.19554538395812	0.17500000000000002	3152
2	13	450	335	174.19554538395812	0.2	3456
2	13	450	335	174.19554538395812	0.225	3600
2	13	450	335	174.19554538395812	0.25	3360
2	13	450	335	174.19554538395812	0.275	2816
2	13	450	335	174.19554538395812	0.30000000000000004	2368
2	13	450	335	174.19554538395812	0.325	2096
2	13	450	335	174.19554538395812	0.35000000000000003	2144
2	13	450	335	174.19554538395812	0.375	2144
2	13	450	335	174.19554538395812	0.4	2064
2	13	450	335	174.19554538395812	0.42500000000000004	2016
2	13	450	335	174.19554538395812	0.45	2032
2	13	450	335	174.19554538395812	0.47500000000000003	1936
2	13	450	335	174.19554538395812	0.5	2080
2	13	450	335	174.19554538395812	0.525	2272
2	13	450	335	174.19554538395812	0.55	2272
2	13	450	335	174.19554538395812	0.5750000000000001	3072
2	13	450	335	174.19554538395812	0.6000000000000001	3520
2	13	450	335	174.19554538395812	0.625	4208
2	13	450	335	174.19554538395812	0.65	4928
2	13	450	335	174.19554538395812	0.675	5408
2	13	450	335	174.19554538395812	0.7000000000000001	5200
2	13	450	335	174.19554538395812	0.7250000000000001	4272
2	13	450	335	174.19554538395812	0.75	3408
2	13	450	335	174.19554538395812	0.775	2944
2	13	450	335	174.19554538395812	0.8	2608
2	13	450	335	174.19554538395812	0.8250000000000001	2048
2	13	450	335	174.19554538395812	0.8500000000000001	1632
2	13	450	335	174.19554538395812	0.875	1616
2	13	450	335	174.19554538395812	0.9	1504
2	13	450	335	174.19554538395812	0.925	1760
2	13	450	335	174.19554538395812	0.9500000000000001	1760
2	13	450	335	174.19554538395812	0.9750000000000001	1664
2	14	470	332	165.4602284325574	0.0	1536
2	14	470	332	165.4602284325574	0.025	1536
2	14	470	332	165.4602284325574	0.05	1824
2	14	470	332	165.4602284325574	0.07500000000000001	1856
2	14	470	332	165.4602284325574	0.1	1920
2	14	470	332	165.4602284325574	0.125	2640
2	14	470	332	165.4602284325574	0.15000000000000002	3264
2	14	470	332	165.4602284325574	0.17500000000000002	4064
2	14	470	332	165.4602284325574	0.2	4848
2	14	470	332	165.4602284325574	0.225	5248
2	14	470	332	165.4602284325574	0.25	5520
2	14	470	332	165.4602284325574	0.275	4848
2	14	470	332	165.4602284325574	0.30000000000000004	3664
2	14	470	332	165.4602284325574	0.325	2640
2	14	470	332	165.4602284325574	0.35000000000000003	2272
2	14	470	332	165.4602284325574	0.375	1792
2	14	470	332	165.4602284325574	0.4	2016
2	14	470	332	165.4602284325574	0.42500000000000004	1952
2	14	470	332	165.4602284325574	0.45	1856
2	14	470	332	165.4602284325574	0.47500000000000003	1856
2	14	470	332	165.4602284325574	0.5	1776
2	14	470	332	165.4602284325574	0.525	2032
2	14	470	332	165.4602284325574	0.55	1984
2	14	470	332	165.4602284325574	0.5750000000000001	2160
2	14	470	332	165.4602284325574	0.6000000000000001	2768
2	14	470	332	165.4602284325574	0.625	3744
2	14	470	332	165.4602284325574	0.65	4592
2	14	470	332	165.4602284325574	0.675	4672
2	14	470	332	165.4602284325574	0.7000000000000001	4576
2	14	470	332	165.4602284325574	0.7250000000000001	3968
2	14	470	332	165.4602284325574	0.75	3344
2	14	470	332	165.4602284325574	0.775	2912
2	14	470	332	165.4602284325574	0.8	2432
2	14	470	332	165.4602284325574	0.8250000000000001	1920
2	14	470	332	165.4602284325574	0.8500000000000001	2016
2	14	470	332	165.4602284325574	0.875	1840
2	14	470	332	165.4602284325574	0.9	1488
2	14	470	332	165.4602284325574	0.925	1696
2	14	470	332	165.4602284325574	0.9500000000000001	1696
[truncated: 61,321 more rows]
