# Supplementary material for: An epifluorescence microscope design for naturalistic behavior and cellular activity in freely moving Caenorhabditis elegans
Source: Nat Commun. 2026 May 19;17:4411. doi: 10.1038/s41467-026-72709-w (PMC13187321; doi:10.1038/s41467-026-72709-w)
Supplement: Supplementary file 8 — Source data [file 41467_2026_72709_MOESM8_ESM.zip › fig2 Muscle/HBR4/worm5.csv]

frame	order	x	y	angle	segment_position	intensity
0	1	317	238	168.45644688586853	0.0	1744
0	1	317	238	168.45644688586853	0.025	1520
0	1	317	238	168.45644688586853	0.05	1504
0	1	317	238	168.45644688586853	0.07500000000000001	1488
0	1	317	238	168.45644688586853	0.1	1696
0	1	317	238	168.45644688586853	0.125	1600
0	1	317	238	168.45644688586853	0.15000000000000002	1760
0	1	317	238	168.45644688586853	0.17500000000000002	1584
0	1	317	238	168.45644688586853	0.2	1680
0	1	317	238	168.45644688586853	0.225	1808
0	1	317	238	168.45644688586853	0.25	1808
0	1	317	238	168.45644688586853	0.275	1472
0	1	317	238	168.45644688586853	0.30000000000000004	1904
0	1	317	238	168.45644688586853	0.325	2000
0	1	317	238	168.45644688586853	0.35000000000000003	2720
0	1	317	238	168.45644688586853	0.375	5872
0	1	317	238	168.45644688586853	0.4	6976
0	1	317	238	168.45644688586853	0.42500000000000004	6144
0	1	317	238	168.45644688586853	0.45	3136
0	1	317	238	168.45644688586853	0.47500000000000003	2384
0	1	317	238	168.45644688586853	0.5	2400
0	1	317	238	168.45644688586853	0.525	2400
0	1	317	238	168.45644688586853	0.55	2112
0	1	317	238	168.45644688586853	0.5750000000000001	2144
0	1	317	238	168.45644688586853	0.6000000000000001	2176
0	1	317	238	168.45644688586853	0.625	2400
0	1	317	238	168.45644688586853	0.65	2448
0	1	317	238	168.45644688586853	0.675	2928
0	1	317	238	168.45644688586853	0.7000000000000001	4016
0	1	317	238	168.45644688586853	0.7250000000000001	3776
0	1	317	238	168.45644688586853	0.75	2736
0	1	317	238	168.45644688586853	0.775	2560
0	1	317	238	168.45644688586853	0.8	1888
0	1	317	238	168.45644688586853	0.8250000000000001	1808
0	1	317	238	168.45644688586853	0.8500000000000001	1568
0	1	317	238	168.45644688586853	0.875	1792
0	1	317	238	168.45644688586853	0.9	1536
0	1	317	238	168.45644688586853	0.925	1808
0	1	317	238	168.45644688586853	0.9500000000000001	1680
0	1	317	238	168.45644688586853	0.9750000000000001	1584
0	2	337	241	174.07179659255175	0.0	1744
0	2	337	241	174.07179659255175	0.025	1584
0	2	337	241	174.07179659255175	0.05	1760
0	2	337	241	174.07179659255175	0.07500000000000001	1728
0	2	337	241	174.07179659255175	0.1	1760
0	2	337	241	174.07179659255175	0.125	1760
0	2	337	241	174.07179659255175	0.15000000000000002	1728
0	2	337	241	174.07179659255175	0.17500000000000002	1760
0	2	337	241	174.07179659255175	0.2	1664
0	2	337	241	174.07179659255175	0.225	1920
0	2	337	241	174.07179659255175	0.25	2496
0	2	337	241	174.07179659255175	0.275	5648
0	2	337	241	174.07179659255175	0.30000000000000004	7456
0	2	337	241	174.07179659255175	0.325	7424
0	2	337	241	174.07179659255175	0.35000000000000003	5264
0	2	337	241	174.07179659255175	0.375	2928
0	2	337	241	174.07179659255175	0.4	2464
0	2	337	241	174.07179659255175	0.42500000000000004	2096
0	2	337	241	174.07179659255175	0.45	1952
0	2	337	241	174.07179659255175	0.47500000000000003	2048
0	2	337	241	174.07179659255175	0.5	2128
0	2	337	241	174.07179659255175	0.525	1984
0	2	337	241	174.07179659255175	0.55	1968
0	2	337	241	174.07179659255175	0.5750000000000001	1984
0	2	337	241	174.07179659255175	0.6000000000000001	2112
0	2	337	241	174.07179659255175	0.625	2512
0	2	337	241	174.07179659255175	0.65	4128
0	2	337	241	174.07179659255175	0.675	5840
0	2	337	241	174.07179659255175	0.7000000000000001	5936
0	2	337	241	174.07179659255175	0.7250000000000001	5088
0	2	337	241	174.07179659255175	0.75	3824
0	2	337	241	174.07179659255175	0.775	1920
0	2	337	241	174.07179659255175	0.8	1840
0	2	337	241	174.07179659255175	0.8250000000000001	1616
0	2	337	241	174.07179659255175	0.8500000000000001	1664
0	2	337	241	174.07179659255175	0.875	1856
0	2	337	241	174.07179659255175	0.9	1440
0	2	337	241	174.07179659255175	0.925	1856
0	2	337	241	174.07179659255175	0.9500000000000001	1568
0	2	337	241	174.07179659255175	0.9750000000000001	2000
0	3	359	242	162.37770277133174	0.0	1664
0	3	359	242	162.37770277133174	0.025	1424
0	3	359	242	162.37770277133174	0.05	1776
0	3	359	242	162.37770277133174	0.07500000000000001	1424
0	3	359	242	162.37770277133174	0.1	1840
0	3	359	242	162.37770277133174	0.125	1856
0	3	359	242	162.37770277133174	0.15000000000000002	1568
0	3	359	242	162.37770277133174	0.17500000000000002	1488
0	3	359	242	162.37770277133174	0.2	1792
0	3	359	242	162.37770277133174	0.225	2416
0	3	359	242	162.37770277133174	0.25	3872
0	3	359	242	162.37770277133174	0.275	4816
0	3	359	242	162.37770277133174	0.30000000000000004	5120
0	3	359	242	162.37770277133174	0.325	3952
0	3	359	242	162.37770277133174	0.35000000000000003	2880
0	3	359	242	162.37770277133174	0.375	2128
0	3	359	242	162.37770277133174	0.4	2096
0	3	359	242	162.37770277133174	0.42500000000000004	2240
0	3	359	242	162.37770277133174	0.45	2048
0	3	359	242	162.37770277133174	0.47500000000000003	2016
0	3	359	242	162.37770277133174	0.5	1984
0	3	359	242	162.37770277133174	0.525	2048
0	3	359	242	162.37770277133174	0.55	2208
0	3	359	242	162.37770277133174	0.5750000000000001	2192
0	3	359	242	162.37770277133174	0.6000000000000001	2592
0	3	359	242	162.37770277133174	0.625	3104
0	3	359	242	162.37770277133174	0.65	4848
0	3	359	242	162.37770277133174	0.675	6128
0	3	359	242	162.37770277133174	0.7000000000000001	6192
0	3	359	242	162.37770277133174	0.7250000000000001	5344
0	3	359	242	162.37770277133174	0.75	4688
0	3	359	242	162.37770277133174	0.775	2272
0	3	359	242	162.37770277133174	0.8	1824
0	3	359	242	162.37770277133174	0.8250000000000001	1680
0	3	359	242	162.37770277133174	0.8500000000000001	1760
0	3	359	242	162.37770277133174	0.875	1824
0	3	359	242	162.37770277133174	0.9	1664
0	3	359	242	162.37770277133174	0.925	1856
0	3	359	242	162.37770277133174	0.9500000000000001	1408
0	3	359	242	162.37770277133174	0.9750000000000001	1744
0	4	378	249	157.19979344205004	0.0	1760
0	4	378	249	157.19979344205004	0.025	1504
0	4	378	249	157.19979344205004	0.05	1696
0	4	378	249	157.19979344205004	0.07500000000000001	1760
0	4	378	249	157.19979344205004	0.1	1760
0	4	378	249	157.19979344205004	0.125	1856
0	4	378	249	157.19979344205004	0.15000000000000002	1888
0	4	378	249	157.19979344205004	0.17500000000000002	1792
0	4	378	249	157.19979344205004	0.2	2528
0	4	378	249	157.19979344205004	0.225	3328
0	4	378	249	157.19979344205004	0.25	3360
0	4	378	249	157.19979344205004	0.275	3440
0	4	378	249	157.19979344205004	0.30000000000000004	3152
0	4	378	249	157.19979344205004	0.325	2864
0	4	378	249	157.19979344205004	0.35000000000000003	2176
0	4	378	249	157.19979344205004	0.375	1920
0	4	378	249	157.19979344205004	0.4	1968
0	4	378	249	157.19979344205004	0.42500000000000004	1888
0	4	378	249	157.19979344205004	0.45	1792
0	4	378	249	157.19979344205004	0.47500000000000003	1856
0	4	378	249	157.19979344205004	0.5	1856
0	4	378	249	157.19979344205004	0.525	1888
0	4	378	249	157.19979344205004	0.55	1792
0	4	378	249	157.19979344205004	0.5750000000000001	1904
0	4	378	249	157.19979344205004	0.6000000000000001	2192
0	4	378	249	157.19979344205004	0.625	3280
0	4	378	249	157.19979344205004	0.65	3936
0	4	378	249	157.19979344205004	0.675	5024
0	4	378	249	157.19979344205004	0.7000000000000001	4960
0	4	378	249	157.19979344205004	0.7250000000000001	4496
0	4	378	249	157.19979344205004	0.75	3968
0	4	378	249	157.19979344205004	0.775	2768
0	4	378	249	157.19979344205004	0.8	1776
0	4	378	249	157.19979344205004	0.8250000000000001	1728
0	4	378	249	157.19979344205004	0.8500000000000001	1584
0	4	378	249	157.19979344205004	0.875	1744
0	4	378	249	157.19979344205004	0.9	1920
0	4	378	249	157.19979344205004	0.925	1808
0	4	378	249	157.19979344205004	0.9500000000000001	1648
0	4	378	249	157.19979344205004	0.9750000000000001	1760
0	5	393	263	155.85872016703553	0.0	1920
0	5	393	263	155.85872016703553	0.025	1664
0	5	393	263	155.85872016703553	0.05	1696
0	5	393	263	155.85872016703553	0.07500000000000001	1600
0	5	393	263	155.85872016703553	0.1	1968
0	5	393	263	155.85872016703553	0.125	1904
0	5	393	263	155.85872016703553	0.15000000000000002	2768
0	5	393	263	155.85872016703553	0.17500000000000002	2592
0	5	393	263	155.85872016703553	0.2	3168
0	5	393	263	155.85872016703553	0.225	3712
0	5	393	263	155.85872016703553	0.25	3856
0	5	393	263	155.85872016703553	0.275	3024
0	5	393	263	155.85872016703553	0.30000000000000004	2336
0	5	393	263	155.85872016703553	0.325	2336
0	5	393	263	155.85872016703553	0.35000000000000003	2080
0	5	393	263	155.85872016703553	0.375	1856
0	5	393	263	155.85872016703553	0.4	1648
0	5	393	263	155.85872016703553	0.42500000000000004	1920
0	5	393	263	155.85872016703553	0.45	2016
0	5	393	263	155.85872016703553	0.47500000000000003	1904
0	5	393	263	155.85872016703553	0.5	1904
0	5	393	263	155.85872016703553	0.525	2000
0	5	393	263	155.85872016703553	0.55	2576
0	5	393	263	155.85872016703553	0.5750000000000001	3472
0	5	393	263	155.85872016703553	0.6000000000000001	4720
0	5	393	263	155.85872016703553	0.625	5024
0	5	393	263	155.85872016703553	0.65	5568
0	5	393	263	155.85872016703553	0.675	5552
0	5	393	263	155.85872016703553	0.7000000000000001	4944
0	5	393	263	155.85872016703553	0.7250000000000001	4272
0	5	393	263	155.85872016703553	0.75	2992
0	5	393	263	155.85872016703553	0.775	1824
0	5	393	263	155.85872016703553	0.8	1824
0	5	393	263	155.85872016703553	0.8250000000000001	1808
0	5	393	263	155.85872016703553	0.8500000000000001	1760
0	5	393	263	155.85872016703553	0.875	1728
0	5	393	263	155.85872016703553	0.9	1840
0	5	393	263	155.85872016703553	0.925	1744
0	5	393	263	155.85872016703553	0.9500000000000001	1904
0	5	393	263	155.85872016703553	0.9750000000000001	1504
0	6	401	282	171.20258929000892	0.0	1728
0	6	401	282	171.20258929000892	0.025	1744
0	6	401	282	171.20258929000892	0.05	1744
0	6	401	282	171.20258929000892	0.07500000000000001	1920
0	6	401	282	171.20258929000892	0.1	2416
0	6	401	282	171.20258929000892	0.125	2528
0	6	401	282	171.20258929000892	0.15000000000000002	2944
0	6	401	282	171.20258929000892	0.17500000000000002	3168
0	6	401	282	171.20258929000892	0.2	3456
0	6	401	282	171.20258929000892	0.225	3392
0	6	401	282	171.20258929000892	0.25	3184
0	6	401	282	171.20258929000892	0.275	2944
0	6	401	282	171.20258929000892	0.30000000000000004	2480
0	6	401	282	171.20258929000892	0.325	2496
0	6	401	282	171.20258929000892	0.35000000000000003	2048
0	6	401	282	171.20258929000892	0.375	2176
0	6	401	282	171.20258929000892	0.4	2048
0	6	401	282	171.20258929000892	0.42500000000000004	1952
0	6	401	282	171.20258929000892	0.45	2192
0	6	401	282	171.20258929000892	0.47500000000000003	2656
0	6	401	282	171.20258929000892	0.5	2656
0	6	401	282	171.20258929000892	0.525	2864
0	6	401	282	171.20258929000892	0.55	3552
0	6	401	282	171.20258929000892	0.5750000000000001	3904
0	6	401	282	171.20258929000892	0.6000000000000001	5040
0	6	401	282	171.20258929000892	0.625	4864
0	6	401	282	171.20258929000892	0.65	5008
0	6	401	282	171.20258929000892	0.675	4544
0	6	401	282	171.20258929000892	0.7000000000000001	3968
0	6	401	282	171.20258929000892	0.7250000000000001	3040
0	6	401	282	171.20258929000892	0.75	2592
0	6	401	282	171.20258929000892	0.775	1840
0	6	401	282	171.20258929000892	0.8	1792
0	6	401	282	171.20258929000892	0.8250000000000001	1680
0	6	401	282	171.20258929000892	0.8500000000000001	1760
0	6	401	282	171.20258929000892	0.875	1664
0	6	401	282	171.20258929000892	0.9	1568
0	6	401	282	171.20258929000892	0.925	1856
0	6	401	282	171.20258929000892	0.9500000000000001	1584
0	6	401	282	171.20258929000892	0.9750000000000001	1696
0	7	406	302	177.27368900609378	0.0	1600
0	7	406	302	177.27368900609378	0.025	1664
0	7	406	302	177.27368900609378	0.05	1664
0	7	406	302	177.27368900609378	0.07500000000000001	1808
0	7	406	302	177.27368900609378	0.1	1936
0	7	406	302	177.27368900609378	0.125	2704
0	7	406	302	177.27368900609378	0.15000000000000002	3040
0	7	406	302	177.27368900609378	0.17500000000000002	4224
0	7	406	302	177.27368900609378	0.2	4864
0	7	406	302	177.27368900609378	0.225	5728
0	7	406	302	177.27368900609378	0.25	6304
0	7	406	302	177.27368900609378	0.275	6192
0	7	406	302	177.27368900609378	0.30000000000000004	5488
0	7	406	302	177.27368900609378	0.325	4608
0	7	406	302	177.27368900609378	0.35000000000000003	3648
0	7	406	302	177.27368900609378	0.375	2720
0	7	406	302	177.27368900609378	0.4	2448
0	7	406	302	177.27368900609378	0.42500000000000004	2304
0	7	406	302	177.27368900609378	0.45	2352
0	7	406	302	177.27368900609378	0.47500000000000003	2112
0	7	406	302	177.27368900609378	0.5	2192
0	7	406	302	177.27368900609378	0.525	2384
0	7	406	302	177.27368900609378	0.55	2272
0	7	406	302	177.27368900609378	0.5750000000000001	2544
0	7	406	302	177.27368900609378	0.6000000000000001	2544
0	7	406	302	177.27368900609378	0.625	2960
0	7	406	302	177.27368900609378	0.65	2912
0	7	406	302	177.27368900609378	0.675	3840
0	7	406	302	177.27368900609378	0.7000000000000001	4032
0	7	406	302	177.27368900609378	0.7250000000000001	3952
0	7	406	302	177.27368900609378	0.75	3840
0	7	406	302	177.27368900609378	0.775	3376
0	7	406	302	177.27368900609378	0.8	3120
0	7	406	302	177.27368900609378	0.8250000000000001	2128
0	7	406	302	177.27368900609378	0.8500000000000001	1808
0	7	406	302	177.27368900609378	0.875	1664
0	7	406	302	177.27368900609378	0.9	1744
0	7	406	302	177.27368900609378	0.925	1728
0	7	406	302	177.27368900609378	0.9500000000000001	1568
0	7	406	302	177.27368900609378	0.9750000000000001	1984
0	8	410	322	171.08507304285217	0.0	1760
0	8	410	322	171.08507304285217	0.025	1664
0	8	410	322	171.08507304285217	0.05	1760
0	8	410	322	171.08507304285217	0.07500000000000001	1904
0	8	410	322	171.08507304285217	0.1	1952
0	8	410	322	171.08507304285217	0.125	1888
0	8	410	322	171.08507304285217	0.15000000000000002	2304
0	8	410	322	171.08507304285217	0.17500000000000002	2992
0	8	410	322	171.08507304285217	0.2	4112
0	8	410	322	171.08507304285217	0.225	4992
0	8	410	322	171.08507304285217	0.25	5984
0	8	410	322	171.08507304285217	0.275	6896
0	8	410	322	171.08507304285217	0.30000000000000004	7136
0	8	410	322	171.08507304285217	0.325	6800
0	8	410	322	171.08507304285217	0.35000000000000003	6336
0	8	410	322	171.08507304285217	0.375	5024
0	8	410	322	171.08507304285217	0.4	3968
0	8	410	322	171.08507304285217	0.42500000000000004	3392
0	8	410	322	171.08507304285217	0.45	2688
0	8	410	322	171.08507304285217	0.47500000000000003	2144
0	8	410	322	171.08507304285217	0.5	2160
0	8	410	322	171.08507304285217	0.525	2448
0	8	410	322	171.08507304285217	0.55	2144
0	8	410	322	171.08507304285217	0.5750000000000001	2576
0	8	410	322	171.08507304285217	0.6000000000000001	2976
0	8	410	322	171.08507304285217	0.625	3248
0	8	410	322	171.08507304285217	0.65	3296
0	8	410	322	171.08507304285217	0.675	3664
0	8	410	322	171.08507304285217	0.7000000000000001	4384
0	8	410	322	171.08507304285217	0.7250000000000001	4304
0	8	410	322	171.08507304285217	0.75	3888
0	8	410	322	171.08507304285217	0.775	3456
0	8	410	322	171.08507304285217	0.8	3104
0	8	410	322	171.08507304285217	0.8250000000000001	3056
0	8	410	322	171.08507304285217	0.8500000000000001	2208
0	8	410	322	171.08507304285217	0.875	1792
0	8	410	322	171.08507304285217	0.9	1744
0	8	410	322	171.08507304285217	0.925	1936
0	8	410	322	171.08507304285217	0.9500000000000001	1504
0	8	410	322	171.08507304285217	0.9750000000000001	1632
0	9	417	341	155.22485943116806	0.0	1536
0	9	417	341	155.22485943116806	0.025	1744
0	9	417	341	155.22485943116806	0.05	1904
0	9	417	341	155.22485943116806	0.07500000000000001	1728
0	9	417	341	155.22485943116806	0.1	2032
0	9	417	341	155.22485943116806	0.125	2528
0	9	417	341	155.22485943116806	0.15000000000000002	4160
0	9	417	341	155.22485943116806	0.17500000000000002	4160
0	9	417	341	155.22485943116806	0.2	6752
0	9	417	341	155.22485943116806	0.225	8320
0	9	417	341	155.22485943116806	0.25	11872
0	9	417	341	155.22485943116806	0.275	12592
0	9	417	341	155.22485943116806	0.30000000000000004	11216
0	9	417	341	155.22485943116806	0.325	9200
0	9	417	341	155.22485943116806	0.35000000000000003	7424
0	9	417	341	155.22485943116806	0.375	5152
0	9	417	341	155.22485943116806	0.4	4416
0	9	417	341	155.22485943116806	0.42500000000000004	2800
0	9	417	341	155.22485943116806	0.45	2720
0	9	417	341	155.22485943116806	0.47500000000000003	2480
0	9	417	341	155.22485943116806	0.5	2480
0	9	417	341	155.22485943116806	0.525	2160
0	9	417	341	155.22485943116806	0.55	2224
0	9	417	341	155.22485943116806	0.5750000000000001	2496
0	9	417	341	155.22485943116806	0.6000000000000001	2704
0	9	417	341	155.22485943116806	0.625	2880
0	9	417	341	155.22485943116806	0.65	3088
0	9	417	341	155.22485943116806	0.675	3520
0	9	417	341	155.22485943116806	0.7000000000000001	3792
0	9	417	341	155.22485943116806	0.7250000000000001	4048
0	9	417	341	155.22485943116806	0.75	4144
0	9	417	341	155.22485943116806	0.775	3776
0	9	417	341	155.22485943116806	0.8	3344
0	9	417	341	155.22485943116806	0.8250000000000001	3344
0	9	417	341	155.22485943116806	0.8500000000000001	2256
0	9	417	341	155.22485943116806	0.875	1696
0	9	417	341	155.22485943116806	0.9	1904
0	9	417	341	155.22485943116806	0.925	1744
0	9	417	341	155.22485943116806	0.9500000000000001	2000
0	9	417	341	155.22485943116806	0.9750000000000001	1712
0	10	432	356	140.44033203100548	0.0	1824
0	10	432	356	140.44033203100548	0.025	1760
0	10	432	356	140.44033203100548	0.05	1760
0	10	432	356	140.44033203100548	0.07500000000000001	1712
0	10	432	356	140.44033203100548	0.1	1600
0	10	432	356	140.44033203100548	0.125	1888
0	10	432	356	140.44033203100548	0.15000000000000002	1872
0	10	432	356	140.44033203100548	0.17500000000000002	2592
0	10	432	356	140.44033203100548	0.2	3056
0	10	432	356	140.44033203100548	0.225	4208
0	10	432	356	140.44033203100548	0.25	7008
0	10	432	356	140.44033203100548	0.275	9936
0	10	432	356	140.44033203100548	0.30000000000000004	12144
0	10	432	356	140.44033203100548	0.325	14160
0	10	432	356	140.44033203100548	0.35000000000000003	14416
0	10	432	356	140.44033203100548	0.375	12208
0	10	432	356	140.44033203100548	0.4	6784
0	10	432	356	140.44033203100548	0.42500000000000004	3568
0	10	432	356	140.44033203100548	0.45	2928
0	10	432	356	140.44033203100548	0.47500000000000003	2720
0	10	432	356	140.44033203100548	0.5	2720
0	10	432	356	140.44033203100548	0.525	2576
0	10	432	356	140.44033203100548	0.55	2608
0	10	432	356	140.44033203100548	0.5750000000000001	2208
0	10	432	356	140.44033203100548	0.6000000000000001	2304
0	10	432	356	140.44033203100548	0.625	2528
0	10	432	356	140.44033203100548	0.65	2656
0	10	432	356	140.44033203100548	0.675	2944
0	10	432	356	140.44033203100548	0.7000000000000001	3872
0	10	432	356	140.44033203100548	0.7250000000000001	4304
0	10	432	356	140.44033203100548	0.75	4528
0	10	432	356	140.44033203100548	0.775	4144
0	10	432	356	140.44033203100548	0.8	3264
0	10	432	356	140.44033203100548	0.8250000000000001	2112
0	10	432	356	140.44033203100548	0.8500000000000001	1600
0	10	432	356	140.44033203100548	0.875	1504
0	10	432	356	140.44033203100548	0.9	1584
0	10	432	356	140.44033203100548	0.925	1696
0	10	432	356	140.44033203100548	0.9500000000000001	1600
0	10	432	356	140.44033203100548	0.9750000000000001	1856
0	11	453	358	146.66239693804687	0.0	1360
0	11	453	358	146.66239693804687	0.025	1856
0	11	453	358	146.66239693804687	0.05	1760
0	11	453	358	146.66239693804687	0.07500000000000001	1760
0	11	453	358	146.66239693804687	0.1	2400
0	11	453	358	146.66239693804687	0.125	4432
0	11	453	358	146.66239693804687	0.15000000000000002	4960
0	11	453	358	146.66239693804687	0.17500000000000002	4384
0	11	453	358	146.66239693804687	0.2	4048
0	11	453	358	146.66239693804687	0.225	3408
0	11	453	358	146.66239693804687	0.25	3168
0	11	453	358	146.66239693804687	0.275	2768
0	11	453	358	146.66239693804687	0.30000000000000004	2640
0	11	453	358	146.66239693804687	0.325	2560
0	11	453	358	146.66239693804687	0.35000000000000003	2400
0	11	453	358	146.66239693804687	0.375	2688
0	11	453	358	146.66239693804687	0.4	2688
0	11	453	358	146.66239693804687	0.42500000000000004	2944
0	11	453	358	146.66239693804687	0.45	3424
0	11	453	358	146.66239693804687	0.47500000000000003	3200
0	11	453	358	146.66239693804687	0.5	3248
0	11	453	358	146.66239693804687	0.525	3680
0	11	453	358	146.66239693804687	0.55	5136
0	11	453	358	146.66239693804687	0.5750000000000001	7344
0	11	453	358	146.66239693804687	0.6000000000000001	11504
0	11	453	358	146.66239693804687	0.625	16496
0	11	453	358	146.66239693804687	0.65	13632
0	11	453	358	146.66239693804687	0.675	8832
0	11	453	358	146.66239693804687	0.7000000000000001	4432
0	11	453	358	146.66239693804687	0.7250000000000001	2384
0	11	453	358	146.66239693804687	0.75	2080
0	11	453	358	146.66239693804687	0.775	1696
0	11	453	358	146.66239693804687	0.8	1888
0	11	453	358	146.66239693804687	0.8250000000000001	1632
0	11	453	358	146.66239693804687	0.8500000000000001	1968
0	11	453	358	146.66239693804687	0.875	1600
0	11	453	358	146.66239693804687	0.9	1728
0	11	453	358	146.66239693804687	0.925	1760
0	11	453	358	146.66239693804687	0.9500000000000001	1664
0	11	453	358	146.66239693804687	0.9750000000000001	1856
0	12	470	349	151.58733855692742	0.0	1664
0	12	470	349	151.58733855692742	0.025	1600
0	12	470	349	151.58733855692742	0.05	1744
0	12	470	349	151.58733855692742	0.07500000000000001	2336
0	12	470	349	151.58733855692742	0.1	2336
0	12	470	349	151.58733855692742	0.125	3008
0	12	470	349	151.58733855692742	0.15000000000000002	3920
0	12	470	349	151.58733855692742	0.17500000000000002	4416
0	12	470	349	151.58733855692742	0.2	4416
0	12	470	349	151.58733855692742	0.225	3888
0	12	470	349	151.58733855692742	0.25	4048
0	12	470	349	151.58733855692742	0.275	3488
0	12	470	349	151.58733855692742	0.30000000000000004	3008
0	12	470	349	151.58733855692742	0.325	2704
0	12	470	349	151.58733855692742	0.35000000000000003	2992
0	12	470	349	151.58733855692742	0.375	2816
0	12	470	349	151.58733855692742	0.4	2640
0	12	470	349	151.58733855692742	0.42500000000000004	3056
0	12	470	349	151.58733855692742	0.45	2912
0	12	470	349	151.58733855692742	0.47500000000000003	3616
0	12	470	349	151.58733855692742	0.5	3616
0	12	470	349	151.58733855692742	0.525	5184
0	12	470	349	151.58733855692742	0.55	6944
0	12	470	349	151.58733855692742	0.5750000000000001	7968
0	12	470	349	151.58733855692742	0.6000000000000001	9360
0	12	470	349	151.58733855692742	0.625	9200
0	12	470	349	151.58733855692742	0.65	8592
0	12	470	349	151.58733855692742	0.675	6608
0	12	470	349	151.58733855692742	0.7000000000000001	5456
0	12	470	349	151.58733855692742	0.7250000000000001	3136
0	12	470	349	151.58733855692742	0.75	2416
0	12	470	349	151.58733855692742	0.775	1824
0	12	470	349	151.58733855692742	0.8	1840
0	12	470	349	151.58733855692742	0.8250000000000001	1792
0	12	470	349	151.58733855692742	0.8500000000000001	1584
0	12	470	349	151.58733855692742	0.875	1856
0	12	470	349	151.58733855692742	0.9	1856
0	12	470	349	151.58733855692742	0.925	1664
0	12	470	349	151.58733855692742	0.9500000000000001	1760
0	12	470	349	151.58733855692742	0.9750000000000001	1760
0	13	482	331	166.53479190518826	0.0	1984
0	13	482	331	166.53479190518826	0.025	1728
0	13	482	331	166.53479190518826	0.05	1856
0	13	482	331	166.53479190518826	0.07500000000000001	2048
0	13	482	331	166.53479190518826	0.1	2672
0	13	482	331	166.53479190518826	0.125	3600
0	13	482	331	166.53479190518826	0.15000000000000002	4432
0	13	482	331	166.53479190518826	0.17500000000000002	5456
0	13	482	331	166.53479190518826	0.2	5968
0	13	482	331	166.53479190518826	0.225	5840
0	13	482	331	166.53479190518826	0.25	5840
0	13	482	331	166.53479190518826	0.275	5280
0	13	482	331	166.53479190518826	0.30000000000000004	4864
0	13	482	331	166.53479190518826	0.325	3872
0	13	482	331	166.53479190518826	0.35000000000000003	3344
0	13	482	331	166.53479190518826	0.375	2976
0	13	482	331	166.53479190518826	0.4	2816
0	13	482	331	166.53479190518826	0.42500000000000004	2896
0	13	482	331	166.53479190518826	0.45	2992
0	13	482	331	166.53479190518826	0.47500000000000003	3552
0	13	482	331	166.53479190518826	0.5	3552
0	13	482	331	166.53479190518826	0.525	4656
0	13	482	331	166.53479190518826	0.55	5504
0	13	482	331	166.53479190518826	0.5750000000000001	6640
0	13	482	331	166.53479190518826	0.6000000000000001	7648
0	13	482	331	166.53479190518826	0.625	8208
0	13	482	331	166.53479190518826	0.65	8080
0	13	482	331	166.53479190518826	0.675	6688
0	13	482	331	166.53479190518826	0.7000000000000001	6128
0	13	482	331	166.53479190518826	0.7250000000000001	4672
0	13	482	331	166.53479190518826	0.75	4672
0	13	482	331	166.53479190518826	0.775	2224
0	13	482	331	166.53479190518826	0.8	1824
0	13	482	331	166.53479190518826	0.8250000000000001	1792
0	13	482	331	166.53479190518826	0.8500000000000001	1792
0	13	482	331	166.53479190518826	0.875	1664
0	13	482	331	166.53479190518826	0.9	1936
0	13	482	331	166.53479190518826	0.925	1808
0	13	482	331	166.53479190518826	0.9500000000000001	1808
0	13	482	331	166.53479190518826	0.9750000000000001	1808
0	14	489	312	173.6598082540901	0.0	1792
0	14	489	312	173.6598082540901	0.025	1808
0	14	489	312	173.6598082540901	0.05	1872
0	14	489	312	173.6598082540901	0.07500000000000001	2080
0	14	489	312	173.6598082540901	0.1	2112
0	14	489	312	173.6598082540901	0.125	3296
0	14	489	312	173.6598082540901	0.15000000000000002	5296
0	14	489	312	173.6598082540901	0.17500000000000002	5792
0	14	489	312	173.6598082540901	0.2	7184
0	14	489	312	173.6598082540901	0.225	8336
0	14	489	312	173.6598082540901	0.25	8736
0	14	489	312	173.6598082540901	0.275	7664
0	14	489	312	173.6598082540901	0.30000000000000004	6896
0	14	489	312	173.6598082540901	0.325	5840
0	14	489	312	173.6598082540901	0.35000000000000003	5168
0	14	489	312	173.6598082540901	0.375	3968
0	14	489	312	173.6598082540901	0.4	3552
0	14	489	312	173.6598082540901	0.42500000000000004	3392
0	14	489	312	173.6598082540901	0.45	3216
0	14	489	312	173.6598082540901	0.47500000000000003	4192
0	14	489	312	173.6598082540901	0.5	4192
0	14	489	312	173.6598082540901	0.525	5232
0	14	489	312	173.6598082540901	0.55	6224
0	14	489	312	173.6598082540901	0.5750000000000001	7104
0	14	489	312	173.6598082540901	0.6000000000000001	8320
0	14	489	312	173.6598082540901	0.625	9264
0	14	489	312	173.6598082540901	0.65	9392
0	14	489	312	173.6598082540901	0.675	8112
0	14	489	312	173.6598082540901	0.7000000000000001	6752
0	14	489	312	173.6598082540901	0.7250000000000001	5360
0	14	489	312	173.6598082540901	0.75	4480
0	14	489	312	173.6598082540901	0.775	2512
0	14	489	312	173.6598082540901	0.8	1920
0	14	489	312	173.6598082540901	0.8250000000000001	1952
0	14	489	312	173.6598082540901	0.8500000000000001	1792
0	14	489	312	173.6598082540901	0.875	1632
0	14	489	312	173.6598082540901	0.9	1568
0	14	489	312	173.6598082540901	0.925	1824
0	14	489	312	173.6598082540901	0.9500000000000001	1648
0	14	489	312	173.6598082540901	0.9750000000000001	1648
0	15	498	294	159.590117166196	0.0	1744
0	15	498	294	159.590117166196	0.025	1824
0	15	498	294	159.590117166196	0.05	1776
0	15	498	294	159.590117166196	0.07500000000000001	1872
0	15	498	294	159.590117166196	0.1	2000
0	15	498	294	159.590117166196	0.125	3456
0	15	498	294	159.590117166196	0.15000000000000002	3456
0	15	498	294	159.590117166196	0.17500000000000002	7728
0	15	498	294	159.590117166196	0.2	9840
0	15	498	294	159.590117166196	0.225	13216
0	15	498	294	159.590117166196	0.25	17392
0	15	498	294	159.590117166196	0.275	17120
0	15	498	294	159.590117166196	0.30000000000000004	17408
0	15	498	294	159.590117166196	0.325	14576
0	15	498	294	159.590117166196	0.35000000000000003	12288
0	15	498	294	159.590117166196	0.375	8944
0	15	498	294	159.590117166196	0.4	7728
0	15	498	294	159.590117166196	0.42500000000000004	6512
0	15	498	294	159.590117166196	0.45	4928
0	15	498	294	159.590117166196	0.47500000000000003	4672
0	15	498	294	159.590117166196	0.5	3968
0	15	498	294	159.590117166196	0.525	3792
0	15	498	294	159.590117166196	0.55	4112
0	15	498	294	159.590117166196	0.5750000000000001	4320
0	15	498	294	159.590117166196	0.6000000000000001	4416
0	15	498	294	159.590117166196	0.625	5504
0	15	498	294	159.590117166196	0.65	6160
0	15	498	294	159.590117166196	0.675	6896
0	15	498	294	159.590117166196	0.7000000000000001	6800
0	15	498	294	159.590117166196	0.7250000000000001	6304
0	15	498	294	159.590117166196	0.75	4864
0	15	498	294	159.590117166196	0.775	3808
0	15	498	294	159.590117166196	0.8	2880
0	15	498	294	159.590117166196	0.8250000000000001	1840
0	15	498	294	159.590117166196	0.8500000000000001	1840
0	15	498	294	159.590117166196	0.875	1792
0	15	498	294	159.590117166196	0.9	2080
0	15	498	294	159.590117166196	0.925	1808
0	15	498	294	159.590117166196	0.9500000000000001	1664
0	15	498	294	159.590117166196	0.9750000000000001	1664
0	16	513	280	142.6855271483816	0.0	1776
0	16	513	280	142.6855271483816	0.025	2032
0	16	513	280	142.6855271483816	0.05	1968
0	16	513	280	142.6855271483816	0.07500000000000001	1792
0	16	513	280	142.6855271483816	0.1	1840
0	16	513	280	142.6855271483816	0.125	2080
0	16	513	280	142.6855271483816	0.15000000000000002	2672
0	16	513	280	142.6855271483816	0.17500000000000002	5712
0	16	513	280	142.6855271483816	0.2	8928
0	16	513	280	142.6855271483816	0.225	13408
0	16	513	280	142.6855271483816	0.25	18432
0	16	513	280	142.6855271483816	0.275	19472
0	16	513	280	142.6855271483816	0.30000000000000004	13568
0	16	513	280	142.6855271483816	0.325	10288
0	16	513	280	142.6855271483816	0.35000000000000003	6208
0	16	513	280	142.6855271483816	0.375	4960
0	16	513	280	142.6855271483816	0.4	3808
0	16	513	280	142.6855271483816	0.42500000000000004	3072
0	16	513	280	142.6855271483816	0.45	2880
0	16	513	280	142.6855271483816	0.47500000000000003	2912
0	16	513	280	142.6855271483816	0.5	2912
0	16	513	280	142.6855271483816	0.525	2912
0	16	513	280	142.6855271483816	0.55	2864
0	16	513	280	142.6855271483816	0.5750000000000001	3712
0	16	513	280	142.6855271483816	0.6000000000000001	3888
0	16	513	280	142.6855271483816	0.625	4896
0	16	513	280	142.6855271483816	0.65	6432
0	16	513	280	142.6855271483816	0.675	6992
0	16	513	280	142.6855271483816	0.7000000000000001	6784
0	16	513	280	142.6855271483816	0.7250000000000001	5056
0	16	513	280	142.6855271483816	0.75	2976
0	16	513	280	142.6855271483816	0.775	2160
0	16	513	280	142.6855271483816	0.8	1872
0	16	513	280	142.6855271483816	0.8250000000000001	1904
0	16	513	280	142.6855271483816	0.8500000000000001	1808
0	16	513	280	142.6855271483816	0.875	1904
0	16	513	280	142.6855271483816	0.9	1760
0	16	513	280	142.6855271483816	0.925	1664
0	16	513	280	142.6855271483816	0.9500000000000001	1744
0	16	513	280	142.6855271483816	0.9750000000000001	1744
0	17	533	278	151.45575268458285	0.0	1664
0	17	533	278	151.45575268458285	0.025	1744
0	17	533	278	151.45575268458285	0.05	1664
0	17	533	278	151.45575268458285	0.07500000000000001	1696
0	17	533	278	151.45575268458285	0.1	1712
0	17	533	278	151.45575268458285	0.125	1712
0	17	533	278	151.45575268458285	0.15000000000000002	2128
0	17	533	278	151.45575268458285	0.17500000000000002	2752
0	17	533	278	151.45575268458285	0.2	5600
0	17	533	278	151.45575268458285	0.225	8048
0	17	533	278	151.45575268458285	0.25	7744
0	17	533	278	151.45575268458285	0.275	8560
0	17	533	278	151.45575268458285	0.30000000000000004	9472
0	17	533	278	151.45575268458285	0.325	7168
0	17	533	278	151.45575268458285	0.35000000000000003	4656
0	17	533	278	151.45575268458285	0.375	3824
0	17	533	278	151.45575268458285	0.4	3456
0	17	533	278	151.45575268458285	0.42500000000000004	3728
0	17	533	278	151.45575268458285	0.45	3728
0	17	533	278	151.45575268458285	0.47500000000000003	4256
0	17	533	278	151.45575268458285	0.5	5216
0	17	533	278	151.45575268458285	0.525	6992
0	17	533	278	151.45575268458285	0.55	11968
0	17	533	278	151.45575268458285	0.5750000000000001	18000
0	17	533	278	151.45575268458285	0.6000000000000001	24512
0	17	533	278	151.45575268458285	0.625	34496
0	17	533	278	151.45575268458285	0.65	44192
0	17	533	278	151.45575268458285	0.675	43216
0	17	533	278	151.45575268458285	0.7000000000000001	18016
0	17	533	278	151.45575268458285	0.7250000000000001	3952
0	17	533	278	151.45575268458285	0.75	2800
0	17	533	278	151.45575268458285	0.775	2096
0	17	533	278	151.45575268458285	0.8	1920
0	17	533	278	151.45575268458285	0.8250000000000001	1984
0	17	533	278	151.45575268458285	0.8500000000000001	1888
0	17	533	278	151.45575268458285	0.875	1792
0	17	533	278	151.45575268458285	0.9	1920
0	17	533	278	151.45575268458285	0.925	1888
0	17	533	278	151.45575268458285	0.9500000000000001	1824
0	17	533	278	151.45575268458285	0.9750000000000001	1664
0	18	552	286	165.42829754650901	0.0	1632
0	18	552	286	165.42829754650901	0.025	1904
0	18	552	286	165.42829754650901	0.05	1664
0	18	552	286	165.42829754650901	0.07500000000000001	1568
0	18	552	286	165.42829754650901	0.1	1712
0	18	552	286	165.42829754650901	0.125	1872
0	18	552	286	165.42829754650901	0.15000000000000002	1824
0	18	552	286	165.42829754650901	0.17500000000000002	1840
0	18	552	286	165.42829754650901	0.2	2352
0	18	552	286	165.42829754650901	0.225	3664
0	18	552	286	165.42829754650901	0.25	5168
0	18	552	286	165.42829754650901	0.275	7488
0	18	552	286	165.42829754650901	0.30000000000000004	13072
0	18	552	286	165.42829754650901	0.325	15888
0	18	552	286	165.42829754650901	0.35000000000000003	13408
0	18	552	286	165.42829754650901	0.375	10000
0	18	552	286	165.42829754650901	0.4	8000
0	18	552	286	165.42829754650901	0.42500000000000004	4400
0	18	552	286	165.42829754650901	0.45	3728
0	18	552	286	165.42829754650901	0.47500000000000003	3648
0	18	552	286	165.42829754650901	0.5	3648
0	18	552	286	165.42829754650901	0.525	4880
0	18	552	286	165.42829754650901	0.55	5712
0	18	552	286	165.42829754650901	0.5750000000000001	8720
0	18	552	286	165.42829754650901	0.6000000000000001	10256
0	18	552	286	165.42829754650901	0.625	13440
0	18	552	286	165.42829754650901	0.65	14960
0	18	552	286	165.42829754650901	0.675	12672
0	18	552	286	165.42829754650901	0.7000000000000001	6176
0	18	552	286	165.42829754650901	0.7250000000000001	2768
0	18	552	286	165.42829754650901	0.75	2240
0	18	552	286	165.42829754650901	0.775	2160
0	18	552	286	165.42829754650901	0.8	1776
0	18	552	286	165.42829754650901	0.8250000000000001	1984
0	18	552	286	165.42829754650901	0.8500000000000001	1712
0	18	552	286	165.42829754650901	0.875	1888
0	18	552	286	165.42829754650901	0.9	1696
0	18	552	286	165.42829754650901	0.925	1888
0	18	552	286	165.42829754650901	0.9500000000000001	1888
0	18	552	286	165.42829754650901	0.9750000000000001	1792
1	1	313	236	138.73139699916047	0.0	1760
1	1	313	236	138.73139699916047	0.025	1760
1	1	313	236	138.73139699916047	0.05	1664
1	1	313	236	138.73139699916047	0.07500000000000001	1696
1	1	313	236	138.73139699916047	0.1	1664
1	1	313	236	138.73139699916047	0.125	1648
1	1	313	236	138.73139699916047	0.15000000000000002	1968
1	1	313	236	138.73139699916047	0.17500000000000002	2384
1	1	313	236	138.73139699916047	0.2	2240
1	1	313	236	138.73139699916047	0.225	2928
1	1	313	236	138.73139699916047	0.25	3328
1	1	313	236	138.73139699916047	0.275	3152
1	1	313	236	138.73139699916047	0.30000000000000004	2224
1	1	313	236	138.73139699916047	0.325	2048
1	1	313	236	138.73139699916047	0.35000000000000003	2176
1	1	313	236	138.73139699916047	0.375	2144
1	1	313	236	138.73139699916047	0.4	2016
1	1	313	236	138.73139699916047	0.42500000000000004	2128
1	1	313	236	138.73139699916047	0.45	2272
1	1	313	236	138.73139699916047	0.47500000000000003	2752
1	1	313	236	138.73139699916047	0.5	4256
1	1	313	236	138.73139699916047	0.525	5744
1	1	313	236	138.73139699916047	0.55	4816
1	1	313	236	138.73139699916047	0.5750000000000001	2624
1	1	313	236	138.73139699916047	0.6000000000000001	1968
1	1	313	236	138.73139699916047	0.625	1808
1	1	313	236	138.73139699916047	0.65	1904
1	1	313	236	138.73139699916047	0.675	1584
1	1	313	236	138.73139699916047	0.7000000000000001	1744
1	1	313	236	138.73139699916047	0.7250000000000001	1808
1	1	313	236	138.73139699916047	0.75	1664
1	1	313	236	138.73139699916047	0.775	1680
1	1	313	236	138.73139699916047	0.8	1760
1	1	313	236	138.73139699916047	0.8250000000000001	1616
1	1	313	236	138.73139699916047	0.8500000000000001	1696
1	1	313	236	138.73139699916047	0.875	1760
1	1	313	236	138.73139699916047	0.9	1568
1	1	313	236	138.73139699916047	0.925	1584
1	1	313	236	138.73139699916047	0.9500000000000001	1840
1	1	313	236	138.73139699916047	0.9750000000000001	1728
1	2	335	240	172.29771573373378	0.0	1952
1	2	335	240	172.29771573373378	0.025	1760
1	2	335	240	172.29771573373378	0.05	1760
1	2	335	240	172.29771573373378	0.07500000000000001	1744
1	2	335	240	172.29771573373378	0.1	1760
1	2	335	240	172.29771573373378	0.125	1680
1	2	335	240	172.29771573373378	0.15000000000000002	1936
1	2	335	240	172.29771573373378	0.17500000000000002	1792
1	2	335	240	172.29771573373378	0.2	1856
1	2	335	240	172.29771573373378	0.225	1888
1	2	335	240	172.29771573373378	0.25	1792
1	2	335	240	172.29771573373378	0.275	3120
1	2	335	240	172.29771573373378	0.30000000000000004	6256
1	2	335	240	172.29771573373378	0.325	7680
1	2	335	240	172.29771573373378	0.35000000000000003	7696
1	2	335	240	172.29771573373378	0.375	5472
1	2	335	240	172.29771573373378	0.4	3344
1	2	335	240	172.29771573373378	0.42500000000000004	2400
1	2	335	240	172.29771573373378	0.45	2256
1	2	335	240	172.29771573373378	0.47500000000000003	2128
1	2	335	240	172.29771573373378	0.5	2144
1	2	335	240	172.29771573373378	0.525	2144
1	2	335	240	172.29771573373378	0.55	1952
1	2	335	240	172.29771573373378	0.5750000000000001	2416
1	2	335	240	172.29771573373378	0.6000000000000001	2368
1	2	335	240	172.29771573373378	0.625	2464
1	2	335	240	172.29771573373378	0.65	4256
1	2	335	240	172.29771573373378	0.675	5264
1	2	335	240	172.29771573373378	0.7000000000000001	4864
1	2	335	240	172.29771573373378	0.7250000000000001	4176
1	2	335	240	172.29771573373378	0.75	3104
1	2	335	240	172.29771573373378	0.775	2000
1	2	335	240	172.29771573373378	0.8	1968
1	2	335	240	172.29771573373378	0.8250000000000001	1728
1	2	335	240	172.29771573373378	0.8500000000000001	1680
1	2	335	240	172.29771573373378	0.875	1680
1	2	335	240	172.29771573373378	0.9	1600
1	2	335	240	172.29771573373378	0.925	1584
1	2	335	240	172.29771573373378	0.9500000000000001	1856
1	2	335	240	172.29771573373378	0.9750000000000001	1536
1	3	357	241	163.3125159833111	0.0	1744
1	3	357	241	163.3125159833111	0.025	1568
1	3	357	241	163.3125159833111	0.05	1760
1	3	357	241	163.3125159833111	0.07500000000000001	1680
1	3	357	241	163.3125159833111	0.1	1824
1	3	357	241	163.3125159833111	0.125	1664
1	3	357	241	163.3125159833111	0.15000000000000002	1664
1	3	357	241	163.3125159833111	0.17500000000000002	1840
1	3	357	241	163.3125159833111	0.2	1904
1	3	357	241	163.3125159833111	0.225	2112
1	3	357	241	163.3125159833111	0.25	3200
1	3	357	241	163.3125159833111	0.275	4944
1	3	357	241	163.3125159833111	0.30000000000000004	5520
1	3	357	241	163.3125159833111	0.325	4832
1	3	357	241	163.3125159833111	0.35000000000000003	4224
1	3	357	241	163.3125159833111	0.375	2816
1	3	357	241	163.3125159833111	0.4	2352
1	3	357	241	163.3125159833111	0.42500000000000004	2288
1	3	357	241	163.3125159833111	0.45	2080
1	3	357	241	163.3125159833111	0.47500000000000003	1984
1	3	357	241	163.3125159833111	0.5	1888
1	3	357	241	163.3125159833111	0.525	1824
1	3	357	241	163.3125159833111	0.55	1872
1	3	357	241	163.3125159833111	0.5750000000000001	2112
1	3	357	241	163.3125159833111	0.6000000000000001	2224
1	3	357	241	163.3125159833111	0.625	2656
1	3	357	241	163.3125159833111	0.65	3920
1	3	357	241	163.3125159833111	0.675	5312
1	3	357	241	163.3125159833111	0.7000000000000001	5696
1	3	357	241	163.3125159833111	0.7250000000000001	4528
1	3	357	241	163.3125159833111	0.75	3520
1	3	357	241	163.3125159833111	0.775	2576
1	3	357	241	163.3125159833111	0.8	2112
1	3	357	241	163.3125159833111	0.8250000000000001	1584
1	3	357	241	163.3125159833111	0.8500000000000001	1696
1	3	357	241	163.3125159833111	0.875	1600
1	3	357	241	163.3125159833111	0.9	1760
1	3	357	241	163.3125159833111	0.925	1696
1	3	357	241	163.3125159833111	0.9500000000000001	1568
1	3	357	241	163.3125159833111	0.9750000000000001	1824
1	4	377	248	160.19618733295923	0.0	1664
1	4	377	248	160.19618733295923	0.025	2000
1	4	377	248	160.19618733295923	0.05	1936
1	4	377	248	160.19618733295923	0.07500000000000001	1616
1	4	377	248	160.19618733295923	0.1	1648
1	4	377	248	160.19618733295923	0.125	1664
1	4	377	248	160.19618733295923	0.15000000000000002	1728
1	4	377	248	160.19618733295923	0.17500000000000002	2112
1	4	377	248	160.19618733295923	0.2	2848
1	4	377	248	160.19618733295923	0.225	3792
1	4	377	248	160.19618733295923	0.25	3792
1	4	377	248	160.19618733295923	0.275	3984
1	4	377	248	160.19618733295923	0.30000000000000004	3312
1	4	377	248	160.19618733295923	0.325	2752
1	4	377	248	160.19618733295923	0.35000000000000003	2320
1	4	377	248	160.19618733295923	0.375	1856
1	4	377	248	160.19618733295923	0.4	1872
1	4	377	248	160.19618733295923	0.42500000000000004	2000
1	4	377	248	160.19618733295923	0.45	1952
1	4	377	248	160.19618733295923	0.47500000000000003	1968
1	4	377	248	160.19618733295923	0.5	1968
1	4	377	248	160.19618733295923	0.525	1776
1	4	377	248	160.19618733295923	0.55	2016
1	4	377	248	160.19618733295923	0.5750000000000001	2432
1	4	377	248	160.19618733295923	0.6000000000000001	2720
1	4	377	248	160.19618733295923	0.625	4032
1	4	377	248	160.19618733295923	0.65	4688
1	4	377	248	160.19618733295923	0.675	5648
1	4	377	248	160.19618733295923	0.7000000000000001	5168
1	4	377	248	160.19618733295923	0.7250000000000001	3840
1	4	377	248	160.19618733295923	0.75	3840
1	4	377	248	160.19618733295923	0.775	2368
1	4	377	248	160.19618733295923	0.8	1696
1	4	377	248	160.19618733295923	0.8250000000000001	1760
1	4	377	248	160.19618733295923	0.8500000000000001	1504
1	4	377	248	160.19618733295923	0.875	1664
1	4	377	248	160.19618733295923	0.9	1760
1	4	377	248	160.19618733295923	0.925	1600
1	4	377	248	160.19618733295923	0.9500000000000001	1632
1	4	377	248	160.19618733295923	0.9750000000000001	1696
1	5	393	261	150.8952683725813	0.0	1616
1	5	393	261	150.8952683725813	0.025	1568
1	5	393	261	150.8952683725813	0.05	1696
1	5	393	261	150.8952683725813	0.07500000000000001	1680
1	5	393	261	150.8952683725813	0.1	1728
1	5	393	261	150.8952683725813	0.125	1792
1	5	393	261	150.8952683725813	0.15000000000000002	2160
1	5	393	261	150.8952683725813	0.17500000000000002	2656
1	5	393	261	150.8952683725813	0.2	2928
1	5	393	261	150.8952683725813	0.225	3984
1	5	393	261	150.8952683725813	0.25	3968
1	5	393	261	150.8952683725813	0.275	4160
1	5	393	261	150.8952683725813	0.30000000000000004	2864
1	5	393	261	150.8952683725813	0.325	2864
1	5	393	261	150.8952683725813	0.35000000000000003	2112
1	5	393	261	150.8952683725813	0.375	2064
1	5	393	261	150.8952683725813	0.4	1872
1	5	393	261	150.8952683725813	0.42500000000000004	1840
1	5	393	261	150.8952683725813	0.45	2096
1	5	393	261	150.8952683725813	0.47500000000000003	2064
1	5	393	261	150.8952683725813	0.5	2064
1	5	393	261	150.8952683725813	0.525	2128
1	5	393	261	150.8952683725813	0.55	2192
1	5	393	261	150.8952683725813	0.5750000000000001	2992
1	5	393	261	150.8952683725813	0.6000000000000001	3968
1	5	393	261	150.8952683725813	0.625	4752
1	5	393	261	150.8952683725813	0.65	5456
1	5	393	261	150.8952683725813	0.675	6080
1	5	393	261	150.8952683725813	0.7000000000000001	6640
1	5	393	261	150.8952683725813	0.7250000000000001	5168
1	5	393	261	150.8952683725813	0.75	4480
1	5	393	261	150.8952683725813	0.775	2192
1	5	393	261	150.8952683725813	0.8	2016
1	5	393	261	150.8952683725813	0.8250000000000001	1696
1	5	393	261	150.8952683725813	0.8500000000000001	1680
1	5	393	261	150.8952683725813	0.875	1584
1	5	393	261	150.8952683725813	0.9	1568
1	5	393	261	150.8952683725813	0.925	1664
1	5	393	261	150.8952683725813	0.9500000000000001	1600
1	5	393	261	150.8952683725813	0.9750000000000001	1760
1	6	401	281	172.2348339815747	0.0	1760
1	6	401	281	172.2348339815747	0.025	1568
1	6	401	281	172.2348339815747	0.05	1856
1	6	401	281	172.2348339815747	0.07500000000000001	1504
1	6	401	281	172.2348339815747	0.1	2080
1	6	401	281	172.2348339815747	0.125	2064
1	6	401	281	172.2348339815747	0.15000000000000002	2256
1	6	401	281	172.2348339815747	0.17500000000000002	2672
1	6	401	281	172.2348339815747	0.2	3088
1	6	401	281	172.2348339815747	0.225	3280
1	6	401	281	172.2348339815747	0.25	3152
1	6	401	281	172.2348339815747	0.275	3040
1	6	401	281	172.2348339815747	0.30000000000000004	2624
1	6	401	281	172.2348339815747	0.325	2192
1	6	401	281	172.2348339815747	0.35000000000000003	2016
1	6	401	281	172.2348339815747	0.375	1920
1	6	401	281	172.2348339815747	0.4	1920
1	6	401	281	172.2348339815747	0.42500000000000004	1920
1	6	401	281	172.2348339815747	0.45	1920
1	6	401	281	172.2348339815747	0.47500000000000003	2320
1	6	401	281	172.2348339815747	0.5	2384
1	6	401	281	172.2348339815747	0.525	2864
1	6	401	281	172.2348339815747	0.55	3216
1	6	401	281	172.2348339815747	0.5750000000000001	3664
1	6	401	281	172.2348339815747	0.6000000000000001	4576
1	6	401	281	172.2348339815747	0.625	4864
1	6	401	281	172.2348339815747	0.65	5072
1	6	401	281	172.2348339815747	0.675	4816
1	6	401	281	172.2348339815747	0.7000000000000001	4112
1	6	401	281	172.2348339815747	0.7250000000000001	3616
1	6	401	281	172.2348339815747	0.75	2208
1	6	401	281	172.2348339815747	0.775	2016
1	6	401	281	172.2348339815747	0.8	1696
1	6	401	281	172.2348339815747	0.8250000000000001	1680
1	6	401	281	172.2348339815747	0.8500000000000001	1680
1	6	401	281	172.2348339815747	0.875	1856
1	6	401	281	172.2348339815747	0.9	1744
1	6	401	281	172.2348339815747	0.925	1600
1	6	401	281	172.2348339815747	0.9500000000000001	1760
1	6	401	281	172.2348339815747	0.9750000000000001	1584
1	7	406	301	176.74805439963606	0.0	1664
1	7	406	301	176.74805439963606	0.025	1760
1	7	406	301	176.74805439963606	0.05	1568
1	7	406	301	176.74805439963606	0.07500000000000001	1664
1	7	406	301	176.74805439963606	0.1	1824
1	7	406	301	176.74805439963606	0.125	1952
1	7	406	301	176.74805439963606	0.15000000000000002	2640
1	7	406	301	176.74805439963606	0.17500000000000002	3616
1	7	406	301	176.74805439963606	0.2	4496
1	7	406	301	176.74805439963606	0.225	6032
1	7	406	301	176.74805439963606	0.25	7104
1	7	406	301	176.74805439963606	0.275	6400
1	7	406	301	176.74805439963606	0.30000000000000004	5392
1	7	406	301	176.74805439963606	0.325	3856
1	7	406	301	176.74805439963606	0.35000000000000003	3008
1	7	406	301	176.74805439963606	0.375	2656
1	7	406	301	176.74805439963606	0.4	2240
1	7	406	301	176.74805439963606	0.42500000000000004	2272
1	7	406	301	176.74805439963606	0.45	1872
1	7	406	301	176.74805439963606	0.47500000000000003	2000
1	7	406	301	176.74805439963606	0.5	2048
1	7	406	301	176.74805439963606	0.525	2144
1	7	406	301	176.74805439963606	0.55	2080
1	7	406	301	176.74805439963606	0.5750000000000001	2592
1	7	406	301	176.74805439963606	0.6000000000000001	2736
1	7	406	301	176.74805439963606	0.625	3504
1	7	406	301	176.74805439963606	0.65	3968
1	7	406	301	176.74805439963606	0.675	4480
1	7	406	301	176.74805439963606	0.7000000000000001	4800
1	7	406	301	176.74805439963606	0.7250000000000001	4608
1	7	406	301	176.74805439963606	0.75	4288
1	7	406	301	176.74805439963606	0.775	3584
1	7	406	301	176.74805439963606	0.8	2784
1	7	406	301	176.74805439963606	0.8250000000000001	1968
1	7	406	301	176.74805439963606	0.8500000000000001	1792
1	7	406	301	176.74805439963606	0.875	1808
1	7	406	301	176.74805439963606	0.9	1664
1	7	406	301	176.74805439963606	0.925	1776
1	7	406	301	176.74805439963606	0.9500000000000001	1504
1	7	406	301	176.74805439963606	0.9750000000000001	1856
1	8	410	322	168.9828883812108	0.0	1664
1	8	410	322	168.9828883812108	0.025	1664
1	8	410	322	168.9828883812108	0.05	1936
1	8	410	322	168.9828883812108	0.07500000000000001	1840
1	8	410	322	168.9828883812108	0.1	1808
1	8	410	322	168.9828883812108	0.125	2112
1	8	410	322	168.9828883812108	0.15000000000000002	2224
1	8	410	322	168.9828883812108	0.17500000000000002	2624
1	8	410	322	168.9828883812108	0.2	3840
1	8	410	322	168.9828883812108	0.225	5056
1	8	410	322	168.9828883812108	0.25	6640
1	8	410	322	168.9828883812108	0.275	8432
1	8	410	322	168.9828883812108	0.30000000000000004	8624
1	8	410	322	168.9828883812108	0.325	7856
1	8	410	322	168.9828883812108	0.35000000000000003	6560
1	8	410	322	168.9828883812108	0.375	4912
1	8	410	322	168.9828883812108	0.4	3584
1	8	410	322	168.9828883812108	0.42500000000000004	2912
1	8	410	322	168.9828883812108	0.45	2496
1	8	410	322	168.9828883812108	0.47500000000000003	2368
1	8	410	322	168.9828883812108	0.5	2384
1	8	410	322	168.9828883812108	0.525	2480
1	8	410	322	168.9828883812108	0.55	2048
1	8	410	322	168.9828883812108	0.5750000000000001	2256
1	8	410	322	168.9828883812108	0.6000000000000001	2336
1	8	410	322	168.9828883812108	0.625	2592
1	8	410	322	168.9828883812108	0.65	3152
1	8	410	322	168.9828883812108	0.675	3952
1	8	410	322	168.9828883812108	0.7000000000000001	4272
1	8	410	322	168.9828883812108	0.7250000000000001	4864
1	8	410	322	168.9828883812108	0.75	4800
1	8	410	322	168.9828883812108	0.775	3824
1	8	410	322	168.9828883812108	0.8	3264
1	8	410	322	168.9828883812108	0.8250000000000001	2208
1	8	410	322	168.9828883812108	0.8500000000000001	1824
1	8	410	322	168.9828883812108	0.875	1664
1	8	410	322	168.9828883812108	0.9	1680
1	8	410	322	168.9828883812108	0.925	1760
1	8	410	322	168.9828883812108	0.9500000000000001	1680
1	8	410	322	168.9828883812108	0.9750000000000001	1664
1	9	418	342	154.82647547546983	0.0	1728
1	9	418	342	154.82647547546983	0.025	1408
1	9	418	342	154.82647547546983	0.05	1504
1	9	418	342	154.82647547546983	0.07500000000000001	1840
1	9	418	342	154.82647547546983	0.1	1712
1	9	418	342	154.82647547546983	0.125	1952
1	9	418	342	154.82647547546983	0.15000000000000002	2672
1	9	418	342	154.82647547546983	0.17500000000000002	3008
1	9	418	342	154.82647547546983	0.2	4112
1	9	418	342	154.82647547546983	0.225	6400
1	9	418	342	154.82647547546983	0.25	8688
1	9	418	342	154.82647547546983	0.275	11696
1	9	418	342	154.82647547546983	0.30000000000000004	12144
1	9	418	342	154.82647547546983	0.325	12144
1	9	418	342	154.82647547546983	0.35000000000000003	9856
1	9	418	342	154.82647547546983	0.375	7568
1	9	418	342	154.82647547546983	0.4	4816
1	9	418	342	154.82647547546983	0.42500000000000004	3216
1	9	418	342	154.82647547546983	0.45	2592
1	9	418	342	154.82647547546983	0.47500000000000003	2064
1	9	418	342	154.82647547546983	0.5	2064
1	9	418	342	154.82647547546983	0.525	2256
1	9	418	342	154.82647547546983	0.55	2064
1	9	418	342	154.82647547546983	0.5750000000000001	2176
1	9	418	342	154.82647547546983	0.6000000000000001	2304
1	9	418	342	154.82647547546983	0.625	2192
1	9	418	342	154.82647547546983	0.65	2592
1	9	418	342	154.82647547546983	0.675	2544
1	9	418	342	154.82647547546983	0.7000000000000001	3232
1	9	418	342	154.82647547546983	0.7250000000000001	3616
1	9	418	342	154.82647547546983	0.75	3552
1	9	418	342	154.82647547546983	0.775	3168
1	9	418	342	154.82647547546983	0.8	2560
1	9	418	342	154.82647547546983	0.8250000000000001	2400
1	9	418	342	154.82647547546983	0.8500000000000001	1712
1	9	418	342	154.82647547546983	0.875	1584
1	9	418	342	154.82647547546983	0.9	1744
1	9	418	342	154.82647547546983	0.925	1840
1	9	418	342	154.82647547546983	0.9500000000000001	1584
1	9	418	342	154.82647547546983	0.9750000000000001	1568
1	10	433	356	142.41526604188746	0.0	1616
1	10	433	356	142.41526604188746	0.025	1776
1	10	433	356	142.41526604188746	0.05	1744
1	10	433	356	142.41526604188746	0.07500000000000001	1664
1	10	433	356	142.41526604188746	0.1	1888
1	10	433	356	142.41526604188746	0.125	1696
1	10	433	356	142.41526604188746	0.15000000000000002	1888
1	10	433	356	142.41526604188746	0.17500000000000002	1824
1	10	433	356	142.41526604188746	0.2	2288
1	10	433	356	142.41526604188746	0.225	3248
1	10	433	356	142.41526604188746	0.25	5968
1	10	433	356	142.41526604188746	0.275	7648
1	10	433	356	142.41526604188746	0.30000000000000004	9696
1	10	433	356	142.41526604188746	0.325	11312
1	10	433	356	142.41526604188746	0.35000000000000003	11568
1	10	433	356	142.41526604188746	0.375	12176
1	10	433	356	142.41526604188746	0.4	11360
1	10	433	356	142.41526604188746	0.42500000000000004	6640
1	10	433	356	142.41526604188746	0.45	4144
1	10	433	356	142.41526604188746	0.47500000000000003	2496
1	10	433	356	142.41526604188746	0.5	2496
1	10	433	356	142.41526604188746	0.525	2432
1	10	433	356	142.41526604188746	0.55	2448
1	10	433	356	142.41526604188746	0.5750000000000001	2336
1	10	433	356	142.41526604188746	0.6000000000000001	2144
1	10	433	356	142.41526604188746	0.625	2400
1	10	433	356	142.41526604188746	0.65	2208
1	10	433	356	142.41526604188746	0.675	2672
1	10	433	356	142.41526604188746	0.7000000000000001	3152
1	10	433	356	142.41526604188746	0.7250000000000001	4032
1	10	433	356	142.41526604188746	0.75	5088
1	10	433	356	142.41526604188746	0.775	5008
1	10	433	356	142.41526604188746	0.8	4432
1	10	433	356	142.41526604188746	0.8250000000000001	2880
1	10	433	356	142.41526604188746	0.8500000000000001	2112
1	10	433	356	142.41526604188746	0.875	1856
1	10	433	356	142.41526604188746	0.9	1728
1	10	433	356	142.41526604188746	0.925	1664
1	10	433	356	142.41526604188746	0.9500000000000001	1760
1	10	433	356	142.41526604188746	0.9750000000000001	1584
1	11	454	358	145.50506386991734	0.0	1760
1	11	454	358	145.50506386991734	0.025	1680
1	11	454	358	145.50506386991734	0.05	1600
1	11	454	358	145.50506386991734	0.07500000000000001	1904
1	11	454	358	145.50506386991734	0.1	1968
1	11	454	358	145.50506386991734	0.125	4256
1	11	454	358	145.50506386991734	0.15000000000000002	4992
1	11	454	358	145.50506386991734	0.17500000000000002	4256
1	11	454	358	145.50506386991734	0.2	3888
1	11	454	358	145.50506386991734	0.225	3312
1	11	454	358	145.50506386991734	0.25	2960
1	11	454	358	145.50506386991734	0.275	2560
1	11	454	358	145.50506386991734	0.30000000000000004	2512
1	11	454	358	145.50506386991734	0.325	2384
1	11	454	358	145.50506386991734	0.35000000000000003	2144
1	11	454	358	145.50506386991734	0.375	2432
1	11	454	358	145.50506386991734	0.4	2672
1	11	454	358	145.50506386991734	0.42500000000000004	3072
1	11	454	358	145.50506386991734	0.45	3056
1	11	454	358	145.50506386991734	0.47500000000000003	2864
1	11	454	358	145.50506386991734	0.5	3104
1	11	454	358	145.50506386991734	0.525	3728
1	11	454	358	145.50506386991734	0.55	5584
1	11	454	358	145.50506386991734	0.5750000000000001	7488
1	11	454	358	145.50506386991734	0.6000000000000001	12096
1	11	454	358	145.50506386991734	0.625	17968
1	11	454	358	145.50506386991734	0.65	14656
1	11	454	358	145.50506386991734	0.675	8816
1	11	454	358	145.50506386991734	0.7000000000000001	4416
1	11	454	358	145.50506386991734	0.7250000000000001	2512
1	11	454	358	145.50506386991734	0.75	2032
1	11	454	358	145.50506386991734	0.775	1952
1	11	454	358	145.50506386991734	0.8	1712
1	11	454	358	145.50506386991734	0.8250000000000001	1664
1	11	454	358	145.50506386991734	0.8500000000000001	1840
1	11	454	358	145.50506386991734	0.875	1664
1	11	454	358	145.50506386991734	0.9	1920
1	11	454	358	145.50506386991734	0.925	1824
1	11	454	358	145.50506386991734	0.9500000000000001	1728
1	11	454	358	145.50506386991734	0.9750000000000001	1856
1	12	472	348	150.48416971391566	0.0	1616
1	12	472	348	150.48416971391566	0.025	1680
1	12	472	348	150.48416971391566	0.05	1536
1	12	472	348	150.48416971391566	0.07500000000000001	1648
1	12	472	348	150.48416971391566	0.1	1648
1	12	472	348	150.48416971391566	0.125	2240
1	12	472	348	150.48416971391566	0.15000000000000002	3264
1	12	472	348	150.48416971391566	0.17500000000000002	4112
1	12	472	348	150.48416971391566	0.2	4432
1	12	472	348	150.48416971391566	0.225	3968
1	12	472	348	150.48416971391566	0.25	3920
1	12	472	348	150.48416971391566	0.275	3296
1	12	472	348	150.48416971391566	0.30000000000000004	2928
1	12	472	348	150.48416971391566	0.325	2720
1	12	472	348	150.48416971391566	0.35000000000000003	2832
1	12	472	348	150.48416971391566	0.375	2704
1	12	472	348	150.48416971391566	0.4	2800
1	12	472	348	150.48416971391566	0.42500000000000004	2416
1	12	472	348	150.48416971391566	0.45	2864
1	12	472	348	150.48416971391566	0.47500000000000003	3264
1	12	472	348	150.48416971391566	0.5	3264
1	12	472	348	150.48416971391566	0.525	3616
1	12	472	348	150.48416971391566	0.55	4912
1	12	472	348	150.48416971391566	0.5750000000000001	5744
1	12	472	348	150.48416971391566	0.6000000000000001	6944
1	12	472	348	150.48416971391566	0.625	8144
1	12	472	348	150.48416971391566	0.65	9056
1	12	472	348	150.48416971391566	0.675	7952
1	12	472	348	150.48416971391566	0.7000000000000001	6736
1	12	472	348	150.48416971391566	0.7250000000000001	3360
1	12	472	348	150.48416971391566	0.75	2496
1	12	472	348	150.48416971391566	0.775	2080
1	12	472	348	150.48416971391566	0.8	1680
1	12	472	348	150.48416971391566	0.8250000000000001	1872
1	12	472	348	150.48416971391566	0.8500000000000001	1664
1	12	472	348	150.48416971391566	0.875	1888
1	12	472	348	150.48416971391566	0.9	1888
1	12	472	348	150.48416971391566	0.925	1728
1	12	472	348	150.48416971391566	0.9500000000000001	1888
1	12	472	348	150.48416971391566	0.9750000000000001	1888
1	13	483	330	168.79529381632955	0.0	1632
1	13	483	330	168.79529381632955	0.025	1744
1	13	483	330	168.79529381632955	0.05	1760
1	13	483	330	168.79529381632955	0.07500000000000001	1760
1	13	483	330	168.79529381632955	0.1	2256
1	13	483	330	168.79529381632955	0.125	3280
1	13	483	330	168.79529381632955	0.15000000000000002	4816
1	13	483	330	168.79529381632955	0.17500000000000002	6112
1	13	483	330	168.79529381632955	0.2	6816
1	13	483	330	168.79529381632955	0.225	6544
1	13	483	330	168.79529381632955	0.25	6192
1	13	483	330	168.79529381632955	0.275	5920
1	13	483	330	168.79529381632955	0.30000000000000004	4288
1	13	483	330	168.79529381632955	0.325	3376
1	13	483	330	168.79529381632955	0.35000000000000003	3008
1	13	483	330	168.79529381632955	0.375	2656
1	13	483	330	168.79529381632955	0.4	2736
1	13	483	330	168.79529381632955	0.42500000000000004	2672
1	13	483	330	168.79529381632955	0.45	2992
1	13	483	330	168.79529381632955	0.47500000000000003	3056
1	13	483	330	168.79529381632955	0.5	3056
1	13	483	330	168.79529381632955	0.525	3632
1	13	483	330	168.79529381632955	0.55	4240
1	13	483	330	168.79529381632955	0.5750000000000001	5856
1	13	483	330	168.79529381632955	0.6000000000000001	7280
1	13	483	330	168.79529381632955	0.625	8528
1	13	483	330	168.79529381632955	0.65	9520
1	13	483	330	168.79529381632955	0.675	8880
1	13	483	330	168.79529381632955	0.7000000000000001	6304
1	13	483	330	168.79529381632955	0.7250000000000001	4752
1	13	483	330	168.79529381632955	0.75	3904
1	13	483	330	168.79529381632955	0.775	2192
1	13	483	330	168.79529381632955	0.8	2000
1	13	483	330	168.79529381632955	0.8250000000000001	1712
1	13	483	330	168.79529381632955	0.8500000000000001	1888
1	13	483	330	168.79529381632955	0.875	1808
1	13	483	330	168.79529381632955	0.9	1744
1	13	483	330	168.79529381632955	0.925	1840
1	13	483	330	168.79529381632955	0.9500000000000001	1760
1	13	483	330	168.79529381632955	0.9750000000000001	1760
1	14	490	311	174.87868348922137	0.0	2000
1	14	490	311	174.87868348922137	0.025	1888
1	14	490	311	174.87868348922137	0.05	1888
1	14	490	311	174.87868348922137	0.07500000000000001	1792
1	14	490	311	174.87868348922137	0.1	1984
1	14	490	311	174.87868348922137	0.125	2560
1	14	490	311	174.87868348922137	0.15000000000000002	4848
1	14	490	311	174.87868348922137	0.17500000000000002	6160
1	14	490	311	174.87868348922137	0.2	9472
1	14	490	311	174.87868348922137	0.225	10384
1	14	490	311	174.87868348922137	0.25	9824
1	14	490	311	174.87868348922137	0.275	7360
1	14	490	311	174.87868348922137	0.30000000000000004	6224
1	14	490	311	174.87868348922137	0.325	5216
1	14	490	311	174.87868348922137	0.35000000000000003	4160
1	14	490	311	174.87868348922137	0.375	3488
1	14	490	311	174.87868348922137	0.4	3424
1	14	490	311	174.87868348922137	0.42500000000000004	3392
1	14	490	311	174.87868348922137	0.45	3072
1	14	490	311	174.87868348922137	0.47500000000000003	3088
1	14	490	311	174.87868348922137	0.5	3088
1	14	490	311	174.87868348922137	0.525	3936
1	14	490	311	174.87868348922137	0.55	5056
1	14	490	311	174.87868348922137	0.5750000000000001	6240
1	14	490	311	174.87868348922137	0.6000000000000001	8288
1	14	490	311	174.87868348922137	0.625	9392
1	14	490	311	174.87868348922137	0.65	9248
1	14	490	311	174.87868348922137	0.675	7920
1	14	490	311	174.87868348922137	0.7000000000000001	6464
1	14	490	311	174.87868348922137	0.7250000000000001	4448
1	14	490	311	174.87868348922137	0.75	2784
1	14	490	311	174.87868348922137	0.775	1952
1	14	490	311	174.87868348922137	0.8	1792
1	14	490	311	174.87868348922137	0.8250000000000001	1824
1	14	490	311	174.87868348922137	0.8500000000000001	1664
1	14	490	311	174.87868348922137	0.875	1664
1	14	490	311	174.87868348922137	0.9	1808
1	14	490	311	174.87868348922137	0.925	1840
1	14	490	311	174.87868348922137	0.9500000000000001	1488
1	14	490	311	174.87868348922137	0.9750000000000001	1488
1	15	499	292	156.53210110765633	0.0	1888
1	15	499	292	156.53210110765633	0.025	1872
1	15	499	292	156.53210110765633	0.05	1872
1	15	499	292	156.53210110765633	0.07500000000000001	1920
1	15	499	292	156.53210110765633	0.1	2528
1	15	499	292	156.53210110765633	0.125	3152
1	15	499	292	156.53210110765633	0.15000000000000002	5664
1	15	499	292	156.53210110765633	0.17500000000000002	12768
1	15	499	292	156.53210110765633	0.2	20016
1	15	499	292	156.53210110765633	0.225	21088
1	15	499	292	156.53210110765633	0.25	19536
1	15	499	292	156.53210110765633	0.275	16256
1	15	499	292	156.53210110765633	0.30000000000000004	14240
1	15	499	292	156.53210110765633	0.325	9440
1	15	499	292	156.53210110765633	0.35000000000000003	7392
1	15	499	292	156.53210110765633	0.375	6208
1	15	499	292	156.53210110765633	0.4	4384
1	15	499	292	156.53210110765633	0.42500000000000004	4192
1	15	499	292	156.53210110765633	0.45	3824
1	15	499	292	156.53210110765633	0.47500000000000003	3424
1	15	499	292	156.53210110765633	0.5	3424
1	15	499	292	156.53210110765633	0.525	3632
1	15	499	292	156.53210110765633	0.55	4096
1	15	499	292	156.53210110765633	0.5750000000000001	4384
1	15	499	292	156.53210110765633	0.6000000000000001	5728
1	15	499	292	156.53210110765633	0.625	6032
1	15	499	292	156.53210110765633	0.65	7168
1	15	499	292	156.53210110765633	0.675	8064
1	15	499	292	156.53210110765633	0.7000000000000001	7504
1	15	499	292	156.53210110765633	0.7250000000000001	5664
1	15	499	292	156.53210110765633	0.75	3744
1	15	499	292	156.53210110765633	0.775	2448
1	15	499	292	156.53210110765633	0.8	1760
1	15	499	292	156.53210110765633	0.8250000000000001	1712
1	15	499	292	156.53210110765633	0.8500000000000001	1728
1	15	499	292	156.53210110765633	0.875	1728
1	15	499	292	156.53210110765633	0.9	1808
1	15	499	292	156.53210110765633	0.925	1744
1	15	499	292	156.53210110765633	0.9500000000000001	1712
1	15	499	292	156.53210110765633	0.9750000000000001	1712
1	16	515	278	141.5403858281966	0.0	1792
1	16	515	278	141.5403858281966	0.025	1792
1	16	515	278	141.5403858281966	0.05	1968
1	16	515	278	141.5403858281966	0.07500000000000001	1760
1	16	515	278	141.5403858281966	0.1	2176
1	16	515	278	141.5403858281966	0.125	2208
1	16	515	278	141.5403858281966	0.15000000000000002	3088
1	16	515	278	141.5403858281966	0.17500000000000002	5712
1	16	515	278	141.5403858281966	0.2	14304
1	16	515	278	141.5403858281966	0.225	19200
1	16	515	278	141.5403858281966	0.25	22400
1	16	515	278	141.5403858281966	0.275	18096
1	16	515	278	141.5403858281966	0.30000000000000004	13376
1	16	515	278	141.5403858281966	0.325	9040
1	16	515	278	141.5403858281966	0.35000000000000003	4960
1	16	515	278	141.5403858281966	0.375	4000
1	16	515	278	141.5403858281966	0.4	3024
1	16	515	278	141.5403858281966	0.42500000000000004	3040
1	16	515	278	141.5403858281966	0.45	2496
1	16	515	278	141.5403858281966	0.47500000000000003	2672
1	16	515	278	141.5403858281966	0.5	2672
1	16	515	278	141.5403858281966	0.525	3008
1	16	515	278	141.5403858281966	0.55	3024
1	16	515	278	141.5403858281966	0.5750000000000001	3216
1	16	515	278	141.5403858281966	0.6000000000000001	4224
1	16	515	278	141.5403858281966	0.625	5072
1	16	515	278	141.5403858281966	0.65	6192
1	16	515	278	141.5403858281966	0.675	6544
1	16	515	278	141.5403858281966	0.7000000000000001	7008
1	16	515	278	141.5403858281966	0.7250000000000001	5536
1	16	515	278	141.5403858281966	0.75	3360
1	16	515	278	141.5403858281966	0.775	1888
1	16	515	278	141.5403858281966	0.8	1952
1	16	515	278	141.5403858281966	0.8250000000000001	1936
1	16	515	278	141.5403858281966	0.8500000000000001	1696
1	16	515	278	141.5403858281966	0.875	1888
1	16	515	278	141.5403858281966	0.9	1792
1	16	515	278	141.5403858281966	0.925	1728
1	16	515	278	141.5403858281966	0.9500000000000001	1840
1	16	515	278	141.5403858281966	0.9750000000000001	1840
1	17	536	277	151.92751306414704	0.0	1792
1	17	536	277	151.92751306414704	0.025	1808
1	17	536	277	151.92751306414704	0.05	1520
1	17	536	277	151.92751306414704	0.07500000000000001	1968
1	17	536	277	151.92751306414704	0.1	1968
1	17	536	277	151.92751306414704	0.125	2112
1	17	536	277	151.92751306414704	0.15000000000000002	2224
1	17	536	277	151.92751306414704	0.17500000000000002	6016
1	17	536	277	151.92751306414704	0.2	11360
1	17	536	277	151.92751306414704	0.225	13440
1	17	536	277	151.92751306414704	0.25	11376
1	17	536	277	151.92751306414704	0.275	11248
1	17	536	277	151.92751306414704	0.30000000000000004	8864
1	17	536	277	151.92751306414704	0.325	6272
1	17	536	277	151.92751306414704	0.35000000000000003	4480
1	17	536	277	151.92751306414704	0.375	3584
1	17	536	277	151.92751306414704	0.4	3552
1	17	536	277	151.92751306414704	0.42500000000000004	4544
1	17	536	277	151.92751306414704	0.45	4544
1	17	536	277	151.92751306414704	0.47500000000000003	5136
1	17	536	277	151.92751306414704	0.5	6496
1	17	536	277	151.92751306414704	0.525	8256
1	17	536	277	151.92751306414704	0.55	12960
1	17	536	277	151.92751306414704	0.5750000000000001	18752
1	17	536	277	151.92751306414704	0.6000000000000001	24896
1	17	536	277	151.92751306414704	0.625	31264
1	17	536	277	151.92751306414704	0.65	35968
1	17	536	277	151.92751306414704	0.675	32544
1	17	536	277	151.92751306414704	0.7000000000000001	13184
1	17	536	277	151.92751306414704	0.7250000000000001	4048
1	17	536	277	151.92751306414704	0.75	2528
1	17	536	277	151.92751306414704	0.775	2016
1	17	536	277	151.92751306414704	0.8	1904
1	17	536	277	151.92751306414704	0.8250000000000001	2192
1	17	536	277	151.92751306414704	0.8500000000000001	1840
1	17	536	277	151.92751306414704	0.875	2016
1	17	536	277	151.92751306414704	0.9	1776
1	17	536	277	151.92751306414704	0.925	1984
1	17	536	277	151.92751306414704	0.9500000000000001	1888
1	17	536	277	151.92751306414704	0.9750000000000001	1696
1	18	555	286	160.34617594194668	0.0	1792
1	18	555	286	160.34617594194668	0.025	1824
1	18	555	286	160.34617594194668	0.05	1648
1	18	555	286	160.34617594194668	0.07500000000000001	1920
1	18	555	286	160.34617594194668	0.1	1968
1	18	555	286	160.34617594194668	0.125	1792
1	18	555	286	160.34617594194668	0.15000000000000002	2048
1	18	555	286	160.34617594194668	0.17500000000000002	2160
1	18	555	286	160.34617594194668	0.2	2272
1	18	555	286	160.34617594194668	0.225	4864
1	18	555	286	160.34617594194668	0.25	6992
1	18	555	286	160.34617594194668	0.275	11824
1	18	555	286	160.34617594194668	0.30000000000000004	15504
1	18	555	286	160.34617594194668	0.325	15104
1	18	555	286	160.34617594194668	0.35000000000000003	13008
1	18	555	286	160.34617594194668	0.375	11552
1	18	555	286	160.34617594194668	0.4	7744
1	18	555	286	160.34617594194668	0.42500000000000004	4576
1	18	555	286	160.34617594194668	0.45	3712
1	18	555	286	160.34617594194668	0.47500000000000003	3920
1	18	555	286	160.34617594194668	0.5	3920
1	18	555	286	160.34617594194668	0.525	5152
1	18	555	286	160.34617594194668	0.55	6624
1	18	555	286	160.34617594194668	0.5750000000000001	9344
1	18	555	286	160.34617594194668	0.6000000000000001	12160
1	18	555	286	160.34617594194668	0.625	14336
1	18	555	286	160.34617594194668	0.65	15824
1	18	555	286	160.34617594194668	0.675	15824
1	18	555	286	160.34617594194668	0.7000000000000001	11072
1	18	555	286	160.34617594194668	0.7250000000000001	4400
1	18	555	286	160.34617594194668	0.75	2496
1	18	555	286	160.34617594194668	0.775	1920
1	18	555	286	160.34617594194668	0.8	1776
1	18	555	286	160.34617594194668	0.8250000000000001	2080
1	18	555	286	160.34617594194668	0.8500000000000001	1968
1	18	555	286	160.34617594194668	0.875	1712
1	18	555	286	160.34617594194668	0.9	2048
1	18	555	286	160.34617594194668	0.925	1808
1	18	555	286	160.34617594194668	0.9500000000000001	2208
1	18	555	286	160.34617594194668	0.9750000000000001	1776
2	1	330	239	165.96375653207352	0.0	1760
2	1	330	239	165.96375653207352	0.025	1664
2	1	330	239	165.96375653207352	0.05	1696
2	1	330	239	165.96375653207352	0.07500000000000001	1696
2	1	330	239	165.96375653207352	0.1	1744
2	1	330	239	165.96375653207352	0.125	1760
2	1	330	239	165.96375653207352	0.15000000000000002	1840
2	1	330	239	165.96375653207352	0.17500000000000002	1792
2	1	330	239	165.96375653207352	0.2	1904
2	1	330	239	165.96375653207352	0.225	2656
2	1	330	239	165.96375653207352	0.25	2448
2	1	330	239	165.96375653207352	0.275	3376
2	1	330	239	165.96375653207352	0.30000000000000004	4416
2	1	330	239	165.96375653207352	0.325	3440
2	1	330	239	165.96375653207352	0.35000000000000003	2928
2	1	330	239	165.96375653207352	0.375	2192
2	1	330	239	165.96375653207352	0.4	2336
2	1	330	239	165.96375653207352	0.42500000000000004	2192
2	1	330	239	165.96375653207352	0.45	2144
2	1	330	239	165.96375653207352	0.47500000000000003	2112
2	1	330	239	165.96375653207352	0.5	2384
2	1	330	239	165.96375653207352	0.525	2320
2	1	330	239	165.96375653207352	0.55	2816
2	1	330	239	165.96375653207352	0.5750000000000001	4960
2	1	330	239	165.96375653207352	0.6000000000000001	6384
2	1	330	239	165.96375653207352	0.625	6016
2	1	330	239	165.96375653207352	0.65	2832
2	1	330	239	165.96375653207352	0.675	1984
2	1	330	239	165.96375653207352	0.7000000000000001	1968
2	1	330	239	165.96375653207352	0.7250000000000001	1904
2	1	330	239	165.96375653207352	0.75	1680
2	1	330	239	165.96375653207352	0.775	1584
2	1	330	239	165.96375653207352	0.8	1760
2	1	330	239	165.96375653207352	0.8250000000000001	1600
2	1	330	239	165.96375653207352	0.8500000000000001	1696
2	1	330	239	165.96375653207352	0.875	1536
2	1	330	239	165.96375653207352	0.9	1696
2	1	330	239	165.96375653207352	0.925	1568
2	1	330	239	165.96375653207352	0.9500000000000001	1664
2	1	330	239	165.96375653207352	0.9750000000000001	1888
2	2	351	240	171.41637851988608	0.0	1680
2	2	351	240	171.41637851988608	0.025	1616
2	2	351	240	171.41637851988608	0.05	1520
2	2	351	240	171.41637851988608	0.07500000000000001	1696
2	2	351	240	171.41637851988608	0.1	1568
2	2	351	240	171.41637851988608	0.125	1664
2	2	351	240	171.41637851988608	0.15000000000000002	1600
2	2	351	240	171.41637851988608	0.17500000000000002	1696
2	2	351	240	171.41637851988608	0.2	1920
2	2	351	240	171.41637851988608	0.225	1872
2	2	351	240	171.41637851988608	0.25	2000
2	2	351	240	171.41637851988608	0.275	3712
2	2	351	240	171.41637851988608	0.30000000000000004	5872
2	2	351	240	171.41637851988608	0.325	7152
2	2	351	240	171.41637851988608	0.35000000000000003	5504
2	2	351	240	171.41637851988608	0.375	3488
2	2	351	240	171.41637851988608	0.4	2416
2	2	351	240	171.41637851988608	0.42500000000000004	2272
2	2	351	240	171.41637851988608	0.45	2192
2	2	351	240	171.41637851988608	0.47500000000000003	2144
2	2	351	240	171.41637851988608	0.5	2048
2	2	351	240	171.41637851988608	0.525	2144
2	2	351	240	171.41637851988608	0.55	2064
2	2	351	240	171.41637851988608	0.5750000000000001	2048
2	2	351	240	171.41637851988608	0.6000000000000001	2176
2	2	351	240	171.41637851988608	0.625	2288
2	2	351	240	171.41637851988608	0.65	3824
2	2	351	240	171.41637851988608	0.675	6640
2	2	351	240	171.41637851988608	0.7000000000000001	6992
2	2	351	240	171.41637851988608	0.7250000000000001	5616
2	2	351	240	171.41637851988608	0.75	4784
2	2	351	240	171.41637851988608	0.775	2480
2	2	351	240	171.41637851988608	0.8	1840
2	2	351	240	171.41637851988608	0.8250000000000001	1632
2	2	351	240	171.41637851988608	0.8500000000000001	1744
2	2	351	240	171.41637851988608	0.875	1616
2	2	351	240	171.41637851988608	0.9	1792
2	2	351	240	171.41637851988608	0.925	1600
2	2	351	240	171.41637851988608	0.9500000000000001	1760
2	2	351	240	171.41637851988608	0.9750000000000001	1760
2	3	371	244	159.88036685918172	0.0	1504
2	3	371	244	159.88036685918172	0.025	1728
2	3	371	244	159.88036685918172	0.05	1696
2	3	371	244	159.88036685918172	0.07500000000000001	1760
2	3	371	244	159.88036685918172	0.1	1664
2	3	371	244	159.88036685918172	0.125	1616
2	3	371	244	159.88036685918172	0.15000000000000002	1504
2	3	371	244	159.88036685918172	0.17500000000000002	1856
2	3	371	244	159.88036685918172	0.2	1728
2	3	371	244	159.88036685918172	0.225	1920
2	3	371	244	159.88036685918172	0.25	3264
2	3	371	244	159.88036685918172	0.275	4176
2	3	371	244	159.88036685918172	0.30000000000000004	4368
2	3	371	244	159.88036685918172	0.325	4240
2	3	371	244	159.88036685918172	0.35000000000000003	3200
2	3	371	244	159.88036685918172	0.375	2192
2	3	371	244	159.88036685918172	0.4	2304
2	3	371	244	159.88036685918172	0.42500000000000004	1952
2	3	371	244	159.88036685918172	0.45	2064
2	3	371	244	159.88036685918172	0.47500000000000003	1936
2	3	371	244	159.88036685918172	0.5	1936
2	3	371	244	159.88036685918172	0.525	1936
2	3	371	244	159.88036685918172	0.55	2128
2	3	371	244	159.88036685918172	0.5750000000000001	2288
2	3	371	244	159.88036685918172	0.6000000000000001	2272
2	3	371	244	159.88036685918172	0.625	2976
2	3	371	244	159.88036685918172	0.65	4272
2	3	371	244	159.88036685918172	0.675	5984
2	3	371	244	159.88036685918172	0.7000000000000001	6256
2	3	371	244	159.88036685918172	0.7250000000000001	5568
2	3	371	244	159.88036685918172	0.75	4640
2	3	371	244	159.88036685918172	0.775	2608
2	3	371	244	159.88036685918172	0.8	1920
2	3	371	244	159.88036685918172	0.8250000000000001	1664
2	3	371	244	159.88036685918172	0.8500000000000001	1504
2	3	371	244	159.88036685918172	0.875	1600
2	3	371	244	159.88036685918172	0.9	1792
2	3	371	244	159.88036685918172	0.925	1856
2	3	371	244	159.88036685918172	0.9500000000000001	1680
2	3	371	244	159.88036685918172	0.9750000000000001	1744
2	4	389	255	154.3348085378264	0.0	1680
2	4	389	255	154.3348085378264	0.025	1680
2	4	389	255	154.3348085378264	0.05	1584
2	4	389	255	154.3348085378264	0.07500000000000001	1536
2	4	389	255	154.3348085378264	0.1	1536
2	4	389	255	154.3348085378264	0.125	1856
2	4	389	255	154.3348085378264	0.15000000000000002	1792
2	4	389	255	154.3348085378264	0.17500000000000002	2112
2	4	389	255	154.3348085378264	0.2	2512
2	4	389	255	154.3348085378264	0.225	3424
2	4	389	255	154.3348085378264	0.25	3120
2	4	389	255	154.3348085378264	0.275	3152
2	4	389	255	154.3348085378264	0.30000000000000004	2912
2	4	389	255	154.3348085378264	0.325	2528
2	4	389	255	154.3348085378264	0.35000000000000003	2016
2	4	389	255	154.3348085378264	0.375	2032
2	4	389	255	154.3348085378264	0.4	1936
2	4	389	255	154.3348085378264	0.42500000000000004	1792
2	4	389	255	154.3348085378264	0.45	1792
2	4	389	255	154.3348085378264	0.47500000000000003	1888
2	4	389	255	154.3348085378264	0.5	1888
2	4	389	255	154.3348085378264	0.525	1888
2	4	389	255	154.3348085378264	0.55	1952
2	4	389	255	154.3348085378264	0.5750000000000001	1888
2	4	389	255	154.3348085378264	0.6000000000000001	2064
2	4	389	255	154.3348085378264	0.625	3104
2	4	389	255	154.3348085378264	0.65	4160
2	4	389	255	154.3348085378264	0.675	5296
2	4	389	255	154.3348085378264	0.7000000000000001	5504
2	4	389	255	154.3348085378264	0.7250000000000001	4384
2	4	389	255	154.3348085378264	0.75	3568
2	4	389	255	154.3348085378264	0.775	2128
2	4	389	255	154.3348085378264	0.8	1776
2	4	389	255	154.3348085378264	0.8250000000000001	1744
2	4	389	255	154.3348085378264	0.8500000000000001	1760
2	4	389	255	154.3348085378264	0.875	1744
2	4	389	255	154.3348085378264	0.9	1744
2	4	389	255	154.3348085378264	0.925	1664
2	4	389	255	154.3348085378264	0.9500000000000001	1760
2	4	389	255	154.3348085378264	0.9750000000000001	1664
2	5	400	272	161.1310005449386	0.0	1744
2	5	400	272	161.1310005449386	0.025	1760
2	5	400	272	161.1310005449386	0.05	1760
2	5	400	272	161.1310005449386	0.07500000000000001	1680
2	5	400	272	161.1310005449386	0.1	1808
2	5	400	272	161.1310005449386	0.125	1840
2	5	400	272	161.1310005449386	0.15000000000000002	2320
2	5	400	272	161.1310005449386	0.17500000000000002	2640
2	5	400	272	161.1310005449386	0.2	3568
2	5	400	272	161.1310005449386	0.225	4096
2	5	400	272	161.1310005449386	0.25	3888
2	5	400	272	161.1310005449386	0.275	2992
2	5	400	272	161.1310005449386	0.30000000000000004	2544
2	5	400	272	161.1310005449386	0.325	2320
2	5	400	272	161.1310005449386	0.35000000000000003	1920
2	5	400	272	161.1310005449386	0.375	1920
2	5	400	272	161.1310005449386	0.4	1888
2	5	400	272	161.1310005449386	0.42500000000000004	1856
2	5	400	272	161.1310005449386	0.45	2016
2	5	400	272	161.1310005449386	0.47500000000000003	2032
2	5	400	272	161.1310005449386	0.5	2032
2	5	400	272	161.1310005449386	0.525	2016
2	5	400	272	161.1310005449386	0.55	2496
2	5	400	272	161.1310005449386	0.5750000000000001	2992
2	5	400	272	161.1310005449386	0.6000000000000001	3840
2	5	400	272	161.1310005449386	0.625	5136
2	5	400	272	161.1310005449386	0.65	5840
2	5	400	272	161.1310005449386	0.675	6000
2	5	400	272	161.1310005449386	0.7000000000000001	5328
2	5	400	272	161.1310005449386	0.7250000000000001	3584
2	5	400	272	161.1310005449386	0.75	2400
2	5	400	272	161.1310005449386	0.775	1824
2	5	400	272	161.1310005449386	0.8	1808
2	5	400	272	161.1310005449386	0.8250000000000001	1824
2	5	400	272	161.1310005449386	0.8500000000000001	1488
2	5	400	272	161.1310005449386	0.875	1824
2	5	400	272	161.1310005449386	0.9	1872
2	5	400	272	161.1310005449386	0.925	1664
2	5	400	272	161.1310005449386	0.9500000000000001	1760
2	5	400	272	161.1310005449386	0.9750000000000001	1840
2	6	405	292	176.74805439963606	0.0	1632
2	6	405	292	176.74805439963606	0.025	1712
2	6	405	292	176.74805439963606	0.05	1632
2	6	405	292	176.74805439963606	0.07500000000000001	1760
2	6	405	292	176.74805439963606	0.1	1968
2	6	405	292	176.74805439963606	0.125	2032
2	6	405	292	176.74805439963606	0.15000000000000002	2432
2	6	405	292	176.74805439963606	0.17500000000000002	2864
2	6	405	292	176.74805439963606	0.2	3808
2	6	405	292	176.74805439963606	0.225	4288
2	6	405	292	176.74805439963606	0.25	4432
2	6	405	292	176.74805439963606	0.275	3984
2	6	405	292	176.74805439963606	0.30000000000000004	3776
2	6	405	292	176.74805439963606	0.325	3232
2	6	405	292	176.74805439963606	0.35000000000000003	2576
2	6	405	292	176.74805439963606	0.375	2192
2	6	405	292	176.74805439963606	0.4	1888
2	6	405	292	176.74805439963606	0.42500000000000004	1920
2	6	405	292	176.74805439963606	0.45	1920
2	6	405	292	176.74805439963606	0.47500000000000003	2080
2	6	405	292	176.74805439963606	0.5	1968
2	6	405	292	176.74805439963606	0.525	2032
2	6	405	292	176.74805439963606	0.55	2400
2	6	405	292	176.74805439963606	0.5750000000000001	2848
2	6	405	292	176.74805439963606	0.6000000000000001	3632
2	6	405	292	176.74805439963606	0.625	4064
2	6	405	292	176.74805439963606	0.65	4704
2	6	405	292	176.74805439963606	0.675	4832
2	6	405	292	176.74805439963606	0.7000000000000001	4688
2	6	405	292	176.74805439963606	0.7250000000000001	3728
2	6	405	292	176.74805439963606	0.75	2704
2	6	405	292	176.74805439963606	0.775	2096
2	6	405	292	176.74805439963606	0.8	1712
2	6	405	292	176.74805439963606	0.8250000000000001	1760
2	6	405	292	176.74805439963606	0.8500000000000001	1664
2	6	405	292	176.74805439963606	0.875	1760
2	6	405	292	176.74805439963606	0.9	1744
2	6	405	292	176.74805439963606	0.925	1760
2	6	405	292	176.74805439963606	0.9500000000000001	1680
2	6	405	292	176.74805439963606	0.9750000000000001	1664
2	7	409	313	176.74805439963606	0.0	1664
2	7	409	313	176.74805439963606	0.025	1760
2	7	409	313	176.74805439963606	0.05	1792
2	7	409	313	176.74805439963606	0.07500000000000001	1712
2	7	409	313	176.74805439963606	0.1	1840
2	7	409	313	176.74805439963606	0.125	1872
2	7	409	313	176.74805439963606	0.15000000000000002	1968
2	7	409	313	176.74805439963606	0.17500000000000002	2816
2	7	409	313	176.74805439963606	0.2	4208
2	7	409	313	176.74805439963606	0.225	6736
2	7	409	313	176.74805439963606	0.25	8304
2	7	409	313	176.74805439963606	0.275	8864
2	7	409	313	176.74805439963606	0.30000000000000004	7984
2	7	409	313	176.74805439963606	0.325	5904
2	7	409	313	176.74805439963606	0.35000000000000003	4352
2	7	409	313	176.74805439963606	0.375	3264
2	7	409	313	176.74805439963606	0.4	2592
2	7	409	313	176.74805439963606	0.42500000000000004	2320
2	7	409	313	176.74805439963606	0.45	2176
2	7	409	313	176.74805439963606	0.47500000000000003	2048
2	7	409	313	176.74805439963606	0.5	2288
2	7	409	313	176.74805439963606	0.525	2144
2	7	409	313	176.74805439963606	0.55	1952
2	7	409	313	176.74805439963606	0.5750000000000001	2032
2	7	409	313	176.74805439963606	0.6000000000000001	2240
2	7	409	313	176.74805439963606	0.625	2576
2	7	409	313	176.74805439963606	0.65	2912
2	7	409	313	176.74805439963606	0.675	3200
2	7	409	313	176.74805439963606	0.7000000000000001	3760
2	7	409	313	176.74805439963606	0.7250000000000001	4592
2	7	409	313	176.74805439963606	0.75	5936
2	7	409	313	176.74805439963606	0.775	4656
2	7	409	313	176.74805439963606	0.8	3472
2	7	409	313	176.74805439963606	0.8250000000000001	2000
2	7	409	313	176.74805439963606	0.8500000000000001	1792
2	7	409	313	176.74805439963606	0.875	1728
2	7	409	313	176.74805439963606	0.9	1440
2	7	409	313	176.74805439963606	0.925	1680
2	7	409	313	176.74805439963606	0.9500000000000001	1744
2	7	409	313	176.74805439963606	0.9750000000000001	1600
2	8	414	333	161.1310005449386	0.0	1712
2	8	414	333	161.1310005449386	0.025	1840
2	8	414	333	161.1310005449386	0.05	1856
2	8	414	333	161.1310005449386	0.07500000000000001	1840
2	8	414	333	161.1310005449386	0.1	1744
2	8	414	333	161.1310005449386	0.125	1888
2	8	414	333	161.1310005449386	0.15000000000000002	2112
2	8	414	333	161.1310005449386	0.17500000000000002	2720
2	8	414	333	161.1310005449386	0.2	4256
2	8	414	333	161.1310005449386	0.225	6544
2	8	414	333	161.1310005449386	0.25	8448
2	8	414	333	161.1310005449386	0.275	8736
2	8	414	333	161.1310005449386	0.30000000000000004	8896
2	8	414	333	161.1310005449386	0.325	7184
2	8	414	333	161.1310005449386	0.35000000000000003	5456
2	8	414	333	161.1310005449386	0.375	3984
2	8	414	333	161.1310005449386	0.4	2880
2	8	414	333	161.1310005449386	0.42500000000000004	2144
2	8	414	333	161.1310005449386	0.45	2224
2	8	414	333	161.1310005449386	0.47500000000000003	2368
2	8	414	333	161.1310005449386	0.5	2368
2	8	414	333	161.1310005449386	0.525	2352
2	8	414	333	161.1310005449386	0.55	2112
2	8	414	333	161.1310005449386	0.5750000000000001	1888
2	8	414	333	161.1310005449386	0.6000000000000001	2368
2	8	414	333	161.1310005449386	0.625	2816
2	8	414	333	161.1310005449386	0.65	4032
2	8	414	333	161.1310005449386	0.675	4464
2	8	414	333	161.1310005449386	0.7000000000000001	4512
2	8	414	333	161.1310005449386	0.7250000000000001	4384
2	8	414	333	161.1310005449386	0.75	4336
2	8	414	333	161.1310005449386	0.775	3632
2	8	414	333	161.1310005449386	0.8	3008
2	8	414	333	161.1310005449386	0.8250000000000001	1840
2	8	414	333	161.1310005449386	0.8500000000000001	1760
2	8	414	333	161.1310005449386	0.875	1536
2	8	414	333	161.1310005449386	0.9	1536
2	8	414	333	161.1310005449386	0.925	1568
2	8	414	333	161.1310005449386	0.9500000000000001	1568
2	8	414	333	161.1310005449386	0.9750000000000001	1856
2	9	425	350	149.47029410006587	0.0	1760
2	9	425	350	149.47029410006587	0.025	1904
2	9	425	350	149.47029410006587	0.05	1808
2	9	425	350	149.47029410006587	0.07500000000000001	1824
2	9	425	350	149.47029410006587	0.1	1824
2	9	425	350	149.47029410006587	0.125	1776
2	9	425	350	149.47029410006587	0.15000000000000002	2144
2	9	425	350	149.47029410006587	0.17500000000000002	2640
2	9	425	350	149.47029410006587	0.2	3392
2	9	425	350	149.47029410006587	0.225	7568
2	9	425	350	149.47029410006587	0.25	12512
2	9	425	350	149.47029410006587	0.275	15440
2	9	425	350	149.47029410006587	0.30000000000000004	14928
2	9	425	350	149.47029410006587	0.325	13536
2	9	425	350	149.47029410006587	0.35000000000000003	9728
2	9	425	350	149.47029410006587	0.375	5920
2	9	425	350	149.47029410006587	0.4	5072
2	9	425	350	149.47029410006587	0.42500000000000004	3648
2	9	425	350	149.47029410006587	0.45	2448
2	9	425	350	149.47029410006587	0.47500000000000003	2448
2	9	425	350	149.47029410006587	0.5	2448
2	9	425	350	149.47029410006587	0.525	2160
2	9	425	350	149.47029410006587	0.55	2336
2	9	425	350	149.47029410006587	0.5750000000000001	2320
2	9	425	350	149.47029410006587	0.6000000000000001	2272
2	9	425	350	149.47029410006587	0.625	2752
2	9	425	350	149.47029410006587	0.65	2736
2	9	425	350	149.47029410006587	0.675	2960
2	9	425	350	149.47029410006587	0.7000000000000001	3040
2	9	425	350	149.47029410006587	0.7250000000000001	4208
2	9	425	350	149.47029410006587	0.75	4864
2	9	425	350	149.47029410006587	0.775	4784
2	9	425	350	149.47029410006587	0.8	3664
2	9	425	350	149.47029410006587	0.8250000000000001	2768
2	9	425	350	149.47029410006587	0.8500000000000001	1776
2	9	425	350	149.47029410006587	0.875	1840
2	9	425	350	149.47029410006587	0.9	1840
2	9	425	350	149.47029410006587	0.925	1584
2	9	425	350	149.47029410006587	0.9500000000000001	1840
2	9	425	350	149.47029410006587	0.9750000000000001	1664
2	10	443	359	142.6506509553594	0.0	1712
2	10	443	359	142.6506509553594	0.025	1760
2	10	443	359	142.6506509553594	0.05	1664
2	10	443	359	142.6506509553594	0.07500000000000001	1664
2	10	443	359	142.6506509553594	0.1	1664
2	10	443	359	142.6506509553594	0.125	1744
2	10	443	359	142.6506509553594	0.15000000000000002	1888
2	10	443	359	142.6506509553594	0.17500000000000002	1744
2	10	443	359	142.6506509553594	0.2	2352
2	10	443	359	142.6506509553594	0.225	3360
2	10	443	359	142.6506509553594	0.25	6528
2	10	443	359	142.6506509553594	0.275	8624
2	10	443	359	142.6506509553594	0.30000000000000004	10800
2	10	443	359	142.6506509553594	0.325	13600
2	10	443	359	142.6506509553594	0.35000000000000003	16592
2	10	443	359	142.6506509553594	0.375	17520
2	10	443	359	142.6506509553594	0.4	11280
2	10	443	359	142.6506509553594	0.42500000000000004	5776
2	10	443	359	142.6506509553594	0.45	3104
2	10	443	359	142.6506509553594	0.47500000000000003	2832
2	10	443	359	142.6506509553594	0.5	2864
2	10	443	359	142.6506509553594	0.525	2592
2	10	443	359	142.6506509553594	0.55	2816
2	10	443	359	142.6506509553594	0.5750000000000001	2592
2	10	443	359	142.6506509553594	0.6000000000000001	2176
2	10	443	359	142.6506509553594	0.625	2288
2	10	443	359	142.6506509553594	0.65	2400
2	10	443	359	142.6506509553594	0.675	2400
2	10	443	359	142.6506509553594	0.7000000000000001	2864
2	10	443	359	142.6506509553594	0.7250000000000001	3280
2	10	443	359	142.6506509553594	0.75	4320
2	10	443	359	142.6506509553594	0.775	4704
2	10	443	359	142.6506509553594	0.8	4160
2	10	443	359	142.6506509553594	0.8250000000000001	3120
2	10	443	359	142.6506509553594	0.8500000000000001	1872
2	10	443	359	142.6506509553594	0.875	1984
2	10	443	359	142.6506509553594	0.9	1728
2	10	443	359	142.6506509553594	0.925	1664
2	10	443	359	142.6506509553594	0.9500000000000001	1664
2	10	443	359	142.6506509553594	0.9750000000000001	1664
2	11	464	355	143.80936385668065	0.0	1760
2	11	464	355	143.80936385668065	0.025	1424
2	11	464	355	143.80936385668065	0.05	1600
2	11	464	355	143.80936385668065	0.07500000000000001	1824
2	11	464	355	143.80936385668065	0.1	1888
2	11	464	355	143.80936385668065	0.125	3520
2	11	464	355	143.80936385668065	0.15000000000000002	4528
2	11	464	355	143.80936385668065	0.17500000000000002	4352
2	11	464	355	143.80936385668065	0.2	4176
2	11	464	355	143.80936385668065	0.225	4016
2	11	464	355	143.80936385668065	0.25	4016
2	11	464	355	143.80936385668065	0.275	2800
2	11	464	355	143.80936385668065	0.30000000000000004	2800
2	11	464	355	143.80936385668065	0.325	2560
2	11	464	355	143.80936385668065	0.35000000000000003	2736
2	11	464	355	143.80936385668065	0.375	2512
2	11	464	355	143.80936385668065	0.4	2512
2	11	464	355	143.80936385668065	0.42500000000000004	3072
2	11	464	355	143.80936385668065	0.45	3104
2	11	464	355	143.80936385668065	0.47500000000000003	3168
2	11	464	355	143.80936385668065	0.5	3168
2	11	464	355	143.80936385668065	0.525	3408
2	11	464	355	143.80936385668065	0.55	3952
2	11	464	355	143.80936385668065	0.5750000000000001	5920
2	11	464	355	143.80936385668065	0.6000000000000001	8400
2	11	464	355	143.80936385668065	0.625	13648
2	11	464	355	143.80936385668065	0.65	12880
2	11	464	355	143.80936385668065	0.675	7200
2	11	464	355	143.80936385668065	0.7000000000000001	4256
2	11	464	355	143.80936385668065	0.7250000000000001	2096
2	11	464	355	143.80936385668065	0.75	2096
2	11	464	355	143.80936385668065	0.775	1920
2	11	464	355	143.80936385668065	0.8	1968
2	11	464	355	143.80936385668065	0.8250000000000001	1760
2	11	464	355	143.80936385668065	0.8500000000000001	1744
2	11	464	355	143.80936385668065	0.875	1792
2	11	464	355	143.80936385668065	0.9	1664
2	11	464	355	143.80936385668065	0.925	1632
2	11	464	355	143.80936385668065	0.9500000000000001	1856
2	11	464	355	143.80936385668065	0.9750000000000001	1856
2	12	478	340	166.02953810995908	0.0	1664
2	12	478	340	166.02953810995908	0.025	1856
2	12	478	340	166.02953810995908	0.05	1568
2	12	478	340	166.02953810995908	0.07500000000000001	1728
2	12	478	340	166.02953810995908	0.1	2192
2	12	478	340	166.02953810995908	0.125	2624
2	12	478	340	166.02953810995908	0.15000000000000002	3760
2	12	478	340	166.02953810995908	0.17500000000000002	4512
2	12	478	340	166.02953810995908	0.2	4912
2	12	478	340	166.02953810995908	0.225	4784
2	12	478	340	166.02953810995908	0.25	4576
2	12	478	340	166.02953810995908	0.275	3408
2	12	478	340	166.02953810995908	0.30000000000000004	3104
2	12	478	340	166.02953810995908	0.325	3104
2	12	478	340	166.02953810995908	0.35000000000000003	2672
2	12	478	340	166.02953810995908	0.375	2688
2	12	478	340	166.02953810995908	0.4	2592
2	12	478	340	166.02953810995908	0.42500000000000004	2896
2	12	478	340	166.02953810995908	0.45	2960
2	12	478	340	166.02953810995908	0.47500000000000003	2976
2	12	478	340	166.02953810995908	0.5	2976
2	12	478	340	166.02953810995908	0.525	3840
2	12	478	340	166.02953810995908	0.55	4464
2	12	478	340	166.02953810995908	0.5750000000000001	6080
2	12	478	340	166.02953810995908	0.6000000000000001	8064
2	12	478	340	166.02953810995908	0.625	8352
2	12	478	340	166.02953810995908	0.65	8160
2	12	478	340	166.02953810995908	0.675	6976
2	12	478	340	166.02953810995908	0.7000000000000001	5136
2	12	478	340	166.02953810995908	0.7250000000000001	2720
2	12	478	340	166.02953810995908	0.75	2096
2	12	478	340	166.02953810995908	0.775	1856
2	12	478	340	166.02953810995908	0.8	1712
2	12	478	340	166.02953810995908	0.8250000000000001	1648
2	12	478	340	166.02953810995908	0.8500000000000001	1568
2	12	478	340	166.02953810995908	0.875	1648
2	12	478	340	166.02953810995908	0.9	1760
2	12	478	340	166.02953810995908	0.925	1712
2	12	478	340	166.02953810995908	0.9500000000000001	1648
2	12	478	340	166.02953810995908	0.9750000000000001	1648
2	13	488	322	171.1702553320909	0.0	1760
2	13	488	322	171.1702553320909	0.025	1664
2	13	488	322	171.1702553320909	0.05	1744
2	13	488	322	171.1702553320909	0.07500000000000001	1568
2	13	488	322	171.1702553320909	0.1	2000
2	13	488	322	171.1702553320909	0.125	2288
2	13	488	322	171.1702553320909	0.15000000000000002	3056
2	13	488	322	171.1702553320909	0.17500000000000002	4576
2	13	488	322	171.1702553320909	0.2	6080
2	13	488	322	171.1702553320909	0.225	6784
2	13	488	322	171.1702553320909	0.25	6864
2	13	488	322	171.1702553320909	0.275	6144
2	13	488	322	171.1702553320909	0.30000000000000004	5440
2	13	488	322	171.1702553320909	0.325	3936
2	13	488	322	171.1702553320909	0.35000000000000003	3424
2	13	488	322	171.1702553320909	0.375	3184
2	13	488	322	171.1702553320909	0.4	2992
2	13	488	322	171.1702553320909	0.42500000000000004	2688
2	13	488	322	171.1702553320909	0.45	2736
2	13	488	322	171.1702553320909	0.47500000000000003	2960
2	13	488	322	171.1702553320909	0.5	2960
2	13	488	322	171.1702553320909	0.525	3232
2	13	488	322	171.1702553320909	0.55	3760
2	13	488	322	171.1702553320909	0.5750000000000001	4896
2	13	488	322	171.1702553320909	0.6000000000000001	6512
2	13	488	322	171.1702553320909	0.625	7840
2	13	488	322	171.1702553320909	0.65	8064
2	13	488	322	171.1702553320909	0.675	8256
2	13	488	322	171.1702553320909	0.7000000000000001	6336
2	13	488	322	171.1702553320909	0.7250000000000001	4992
2	13	488	322	171.1702553320909	0.75	2480
2	13	488	322	171.1702553320909	0.775	1872
2	13	488	322	171.1702553320909	0.8	1952
2	13	488	322	171.1702553320909	0.8250000000000001	1840
2	13	488	322	171.1702553320909	0.8500000000000001	1760
2	13	488	322	171.1702553320909	0.875	1760
2	13	488	322	171.1702553320909	0.9	1824
2	13	488	322	171.1702553320909	0.925	1680
2	13	488	322	171.1702553320909	0.9500000000000001	1664
2	13	488	322	171.1702553320909	0.9750000000000001	1664
2	14	495	303	167.3196165081802	0.0	1728
2	14	495	303	167.3196165081802	0.025	1904
2	14	495	303	167.3196165081802	0.05	1808
2	14	495	303	167.3196165081802	0.07500000000000001	2096
2	14	495	303	167.3196165081802	0.1	2176
2	14	495	303	167.3196165081802	0.125	4032
2	14	495	303	167.3196165081802	0.15000000000000002	6224
2	14	495	303	167.3196165081802	0.17500000000000002	9344
2	14	495	303	167.3196165081802	0.2	10160
2	14	495	303	167.3196165081802	0.225	10064
2	14	495	303	167.3196165081802	0.25	9552
2	14	495	303	167.3196165081802	0.275	7920
2	14	495	303	167.3196165081802	0.30000000000000004	6496
2	14	495	303	167.3196165081802	0.325	5536
2	14	495	303	167.3196165081802	0.35000000000000003	4304
2	14	495	303	167.3196165081802	0.375	3824
2	14	495	303	167.3196165081802	0.4	3520
2	14	495	303	167.3196165081802	0.42500000000000004	3152
2	14	495	303	167.3196165081802	0.45	3296
2	14	495	303	167.3196165081802	0.47500000000000003	3424
2	14	495	303	167.3196165081802	0.5	3424
2	14	495	303	167.3196165081802	0.525	4192
2	14	495	303	167.3196165081802	0.55	5232
2	14	495	303	167.3196165081802	0.5750000000000001	6896
2	14	495	303	167.3196165081802	0.6000000000000001	8160
2	14	495	303	167.3196165081802	0.625	8960
2	14	495	303	167.3196165081802	0.65	8464
2	14	495	303	167.3196165081802	0.675	7568
2	14	495	303	167.3196165081802	0.7000000000000001	5600
2	14	495	303	167.3196165081802	0.7250000000000001	4416
2	14	495	303	167.3196165081802	0.75	3840
2	14	495	303	167.3196165081802	0.775	2192
2	14	495	303	167.3196165081802	0.8	1776
2	14	495	303	167.3196165081802	0.8250000000000001	1984
2	14	495	303	167.3196165081802	0.8500000000000001	1648
2	14	495	303	167.3196165081802	0.875	1808
2	14	495	303	167.3196165081802	0.9	1568
2	14	495	303	167.3196165081802	0.925	1664
2	14	495	303	167.3196165081802	0.9500000000000001	1664
[truncated: 60,281 more rows]
