# Supplementary material for: An epifluorescence microscope design for naturalistic behavior and cellular activity in freely moving Caenorhabditis elegans
Source: Nat Commun. 2026 May 19;17:4411. doi: 10.1038/s41467-026-72709-w (PMC13187321; doi:10.1038/s41467-026-72709-w)
Supplement: Supplementary file 8 — Source data [file 41467_2026_72709_MOESM8_ESM.zip › fig2 Muscle/HBR4/worm6.csv]

frame	order	x	y	angle	segment_position	intensity
0	1	293	254	151.6608679641041	0.0	1792
0	1	293	254	151.6608679641041	0.025	1632
0	1	293	254	151.6608679641041	0.05	1808
0	1	293	254	151.6608679641041	0.07500000000000001	1792
0	1	293	254	151.6608679641041	0.1	1952
0	1	293	254	151.6608679641041	0.125	1888
0	1	293	254	151.6608679641041	0.15000000000000002	1888
0	1	293	254	151.6608679641041	0.17500000000000002	2240
0	1	293	254	151.6608679641041	0.2	2416
0	1	293	254	151.6608679641041	0.225	3136
0	1	293	254	151.6608679641041	0.25	4416
0	1	293	254	151.6608679641041	0.275	7600
0	1	293	254	151.6608679641041	0.30000000000000004	10848
0	1	293	254	151.6608679641041	0.325	13392
0	1	293	254	151.6608679641041	0.35000000000000003	13088
0	1	293	254	151.6608679641041	0.375	11488
0	1	293	254	151.6608679641041	0.4	8512
0	1	293	254	151.6608679641041	0.42500000000000004	5744
0	1	293	254	151.6608679641041	0.45	3728
0	1	293	254	151.6608679641041	0.47500000000000003	2800
0	1	293	254	151.6608679641041	0.5	2800
0	1	293	254	151.6608679641041	0.525	3152
0	1	293	254	151.6608679641041	0.55	3760
0	1	293	254	151.6608679641041	0.5750000000000001	4320
0	1	293	254	151.6608679641041	0.6000000000000001	5360
0	1	293	254	151.6608679641041	0.625	6208
0	1	293	254	151.6608679641041	0.65	6864
0	1	293	254	151.6608679641041	0.675	6240
0	1	293	254	151.6608679641041	0.7000000000000001	5904
0	1	293	254	151.6608679641041	0.7250000000000001	3280
0	1	293	254	151.6608679641041	0.75	2560
0	1	293	254	151.6608679641041	0.775	2096
0	1	293	254	151.6608679641041	0.8	1872
0	1	293	254	151.6608679641041	0.8250000000000001	1728
0	1	293	254	151.6608679641041	0.8500000000000001	2064
0	1	293	254	151.6608679641041	0.875	1904
0	1	293	254	151.6608679641041	0.9	1632
0	1	293	254	151.6608679641041	0.925	1872
0	1	293	254	151.6608679641041	0.9500000000000001	1792
0	1	293	254	151.6608679641041	0.9750000000000001	1792
0	2	313	251	153.03428556712987	0.0	1792
0	2	313	251	153.03428556712987	0.025	1712
0	2	313	251	153.03428556712987	0.05	1728
0	2	313	251	153.03428556712987	0.07500000000000001	1792
0	2	313	251	153.03428556712987	0.1	1760
0	2	313	251	153.03428556712987	0.125	2112
0	2	313	251	153.03428556712987	0.15000000000000002	2016
0	2	313	251	153.03428556712987	0.17500000000000002	2592
0	2	313	251	153.03428556712987	0.2	3824
0	2	313	251	153.03428556712987	0.225	4672
0	2	313	251	153.03428556712987	0.25	5808
0	2	313	251	153.03428556712987	0.275	6432
0	2	313	251	153.03428556712987	0.30000000000000004	6736
0	2	313	251	153.03428556712987	0.325	5888
0	2	313	251	153.03428556712987	0.35000000000000003	3952
0	2	313	251	153.03428556712987	0.375	2704
0	2	313	251	153.03428556712987	0.4	2592
0	2	313	251	153.03428556712987	0.42500000000000004	2448
0	2	313	251	153.03428556712987	0.45	2304
0	2	313	251	153.03428556712987	0.47500000000000003	2896
0	2	313	251	153.03428556712987	0.5	3456
0	2	313	251	153.03428556712987	0.525	4672
0	2	313	251	153.03428556712987	0.55	8208
0	2	313	251	153.03428556712987	0.5750000000000001	14784
0	2	313	251	153.03428556712987	0.6000000000000001	19616
0	2	313	251	153.03428556712987	0.625	21680
0	2	313	251	153.03428556712987	0.65	21504
0	2	313	251	153.03428556712987	0.675	20000
0	2	313	251	153.03428556712987	0.7000000000000001	12304
0	2	313	251	153.03428556712987	0.7250000000000001	6752
0	2	313	251	153.03428556712987	0.75	3776
0	2	313	251	153.03428556712987	0.775	2768
0	2	313	251	153.03428556712987	0.8	2256
0	2	313	251	153.03428556712987	0.8250000000000001	2080
0	2	313	251	153.03428556712987	0.8500000000000001	1648
0	2	313	251	153.03428556712987	0.875	2016
0	2	313	251	153.03428556712987	0.9	1952
0	2	313	251	153.03428556712987	0.925	1952
0	2	313	251	153.03428556712987	0.9500000000000001	1616
0	2	313	251	153.03428556712987	0.9750000000000001	2048
0	3	331	257	159.3410899366925	0.0	1888
0	3	331	257	159.3410899366925	0.025	2064
0	3	331	257	159.3410899366925	0.05	1792
0	3	331	257	159.3410899366925	0.07500000000000001	1856
0	3	331	257	159.3410899366925	0.1	1888
0	3	331	257	159.3410899366925	0.125	1952
0	3	331	257	159.3410899366925	0.15000000000000002	1904
0	3	331	257	159.3410899366925	0.17500000000000002	2208
0	3	331	257	159.3410899366925	0.2	2896
0	3	331	257	159.3410899366925	0.225	5344
0	3	331	257	159.3410899366925	0.25	5344
0	3	331	257	159.3410899366925	0.275	5584
0	3	331	257	159.3410899366925	0.30000000000000004	4272
0	3	331	257	159.3410899366925	0.325	3904
0	3	331	257	159.3410899366925	0.35000000000000003	3680
0	3	331	257	159.3410899366925	0.375	2352
0	3	331	257	159.3410899366925	0.4	2192
0	3	331	257	159.3410899366925	0.42500000000000004	2048
0	3	331	257	159.3410899366925	0.45	1968
0	3	331	257	159.3410899366925	0.47500000000000003	1952
0	3	331	257	159.3410899366925	0.5	1952
0	3	331	257	159.3410899366925	0.525	2304
0	3	331	257	159.3410899366925	0.55	2336
0	3	331	257	159.3410899366925	0.5750000000000001	2576
0	3	331	257	159.3410899366925	0.6000000000000001	3552
0	3	331	257	159.3410899366925	0.625	6848
0	3	331	257	159.3410899366925	0.65	9952
0	3	331	257	159.3410899366925	0.675	14800
0	3	331	257	159.3410899366925	0.7000000000000001	16832
0	3	331	257	159.3410899366925	0.7250000000000001	9472
0	3	331	257	159.3410899366925	0.75	9472
0	3	331	257	159.3410899366925	0.775	3168
0	3	331	257	159.3410899366925	0.8	2448
0	3	331	257	159.3410899366925	0.8250000000000001	2048
0	3	331	257	159.3410899366925	0.8500000000000001	2080
0	3	331	257	159.3410899366925	0.875	1936
0	3	331	257	159.3410899366925	0.9	1888
0	3	331	257	159.3410899366925	0.925	1696
0	3	331	257	159.3410899366925	0.9500000000000001	1888
0	3	331	257	159.3410899366925	0.9750000000000001	1856
0	4	347	270	174.09385888622944	0.0	1824
0	4	347	270	174.09385888622944	0.025	1744
0	4	347	270	174.09385888622944	0.05	1696
0	4	347	270	174.09385888622944	0.07500000000000001	1696
0	4	347	270	174.09385888622944	0.1	1696
0	4	347	270	174.09385888622944	0.125	1952
0	4	347	270	174.09385888622944	0.15000000000000002	2016
0	4	347	270	174.09385888622944	0.17500000000000002	2416
0	4	347	270	174.09385888622944	0.2	3072
0	4	347	270	174.09385888622944	0.225	5136
0	4	347	270	174.09385888622944	0.25	6240
0	4	347	270	174.09385888622944	0.275	6176
0	4	347	270	174.09385888622944	0.30000000000000004	6160
0	4	347	270	174.09385888622944	0.325	6288
0	4	347	270	174.09385888622944	0.35000000000000003	5392
0	4	347	270	174.09385888622944	0.375	2736
0	4	347	270	174.09385888622944	0.4	2752
0	4	347	270	174.09385888622944	0.42500000000000004	2304
0	4	347	270	174.09385888622944	0.45	2224
0	4	347	270	174.09385888622944	0.47500000000000003	2496
0	4	347	270	174.09385888622944	0.5	2496
0	4	347	270	174.09385888622944	0.525	2480
0	4	347	270	174.09385888622944	0.55	2592
0	4	347	270	174.09385888622944	0.5750000000000001	2736
0	4	347	270	174.09385888622944	0.6000000000000001	3280
0	4	347	270	174.09385888622944	0.625	6016
0	4	347	270	174.09385888622944	0.65	8192
0	4	347	270	174.09385888622944	0.675	9072
0	4	347	270	174.09385888622944	0.7000000000000001	8896
0	4	347	270	174.09385888622944	0.7250000000000001	9952
0	4	347	270	174.09385888622944	0.75	8864
0	4	347	270	174.09385888622944	0.775	3344
0	4	347	270	174.09385888622944	0.8	2544
0	4	347	270	174.09385888622944	0.8250000000000001	2096
0	4	347	270	174.09385888622944	0.8500000000000001	1888
0	4	347	270	174.09385888622944	0.875	1696
0	4	347	270	174.09385888622944	0.9	1696
0	4	347	270	174.09385888622944	0.925	1792
0	4	347	270	174.09385888622944	0.9500000000000001	1712
0	4	347	270	174.09385888622944	0.9750000000000001	1696
0	5	362	285	167.9052429229879	0.0	1712
0	5	362	285	167.9052429229879	0.025	1984
0	5	362	285	167.9052429229879	0.05	2000
0	5	362	285	167.9052429229879	0.07500000000000001	1968
0	5	362	285	167.9052429229879	0.1	2016
0	5	362	285	167.9052429229879	0.125	2032
0	5	362	285	167.9052429229879	0.15000000000000002	1952
0	5	362	285	167.9052429229879	0.17500000000000002	2416
0	5	362	285	167.9052429229879	0.2	4272
0	5	362	285	167.9052429229879	0.225	6032
0	5	362	285	167.9052429229879	0.25	8000
0	5	362	285	167.9052429229879	0.275	10608
0	5	362	285	167.9052429229879	0.30000000000000004	10704
0	5	362	285	167.9052429229879	0.325	9232
0	5	362	285	167.9052429229879	0.35000000000000003	8576
0	5	362	285	167.9052429229879	0.375	5072
0	5	362	285	167.9052429229879	0.4	2912
0	5	362	285	167.9052429229879	0.42500000000000004	2608
0	5	362	285	167.9052429229879	0.45	2384
0	5	362	285	167.9052429229879	0.47500000000000003	2208
0	5	362	285	167.9052429229879	0.5	2208
0	5	362	285	167.9052429229879	0.525	2112
0	5	362	285	167.9052429229879	0.55	2112
0	5	362	285	167.9052429229879	0.5750000000000001	2624
0	5	362	285	167.9052429229879	0.6000000000000001	3120
0	5	362	285	167.9052429229879	0.625	3632
0	5	362	285	167.9052429229879	0.65	5904
0	5	362	285	167.9052429229879	0.675	7920
0	5	362	285	167.9052429229879	0.7000000000000001	8448
0	5	362	285	167.9052429229879	0.7250000000000001	8096
0	5	362	285	167.9052429229879	0.75	7008
0	5	362	285	167.9052429229879	0.775	5216
0	5	362	285	167.9052429229879	0.8	2896
0	5	362	285	167.9052429229879	0.8250000000000001	1904
0	5	362	285	167.9052429229879	0.8500000000000001	1856
0	5	362	285	167.9052429229879	0.875	1888
0	5	362	285	167.9052429229879	0.9	1712
0	5	362	285	167.9052429229879	0.925	1808
0	5	362	285	167.9052429229879	0.9500000000000001	1664
0	5	362	285	167.9052429229879	0.9750000000000001	1824
0	6	379	296	158.9834151166401	0.0	1696
0	6	379	296	158.9834151166401	0.025	1808
0	6	379	296	158.9834151166401	0.05	1792
0	6	379	296	158.9834151166401	0.07500000000000001	1984
0	6	379	296	158.9834151166401	0.1	1792
0	6	379	296	158.9834151166401	0.125	1696
0	6	379	296	158.9834151166401	0.15000000000000002	1856
0	6	379	296	158.9834151166401	0.17500000000000002	2160
0	6	379	296	158.9834151166401	0.2	2576
0	6	379	296	158.9834151166401	0.225	3488
0	6	379	296	158.9834151166401	0.25	4464
0	6	379	296	158.9834151166401	0.275	9136
0	6	379	296	158.9834151166401	0.30000000000000004	11760
0	6	379	296	158.9834151166401	0.325	14144
0	6	379	296	158.9834151166401	0.35000000000000003	12304
0	6	379	296	158.9834151166401	0.375	10016
0	6	379	296	158.9834151166401	0.4	4256
0	6	379	296	158.9834151166401	0.42500000000000004	3328
0	6	379	296	158.9834151166401	0.45	2896
0	6	379	296	158.9834151166401	0.47500000000000003	2512
0	6	379	296	158.9834151166401	0.5	2512
0	6	379	296	158.9834151166401	0.525	2144
0	6	379	296	158.9834151166401	0.55	2336
0	6	379	296	158.9834151166401	0.5750000000000001	2272
0	6	379	296	158.9834151166401	0.6000000000000001	2112
0	6	379	296	158.9834151166401	0.625	2320
0	6	379	296	158.9834151166401	0.65	2368
0	6	379	296	158.9834151166401	0.675	2640
0	6	379	296	158.9834151166401	0.7000000000000001	3808
0	6	379	296	158.9834151166401	0.7250000000000001	5936
0	6	379	296	158.9834151166401	0.75	5744
0	6	379	296	158.9834151166401	0.775	5168
0	6	379	296	158.9834151166401	0.8	3520
0	6	379	296	158.9834151166401	0.8250000000000001	2896
0	6	379	296	158.9834151166401	0.8500000000000001	2128
0	6	379	296	158.9834151166401	0.875	1904
0	6	379	296	158.9834151166401	0.9	1872
0	6	379	296	158.9834151166401	0.925	1728
0	6	379	296	158.9834151166401	0.9500000000000001	1792
0	6	379	296	158.9834151166401	0.9750000000000001	1584
0	7	398	300	154.07509849244556	0.0	1824
0	7	398	300	154.07509849244556	0.025	1792
0	7	398	300	154.07509849244556	0.05	1792
0	7	398	300	154.07509849244556	0.07500000000000001	1696
0	7	398	300	154.07509849244556	0.1	2080
0	7	398	300	154.07509849244556	0.125	2480
0	7	398	300	154.07509849244556	0.15000000000000002	3072
0	7	398	300	154.07509849244556	0.17500000000000002	4048
0	7	398	300	154.07509849244556	0.2	4528
0	7	398	300	154.07509849244556	0.225	3280
0	7	398	300	154.07509849244556	0.25	2784
0	7	398	300	154.07509849244556	0.275	2544
0	7	398	300	154.07509849244556	0.30000000000000004	2336
0	7	398	300	154.07509849244556	0.325	2272
0	7	398	300	154.07509849244556	0.35000000000000003	1936
0	7	398	300	154.07509849244556	0.375	1936
0	7	398	300	154.07509849244556	0.4	1792
0	7	398	300	154.07509849244556	0.42500000000000004	2016
0	7	398	300	154.07509849244556	0.45	2048
0	7	398	300	154.07509849244556	0.47500000000000003	2160
0	7	398	300	154.07509849244556	0.5	2272
0	7	398	300	154.07509849244556	0.525	2944
0	7	398	300	154.07509849244556	0.55	4304
0	7	398	300	154.07509849244556	0.5750000000000001	7072
0	7	398	300	154.07509849244556	0.6000000000000001	8032
0	7	398	300	154.07509849244556	0.625	8544
0	7	398	300	154.07509849244556	0.65	7936
0	7	398	300	154.07509849244556	0.675	6832
0	7	398	300	154.07509849244556	0.7000000000000001	4480
0	7	398	300	154.07509849244556	0.7250000000000001	3216
0	7	398	300	154.07509849244556	0.75	2640
0	7	398	300	154.07509849244556	0.775	2208
0	7	398	300	154.07509849244556	0.8	2016
0	7	398	300	154.07509849244556	0.8250000000000001	1696
0	7	398	300	154.07509849244556	0.8500000000000001	1984
0	7	398	300	154.07509849244556	0.875	1712
0	7	398	300	154.07509849244556	0.9	1904
0	7	398	300	154.07509849244556	0.925	1632
0	7	398	300	154.07509849244556	0.9500000000000001	1888
0	7	398	300	154.07509849244556	0.9750000000000001	1792
0	8	418	295	159.52772048025807	0.0	1664
0	8	418	295	159.52772048025807	0.025	1664
0	8	418	295	159.52772048025807	0.05	1664
0	8	418	295	159.52772048025807	0.07500000000000001	1952
0	8	418	295	159.52772048025807	0.1	2208
0	8	418	295	159.52772048025807	0.125	2800
0	8	418	295	159.52772048025807	0.15000000000000002	3504
0	8	418	295	159.52772048025807	0.17500000000000002	4192
0	8	418	295	159.52772048025807	0.2	3600
0	8	418	295	159.52772048025807	0.225	3584
0	8	418	295	159.52772048025807	0.25	2576
0	8	418	295	159.52772048025807	0.275	2560
0	8	418	295	159.52772048025807	0.30000000000000004	2272
0	8	418	295	159.52772048025807	0.325	2208
0	8	418	295	159.52772048025807	0.35000000000000003	2064
0	8	418	295	159.52772048025807	0.375	2240
0	8	418	295	159.52772048025807	0.4	1968
0	8	418	295	159.52772048025807	0.42500000000000004	2208
0	8	418	295	159.52772048025807	0.45	2096
0	8	418	295	159.52772048025807	0.47500000000000003	2176
0	8	418	295	159.52772048025807	0.5	2176
0	8	418	295	159.52772048025807	0.525	3264
0	8	418	295	159.52772048025807	0.55	3808
0	8	418	295	159.52772048025807	0.5750000000000001	6144
0	8	418	295	159.52772048025807	0.6000000000000001	8400
0	8	418	295	159.52772048025807	0.625	10336
0	8	418	295	159.52772048025807	0.65	12800
0	8	418	295	159.52772048025807	0.675	10208
0	8	418	295	159.52772048025807	0.7000000000000001	4864
0	8	418	295	159.52772048025807	0.7250000000000001	3552
0	8	418	295	159.52772048025807	0.75	2112
0	8	418	295	159.52772048025807	0.775	2080
0	8	418	295	159.52772048025807	0.8	1776
0	8	418	295	159.52772048025807	0.8250000000000001	1808
0	8	418	295	159.52772048025807	0.8500000000000001	1728
0	8	418	295	159.52772048025807	0.875	1600
0	8	418	295	159.52772048025807	0.9	1744
0	8	418	295	159.52772048025807	0.925	1792
0	8	418	295	159.52772048025807	0.9500000000000001	1792
0	8	418	295	159.52772048025807	0.9750000000000001	1792
0	9	434	284	175.41466410143892	0.0	1808
0	9	434	284	175.41466410143892	0.025	1664
0	9	434	284	175.41466410143892	0.05	1792
0	9	434	284	175.41466410143892	0.07500000000000001	2032
0	9	434	284	175.41466410143892	0.1	2048
0	9	434	284	175.41466410143892	0.125	3072
0	9	434	284	175.41466410143892	0.15000000000000002	3072
0	9	434	284	175.41466410143892	0.17500000000000002	3936
0	9	434	284	175.41466410143892	0.2	4272
0	9	434	284	175.41466410143892	0.225	4544
0	9	434	284	175.41466410143892	0.25	4672
0	9	434	284	175.41466410143892	0.275	3824
0	9	434	284	175.41466410143892	0.30000000000000004	3024
0	9	434	284	175.41466410143892	0.325	2496
0	9	434	284	175.41466410143892	0.35000000000000003	2080
0	9	434	284	175.41466410143892	0.375	2112
0	9	434	284	175.41466410143892	0.4	1952
0	9	434	284	175.41466410143892	0.42500000000000004	2048
0	9	434	284	175.41466410143892	0.45	2416
0	9	434	284	175.41466410143892	0.47500000000000003	2224
0	9	434	284	175.41466410143892	0.5	2496
0	9	434	284	175.41466410143892	0.525	2608
0	9	434	284	175.41466410143892	0.55	3376
0	9	434	284	175.41466410143892	0.5750000000000001	4080
0	9	434	284	175.41466410143892	0.6000000000000001	4960
0	9	434	284	175.41466410143892	0.625	6880
0	9	434	284	175.41466410143892	0.65	6688
0	9	434	284	175.41466410143892	0.675	6672
0	9	434	284	175.41466410143892	0.7000000000000001	6112
0	9	434	284	175.41466410143892	0.7250000000000001	5424
0	9	434	284	175.41466410143892	0.75	3616
0	9	434	284	175.41466410143892	0.775	2432
0	9	434	284	175.41466410143892	0.8	1968
0	9	434	284	175.41466410143892	0.8250000000000001	1808
0	9	434	284	175.41466410143892	0.8500000000000001	1808
0	9	434	284	175.41466410143892	0.875	1888
0	9	434	284	175.41466410143892	0.9	1792
0	9	434	284	175.41466410143892	0.925	1776
0	9	434	284	175.41466410143892	0.9500000000000001	1808
0	9	434	284	175.41466410143892	0.9750000000000001	1808
0	10	450	271	171.37168603323033	0.0	1664
0	10	450	271	171.37168603323033	0.025	1632
0	10	450	271	171.37168603323033	0.05	1696
0	10	450	271	171.37168603323033	0.07500000000000001	1920
0	10	450	271	171.37168603323033	0.1	2176
0	10	450	271	171.37168603323033	0.125	2608
0	10	450	271	171.37168603323033	0.15000000000000002	3872
0	10	450	271	171.37168603323033	0.17500000000000002	4704
0	10	450	271	171.37168603323033	0.2	6160
0	10	450	271	171.37168603323033	0.225	6992
0	10	450	271	171.37168603323033	0.25	7872
0	10	450	271	171.37168603323033	0.275	6576
0	10	450	271	171.37168603323033	0.30000000000000004	4512
0	10	450	271	171.37168603323033	0.325	4512
0	10	450	271	171.37168603323033	0.35000000000000003	2784
0	10	450	271	171.37168603323033	0.375	2624
0	10	450	271	171.37168603323033	0.4	2208
0	10	450	271	171.37168603323033	0.42500000000000004	2144
0	10	450	271	171.37168603323033	0.45	2240
0	10	450	271	171.37168603323033	0.47500000000000003	2048
0	10	450	271	171.37168603323033	0.5	2048
0	10	450	271	171.37168603323033	0.525	2256
0	10	450	271	171.37168603323033	0.55	2192
0	10	450	271	171.37168603323033	0.5750000000000001	3296
0	10	450	271	171.37168603323033	0.6000000000000001	4640
0	10	450	271	171.37168603323033	0.625	5760
0	10	450	271	171.37168603323033	0.65	7184
0	10	450	271	171.37168603323033	0.675	6144
0	10	450	271	171.37168603323033	0.7000000000000001	5584
0	10	450	271	171.37168603323033	0.7250000000000001	4016
0	10	450	271	171.37168603323033	0.75	2720
0	10	450	271	171.37168603323033	0.775	2384
0	10	450	271	171.37168603323033	0.8	2064
0	10	450	271	171.37168603323033	0.8250000000000001	1920
0	10	450	271	171.37168603323033	0.8500000000000001	1792
0	10	450	271	171.37168603323033	0.875	1808
0	10	450	271	171.37168603323033	0.9	1760
0	10	450	271	171.37168603323033	0.925	1824
0	10	450	271	171.37168603323033	0.9500000000000001	1696
0	10	450	271	171.37168603323033	0.9750000000000001	1696
0	11	467	261	158.5070816954365	0.0	1648
0	11	467	261	158.5070816954365	0.025	1696
0	11	467	261	158.5070816954365	0.05	1920
0	11	467	261	158.5070816954365	0.07500000000000001	1744
0	11	467	261	158.5070816954365	0.1	1968
0	11	467	261	158.5070816954365	0.125	2336
0	11	467	261	158.5070816954365	0.15000000000000002	2624
0	11	467	261	158.5070816954365	0.17500000000000002	3808
0	11	467	261	158.5070816954365	0.2	4896
0	11	467	261	158.5070816954365	0.225	5920
0	11	467	261	158.5070816954365	0.25	6560
0	11	467	261	158.5070816954365	0.275	6128
0	11	467	261	158.5070816954365	0.30000000000000004	5648
0	11	467	261	158.5070816954365	0.325	4272
0	11	467	261	158.5070816954365	0.35000000000000003	2864
0	11	467	261	158.5070816954365	0.375	2736
0	11	467	261	158.5070816954365	0.4	2400
0	11	467	261	158.5070816954365	0.42500000000000004	2320
0	11	467	261	158.5070816954365	0.45	2400
0	11	467	261	158.5070816954365	0.47500000000000003	2128
0	11	467	261	158.5070816954365	0.5	2128
0	11	467	261	158.5070816954365	0.525	2032
0	11	467	261	158.5070816954365	0.55	2064
0	11	467	261	158.5070816954365	0.5750000000000001	1984
0	11	467	261	158.5070816954365	0.6000000000000001	2192
0	11	467	261	158.5070816954365	0.625	3312
0	11	467	261	158.5070816954365	0.65	3936
0	11	467	261	158.5070816954365	0.675	4240
0	11	467	261	158.5070816954365	0.7000000000000001	3904
0	11	467	261	158.5070816954365	0.7250000000000001	3248
0	11	467	261	158.5070816954365	0.75	2896
0	11	467	261	158.5070816954365	0.775	2432
0	11	467	261	158.5070816954365	0.8	2176
0	11	467	261	158.5070816954365	0.8250000000000001	2080
0	11	467	261	158.5070816954365	0.8500000000000001	1872
0	11	467	261	158.5070816954365	0.875	1888
0	11	467	261	158.5070816954365	0.9	1744
0	11	467	261	158.5070816954365	0.925	1584
0	11	467	261	158.5070816954365	0.9500000000000001	1664
0	11	467	261	158.5070816954365	0.9750000000000001	1664
0	12	486	258	153.50180501138075	0.0	1664
0	12	486	258	153.50180501138075	0.025	1888
0	12	486	258	153.50180501138075	0.05	1616
0	12	486	258	153.50180501138075	0.07500000000000001	1824
0	12	486	258	153.50180501138075	0.1	1952
0	12	486	258	153.50180501138075	0.125	1888
0	12	486	258	153.50180501138075	0.15000000000000002	2384
0	12	486	258	153.50180501138075	0.17500000000000002	2352
0	12	486	258	153.50180501138075	0.2	3072
0	12	486	258	153.50180501138075	0.225	3152
0	12	486	258	153.50180501138075	0.25	2928
0	12	486	258	153.50180501138075	0.275	2496
0	12	486	258	153.50180501138075	0.30000000000000004	2192
0	12	486	258	153.50180501138075	0.325	2048
0	12	486	258	153.50180501138075	0.35000000000000003	2048
0	12	486	258	153.50180501138075	0.375	2048
0	12	486	258	153.50180501138075	0.4	2160
0	12	486	258	153.50180501138075	0.42500000000000004	2240
0	12	486	258	153.50180501138075	0.45	2048
0	12	486	258	153.50180501138075	0.47500000000000003	2048
0	12	486	258	153.50180501138075	0.5	2272
0	12	486	258	153.50180501138075	0.525	2304
0	12	486	258	153.50180501138075	0.55	2400
0	12	486	258	153.50180501138075	0.5750000000000001	3040
0	12	486	258	153.50180501138075	0.6000000000000001	4608
0	12	486	258	153.50180501138075	0.625	6848
0	12	486	258	153.50180501138075	0.65	8848
0	12	486	258	153.50180501138075	0.675	10224
0	12	486	258	153.50180501138075	0.7000000000000001	11808
0	12	486	258	153.50180501138075	0.7250000000000001	10224
0	12	486	258	153.50180501138075	0.75	6096
0	12	486	258	153.50180501138075	0.775	4112
0	12	486	258	153.50180501138075	0.8	3040
0	12	486	258	153.50180501138075	0.8250000000000001	2208
0	12	486	258	153.50180501138075	0.8500000000000001	2080
0	12	486	258	153.50180501138075	0.875	1792
0	12	486	258	153.50180501138075	0.9	1712
0	12	486	258	153.50180501138075	0.925	1808
0	12	486	258	153.50180501138075	0.9500000000000001	1728
0	12	486	258	153.50180501138075	0.9750000000000001	1744
0	13	505	264	154.50050238460483	0.0	1712
0	13	505	264	154.50050238460483	0.025	1888
0	13	505	264	154.50050238460483	0.05	1616
0	13	505	264	154.50050238460483	0.07500000000000001	1760
0	13	505	264	154.50050238460483	0.1	1888
0	13	505	264	154.50050238460483	0.125	1872
0	13	505	264	154.50050238460483	0.15000000000000002	2112
0	13	505	264	154.50050238460483	0.17500000000000002	2512
0	13	505	264	154.50050238460483	0.2	3344
0	13	505	264	154.50050238460483	0.225	3712
0	13	505	264	154.50050238460483	0.25	3504
0	13	505	264	154.50050238460483	0.275	3472
0	13	505	264	154.50050238460483	0.30000000000000004	3104
0	13	505	264	154.50050238460483	0.325	2416
0	13	505	264	154.50050238460483	0.35000000000000003	2016
0	13	505	264	154.50050238460483	0.375	2288
0	13	505	264	154.50050238460483	0.4	1952
0	13	505	264	154.50050238460483	0.42500000000000004	1872
0	13	505	264	154.50050238460483	0.45	2000
0	13	505	264	154.50050238460483	0.47500000000000003	1984
0	13	505	264	154.50050238460483	0.5	1984
0	13	505	264	154.50050238460483	0.525	1888
0	13	505	264	154.50050238460483	0.55	2128
0	13	505	264	154.50050238460483	0.5750000000000001	2400
0	13	505	264	154.50050238460483	0.6000000000000001	3328
0	13	505	264	154.50050238460483	0.625	5664
0	13	505	264	154.50050238460483	0.65	5984
0	13	505	264	154.50050238460483	0.675	6944
0	13	505	264	154.50050238460483	0.7000000000000001	8368
0	13	505	264	154.50050238460483	0.7250000000000001	5824
0	13	505	264	154.50050238460483	0.75	4992
0	13	505	264	154.50050238460483	0.775	3264
0	13	505	264	154.50050238460483	0.8	2112
0	13	505	264	154.50050238460483	0.8250000000000001	1872
0	13	505	264	154.50050238460483	0.8500000000000001	1984
0	13	505	264	154.50050238460483	0.875	1648
0	13	505	264	154.50050238460483	0.9	1712
0	13	505	264	154.50050238460483	0.925	1824
0	13	505	264	154.50050238460483	0.9500000000000001	1728
0	13	505	264	154.50050238460483	0.9750000000000001	1904
0	14	520	278	163.49061090857788	0.0	1760
0	14	520	278	163.49061090857788	0.025	1616
0	14	520	278	163.49061090857788	0.05	1664
0	14	520	278	163.49061090857788	0.07500000000000001	1904
0	14	520	278	163.49061090857788	0.1	1792
0	14	520	278	163.49061090857788	0.125	1840
0	14	520	278	163.49061090857788	0.15000000000000002	2080
0	14	520	278	163.49061090857788	0.17500000000000002	2784
0	14	520	278	163.49061090857788	0.2	4320
0	14	520	278	163.49061090857788	0.225	4096
0	14	520	278	163.49061090857788	0.25	4048
0	14	520	278	163.49061090857788	0.275	2832
0	14	520	278	163.49061090857788	0.30000000000000004	2304
0	14	520	278	163.49061090857788	0.325	1904
0	14	520	278	163.49061090857788	0.35000000000000003	2080
0	14	520	278	163.49061090857788	0.375	2080
0	14	520	278	163.49061090857788	0.4	1856
0	14	520	278	163.49061090857788	0.42500000000000004	1856
0	14	520	278	163.49061090857788	0.45	2000
0	14	520	278	163.49061090857788	0.47500000000000003	1888
0	14	520	278	163.49061090857788	0.5	1888
0	14	520	278	163.49061090857788	0.525	1888
0	14	520	278	163.49061090857788	0.55	1792
0	14	520	278	163.49061090857788	0.5750000000000001	2000
0	14	520	278	163.49061090857788	0.6000000000000001	2816
0	14	520	278	163.49061090857788	0.625	3200
0	14	520	278	163.49061090857788	0.65	4736
0	14	520	278	163.49061090857788	0.675	7232
0	14	520	278	163.49061090857788	0.7000000000000001	9264
0	14	520	278	163.49061090857788	0.7250000000000001	7952
0	14	520	278	163.49061090857788	0.75	5904
0	14	520	278	163.49061090857788	0.775	4032
0	14	520	278	163.49061090857788	0.8	2528
0	14	520	278	163.49061090857788	0.8250000000000001	1968
0	14	520	278	163.49061090857788	0.8500000000000001	1808
0	14	520	278	163.49061090857788	0.875	1648
0	14	520	278	163.49061090857788	0.9	1664
0	14	520	278	163.49061090857788	0.925	1760
0	14	520	278	163.49061090857788	0.9500000000000001	1760
0	14	520	278	163.49061090857788	0.9750000000000001	1584
0	15	530	295	173.49694405511832	0.0	1648
0	15	530	295	173.49694405511832	0.025	1920
0	15	530	295	173.49694405511832	0.05	1824
0	15	530	295	173.49694405511832	0.07500000000000001	1712
0	15	530	295	173.49694405511832	0.1	1728
0	15	530	295	173.49694405511832	0.125	1856
0	15	530	295	173.49694405511832	0.15000000000000002	2112
0	15	530	295	173.49694405511832	0.17500000000000002	2448
0	15	530	295	173.49694405511832	0.2	3856
0	15	530	295	173.49694405511832	0.225	4656
0	15	530	295	173.49694405511832	0.25	4656
0	15	530	295	173.49694405511832	0.275	4160
0	15	530	295	173.49694405511832	0.30000000000000004	3488
0	15	530	295	173.49694405511832	0.325	2304
0	15	530	295	173.49694405511832	0.35000000000000003	1984
0	15	530	295	173.49694405511832	0.375	1856
0	15	530	295	173.49694405511832	0.4	1952
0	15	530	295	173.49694405511832	0.42500000000000004	2240
0	15	530	295	173.49694405511832	0.45	1712
0	15	530	295	173.49694405511832	0.47500000000000003	1808
0	15	530	295	173.49694405511832	0.5	1808
0	15	530	295	173.49694405511832	0.525	1888
0	15	530	295	173.49694405511832	0.55	2032
0	15	530	295	173.49694405511832	0.5750000000000001	1968
0	15	530	295	173.49694405511832	0.6000000000000001	2432
0	15	530	295	173.49694405511832	0.625	4432
0	15	530	295	173.49694405511832	0.65	6000
0	15	530	295	173.49694405511832	0.675	6448
0	15	530	295	173.49694405511832	0.7000000000000001	6176
0	15	530	295	173.49694405511832	0.7250000000000001	4320
0	15	530	295	173.49694405511832	0.75	4320
0	15	530	295	173.49694405511832	0.775	2768
0	15	530	295	173.49694405511832	0.8	2368
0	15	530	295	173.49694405511832	0.8250000000000001	1792
0	15	530	295	173.49694405511832	0.8500000000000001	1904
0	15	530	295	173.49694405511832	0.875	1808
0	15	530	295	173.49694405511832	0.9	1632
0	15	530	295	173.49694405511832	0.925	1648
0	15	530	295	173.49694405511832	0.9500000000000001	1696
0	15	530	295	173.49694405511832	0.9750000000000001	2000
0	16	538	313	171.05724605159034	0.0	1712
0	16	538	313	171.05724605159034	0.025	1760
0	16	538	313	171.05724605159034	0.05	1760
0	16	538	313	171.05724605159034	0.07500000000000001	1664
0	16	538	313	171.05724605159034	0.1	1648
0	16	538	313	171.05724605159034	0.125	1808
0	16	538	313	171.05724605159034	0.15000000000000002	1888
0	16	538	313	171.05724605159034	0.17500000000000002	2112
0	16	538	313	171.05724605159034	0.2	2640
0	16	538	313	171.05724605159034	0.225	3568
0	16	538	313	171.05724605159034	0.25	3568
0	16	538	313	171.05724605159034	0.275	4368
0	16	538	313	171.05724605159034	0.30000000000000004	4464
0	16	538	313	171.05724605159034	0.325	3648
0	16	538	313	171.05724605159034	0.35000000000000003	2880
0	16	538	313	171.05724605159034	0.375	2016
0	16	538	313	171.05724605159034	0.4	2000
0	16	538	313	171.05724605159034	0.42500000000000004	1840
0	16	538	313	171.05724605159034	0.45	1920
0	16	538	313	171.05724605159034	0.47500000000000003	2016
0	16	538	313	171.05724605159034	0.5	2016
0	16	538	313	171.05724605159034	0.525	1888
0	16	538	313	171.05724605159034	0.55	1888
0	16	538	313	171.05724605159034	0.5750000000000001	1776
0	16	538	313	171.05724605159034	0.6000000000000001	1888
0	16	538	313	171.05724605159034	0.625	1984
0	16	538	313	171.05724605159034	0.65	2096
0	16	538	313	171.05724605159034	0.675	2752
0	16	538	313	171.05724605159034	0.7000000000000001	2784
0	16	538	313	171.05724605159034	0.7250000000000001	3200
0	16	538	313	171.05724605159034	0.75	3200
0	16	538	313	171.05724605159034	0.775	2528
0	16	538	313	171.05724605159034	0.8	2144
0	16	538	313	171.05724605159034	0.8250000000000001	1744
0	16	538	313	171.05724605159034	0.8500000000000001	1648
0	16	538	313	171.05724605159034	0.875	1680
0	16	538	313	171.05724605159034	0.9	1632
0	16	538	313	171.05724605159034	0.925	1648
0	16	538	313	171.05724605159034	0.9500000000000001	1824
0	16	538	313	171.05724605159034	0.9750000000000001	1664
0	17	549	330	159.77514056883192	0.0	1696
0	17	549	330	159.77514056883192	0.025	1792
0	17	549	330	159.77514056883192	0.05	1792
0	17	549	330	159.77514056883192	0.07500000000000001	1856
0	17	549	330	159.77514056883192	0.1	1856
0	17	549	330	159.77514056883192	0.125	1744
0	17	549	330	159.77514056883192	0.15000000000000002	1824
0	17	549	330	159.77514056883192	0.17500000000000002	1904
0	17	549	330	159.77514056883192	0.2	1760
0	17	549	330	159.77514056883192	0.225	2208
0	17	549	330	159.77514056883192	0.25	2672
0	17	549	330	159.77514056883192	0.275	4496
0	17	549	330	159.77514056883192	0.30000000000000004	6096
0	17	549	330	159.77514056883192	0.325	8480
0	17	549	330	159.77514056883192	0.35000000000000003	7632
0	17	549	330	159.77514056883192	0.375	3968
0	17	549	330	159.77514056883192	0.4	2928
0	17	549	330	159.77514056883192	0.42500000000000004	2544
0	17	549	330	159.77514056883192	0.45	2144
0	17	549	330	159.77514056883192	0.47500000000000003	2064
0	17	549	330	159.77514056883192	0.5	2064
0	17	549	330	159.77514056883192	0.525	2064
0	17	549	330	159.77514056883192	0.55	2000
0	17	549	330	159.77514056883192	0.5750000000000001	1920
0	17	549	330	159.77514056883192	0.6000000000000001	1920
0	17	549	330	159.77514056883192	0.625	2240
0	17	549	330	159.77514056883192	0.65	2464
0	17	549	330	159.77514056883192	0.675	2624
0	17	549	330	159.77514056883192	0.7000000000000001	2912
0	17	549	330	159.77514056883192	0.7250000000000001	3104
0	17	549	330	159.77514056883192	0.75	2912
0	17	549	330	159.77514056883192	0.775	2016
0	17	549	330	159.77514056883192	0.8	1856
0	17	549	330	159.77514056883192	0.8250000000000001	1792
0	17	549	330	159.77514056883192	0.8500000000000001	1744
0	17	549	330	159.77514056883192	0.875	1728
0	17	549	330	159.77514056883192	0.9	1728
0	17	549	330	159.77514056883192	0.925	1568
0	17	549	330	159.77514056883192	0.9500000000000001	1680
0	17	549	330	159.77514056883192	0.9750000000000001	1680
0	18	565	342	149.13910831165055	0.0	1728
0	18	565	342	149.13910831165055	0.025	1664
0	18	565	342	149.13910831165055	0.05	1760
0	18	565	342	149.13910831165055	0.07500000000000001	1776
0	18	565	342	149.13910831165055	0.1	1984
0	18	565	342	149.13910831165055	0.125	1648
0	18	565	342	149.13910831165055	0.15000000000000002	1856
0	18	565	342	149.13910831165055	0.17500000000000002	1808
0	18	565	342	149.13910831165055	0.2	1840
0	18	565	342	149.13910831165055	0.225	2208
0	18	565	342	149.13910831165055	0.25	2432
0	18	565	342	149.13910831165055	0.275	3168
0	18	565	342	149.13910831165055	0.30000000000000004	4272
0	18	565	342	149.13910831165055	0.325	5408
0	18	565	342	149.13910831165055	0.35000000000000003	6736
0	18	565	342	149.13910831165055	0.375	6064
0	18	565	342	149.13910831165055	0.4	3808
0	18	565	342	149.13910831165055	0.42500000000000004	2976
0	18	565	342	149.13910831165055	0.45	2752
0	18	565	342	149.13910831165055	0.47500000000000003	2464
0	18	565	342	149.13910831165055	0.5	2464
0	18	565	342	149.13910831165055	0.525	2336
0	18	565	342	149.13910831165055	0.55	2192
0	18	565	342	149.13910831165055	0.5750000000000001	2336
0	18	565	342	149.13910831165055	0.6000000000000001	2304
0	18	565	342	149.13910831165055	0.625	2336
0	18	565	342	149.13910831165055	0.65	2368
0	18	565	342	149.13910831165055	0.675	2928
0	18	565	342	149.13910831165055	0.7000000000000001	3264
0	18	565	342	149.13910831165055	0.7250000000000001	2656
0	18	565	342	149.13910831165055	0.75	2592
0	18	565	342	149.13910831165055	0.775	2208
0	18	565	342	149.13910831165055	0.8	1856
0	18	565	342	149.13910831165055	0.8250000000000001	1808
0	18	565	342	149.13910831165055	0.8500000000000001	1600
0	18	565	342	149.13910831165055	0.875	1776
0	18	565	342	149.13910831165055	0.9	1744
0	18	565	342	149.13910831165055	0.925	1760
0	18	565	342	149.13910831165055	0.9500000000000001	1728
0	18	565	342	149.13910831165055	0.9750000000000001	1808
1	1	331	260	126.26505021861537	0.0	1952
1	1	331	260	126.26505021861537	0.025	1712
1	1	331	260	126.26505021861537	0.05	1776
1	1	331	260	126.26505021861537	0.07500000000000001	2032
1	1	331	260	126.26505021861537	0.1	1952
1	1	331	260	126.26505021861537	0.125	2016
1	1	331	260	126.26505021861537	0.15000000000000002	2064
1	1	331	260	126.26505021861537	0.17500000000000002	2144
1	1	331	260	126.26505021861537	0.2	2912
1	1	331	260	126.26505021861537	0.225	4384
1	1	331	260	126.26505021861537	0.25	6832
1	1	331	260	126.26505021861537	0.275	12816
1	1	331	260	126.26505021861537	0.30000000000000004	18064
1	1	331	260	126.26505021861537	0.325	21968
1	1	331	260	126.26505021861537	0.35000000000000003	24736
1	1	331	260	126.26505021861537	0.375	21392
1	1	331	260	126.26505021861537	0.4	18464
1	1	331	260	126.26505021861537	0.42500000000000004	13104
1	1	331	260	126.26505021861537	0.45	6752
1	1	331	260	126.26505021861537	0.47500000000000003	5328
1	1	331	260	126.26505021861537	0.5	3856
1	1	331	260	126.26505021861537	0.525	3232
1	1	331	260	126.26505021861537	0.55	2704
1	1	331	260	126.26505021861537	0.5750000000000001	2576
1	1	331	260	126.26505021861537	0.6000000000000001	3056
1	1	331	260	126.26505021861537	0.625	4192
1	1	331	260	126.26505021861537	0.65	5376
1	1	331	260	126.26505021861537	0.675	5824
1	1	331	260	126.26505021861537	0.7000000000000001	6016
1	1	331	260	126.26505021861537	0.7250000000000001	4848
1	1	331	260	126.26505021861537	0.75	4144
1	1	331	260	126.26505021861537	0.775	3360
1	1	331	260	126.26505021861537	0.8	2768
1	1	331	260	126.26505021861537	0.8250000000000001	2112
1	1	331	260	126.26505021861537	0.8500000000000001	2080
1	1	331	260	126.26505021861537	0.875	1952
1	1	331	260	126.26505021861537	0.9	1856
1	1	331	260	126.26505021861537	0.925	1696
1	1	331	260	126.26505021861537	0.9500000000000001	2080
1	1	331	260	126.26505021861537	0.9750000000000001	1792
1	2	365	266	147.29858984407986	0.0	1904
1	2	365	266	147.29858984407986	0.025	1888
1	2	365	266	147.29858984407986	0.05	1712
1	2	365	266	147.29858984407986	0.07500000000000001	1792
1	2	365	266	147.29858984407986	0.1	1872
1	2	365	266	147.29858984407986	0.125	2080
1	2	365	266	147.29858984407986	0.15000000000000002	2000
1	2	365	266	147.29858984407986	0.17500000000000002	2880
1	2	365	266	147.29858984407986	0.2	3376
1	2	365	266	147.29858984407986	0.225	4144
1	2	365	266	147.29858984407986	0.25	4896
1	2	365	266	147.29858984407986	0.275	5104
1	2	365	266	147.29858984407986	0.30000000000000004	5504
1	2	365	266	147.29858984407986	0.325	5120
1	2	365	266	147.29858984407986	0.35000000000000003	4320
1	2	365	266	147.29858984407986	0.375	3216
1	2	365	266	147.29858984407986	0.4	2800
1	2	365	266	147.29858984407986	0.42500000000000004	2496
1	2	365	266	147.29858984407986	0.45	2128
1	2	365	266	147.29858984407986	0.47500000000000003	2112
1	2	365	266	147.29858984407986	0.5	2112
1	2	365	266	147.29858984407986	0.525	2256
1	2	365	266	147.29858984407986	0.55	2848
1	2	365	266	147.29858984407986	0.5750000000000001	3744
1	2	365	266	147.29858984407986	0.6000000000000001	4576
1	2	365	266	147.29858984407986	0.625	6864
1	2	365	266	147.29858984407986	0.65	9968
1	2	365	266	147.29858984407986	0.675	11408
1	2	365	266	147.29858984407986	0.7000000000000001	11264
1	2	365	266	147.29858984407986	0.7250000000000001	10224
1	2	365	266	147.29858984407986	0.75	9888
1	2	365	266	147.29858984407986	0.775	8448
1	2	365	266	147.29858984407986	0.8	6672
1	2	365	266	147.29858984407986	0.8250000000000001	3328
1	2	365	266	147.29858984407986	0.8500000000000001	2480
1	2	365	266	147.29858984407986	0.875	1920
1	2	365	266	147.29858984407986	0.9	1744
1	2	365	266	147.29858984407986	0.925	1696
1	2	365	266	147.29858984407986	0.9500000000000001	1888
1	2	365	266	147.29858984407986	0.9750000000000001	1696
1	3	391	290	165.36309697849148	0.0	1744
1	3	391	290	165.36309697849148	0.025	1648
1	3	391	290	165.36309697849148	0.05	1792
1	3	391	290	165.36309697849148	0.07500000000000001	1808
1	3	391	290	165.36309697849148	0.1	1792
1	3	391	290	165.36309697849148	0.125	2016
1	3	391	290	165.36309697849148	0.15000000000000002	2160
1	3	391	290	165.36309697849148	0.17500000000000002	2544
1	3	391	290	165.36309697849148	0.2	3520
1	3	391	290	165.36309697849148	0.225	5200
1	3	391	290	165.36309697849148	0.25	6688
1	3	391	290	165.36309697849148	0.275	8720
1	3	391	290	165.36309697849148	0.30000000000000004	8256
1	3	391	290	165.36309697849148	0.325	7232
1	3	391	290	165.36309697849148	0.35000000000000003	6224
1	3	391	290	165.36309697849148	0.375	4816
1	3	391	290	165.36309697849148	0.4	2928
1	3	391	290	165.36309697849148	0.42500000000000004	2640
1	3	391	290	165.36309697849148	0.45	2240
1	3	391	290	165.36309697849148	0.47500000000000003	2304
1	3	391	290	165.36309697849148	0.5	2304
1	3	391	290	165.36309697849148	0.525	2272
1	3	391	290	165.36309697849148	0.55	2320
1	3	391	290	165.36309697849148	0.5750000000000001	2400
1	3	391	290	165.36309697849148	0.6000000000000001	3376
1	3	391	290	165.36309697849148	0.625	4192
1	3	391	290	165.36309697849148	0.65	6208
1	3	391	290	165.36309697849148	0.675	6208
1	3	391	290	165.36309697849148	0.7000000000000001	7728
1	3	391	290	165.36309697849148	0.7250000000000001	6688
1	3	391	290	165.36309697849148	0.75	5728
1	3	391	290	165.36309697849148	0.775	3648
1	3	391	290	165.36309697849148	0.8	3040
1	3	391	290	165.36309697849148	0.8250000000000001	2592
1	3	391	290	165.36309697849148	0.8500000000000001	2144
1	3	391	290	165.36309697849148	0.875	1856
1	3	391	290	165.36309697849148	0.9	1664
1	3	391	290	165.36309697849148	0.925	1840
1	3	391	290	165.36309697849148	0.9500000000000001	1728
1	3	391	290	165.36309697849148	0.9750000000000001	1904
1	4	421	306	140.2938790652066	0.0	1824
1	4	421	306	140.2938790652066	0.025	1712
1	4	421	306	140.2938790652066	0.05	1984
1	4	421	306	140.2938790652066	0.07500000000000001	1792
1	4	421	306	140.2938790652066	0.1	1888
1	4	421	306	140.2938790652066	0.125	1792
1	4	421	306	140.2938790652066	0.15000000000000002	1808
1	4	421	306	140.2938790652066	0.17500000000000002	1760
1	4	421	306	140.2938790652066	0.2	2240
1	4	421	306	140.2938790652066	0.225	2720
1	4	421	306	140.2938790652066	0.25	3328
1	4	421	306	140.2938790652066	0.275	4432
1	4	421	306	140.2938790652066	0.30000000000000004	5872
1	4	421	306	140.2938790652066	0.325	7392
1	4	421	306	140.2938790652066	0.35000000000000003	8608
1	4	421	306	140.2938790652066	0.375	9232
1	4	421	306	140.2938790652066	0.4	8224
1	4	421	306	140.2938790652066	0.42500000000000004	6128
1	4	421	306	140.2938790652066	0.45	3984
1	4	421	306	140.2938790652066	0.47500000000000003	2720
1	4	421	306	140.2938790652066	0.5	2192
1	4	421	306	140.2938790652066	0.525	2320
1	4	421	306	140.2938790652066	0.55	2192
1	4	421	306	140.2938790652066	0.5750000000000001	1968
1	4	421	306	140.2938790652066	0.6000000000000001	1968
1	4	421	306	140.2938790652066	0.625	2048
1	4	421	306	140.2938790652066	0.65	2112
1	4	421	306	140.2938790652066	0.675	2240
1	4	421	306	140.2938790652066	0.7000000000000001	2640
1	4	421	306	140.2938790652066	0.7250000000000001	2464
1	4	421	306	140.2938790652066	0.75	3088
1	4	421	306	140.2938790652066	0.775	3920
1	4	421	306	140.2938790652066	0.8	4224
1	4	421	306	140.2938790652066	0.8250000000000001	4096
1	4	421	306	140.2938790652066	0.8500000000000001	3120
1	4	421	306	140.2938790652066	0.875	2720
1	4	421	306	140.2938790652066	0.9	2096
1	4	421	306	140.2938790652066	0.925	1952
1	4	421	306	140.2938790652066	0.9500000000000001	1824
1	4	421	306	140.2938790652066	0.9750000000000001	1744
1	5	455	299	154.76373635309642	0.0	1888
1	5	455	299	154.76373635309642	0.025	1792
1	5	455	299	154.76373635309642	0.05	1856
1	5	455	299	154.76373635309642	0.07500000000000001	2000
1	5	455	299	154.76373635309642	0.1	2000
1	5	455	299	154.76373635309642	0.125	2800
1	5	455	299	154.76373635309642	0.15000000000000002	3648
1	5	455	299	154.76373635309642	0.17500000000000002	4352
1	5	455	299	154.76373635309642	0.2	4320
1	5	455	299	154.76373635309642	0.225	4176
1	5	455	299	154.76373635309642	0.25	3280
1	5	455	299	154.76373635309642	0.275	2560
1	5	455	299	154.76373635309642	0.30000000000000004	2112
1	5	455	299	154.76373635309642	0.325	2096
1	5	455	299	154.76373635309642	0.35000000000000003	2064
1	5	455	299	154.76373635309642	0.375	1968
1	5	455	299	154.76373635309642	0.4	2128
1	5	455	299	154.76373635309642	0.42500000000000004	2320
1	5	455	299	154.76373635309642	0.45	2608
1	5	455	299	154.76373635309642	0.47500000000000003	2816
1	5	455	299	154.76373635309642	0.5	2816
1	5	455	299	154.76373635309642	0.525	3392
1	5	455	299	154.76373635309642	0.55	4384
1	5	455	299	154.76373635309642	0.5750000000000001	7088
1	5	455	299	154.76373635309642	0.6000000000000001	8032
1	5	455	299	154.76373635309642	0.625	9056
1	5	455	299	154.76373635309642	0.65	7584
1	5	455	299	154.76373635309642	0.675	6480
1	5	455	299	154.76373635309642	0.7000000000000001	4912
1	5	455	299	154.76373635309642	0.7250000000000001	3616
1	5	455	299	154.76373635309642	0.75	2560
1	5	455	299	154.76373635309642	0.775	2352
1	5	455	299	154.76373635309642	0.8	1904
1	5	455	299	154.76373635309642	0.8250000000000001	1536
1	5	455	299	154.76373635309642	0.8500000000000001	1904
1	5	455	299	154.76373635309642	0.875	1616
1	5	455	299	154.76373635309642	0.9	1984
1	5	455	299	154.76373635309642	0.925	1744
1	5	455	299	154.76373635309642	0.9500000000000001	1728
1	5	455	299	154.76373635309642	0.9750000000000001	1728
1	6	483	278	162.6667572922844	0.0	1792
1	6	483	278	162.6667572922844	0.025	1568
1	6	483	278	162.6667572922844	0.05	1936
1	6	483	278	162.6667572922844	0.07500000000000001	2176
1	6	483	278	162.6667572922844	0.1	2528
1	6	483	278	162.6667572922844	0.125	3184
1	6	483	278	162.6667572922844	0.15000000000000002	3920
1	6	483	278	162.6667572922844	0.17500000000000002	5168
1	6	483	278	162.6667572922844	0.2	5296
1	6	483	278	162.6667572922844	0.225	4832
1	6	483	278	162.6667572922844	0.25	4832
1	6	483	278	162.6667572922844	0.275	3888
1	6	483	278	162.6667572922844	0.30000000000000004	3184
1	6	483	278	162.6667572922844	0.325	2656
1	6	483	278	162.6667572922844	0.35000000000000003	2544
1	6	483	278	162.6667572922844	0.375	2240
1	6	483	278	162.6667572922844	0.4	2160
1	6	483	278	162.6667572922844	0.42500000000000004	2752
1	6	483	278	162.6667572922844	0.45	2048
1	6	483	278	162.6667572922844	0.47500000000000003	2304
1	6	483	278	162.6667572922844	0.5	2304
1	6	483	278	162.6667572922844	0.525	2512
1	6	483	278	162.6667572922844	0.55	2896
1	6	483	278	162.6667572922844	0.5750000000000001	4112
1	6	483	278	162.6667572922844	0.6000000000000001	5168
1	6	483	278	162.6667572922844	0.625	5776
1	6	483	278	162.6667572922844	0.65	5664
1	6	483	278	162.6667572922844	0.675	4656
1	6	483	278	162.6667572922844	0.7000000000000001	3696
1	6	483	278	162.6667572922844	0.7250000000000001	3312
1	6	483	278	162.6667572922844	0.75	3312
1	6	483	278	162.6667572922844	0.775	2224
1	6	483	278	162.6667572922844	0.8	2144
1	6	483	278	162.6667572922844	0.8250000000000001	1712
1	6	483	278	162.6667572922844	0.8500000000000001	1744
1	6	483	278	162.6667572922844	0.875	1792
1	6	483	278	162.6667572922844	0.9	1984
1	6	483	278	162.6667572922844	0.925	1792
1	6	483	278	162.6667572922844	0.9500000000000001	1712
1	6	483	278	162.6667572922844	0.9750000000000001	1712
1	7	514	267	139.90729984228815	0.0	1824
1	7	514	267	139.90729984228815	0.025	1648
1	7	514	267	139.90729984228815	0.05	1840
1	7	514	267	139.90729984228815	0.07500000000000001	1792
1	7	514	267	139.90729984228815	0.1	1872
1	7	514	267	139.90729984228815	0.125	2208
1	7	514	267	139.90729984228815	0.15000000000000002	2384
1	7	514	267	139.90729984228815	0.17500000000000002	2640
1	7	514	267	139.90729984228815	0.2	3024
1	7	514	267	139.90729984228815	0.225	2944
1	7	514	267	139.90729984228815	0.25	2848
1	7	514	267	139.90729984228815	0.275	2720
1	7	514	267	139.90729984228815	0.30000000000000004	2208
1	7	514	267	139.90729984228815	0.325	1984
1	7	514	267	139.90729984228815	0.35000000000000003	1904
1	7	514	267	139.90729984228815	0.375	1856
1	7	514	267	139.90729984228815	0.4	2176
1	7	514	267	139.90729984228815	0.42500000000000004	2368
1	7	514	267	139.90729984228815	0.45	2032
1	7	514	267	139.90729984228815	0.47500000000000003	2176
1	7	514	267	139.90729984228815	0.5	2272
1	7	514	267	139.90729984228815	0.525	2272
1	7	514	267	139.90729984228815	0.55	2688
1	7	514	267	139.90729984228815	0.5750000000000001	3776
1	7	514	267	139.90729984228815	0.6000000000000001	5168
1	7	514	267	139.90729984228815	0.625	7344
1	7	514	267	139.90729984228815	0.65	9376
1	7	514	267	139.90729984228815	0.675	11168
1	7	514	267	139.90729984228815	0.7000000000000001	10784
1	7	514	267	139.90729984228815	0.7250000000000001	8656
1	7	514	267	139.90729984228815	0.75	6112
1	7	514	267	139.90729984228815	0.775	4080
1	7	514	267	139.90729984228815	0.8	3184
1	7	514	267	139.90729984228815	0.8250000000000001	2336
1	7	514	267	139.90729984228815	0.8500000000000001	1984
1	7	514	267	139.90729984228815	0.875	1888
1	7	514	267	139.90729984228815	0.9	1888
1	7	514	267	139.90729984228815	0.925	1984
1	7	514	267	139.90729984228815	0.9500000000000001	1808
1	7	514	267	139.90729984228815	0.9750000000000001	1760
1	8	546	279	140.9351712309518	0.0	1856
1	8	546	279	140.9351712309518	0.025	1728
1	8	546	279	140.9351712309518	0.05	1712
1	8	546	279	140.9351712309518	0.07500000000000001	1696
1	8	546	279	140.9351712309518	0.1	1792
1	8	546	279	140.9351712309518	0.125	2096
1	8	546	279	140.9351712309518	0.15000000000000002	2224
1	8	546	279	140.9351712309518	0.17500000000000002	2656
1	8	546	279	140.9351712309518	0.2	3024
1	8	546	279	140.9351712309518	0.225	3424
1	8	546	279	140.9351712309518	0.25	3472
1	8	546	279	140.9351712309518	0.275	3136
1	8	546	279	140.9351712309518	0.30000000000000004	3088
1	8	546	279	140.9351712309518	0.325	1936
1	8	546	279	140.9351712309518	0.35000000000000003	2064
1	8	546	279	140.9351712309518	0.375	1904
1	8	546	279	140.9351712309518	0.4	2048
1	8	546	279	140.9351712309518	0.42500000000000004	1760
1	8	546	279	140.9351712309518	0.45	2016
1	8	546	279	140.9351712309518	0.47500000000000003	1856
1	8	546	279	140.9351712309518	0.5	1856
1	8	546	279	140.9351712309518	0.525	1920
1	8	546	279	140.9351712309518	0.55	1904
1	8	546	279	140.9351712309518	0.5750000000000001	2032
1	8	546	279	140.9351712309518	0.6000000000000001	3152
1	8	546	279	140.9351712309518	0.625	3616
1	8	546	279	140.9351712309518	0.65	4432
1	8	546	279	140.9351712309518	0.675	6512
1	8	546	279	140.9351712309518	0.7000000000000001	7312
1	8	546	279	140.9351712309518	0.7250000000000001	6368
1	8	546	279	140.9351712309518	0.75	5632
1	8	546	279	140.9351712309518	0.775	4944
1	8	546	279	140.9351712309518	0.8	3184
1	8	546	279	140.9351712309518	0.8250000000000001	2160
1	8	546	279	140.9351712309518	0.8500000000000001	2080
1	8	546	279	140.9351712309518	0.875	1952
1	8	546	279	140.9351712309518	0.9	1664
1	8	546	279	140.9351712309518	0.925	1888
1	8	546	279	140.9351712309518	0.9500000000000001	1648
1	8	546	279	140.9351712309518	0.9750000000000001	1920
1	9	563	308	0	0.0	1664
1	9	563	308	0	0.025	1648
1	9	563	308	0	0.05	1456
1	9	563	308	0	0.07500000000000001	1856
1	9	563	308	0	0.1	1760
1	9	563	308	0	0.125	1872
1	9	563	308	0	0.15000000000000002	2224
1	9	563	308	0	0.17500000000000002	2528
1	9	563	308	0	0.2	3040
1	9	563	308	0	0.225	3312
1	9	563	308	0	0.25	3248
1	9	563	308	0	0.275	3248
1	9	563	308	0	0.30000000000000004	3184
1	9	563	308	0	0.325	2736
1	9	563	308	0	0.35000000000000003	2144
1	9	563	308	0	0.375	1936
1	9	563	308	0	0.4	1872
1	9	563	308	0	0.42500000000000004	2064
1	9	563	308	0	0.45	1696
1	9	563	308	0	0.47500000000000003	2064
1	9	563	308	0	0.5	2064
1	9	563	308	0	0.525	1888
1	9	563	308	0	0.55	2016
1	9	563	308	0	0.5750000000000001	2000
1	9	563	308	0	0.6000000000000001	2032
1	9	563	308	0	0.625	2512
1	9	563	308	0	0.65	2976
1	9	563	308	0	0.675	3264
1	9	563	308	0	0.7000000000000001	3008
1	9	563	308	0	0.7250000000000001	2672
1	9	563	308	0	0.75	2800
1	9	563	308	0	0.775	2240
1	9	563	308	0	0.8	2032
1	9	563	308	0	0.8250000000000001	1696
1	9	563	308	0	0.8500000000000001	1664
1	9	563	308	0	0.875	1856
1	9	563	308	0	0.9	1744
1	9	563	308	0	0.925	1920
1	9	563	308	0	0.9500000000000001	1840
1	9	563	308	0	0.9750000000000001	1904
1	10	580	337	160.98042065637281	0.0	1728
1	10	580	337	160.98042065637281	0.025	1648
1	10	580	337	160.98042065637281	0.05	1744
1	10	580	337	160.98042065637281	0.07500000000000001	1808
1	10	580	337	160.98042065637281	0.1	1808
1	10	580	337	160.98042065637281	0.125	1888
1	10	580	337	160.98042065637281	0.15000000000000002	1888
1	10	580	337	160.98042065637281	0.17500000000000002	1856
1	10	580	337	160.98042065637281	0.2	2176
1	10	580	337	160.98042065637281	0.225	2624
1	10	580	337	160.98042065637281	0.25	3232
1	10	580	337	160.98042065637281	0.275	4592
1	10	580	337	160.98042065637281	0.30000000000000004	5456
1	10	580	337	160.98042065637281	0.325	6704
1	10	580	337	160.98042065637281	0.35000000000000003	7088
1	10	580	337	160.98042065637281	0.375	6240
1	10	580	337	160.98042065637281	0.4	4144
1	10	580	337	160.98042065637281	0.42500000000000004	3408
1	10	580	337	160.98042065637281	0.45	2832
1	10	580	337	160.98042065637281	0.47500000000000003	2256
1	10	580	337	160.98042065637281	0.5	2256
1	10	580	337	160.98042065637281	0.525	2192
1	10	580	337	160.98042065637281	0.55	2112
1	10	580	337	160.98042065637281	0.5750000000000001	2080
1	10	580	337	160.98042065637281	0.6000000000000001	2352
1	10	580	337	160.98042065637281	0.625	2784
1	10	580	337	160.98042065637281	0.65	2976
1	10	580	337	160.98042065637281	0.675	3216
1	10	580	337	160.98042065637281	0.7000000000000001	3280
1	10	580	337	160.98042065637281	0.7250000000000001	2784
1	10	580	337	160.98042065637281	0.75	2928
1	10	580	337	160.98042065637281	0.775	2416
1	10	580	337	160.98042065637281	0.8	2144
1	10	580	337	160.98042065637281	0.8250000000000001	1728
1	10	580	337	160.98042065637281	0.8500000000000001	1984
1	10	580	337	160.98042065637281	0.875	1824
1	10	580	337	160.98042065637281	0.9	1584
1	10	580	337	160.98042065637281	0.925	1760
1	10	580	337	160.98042065637281	0.9500000000000001	1904
1	10	580	337	160.98042065637281	0.9750000000000001	1728
1	11	594	349	28.07248693585296	0.0	1824
1	11	594	349	28.07248693585296	0.025	1888
1	11	594	349	28.07248693585296	0.05	1712
1	11	594	349	28.07248693585296	0.07500000000000001	1744
1	11	594	349	28.07248693585296	0.1	1568
1	11	594	349	28.07248693585296	0.125	1920
1	11	594	349	28.07248693585296	0.15000000000000002	1968
1	11	594	349	28.07248693585296	0.17500000000000002	1696
1	11	594	349	28.07248693585296	0.2	2016
1	11	594	349	28.07248693585296	0.225	2432
1	11	594	349	28.07248693585296	0.25	2448
1	11	594	349	28.07248693585296	0.275	2496
1	11	594	349	28.07248693585296	0.30000000000000004	2704
1	11	594	349	28.07248693585296	0.325	2624
1	11	594	349	28.07248693585296	0.35000000000000003	2656
1	11	594	349	28.07248693585296	0.375	2336
1	11	594	349	28.07248693585296	0.4	2464
1	11	594	349	28.07248693585296	0.42500000000000004	2400
1	11	594	349	28.07248693585296	0.45	2560
1	11	594	349	28.07248693585296	0.47500000000000003	2240
1	11	594	349	28.07248693585296	0.5	2592
1	11	594	349	28.07248693585296	0.525	2592
1	11	594	349	28.07248693585296	0.55	2880
1	11	594	349	28.07248693585296	0.5750000000000001	3088
1	11	594	349	28.07248693585296	0.6000000000000001	3728
1	11	594	349	28.07248693585296	0.625	4528
1	11	594	349	28.07248693585296	0.65	4976
1	11	594	349	28.07248693585296	0.675	4832
1	11	594	349	28.07248693585296	0.7000000000000001	5264
1	11	594	349	28.07248693585296	0.7250000000000001	4992
1	11	594	349	28.07248693585296	0.75	4880
1	11	594	349	28.07248693585296	0.775	4064
1	11	594	349	28.07248693585296	0.8	3504
1	11	594	349	28.07248693585296	0.8250000000000001	2960
1	11	594	349	28.07248693585296	0.8500000000000001	3072
1	11	594	349	28.07248693585296	0.875	2672
1	11	594	349	28.07248693585296	0.9	2256
1	11	594	349	28.07248693585296	0.925	1952
1	11	594	349	28.07248693585296	0.9500000000000001	1920
1	11	594	349	28.07248693585296	0.9750000000000001	1952
1	12	558	341	0	0.0	2944
1	12	558	341	0	0.025	3584
1	12	558	341	0	0.05	3616
1	12	558	341	0	0.07500000000000001	3600
1	12	558	341	0	0.1	3536
1	12	558	341	0	0.125	3168
1	12	558	341	0	0.15000000000000002	3136
1	12	558	341	0	0.17500000000000002	2704
1	12	558	341	0	0.2	2384
1	12	558	341	0	0.225	1952
1	12	558	341	0	0.25	1936
1	12	558	341	0	0.275	1952
1	12	558	341	0	0.30000000000000004	2048
1	12	558	341	0	0.325	1888
1	12	558	341	0	0.35000000000000003	1728
1	12	558	341	0	0.375	1760
1	12	558	341	0	0.4	1808
1	12	558	341	0	0.42500000000000004	1920
1	12	558	341	0	0.45	1920
1	12	558	341	0	0.47500000000000003	1664
1	12	558	341	0	0.5	1664
1	12	558	341	0	0.525	1712
1	12	558	341	0	0.55	1712
1	12	558	341	0	0.5750000000000001	1888
1	12	558	341	0	0.6000000000000001	1744
1	12	558	341	0	0.625	1824
1	12	558	341	0	0.65	1808
1	12	558	341	0	0.675	1808
1	12	558	341	0	0.7000000000000001	1648
1	12	558	341	0	0.7250000000000001	1856
1	12	558	341	0	0.75	1824
1	12	558	341	0	0.775	1744
1	12	558	341	0	0.8	1744
1	12	558	341	0	0.8250000000000001	1792
1	12	558	341	0	0.8500000000000001	1728
1	12	558	341	0	0.875	1808
1	12	558	341	0	0.9	1792
1	12	558	341	0	0.925	1792
1	12	558	341	0	0.9500000000000001	1888
1	12	558	341	0	0.9750000000000001	1744
1	13	522	333	0	0.0	1808
1	13	522	333	0	0.025	1888
1	13	522	333	0	0.05	1888
1	13	522	333	0	0.07500000000000001	1888
1	13	522	333	0	0.1	1888
1	13	522	333	0	0.125	1888
1	13	522	333	0	0.15000000000000002	1888
1	13	522	333	0	0.17500000000000002	1648
1	13	522	333	0	0.2	1824
1	13	522	333	0	0.225	1488
1	13	522	333	0	0.25	1904
1	13	522	333	0	0.275	1888
1	13	522	333	0	0.30000000000000004	1632
1	13	522	333	0	0.325	1712
1	13	522	333	0	0.35000000000000003	1760
1	13	522	333	0	0.375	1840
1	13	522	333	0	0.4	1712
1	13	522	333	0	0.42500000000000004	1792
1	13	522	333	0	0.45	1696
1	13	522	333	0	0.47500000000000003	1824
1	13	522	333	0	0.5	1568
1	13	522	333	0	0.525	1744
1	13	522	333	0	0.55	1888
1	13	522	333	0	0.5750000000000001	1904
1	13	522	333	0	0.6000000000000001	1712
1	13	522	333	0	0.625	1728
1	13	522	333	0	0.65	1584
1	13	522	333	0	0.675	1808
1	13	522	333	0	0.7000000000000001	1904
1	13	522	333	0	0.7250000000000001	1712
1	13	522	333	0	0.75	1984
1	13	522	333	0	0.775	1808
1	13	522	333	0	0.8	1744
1	13	522	333	0	0.8250000000000001	1760
1	13	522	333	0	0.8500000000000001	1568
1	13	522	333	0	0.875	1728
1	13	522	333	0	0.9	1744
1	13	522	333	0	0.925	1488
1	13	522	333	0	0.9500000000000001	1728
1	13	522	333	0	0.9750000000000001	1888
1	14	486	325	178.78112476486868	0.0	1728
1	14	486	325	178.78112476486868	0.025	1840
1	14	486	325	178.78112476486868	0.05	1904
1	14	486	325	178.78112476486868	0.07500000000000001	1808
1	14	486	325	178.78112476486868	0.1	1760
1	14	486	325	178.78112476486868	0.125	1952
1	14	486	325	178.78112476486868	0.15000000000000002	1568
1	14	486	325	178.78112476486868	0.17500000000000002	1664
1	14	486	325	178.78112476486868	0.2	1904
1	14	486	325	178.78112476486868	0.225	1792
1	14	486	325	178.78112476486868	0.25	1824
1	14	486	325	178.78112476486868	0.275	1648
1	14	486	325	178.78112476486868	0.30000000000000004	1888
1	14	486	325	178.78112476486868	0.325	1952
1	14	486	325	178.78112476486868	0.35000000000000003	1792
1	14	486	325	178.78112476486868	0.375	1824
1	14	486	325	178.78112476486868	0.4	1664
1	14	486	325	178.78112476486868	0.42500000000000004	1792
1	14	486	325	178.78112476486868	0.45	1808
1	14	486	325	178.78112476486868	0.47500000000000003	1728
1	14	486	325	178.78112476486868	0.5	1744
1	14	486	325	178.78112476486868	0.525	1904
1	14	486	325	178.78112476486868	0.55	1808
1	14	486	325	178.78112476486868	0.5750000000000001	1568
1	14	486	325	178.78112476486868	0.6000000000000001	1664
1	14	486	325	178.78112476486868	0.625	1840
1	14	486	325	178.78112476486868	0.65	1568
1	14	486	325	178.78112476486868	0.675	1664
1	14	486	325	178.78112476486868	0.7000000000000001	1808
1	14	486	325	178.78112476486868	0.7250000000000001	1696
1	14	486	325	178.78112476486868	0.75	1808
1	14	486	325	178.78112476486868	0.775	1696
1	14	486	325	178.78112476486868	0.8	1792
1	14	486	325	178.78112476486868	0.8250000000000001	1872
1	14	486	325	178.78112476486868	0.8500000000000001	1632
1	14	486	325	178.78112476486868	0.875	1792
1	14	486	325	178.78112476486868	0.9	1840
1	14	486	325	178.78112476486868	0.925	1840
1	14	486	325	178.78112476486868	0.9500000000000001	1744
1	14	486	325	178.78112476486868	0.9750000000000001	1712
1	15	451	318	178.78112476486868	0.0	2464
1	15	451	318	178.78112476486868	0.025	2368
1	15	451	318	178.78112476486868	0.05	2432
1	15	451	318	178.78112476486868	0.07500000000000001	2240
1	15	451	318	178.78112476486868	0.1	2080
1	15	451	318	178.78112476486868	0.125	2416
1	15	451	318	178.78112476486868	0.15000000000000002	2112
1	15	451	318	178.78112476486868	0.17500000000000002	2144
1	15	451	318	178.78112476486868	0.2	1952
1	15	451	318	178.78112476486868	0.225	2464
1	15	451	318	178.78112476486868	0.25	2240
1	15	451	318	178.78112476486868	0.275	2336
1	15	451	318	178.78112476486868	0.30000000000000004	2848
1	15	451	318	178.78112476486868	0.325	3392
1	15	451	318	178.78112476486868	0.35000000000000003	3760
1	15	451	318	178.78112476486868	0.375	3840
1	15	451	318	178.78112476486868	0.4	3936
1	15	451	318	178.78112476486868	0.42500000000000004	3760
1	15	451	318	178.78112476486868	0.45	3600
1	15	451	318	178.78112476486868	0.47500000000000003	2992
1	15	451	318	178.78112476486868	0.5	2736
1	15	451	318	178.78112476486868	0.525	2272
1	15	451	318	178.78112476486868	0.55	1984
1	15	451	318	178.78112476486868	0.5750000000000001	1792
1	15	451	318	178.78112476486868	0.6000000000000001	1888
1	15	451	318	178.78112476486868	0.625	1648
1	15	451	318	178.78112476486868	0.65	1744
1	15	451	318	178.78112476486868	0.675	1856
1	15	451	318	178.78112476486868	0.7000000000000001	1792
1	15	451	318	178.78112476486868	0.7250000000000001	1808
1	15	451	318	178.78112476486868	0.75	1824
1	15	451	318	178.78112476486868	0.775	1920
1	15	451	318	178.78112476486868	0.8	1568
1	15	451	318	178.78112476486868	0.8250000000000001	1664
1	15	451	318	178.78112476486868	0.8500000000000001	1744
1	15	451	318	178.78112476486868	0.875	1904
1	15	451	318	178.78112476486868	0.9	1808
1	15	451	318	178.78112476486868	0.925	1808
1	15	451	318	178.78112476486868	0.9500000000000001	1792
1	15	451	318	178.78112476486868	0.9750000000000001	1792
1	16	415	310	0	0.0	1984
1	16	415	310	0	0.025	1968
1	16	415	310	0	0.05	1888
1	16	415	310	0	0.07500000000000001	2096
1	16	415	310	0	0.1	2592
1	16	415	310	0	0.125	3344
1	16	415	310	0	0.15000000000000002	3856
1	16	415	310	0	0.17500000000000002	5600
1	16	415	310	0	0.2	6784
1	16	415	310	0	0.225	7600
1	16	415	310	0	0.25	7632
1	16	415	310	0	0.275	6464
1	16	415	310	0	0.30000000000000004	4736
1	16	415	310	0	0.325	3440
1	16	415	310	0	0.35000000000000003	2368
1	16	415	310	0	0.375	2256
1	16	415	310	0	0.4	2128
1	16	415	310	0	0.42500000000000004	2000
1	16	415	310	0	0.45	2048
1	16	415	310	0	0.47500000000000003	2160
1	16	415	310	0	0.5	1888
1	16	415	310	0	0.525	2032
1	16	415	310	0	0.55	2368
1	16	415	310	0	0.5750000000000001	2624
1	16	415	310	0	0.6000000000000001	2880
1	16	415	310	0	0.625	3200
1	16	415	310	0	0.65	3744
1	16	415	310	0	0.675	3536
1	16	415	310	0	0.7000000000000001	3104
1	16	415	310	0	0.7250000000000001	2368
1	16	415	310	0	0.75	1920
1	16	415	310	0	0.775	1792
1	16	415	310	0	0.8	1744
1	16	415	310	0	0.8250000000000001	1760
1	16	415	310	0	0.8500000000000001	1728
1	16	415	310	0	0.875	1824
1	16	415	310	0	0.9	1888
1	16	415	310	0	0.925	1728
1	16	415	310	0	0.9500000000000001	1920
1	16	415	310	0	0.9750000000000001	1760
1	17	379	302	0	0.0	2336
1	17	379	302	0	0.025	2384
1	17	379	302	0	0.05	2528
1	17	379	302	0	0.07500000000000001	2720
1	17	379	302	0	0.1	2768
1	17	379	302	0	0.125	4736
1	17	379	302	0	0.15000000000000002	6144
1	17	379	302	0	0.17500000000000002	7280
1	17	379	302	0	0.2	8192
1	17	379	302	0	0.225	9552
1	17	379	302	0	0.25	9376
1	17	379	302	0	0.275	8000
1	17	379	302	0	0.30000000000000004	6912
1	17	379	302	0	0.325	5360
1	17	379	302	0	0.35000000000000003	3424
1	17	379	302	0	0.375	2992
1	17	379	302	0	0.4	2528
1	17	379	302	0	0.42500000000000004	1952
1	17	379	302	0	0.45	1776
1	17	379	302	0	0.47500000000000003	1888
1	17	379	302	0	0.5	1728
1	17	379	302	0	0.525	1808
1	17	379	302	0	0.55	1984
1	17	379	302	0	0.5750000000000001	1728
1	17	379	302	0	0.6000000000000001	1808
1	17	379	302	0	0.625	1904
1	17	379	302	0	0.65	1632
1	17	379	302	0	0.675	1808
1	17	379	302	0	0.7000000000000001	1792
1	17	379	302	0	0.7250000000000001	1888
1	17	379	302	0	0.75	1808
1	17	379	302	0	0.775	1776
1	17	379	302	0	0.8	1696
1	17	379	302	0	0.8250000000000001	1744
1	17	379	302	0	0.8500000000000001	1792
1	17	379	302	0	0.875	1984
1	17	379	302	0	0.9	1984
1	17	379	302	0	0.925	1616
1	17	379	302	0	0.9500000000000001	1744
1	17	379	302	0	0.9750000000000001	1728
1	18	343	294	178.78112476486868	0.0	1824
1	18	343	294	178.78112476486868	0.025	1920
1	18	343	294	178.78112476486868	0.05	2016
1	18	343	294	178.78112476486868	0.07500000000000001	1888
1	18	343	294	178.78112476486868	0.1	1888
1	18	343	294	178.78112476486868	0.125	1968
1	18	343	294	178.78112476486868	0.15000000000000002	1808
1	18	343	294	178.78112476486868	0.17500000000000002	1984
1	18	343	294	178.78112476486868	0.2	1792
1	18	343	294	178.78112476486868	0.225	1696
1	18	343	294	178.78112476486868	0.25	1872
1	18	343	294	178.78112476486868	0.275	1888
1	18	343	294	178.78112476486868	0.30000000000000004	1968
1	18	343	294	178.78112476486868	0.325	1792
1	18	343	294	178.78112476486868	0.35000000000000003	1984
1	18	343	294	178.78112476486868	0.375	1712
1	18	343	294	178.78112476486868	0.4	1904
1	18	343	294	178.78112476486868	0.42500000000000004	1792
1	18	343	294	178.78112476486868	0.45	1968
1	18	343	294	178.78112476486868	0.47500000000000003	1872
1	18	343	294	178.78112476486868	0.5	1728
1	18	343	294	178.78112476486868	0.525	1904
1	18	343	294	178.78112476486868	0.55	2048
1	18	343	294	178.78112476486868	0.5750000000000001	1792
1	18	343	294	178.78112476486868	0.6000000000000001	1888
1	18	343	294	178.78112476486868	0.625	1648
1	18	343	294	178.78112476486868	0.65	1904
1	18	343	294	178.78112476486868	0.675	1792
1	18	343	294	178.78112476486868	0.7000000000000001	1792
1	18	343	294	178.78112476486868	0.7250000000000001	1808
1	18	343	294	178.78112476486868	0.75	1728
1	18	343	294	178.78112476486868	0.775	1664
1	18	343	294	178.78112476486868	0.8	1760
1	18	343	294	178.78112476486868	0.8250000000000001	1712
1	18	343	294	178.78112476486868	0.8500000000000001	1744
1	18	343	294	178.78112476486868	0.875	1760
1	18	343	294	178.78112476486868	0.9	1808
1	18	343	294	178.78112476486868	0.925	1776
1	18	343	294	178.78112476486868	0.9500000000000001	1968
1	18	343	294	178.78112476486868	0.9750000000000001	1728
2	1	311	279	159.3410899366925	0.0	1744
2	1	311	279	159.3410899366925	0.025	1632
2	1	311	279	159.3410899366925	0.05	1792
2	1	311	279	159.3410899366925	0.07500000000000001	1888
2	1	311	279	159.3410899366925	0.1	1952
2	1	311	279	159.3410899366925	0.125	1920
2	1	311	279	159.3410899366925	0.15000000000000002	2064
2	1	311	279	159.3410899366925	0.17500000000000002	2576
2	1	311	279	159.3410899366925	0.2	3312
2	1	311	279	159.3410899366925	0.225	5440
2	1	311	279	159.3410899366925	0.25	6464
2	1	311	279	159.3410899366925	0.275	9600
2	1	311	279	159.3410899366925	0.30000000000000004	11088
2	1	311	279	159.3410899366925	0.325	10688
2	1	311	279	159.3410899366925	0.35000000000000003	8448
2	1	311	279	159.3410899366925	0.375	5136
2	1	311	279	159.3410899366925	0.4	3088
2	1	311	279	159.3410899366925	0.42500000000000004	2544
2	1	311	279	159.3410899366925	0.45	2528
2	1	311	279	159.3410899366925	0.47500000000000003	3472
2	1	311	279	159.3410899366925	0.5	3472
2	1	311	279	159.3410899366925	0.525	5072
2	1	311	279	159.3410899366925	0.55	6096
2	1	311	279	159.3410899366925	0.5750000000000001	6528
2	1	311	279	159.3410899366925	0.6000000000000001	7248
2	1	311	279	159.3410899366925	0.625	6896
2	1	311	279	159.3410899366925	0.65	5488
2	1	311	279	159.3410899366925	0.675	2544
2	1	311	279	159.3410899366925	0.7000000000000001	2080
2	1	311	279	159.3410899366925	0.7250000000000001	1856
2	1	311	279	159.3410899366925	0.75	1840
2	1	311	279	159.3410899366925	0.775	1936
2	1	311	279	159.3410899366925	0.8	1872
2	1	311	279	159.3410899366925	0.8250000000000001	1712
2	1	311	279	159.3410899366925	0.8500000000000001	1952
2	1	311	279	159.3410899366925	0.875	1760
2	1	311	279	159.3410899366925	0.9	1968
2	1	311	279	159.3410899366925	0.925	1808
2	1	311	279	159.3410899366925	0.9500000000000001	1888
2	1	311	279	159.3410899366925	0.9750000000000001	1888
2	2	324	263	140.98251692585745	0.0	1776
2	2	324	263	140.98251692585745	0.025	2176
2	2	324	263	140.98251692585745	0.05	2000
2	2	324	263	140.98251692585745	0.07500000000000001	1856
2	2	324	263	140.98251692585745	0.1	2016
2	2	324	263	140.98251692585745	0.125	2416
2	2	324	263	140.98251692585745	0.15000000000000002	3216
2	2	324	263	140.98251692585745	0.17500000000000002	3216
2	2	324	263	140.98251692585745	0.2	5808
2	2	324	263	140.98251692585745	0.225	8320
2	2	324	263	140.98251692585745	0.25	19440
2	2	324	263	140.98251692585745	0.275	25504
2	2	324	263	140.98251692585745	0.30000000000000004	27376
2	2	324	263	140.98251692585745	0.325	27376
2	2	324	263	140.98251692585745	0.35000000000000003	21888
2	2	324	263	140.98251692585745	0.375	14032
2	2	324	263	140.98251692585745	0.4	9776
2	2	324	263	140.98251692585745	0.42500000000000004	5152
2	2	324	263	140.98251692585745	0.45	3984
2	2	324	263	140.98251692585745	0.47500000000000003	2928
2	2	324	263	140.98251692585745	0.5	2928
2	2	324	263	140.98251692585745	0.525	2688
2	2	324	263	140.98251692585745	0.55	2720
2	2	324	263	140.98251692585745	0.5750000000000001	3248
2	2	324	263	140.98251692585745	0.6000000000000001	4384
2	2	324	263	140.98251692585745	0.625	5840
2	2	324	263	140.98251692585745	0.65	5840
2	2	324	263	140.98251692585745	0.675	5424
2	2	324	263	140.98251692585745	0.7000000000000001	3808
2	2	324	263	140.98251692585745	0.7250000000000001	3344
2	2	324	263	140.98251692585745	0.75	2656
2	2	324	263	140.98251692585745	0.775	2192
2	2	324	263	140.98251692585745	0.8	2016
2	2	324	263	140.98251692585745	0.8250000000000001	2016
2	2	324	263	140.98251692585745	0.8500000000000001	1936
2	2	324	263	140.98251692585745	0.875	1872
2	2	324	263	140.98251692585745	0.9	1792
2	2	324	263	140.98251692585745	0.925	1792
2	2	324	263	140.98251692585745	0.9500000000000001	1968
2	2	324	263	140.98251692585745	0.9750000000000001	1968
2	3	343	259	154.07509849244556	0.0	1888
2	3	343	259	154.07509849244556	0.025	1952
2	3	343	259	154.07509849244556	0.05	1824
2	3	343	259	154.07509849244556	0.07500000000000001	2016
2	3	343	259	154.07509849244556	0.1	2064
2	3	343	259	154.07509849244556	0.125	2256
2	3	343	259	154.07509849244556	0.15000000000000002	3120
2	3	343	259	154.07509849244556	0.17500000000000002	3680
2	3	343	259	154.07509849244556	0.2	4000
2	3	343	259	154.07509849244556	0.225	4560
2	3	343	259	154.07509849244556	0.25	4032
2	3	343	259	154.07509849244556	0.275	3824
2	3	343	259	154.07509849244556	0.30000000000000004	3200
2	3	343	259	154.07509849244556	0.325	2912
2	3	343	259	154.07509849244556	0.35000000000000003	2368
2	3	343	259	154.07509849244556	0.375	2368
2	3	343	259	154.07509849244556	0.4	1856
2	3	343	259	154.07509849244556	0.42500000000000004	2288
2	3	343	259	154.07509849244556	0.45	2352
2	3	343	259	154.07509849244556	0.47500000000000003	2288
2	3	343	259	154.07509849244556	0.5	2640
2	3	343	259	154.07509849244556	0.525	2928
2	3	343	259	154.07509849244556	0.55	4256
2	3	343	259	154.07509849244556	0.5750000000000001	6144
2	3	343	259	154.07509849244556	0.6000000000000001	9968
2	3	343	259	154.07509849244556	0.625	14064
2	3	343	259	154.07509849244556	0.65	16208
2	3	343	259	154.07509849244556	0.675	16544
2	3	343	259	154.07509849244556	0.7000000000000001	13376
2	3	343	259	154.07509849244556	0.7250000000000001	8944
2	3	343	259	154.07509849244556	0.75	5184
2	3	343	259	154.07509849244556	0.775	3280
2	3	343	259	154.07509849244556	0.8	2608
2	3	343	259	154.07509849244556	0.8250000000000001	2112
2	3	343	259	154.07509849244556	0.8500000000000001	1984
2	3	343	259	154.07509849244556	0.875	1856
2	3	343	259	154.07509849244556	0.9	1840
2	3	343	259	154.07509849244556	0.925	2016
2	3	343	259	154.07509849244556	0.9500000000000001	1936
2	3	343	259	154.07509849244556	0.9750000000000001	2000
2	4	363	264	154.94238458169698	0.0	2032
2	4	363	264	154.94238458169698	0.025	1952
2	4	363	264	154.94238458169698	0.05	1792
2	4	363	264	154.94238458169698	0.07500000000000001	1856
2	4	363	264	154.94238458169698	0.1	1936
2	4	363	264	154.94238458169698	0.125	2176
2	4	363	264	154.94238458169698	0.15000000000000002	2896
2	4	363	264	154.94238458169698	0.17500000000000002	3312
2	4	363	264	154.94238458169698	0.2	4288
2	4	363	264	154.94238458169698	0.225	4768
2	4	363	264	154.94238458169698	0.25	4992
2	4	363	264	154.94238458169698	0.275	5264
2	4	363	264	154.94238458169698	0.30000000000000004	5072
2	4	363	264	154.94238458169698	0.325	4944
2	4	363	264	154.94238458169698	0.35000000000000003	4208
2	4	363	264	154.94238458169698	0.375	2960
2	4	363	264	154.94238458169698	0.4	2704
2	4	363	264	154.94238458169698	0.42500000000000004	2464
2	4	363	264	154.94238458169698	0.45	2544
2	4	363	264	154.94238458169698	0.47500000000000003	2480
2	4	363	264	154.94238458169698	0.5	2480
2	4	363	264	154.94238458169698	0.525	2816
2	4	363	264	154.94238458169698	0.55	3136
2	4	363	264	154.94238458169698	0.5750000000000001	4768
2	4	363	264	154.94238458169698	0.6000000000000001	6048
2	4	363	264	154.94238458169698	0.625	7408
2	4	363	264	154.94238458169698	0.65	11952
2	4	363	264	154.94238458169698	0.675	13456
2	4	363	264	154.94238458169698	0.7000000000000001	12816
2	4	363	264	154.94238458169698	0.7250000000000001	12640
2	4	363	264	154.94238458169698	0.75	11840
2	4	363	264	154.94238458169698	0.775	9264
2	4	363	264	154.94238458169698	0.8	6400
2	4	363	264	154.94238458169698	0.8250000000000001	3008
2	4	363	264	154.94238458169698	0.8500000000000001	2416
2	4	363	264	154.94238458169698	0.875	2128
2	4	363	264	154.94238458169698	0.9	1840
2	4	363	264	154.94238458169698	0.925	1920
2	4	363	264	154.94238458169698	0.9500000000000001	2032
2	4	363	264	154.94238458169698	0.9750000000000001	1792
2	5	379	277	176.0687928971113	0.0	1648
2	5	379	277	176.0687928971113	0.025	1744
2	5	379	277	176.0687928971113	0.05	1888
2	5	379	277	176.0687928971113	0.07500000000000001	2032
2	5	379	277	176.0687928971113	0.1	1872
2	5	379	277	176.0687928971113	0.125	2000
2	5	379	277	176.0687928971113	0.15000000000000002	2496
2	5	379	277	176.0687928971113	0.17500000000000002	3136
2	5	379	277	176.0687928971113	0.2	4384
2	5	379	277	176.0687928971113	0.225	6512
2	5	379	277	176.0687928971113	0.25	6512
2	5	379	277	176.0687928971113	0.275	8112
2	5	379	277	176.0687928971113	0.30000000000000004	7200
2	5	379	277	176.0687928971113	0.325	6288
2	5	379	277	176.0687928971113	0.35000000000000003	4624
2	5	379	277	176.0687928971113	0.375	3120
2	5	379	277	176.0687928971113	0.4	2400
2	5	379	277	176.0687928971113	0.42500000000000004	2368
2	5	379	277	176.0687928971113	0.45	2240
2	5	379	277	176.0687928971113	0.47500000000000003	2464
2	5	379	277	176.0687928971113	0.5	2464
2	5	379	277	176.0687928971113	0.525	2560
2	5	379	277	176.0687928971113	0.55	3568
2	5	379	277	176.0687928971113	0.5750000000000001	4448
2	5	379	277	176.0687928971113	0.6000000000000001	6544
2	5	379	277	176.0687928971113	0.625	7568
2	5	379	277	176.0687928971113	0.65	9712
2	5	379	277	176.0687928971113	0.675	11648
2	5	379	277	176.0687928971113	0.7000000000000001	10448
2	5	379	277	176.0687928971113	0.7250000000000001	7824
2	5	379	277	176.0687928971113	0.75	7824
2	5	379	277	176.0687928971113	0.775	4416
2	5	379	277	176.0687928971113	0.8	2416
2	5	379	277	176.0687928971113	0.8250000000000001	2032
2	5	379	277	176.0687928971113	0.8500000000000001	1952
2	5	379	277	176.0687928971113	0.875	1792
2	5	379	277	176.0687928971113	0.9	1792
2	5	379	277	176.0687928971113	0.925	1872
2	5	379	277	176.0687928971113	0.9500000000000001	1984
2	5	379	277	176.0687928971113	0.9750000000000001	1808
2	6	394	291	172.19252697907461	0.0	1808
2	6	394	291	172.19252697907461	0.025	1920
2	6	394	291	172.19252697907461	0.05	1792
2	6	394	291	172.19252697907461	0.07500000000000001	1888
2	6	394	291	172.19252697907461	0.1	1600
2	6	394	291	172.19252697907461	0.125	2096
2	6	394	291	172.19252697907461	0.15000000000000002	2208
2	6	394	291	172.19252697907461	0.17500000000000002	2864
2	6	394	291	172.19252697907461	0.2	4464
2	6	394	291	172.19252697907461	0.225	5600
2	6	394	291	172.19252697907461	0.25	6448
2	6	394	291	172.19252697907461	0.275	8560
2	6	394	291	172.19252697907461	0.30000000000000004	9408
2	6	394	291	172.19252697907461	0.325	7808
2	6	394	291	172.19252697907461	0.35000000000000003	7008
2	6	394	291	172.19252697907461	0.375	5520
2	6	394	291	172.19252697907461	0.4	2816
2	6	394	291	172.19252697907461	0.42500000000000004	2608
2	6	394	291	172.19252697907461	0.45	2400
2	6	394	291	172.19252697907461	0.47500000000000003	2320
2	6	394	291	172.19252697907461	0.5	2320
2	6	394	291	172.19252697907461	0.525	2400
2	6	394	291	172.19252697907461	0.55	2304
2	6	394	291	172.19252697907461	0.5750000000000001	2432
2	6	394	291	172.19252697907461	0.6000000000000001	3392
2	6	394	291	172.19252697907461	0.625	3744
2	6	394	291	172.19252697907461	0.65	4544
2	6	394	291	172.19252697907461	0.675	5584
2	6	394	291	172.19252697907461	0.7000000000000001	6688
2	6	394	291	172.19252697907461	0.7250000000000001	6416
2	6	394	291	172.19252697907461	0.75	5712
2	6	394	291	172.19252697907461	0.775	5024
2	6	394	291	172.19252697907461	0.8	3392
2	6	394	291	172.19252697907461	0.8250000000000001	2480
2	6	394	291	172.19252697907461	0.8500000000000001	2000
2	6	394	291	172.19252697907461	0.875	1904
2	6	394	291	172.19252697907461	0.9	1696
2	6	394	291	172.19252697907461	0.925	1824
2	6	394	291	172.19252697907461	0.9500000000000001	1840
2	6	394	291	172.19252697907461	0.9750000000000001	1728
2	7	411	303	156.0923395058275	0.0	1648
2	7	411	303	156.0923395058275	0.025	1744
2	7	411	303	156.0923395058275	0.05	1888
2	7	411	303	156.0923395058275	0.07500000000000001	1792
2	7	411	303	156.0923395058275	0.1	1696
2	7	411	303	156.0923395058275	0.125	1968
2	7	411	303	156.0923395058275	0.15000000000000002	1952
2	7	411	303	156.0923395058275	0.17500000000000002	1984
2	7	411	303	156.0923395058275	0.2	2496
2	7	411	303	156.0923395058275	0.225	3168
2	7	411	303	156.0923395058275	0.25	3968
2	7	411	303	156.0923395058275	0.275	5024
2	7	411	303	156.0923395058275	0.30000000000000004	5632
2	7	411	303	156.0923395058275	0.325	7120
2	7	411	303	156.0923395058275	0.35000000000000003	6112
2	7	411	303	156.0923395058275	0.375	6256
2	7	411	303	156.0923395058275	0.4	4400
2	7	411	303	156.0923395058275	0.42500000000000004	3328
2	7	411	303	156.0923395058275	0.45	2432
2	7	411	303	156.0923395058275	0.47500000000000003	2336
2	7	411	303	156.0923395058275	0.5	2336
2	7	411	303	156.0923395058275	0.525	1952
2	7	411	303	156.0923395058275	0.55	2064
2	7	411	303	156.0923395058275	0.5750000000000001	2144
2	7	411	303	156.0923395058275	0.6000000000000001	2144
2	7	411	303	156.0923395058275	0.625	2032
2	7	411	303	156.0923395058275	0.65	2336
2	7	411	303	156.0923395058275	0.675	2480
2	7	411	303	156.0923395058275	0.7000000000000001	2944
2	7	411	303	156.0923395058275	0.7250000000000001	2976
2	7	411	303	156.0923395058275	0.75	3552
2	7	411	303	156.0923395058275	0.775	3568
2	7	411	303	156.0923395058275	0.8	3136
2	7	411	303	156.0923395058275	0.8250000000000001	2944
2	7	411	303	156.0923395058275	0.8500000000000001	2128
2	7	411	303	156.0923395058275	0.875	1952
2	7	411	303	156.0923395058275	0.9	1728
2	7	411	303	156.0923395058275	0.925	1744
2	7	411	303	156.0923395058275	0.9500000000000001	1840
2	7	411	303	156.0923395058275	0.9750000000000001	1744
2	8	431	307	153.9465046895091	0.0	1904
2	8	431	307	153.9465046895091	0.025	1872
2	8	431	307	153.9465046895091	0.05	1920
2	8	431	307	153.9465046895091	0.07500000000000001	2208
2	8	431	307	153.9465046895091	0.1	2576
2	8	431	307	153.9465046895091	0.125	3120
2	8	431	307	153.9465046895091	0.15000000000000002	3328
2	8	431	307	153.9465046895091	0.17500000000000002	3648
2	8	431	307	153.9465046895091	0.2	3088
2	8	431	307	153.9465046895091	0.225	2720
2	8	431	307	153.9465046895091	0.25	2720
2	8	431	307	153.9465046895091	0.275	2128
2	8	431	307	153.9465046895091	0.30000000000000004	2240
2	8	431	307	153.9465046895091	0.325	2144
2	8	431	307	153.9465046895091	0.35000000000000003	2192
2	8	431	307	153.9465046895091	0.375	2144
2	8	431	307	153.9465046895091	0.4	2240
2	8	431	307	153.9465046895091	0.42500000000000004	2272
2	8	431	307	153.9465046895091	0.45	2208
2	8	431	307	153.9465046895091	0.47500000000000003	2432
2	8	431	307	153.9465046895091	0.5	2784
2	8	431	307	153.9465046895091	0.525	3152
2	8	431	307	153.9465046895091	0.55	4640
2	8	431	307	153.9465046895091	0.5750000000000001	5824
2	8	431	307	153.9465046895091	0.6000000000000001	9280
2	8	431	307	153.9465046895091	0.625	12272
2	8	431	307	153.9465046895091	0.65	12832
2	8	431	307	153.9465046895091	0.675	11376
2	8	431	307	153.9465046895091	0.7000000000000001	8672
2	8	431	307	153.9465046895091	0.7250000000000001	5280
2	8	431	307	153.9465046895091	0.75	3712
2	8	431	307	153.9465046895091	0.775	2832
2	8	431	307	153.9465046895091	0.8	2416
2	8	431	307	153.9465046895091	0.8250000000000001	1888
2	8	431	307	153.9465046895091	0.8500000000000001	1792
2	8	431	307	153.9465046895091	0.875	1984
2	8	431	307	153.9465046895091	0.9	1888
2	8	431	307	153.9465046895091	0.925	1984
2	8	431	307	153.9465046895091	0.9500000000000001	1792
2	8	431	307	153.9465046895091	0.9750000000000001	1696
2	9	450	302	165.68895873739362	0.0	1632
2	9	450	302	165.68895873739362	0.025	2064
2	9	450	302	165.68895873739362	0.05	1920
2	9	450	302	165.68895873739362	0.07500000000000001	2032
2	9	450	302	165.68895873739362	0.1	2384
2	9	450	302	165.68895873739362	0.125	2912
2	9	450	302	165.68895873739362	0.15000000000000002	3600
2	9	450	302	165.68895873739362	0.17500000000000002	4064
2	9	450	302	165.68895873739362	0.2	4448
2	9	450	302	165.68895873739362	0.225	3824
2	9	450	302	165.68895873739362	0.25	2784
2	9	450	302	165.68895873739362	0.275	2240
2	9	450	302	165.68895873739362	0.30000000000000004	2256
2	9	450	302	165.68895873739362	0.325	2160
2	9	450	302	165.68895873739362	0.35000000000000003	1968
2	9	450	302	165.68895873739362	0.375	2144
2	9	450	302	165.68895873739362	0.4	2336
2	9	450	302	165.68895873739362	0.42500000000000004	2368
2	9	450	302	165.68895873739362	0.45	2768
2	9	450	302	165.68895873739362	0.47500000000000003	2816
2	9	450	302	165.68895873739362	0.5	2816
2	9	450	302	165.68895873739362	0.525	3920
2	9	450	302	165.68895873739362	0.55	5744
2	9	450	302	165.68895873739362	0.5750000000000001	7184
2	9	450	302	165.68895873739362	0.6000000000000001	9072
2	9	450	302	165.68895873739362	0.625	8880
2	9	450	302	165.68895873739362	0.65	7856
2	9	450	302	165.68895873739362	0.675	6656
2	9	450	302	165.68895873739362	0.7000000000000001	5008
2	9	450	302	165.68895873739362	0.7250000000000001	3312
2	9	450	302	165.68895873739362	0.75	2800
2	9	450	302	165.68895873739362	0.775	2096
2	9	450	302	165.68895873739362	0.8	1872
2	9	450	302	165.68895873739362	0.8250000000000001	1712
2	9	450	302	165.68895873739362	0.8500000000000001	1888
2	9	450	302	165.68895873739362	0.875	1888
2	9	450	302	165.68895873739362	0.9	1824
2	9	450	302	165.68895873739362	0.925	1888
2	9	450	302	165.68895873739362	0.9500000000000001	1792
2	9	450	302	165.68895873739362	0.9750000000000001	1792
2	10	468	292	168.14022087905204	0.0	1744
2	10	468	292	168.14022087905204	0.025	1824
2	10	468	292	168.14022087905204	0.05	1728
2	10	468	292	168.14022087905204	0.07500000000000001	1664
2	10	468	292	168.14022087905204	0.1	2176
2	10	468	292	168.14022087905204	0.125	2560
2	10	468	292	168.14022087905204	0.15000000000000002	4032
2	10	468	292	168.14022087905204	0.17500000000000002	5056
2	10	468	292	168.14022087905204	0.2	5952
2	10	468	292	168.14022087905204	0.225	7088
2	10	468	292	168.14022087905204	0.25	6544
2	10	468	292	168.14022087905204	0.275	4480
2	10	468	292	168.14022087905204	0.30000000000000004	2752
2	10	468	292	168.14022087905204	0.325	2752
2	10	468	292	168.14022087905204	0.35000000000000003	2032
2	10	468	292	168.14022087905204	0.375	2128
2	10	468	292	168.14022087905204	0.4	2112
2	10	468	292	168.14022087905204	0.42500000000000004	2224
2	10	468	292	168.14022087905204	0.45	2304
2	10	468	292	168.14022087905204	0.47500000000000003	2112
2	10	468	292	168.14022087905204	0.5	2112
2	10	468	292	168.14022087905204	0.525	2144
2	10	468	292	168.14022087905204	0.55	2480
2	10	468	292	168.14022087905204	0.5750000000000001	2976
2	10	468	292	168.14022087905204	0.6000000000000001	5408
2	10	468	292	168.14022087905204	0.625	6144
2	10	468	292	168.14022087905204	0.65	7072
2	10	468	292	168.14022087905204	0.675	6736
2	10	468	292	168.14022087905204	0.7000000000000001	4864
2	10	468	292	168.14022087905204	0.7250000000000001	2944
2	10	468	292	168.14022087905204	0.75	2688
2	10	468	292	168.14022087905204	0.775	2016
2	10	468	292	168.14022087905204	0.8	2016
2	10	468	292	168.14022087905204	0.8250000000000001	1856
2	10	468	292	168.14022087905204	0.8500000000000001	1712
2	10	468	292	168.14022087905204	0.875	1664
2	10	468	292	168.14022087905204	0.9	1824
2	10	468	292	168.14022087905204	0.925	1888
2	10	468	292	168.14022087905204	0.9500000000000001	1808
2	10	468	292	168.14022087905204	0.9750000000000001	1808
2	11	483	279	165.65066795705286	0.0	1888
2	11	483	279	165.65066795705286	0.025	1792
2	11	483	279	165.65066795705286	0.05	1792
2	11	483	279	165.65066795705286	0.07500000000000001	2000
2	11	483	279	165.65066795705286	0.1	2592
2	11	483	279	165.65066795705286	0.125	2880
2	11	483	279	165.65066795705286	0.15000000000000002	3664
2	11	483	279	165.65066795705286	0.17500000000000002	4384
2	11	483	279	165.65066795705286	0.2	4944
2	11	483	279	165.65066795705286	0.225	4960
2	11	483	279	165.65066795705286	0.25	4560
2	11	483	279	165.65066795705286	0.275	2608
2	11	483	279	165.65066795705286	0.30000000000000004	2000
2	11	483	279	165.65066795705286	0.325	2000
2	11	483	279	165.65066795705286	0.35000000000000003	2464
2	11	483	279	165.65066795705286	0.375	1952
2	11	483	279	165.65066795705286	0.4	2144
2	11	483	279	165.65066795705286	0.42500000000000004	2080
2	11	483	279	165.65066795705286	0.45	1888
2	11	483	279	165.65066795705286	0.47500000000000003	2064
2	11	483	279	165.65066795705286	0.5	2064
2	11	483	279	165.65066795705286	0.525	2192
2	11	483	279	165.65066795705286	0.55	2736
2	11	483	279	165.65066795705286	0.5750000000000001	5536
2	11	483	279	165.65066795705286	0.6000000000000001	7376
2	11	483	279	165.65066795705286	0.625	7520
2	11	483	279	165.65066795705286	0.65	6512
2	11	483	279	165.65066795705286	0.675	5952
2	11	483	279	165.65066795705286	0.7000000000000001	4528
2	11	483	279	165.65066795705286	0.7250000000000001	3392
2	11	483	279	165.65066795705286	0.75	2624
2	11	483	279	165.65066795705286	0.775	2032
2	11	483	279	165.65066795705286	0.8	1936
2	11	483	279	165.65066795705286	0.8250000000000001	1792
2	11	483	279	165.65066795705286	0.8500000000000001	1648
2	11	483	279	165.65066795705286	0.875	1696
2	11	483	279	165.65066795705286	0.9	1760
2	11	483	279	165.65066795705286	0.925	1712
2	11	483	279	165.65066795705286	0.9500000000000001	1760
2	11	483	279	165.65066795705286	0.9750000000000001	1760
2	12	501	270	161.96571443287016	0.0	1888
2	12	501	270	161.96571443287016	0.025	1984
2	12	501	270	161.96571443287016	0.05	1984
2	12	501	270	161.96571443287016	0.07500000000000001	1632
2	12	501	270	161.96571443287016	0.1	1840
2	12	501	270	161.96571443287016	0.125	2192
2	12	501	270	161.96571443287016	0.15000000000000002	2544
2	12	501	270	161.96571443287016	0.17500000000000002	3808
2	12	501	270	161.96571443287016	0.2	4752
2	12	501	270	161.96571443287016	0.225	6848
2	12	501	270	161.96571443287016	0.25	8816
2	12	501	270	161.96571443287016	0.275	9040
2	12	501	270	161.96571443287016	0.30000000000000004	8592
2	12	501	270	161.96571443287016	0.325	6352
2	12	501	270	161.96571443287016	0.35000000000000003	4528
2	12	501	270	161.96571443287016	0.375	3376
2	12	501	270	161.96571443287016	0.4	2512
2	12	501	270	161.96571443287016	0.42500000000000004	2208
2	12	501	270	161.96571443287016	0.45	2352
2	12	501	270	161.96571443287016	0.47500000000000003	2032
2	12	501	270	161.96571443287016	0.5	2048
2	12	501	270	161.96571443287016	0.525	2144
2	12	501	270	161.96571443287016	0.55	2064
2	12	501	270	161.96571443287016	0.5750000000000001	2080
2	12	501	270	161.96571443287016	0.6000000000000001	1760
2	12	501	270	161.96571443287016	0.625	2112
2	12	501	270	161.96571443287016	0.65	2736
2	12	501	270	161.96571443287016	0.675	3200
2	12	501	270	161.96571443287016	0.7000000000000001	3760
2	12	501	270	161.96571443287016	0.7250000000000001	3472
2	12	501	270	161.96571443287016	0.75	3008
2	12	501	270	161.96571443287016	0.775	2688
2	12	501	270	161.96571443287016	0.8	1920
2	12	501	270	161.96571443287016	0.8250000000000001	2176
2	12	501	270	161.96571443287016	0.8500000000000001	1792
2	12	501	270	161.96571443287016	0.875	1888
2	12	501	270	161.96571443287016	0.9	1984
2	12	501	270	161.96571443287016	0.925	1984
2	12	501	270	161.96571443287016	0.9500000000000001	1664
2	12	501	270	161.96571443287016	0.9750000000000001	1632
2	13	521	267	151.2443749588838	0.0	1760
2	13	521	267	151.2443749588838	0.025	1760
2	13	521	267	151.2443749588838	0.05	1824
2	13	521	267	151.2443749588838	0.07500000000000001	1792
2	13	521	267	151.2443749588838	0.1	1792
2	13	521	267	151.2443749588838	0.125	1936
2	13	521	267	151.2443749588838	0.15000000000000002	2256
2	13	521	267	151.2443749588838	0.17500000000000002	2592
2	13	521	267	151.2443749588838	0.2	2768
2	13	521	267	151.2443749588838	0.225	2912
2	13	521	267	151.2443749588838	0.25	2912
2	13	521	267	151.2443749588838	0.275	2880
2	13	521	267	151.2443749588838	0.30000000000000004	2528
2	13	521	267	151.2443749588838	0.325	2128
2	13	521	267	151.2443749588838	0.35000000000000003	1984
2	13	521	267	151.2443749588838	0.375	1984
2	13	521	267	151.2443749588838	0.4	2048
2	13	521	267	151.2443749588838	0.42500000000000004	1968
2	13	521	267	151.2443749588838	0.45	1920
2	13	521	267	151.2443749588838	0.47500000000000003	2064
2	13	521	267	151.2443749588838	0.5	2144
2	13	521	267	151.2443749588838	0.525	2256
2	13	521	267	151.2443749588838	0.55	2688
2	13	521	267	151.2443749588838	0.5750000000000001	3552
2	13	521	267	151.2443749588838	0.6000000000000001	4384
2	13	521	267	151.2443749588838	0.625	5488
2	13	521	267	151.2443749588838	0.65	6224
2	13	521	267	151.2443749588838	0.675	6256
2	13	521	267	151.2443749588838	0.7000000000000001	6432
2	13	521	267	151.2443749588838	0.7250000000000001	5328
2	13	521	267	151.2443749588838	0.75	4704
2	13	521	267	151.2443749588838	0.775	3344
2	13	521	267	151.2443749588838	0.8	2432
2	13	521	267	151.2443749588838	0.8250000000000001	1920
2	13	521	267	151.2443749588838	0.8500000000000001	1952
2	13	521	267	151.2443749588838	0.875	1792
2	13	521	267	151.2443749588838	0.9	1808
2	13	521	267	151.2443749588838	0.925	1808
2	13	521	267	151.2443749588838	0.9500000000000001	1664
2	13	521	267	151.2443749588838	0.9750000000000001	1728
2	14	540	274	155.22485943116808	0.0	1760
2	14	540	274	155.22485943116808	0.025	1856
2	14	540	274	155.22485943116808	0.05	1728
2	14	540	274	155.22485943116808	0.07500000000000001	1776
2	14	540	274	155.22485943116808	0.1	2144
2	14	540	274	155.22485943116808	0.125	2176
2	14	540	274	155.22485943116808	0.15000000000000002	2720
2	14	540	274	155.22485943116808	0.17500000000000002	2720
2	14	540	274	155.22485943116808	0.2	3168
2	14	540	274	155.22485943116808	0.225	3536
2	14	540	274	155.22485943116808	0.25	3248
2	14	540	274	155.22485943116808	0.275	2976
2	14	540	274	155.22485943116808	0.30000000000000004	2240
2	14	540	274	155.22485943116808	0.325	1984
2	14	540	274	155.22485943116808	0.35000000000000003	2144
2	14	540	274	155.22485943116808	0.375	2160
2	14	540	274	155.22485943116808	0.4	1904
2	14	540	274	155.22485943116808	0.42500000000000004	1920
2	14	540	274	155.22485943116808	0.45	2048
2	14	540	274	155.22485943116808	0.47500000000000003	2048
2	14	540	274	155.22485943116808	0.5	2048
2	14	540	274	155.22485943116808	0.525	2016
2	14	540	274	155.22485943116808	0.55	1952
2	14	540	274	155.22485943116808	0.5750000000000001	2784
2	14	540	274	155.22485943116808	0.6000000000000001	3200
2	14	540	274	155.22485943116808	0.625	4720
2	14	540	274	155.22485943116808	0.65	5808
2	14	540	274	155.22485943116808	0.675	6496
2	14	540	274	155.22485943116808	0.7000000000000001	7616
2	14	540	274	155.22485943116808	0.7250000000000001	6944
2	14	540	274	155.22485943116808	0.75	5264
2	14	540	274	155.22485943116808	0.775	3616
2	14	540	274	155.22485943116808	0.8	2464
2	14	540	274	155.22485943116808	0.8250000000000001	2464
2	14	540	274	155.22485943116808	0.8500000000000001	1888
2	14	540	274	155.22485943116808	0.875	1920
2	14	540	274	155.22485943116808	0.9	1936
2	14	540	274	155.22485943116808	0.925	1744
2	14	540	274	155.22485943116808	0.9500000000000001	1792
[truncated: 60,921 more rows]
