# Supplementary material for: An epifluorescence microscope design for naturalistic behavior and cellular activity in freely moving Caenorhabditis elegans
Source: Nat Commun. 2026 May 19;17:4411. doi: 10.1038/s41467-026-72709-w (PMC13187321; doi:10.1038/s41467-026-72709-w)
Supplement: Supplementary file 8 — Source data [file 41467_2026_72709_MOESM8_ESM.zip › fig2 Muscle/HBR4/worm7.csv]

frame	order	x	y	angle	segment_position	intensity
0	1	429	185	162.39881863221441	0.0	1584
0	1	429	185	162.39881863221441	0.025	1760
0	1	429	185	162.39881863221441	0.05	1664
0	1	429	185	162.39881863221441	0.07500000000000001	1696
0	1	429	185	162.39881863221441	0.1	1808
0	1	429	185	162.39881863221441	0.125	1744
0	1	429	185	162.39881863221441	0.15000000000000002	1824
0	1	429	185	162.39881863221441	0.17500000000000002	1856
0	1	429	185	162.39881863221441	0.2	2224
0	1	429	185	162.39881863221441	0.225	2864
0	1	429	185	162.39881863221441	0.25	2864
0	1	429	185	162.39881863221441	0.275	4944
0	1	429	185	162.39881863221441	0.30000000000000004	6544
0	1	429	185	162.39881863221441	0.325	11248
0	1	429	185	162.39881863221441	0.35000000000000003	13680
0	1	429	185	162.39881863221441	0.375	15376
0	1	429	185	162.39881863221441	0.4	14720
0	1	429	185	162.39881863221441	0.42500000000000004	11440
0	1	429	185	162.39881863221441	0.45	7664
0	1	429	185	162.39881863221441	0.47500000000000003	3888
0	1	429	185	162.39881863221441	0.5	3888
0	1	429	185	162.39881863221441	0.525	3184
0	1	429	185	162.39881863221441	0.55	4016
0	1	429	185	162.39881863221441	0.5750000000000001	6240
0	1	429	185	162.39881863221441	0.6000000000000001	7376
0	1	429	185	162.39881863221441	0.625	8352
0	1	429	185	162.39881863221441	0.65	7712
0	1	429	185	162.39881863221441	0.675	6592
0	1	429	185	162.39881863221441	0.7000000000000001	4848
0	1	429	185	162.39881863221441	0.7250000000000001	2896
0	1	429	185	162.39881863221441	0.75	2896
0	1	429	185	162.39881863221441	0.775	2000
0	1	429	185	162.39881863221441	0.8	1792
0	1	429	185	162.39881863221441	0.8250000000000001	1600
0	1	429	185	162.39881863221441	0.8500000000000001	1664
0	1	429	185	162.39881863221441	0.875	1760
0	1	429	185	162.39881863221441	0.9	1712
0	1	429	185	162.39881863221441	0.925	1680
0	1	429	185	162.39881863221441	0.9500000000000001	1664
0	1	429	185	162.39881863221441	0.9750000000000001	1760
0	2	440	199	169.07160980739417	0.0	1584
0	2	440	199	169.07160980739417	0.025	1472
0	2	440	199	169.07160980739417	0.05	1760
0	2	440	199	169.07160980739417	0.07500000000000001	1568
0	2	440	199	169.07160980739417	0.1	1568
0	2	440	199	169.07160980739417	0.125	2064
0	2	440	199	169.07160980739417	0.15000000000000002	1984
0	2	440	199	169.07160980739417	0.17500000000000002	2272
0	2	440	199	169.07160980739417	0.2	2656
0	2	440	199	169.07160980739417	0.225	4512
0	2	440	199	169.07160980739417	0.25	5792
0	2	440	199	169.07160980739417	0.275	10592
0	2	440	199	169.07160980739417	0.30000000000000004	13712
0	2	440	199	169.07160980739417	0.325	16816
0	2	440	199	169.07160980739417	0.35000000000000003	16608
0	2	440	199	169.07160980739417	0.375	12880
0	2	440	199	169.07160980739417	0.4	9568
0	2	440	199	169.07160980739417	0.42500000000000004	6832
0	2	440	199	169.07160980739417	0.45	3104
0	2	440	199	169.07160980739417	0.47500000000000003	2352
0	2	440	199	169.07160980739417	0.5	2352
0	2	440	199	169.07160980739417	0.525	2768
0	2	440	199	169.07160980739417	0.55	4224
0	2	440	199	169.07160980739417	0.5750000000000001	5760
0	2	440	199	169.07160980739417	0.6000000000000001	6960
0	2	440	199	169.07160980739417	0.625	9936
0	2	440	199	169.07160980739417	0.65	10784
0	2	440	199	169.07160980739417	0.675	10768
0	2	440	199	169.07160980739417	0.7000000000000001	10016
0	2	440	199	169.07160980739417	0.7250000000000001	6416
0	2	440	199	169.07160980739417	0.75	4528
0	2	440	199	169.07160980739417	0.775	2480
0	2	440	199	169.07160980739417	0.8	2096
0	2	440	199	169.07160980739417	0.8250000000000001	1856
0	2	440	199	169.07160980739417	0.8500000000000001	1744
0	2	440	199	169.07160980739417	0.875	1760
0	2	440	199	169.07160980739417	0.9	1760
0	2	440	199	169.07160980739417	0.925	1776
0	2	440	199	169.07160980739417	0.9500000000000001	1840
0	2	440	199	169.07160980739417	0.9750000000000001	1504
0	3	455	212	175.9143832200252	0.0	1664
0	3	455	212	175.9143832200252	0.025	1776
0	3	455	212	175.9143832200252	0.05	1696
0	3	455	212	175.9143832200252	0.07500000000000001	1760
0	3	455	212	175.9143832200252	0.1	1760
0	3	455	212	175.9143832200252	0.125	1792
0	3	455	212	175.9143832200252	0.15000000000000002	1888
0	3	455	212	175.9143832200252	0.17500000000000002	2272
0	3	455	212	175.9143832200252	0.2	2512
0	3	455	212	175.9143832200252	0.225	4480
0	3	455	212	175.9143832200252	0.25	5984
0	3	455	212	175.9143832200252	0.275	8144
0	3	455	212	175.9143832200252	0.30000000000000004	8448
0	3	455	212	175.9143832200252	0.325	7488
0	3	455	212	175.9143832200252	0.35000000000000003	5840
0	3	455	212	175.9143832200252	0.375	3296
0	3	455	212	175.9143832200252	0.4	2704
0	3	455	212	175.9143832200252	0.42500000000000004	2096
0	3	455	212	175.9143832200252	0.45	2208
0	3	455	212	175.9143832200252	0.47500000000000003	2320
0	3	455	212	175.9143832200252	0.5	2320
0	3	455	212	175.9143832200252	0.525	2464
0	3	455	212	175.9143832200252	0.55	3648
0	3	455	212	175.9143832200252	0.5750000000000001	4784
0	3	455	212	175.9143832200252	0.6000000000000001	7312
0	3	455	212	175.9143832200252	0.625	13728
0	3	455	212	175.9143832200252	0.65	13488
0	3	455	212	175.9143832200252	0.675	14688
0	3	455	212	175.9143832200252	0.7000000000000001	16272
0	3	455	212	175.9143832200252	0.7250000000000001	12432
0	3	455	212	175.9143832200252	0.75	8000
0	3	455	212	175.9143832200252	0.775	3808
0	3	455	212	175.9143832200252	0.8	2928
0	3	455	212	175.9143832200252	0.8250000000000001	2208
0	3	455	212	175.9143832200252	0.8500000000000001	1872
0	3	455	212	175.9143832200252	0.875	1744
0	3	455	212	175.9143832200252	0.9	1744
0	3	455	212	175.9143832200252	0.925	1648
0	3	455	212	175.9143832200252	0.9500000000000001	1680
0	3	455	212	175.9143832200252	0.9750000000000001	1712
0	4	468	225	154.4400348281762	0.0	1776
0	4	468	225	154.4400348281762	0.025	1680
0	4	468	225	154.4400348281762	0.05	1632
0	4	468	225	154.4400348281762	0.07500000000000001	1680
0	4	468	225	154.4400348281762	0.1	1968
0	4	468	225	154.4400348281762	0.125	2112
0	4	468	225	154.4400348281762	0.15000000000000002	2960
0	4	468	225	154.4400348281762	0.17500000000000002	2960
0	4	468	225	154.4400348281762	0.2	4288
0	4	468	225	154.4400348281762	0.225	5552
0	4	468	225	154.4400348281762	0.25	6048
0	4	468	225	154.4400348281762	0.275	6528
0	4	468	225	154.4400348281762	0.30000000000000004	6064
0	4	468	225	154.4400348281762	0.325	4336
0	4	468	225	154.4400348281762	0.35000000000000003	2928
0	4	468	225	154.4400348281762	0.375	2464
0	4	468	225	154.4400348281762	0.4	2240
0	4	468	225	154.4400348281762	0.42500000000000004	2288
0	4	468	225	154.4400348281762	0.45	2528
0	4	468	225	154.4400348281762	0.47500000000000003	2800
0	4	468	225	154.4400348281762	0.5	2800
0	4	468	225	154.4400348281762	0.525	3952
0	4	468	225	154.4400348281762	0.55	4976
0	4	468	225	154.4400348281762	0.5750000000000001	10752
0	4	468	225	154.4400348281762	0.6000000000000001	12624
0	4	468	225	154.4400348281762	0.625	13776
0	4	468	225	154.4400348281762	0.65	14176
0	4	468	225	154.4400348281762	0.675	12320
0	4	468	225	154.4400348281762	0.7000000000000001	8672
0	4	468	225	154.4400348281762	0.7250000000000001	5968
0	4	468	225	154.4400348281762	0.75	3248
0	4	468	225	154.4400348281762	0.775	2336
0	4	468	225	154.4400348281762	0.8	1856
0	4	468	225	154.4400348281762	0.8250000000000001	1856
0	4	468	225	154.4400348281762	0.8500000000000001	1920
0	4	468	225	154.4400348281762	0.875	1712
0	4	468	225	154.4400348281762	0.9	1840
0	4	468	225	154.4400348281762	0.925	1600
0	4	468	225	154.4400348281762	0.9500000000000001	1776
0	4	468	225	154.4400348281762	0.9750000000000001	1648
0	5	474	242	150.5519853703825	0.0	1520
0	5	474	242	150.5519853703825	0.025	1536
0	5	474	242	150.5519853703825	0.05	1632
0	5	474	242	150.5519853703825	0.07500000000000001	2064
0	5	474	242	150.5519853703825	0.1	2512
0	5	474	242	150.5519853703825	0.125	3248
0	5	474	242	150.5519853703825	0.15000000000000002	4208
0	5	474	242	150.5519853703825	0.17500000000000002	5184
0	5	474	242	150.5519853703825	0.2	6528
0	5	474	242	150.5519853703825	0.225	6528
0	5	474	242	150.5519853703825	0.25	5952
0	5	474	242	150.5519853703825	0.275	4896
0	5	474	242	150.5519853703825	0.30000000000000004	3632
0	5	474	242	150.5519853703825	0.325	2896
0	5	474	242	150.5519853703825	0.35000000000000003	2672
0	5	474	242	150.5519853703825	0.375	2464
0	5	474	242	150.5519853703825	0.4	2896
0	5	474	242	150.5519853703825	0.42500000000000004	3232
0	5	474	242	150.5519853703825	0.45	4288
0	5	474	242	150.5519853703825	0.47500000000000003	6336
0	5	474	242	150.5519853703825	0.5	9168
0	5	474	242	150.5519853703825	0.525	12848
0	5	474	242	150.5519853703825	0.55	17920
0	5	474	242	150.5519853703825	0.5750000000000001	22192
0	5	474	242	150.5519853703825	0.6000000000000001	24016
0	5	474	242	150.5519853703825	0.625	24160
0	5	474	242	150.5519853703825	0.65	17968
0	5	474	242	150.5519853703825	0.675	12800
0	5	474	242	150.5519853703825	0.7000000000000001	8112
0	5	474	242	150.5519853703825	0.7250000000000001	4464
0	5	474	242	150.5519853703825	0.75	2784
0	5	474	242	150.5519853703825	0.775	1904
0	5	474	242	150.5519853703825	0.8	1856
0	5	474	242	150.5519853703825	0.8250000000000001	1744
0	5	474	242	150.5519853703825	0.8500000000000001	1680
0	5	474	242	150.5519853703825	0.875	1744
0	5	474	242	150.5519853703825	0.9	1776
0	5	474	242	150.5519853703825	0.925	1760
0	5	474	242	150.5519853703825	0.9500000000000001	1680
0	5	474	242	150.5519853703825	0.9750000000000001	1760
0	6	471	259	153.13808215559732	0.0	1616
0	6	471	259	153.13808215559732	0.025	1424
0	6	471	259	153.13808215559732	0.05	1728
0	6	471	259	153.13808215559732	0.07500000000000001	1888
0	6	471	259	153.13808215559732	0.1	2512
0	6	471	259	153.13808215559732	0.125	3296
0	6	471	259	153.13808215559732	0.15000000000000002	4192
0	6	471	259	153.13808215559732	0.17500000000000002	5568
0	6	471	259	153.13808215559732	0.2	6192
0	6	471	259	153.13808215559732	0.225	5488
0	6	471	259	153.13808215559732	0.25	4944
0	6	471	259	153.13808215559732	0.275	3760
0	6	471	259	153.13808215559732	0.30000000000000004	2736
0	6	471	259	153.13808215559732	0.325	2448
0	6	471	259	153.13808215559732	0.35000000000000003	2400
0	6	471	259	153.13808215559732	0.375	2320
0	6	471	259	153.13808215559732	0.4	2240
0	6	471	259	153.13808215559732	0.42500000000000004	2848
0	6	471	259	153.13808215559732	0.45	3584
0	6	471	259	153.13808215559732	0.47500000000000003	6480
0	6	471	259	153.13808215559732	0.5	6480
0	6	471	259	153.13808215559732	0.525	10976
0	6	471	259	153.13808215559732	0.55	13072
0	6	471	259	153.13808215559732	0.5750000000000001	16544
0	6	471	259	153.13808215559732	0.6000000000000001	16896
0	6	471	259	153.13808215559732	0.625	15120
0	6	471	259	153.13808215559732	0.65	12032
0	6	471	259	153.13808215559732	0.675	9152
0	6	471	259	153.13808215559732	0.7000000000000001	5568
0	6	471	259	153.13808215559732	0.7250000000000001	3520
0	6	471	259	153.13808215559732	0.75	2144
0	6	471	259	153.13808215559732	0.775	2064
0	6	471	259	153.13808215559732	0.8	1584
0	6	471	259	153.13808215559732	0.8250000000000001	1696
0	6	471	259	153.13808215559732	0.8500000000000001	1808
0	6	471	259	153.13808215559732	0.875	1680
0	6	471	259	153.13808215559732	0.9	1680
0	6	471	259	153.13808215559732	0.925	1264
0	6	471	259	153.13808215559732	0.9500000000000001	1536
0	6	471	259	153.13808215559732	0.9750000000000001	1536
0	7	459	275	163.12373538328882	0.0	1632
0	7	459	275	163.12373538328882	0.025	1664
0	7	459	275	163.12373538328882	0.05	1936
0	7	459	275	163.12373538328882	0.07500000000000001	2272
0	7	459	275	163.12373538328882	0.1	2272
0	7	459	275	163.12373538328882	0.125	3680
0	7	459	275	163.12373538328882	0.15000000000000002	5760
0	7	459	275	163.12373538328882	0.17500000000000002	7872
0	7	459	275	163.12373538328882	0.2	7872
0	7	459	275	163.12373538328882	0.225	9216
0	7	459	275	163.12373538328882	0.25	8144
0	7	459	275	163.12373538328882	0.275	6144
0	7	459	275	163.12373538328882	0.30000000000000004	6144
0	7	459	275	163.12373538328882	0.325	3600
0	7	459	275	163.12373538328882	0.35000000000000003	2464
0	7	459	275	163.12373538328882	0.375	2144
0	7	459	275	163.12373538328882	0.4	2144
0	7	459	275	163.12373538328882	0.42500000000000004	2304
0	7	459	275	163.12373538328882	0.45	2736
0	7	459	275	163.12373538328882	0.47500000000000003	3136
0	7	459	275	163.12373538328882	0.5	3136
0	7	459	275	163.12373538328882	0.525	5744
0	7	459	275	163.12373538328882	0.55	8384
0	7	459	275	163.12373538328882	0.5750000000000001	10752
0	7	459	275	163.12373538328882	0.6000000000000001	10752
0	7	459	275	163.12373538328882	0.625	10976
0	7	459	275	163.12373538328882	0.65	8896
0	7	459	275	163.12373538328882	0.675	6672
0	7	459	275	163.12373538328882	0.7000000000000001	6672
0	7	459	275	163.12373538328882	0.7250000000000001	4112
0	7	459	275	163.12373538328882	0.75	2480
0	7	459	275	163.12373538328882	0.775	1936
0	7	459	275	163.12373538328882	0.8	1936
0	7	459	275	163.12373538328882	0.8250000000000001	1808
0	7	459	275	163.12373538328882	0.8500000000000001	1680
0	7	459	275	163.12373538328882	0.875	1536
0	7	459	275	163.12373538328882	0.9	1536
0	7	459	275	163.12373538328882	0.925	1760
0	7	459	275	163.12373538328882	0.9500000000000001	1744
0	7	459	275	163.12373538328882	0.9750000000000001	1744
0	8	444	286	179.99999914622634	0.0	1632
0	8	444	286	179.99999914622634	0.025	1792
0	8	444	286	179.99999914622634	0.05	1808
0	8	444	286	179.99999914622634	0.07500000000000001	1968
0	8	444	286	179.99999914622634	0.1	2352
0	8	444	286	179.99999914622634	0.125	2448
0	8	444	286	179.99999914622634	0.15000000000000002	3200
0	8	444	286	179.99999914622634	0.17500000000000002	3792
0	8	444	286	179.99999914622634	0.2	4400
0	8	444	286	179.99999914622634	0.225	5248
0	8	444	286	179.99999914622634	0.25	5264
0	8	444	286	179.99999914622634	0.275	4560
0	8	444	286	179.99999914622634	0.30000000000000004	3360
0	8	444	286	179.99999914622634	0.325	3360
0	8	444	286	179.99999914622634	0.35000000000000003	2352
0	8	444	286	179.99999914622634	0.375	2144
0	8	444	286	179.99999914622634	0.4	1872
0	8	444	286	179.99999914622634	0.42500000000000004	1792
0	8	444	286	179.99999914622634	0.45	1856
0	8	444	286	179.99999914622634	0.47500000000000003	1952
0	8	444	286	179.99999914622634	0.5	1952
0	8	444	286	179.99999914622634	0.525	1984
0	8	444	286	179.99999914622634	0.55	2464
0	8	444	286	179.99999914622634	0.5750000000000001	3536
0	8	444	286	179.99999914622634	0.6000000000000001	4144
0	8	444	286	179.99999914622634	0.625	4448
0	8	444	286	179.99999914622634	0.65	4912
0	8	444	286	179.99999914622634	0.675	4384
0	8	444	286	179.99999914622634	0.7000000000000001	4064
0	8	444	286	179.99999914622634	0.7250000000000001	3216
0	8	444	286	179.99999914622634	0.75	2544
0	8	444	286	179.99999914622634	0.775	1984
0	8	444	286	179.99999914622634	0.8	1712
0	8	444	286	179.99999914622634	0.8250000000000001	1664
0	8	444	286	179.99999914622634	0.8500000000000001	1536
0	8	444	286	179.99999914622634	0.875	1632
0	8	444	286	179.99999914622634	0.9	1632
0	8	444	286	179.99999914622634	0.925	1712
0	8	444	286	179.99999914622634	0.9500000000000001	1536
0	8	444	286	179.99999914622634	0.9750000000000001	1536
0	9	429	297	157.21759426951832	0.0	1728
0	9	429	297	157.21759426951832	0.025	1760
0	9	429	297	157.21759426951832	0.05	1872
0	9	429	297	157.21759426951832	0.07500000000000001	2384
0	9	429	297	157.21759426951832	0.1	2384
0	9	429	297	157.21759426951832	0.125	2784
0	9	429	297	157.21759426951832	0.15000000000000002	3952
0	9	429	297	157.21759426951832	0.17500000000000002	4688
0	9	429	297	157.21759426951832	0.2	5888
0	9	429	297	157.21759426951832	0.225	7408
0	9	429	297	157.21759426951832	0.25	8464
0	9	429	297	157.21759426951832	0.275	8496
0	9	429	297	157.21759426951832	0.30000000000000004	7824
0	9	429	297	157.21759426951832	0.325	6592
0	9	429	297	157.21759426951832	0.35000000000000003	4960
0	9	429	297	157.21759426951832	0.375	3024
0	9	429	297	157.21759426951832	0.4	2464
0	9	429	297	157.21759426951832	0.42500000000000004	2256
0	9	429	297	157.21759426951832	0.45	1920
0	9	429	297	157.21759426951832	0.47500000000000003	1600
0	9	429	297	157.21759426951832	0.5	1600
0	9	429	297	157.21759426951832	0.525	1936
0	9	429	297	157.21759426951832	0.55	2192
0	9	429	297	157.21759426951832	0.5750000000000001	2304
0	9	429	297	157.21759426951832	0.6000000000000001	2608
0	9	429	297	157.21759426951832	0.625	3184
0	9	429	297	157.21759426951832	0.65	3792
0	9	429	297	157.21759426951832	0.675	4144
0	9	429	297	157.21759426951832	0.7000000000000001	3936
0	9	429	297	157.21759426951832	0.7250000000000001	3296
0	9	429	297	157.21759426951832	0.75	2848
0	9	429	297	157.21759426951832	0.775	2128
0	9	429	297	157.21759426951832	0.8	1952
0	9	429	297	157.21759426951832	0.8250000000000001	1808
0	9	429	297	157.21759426951832	0.8500000000000001	1776
0	9	429	297	157.21759426951832	0.875	1712
0	9	429	297	157.21759426951832	0.9	1712
0	9	429	297	157.21759426951832	0.925	1712
0	9	429	297	157.21759426951832	0.9500000000000001	1440
0	9	429	297	157.21759426951832	0.9750000000000001	1440
0	10	420	312	149.03624346792648	0.0	1792
0	10	420	312	149.03624346792648	0.025	1536
0	10	420	312	149.03624346792648	0.05	1696
0	10	420	312	149.03624346792648	0.07500000000000001	1680
0	10	420	312	149.03624346792648	0.1	1952
0	10	420	312	149.03624346792648	0.125	2176
0	10	420	312	149.03624346792648	0.15000000000000002	2384
0	10	420	312	149.03624346792648	0.17500000000000002	3200
0	10	420	312	149.03624346792648	0.2	5184
0	10	420	312	149.03624346792648	0.225	7584
0	10	420	312	149.03624346792648	0.25	10384
0	10	420	312	149.03624346792648	0.275	14576
0	10	420	312	149.03624346792648	0.30000000000000004	14880
0	10	420	312	149.03624346792648	0.325	14592
0	10	420	312	149.03624346792648	0.35000000000000003	12800
0	10	420	312	149.03624346792648	0.375	7856
0	10	420	312	149.03624346792648	0.4	5360
0	10	420	312	149.03624346792648	0.42500000000000004	4176
0	10	420	312	149.03624346792648	0.45	2720
0	10	420	312	149.03624346792648	0.47500000000000003	2576
0	10	420	312	149.03624346792648	0.5	2416
0	10	420	312	149.03624346792648	0.525	2176
0	10	420	312	149.03624346792648	0.55	1968
0	10	420	312	149.03624346792648	0.5750000000000001	2000
0	10	420	312	149.03624346792648	0.6000000000000001	2224
0	10	420	312	149.03624346792648	0.625	2784
0	10	420	312	149.03624346792648	0.65	3424
0	10	420	312	149.03624346792648	0.675	4240
0	10	420	312	149.03624346792648	0.7000000000000001	4576
0	10	420	312	149.03624346792648	0.7250000000000001	4640
0	10	420	312	149.03624346792648	0.75	4608
0	10	420	312	149.03624346792648	0.775	4016
0	10	420	312	149.03624346792648	0.8	2624
0	10	420	312	149.03624346792648	0.8250000000000001	2176
0	10	420	312	149.03624346792648	0.8500000000000001	1856
0	10	420	312	149.03624346792648	0.875	1760
0	10	420	312	149.03624346792648	0.9	1648
0	10	420	312	149.03624346792648	0.925	1808
0	10	420	312	149.03624346792648	0.9500000000000001	1712
0	10	420	312	149.03624346792648	0.9750000000000001	1488
0	11	420	331	153.434948822922	0.0	1632
0	11	420	331	153.434948822922	0.025	1728
0	11	420	331	153.434948822922	0.05	1632
0	11	420	331	153.434948822922	0.07500000000000001	1440
0	11	420	331	153.434948822922	0.1	1600
0	11	420	331	153.434948822922	0.125	1824
0	11	420	331	153.434948822922	0.15000000000000002	1616
0	11	420	331	153.434948822922	0.17500000000000002	2016
0	11	420	331	153.434948822922	0.2	2880
0	11	420	331	153.434948822922	0.225	3792
0	11	420	331	153.434948822922	0.25	5552
0	11	420	331	153.434948822922	0.275	7504
0	11	420	331	153.434948822922	0.30000000000000004	9136
0	11	420	331	153.434948822922	0.325	10176
0	11	420	331	153.434948822922	0.35000000000000003	9328
0	11	420	331	153.434948822922	0.375	8304
0	11	420	331	153.434948822922	0.4	6864
0	11	420	331	153.434948822922	0.42500000000000004	4608
0	11	420	331	153.434948822922	0.45	3168
0	11	420	331	153.434948822922	0.47500000000000003	2688
0	11	420	331	153.434948822922	0.5	2400
0	11	420	331	153.434948822922	0.525	2160
0	11	420	331	153.434948822922	0.55	2192
0	11	420	331	153.434948822922	0.5750000000000001	2048
0	11	420	331	153.434948822922	0.6000000000000001	2144
0	11	420	331	153.434948822922	0.625	2048
0	11	420	331	153.434948822922	0.65	2368
0	11	420	331	153.434948822922	0.675	3232
0	11	420	331	153.434948822922	0.7000000000000001	3952
0	11	420	331	153.434948822922	0.7250000000000001	4768
0	11	420	331	153.434948822922	0.75	5152
0	11	420	331	153.434948822922	0.775	4320
0	11	420	331	153.434948822922	0.8	2992
0	11	420	331	153.434948822922	0.8250000000000001	2208
0	11	420	331	153.434948822922	0.8500000000000001	1984
0	11	420	331	153.434948822922	0.875	1824
0	11	420	331	153.434948822922	0.9	1696
0	11	420	331	153.434948822922	0.925	1808
0	11	420	331	153.434948822922	0.9500000000000001	1472
0	11	420	331	153.434948822922	0.9750000000000001	1456
0	12	428	347	163.68614757373948	0.0	1472
0	12	428	347	163.68614757373948	0.025	1408
0	12	428	347	163.68614757373948	0.05	1536
0	12	428	347	163.68614757373948	0.07500000000000001	1600
0	12	428	347	163.68614757373948	0.1	1424
0	12	428	347	163.68614757373948	0.125	1824
0	12	428	347	163.68614757373948	0.15000000000000002	1696
0	12	428	347	163.68614757373948	0.17500000000000002	2384
0	12	428	347	163.68614757373948	0.2	3056
0	12	428	347	163.68614757373948	0.225	4336
0	12	428	347	163.68614757373948	0.25	5568
0	12	428	347	163.68614757373948	0.275	8240
0	12	428	347	163.68614757373948	0.30000000000000004	11296
0	12	428	347	163.68614757373948	0.325	11296
0	12	428	347	163.68614757373948	0.35000000000000003	9312
0	12	428	347	163.68614757373948	0.375	7920
0	12	428	347	163.68614757373948	0.4	5024
0	12	428	347	163.68614757373948	0.42500000000000004	2832
0	12	428	347	163.68614757373948	0.45	2192
0	12	428	347	163.68614757373948	0.47500000000000003	1968
0	12	428	347	163.68614757373948	0.5	1968
0	12	428	347	163.68614757373948	0.525	2080
0	12	428	347	163.68614757373948	0.55	2160
0	12	428	347	163.68614757373948	0.5750000000000001	2176
0	12	428	347	163.68614757373948	0.6000000000000001	1920
0	12	428	347	163.68614757373948	0.625	2048
0	12	428	347	163.68614757373948	0.65	2096
0	12	428	347	163.68614757373948	0.675	2432
0	12	428	347	163.68614757373948	0.7000000000000001	3280
0	12	428	347	163.68614757373948	0.7250000000000001	4448
0	12	428	347	163.68614757373948	0.75	4064
0	12	428	347	163.68614757373948	0.775	3040
0	12	428	347	163.68614757373948	0.8	2384
0	12	428	347	163.68614757373948	0.8250000000000001	2048
0	12	428	347	163.68614757373948	0.8500000000000001	1808
0	12	428	347	163.68614757373948	0.875	1696
0	12	428	347	163.68614757373948	0.9	1536
0	12	428	347	163.68614757373948	0.925	1808
0	12	428	347	163.68614757373948	0.9500000000000001	1488
0	12	428	347	163.68614757373948	0.9750000000000001	1568
0	13	441	361	169.13274134078333	0.0	1728
0	13	441	361	169.13274134078333	0.025	1440
0	13	441	361	169.13274134078333	0.05	1632
0	13	441	361	169.13274134078333	0.07500000000000001	1616
0	13	441	361	169.13274134078333	0.1	1616
0	13	441	361	169.13274134078333	0.125	1600
0	13	441	361	169.13274134078333	0.15000000000000002	2400
0	13	441	361	169.13274134078333	0.17500000000000002	3104
0	13	441	361	169.13274134078333	0.2	3472
0	13	441	361	169.13274134078333	0.225	5008
0	13	441	361	169.13274134078333	0.25	6192
0	13	441	361	169.13274134078333	0.275	7856
0	13	441	361	169.13274134078333	0.30000000000000004	8752
0	13	441	361	169.13274134078333	0.325	9056
0	13	441	361	169.13274134078333	0.35000000000000003	7824
0	13	441	361	169.13274134078333	0.375	4368
0	13	441	361	169.13274134078333	0.4	3264
0	13	441	361	169.13274134078333	0.42500000000000004	2576
0	13	441	361	169.13274134078333	0.45	2288
0	13	441	361	169.13274134078333	0.47500000000000003	2144
0	13	441	361	169.13274134078333	0.5	2144
0	13	441	361	169.13274134078333	0.525	2160
0	13	441	361	169.13274134078333	0.55	2128
0	13	441	361	169.13274134078333	0.5750000000000001	2352
0	13	441	361	169.13274134078333	0.6000000000000001	2480
0	13	441	361	169.13274134078333	0.625	2992
0	13	441	361	169.13274134078333	0.65	3904
0	13	441	361	169.13274134078333	0.675	5232
0	13	441	361	169.13274134078333	0.7000000000000001	5040
0	13	441	361	169.13274134078333	0.7250000000000001	5040
0	13	441	361	169.13274134078333	0.75	4528
0	13	441	361	169.13274134078333	0.775	3184
0	13	441	361	169.13274134078333	0.8	2400
0	13	441	361	169.13274134078333	0.8250000000000001	2272
0	13	441	361	169.13274134078333	0.8500000000000001	1808
0	13	441	361	169.13274134078333	0.875	1632
0	13	441	361	169.13274134078333	0.9	1632
0	13	441	361	169.13274134078333	0.925	1648
0	13	441	361	169.13274134078333	0.9500000000000001	1472
0	13	441	361	169.13274134078333	0.9750000000000001	1312
0	14	456	372	169.13274134078333	0.0	1552
0	14	456	372	169.13274134078333	0.025	1536
0	14	456	372	169.13274134078333	0.05	1440
0	14	456	372	169.13274134078333	0.07500000000000001	1456
0	14	456	372	169.13274134078333	0.1	1456
0	14	456	372	169.13274134078333	0.125	1856
0	14	456	372	169.13274134078333	0.15000000000000002	1984
0	14	456	372	169.13274134078333	0.17500000000000002	2096
0	14	456	372	169.13274134078333	0.2	2272
0	14	456	372	169.13274134078333	0.225	3200
0	14	456	372	169.13274134078333	0.25	3760
0	14	456	372	169.13274134078333	0.275	4880
0	14	456	372	169.13274134078333	0.30000000000000004	5856
0	14	456	372	169.13274134078333	0.325	5904
0	14	456	372	169.13274134078333	0.35000000000000003	4496
0	14	456	372	169.13274134078333	0.375	2704
0	14	456	372	169.13274134078333	0.4	2288
0	14	456	372	169.13274134078333	0.42500000000000004	2176
0	14	456	372	169.13274134078333	0.45	1728
0	14	456	372	169.13274134078333	0.47500000000000003	1888
0	14	456	372	169.13274134078333	0.5	1888
0	14	456	372	169.13274134078333	0.525	1712
0	14	456	372	169.13274134078333	0.55	1792
0	14	456	372	169.13274134078333	0.5750000000000001	1936
0	14	456	372	169.13274134078333	0.6000000000000001	2048
0	14	456	372	169.13274134078333	0.625	2368
0	14	456	372	169.13274134078333	0.65	2976
0	14	456	372	169.13274134078333	0.675	4448
0	14	456	372	169.13274134078333	0.7000000000000001	4640
0	14	456	372	169.13274134078333	0.7250000000000001	5008
0	14	456	372	169.13274134078333	0.75	4448
0	14	456	372	169.13274134078333	0.775	3344
0	14	456	372	169.13274134078333	0.8	2912
0	14	456	372	169.13274134078333	0.8250000000000001	2224
0	14	456	372	169.13274134078333	0.8500000000000001	1776
0	14	456	372	169.13274134078333	0.875	1632
0	14	456	372	169.13274134078333	0.9	1632
0	14	456	372	169.13274134078333	0.925	1632
0	14	456	372	169.13274134078333	0.9500000000000001	1488
0	14	456	372	169.13274134078333	0.9750000000000001	1504
0	15	469	386	156.56113122483765	0.0	1408
0	15	469	386	156.56113122483765	0.025	1408
0	15	469	386	156.56113122483765	0.05	1472
0	15	469	386	156.56113122483765	0.07500000000000001	1488
0	15	469	386	156.56113122483765	0.1	1648
0	15	469	386	156.56113122483765	0.125	1616
0	15	469	386	156.56113122483765	0.15000000000000002	1952
0	15	469	386	156.56113122483765	0.17500000000000002	2112
0	15	469	386	156.56113122483765	0.2	2976
0	15	469	386	156.56113122483765	0.225	3568
0	15	469	386	156.56113122483765	0.25	3904
0	15	469	386	156.56113122483765	0.275	4672
0	15	469	386	156.56113122483765	0.30000000000000004	4720
0	15	469	386	156.56113122483765	0.325	3472
0	15	469	386	156.56113122483765	0.35000000000000003	2416
0	15	469	386	156.56113122483765	0.375	1680
0	15	469	386	156.56113122483765	0.4	1808
0	15	469	386	156.56113122483765	0.42500000000000004	1568
0	15	469	386	156.56113122483765	0.45	1760
0	15	469	386	156.56113122483765	0.47500000000000003	1760
0	15	469	386	156.56113122483765	0.5	1760
0	15	469	386	156.56113122483765	0.525	1696
0	15	469	386	156.56113122483765	0.55	2000
0	15	469	386	156.56113122483765	0.5750000000000001	2640
0	15	469	386	156.56113122483765	0.6000000000000001	3344
0	15	469	386	156.56113122483765	0.625	5232
0	15	469	386	156.56113122483765	0.65	6496
0	15	469	386	156.56113122483765	0.675	6688
0	15	469	386	156.56113122483765	0.7000000000000001	5024
0	15	469	386	156.56113122483765	0.7250000000000001	4256
0	15	469	386	156.56113122483765	0.75	3552
0	15	469	386	156.56113122483765	0.775	2960
0	15	469	386	156.56113122483765	0.8	1984
0	15	469	386	156.56113122483765	0.8250000000000001	1696
0	15	469	386	156.56113122483765	0.8500000000000001	1600
0	15	469	386	156.56113122483765	0.875	1472
0	15	469	386	156.56113122483765	0.9	1568
0	15	469	386	156.56113122483765	0.925	1632
0	15	469	386	156.56113122483765	0.9500000000000001	1552
0	15	469	386	156.56113122483765	0.9750000000000001	1456
0	16	475	403	151.58733855692742	0.0	1584
0	16	475	403	151.58733855692742	0.025	1408
0	16	475	403	151.58733855692742	0.05	1536
0	16	475	403	151.58733855692742	0.07500000000000001	1728
0	16	475	403	151.58733855692742	0.1	1728
0	16	475	403	151.58733855692742	0.125	1952
0	16	475	403	151.58733855692742	0.15000000000000002	1872
0	16	475	403	151.58733855692742	0.17500000000000002	2432
0	16	475	403	151.58733855692742	0.2	2880
0	16	475	403	151.58733855692742	0.225	3296
0	16	475	403	151.58733855692742	0.25	3664
0	16	475	403	151.58733855692742	0.275	3648
0	16	475	403	151.58733855692742	0.30000000000000004	3312
0	16	475	403	151.58733855692742	0.325	3056
0	16	475	403	151.58733855692742	0.35000000000000003	2400
0	16	475	403	151.58733855692742	0.375	1888
0	16	475	403	151.58733855692742	0.4	2032
0	16	475	403	151.58733855692742	0.42500000000000004	1824
0	16	475	403	151.58733855692742	0.45	1920
0	16	475	403	151.58733855692742	0.47500000000000003	1984
0	16	475	403	151.58733855692742	0.5	2240
0	16	475	403	151.58733855692742	0.525	2576
0	16	475	403	151.58733855692742	0.55	3632
0	16	475	403	151.58733855692742	0.5750000000000001	4192
0	16	475	403	151.58733855692742	0.6000000000000001	5024
0	16	475	403	151.58733855692742	0.625	5840
0	16	475	403	151.58733855692742	0.65	6432
0	16	475	403	151.58733855692742	0.675	5952
0	16	475	403	151.58733855692742	0.7000000000000001	4320
0	16	475	403	151.58733855692742	0.7250000000000001	3424
0	16	475	403	151.58733855692742	0.75	2416
0	16	475	403	151.58733855692742	0.775	1744
0	16	475	403	151.58733855692742	0.8	1616
0	16	475	403	151.58733855692742	0.8250000000000001	1456
0	16	475	403	151.58733855692742	0.8500000000000001	1408
0	16	475	403	151.58733855692742	0.875	1392
0	16	475	403	151.58733855692742	0.9	1536
0	16	475	403	151.58733855692742	0.925	1488
0	16	475	403	151.58733855692742	0.9500000000000001	1824
0	16	475	403	151.58733855692742	0.9750000000000001	1392
0	17	472	422	159.61487307210513	0.0	1408
0	17	472	422	159.61487307210513	0.025	1408
0	17	472	422	159.61487307210513	0.05	1456
0	17	472	422	159.61487307210513	0.07500000000000001	1680
0	17	472	422	159.61487307210513	0.1	1856
0	17	472	422	159.61487307210513	0.125	2192
0	17	472	422	159.61487307210513	0.15000000000000002	2336
0	17	472	422	159.61487307210513	0.17500000000000002	2896
0	17	472	422	159.61487307210513	0.2	3328
0	17	472	422	159.61487307210513	0.225	3904
0	17	472	422	159.61487307210513	0.25	4032
0	17	472	422	159.61487307210513	0.275	3856
0	17	472	422	159.61487307210513	0.30000000000000004	3424
0	17	472	422	159.61487307210513	0.325	2784
0	17	472	422	159.61487307210513	0.35000000000000003	2384
0	17	472	422	159.61487307210513	0.375	2080
0	17	472	422	159.61487307210513	0.4	2016
0	17	472	422	159.61487307210513	0.42500000000000004	1824
0	17	472	422	159.61487307210513	0.45	1984
0	17	472	422	159.61487307210513	0.47500000000000003	2528
0	17	472	422	159.61487307210513	0.5	2528
0	17	472	422	159.61487307210513	0.525	2944
0	17	472	422	159.61487307210513	0.55	3744
0	17	472	422	159.61487307210513	0.5750000000000001	4576
0	17	472	422	159.61487307210513	0.6000000000000001	4752
0	17	472	422	159.61487307210513	0.625	4528
0	17	472	422	159.61487307210513	0.65	4336
0	17	472	422	159.61487307210513	0.675	3952
0	17	472	422	159.61487307210513	0.7000000000000001	2400
0	17	472	422	159.61487307210513	0.7250000000000001	2048
0	17	472	422	159.61487307210513	0.75	1744
0	17	472	422	159.61487307210513	0.775	1584
0	17	472	422	159.61487307210513	0.8	1504
0	17	472	422	159.61487307210513	0.8250000000000001	1504
0	17	472	422	159.61487307210513	0.8500000000000001	1408
0	17	472	422	159.61487307210513	0.875	1584
0	17	472	422	159.61487307210513	0.9	1408
0	17	472	422	159.61487307210513	0.925	1600
0	17	472	422	159.61487307210513	0.9500000000000001	1408
0	17	472	422	159.61487307210513	0.9750000000000001	1408
0	18	463	438	168.75645889778679	0.0	1312
0	18	463	438	168.75645889778679	0.025	1424
0	18	463	438	168.75645889778679	0.05	1440
0	18	463	438	168.75645889778679	0.07500000000000001	1632
0	18	463	438	168.75645889778679	0.1	1600
0	18	463	438	168.75645889778679	0.125	1808
0	18	463	438	168.75645889778679	0.15000000000000002	2064
0	18	463	438	168.75645889778679	0.17500000000000002	2336
0	18	463	438	168.75645889778679	0.2	2560
0	18	463	438	168.75645889778679	0.225	2912
0	18	463	438	168.75645889778679	0.25	3712
0	18	463	438	168.75645889778679	0.275	3968
0	18	463	438	168.75645889778679	0.30000000000000004	3760
0	18	463	438	168.75645889778679	0.325	3760
0	18	463	438	168.75645889778679	0.35000000000000003	2912
0	18	463	438	168.75645889778679	0.375	2960
0	18	463	438	168.75645889778679	0.4	2240
0	18	463	438	168.75645889778679	0.42500000000000004	2320
0	18	463	438	168.75645889778679	0.45	2400
0	18	463	438	168.75645889778679	0.47500000000000003	2768
0	18	463	438	168.75645889778679	0.5	2768
0	18	463	438	168.75645889778679	0.525	3328
0	18	463	438	168.75645889778679	0.55	3792
0	18	463	438	168.75645889778679	0.5750000000000001	4016
0	18	463	438	168.75645889778679	0.6000000000000001	3904
0	18	463	438	168.75645889778679	0.625	3616
0	18	463	438	168.75645889778679	0.65	3088
0	18	463	438	168.75645889778679	0.675	2752
0	18	463	438	168.75645889778679	0.7000000000000001	2272
0	18	463	438	168.75645889778679	0.7250000000000001	1808
0	18	463	438	168.75645889778679	0.75	1696
0	18	463	438	168.75645889778679	0.775	1632
0	18	463	438	168.75645889778679	0.8	1632
0	18	463	438	168.75645889778679	0.8250000000000001	1536
0	18	463	438	168.75645889778679	0.8500000000000001	1648
0	18	463	438	168.75645889778679	0.875	1488
0	18	463	438	168.75645889778679	0.9	1312
0	18	463	438	168.75645889778679	0.925	1600
0	18	463	438	168.75645889778679	0.9500000000000001	1456
0	18	463	438	168.75645889778679	0.9750000000000001	1456
1	1	423	176	158.4985656759521	0.0	1680
1	1	423	176	158.4985656759521	0.025	1760
1	1	423	176	158.4985656759521	0.05	1680
1	1	423	176	158.4985656759521	0.07500000000000001	1584
1	1	423	176	158.4985656759521	0.1	1760
1	1	423	176	158.4985656759521	0.125	1728
1	1	423	176	158.4985656759521	0.15000000000000002	1760
1	1	423	176	158.4985656759521	0.17500000000000002	1952
1	1	423	176	158.4985656759521	0.2	2624
1	1	423	176	158.4985656759521	0.225	3584
1	1	423	176	158.4985656759521	0.25	5936
1	1	423	176	158.4985656759521	0.275	9600
1	1	423	176	158.4985656759521	0.30000000000000004	14288
1	1	423	176	158.4985656759521	0.325	15616
1	1	423	176	158.4985656759521	0.35000000000000003	16080
1	1	423	176	158.4985656759521	0.375	13952
1	1	423	176	158.4985656759521	0.4	10208
1	1	423	176	158.4985656759521	0.42500000000000004	6144
1	1	423	176	158.4985656759521	0.45	3184
1	1	423	176	158.4985656759521	0.47500000000000003	3232
1	1	423	176	158.4985656759521	0.5	3232
1	1	423	176	158.4985656759521	0.525	4256
1	1	423	176	158.4985656759521	0.55	5104
1	1	423	176	158.4985656759521	0.5750000000000001	6640
1	1	423	176	158.4985656759521	0.6000000000000001	7024
1	1	423	176	158.4985656759521	0.625	7536
1	1	423	176	158.4985656759521	0.65	6496
1	1	423	176	158.4985656759521	0.675	4896
1	1	423	176	158.4985656759521	0.7000000000000001	3104
1	1	423	176	158.4985656759521	0.7250000000000001	2304
1	1	423	176	158.4985656759521	0.75	1824
1	1	423	176	158.4985656759521	0.775	1744
1	1	423	176	158.4985656759521	0.8	1760
1	1	423	176	158.4985656759521	0.8250000000000001	1824
1	1	423	176	158.4985656759521	0.8500000000000001	1712
1	1	423	176	158.4985656759521	0.875	1808
1	1	423	176	158.4985656759521	0.9	1664
1	1	423	176	158.4985656759521	0.925	1616
1	1	423	176	158.4985656759521	0.9500000000000001	1616
1	1	423	176	158.4985656759521	0.9750000000000001	1696
1	2	432	191	163.84266013541207	0.0	1808
1	2	432	191	163.84266013541207	0.025	1840
1	2	432	191	163.84266013541207	0.05	1664
1	2	432	191	163.84266013541207	0.07500000000000001	1664
1	2	432	191	163.84266013541207	0.1	1808
1	2	432	191	163.84266013541207	0.125	1792
1	2	432	191	163.84266013541207	0.15000000000000002	1696
1	2	432	191	163.84266013541207	0.17500000000000002	2176
1	2	432	191	163.84266013541207	0.2	3296
1	2	432	191	163.84266013541207	0.225	4496
1	2	432	191	163.84266013541207	0.25	6512
1	2	432	191	163.84266013541207	0.275	14032
1	2	432	191	163.84266013541207	0.30000000000000004	16352
1	2	432	191	163.84266013541207	0.325	19104
1	2	432	191	163.84266013541207	0.35000000000000003	18432
1	2	432	191	163.84266013541207	0.375	16720
1	2	432	191	163.84266013541207	0.4	8576
1	2	432	191	163.84266013541207	0.42500000000000004	5088
1	2	432	191	163.84266013541207	0.45	2752
1	2	432	191	163.84266013541207	0.47500000000000003	2352
1	2	432	191	163.84266013541207	0.5	2352
1	2	432	191	163.84266013541207	0.525	2432
1	2	432	191	163.84266013541207	0.55	3536
1	2	432	191	163.84266013541207	0.5750000000000001	5440
1	2	432	191	163.84266013541207	0.6000000000000001	8304
1	2	432	191	163.84266013541207	0.625	9232
1	2	432	191	163.84266013541207	0.65	9456
1	2	432	191	163.84266013541207	0.675	10016
1	2	432	191	163.84266013541207	0.7000000000000001	9040
1	2	432	191	163.84266013541207	0.7250000000000001	4576
1	2	432	191	163.84266013541207	0.75	3040
1	2	432	191	163.84266013541207	0.775	2400
1	2	432	191	163.84266013541207	0.8	1952
1	2	432	191	163.84266013541207	0.8250000000000001	1824
1	2	432	191	163.84266013541207	0.8500000000000001	1568
1	2	432	191	163.84266013541207	0.875	1600
1	2	432	191	163.84266013541207	0.9	1472
1	2	432	191	163.84266013541207	0.925	1680
1	2	432	191	163.84266013541207	0.9500000000000001	1712
1	2	432	191	163.84266013541207	0.9750000000000001	1536
1	3	446	204	175.78090465075164	0.0	1600
1	3	446	204	175.78090465075164	0.025	1520
1	3	446	204	175.78090465075164	0.05	1744
1	3	446	204	175.78090465075164	0.07500000000000001	1664
1	3	446	204	175.78090465075164	0.1	1824
1	3	446	204	175.78090465075164	0.125	1664
1	3	446	204	175.78090465075164	0.15000000000000002	1712
1	3	446	204	175.78090465075164	0.17500000000000002	1920
1	3	446	204	175.78090465075164	0.2	2368
1	3	446	204	175.78090465075164	0.225	4480
1	3	446	204	175.78090465075164	0.25	4480
1	3	446	204	175.78090465075164	0.275	9248
1	3	446	204	175.78090465075164	0.30000000000000004	13840
1	3	446	204	175.78090465075164	0.325	13136
1	3	446	204	175.78090465075164	0.35000000000000003	11600
1	3	446	204	175.78090465075164	0.375	10784
1	3	446	204	175.78090465075164	0.4	4816
1	3	446	204	175.78090465075164	0.42500000000000004	2928
1	3	446	204	175.78090465075164	0.45	2272
1	3	446	204	175.78090465075164	0.47500000000000003	2432
1	3	446	204	175.78090465075164	0.5	2432
1	3	446	204	175.78090465075164	0.525	2400
1	3	446	204	175.78090465075164	0.55	2880
1	3	446	204	175.78090465075164	0.5750000000000001	3296
1	3	446	204	175.78090465075164	0.6000000000000001	7792
1	3	446	204	175.78090465075164	0.625	10816
1	3	446	204	175.78090465075164	0.65	12000
1	3	446	204	175.78090465075164	0.675	14480
1	3	446	204	175.78090465075164	0.7000000000000001	14912
1	3	446	204	175.78090465075164	0.7250000000000001	10000
1	3	446	204	175.78090465075164	0.75	10000
1	3	446	204	175.78090465075164	0.775	3728
1	3	446	204	175.78090465075164	0.8	2128
1	3	446	204	175.78090465075164	0.8250000000000001	2016
1	3	446	204	175.78090465075164	0.8500000000000001	1664
1	3	446	204	175.78090465075164	0.875	1664
1	3	446	204	175.78090465075164	0.9	1696
1	3	446	204	175.78090465075164	0.925	1520
1	3	446	204	175.78090465075164	0.9500000000000001	1520
1	3	446	204	175.78090465075164	0.9750000000000001	1696
1	4	461	216	160.6651914621736	0.0	1680
1	4	461	216	160.6651914621736	0.025	1680
1	4	461	216	160.6651914621736	0.05	1600
1	4	461	216	160.6651914621736	0.07500000000000001	1664
1	4	461	216	160.6651914621736	0.1	1664
1	4	461	216	160.6651914621736	0.125	1552
1	4	461	216	160.6651914621736	0.15000000000000002	1936
1	4	461	216	160.6651914621736	0.17500000000000002	2320
1	4	461	216	160.6651914621736	0.2	2416
1	4	461	216	160.6651914621736	0.225	4816
1	4	461	216	160.6651914621736	0.25	6640
1	4	461	216	160.6651914621736	0.275	8432
1	4	461	216	160.6651914621736	0.30000000000000004	7952
1	4	461	216	160.6651914621736	0.325	8720
1	4	461	216	160.6651914621736	0.35000000000000003	8240
1	4	461	216	160.6651914621736	0.375	3440
1	4	461	216	160.6651914621736	0.4	2640
1	4	461	216	160.6651914621736	0.42500000000000004	2080
1	4	461	216	160.6651914621736	0.45	2128
1	4	461	216	160.6651914621736	0.47500000000000003	2368
1	4	461	216	160.6651914621736	0.5	2368
1	4	461	216	160.6651914621736	0.525	2288
1	4	461	216	160.6651914621736	0.55	2720
1	4	461	216	160.6651914621736	0.5750000000000001	2752
1	4	461	216	160.6651914621736	0.6000000000000001	4608
1	4	461	216	160.6651914621736	0.625	9824
1	4	461	216	160.6651914621736	0.65	12064
1	4	461	216	160.6651914621736	0.675	11872
1	4	461	216	160.6651914621736	0.7000000000000001	12336
1	4	461	216	160.6651914621736	0.7250000000000001	8704
1	4	461	216	160.6651914621736	0.75	5648
1	4	461	216	160.6651914621736	0.775	2976
1	4	461	216	160.6651914621736	0.8	2176
1	4	461	216	160.6651914621736	0.8250000000000001	2048
1	4	461	216	160.6651914621736	0.8500000000000001	1808
1	4	461	216	160.6651914621736	0.875	1664
1	4	461	216	160.6651914621736	0.9	1664
1	4	461	216	160.6651914621736	0.925	1664
1	4	461	216	160.6651914621736	0.9500000000000001	1712
1	4	461	216	160.6651914621736	0.9750000000000001	1536
1	5	471	232	147.99461679191654	0.0	1616
1	5	471	232	147.99461679191654	0.025	1600
1	5	471	232	147.99461679191654	0.05	1760
1	5	471	232	147.99461679191654	0.07500000000000001	1728
1	5	471	232	147.99461679191654	0.1	1792
1	5	471	232	147.99461679191654	0.125	2096
1	5	471	232	147.99461679191654	0.15000000000000002	2752
1	5	471	232	147.99461679191654	0.17500000000000002	3440
1	5	471	232	147.99461679191654	0.2	4352
1	5	471	232	147.99461679191654	0.225	6112
1	5	471	232	147.99461679191654	0.25	6576
1	5	471	232	147.99461679191654	0.275	6192
1	5	471	232	147.99461679191654	0.30000000000000004	5840
1	5	471	232	147.99461679191654	0.325	3792
1	5	471	232	147.99461679191654	0.35000000000000003	3040
1	5	471	232	147.99461679191654	0.375	2576
1	5	471	232	147.99461679191654	0.4	2752
1	5	471	232	147.99461679191654	0.42500000000000004	2608
1	5	471	232	147.99461679191654	0.45	3376
1	5	471	232	147.99461679191654	0.47500000000000003	3904
1	5	471	232	147.99461679191654	0.5	5040
1	5	471	232	147.99461679191654	0.525	7280
1	5	471	232	147.99461679191654	0.55	11920
1	5	471	232	147.99461679191654	0.5750000000000001	17216
1	5	471	232	147.99461679191654	0.6000000000000001	22784
1	5	471	232	147.99461679191654	0.625	26272
1	5	471	232	147.99461679191654	0.65	26672
1	5	471	232	147.99461679191654	0.675	21984
1	5	471	232	147.99461679191654	0.7000000000000001	17216
1	5	471	232	147.99461679191654	0.7250000000000001	6144
1	5	471	232	147.99461679191654	0.75	3696
1	5	471	232	147.99461679191654	0.775	2544
1	5	471	232	147.99461679191654	0.8	1984
1	5	471	232	147.99461679191654	0.8250000000000001	1888
1	5	471	232	147.99461679191654	0.8500000000000001	1984
1	5	471	232	147.99461679191654	0.875	1552
1	5	471	232	147.99461679191654	0.9	1664
1	5	471	232	147.99461679191654	0.925	1760
1	5	471	232	147.99461679191654	0.9500000000000001	1760
1	5	471	232	147.99461679191654	0.9750000000000001	1600
1	6	471	250	157.61986494804043	0.0	1648
1	6	471	250	157.61986494804043	0.025	1616
1	6	471	250	157.61986494804043	0.05	2080
1	6	471	250	157.61986494804043	0.07500000000000001	2224
1	6	471	250	157.61986494804043	0.1	3136
1	6	471	250	157.61986494804043	0.125	3632
1	6	471	250	157.61986494804043	0.15000000000000002	4288
1	6	471	250	157.61986494804043	0.17500000000000002	5104
1	6	471	250	157.61986494804043	0.2	5408
1	6	471	250	157.61986494804043	0.225	5488
1	6	471	250	157.61986494804043	0.25	5184
1	6	471	250	157.61986494804043	0.275	4128
1	6	471	250	157.61986494804043	0.30000000000000004	2432
1	6	471	250	157.61986494804043	0.325	2240
1	6	471	250	157.61986494804043	0.35000000000000003	2000
1	6	471	250	157.61986494804043	0.375	2336
1	6	471	250	157.61986494804043	0.4	2464
1	6	471	250	157.61986494804043	0.42500000000000004	2896
1	6	471	250	157.61986494804043	0.45	3760
1	6	471	250	157.61986494804043	0.47500000000000003	5008
1	6	471	250	157.61986494804043	0.5	7200
1	6	471	250	157.61986494804043	0.525	10368
1	6	471	250	157.61986494804043	0.55	13136
1	6	471	250	157.61986494804043	0.5750000000000001	18320
1	6	471	250	157.61986494804043	0.6000000000000001	17904
1	6	471	250	157.61986494804043	0.625	16640
1	6	471	250	157.61986494804043	0.65	13600
1	6	471	250	157.61986494804043	0.675	10496
1	6	471	250	157.61986494804043	0.7000000000000001	7680
1	6	471	250	157.61986494804043	0.7250000000000001	3712
1	6	471	250	157.61986494804043	0.75	2512
1	6	471	250	157.61986494804043	0.775	1840
1	6	471	250	157.61986494804043	0.8	1792
1	6	471	250	157.61986494804043	0.8250000000000001	1728
1	6	471	250	157.61986494804043	0.8500000000000001	1744
1	6	471	250	157.61986494804043	0.875	1504
1	6	471	250	157.61986494804043	0.9	1600
1	6	471	250	157.61986494804043	0.925	1616
1	6	471	250	157.61986494804043	0.9500000000000001	1520
1	6	471	250	157.61986494804043	0.9750000000000001	1616
1	7	464	267	151.03994330604968	0.0	1696
1	7	464	267	151.03994330604968	0.025	1760
1	7	464	267	151.03994330604968	0.05	2048
1	7	464	267	151.03994330604968	0.07500000000000001	2208
1	7	464	267	151.03994330604968	0.1	2752
1	7	464	267	151.03994330604968	0.125	3200
1	7	464	267	151.03994330604968	0.15000000000000002	4160
1	7	464	267	151.03994330604968	0.17500000000000002	5488
1	7	464	267	151.03994330604968	0.2	6352
1	7	464	267	151.03994330604968	0.225	7056
1	7	464	267	151.03994330604968	0.25	7184
1	7	464	267	151.03994330604968	0.275	7168
1	7	464	267	151.03994330604968	0.30000000000000004	6720
1	7	464	267	151.03994330604968	0.325	4016
1	7	464	267	151.03994330604968	0.35000000000000003	2672
1	7	464	267	151.03994330604968	0.375	2416
1	7	464	267	151.03994330604968	0.4	2224
1	7	464	267	151.03994330604968	0.42500000000000004	2400
1	7	464	267	151.03994330604968	0.45	2544
1	7	464	267	151.03994330604968	0.47500000000000003	3584
1	7	464	267	151.03994330604968	0.5	3584
1	7	464	267	151.03994330604968	0.525	5408
1	7	464	267	151.03994330604968	0.55	6992
1	7	464	267	151.03994330604968	0.5750000000000001	7888
1	7	464	267	151.03994330604968	0.6000000000000001	9904
1	7	464	267	151.03994330604968	0.625	11024
1	7	464	267	151.03994330604968	0.65	10944
1	7	464	267	151.03994330604968	0.675	10128
1	7	464	267	151.03994330604968	0.7000000000000001	8384
1	7	464	267	151.03994330604968	0.7250000000000001	5616
1	7	464	267	151.03994330604968	0.75	4576
1	7	464	267	151.03994330604968	0.775	3360
1	7	464	267	151.03994330604968	0.8	2288
1	7	464	267	151.03994330604968	0.8250000000000001	1744
1	7	464	267	151.03994330604968	0.8500000000000001	1664
1	7	464	267	151.03994330604968	0.875	1680
1	7	464	267	151.03994330604968	0.9	1760
1	7	464	267	151.03994330604968	0.925	1680
1	7	464	267	151.03994330604968	0.9500000000000001	1632
1	7	464	267	151.03994330604968	0.9750000000000001	1632
1	8	449	279	175.03025927188978	0.0	1584
1	8	449	279	175.03025927188978	0.025	1824
1	8	449	279	175.03025927188978	0.05	1952
1	8	449	279	175.03025927188978	0.07500000000000001	1968
1	8	449	279	175.03025927188978	0.1	2192
1	8	449	279	175.03025927188978	0.125	2752
1	8	449	279	175.03025927188978	0.15000000000000002	3312
1	8	449	279	175.03025927188978	0.17500000000000002	3648
1	8	449	279	175.03025927188978	0.2	4112
1	8	449	279	175.03025927188978	0.225	4704
1	8	449	279	175.03025927188978	0.25	4368
1	8	449	279	175.03025927188978	0.275	4192
1	8	449	279	175.03025927188978	0.30000000000000004	3472
1	8	449	279	175.03025927188978	0.325	3472
1	8	449	279	175.03025927188978	0.35000000000000003	2256
1	8	449	279	175.03025927188978	0.375	2064
1	8	449	279	175.03025927188978	0.4	1872
1	8	449	279	175.03025927188978	0.42500000000000004	1840
1	8	449	279	175.03025927188978	0.45	1952
1	8	449	279	175.03025927188978	0.47500000000000003	2048
1	8	449	279	175.03025927188978	0.5	2048
1	8	449	279	175.03025927188978	0.525	2544
1	8	449	279	175.03025927188978	0.55	2896
1	8	449	279	175.03025927188978	0.5750000000000001	3504
1	8	449	279	175.03025927188978	0.6000000000000001	4304
1	8	449	279	175.03025927188978	0.625	4496
1	8	449	279	175.03025927188978	0.65	4704
1	8	449	279	175.03025927188978	0.675	4848
1	8	449	279	175.03025927188978	0.7000000000000001	4736
1	8	449	279	175.03025927188978	0.7250000000000001	3808
1	8	449	279	175.03025927188978	0.75	2864
1	8	449	279	175.03025927188978	0.775	2064
1	8	449	279	175.03025927188978	0.8	1824
1	8	449	279	175.03025927188978	0.8250000000000001	1808
1	8	449	279	175.03025927188978	0.8500000000000001	1760
1	8	449	279	175.03025927188978	0.875	1536
1	8	449	279	175.03025927188978	0.9	1632
1	8	449	279	175.03025927188978	0.925	1696
1	8	449	279	175.03025927188978	0.9500000000000001	1536
1	8	449	279	175.03025927188978	0.9750000000000001	1536
1	9	434	289	168.6900675259798	0.0	1728
1	9	434	289	168.6900675259798	0.025	1664
1	9	434	289	168.6900675259798	0.05	2048
1	9	434	289	168.6900675259798	0.07500000000000001	2032
1	9	434	289	168.6900675259798	0.1	2336
1	9	434	289	168.6900675259798	0.125	3104
1	9	434	289	168.6900675259798	0.15000000000000002	3232
1	9	434	289	168.6900675259798	0.17500000000000002	4480
1	9	434	289	168.6900675259798	0.2	5744
1	9	434	289	168.6900675259798	0.225	6224
1	9	434	289	168.6900675259798	0.25	6304
1	9	434	289	168.6900675259798	0.275	6640
1	9	434	289	168.6900675259798	0.30000000000000004	6064
1	9	434	289	168.6900675259798	0.325	5184
1	9	434	289	168.6900675259798	0.35000000000000003	4080
1	9	434	289	168.6900675259798	0.375	2960
1	9	434	289	168.6900675259798	0.4	2256
1	9	434	289	168.6900675259798	0.42500000000000004	1888
1	9	434	289	168.6900675259798	0.45	1952
1	9	434	289	168.6900675259798	0.47500000000000003	1952
1	9	434	289	168.6900675259798	0.5	1952
1	9	434	289	168.6900675259798	0.525	2096
1	9	434	289	168.6900675259798	0.55	2752
1	9	434	289	168.6900675259798	0.5750000000000001	3008
1	9	434	289	168.6900675259798	0.6000000000000001	3232
1	9	434	289	168.6900675259798	0.625	3824
1	9	434	289	168.6900675259798	0.65	4080
1	9	434	289	168.6900675259798	0.675	4032
1	9	434	289	168.6900675259798	0.7000000000000001	3904
1	9	434	289	168.6900675259798	0.7250000000000001	3296
1	9	434	289	168.6900675259798	0.75	3200
1	9	434	289	168.6900675259798	0.775	2400
1	9	434	289	168.6900675259798	0.8	1840
1	9	434	289	168.6900675259798	0.8250000000000001	1664
1	9	434	289	168.6900675259798	0.8500000000000001	1696
1	9	434	289	168.6900675259798	0.875	1552
1	9	434	289	168.6900675259798	0.9	1536
1	9	434	289	168.6900675259798	0.925	1616
1	9	434	289	168.6900675259798	0.9500000000000001	1536
1	9	434	289	168.6900675259798	0.9750000000000001	1536
1	10	421	302	147.52880770915152	0.0	1616
1	10	421	302	147.52880770915152	0.025	1728
1	10	421	302	147.52880770915152	0.05	2048
1	10	421	302	147.52880770915152	0.07500000000000001	2096
1	10	421	302	147.52880770915152	0.1	2592
1	10	421	302	147.52880770915152	0.125	4128
1	10	421	302	147.52880770915152	0.15000000000000002	5168
1	10	421	302	147.52880770915152	0.17500000000000002	7328
1	10	421	302	147.52880770915152	0.2	8800
1	10	421	302	147.52880770915152	0.225	10944
1	10	421	302	147.52880770915152	0.25	10944
1	10	421	302	147.52880770915152	0.275	12288
1	10	421	302	147.52880770915152	0.30000000000000004	12576
1	10	421	302	147.52880770915152	0.325	10112
1	10	421	302	147.52880770915152	0.35000000000000003	7632
1	10	421	302	147.52880770915152	0.375	3984
1	10	421	302	147.52880770915152	0.4	2992
1	10	421	302	147.52880770915152	0.42500000000000004	2368
1	10	421	302	147.52880770915152	0.45	2544
1	10	421	302	147.52880770915152	0.47500000000000003	2176
1	10	421	302	147.52880770915152	0.5	2176
1	10	421	302	147.52880770915152	0.525	2080
1	10	421	302	147.52880770915152	0.55	2320
1	10	421	302	147.52880770915152	0.5750000000000001	2544
1	10	421	302	147.52880770915152	0.6000000000000001	2864
1	10	421	302	147.52880770915152	0.625	3488
1	10	421	302	147.52880770915152	0.65	3632
1	10	421	302	147.52880770915152	0.675	4336
1	10	421	302	147.52880770915152	0.7000000000000001	4208
1	10	421	302	147.52880770915152	0.7250000000000001	4080
1	10	421	302	147.52880770915152	0.75	4080
1	10	421	302	147.52880770915152	0.775	3072
1	10	421	302	147.52880770915152	0.8	2192
1	10	421	302	147.52880770915152	0.8250000000000001	1808
1	10	421	302	147.52880770915152	0.8500000000000001	1424
1	10	421	302	147.52880770915152	0.875	1728
1	10	421	302	147.52880770915152	0.9	1536
1	10	421	302	147.52880770915152	0.925	1440
1	10	421	302	147.52880770915152	0.9500000000000001	1616
1	10	421	302	147.52880770915152	0.9750000000000001	1616
1	11	417	320	154.942384581697	0.0	1552
1	11	417	320	154.942384581697	0.025	1728
1	11	417	320	154.942384581697	0.05	1632
1	11	417	320	154.942384581697	0.07500000000000001	1776
1	11	417	320	154.942384581697	0.1	1744
1	11	417	320	154.942384581697	0.125	1952
1	11	417	320	154.942384581697	0.15000000000000002	2432
1	11	417	320	154.942384581697	0.17500000000000002	2608
1	11	417	320	154.942384581697	0.2	3744
1	11	417	320	154.942384581697	0.225	4752
1	11	417	320	154.942384581697	0.25	6320
1	11	417	320	154.942384581697	0.275	7344
1	11	417	320	154.942384581697	0.30000000000000004	9584
1	11	417	320	154.942384581697	0.325	10480
1	11	417	320	154.942384581697	0.35000000000000003	10112
1	11	417	320	154.942384581697	0.375	8176
1	11	417	320	154.942384581697	0.4	6672
1	11	417	320	154.942384581697	0.42500000000000004	5264
1	11	417	320	154.942384581697	0.45	3376
1	11	417	320	154.942384581697	0.47500000000000003	2608
1	11	417	320	154.942384581697	0.5	2464
1	11	417	320	154.942384581697	0.525	2240
1	11	417	320	154.942384581697	0.55	2208
1	11	417	320	154.942384581697	0.5750000000000001	1904
1	11	417	320	154.942384581697	0.6000000000000001	2000
1	11	417	320	154.942384581697	0.625	1872
1	11	417	320	154.942384581697	0.65	2336
1	11	417	320	154.942384581697	0.675	2400
1	11	417	320	154.942384581697	0.7000000000000001	3040
1	11	417	320	154.942384581697	0.7250000000000001	3360
1	11	417	320	154.942384581697	0.75	4464
1	11	417	320	154.942384581697	0.775	4240
1	11	417	320	154.942384581697	0.8	3632
1	11	417	320	154.942384581697	0.8250000000000001	2496
1	11	417	320	154.942384581697	0.8500000000000001	2080
1	11	417	320	154.942384581697	0.875	2224
1	11	417	320	154.942384581697	0.9	1664
1	11	417	320	154.942384581697	0.925	1376
1	11	417	320	154.942384581697	0.9500000000000001	1680
1	11	417	320	154.942384581697	0.9750000000000001	1408
1	12	421	338	153.86899945506144	0.0	1632
1	12	421	338	153.86899945506144	0.025	1888
1	12	421	338	153.86899945506144	0.05	1440
1	12	421	338	153.86899945506144	0.07500000000000001	1680
1	12	421	338	153.86899945506144	0.1	1760
1	12	421	338	153.86899945506144	0.125	1616
1	12	421	338	153.86899945506144	0.15000000000000002	2144
1	12	421	338	153.86899945506144	0.17500000000000002	2928
1	12	421	338	153.86899945506144	0.2	3984
1	12	421	338	153.86899945506144	0.225	5600
1	12	421	338	153.86899945506144	0.25	7376
1	12	421	338	153.86899945506144	0.275	9424
1	12	421	338	153.86899945506144	0.30000000000000004	13264
1	12	421	338	153.86899945506144	0.325	12672
1	12	421	338	153.86899945506144	0.35000000000000003	8224
1	12	421	338	153.86899945506144	0.375	6384
1	12	421	338	153.86899945506144	0.4	4672
1	12	421	338	153.86899945506144	0.42500000000000004	2544
1	12	421	338	153.86899945506144	0.45	2160
1	12	421	338	153.86899945506144	0.47500000000000003	2160
1	12	421	338	153.86899945506144	0.5	2160
1	12	421	338	153.86899945506144	0.525	1824
1	12	421	338	153.86899945506144	0.55	2240
1	12	421	338	153.86899945506144	0.5750000000000001	1904
1	12	421	338	153.86899945506144	0.6000000000000001	1872
1	12	421	338	153.86899945506144	0.625	2016
1	12	421	338	153.86899945506144	0.65	2304
1	12	421	338	153.86899945506144	0.675	2672
1	12	421	338	153.86899945506144	0.7000000000000001	4208
1	12	421	338	153.86899945506144	0.7250000000000001	4016
1	12	421	338	153.86899945506144	0.75	3872
1	12	421	338	153.86899945506144	0.775	3472
1	12	421	338	153.86899945506144	0.8	2688
1	12	421	338	153.86899945506144	0.8250000000000001	2000
1	12	421	338	153.86899945506144	0.8500000000000001	1808
1	12	421	338	153.86899945506144	0.875	1616
1	12	421	338	153.86899945506144	0.9	1440
1	12	421	338	153.86899945506144	0.925	1568
1	12	421	338	153.86899945506144	0.9500000000000001	1632
1	12	421	338	153.86899945506144	0.9750000000000001	1440
1	13	433	353	169.26110289909457	0.0	1568
1	13	433	353	169.26110289909457	0.025	1552
1	13	433	353	169.26110289909457	0.05	1632
1	13	433	353	169.26110289909457	0.07500000000000001	1632
1	13	433	353	169.26110289909457	0.1	1632
1	13	433	353	169.26110289909457	0.125	1680
1	13	433	353	169.26110289909457	0.15000000000000002	1904
1	13	433	353	169.26110289909457	0.17500000000000002	2208
1	13	433	353	169.26110289909457	0.2	3072
1	13	433	353	169.26110289909457	0.225	4352
1	13	433	353	169.26110289909457	0.25	5680
1	13	433	353	169.26110289909457	0.275	8448
1	13	433	353	169.26110289909457	0.30000000000000004	9600
1	13	433	353	169.26110289909457	0.325	10960
1	13	433	353	169.26110289909457	0.35000000000000003	11136
1	13	433	353	169.26110289909457	0.375	7664
1	13	433	353	169.26110289909457	0.4	4288
1	13	433	353	169.26110289909457	0.42500000000000004	3056
1	13	433	353	169.26110289909457	0.45	2256
1	13	433	353	169.26110289909457	0.47500000000000003	2240
1	13	433	353	169.26110289909457	0.5	2240
1	13	433	353	169.26110289909457	0.525	1920
1	13	433	353	169.26110289909457	0.55	2000
1	13	433	353	169.26110289909457	0.5750000000000001	2048
1	13	433	353	169.26110289909457	0.6000000000000001	1968
1	13	433	353	169.26110289909457	0.625	2384
1	13	433	353	169.26110289909457	0.65	3472
1	13	433	353	169.26110289909457	0.675	4144
1	13	433	353	169.26110289909457	0.7000000000000001	4992
1	13	433	353	169.26110289909457	0.7250000000000001	5232
1	13	433	353	169.26110289909457	0.75	5312
1	13	433	353	169.26110289909457	0.775	3696
1	13	433	353	169.26110289909457	0.8	3088
1	13	433	353	169.26110289909457	0.8250000000000001	2224
1	13	433	353	169.26110289909457	0.8500000000000001	1728
1	13	433	353	169.26110289909457	0.875	1632
1	13	433	353	169.26110289909457	0.9	1632
1	13	433	353	169.26110289909457	0.925	1568
1	13	433	353	169.26110289909457	0.9500000000000001	1552
1	13	433	353	169.26110289909457	0.9750000000000001	1552
1	14	447	365	180.0	0.0	1568
1	14	447	365	180.0	0.025	1376
1	14	447	365	180.0	0.05	1584
1	14	447	365	180.0	0.07500000000000001	1536
1	14	447	365	180.0	0.1	1536
1	14	447	365	180.0	0.125	1728
1	14	447	365	180.0	0.15000000000000002	1680
1	14	447	365	180.0	0.17500000000000002	2016
1	14	447	365	180.0	0.2	2624
1	14	447	365	180.0	0.225	3616
1	14	447	365	180.0	0.25	3616
1	14	447	365	180.0	0.275	5360
1	14	447	365	180.0	0.30000000000000004	7216
1	14	447	365	180.0	0.325	7024
1	14	447	365	180.0	0.35000000000000003	4400
1	14	447	365	180.0	0.375	3184
1	14	447	365	180.0	0.4	2256
1	14	447	365	180.0	0.42500000000000004	1904
1	14	447	365	180.0	0.45	2048
1	14	447	365	180.0	0.47500000000000003	1728
1	14	447	365	180.0	0.5	1728
1	14	447	365	180.0	0.525	1824
1	14	447	365	180.0	0.55	1888
1	14	447	365	180.0	0.5750000000000001	2016
1	14	447	365	180.0	0.6000000000000001	2096
1	14	447	365	180.0	0.625	2576
1	14	447	365	180.0	0.65	3360
1	14	447	365	180.0	0.675	4160
1	14	447	365	180.0	0.7000000000000001	5072
1	14	447	365	180.0	0.7250000000000001	3936
1	14	447	365	180.0	0.75	3936
1	14	447	365	180.0	0.775	2784
1	14	447	365	180.0	0.8	2192
1	14	447	365	180.0	0.8250000000000001	1888
1	14	447	365	180.0	0.8500000000000001	1632
1	14	447	365	180.0	0.875	1536
1	14	447	365	180.0	0.9	1552
1	14	447	365	180.0	0.925	1632
1	14	447	365	180.0	0.9500000000000001	1408
1	14	447	365	180.0	0.9750000000000001	1472
1	15	461	377	162.60667785308797	0.0	1440
1	15	461	377	162.60667785308797	0.025	1648
1	15	461	377	162.60667785308797	0.05	1408
1	15	461	377	162.60667785308797	0.07500000000000001	1456
1	15	461	377	162.60667785308797	0.1	1648
1	15	461	377	162.60667785308797	0.125	1520
1	15	461	377	162.60667785308797	0.15000000000000002	1760
1	15	461	377	162.60667785308797	0.17500000000000002	2000
1	15	461	377	162.60667785308797	0.2	2944
1	15	461	377	162.60667785308797	0.225	4032
1	15	461	377	162.60667785308797	0.25	4032
1	15	461	377	162.60667785308797	0.275	5664
1	15	461	377	162.60667785308797	0.30000000000000004	4848
1	15	461	377	162.60667785308797	0.325	3264
1	15	461	377	162.60667785308797	0.35000000000000003	2416
1	15	461	377	162.60667785308797	0.375	1920
1	15	461	377	162.60667785308797	0.4	1792
1	15	461	377	162.60667785308797	0.42500000000000004	2080
1	15	461	377	162.60667785308797	0.45	1664
1	15	461	377	162.60667785308797	0.47500000000000003	1760
1	15	461	377	162.60667785308797	0.5	1760
1	15	461	377	162.60667785308797	0.525	1808
1	15	461	377	162.60667785308797	0.55	2256
1	15	461	377	162.60667785308797	0.5750000000000001	2192
1	15	461	377	162.60667785308797	0.6000000000000001	3360
1	15	461	377	162.60667785308797	0.625	4608
1	15	461	377	162.60667785308797	0.65	6144
1	15	461	377	162.60667785308797	0.675	5968
1	15	461	377	162.60667785308797	0.7000000000000001	5072
1	15	461	377	162.60667785308797	0.7250000000000001	3744
1	15	461	377	162.60667785308797	0.75	3744
1	15	461	377	162.60667785308797	0.775	2416
1	15	461	377	162.60667785308797	0.8	1792
1	15	461	377	162.60667785308797	0.8250000000000001	1536
1	15	461	377	162.60667785308797	0.8500000000000001	1536
1	15	461	377	162.60667785308797	0.875	1632
1	15	461	377	162.60667785308797	0.9	1632
1	15	461	377	162.60667785308797	0.925	1504
1	15	461	377	162.60667785308797	0.9500000000000001	1456
1	15	461	377	162.60667785308797	0.9750000000000001	1552
1	16	471	393	151.17444691178076	0.0	1408
1	16	471	393	151.17444691178076	0.025	1568
1	16	471	393	151.17444691178076	0.05	1488
1	16	471	393	151.17444691178076	0.07500000000000001	1552
1	16	471	393	151.17444691178076	0.1	1344
1	16	471	393	151.17444691178076	0.125	1840
1	16	471	393	151.17444691178076	0.15000000000000002	1952
1	16	471	393	151.17444691178076	0.17500000000000002	2080
1	16	471	393	151.17444691178076	0.2	2304
1	16	471	393	151.17444691178076	0.225	3296
1	16	471	393	151.17444691178076	0.25	3296
1	16	471	393	151.17444691178076	0.275	3760
1	16	471	393	151.17444691178076	0.30000000000000004	3616
1	16	471	393	151.17444691178076	0.325	3024
1	16	471	393	151.17444691178076	0.35000000000000003	2960
1	16	471	393	151.17444691178076	0.375	1824
1	16	471	393	151.17444691178076	0.4	1808
1	16	471	393	151.17444691178076	0.42500000000000004	1648
1	16	471	393	151.17444691178076	0.45	1728
1	16	471	393	151.17444691178076	0.47500000000000003	1728
1	16	471	393	151.17444691178076	0.5	2080
1	16	471	393	151.17444691178076	0.525	2304
1	16	471	393	151.17444691178076	0.55	2720
1	16	471	393	151.17444691178076	0.5750000000000001	3728
1	16	471	393	151.17444691178076	0.6000000000000001	5056
1	16	471	393	151.17444691178076	0.625	6000
1	16	471	393	151.17444691178076	0.65	6688
1	16	471	393	151.17444691178076	0.675	6000
1	16	471	393	151.17444691178076	0.7000000000000001	4528
1	16	471	393	151.17444691178076	0.7250000000000001	2944
1	16	471	393	151.17444691178076	0.75	1936
1	16	471	393	151.17444691178076	0.775	1696
1	16	471	393	151.17444691178076	0.8	1472
1	16	471	393	151.17444691178076	0.8250000000000001	1504
1	16	471	393	151.17444691178076	0.8500000000000001	1408
1	16	471	393	151.17444691178076	0.875	1408
1	16	471	393	151.17444691178076	0.9	1392
1	16	471	393	151.17444691178076	0.925	1664
1	16	471	393	151.17444691178076	0.9500000000000001	1536
1	16	471	393	151.17444691178076	0.9750000000000001	1712
1	17	472	411	158.38522105721376	0.0	1456
1	17	472	411	158.38522105721376	0.025	1616
1	17	472	411	158.38522105721376	0.05	1504
1	17	472	411	158.38522105721376	0.07500000000000001	1520
1	17	472	411	158.38522105721376	0.1	1808
1	17	472	411	158.38522105721376	0.125	1904
1	17	472	411	158.38522105721376	0.15000000000000002	2464
1	17	472	411	158.38522105721376	0.17500000000000002	2672
1	17	472	411	158.38522105721376	0.2	3136
1	17	472	411	158.38522105721376	0.225	3456
1	17	472	411	158.38522105721376	0.25	3904
1	17	472	411	158.38522105721376	0.275	3856
1	17	472	411	158.38522105721376	0.30000000000000004	3744
1	17	472	411	158.38522105721376	0.325	3184
1	17	472	411	158.38522105721376	0.35000000000000003	2304
1	17	472	411	158.38522105721376	0.375	1856
1	17	472	411	158.38522105721376	0.4	1712
1	17	472	411	158.38522105721376	0.42500000000000004	1936
1	17	472	411	158.38522105721376	0.45	1936
1	17	472	411	158.38522105721376	0.47500000000000003	1952
1	17	472	411	158.38522105721376	0.5	2592
1	17	472	411	158.38522105721376	0.525	2768
1	17	472	411	158.38522105721376	0.55	3408
1	17	472	411	158.38522105721376	0.5750000000000001	4032
1	17	472	411	158.38522105721376	0.6000000000000001	4672
1	17	472	411	158.38522105721376	0.625	4608
1	17	472	411	158.38522105721376	0.65	4880
1	17	472	411	158.38522105721376	0.675	3824
1	17	472	411	158.38522105721376	0.7000000000000001	2560
1	17	472	411	158.38522105721376	0.7250000000000001	2112
1	17	472	411	158.38522105721376	0.75	1632
1	17	472	411	158.38522105721376	0.775	1632
1	17	472	411	158.38522105721376	0.8	1648
1	17	472	411	158.38522105721376	0.8250000000000001	1312
1	17	472	411	158.38522105721376	0.8500000000000001	1616
1	17	472	411	158.38522105721376	0.875	1312
1	17	472	411	158.38522105721376	0.9	1504
1	17	472	411	158.38522105721376	0.925	1408
1	17	472	411	158.38522105721376	0.9500000000000001	1568
1	17	472	411	158.38522105721376	0.9750000000000001	1568
1	18	466	429	162.18111108547723	0.0	1408
1	18	466	429	162.18111108547723	0.025	1504
1	18	466	429	162.18111108547723	0.05	1552
1	18	466	429	162.18111108547723	0.07500000000000001	1680
1	18	466	429	162.18111108547723	0.1	1904
1	18	466	429	162.18111108547723	0.125	1824
1	18	466	429	162.18111108547723	0.15000000000000002	2096
1	18	466	429	162.18111108547723	0.17500000000000002	2544
1	18	466	429	162.18111108547723	0.2	2800
1	18	466	429	162.18111108547723	0.225	3136
1	18	466	429	162.18111108547723	0.25	3136
1	18	466	429	162.18111108547723	0.275	3520
1	18	466	429	162.18111108547723	0.30000000000000004	3712
1	18	466	429	162.18111108547723	0.325	3072
1	18	466	429	162.18111108547723	0.35000000000000003	3216
1	18	466	429	162.18111108547723	0.375	2528
1	18	466	429	162.18111108547723	0.4	2240
1	18	466	429	162.18111108547723	0.42500000000000004	2208
1	18	466	429	162.18111108547723	0.45	2672
1	18	466	429	162.18111108547723	0.47500000000000003	2992
1	18	466	429	162.18111108547723	0.5	2992
1	18	466	429	162.18111108547723	0.525	3648
1	18	466	429	162.18111108547723	0.55	3488
1	18	466	429	162.18111108547723	0.5750000000000001	4064
1	18	466	429	162.18111108547723	0.6000000000000001	4448
1	18	466	429	162.18111108547723	0.625	4384
1	18	466	429	162.18111108547723	0.65	3392
1	18	466	429	162.18111108547723	0.675	2256
1	18	466	429	162.18111108547723	0.7000000000000001	1920
1	18	466	429	162.18111108547723	0.7250000000000001	1568
1	18	466	429	162.18111108547723	0.75	1568
1	18	466	429	162.18111108547723	0.775	1408
1	18	466	429	162.18111108547723	0.8	1264
1	18	466	429	162.18111108547723	0.8250000000000001	1568
1	18	466	429	162.18111108547723	0.8500000000000001	1536
1	18	466	429	162.18111108547723	0.875	1408
1	18	466	429	162.18111108547723	0.9	1328
1	18	466	429	162.18111108547723	0.925	1632
1	18	466	429	162.18111108547723	0.9500000000000001	1536
1	18	466	429	162.18111108547723	0.9750000000000001	1536
2	1	422	170	157.61986494804043	0.0	1824
2	1	422	170	157.61986494804043	0.025	1504
2	1	422	170	157.61986494804043	0.05	1536
2	1	422	170	157.61986494804043	0.07500000000000001	1600
2	1	422	170	157.61986494804043	0.1	1760
2	1	422	170	157.61986494804043	0.125	1664
2	1	422	170	157.61986494804043	0.15000000000000002	1888
2	1	422	170	157.61986494804043	0.17500000000000002	1920
2	1	422	170	157.61986494804043	0.2	1952
2	1	422	170	157.61986494804043	0.225	2256
2	1	422	170	157.61986494804043	0.25	2896
2	1	422	170	157.61986494804043	0.275	4416
2	1	422	170	157.61986494804043	0.30000000000000004	11280
2	1	422	170	157.61986494804043	0.325	14768
2	1	422	170	157.61986494804043	0.35000000000000003	15664
2	1	422	170	157.61986494804043	0.375	16576
2	1	422	170	157.61986494804043	0.4	15952
2	1	422	170	157.61986494804043	0.42500000000000004	10288
2	1	422	170	157.61986494804043	0.45	5952
2	1	422	170	157.61986494804043	0.47500000000000003	3424
2	1	422	170	157.61986494804043	0.5	2816
2	1	422	170	157.61986494804043	0.525	2784
2	1	422	170	157.61986494804043	0.55	3408
2	1	422	170	157.61986494804043	0.5750000000000001	5312
2	1	422	170	157.61986494804043	0.6000000000000001	6448
2	1	422	170	157.61986494804043	0.625	7104
2	1	422	170	157.61986494804043	0.65	7296
2	1	422	170	157.61986494804043	0.675	7152
2	1	422	170	157.61986494804043	0.7000000000000001	5344
2	1	422	170	157.61986494804043	0.7250000000000001	2816
2	1	422	170	157.61986494804043	0.75	2032
2	1	422	170	157.61986494804043	0.775	1792
2	1	422	170	157.61986494804043	0.8	1664
2	1	422	170	157.61986494804043	0.8250000000000001	1840
2	1	422	170	157.61986494804043	0.8500000000000001	1744
2	1	422	170	157.61986494804043	0.875	1776
2	1	422	170	157.61986494804043	0.9	1664
2	1	422	170	157.61986494804043	0.925	1888
2	1	422	170	157.61986494804043	0.9500000000000001	1840
2	1	422	170	157.61986494804043	0.9750000000000001	1568
2	2	429	187	157.3801350519596	0.0	1648
2	2	429	187	157.3801350519596	0.025	1696
2	2	429	187	157.3801350519596	0.05	1840
2	2	429	187	157.3801350519596	0.07500000000000001	1808
2	2	429	187	157.3801350519596	0.1	1616
2	2	429	187	157.3801350519596	0.125	1984
2	2	429	187	157.3801350519596	0.15000000000000002	1936
2	2	429	187	157.3801350519596	0.17500000000000002	1936
2	2	429	187	157.3801350519596	0.2	2736
2	2	429	187	157.3801350519596	0.225	4544
2	2	429	187	157.3801350519596	0.25	8064
2	2	429	187	157.3801350519596	0.275	20752
2	2	429	187	157.3801350519596	0.30000000000000004	23920
2	2	429	187	157.3801350519596	0.325	23920
2	2	429	187	157.3801350519596	0.35000000000000003	22512
2	2	429	187	157.3801350519596	0.375	18752
2	2	429	187	157.3801350519596	0.4	7936
2	2	429	187	157.3801350519596	0.42500000000000004	3392
2	2	429	187	157.3801350519596	0.45	2720
2	2	429	187	157.3801350519596	0.47500000000000003	2464
2	2	429	187	157.3801350519596	0.5	2464
2	2	429	187	157.3801350519596	0.525	2416
2	2	429	187	157.3801350519596	0.55	2704
2	2	429	187	157.3801350519596	0.5750000000000001	5040
2	2	429	187	157.3801350519596	0.6000000000000001	8208
2	2	429	187	157.3801350519596	0.625	9008
2	2	429	187	157.3801350519596	0.65	9664
2	2	429	187	157.3801350519596	0.675	11136
2	2	429	187	157.3801350519596	0.7000000000000001	9792
2	2	429	187	157.3801350519596	0.7250000000000001	4656
2	2	429	187	157.3801350519596	0.75	2896
2	2	429	187	157.3801350519596	0.775	1920
2	2	429	187	157.3801350519596	0.8	1808
2	2	429	187	157.3801350519596	0.8250000000000001	1808
2	2	429	187	157.3801350519596	0.8500000000000001	1776
2	2	429	187	157.3801350519596	0.875	1664
2	2	429	187	157.3801350519596	0.9	1600
2	2	429	187	157.3801350519596	0.925	1696
2	2	429	187	157.3801350519596	0.9500000000000001	1616
2	2	429	187	157.3801350519596	0.9750000000000001	1616
2	3	443	201	175.6012946450045	0.0	1840
2	3	443	201	175.6012946450045	0.025	1760
2	3	443	201	175.6012946450045	0.05	1696
2	3	443	201	175.6012946450045	0.07500000000000001	1760
2	3	443	201	175.6012946450045	0.1	1760
2	3	443	201	175.6012946450045	0.125	1824
2	3	443	201	175.6012946450045	0.15000000000000002	1872
2	3	443	201	175.6012946450045	0.17500000000000002	1888
2	3	443	201	175.6012946450045	0.2	2240
2	3	443	201	175.6012946450045	0.225	3536
2	3	443	201	175.6012946450045	0.25	5712
2	3	443	201	175.6012946450045	0.275	9968
2	3	443	201	175.6012946450045	0.30000000000000004	12000
2	3	443	201	175.6012946450045	0.325	12400
2	3	443	201	175.6012946450045	0.35000000000000003	8800
2	3	443	201	175.6012946450045	0.375	4992
2	3	443	201	175.6012946450045	0.4	3408
2	3	443	201	175.6012946450045	0.42500000000000004	2336
2	3	443	201	175.6012946450045	0.45	2048
2	3	443	201	175.6012946450045	0.47500000000000003	2080
2	3	443	201	175.6012946450045	0.5	2080
2	3	443	201	175.6012946450045	0.525	2160
2	3	443	201	175.6012946450045	0.55	2064
2	3	443	201	175.6012946450045	0.5750000000000001	2160
2	3	443	201	175.6012946450045	0.6000000000000001	2528
2	3	443	201	175.6012946450045	0.625	5072
2	3	443	201	175.6012946450045	0.65	6400
2	3	443	201	175.6012946450045	0.675	9280
2	3	443	201	175.6012946450045	0.7000000000000001	10336
2	3	443	201	175.6012946450045	0.7250000000000001	10000
2	3	443	201	175.6012946450045	0.75	7904
2	3	443	201	175.6012946450045	0.775	3920
2	3	443	201	175.6012946450045	0.8	2704
2	3	443	201	175.6012946450045	0.8250000000000001	2320
2	3	443	201	175.6012946450045	0.8500000000000001	1616
2	3	443	201	175.6012946450045	0.875	1840
2	3	443	201	175.6012946450045	0.9	1840
2	3	443	201	175.6012946450045	0.925	1584
2	3	443	201	175.6012946450045	0.9500000000000001	1616
2	3	443	201	175.6012946450045	0.9750000000000001	1680
2	4	457	213	169.26110289909457	0.0	1728
2	4	457	213	169.26110289909457	0.025	1696
2	4	457	213	169.26110289909457	0.05	1536
2	4	457	213	169.26110289909457	0.07500000000000001	1680
2	4	457	213	169.26110289909457	0.1	1680
2	4	457	213	169.26110289909457	0.125	1760
2	4	457	213	169.26110289909457	0.15000000000000002	1984
2	4	457	213	169.26110289909457	0.17500000000000002	2256
2	4	457	213	169.26110289909457	0.2	3152
2	4	457	213	169.26110289909457	0.225	5296
2	4	457	213	169.26110289909457	0.25	6960
2	4	457	213	169.26110289909457	0.275	7392
2	4	457	213	169.26110289909457	0.30000000000000004	7296
2	4	457	213	169.26110289909457	0.325	7808
2	4	457	213	169.26110289909457	0.35000000000000003	6992
2	4	457	213	169.26110289909457	0.375	3232
2	4	457	213	169.26110289909457	0.4	2624
2	4	457	213	169.26110289909457	0.42500000000000004	2496
2	4	457	213	169.26110289909457	0.45	2112
2	4	457	213	169.26110289909457	0.47500000000000003	2544
2	4	457	213	169.26110289909457	0.5	2544
2	4	457	213	169.26110289909457	0.525	2688
2	4	457	213	169.26110289909457	0.55	3312
2	4	457	213	169.26110289909457	0.5750000000000001	3792
2	4	457	213	169.26110289909457	0.6000000000000001	6272
2	4	457	213	169.26110289909457	0.625	12384
2	4	457	213	169.26110289909457	0.65	13296
2	4	457	213	169.26110289909457	0.675	12384
2	4	457	213	169.26110289909457	0.7000000000000001	12128
2	4	457	213	169.26110289909457	0.7250000000000001	7744
2	4	457	213	169.26110289909457	0.75	4512
2	4	457	213	169.26110289909457	0.775	2688
2	4	457	213	169.26110289909457	0.8	2256
2	4	457	213	169.26110289909457	0.8250000000000001	1920
2	4	457	213	169.26110289909457	0.8500000000000001	1648
2	4	457	213	169.26110289909457	0.875	1760
2	4	457	213	169.26110289909457	0.9	1760
2	4	457	213	169.26110289909457	0.925	1520
2	4	457	213	169.26110289909457	0.9500000000000001	1760
2	4	457	213	169.26110289909457	0.9750000000000001	1680
2	5	469	228	147.34919770340446	0.0	1680
2	5	469	228	147.34919770340446	0.025	1856
2	5	469	228	147.34919770340446	0.05	1664
2	5	469	228	147.34919770340446	0.07500000000000001	1744
2	5	469	228	147.34919770340446	0.1	1808
2	5	469	228	147.34919770340446	0.125	1952
2	5	469	228	147.34919770340446	0.15000000000000002	2384
2	5	469	228	147.34919770340446	0.17500000000000002	3008
2	5	469	228	147.34919770340446	0.2	4880
2	5	469	228	147.34919770340446	0.225	6272
2	5	469	228	147.34919770340446	0.25	6784
2	5	469	228	147.34919770340446	0.275	7360
2	5	469	228	147.34919770340446	0.30000000000000004	4192
2	5	469	228	147.34919770340446	0.325	2480
2	5	469	228	147.34919770340446	0.35000000000000003	2480
2	5	469	228	147.34919770340446	0.375	2224
2	5	469	228	147.34919770340446	0.4	2208
2	5	469	228	147.34919770340446	0.42500000000000004	2496
2	5	469	228	147.34919770340446	0.45	2752
2	5	469	228	147.34919770340446	0.47500000000000003	3712
2	5	469	228	147.34919770340446	0.5	3712
2	5	469	228	147.34919770340446	0.525	6128
2	5	469	228	147.34919770340446	0.55	10016
2	5	469	228	147.34919770340446	0.5750000000000001	15504
2	5	469	228	147.34919770340446	0.6000000000000001	20720
2	5	469	228	147.34919770340446	0.625	21232
2	5	469	228	147.34919770340446	0.65	19712
2	5	469	228	147.34919770340446	0.675	15456
2	5	469	228	147.34919770340446	0.7000000000000001	14368
2	5	469	228	147.34919770340446	0.7250000000000001	4880
2	5	469	228	147.34919770340446	0.75	3040
2	5	469	228	147.34919770340446	0.775	2224
2	5	469	228	147.34919770340446	0.8	1952
2	5	469	228	147.34919770340446	0.8250000000000001	1984
2	5	469	228	147.34919770340446	0.8500000000000001	1568
2	5	469	228	147.34919770340446	0.875	1856
2	5	469	228	147.34919770340446	0.9	1664
2	5	469	228	147.34919770340446	0.925	1776
2	5	469	228	147.34919770340446	0.9500000000000001	1728
2	5	469	228	147.34919770340446	0.9750000000000001	1696
2	6	471	247	154.55095921432928	0.0	1696
2	6	471	247	154.55095921432928	0.025	1792
2	6	471	247	154.55095921432928	0.05	1664
2	6	471	247	154.55095921432928	0.07500000000000001	1696
2	6	471	247	154.55095921432928	0.1	2128
2	6	471	247	154.55095921432928	0.125	3024
2	6	471	247	154.55095921432928	0.15000000000000002	3840
2	6	471	247	154.55095921432928	0.17500000000000002	5312
2	6	471	247	154.55095921432928	0.2	6640
2	6	471	247	154.55095921432928	0.225	6160
2	6	471	247	154.55095921432928	0.25	4288
2	6	471	247	154.55095921432928	0.275	2624
2	6	471	247	154.55095921432928	0.30000000000000004	2368
2	6	471	247	154.55095921432928	0.325	2448
2	6	471	247	154.55095921432928	0.35000000000000003	1952
2	6	471	247	154.55095921432928	0.375	2144
2	6	471	247	154.55095921432928	0.4	2112
2	6	471	247	154.55095921432928	0.42500000000000004	2608
2	6	471	247	154.55095921432928	0.45	2656
2	6	471	247	154.55095921432928	0.47500000000000003	3456
2	6	471	247	154.55095921432928	0.5	5616
2	6	471	247	154.55095921432928	0.525	9744
2	6	471	247	154.55095921432928	0.55	15488
2	6	471	247	154.55095921432928	0.5750000000000001	18752
2	6	471	247	154.55095921432928	0.6000000000000001	20080
2	6	471	247	154.55095921432928	0.625	18864
2	6	471	247	154.55095921432928	0.65	16144
2	6	471	247	154.55095921432928	0.675	11696
2	6	471	247	154.55095921432928	0.7000000000000001	5232
2	6	471	247	154.55095921432928	0.7250000000000001	2656
2	6	471	247	154.55095921432928	0.75	1968
2	6	471	247	154.55095921432928	0.775	1696
2	6	471	247	154.55095921432928	0.8	1920
2	6	471	247	154.55095921432928	0.8250000000000001	1568
2	6	471	247	154.55095921432928	0.8500000000000001	1744
2	6	471	247	154.55095921432928	0.875	1664
2	6	471	247	154.55095921432928	0.9	1760
2	6	471	247	154.55095921432928	0.925	1760
2	6	471	247	154.55095921432928	0.9500000000000001	1664
2	6	471	247	154.55095921432928	0.9750000000000001	1760
2	7	465	264	150.04132947318067	0.0	1456
2	7	465	264	150.04132947318067	0.025	1712
2	7	465	264	150.04132947318067	0.05	1760
2	7	465	264	150.04132947318067	0.07500000000000001	1728
2	7	465	264	150.04132947318067	0.1	2016
2	7	465	264	150.04132947318067	0.125	2480
2	7	465	264	150.04132947318067	0.15000000000000002	4304
2	7	465	264	150.04132947318067	0.17500000000000002	5456
2	7	465	264	150.04132947318067	0.2	6800
2	7	465	264	150.04132947318067	0.225	9008
2	7	465	264	150.04132947318067	0.25	8096
2	7	465	264	150.04132947318067	0.275	6240
2	7	465	264	150.04132947318067	0.30000000000000004	2880
2	7	465	264	150.04132947318067	0.325	2880
2	7	465	264	150.04132947318067	0.35000000000000003	2240
2	7	465	264	150.04132947318067	0.375	2144
2	7	465	264	150.04132947318067	0.4	1888
2	7	465	264	150.04132947318067	0.42500000000000004	2224
2	7	465	264	150.04132947318067	0.45	2112
2	7	465	264	150.04132947318067	0.47500000000000003	2416
2	7	465	264	150.04132947318067	0.5	2416
2	7	465	264	150.04132947318067	0.525	4064
2	7	465	264	150.04132947318067	0.55	5408
2	7	465	264	150.04132947318067	0.5750000000000001	10352
2	7	465	264	150.04132947318067	0.6000000000000001	13936
2	7	465	264	150.04132947318067	0.625	12672
2	7	465	264	150.04132947318067	0.65	14032
2	7	465	264	150.04132947318067	0.675	11248
2	7	465	264	150.04132947318067	0.7000000000000001	6352
2	7	465	264	150.04132947318067	0.7250000000000001	3600
2	7	465	264	150.04132947318067	0.75	2560
2	7	465	264	150.04132947318067	0.775	1856
2	7	465	264	150.04132947318067	0.8	1792
2	7	465	264	150.04132947318067	0.8250000000000001	1744
2	7	465	264	150.04132947318067	0.8500000000000001	1760
2	7	465	264	150.04132947318067	0.875	1616
2	7	465	264	150.04132947318067	0.9	1664
2	7	465	264	150.04132947318067	0.925	1760
2	7	465	264	150.04132947318067	0.9500000000000001	1712
2	7	465	264	150.04132947318067	0.9750000000000001	1712
2	8	451	276	173.90722834266393	0.0	1472
2	8	451	276	173.90722834266393	0.025	1440
2	8	451	276	173.90722834266393	0.05	1568
2	8	451	276	173.90722834266393	0.07500000000000001	1728
2	8	451	276	173.90722834266393	0.1	2256
2	8	451	276	173.90722834266393	0.125	2496
2	8	451	276	173.90722834266393	0.15000000000000002	3024
2	8	451	276	173.90722834266393	0.17500000000000002	3952
2	8	451	276	173.90722834266393	0.2	5056
2	8	451	276	173.90722834266393	0.225	5024
2	8	451	276	173.90722834266393	0.25	5376
2	8	451	276	173.90722834266393	0.275	4224
2	8	451	276	173.90722834266393	0.30000000000000004	2752
2	8	451	276	173.90722834266393	0.325	2080
2	8	451	276	173.90722834266393	0.35000000000000003	1968
2	8	451	276	173.90722834266393	0.375	2032
2	8	451	276	173.90722834266393	0.4	1696
2	8	451	276	173.90722834266393	0.42500000000000004	1728
2	8	451	276	173.90722834266393	0.45	1808
2	8	451	276	173.90722834266393	0.47500000000000003	1936
2	8	451	276	173.90722834266393	0.5	1936
2	8	451	276	173.90722834266393	0.525	2192
2	8	451	276	173.90722834266393	0.55	3472
2	8	451	276	173.90722834266393	0.5750000000000001	4512
2	8	451	276	173.90722834266393	0.6000000000000001	6160
2	8	451	276	173.90722834266393	0.625	6000
2	8	451	276	173.90722834266393	0.65	6848
2	8	451	276	173.90722834266393	0.675	6480
2	8	451	276	173.90722834266393	0.7000000000000001	4768
2	8	451	276	173.90722834266393	0.7250000000000001	2784
2	8	451	276	173.90722834266393	0.75	2528
2	8	451	276	173.90722834266393	0.775	1952
2	8	451	276	173.90722834266393	0.8	1632
2	8	451	276	173.90722834266393	0.8250000000000001	1552
2	8	451	276	173.90722834266393	0.8500000000000001	1632
2	8	451	276	173.90722834266393	0.875	1536
2	8	451	276	173.90722834266393	0.9	1760
2	8	451	276	173.90722834266393	0.925	1680
2	8	451	276	173.90722834266393	0.9500000000000001	1456
2	8	451	276	173.90722834266393	0.9750000000000001	1456
2	9	435	287	171.62961938432989	0.0	1632
2	9	435	287	171.62961938432989	0.025	1680
2	9	435	287	171.62961938432989	0.05	1824
2	9	435	287	171.62961938432989	0.07500000000000001	1888
2	9	435	287	171.62961938432989	0.1	2432
2	9	435	287	171.62961938432989	0.125	2576
2	9	435	287	171.62961938432989	0.15000000000000002	3168
2	9	435	287	171.62961938432989	0.17500000000000002	4464
2	9	435	287	171.62961938432989	0.2	6448
2	9	435	287	171.62961938432989	0.225	7008
2	9	435	287	171.62961938432989	0.25	6752
2	9	435	287	171.62961938432989	0.275	6368
2	9	435	287	171.62961938432989	0.30000000000000004	5248
2	9	435	287	171.62961938432989	0.325	2912
2	9	435	287	171.62961938432989	0.35000000000000003	2384
2	9	435	287	171.62961938432989	0.375	1936
2	9	435	287	171.62961938432989	0.4	1776
2	9	435	287	171.62961938432989	0.42500000000000004	1792
2	9	435	287	171.62961938432989	0.45	1888
2	9	435	287	171.62961938432989	0.47500000000000003	2016
2	9	435	287	171.62961938432989	0.5	2016
2	9	435	287	171.62961938432989	0.525	1888
2	9	435	287	171.62961938432989	0.55	2720
2	9	435	287	171.62961938432989	0.5750000000000001	3264
2	9	435	287	171.62961938432989	0.6000000000000001	4992
2	9	435	287	171.62961938432989	0.625	5280
2	9	435	287	171.62961938432989	0.65	5776
2	9	435	287	171.62961938432989	0.675	5264
2	9	435	287	171.62961938432989	0.7000000000000001	4656
2	9	435	287	171.62961938432989	0.7250000000000001	2832
2	9	435	287	171.62961938432989	0.75	2368
2	9	435	287	171.62961938432989	0.775	2064
2	9	435	287	171.62961938432989	0.8	1600
2	9	435	287	171.62961938432989	0.8250000000000001	1536
2	9	435	287	171.62961938432989	0.8500000000000001	1376
2	9	435	287	171.62961938432989	0.875	1536
2	9	435	287	171.62961938432989	0.9	1760
2	9	435	287	171.62961938432989	0.925	1696
2	9	435	287	171.62961938432989	0.9500000000000001	1632
2	9	435	287	171.62961938432989	0.9750000000000001	1632
2	10	421	300	148.4030146000928	0.0	1536
2	10	421	300	148.4030146000928	0.025	1536
2	10	421	300	148.4030146000928	0.05	1760
2	10	421	300	148.4030146000928	0.07500000000000001	1696
2	10	421	300	148.4030146000928	0.1	2016
2	10	421	300	148.4030146000928	0.125	2384
2	10	421	300	148.4030146000928	0.15000000000000002	3664
2	10	421	300	148.4030146000928	0.17500000000000002	4976
2	10	421	300	148.4030146000928	0.2	8400
2	10	421	300	148.4030146000928	0.225	10048
2	10	421	300	148.4030146000928	0.25	12240
2	10	421	300	148.4030146000928	0.275	12512
2	10	421	300	148.4030146000928	0.30000000000000004	11216
2	10	421	300	148.4030146000928	0.325	9184
2	10	421	300	148.4030146000928	0.35000000000000003	5792
2	10	421	300	148.4030146000928	0.375	3200
2	10	421	300	148.4030146000928	0.4	2816
2	10	421	300	148.4030146000928	0.42500000000000004	2368
2	10	421	300	148.4030146000928	0.45	2448
2	10	421	300	148.4030146000928	0.47500000000000003	2112
2	10	421	300	148.4030146000928	0.5	2112
2	10	421	300	148.4030146000928	0.525	2144
2	10	421	300	148.4030146000928	0.55	2240
2	10	421	300	148.4030146000928	0.5750000000000001	2416
2	10	421	300	148.4030146000928	0.6000000000000001	2832
2	10	421	300	148.4030146000928	0.625	3808
2	10	421	300	148.4030146000928	0.65	3808
2	10	421	300	148.4030146000928	0.675	4160
2	10	421	300	148.4030146000928	0.7000000000000001	3920
2	10	421	300	148.4030146000928	0.7250000000000001	2880
2	10	421	300	148.4030146000928	0.75	2704
2	10	421	300	148.4030146000928	0.775	2192
2	10	421	300	148.4030146000928	0.8	1856
2	10	421	300	148.4030146000928	0.8250000000000001	1472
2	10	421	300	148.4030146000928	0.8500000000000001	1472
2	10	421	300	148.4030146000928	0.875	1536
2	10	421	300	148.4030146000928	0.9	1632
2	10	421	300	148.4030146000928	0.925	1440
2	10	421	300	148.4030146000928	0.9500000000000001	1440
2	10	421	300	148.4030146000928	0.9750000000000001	1440
2	11	416	318	155.01356679522013	0.0	1520
2	11	416	318	155.01356679522013	0.025	1760
2	11	416	318	155.01356679522013	0.05	1696
2	11	416	318	155.01356679522013	0.07500000000000001	1616
2	11	416	318	155.01356679522013	0.1	1824
2	11	416	318	155.01356679522013	0.125	1888
2	11	416	318	155.01356679522013	0.15000000000000002	1824
2	11	416	318	155.01356679522013	0.17500000000000002	2336
2	11	416	318	155.01356679522013	0.2	2832
2	11	416	318	155.01356679522013	0.225	4480
2	11	416	318	155.01356679522013	0.25	6496
2	11	416	318	155.01356679522013	0.275	9408
2	11	416	318	155.01356679522013	0.30000000000000004	12752
2	11	416	318	155.01356679522013	0.325	11712
2	11	416	318	155.01356679522013	0.35000000000000003	8720
2	11	416	318	155.01356679522013	0.375	6928
2	11	416	318	155.01356679522013	0.4	4672
2	11	416	318	155.01356679522013	0.42500000000000004	3424
2	11	416	318	155.01356679522013	0.45	2688
2	11	416	318	155.01356679522013	0.47500000000000003	2464
2	11	416	318	155.01356679522013	0.5	2176
2	11	416	318	155.01356679522013	0.525	2160
2	11	416	318	155.01356679522013	0.55	2224
2	11	416	318	155.01356679522013	0.5750000000000001	1968
2	11	416	318	155.01356679522013	0.6000000000000001	1888
2	11	416	318	155.01356679522013	0.625	1984
2	11	416	318	155.01356679522013	0.65	2128
2	11	416	318	155.01356679522013	0.675	3520
2	11	416	318	155.01356679522013	0.7000000000000001	5232
2	11	416	318	155.01356679522013	0.7250000000000001	5712
2	11	416	318	155.01356679522013	0.75	4576
2	11	416	318	155.01356679522013	0.775	3232
2	11	416	318	155.01356679522013	0.8	2688
2	11	416	318	155.01356679522013	0.8250000000000001	2400
2	11	416	318	155.01356679522013	0.8500000000000001	1856
2	11	416	318	155.01356679522013	0.875	1648
2	11	416	318	155.01356679522013	0.9	1504
2	11	416	318	155.01356679522013	0.925	1312
2	11	416	318	155.01356679522013	0.9500000000000001	1488
2	11	416	318	155.01356679522013	0.9750000000000001	1568
2	12	419	336	153.20848447058083	0.0	1552
2	12	419	336	153.20848447058083	0.025	1552
2	12	419	336	153.20848447058083	0.05	1632
2	12	419	336	153.20848447058083	0.07500000000000001	1712
2	12	419	336	153.20848447058083	0.1	1600
2	12	419	336	153.20848447058083	0.125	1744
2	12	419	336	153.20848447058083	0.15000000000000002	1872
2	12	419	336	153.20848447058083	0.17500000000000002	2560
2	12	419	336	153.20848447058083	0.2	4144
2	12	419	336	153.20848447058083	0.225	6560
2	12	419	336	153.20848447058083	0.25	9568
2	12	419	336	153.20848447058083	0.275	14336
2	12	419	336	153.20848447058083	0.30000000000000004	13008
2	12	419	336	153.20848447058083	0.325	9904
2	12	419	336	153.20848447058083	0.35000000000000003	8496
2	12	419	336	153.20848447058083	0.375	6176
2	12	419	336	153.20848447058083	0.4	2752
2	12	419	336	153.20848447058083	0.42500000000000004	2272
2	12	419	336	153.20848447058083	0.45	1888
2	12	419	336	153.20848447058083	0.47500000000000003	1936
2	12	419	336	153.20848447058083	0.5	1936
2	12	419	336	153.20848447058083	0.525	1872
2	12	419	336	153.20848447058083	0.55	1936
2	12	419	336	153.20848447058083	0.5750000000000001	2080
2	12	419	336	153.20848447058083	0.6000000000000001	1920
2	12	419	336	153.20848447058083	0.625	1920
2	12	419	336	153.20848447058083	0.65	2384
2	12	419	336	153.20848447058083	0.675	2928
2	12	419	336	153.20848447058083	0.7000000000000001	3968
2	12	419	336	153.20848447058083	0.7250000000000001	4560
2	12	419	336	153.20848447058083	0.75	3424
2	12	419	336	153.20848447058083	0.775	2432
2	12	419	336	153.20848447058083	0.8	1760
2	12	419	336	153.20848447058083	0.8250000000000001	1760
2	12	419	336	153.20848447058083	0.8500000000000001	1536
2	12	419	336	153.20848447058083	0.875	1728
2	12	419	336	153.20848447058083	0.9	1632
2	12	419	336	153.20848447058083	0.925	1552
2	12	419	336	153.20848447058083	0.9500000000000001	1472
2	12	419	336	153.20848447058083	0.9750000000000001	1552
2	13	430	351	164.9136459915349	0.0	1616
2	13	430	351	164.9136459915349	0.025	1632
2	13	430	351	164.9136459915349	0.05	1472
2	13	430	351	164.9136459915349	0.07500000000000001	1696
2	13	430	351	164.9136459915349	0.1	1696
2	13	430	351	164.9136459915349	0.125	1600
2	13	430	351	164.9136459915349	0.15000000000000002	2272
2	13	430	351	164.9136459915349	0.17500000000000002	2624
2	13	430	351	164.9136459915349	0.2	3408
2	13	430	351	164.9136459915349	0.225	5552
2	13	430	351	164.9136459915349	0.25	7056
2	13	430	351	164.9136459915349	0.275	9712
2	13	430	351	164.9136459915349	0.30000000000000004	10400
2	13	430	351	164.9136459915349	0.325	10672
2	13	430	351	164.9136459915349	0.35000000000000003	9664
2	13	430	351	164.9136459915349	0.375	4176
2	13	430	351	164.9136459915349	0.4	2832
2	13	430	351	164.9136459915349	0.42500000000000004	2512
2	13	430	351	164.9136459915349	0.45	2208
2	13	430	351	164.9136459915349	0.47500000000000003	1888
2	13	430	351	164.9136459915349	0.5	1888
2	13	430	351	164.9136459915349	0.525	1968
2	13	430	351	164.9136459915349	0.55	2336
2	13	430	351	164.9136459915349	0.5750000000000001	2032
2	13	430	351	164.9136459915349	0.6000000000000001	2112
2	13	430	351	164.9136459915349	0.625	2848
2	13	430	351	164.9136459915349	0.65	4480
2	13	430	351	164.9136459915349	0.675	4976
2	13	430	351	164.9136459915349	0.7000000000000001	5248
2	13	430	351	164.9136459915349	0.7250000000000001	5200
2	13	430	351	164.9136459915349	0.75	4288
2	13	430	351	164.9136459915349	0.775	2848
2	13	430	351	164.9136459915349	0.8	2384
2	13	430	351	164.9136459915349	0.8250000000000001	1920
2	13	430	351	164.9136459915349	0.8500000000000001	1760
2	13	430	351	164.9136459915349	0.875	1632
2	13	430	351	164.9136459915349	0.9	1632
2	13	430	351	164.9136459915349	0.925	1632
2	13	430	351	164.9136459915349	0.9500000000000001	1488
2	13	430	351	164.9136459915349	0.9750000000000001	1536
2	14	445	363	180.0	0.0	1664
2	14	445	363	180.0	0.025	1472
2	14	445	363	180.0	0.05	1440
2	14	445	363	180.0	0.07500000000000001	1504
2	14	445	363	180.0	0.1	1456
2	14	445	363	180.0	0.125	1632
2	14	445	363	180.0	0.15000000000000002	1728
2	14	445	363	180.0	0.17500000000000002	2272
2	14	445	363	180.0	0.2	2976
2	14	445	363	180.0	0.225	3472
2	14	445	363	180.0	0.25	4432
2	14	445	363	180.0	0.275	6336
2	14	445	363	180.0	0.30000000000000004	7024
2	14	445	363	180.0	0.325	6608
2	14	445	363	180.0	0.35000000000000003	4784
2	14	445	363	180.0	0.375	3472
2	14	445	363	180.0	0.4	2032
2	14	445	363	180.0	0.42500000000000004	1856
2	14	445	363	180.0	0.45	1872
2	14	445	363	180.0	0.47500000000000003	1568
2	14	445	363	180.0	0.5	1568
2	14	445	363	180.0	0.525	1856
2	14	445	363	180.0	0.55	1792
2	14	445	363	180.0	0.5750000000000001	1888
2	14	445	363	180.0	0.6000000000000001	1968
2	14	445	363	180.0	0.625	2160
2	14	445	363	180.0	0.65	2928
2	14	445	363	180.0	0.675	3776
2	14	445	363	180.0	0.7000000000000001	4304
2	14	445	363	180.0	0.7250000000000001	4560
2	14	445	363	180.0	0.75	4000
2	14	445	363	180.0	0.775	3216
2	14	445	363	180.0	0.8	2080
2	14	445	363	180.0	0.8250000000000001	1808
2	14	445	363	180.0	0.8500000000000001	1760
2	14	445	363	180.0	0.875	1616
2	14	445	363	180.0	0.9	1744
2	14	445	363	180.0	0.925	1488
2	14	445	363	180.0	0.9500000000000001	1568
[truncated: 61,361 more rows]
