# Supplementary material for: An epifluorescence microscope design for naturalistic behavior and cellular activity in freely moving Caenorhabditis elegans
Source: Nat Commun. 2026 May 19;17:4411. doi: 10.1038/s41467-026-72709-w (PMC13187321; doi:10.1038/s41467-026-72709-w)
Supplement: Supplementary file 8 — Source data [file 41467_2026_72709_MOESM8_ESM.zip › fig2 Muscle/HBR4/worm8.csv]

frame	order	x	y	angle	segment_position	intensity
0	1	330	332	16.909271810540787	0.0	2416
0	1	330	332	16.909271810540787	0.025	2064
0	1	330	332	16.909271810540787	0.05	2432
0	1	330	332	16.909271810540787	0.07500000000000001	3072
0	1	330	332	16.909271810540787	0.1	2960
0	1	330	332	16.909271810540787	0.125	3968
0	1	330	332	16.909271810540787	0.15000000000000002	4592
0	1	330	332	16.909271810540787	0.17500000000000002	4176
0	1	330	332	16.909271810540787	0.2	4736
0	1	330	332	16.909271810540787	0.225	5056
0	1	330	332	16.909271810540787	0.25	5200
0	1	330	332	16.909271810540787	0.275	5104
0	1	330	332	16.909271810540787	0.30000000000000004	4720
0	1	330	332	16.909271810540787	0.325	4304
0	1	330	332	16.909271810540787	0.35000000000000003	3504
0	1	330	332	16.909271810540787	0.375	2960
0	1	330	332	16.909271810540787	0.4	3088
0	1	330	332	16.909271810540787	0.42500000000000004	2624
0	1	330	332	16.909271810540787	0.45	2304
0	1	330	332	16.909271810540787	0.47500000000000003	2368
0	1	330	332	16.909271810540787	0.5	2368
0	1	330	332	16.909271810540787	0.525	2176
0	1	330	332	16.909271810540787	0.55	2144
0	1	330	332	16.909271810540787	0.5750000000000001	2272
0	1	330	332	16.909271810540787	0.6000000000000001	2416
0	1	330	332	16.909271810540787	0.625	2416
0	1	330	332	16.909271810540787	0.65	2432
0	1	330	332	16.909271810540787	0.675	2720
0	1	330	332	16.909271810540787	0.7000000000000001	2432
0	1	330	332	16.909271810540787	0.7250000000000001	2784
0	1	330	332	16.909271810540787	0.75	2896
0	1	330	332	16.909271810540787	0.775	2784
0	1	330	332	16.909271810540787	0.8	2480
0	1	330	332	16.909271810540787	0.8250000000000001	2400
0	1	330	332	16.909271810540787	0.8500000000000001	2144
0	1	330	332	16.909271810540787	0.875	1808
0	1	330	332	16.909271810540787	0.9	1648
0	1	330	332	16.909271810540787	0.925	1712
0	1	330	332	16.909271810540787	0.9500000000000001	1584
0	1	330	332	16.909271810540787	0.9750000000000001	1632
0	2	319	341	3.862982871505024	0.0	1664
0	2	319	341	3.862982871505024	0.025	1680
0	2	319	341	3.862982871505024	0.05	1632
0	2	319	341	3.862982871505024	0.07500000000000001	1504
0	2	319	341	3.862982871505024	0.1	1744
0	2	319	341	3.862982871505024	0.125	1664
0	2	319	341	3.862982871505024	0.15000000000000002	1664
0	2	319	341	3.862982871505024	0.17500000000000002	1664
0	2	319	341	3.862982871505024	0.2	1600
0	2	319	341	3.862982871505024	0.225	1776
0	2	319	341	3.862982871505024	0.25	1664
0	2	319	341	3.862982871505024	0.275	2000
0	2	319	341	3.862982871505024	0.30000000000000004	2144
0	2	319	341	3.862982871505024	0.325	2624
0	2	319	341	3.862982871505024	0.35000000000000003	3072
0	2	319	341	3.862982871505024	0.375	2976
0	2	319	341	3.862982871505024	0.4	2656
0	2	319	341	3.862982871505024	0.42500000000000004	2896
0	2	319	341	3.862982871505024	0.45	2352
0	2	319	341	3.862982871505024	0.47500000000000003	2336
0	2	319	341	3.862982871505024	0.5	2336
0	2	319	341	3.862982871505024	0.525	2336
0	2	319	341	3.862982871505024	0.55	3056
0	2	319	341	3.862982871505024	0.5750000000000001	2896
0	2	319	341	3.862982871505024	0.6000000000000001	3328
0	2	319	341	3.862982871505024	0.625	2624
0	2	319	341	3.862982871505024	0.65	2224
0	2	319	341	3.862982871505024	0.675	1632
0	2	319	341	3.862982871505024	0.7000000000000001	1824
0	2	319	341	3.862982871505024	0.7250000000000001	1584
0	2	319	341	3.862982871505024	0.75	1536
0	2	319	341	3.862982871505024	0.775	1632
0	2	319	341	3.862982871505024	0.8	1440
0	2	319	341	3.862982871505024	0.8250000000000001	1776
0	2	319	341	3.862982871505024	0.8500000000000001	1520
0	2	319	341	3.862982871505024	0.875	1760
0	2	319	341	3.862982871505024	0.9	1520
0	2	319	341	3.862982871505024	0.925	1440
0	2	319	341	3.862982871505024	0.9500000000000001	1792
0	2	319	341	3.862982871505024	0.9750000000000001	1792
0	3	335	326	178.1523897340053	0.0	1600
0	3	335	326	178.1523897340053	0.025	1696
0	3	335	326	178.1523897340053	0.05	1776
0	3	335	326	178.1523897340053	0.07500000000000001	1552
0	3	335	326	178.1523897340053	0.1	1552
0	3	335	326	178.1523897340053	0.125	1776
0	3	335	326	178.1523897340053	0.15000000000000002	1824
0	3	335	326	178.1523897340053	0.17500000000000002	2272
0	3	335	326	178.1523897340053	0.2	2592
0	3	335	326	178.1523897340053	0.225	3776
0	3	335	326	178.1523897340053	0.25	4288
0	3	335	326	178.1523897340053	0.275	3824
0	3	335	326	178.1523897340053	0.30000000000000004	3792
0	3	335	326	178.1523897340053	0.325	3088
0	3	335	326	178.1523897340053	0.35000000000000003	2176
0	3	335	326	178.1523897340053	0.375	1936
0	3	335	326	178.1523897340053	0.4	2000
0	3	335	326	178.1523897340053	0.42500000000000004	1824
0	3	335	326	178.1523897340053	0.45	1968
0	3	335	326	178.1523897340053	0.47500000000000003	2528
0	3	335	326	178.1523897340053	0.5	2528
0	3	335	326	178.1523897340053	0.525	4192
0	3	335	326	178.1523897340053	0.55	5104
0	3	335	326	178.1523897340053	0.5750000000000001	5200
0	3	335	326	178.1523897340053	0.6000000000000001	4352
0	3	335	326	178.1523897340053	0.625	3040
0	3	335	326	178.1523897340053	0.65	2496
0	3	335	326	178.1523897340053	0.675	1792
0	3	335	326	178.1523897340053	0.7000000000000001	1680
0	3	335	326	178.1523897340053	0.7250000000000001	1760
0	3	335	326	178.1523897340053	0.75	1664
0	3	335	326	178.1523897340053	0.775	1680
0	3	335	326	178.1523897340053	0.8	1760
0	3	335	326	178.1523897340053	0.8250000000000001	1632
0	3	335	326	178.1523897340053	0.8500000000000001	1760
0	3	335	326	178.1523897340053	0.875	1680
0	3	335	326	178.1523897340053	0.9	1680
0	3	335	326	178.1523897340053	0.925	1680
0	3	335	326	178.1523897340053	0.9500000000000001	1696
0	3	335	326	178.1523897340053	0.9750000000000001	1696
0	4	351	310	168.69006752597974	0.0	1616
0	4	351	310	168.69006752597974	0.025	1616
0	4	351	310	168.69006752597974	0.05	1632
0	4	351	310	168.69006752597974	0.07500000000000001	1536
0	4	351	310	168.69006752597974	0.1	1712
0	4	351	310	168.69006752597974	0.125	1568
0	4	351	310	168.69006752597974	0.15000000000000002	1888
0	4	351	310	168.69006752597974	0.17500000000000002	2512
0	4	351	310	168.69006752597974	0.2	3520
0	4	351	310	168.69006752597974	0.225	4080
0	4	351	310	168.69006752597974	0.25	4688
0	4	351	310	168.69006752597974	0.275	3808
0	4	351	310	168.69006752597974	0.30000000000000004	3424
0	4	351	310	168.69006752597974	0.325	2192
0	4	351	310	168.69006752597974	0.35000000000000003	2144
0	4	351	310	168.69006752597974	0.375	1776
0	4	351	310	168.69006752597974	0.4	2064
0	4	351	310	168.69006752597974	0.42500000000000004	1696
0	4	351	310	168.69006752597974	0.45	1888
0	4	351	310	168.69006752597974	0.47500000000000003	1968
0	4	351	310	168.69006752597974	0.5	1968
0	4	351	310	168.69006752597974	0.525	2320
0	4	351	310	168.69006752597974	0.55	3424
0	4	351	310	168.69006752597974	0.5750000000000001	3792
0	4	351	310	168.69006752597974	0.6000000000000001	4512
0	4	351	310	168.69006752597974	0.625	4544
0	4	351	310	168.69006752597974	0.65	3776
0	4	351	310	168.69006752597974	0.675	2592
0	4	351	310	168.69006752597974	0.7000000000000001	2048
0	4	351	310	168.69006752597974	0.7250000000000001	1728
0	4	351	310	168.69006752597974	0.75	1856
0	4	351	310	168.69006752597974	0.775	1632
0	4	351	310	168.69006752597974	0.8	1792
0	4	351	310	168.69006752597974	0.8250000000000001	1520
0	4	351	310	168.69006752597974	0.8500000000000001	1632
0	4	351	310	168.69006752597974	0.875	1760
0	4	351	310	168.69006752597974	0.9	1680
0	4	351	310	168.69006752597974	0.925	1616
0	4	351	310	168.69006752597974	0.9500000000000001	1632
0	4	351	310	168.69006752597974	0.9750000000000001	1632
0	5	369	298	163.0091767080138	0.0	1568
0	5	369	298	163.0091767080138	0.025	1616
0	5	369	298	163.0091767080138	0.05	1712
0	5	369	298	163.0091767080138	0.07500000000000001	1632
0	5	369	298	163.0091767080138	0.1	1680
0	5	369	298	163.0091767080138	0.125	1504
0	5	369	298	163.0091767080138	0.15000000000000002	1600
0	5	369	298	163.0091767080138	0.17500000000000002	1936
0	5	369	298	163.0091767080138	0.2	2048
0	5	369	298	163.0091767080138	0.225	2912
0	5	369	298	163.0091767080138	0.25	4544
0	5	369	298	163.0091767080138	0.275	5280
0	5	369	298	163.0091767080138	0.30000000000000004	3568
0	5	369	298	163.0091767080138	0.325	3008
0	5	369	298	163.0091767080138	0.35000000000000003	2176
0	5	369	298	163.0091767080138	0.375	1936
0	5	369	298	163.0091767080138	0.4	1792
0	5	369	298	163.0091767080138	0.42500000000000004	1824
0	5	369	298	163.0091767080138	0.45	1968
0	5	369	298	163.0091767080138	0.47500000000000003	1792
0	5	369	298	163.0091767080138	0.5	1792
0	5	369	298	163.0091767080138	0.525	1792
0	5	369	298	163.0091767080138	0.55	1920
0	5	369	298	163.0091767080138	0.5750000000000001	2048
0	5	369	298	163.0091767080138	0.6000000000000001	2368
0	5	369	298	163.0091767080138	0.625	2432
0	5	369	298	163.0091767080138	0.65	3200
0	5	369	298	163.0091767080138	0.675	3104
0	5	369	298	163.0091767080138	0.7000000000000001	2784
0	5	369	298	163.0091767080138	0.7250000000000001	2224
0	5	369	298	163.0091767080138	0.75	1824
0	5	369	298	163.0091767080138	0.775	1648
0	5	369	298	163.0091767080138	0.8	1632
0	5	369	298	163.0091767080138	0.8250000000000001	1600
0	5	369	298	163.0091767080138	0.8500000000000001	1696
0	5	369	298	163.0091767080138	0.875	1792
0	5	369	298	163.0091767080138	0.9	1664
0	5	369	298	163.0091767080138	0.925	1760
0	5	369	298	163.0091767080138	0.9500000000000001	1600
0	5	369	298	163.0091767080138	0.9750000000000001	1600
0	6	389	292	157.86042373500086	0.0	1760
0	6	389	292	157.86042373500086	0.025	1840
0	6	389	292	157.86042373500086	0.05	1664
0	6	389	292	157.86042373500086	0.07500000000000001	1824
0	6	389	292	157.86042373500086	0.1	1664
0	6	389	292	157.86042373500086	0.125	1744
0	6	389	292	157.86042373500086	0.15000000000000002	1824
0	6	389	292	157.86042373500086	0.17500000000000002	1792
0	6	389	292	157.86042373500086	0.2	2048
0	6	389	292	157.86042373500086	0.225	2704
0	6	389	292	157.86042373500086	0.25	4768
0	6	389	292	157.86042373500086	0.275	7584
0	6	389	292	157.86042373500086	0.30000000000000004	8528
0	6	389	292	157.86042373500086	0.325	7296
0	6	389	292	157.86042373500086	0.35000000000000003	5360
0	6	389	292	157.86042373500086	0.375	3280
0	6	389	292	157.86042373500086	0.4	2384
0	6	389	292	157.86042373500086	0.42500000000000004	2048
0	6	389	292	157.86042373500086	0.45	2048
0	6	389	292	157.86042373500086	0.47500000000000003	1936
0	6	389	292	157.86042373500086	0.5	1888
0	6	389	292	157.86042373500086	0.525	1952
0	6	389	292	157.86042373500086	0.55	1952
0	6	389	292	157.86042373500086	0.5750000000000001	1952
0	6	389	292	157.86042373500086	0.6000000000000001	1664
0	6	389	292	157.86042373500086	0.625	2000
0	6	389	292	157.86042373500086	0.65	2256
0	6	389	292	157.86042373500086	0.675	3152
0	6	389	292	157.86042373500086	0.7000000000000001	3360
0	6	389	292	157.86042373500086	0.7250000000000001	3232
0	6	389	292	157.86042373500086	0.75	2784
0	6	389	292	157.86042373500086	0.775	2592
0	6	389	292	157.86042373500086	0.8	2016
0	6	389	292	157.86042373500086	0.8250000000000001	1888
0	6	389	292	157.86042373500086	0.8500000000000001	1680
0	6	389	292	157.86042373500086	0.875	1776
0	6	389	292	157.86042373500086	0.9	1856
0	6	389	292	157.86042373500086	0.925	1520
0	6	389	292	157.86042373500086	0.9500000000000001	1792
0	6	389	292	157.86042373500086	0.9750000000000001	1696
0	7	410	294	156.38572793192833	0.0	1664
0	7	410	294	156.38572793192833	0.025	1568
0	7	410	294	156.38572793192833	0.05	1744
0	7	410	294	156.38572793192833	0.07500000000000001	1584
0	7	410	294	156.38572793192833	0.1	1616
0	7	410	294	156.38572793192833	0.125	1536
0	7	410	294	156.38572793192833	0.15000000000000002	1760
0	7	410	294	156.38572793192833	0.17500000000000002	1904
0	7	410	294	156.38572793192833	0.2	2704
0	7	410	294	156.38572793192833	0.225	3024
0	7	410	294	156.38572793192833	0.25	3648
0	7	410	294	156.38572793192833	0.275	3232
0	7	410	294	156.38572793192833	0.30000000000000004	2928
0	7	410	294	156.38572793192833	0.325	2400
0	7	410	294	156.38572793192833	0.35000000000000003	2096
0	7	410	294	156.38572793192833	0.375	2080
0	7	410	294	156.38572793192833	0.4	1920
0	7	410	294	156.38572793192833	0.42500000000000004	2000
0	7	410	294	156.38572793192833	0.45	2080
0	7	410	294	156.38572793192833	0.47500000000000003	2048
0	7	410	294	156.38572793192833	0.5	2144
0	7	410	294	156.38572793192833	0.525	2096
0	7	410	294	156.38572793192833	0.55	2304
0	7	410	294	156.38572793192833	0.5750000000000001	3504
0	7	410	294	156.38572793192833	0.6000000000000001	4544
0	7	410	294	156.38572793192833	0.625	5936
0	7	410	294	156.38572793192833	0.65	7440
0	7	410	294	156.38572793192833	0.675	7024
0	7	410	294	156.38572793192833	0.7000000000000001	5104
0	7	410	294	156.38572793192833	0.7250000000000001	2944
0	7	410	294	156.38572793192833	0.75	2224
0	7	410	294	156.38572793192833	0.775	2000
0	7	410	294	156.38572793192833	0.8	1824
0	7	410	294	156.38572793192833	0.8250000000000001	1744
0	7	410	294	156.38572793192833	0.8500000000000001	1824
0	7	410	294	156.38572793192833	0.875	1904
0	7	410	294	156.38572793192833	0.9	1760
0	7	410	294	156.38572793192833	0.925	1664
0	7	410	294	156.38572793192833	0.9500000000000001	1664
0	7	410	294	156.38572793192833	0.9750000000000001	1696
0	8	428	304	171.17962044797892	0.0	1664
0	8	428	304	171.17962044797892	0.025	1568
0	8	428	304	171.17962044797892	0.05	1584
0	8	428	304	171.17962044797892	0.07500000000000001	1664
0	8	428	304	171.17962044797892	0.1	1440
0	8	428	304	171.17962044797892	0.125	1680
0	8	428	304	171.17962044797892	0.15000000000000002	1840
0	8	428	304	171.17962044797892	0.17500000000000002	1984
0	8	428	304	171.17962044797892	0.2	3296
0	8	428	304	171.17962044797892	0.225	5712
0	8	428	304	171.17962044797892	0.25	5824
0	8	428	304	171.17962044797892	0.275	6208
0	8	428	304	171.17962044797892	0.30000000000000004	4864
0	8	428	304	171.17962044797892	0.325	4000
0	8	428	304	171.17962044797892	0.35000000000000003	3712
0	8	428	304	171.17962044797892	0.375	3168
0	8	428	304	171.17962044797892	0.4	2480
0	8	428	304	171.17962044797892	0.42500000000000004	2128
0	8	428	304	171.17962044797892	0.45	1984
0	8	428	304	171.17962044797892	0.47500000000000003	2256
0	8	428	304	171.17962044797892	0.5	2256
0	8	428	304	171.17962044797892	0.525	2240
0	8	428	304	171.17962044797892	0.55	2176
0	8	428	304	171.17962044797892	0.5750000000000001	2992
0	8	428	304	171.17962044797892	0.6000000000000001	4304
0	8	428	304	171.17962044797892	0.625	5088
0	8	428	304	171.17962044797892	0.65	7312
0	8	428	304	171.17962044797892	0.675	7312
0	8	428	304	171.17962044797892	0.7000000000000001	10240
0	8	428	304	171.17962044797892	0.7250000000000001	6432
0	8	428	304	171.17962044797892	0.75	5008
0	8	428	304	171.17962044797892	0.775	3360
0	8	428	304	171.17962044797892	0.8	2416
0	8	428	304	171.17962044797892	0.8250000000000001	1968
0	8	428	304	171.17962044797892	0.8500000000000001	1888
0	8	428	304	171.17962044797892	0.875	1728
0	8	428	304	171.17962044797892	0.9	1808
0	8	428	304	171.17962044797892	0.925	1760
0	8	428	304	171.17962044797892	0.9500000000000001	1568
0	8	428	304	171.17962044797892	0.9750000000000001	1824
0	9	446	318	173.55458196374036	0.0	1488
0	9	446	318	173.55458196374036	0.025	1696
0	9	446	318	173.55458196374036	0.05	1568
0	9	446	318	173.55458196374036	0.07500000000000001	1632
0	9	446	318	173.55458196374036	0.1	1840
0	9	446	318	173.55458196374036	0.125	1648
0	9	446	318	173.55458196374036	0.15000000000000002	1680
0	9	446	318	173.55458196374036	0.17500000000000002	1808
0	9	446	318	173.55458196374036	0.2	2032
0	9	446	318	173.55458196374036	0.225	3792
0	9	446	318	173.55458196374036	0.25	4880
0	9	446	318	173.55458196374036	0.275	6640
0	9	446	318	173.55458196374036	0.30000000000000004	6640
0	9	446	318	173.55458196374036	0.325	6128
0	9	446	318	173.55458196374036	0.35000000000000003	5472
0	9	446	318	173.55458196374036	0.375	4704
0	9	446	318	173.55458196374036	0.4	3280
0	9	446	318	173.55458196374036	0.42500000000000004	2432
0	9	446	318	173.55458196374036	0.45	2224
0	9	446	318	173.55458196374036	0.47500000000000003	1952
0	9	446	318	173.55458196374036	0.5	1952
0	9	446	318	173.55458196374036	0.525	2000
0	9	446	318	173.55458196374036	0.55	1888
0	9	446	318	173.55458196374036	0.5750000000000001	2000
0	9	446	318	173.55458196374036	0.6000000000000001	3472
0	9	446	318	173.55458196374036	0.625	4192
0	9	446	318	173.55458196374036	0.65	5344
0	9	446	318	173.55458196374036	0.675	5344
0	9	446	318	173.55458196374036	0.7000000000000001	4864
0	9	446	318	173.55458196374036	0.7250000000000001	4496
0	9	446	318	173.55458196374036	0.75	4512
0	9	446	318	173.55458196374036	0.775	3152
0	9	446	318	173.55458196374036	0.8	2624
0	9	446	318	173.55458196374036	0.8250000000000001	2304
0	9	446	318	173.55458196374036	0.8500000000000001	1856
0	9	446	318	173.55458196374036	0.875	1712
0	9	446	318	173.55458196374036	0.9	1648
0	9	446	318	173.55458196374036	0.925	1664
0	9	446	318	173.55458196374036	0.9500000000000001	1680
0	9	446	318	173.55458196374036	0.9750000000000001	1680
0	10	464	329	156.70053673931747	0.0	1744
0	10	464	329	156.70053673931747	0.025	2000
0	10	464	329	156.70053673931747	0.05	1696
0	10	464	329	156.70053673931747	0.07500000000000001	1888
0	10	464	329	156.70053673931747	0.1	1664
0	10	464	329	156.70053673931747	0.125	1824
0	10	464	329	156.70053673931747	0.15000000000000002	1984
0	10	464	329	156.70053673931747	0.17500000000000002	1808
0	10	464	329	156.70053673931747	0.2	1920
0	10	464	329	156.70053673931747	0.225	2400
0	10	464	329	156.70053673931747	0.25	6256
0	10	464	329	156.70053673931747	0.275	8320
0	10	464	329	156.70053673931747	0.30000000000000004	10496
0	10	464	329	156.70053673931747	0.325	11104
0	10	464	329	156.70053673931747	0.35000000000000003	8912
0	10	464	329	156.70053673931747	0.375	6560
0	10	464	329	156.70053673931747	0.4	4016
0	10	464	329	156.70053673931747	0.42500000000000004	2832
0	10	464	329	156.70053673931747	0.45	2496
0	10	464	329	156.70053673931747	0.47500000000000003	2496
0	10	464	329	156.70053673931747	0.5	2496
0	10	464	329	156.70053673931747	0.525	2416
0	10	464	329	156.70053673931747	0.55	2432
0	10	464	329	156.70053673931747	0.5750000000000001	1984
0	10	464	329	156.70053673931747	0.6000000000000001	2112
0	10	464	329	156.70053673931747	0.625	2032
0	10	464	329	156.70053673931747	0.65	2352
0	10	464	329	156.70053673931747	0.675	2896
0	10	464	329	156.70053673931747	0.7000000000000001	4400
0	10	464	329	156.70053673931747	0.7250000000000001	5408
0	10	464	329	156.70053673931747	0.75	5024
0	10	464	329	156.70053673931747	0.775	4192
0	10	464	329	156.70053673931747	0.8	3504
0	10	464	329	156.70053673931747	0.8250000000000001	2384
0	10	464	329	156.70053673931747	0.8500000000000001	1840
0	10	464	329	156.70053673931747	0.875	1760
0	10	464	329	156.70053673931747	0.9	1792
0	10	464	329	156.70053673931747	0.925	1664
0	10	464	329	156.70053673931747	0.9500000000000001	1552
0	10	464	329	156.70053673931747	0.9750000000000001	1904
0	11	485	332	152.57985142665527	0.0	1664
0	11	485	332	152.57985142665527	0.025	1584
0	11	485	332	152.57985142665527	0.05	1920
0	11	485	332	152.57985142665527	0.07500000000000001	1696
0	11	485	332	152.57985142665527	0.1	1856
0	11	485	332	152.57985142665527	0.125	2128
0	11	485	332	152.57985142665527	0.15000000000000002	2592
0	11	485	332	152.57985142665527	0.17500000000000002	4032
0	11	485	332	152.57985142665527	0.2	4032
0	11	485	332	152.57985142665527	0.225	3872
0	11	485	332	152.57985142665527	0.25	3648
0	11	485	332	152.57985142665527	0.275	2720
0	11	485	332	152.57985142665527	0.30000000000000004	2352
0	11	485	332	152.57985142665527	0.325	2256
0	11	485	332	152.57985142665527	0.35000000000000003	2144
0	11	485	332	152.57985142665527	0.375	2000
0	11	485	332	152.57985142665527	0.4	2080
0	11	485	332	152.57985142665527	0.42500000000000004	2000
0	11	485	332	152.57985142665527	0.45	1888
0	11	485	332	152.57985142665527	0.47500000000000003	2144
0	11	485	332	152.57985142665527	0.5	2560
0	11	485	332	152.57985142665527	0.525	2784
0	11	485	332	152.57985142665527	0.55	4688
0	11	485	332	152.57985142665527	0.5750000000000001	8512
0	11	485	332	152.57985142665527	0.6000000000000001	11696
0	11	485	332	152.57985142665527	0.625	12416
0	11	485	332	152.57985142665527	0.65	13216
0	11	485	332	152.57985142665527	0.675	12720
0	11	485	332	152.57985142665527	0.7000000000000001	5920
0	11	485	332	152.57985142665527	0.7250000000000001	2336
0	11	485	332	152.57985142665527	0.75	2048
0	11	485	332	152.57985142665527	0.775	1792
0	11	485	332	152.57985142665527	0.8	1792
0	11	485	332	152.57985142665527	0.8250000000000001	1888
0	11	485	332	152.57985142665527	0.8500000000000001	1536
0	11	485	332	152.57985142665527	0.875	1664
0	11	485	332	152.57985142665527	0.9	1856
0	11	485	332	152.57985142665527	0.925	1712
0	11	485	332	152.57985142665527	0.9500000000000001	1824
0	11	485	332	152.57985142665527	0.9750000000000001	1632
0	12	505	325	158.1041210534791	0.0	1760
0	12	505	325	158.1041210534791	0.025	1824
0	12	505	325	158.1041210534791	0.05	1904
0	12	505	325	158.1041210534791	0.07500000000000001	1600
0	12	505	325	158.1041210534791	0.1	1968
0	12	505	325	158.1041210534791	0.125	1936
0	12	505	325	158.1041210534791	0.15000000000000002	3376
0	12	505	325	158.1041210534791	0.17500000000000002	4720
0	12	505	325	158.1041210534791	0.2	5664
0	12	505	325	158.1041210534791	0.225	5696
0	12	505	325	158.1041210534791	0.25	5168
0	12	505	325	158.1041210534791	0.275	4528
0	12	505	325	158.1041210534791	0.30000000000000004	2928
0	12	505	325	158.1041210534791	0.325	2336
0	12	505	325	158.1041210534791	0.35000000000000003	2144
0	12	505	325	158.1041210534791	0.375	1984
0	12	505	325	158.1041210534791	0.4	1952
0	12	505	325	158.1041210534791	0.42500000000000004	2352
0	12	505	325	158.1041210534791	0.45	2304
0	12	505	325	158.1041210534791	0.47500000000000003	2656
0	12	505	325	158.1041210534791	0.5	2656
0	12	505	325	158.1041210534791	0.525	3168
0	12	505	325	158.1041210534791	0.55	4448
0	12	505	325	158.1041210534791	0.5750000000000001	6928
0	12	505	325	158.1041210534791	0.6000000000000001	8240
0	12	505	325	158.1041210534791	0.625	10624
0	12	505	325	158.1041210534791	0.65	9568
0	12	505	325	158.1041210534791	0.675	5120
0	12	505	325	158.1041210534791	0.7000000000000001	2448
0	12	505	325	158.1041210534791	0.7250000000000001	1952
0	12	505	325	158.1041210534791	0.75	1936
0	12	505	325	158.1041210534791	0.775	1952
0	12	505	325	158.1041210534791	0.8	1888
0	12	505	325	158.1041210534791	0.8250000000000001	1952
0	12	505	325	158.1041210534791	0.8500000000000001	1808
0	12	505	325	158.1041210534791	0.875	1744
0	12	505	325	158.1041210534791	0.9	1808
0	12	505	325	158.1041210534791	0.925	1984
0	12	505	325	158.1041210534791	0.9500000000000001	1648
0	12	505	325	158.1041210534791	0.9750000000000001	1648
0	13	521	311	177.92162975463816	0.0	1856
0	13	521	311	177.92162975463816	0.025	1776
0	13	521	311	177.92162975463816	0.05	1808
0	13	521	311	177.92162975463816	0.07500000000000001	1696
0	13	521	311	177.92162975463816	0.1	1696
0	13	521	311	177.92162975463816	0.125	2720
0	13	521	311	177.92162975463816	0.15000000000000002	4016
0	13	521	311	177.92162975463816	0.17500000000000002	5264
0	13	521	311	177.92162975463816	0.2	5248
0	13	521	311	177.92162975463816	0.225	4816
0	13	521	311	177.92162975463816	0.25	5264
0	13	521	311	177.92162975463816	0.275	4080
0	13	521	311	177.92162975463816	0.30000000000000004	3264
0	13	521	311	177.92162975463816	0.325	3008
0	13	521	311	177.92162975463816	0.35000000000000003	2304
0	13	521	311	177.92162975463816	0.375	1984
0	13	521	311	177.92162975463816	0.4	2080
0	13	521	311	177.92162975463816	0.42500000000000004	1824
0	13	521	311	177.92162975463816	0.45	2080
0	13	521	311	177.92162975463816	0.47500000000000003	2720
0	13	521	311	177.92162975463816	0.5	2720
0	13	521	311	177.92162975463816	0.525	3840
0	13	521	311	177.92162975463816	0.55	6272
0	13	521	311	177.92162975463816	0.5750000000000001	7840
0	13	521	311	177.92162975463816	0.6000000000000001	8656
0	13	521	311	177.92162975463816	0.625	10144
0	13	521	311	177.92162975463816	0.65	10992
0	13	521	311	177.92162975463816	0.675	7536
0	13	521	311	177.92162975463816	0.7000000000000001	5696
0	13	521	311	177.92162975463816	0.7250000000000001	2944
0	13	521	311	177.92162975463816	0.75	2000
0	13	521	311	177.92162975463816	0.775	1920
0	13	521	311	177.92162975463816	0.8	1728
0	13	521	311	177.92162975463816	0.8250000000000001	1648
0	13	521	311	177.92162975463816	0.8500000000000001	1744
0	13	521	311	177.92162975463816	0.875	1888
0	13	521	311	177.92162975463816	0.9	1888
0	13	521	311	177.92162975463816	0.925	1984
0	13	521	311	177.92162975463816	0.9500000000000001	1920
0	13	521	311	177.92162975463816	0.9750000000000001	1920
0	14	538	295	171.95329755712103	0.0	1552
0	14	538	295	171.95329755712103	0.025	1664
0	14	538	295	171.95329755712103	0.05	1904
0	14	538	295	171.95329755712103	0.07500000000000001	1552
0	14	538	295	171.95329755712103	0.1	2176
0	14	538	295	171.95329755712103	0.125	2112
0	14	538	295	171.95329755712103	0.15000000000000002	2560
0	14	538	295	171.95329755712103	0.17500000000000002	4640
0	14	538	295	171.95329755712103	0.2	7728
0	14	538	295	171.95329755712103	0.225	10080
0	14	538	295	171.95329755712103	0.25	11200
0	14	538	295	171.95329755712103	0.275	10656
0	14	538	295	171.95329755712103	0.30000000000000004	9136
0	14	538	295	171.95329755712103	0.325	5696
0	14	538	295	171.95329755712103	0.35000000000000003	4272
0	14	538	295	171.95329755712103	0.375	3248
0	14	538	295	171.95329755712103	0.4	2464
0	14	538	295	171.95329755712103	0.42500000000000004	2160
0	14	538	295	171.95329755712103	0.45	2256
0	14	538	295	171.95329755712103	0.47500000000000003	2176
0	14	538	295	171.95329755712103	0.5	2176
0	14	538	295	171.95329755712103	0.525	2832
0	14	538	295	171.95329755712103	0.55	4576
0	14	538	295	171.95329755712103	0.5750000000000001	5776
0	14	538	295	171.95329755712103	0.6000000000000001	7984
0	14	538	295	171.95329755712103	0.625	8448
0	14	538	295	171.95329755712103	0.65	9200
0	14	538	295	171.95329755712103	0.675	7392
0	14	538	295	171.95329755712103	0.7000000000000001	6224
0	14	538	295	171.95329755712103	0.7250000000000001	3840
0	14	538	295	171.95329755712103	0.75	2720
0	14	538	295	171.95329755712103	0.775	1936
0	14	538	295	171.95329755712103	0.8	1792
0	14	538	295	171.95329755712103	0.8250000000000001	1808
0	14	538	295	171.95329755712103	0.8500000000000001	1904
0	14	538	295	171.95329755712103	0.875	1552
0	14	538	295	171.95329755712103	0.9	1968
0	14	538	295	171.95329755712103	0.925	1392
0	14	538	295	171.95329755712103	0.9500000000000001	1904
0	14	538	295	171.95329755712103	0.9750000000000001	1904
0	15	555	283	161.48165126580088	0.0	1776
0	15	555	283	161.48165126580088	0.025	1792
0	15	555	283	161.48165126580088	0.05	1872
0	15	555	283	161.48165126580088	0.07500000000000001	1792
0	15	555	283	161.48165126580088	0.1	1888
0	15	555	283	161.48165126580088	0.125	2336
0	15	555	283	161.48165126580088	0.15000000000000002	4208
0	15	555	283	161.48165126580088	0.17500000000000002	13168
0	15	555	283	161.48165126580088	0.2	17840
0	15	555	283	161.48165126580088	0.225	19376
0	15	555	283	161.48165126580088	0.25	19312
0	15	555	283	161.48165126580088	0.275	19056
0	15	555	283	161.48165126580088	0.30000000000000004	14512
0	15	555	283	161.48165126580088	0.325	11088
0	15	555	283	161.48165126580088	0.35000000000000003	6672
0	15	555	283	161.48165126580088	0.375	4496
0	15	555	283	161.48165126580088	0.4	3216
0	15	555	283	161.48165126580088	0.42500000000000004	3040
0	15	555	283	161.48165126580088	0.45	2944
0	15	555	283	161.48165126580088	0.47500000000000003	3088
0	15	555	283	161.48165126580088	0.5	3088
0	15	555	283	161.48165126580088	0.525	3296
0	15	555	283	161.48165126580088	0.55	4160
0	15	555	283	161.48165126580088	0.5750000000000001	5680
0	15	555	283	161.48165126580088	0.6000000000000001	7904
0	15	555	283	161.48165126580088	0.625	8896
0	15	555	283	161.48165126580088	0.65	10240
0	15	555	283	161.48165126580088	0.675	10576
0	15	555	283	161.48165126580088	0.7000000000000001	8608
0	15	555	283	161.48165126580088	0.7250000000000001	5568
0	15	555	283	161.48165126580088	0.75	3728
0	15	555	283	161.48165126580088	0.775	2032
0	15	555	283	161.48165126580088	0.8	1824
0	15	555	283	161.48165126580088	0.8250000000000001	1952
0	15	555	283	161.48165126580088	0.8500000000000001	1968
0	15	555	283	161.48165126580088	0.875	1872
0	15	555	283	161.48165126580088	0.9	1888
0	15	555	283	161.48165126580088	0.925	1840
0	15	555	283	161.48165126580088	0.9500000000000001	2000
0	15	555	283	161.48165126580088	0.9750000000000001	2000
0	16	575	277	160.69819356350658	0.0	1648
0	16	575	277	160.69819356350658	0.025	1712
0	16	575	277	160.69819356350658	0.05	1808
0	16	575	277	160.69819356350658	0.07500000000000001	1792
0	16	575	277	160.69819356350658	0.1	1696
0	16	575	277	160.69819356350658	0.125	2048
0	16	575	277	160.69819356350658	0.15000000000000002	1920
0	16	575	277	160.69819356350658	0.17500000000000002	2048
0	16	575	277	160.69819356350658	0.2	2608
0	16	575	277	160.69819356350658	0.225	5280
0	16	575	277	160.69819356350658	0.25	9152
0	16	575	277	160.69819356350658	0.275	12928
0	16	575	277	160.69819356350658	0.30000000000000004	14112
0	16	575	277	160.69819356350658	0.325	11088
0	16	575	277	160.69819356350658	0.35000000000000003	7056
0	16	575	277	160.69819356350658	0.375	4272
0	16	575	277	160.69819356350658	0.4	2400
0	16	575	277	160.69819356350658	0.42500000000000004	2496
0	16	575	277	160.69819356350658	0.45	2128
0	16	575	277	160.69819356350658	0.47500000000000003	2144
0	16	575	277	160.69819356350658	0.5	2000
0	16	575	277	160.69819356350658	0.525	1984
0	16	575	277	160.69819356350658	0.55	2256
0	16	575	277	160.69819356350658	0.5750000000000001	2080
0	16	575	277	160.69819356350658	0.6000000000000001	3056
0	16	575	277	160.69819356350658	0.625	5040
0	16	575	277	160.69819356350658	0.65	8016
0	16	575	277	160.69819356350658	0.675	9008
0	16	575	277	160.69819356350658	0.7000000000000001	8464
0	16	575	277	160.69819356350658	0.7250000000000001	7600
0	16	575	277	160.69819356350658	0.75	5840
0	16	575	277	160.69819356350658	0.775	2656
0	16	575	277	160.69819356350658	0.8	2096
0	16	575	277	160.69819356350658	0.8250000000000001	1936
0	16	575	277	160.69819356350658	0.8500000000000001	1808
0	16	575	277	160.69819356350658	0.875	1792
0	16	575	277	160.69819356350658	0.9	1792
0	16	575	277	160.69819356350658	0.925	1888
0	16	575	277	160.69819356350658	0.9500000000000001	1696
0	16	575	277	160.69819356350658	0.9750000000000001	1904
0	17	597	278	163.3125159833111	0.0	1792
0	17	597	278	163.3125159833111	0.025	1712
0	17	597	278	163.3125159833111	0.05	1712
0	17	597	278	163.3125159833111	0.07500000000000001	1888
0	17	597	278	163.3125159833111	0.1	1712
0	17	597	278	163.3125159833111	0.125	1872
0	17	597	278	163.3125159833111	0.15000000000000002	2080
0	17	597	278	163.3125159833111	0.17500000000000002	2016
0	17	597	278	163.3125159833111	0.2	2656
0	17	597	278	163.3125159833111	0.225	5552
0	17	597	278	163.3125159833111	0.25	12880
0	17	597	278	163.3125159833111	0.275	17872
0	17	597	278	163.3125159833111	0.30000000000000004	18848
0	17	597	278	163.3125159833111	0.325	15920
0	17	597	278	163.3125159833111	0.35000000000000003	12128
0	17	597	278	163.3125159833111	0.375	7360
0	17	597	278	163.3125159833111	0.4	4288
0	17	597	278	163.3125159833111	0.42500000000000004	3088
0	17	597	278	163.3125159833111	0.45	2864
0	17	597	278	163.3125159833111	0.47500000000000003	3136
0	17	597	278	163.3125159833111	0.5	3744
0	17	597	278	163.3125159833111	0.525	5184
0	17	597	278	163.3125159833111	0.55	6400
0	17	597	278	163.3125159833111	0.5750000000000001	9888
0	17	597	278	163.3125159833111	0.6000000000000001	13296
0	17	597	278	163.3125159833111	0.625	16800
0	17	597	278	163.3125159833111	0.65	21808
0	17	597	278	163.3125159833111	0.675	22688
0	17	597	278	163.3125159833111	0.7000000000000001	15568
0	17	597	278	163.3125159833111	0.7250000000000001	6848
0	17	597	278	163.3125159833111	0.75	2832
0	17	597	278	163.3125159833111	0.775	2304
0	17	597	278	163.3125159833111	0.8	1984
0	17	597	278	163.3125159833111	0.8250000000000001	1824
0	17	597	278	163.3125159833111	0.8500000000000001	1696
0	17	597	278	163.3125159833111	0.875	1936
0	17	597	278	163.3125159833111	0.9	1968
0	17	597	278	163.3125159833111	0.925	1808
0	17	597	278	163.3125159833111	0.9500000000000001	1792
0	17	597	278	163.3125159833111	0.9750000000000001	1888
0	18	617	285	165.5999786932089	0.0	1984
0	18	617	285	165.5999786932089	0.025	1888
0	18	617	285	165.5999786932089	0.05	1792
0	18	617	285	165.5999786932089	0.07500000000000001	1744
0	18	617	285	165.5999786932089	0.1	1888
0	18	617	285	165.5999786932089	0.125	1840
0	18	617	285	165.5999786932089	0.15000000000000002	2032
0	18	617	285	165.5999786932089	0.17500000000000002	1904
0	18	617	285	165.5999786932089	0.2	2416
0	18	617	285	165.5999786932089	0.225	3776
0	18	617	285	165.5999786932089	0.25	5744
0	18	617	285	165.5999786932089	0.275	12336
0	18	617	285	165.5999786932089	0.30000000000000004	16832
0	18	617	285	165.5999786932089	0.325	15648
0	18	617	285	165.5999786932089	0.35000000000000003	12304
0	18	617	285	165.5999786932089	0.375	8960
0	18	617	285	165.5999786932089	0.4	6880
0	18	617	285	165.5999786932089	0.42500000000000004	4064
0	18	617	285	165.5999786932089	0.45	3296
0	18	617	285	165.5999786932089	0.47500000000000003	3024
0	18	617	285	165.5999786932089	0.5	3024
0	18	617	285	165.5999786932089	0.525	3968
0	18	617	285	165.5999786932089	0.55	6704
0	18	617	285	165.5999786932089	0.5750000000000001	11760
0	18	617	285	165.5999786932089	0.6000000000000001	15632
0	18	617	285	165.5999786932089	0.625	19760
0	18	617	285	165.5999786932089	0.65	21872
0	18	617	285	165.5999786932089	0.675	16144
0	18	617	285	165.5999786932089	0.7000000000000001	7232
0	18	617	285	165.5999786932089	0.7250000000000001	4176
0	18	617	285	165.5999786932089	0.75	3536
0	18	617	285	165.5999786932089	0.775	1968
0	18	617	285	165.5999786932089	0.8	1872
0	18	617	285	165.5999786932089	0.8250000000000001	1952
0	18	617	285	165.5999786932089	0.8500000000000001	1952
0	18	617	285	165.5999786932089	0.875	1952
0	18	617	285	165.5999786932089	0.9	1696
0	18	617	285	165.5999786932089	0.925	1552
0	18	617	285	165.5999786932089	0.9500000000000001	1840
0	18	617	285	165.5999786932089	0.9750000000000001	1904
1	1	329	331	155.5560452195835	0.0	1632
1	1	329	331	155.5560452195835	0.025	1856
1	1	329	331	155.5560452195835	0.05	1344
1	1	329	331	155.5560452195835	0.07500000000000001	1616
1	1	329	331	155.5560452195835	0.1	1696
1	1	329	331	155.5560452195835	0.125	1760
1	1	329	331	155.5560452195835	0.15000000000000002	1664
1	1	329	331	155.5560452195835	0.17500000000000002	1712
1	1	329	331	155.5560452195835	0.2	1760
1	1	329	331	155.5560452195835	0.225	1808
1	1	329	331	155.5560452195835	0.25	1936
1	1	329	331	155.5560452195835	0.275	2160
1	1	329	331	155.5560452195835	0.30000000000000004	2576
1	1	329	331	155.5560452195835	0.325	3168
1	1	329	331	155.5560452195835	0.35000000000000003	2816
1	1	329	331	155.5560452195835	0.375	2096
1	1	329	331	155.5560452195835	0.4	1792
1	1	329	331	155.5560452195835	0.42500000000000004	2016
1	1	329	331	155.5560452195835	0.45	1888
1	1	329	331	155.5560452195835	0.47500000000000003	2016
1	1	329	331	155.5560452195835	0.5	2016
1	1	329	331	155.5560452195835	0.525	2960
1	1	329	331	155.5560452195835	0.55	4784
1	1	329	331	155.5560452195835	0.5750000000000001	4784
1	1	329	331	155.5560452195835	0.6000000000000001	2640
1	1	329	331	155.5560452195835	0.625	2032
1	1	329	331	155.5560452195835	0.65	1760
1	1	329	331	155.5560452195835	0.675	1664
1	1	329	331	155.5560452195835	0.7000000000000001	1600
1	1	329	331	155.5560452195835	0.7250000000000001	1520
1	1	329	331	155.5560452195835	0.75	1536
1	1	329	331	155.5560452195835	0.775	1728
1	1	329	331	155.5560452195835	0.8	1440
1	1	329	331	155.5560452195835	0.8250000000000001	1616
1	1	329	331	155.5560452195835	0.8500000000000001	1504
1	1	329	331	155.5560452195835	0.875	1760
1	1	329	331	155.5560452195835	0.9	1504
1	1	329	331	155.5560452195835	0.925	1760
1	1	329	331	155.5560452195835	0.9500000000000001	1536
1	1	329	331	155.5560452195835	0.9750000000000001	1536
1	2	343	317	178.02506598911805	0.0	1760
1	2	343	317	178.02506598911805	0.025	1760
1	2	343	317	178.02506598911805	0.05	1536
1	2	343	317	178.02506598911805	0.07500000000000001	1632
1	2	343	317	178.02506598911805	0.1	1632
1	2	343	317	178.02506598911805	0.125	1696
1	2	343	317	178.02506598911805	0.15000000000000002	1520
1	2	343	317	178.02506598911805	0.17500000000000002	1536
1	2	343	317	178.02506598911805	0.2	2224
1	2	343	317	178.02506598911805	0.225	3328
1	2	343	317	178.02506598911805	0.25	3968
1	2	343	317	178.02506598911805	0.275	5024
1	2	343	317	178.02506598911805	0.30000000000000004	4480
1	2	343	317	178.02506598911805	0.325	3936
1	2	343	317	178.02506598911805	0.35000000000000003	2240
1	2	343	317	178.02506598911805	0.375	1984
1	2	343	317	178.02506598911805	0.4	1824
1	2	343	317	178.02506598911805	0.42500000000000004	1936
1	2	343	317	178.02506598911805	0.45	1840
1	2	343	317	178.02506598911805	0.47500000000000003	2144
1	2	343	317	178.02506598911805	0.5	2144
1	2	343	317	178.02506598911805	0.525	2832
1	2	343	317	178.02506598911805	0.55	4576
1	2	343	317	178.02506598911805	0.5750000000000001	5120
1	2	343	317	178.02506598911805	0.6000000000000001	5824
1	2	343	317	178.02506598911805	0.625	4640
1	2	343	317	178.02506598911805	0.65	3904
1	2	343	317	178.02506598911805	0.675	2048
1	2	343	317	178.02506598911805	0.7000000000000001	1808
1	2	343	317	178.02506598911805	0.7250000000000001	1856
1	2	343	317	178.02506598911805	0.75	1568
1	2	343	317	178.02506598911805	0.775	1824
1	2	343	317	178.02506598911805	0.8	1600
1	2	343	317	178.02506598911805	0.8250000000000001	1696
1	2	343	317	178.02506598911805	0.8500000000000001	1632
1	2	343	317	178.02506598911805	0.875	1616
1	2	343	317	178.02506598911805	0.9	1616
1	2	343	317	178.02506598911805	0.925	1584
1	2	343	317	178.02506598911805	0.9500000000000001	1648
1	2	343	317	178.02506598911805	0.9750000000000001	1648
1	3	358	303	160.93742298546016	0.0	1824
1	3	358	303	160.93742298546016	0.025	1760
1	3	358	303	160.93742298546016	0.05	1600
1	3	358	303	160.93742298546016	0.07500000000000001	1776
1	3	358	303	160.93742298546016	0.1	1536
1	3	358	303	160.93742298546016	0.125	1632
1	3	358	303	160.93742298546016	0.15000000000000002	1568
1	3	358	303	160.93742298546016	0.17500000000000002	1840
1	3	358	303	160.93742298546016	0.2	2464
1	3	358	303	160.93742298546016	0.225	3968
1	3	358	303	160.93742298546016	0.25	4336
1	3	358	303	160.93742298546016	0.275	5872
1	3	358	303	160.93742298546016	0.30000000000000004	3568
1	3	358	303	160.93742298546016	0.325	3568
1	3	358	303	160.93742298546016	0.35000000000000003	1904
1	3	358	303	160.93742298546016	0.375	1888
1	3	358	303	160.93742298546016	0.4	1888
1	3	358	303	160.93742298546016	0.42500000000000004	1696
1	3	358	303	160.93742298546016	0.45	1952
1	3	358	303	160.93742298546016	0.47500000000000003	1952
1	3	358	303	160.93742298546016	0.5	1952
1	3	358	303	160.93742298546016	0.525	1968
1	3	358	303	160.93742298546016	0.55	2384
1	3	358	303	160.93742298546016	0.5750000000000001	3392
1	3	358	303	160.93742298546016	0.6000000000000001	4016
1	3	358	303	160.93742298546016	0.625	4128
1	3	358	303	160.93742298546016	0.65	4336
1	3	358	303	160.93742298546016	0.675	3312
1	3	358	303	160.93742298546016	0.7000000000000001	2032
1	3	358	303	160.93742298546016	0.7250000000000001	1728
1	3	358	303	160.93742298546016	0.75	1584
1	3	358	303	160.93742298546016	0.775	1600
1	3	358	303	160.93742298546016	0.8	1840
1	3	358	303	160.93742298546016	0.8250000000000001	1728
1	3	358	303	160.93742298546016	0.8500000000000001	1664
1	3	358	303	160.93742298546016	0.875	1568
1	3	358	303	160.93742298546016	0.9	1568
1	3	358	303	160.93742298546016	0.925	1840
1	3	358	303	160.93742298546016	0.9500000000000001	1728
1	3	358	303	160.93742298546016	0.9750000000000001	1728
1	4	376	295	164.56827663536998	0.0	1520
1	4	376	295	164.56827663536998	0.025	1584
1	4	376	295	164.56827663536998	0.05	1712
1	4	376	295	164.56827663536998	0.07500000000000001	1616
1	4	376	295	164.56827663536998	0.1	1664
1	4	376	295	164.56827663536998	0.125	1728
1	4	376	295	164.56827663536998	0.15000000000000002	1824
1	4	376	295	164.56827663536998	0.17500000000000002	1664
1	4	376	295	164.56827663536998	0.2	1728
1	4	376	295	164.56827663536998	0.225	1760
1	4	376	295	164.56827663536998	0.25	2544
1	4	376	295	164.56827663536998	0.275	4480
1	4	376	295	164.56827663536998	0.30000000000000004	6144
1	4	376	295	164.56827663536998	0.325	5024
1	4	376	295	164.56827663536998	0.35000000000000003	3696
1	4	376	295	164.56827663536998	0.375	2320
1	4	376	295	164.56827663536998	0.4	2064
1	4	376	295	164.56827663536998	0.42500000000000004	1712
1	4	376	295	164.56827663536998	0.45	1568
1	4	376	295	164.56827663536998	0.47500000000000003	1856
1	4	376	295	164.56827663536998	0.5	1888
1	4	376	295	164.56827663536998	0.525	1888
1	4	376	295	164.56827663536998	0.55	1792
1	4	376	295	164.56827663536998	0.5750000000000001	1888
1	4	376	295	164.56827663536998	0.6000000000000001	1920
1	4	376	295	164.56827663536998	0.625	2192
1	4	376	295	164.56827663536998	0.65	2432
1	4	376	295	164.56827663536998	0.675	2704
1	4	376	295	164.56827663536998	0.7000000000000001	2912
1	4	376	295	164.56827663536998	0.7250000000000001	2784
1	4	376	295	164.56827663536998	0.75	2656
1	4	376	295	164.56827663536998	0.775	1920
1	4	376	295	164.56827663536998	0.8	1680
1	4	376	295	164.56827663536998	0.8250000000000001	1632
1	4	376	295	164.56827663536998	0.8500000000000001	1712
1	4	376	295	164.56827663536998	0.875	1680
1	4	376	295	164.56827663536998	0.9	1760
1	4	376	295	164.56827663536998	0.925	1584
1	4	376	295	164.56827663536998	0.9500000000000001	1696
1	4	376	295	164.56827663536998	0.9750000000000001	1632
1	5	396	292	158.94042668090037	0.0	1776
1	5	396	292	158.94042668090037	0.025	1696
1	5	396	292	158.94042668090037	0.05	1696
1	5	396	292	158.94042668090037	0.07500000000000001	1632
1	5	396	292	158.94042668090037	0.1	1760
1	5	396	292	158.94042668090037	0.125	1696
1	5	396	292	158.94042668090037	0.15000000000000002	1632
1	5	396	292	158.94042668090037	0.17500000000000002	2128
1	5	396	292	158.94042668090037	0.2	2464
1	5	396	292	158.94042668090037	0.225	2624
1	5	396	292	158.94042668090037	0.25	2960
1	5	396	292	158.94042668090037	0.275	3184
1	5	396	292	158.94042668090037	0.30000000000000004	2832
1	5	396	292	158.94042668090037	0.325	2208
1	5	396	292	158.94042668090037	0.35000000000000003	1936
1	5	396	292	158.94042668090037	0.375	1888
1	5	396	292	158.94042668090037	0.4	1792
1	5	396	292	158.94042668090037	0.42500000000000004	2064
1	5	396	292	158.94042668090037	0.45	1664
1	5	396	292	158.94042668090037	0.47500000000000003	1856
1	5	396	292	158.94042668090037	0.5	1952
1	5	396	292	158.94042668090037	0.525	1904
1	5	396	292	158.94042668090037	0.55	2208
1	5	396	292	158.94042668090037	0.5750000000000001	2400
1	5	396	292	158.94042668090037	0.6000000000000001	3648
1	5	396	292	158.94042668090037	0.625	5024
1	5	396	292	158.94042668090037	0.65	7008
1	5	396	292	158.94042668090037	0.675	7488
1	5	396	292	158.94042668090037	0.7000000000000001	7344
1	5	396	292	158.94042668090037	0.7250000000000001	5184
1	5	396	292	158.94042668090037	0.75	3232
1	5	396	292	158.94042668090037	0.775	2320
1	5	396	292	158.94042668090037	0.8	1888
1	5	396	292	158.94042668090037	0.8250000000000001	1680
1	5	396	292	158.94042668090037	0.8500000000000001	1520
1	5	396	292	158.94042668090037	0.875	1840
1	5	396	292	158.94042668090037	0.9	1648
1	5	396	292	158.94042668090037	0.925	1840
1	5	396	292	158.94042668090037	0.9500000000000001	1536
1	5	396	292	158.94042668090037	0.9750000000000001	1680
1	6	414	296	159.62356478616363	0.0	1600
1	6	414	296	159.62356478616363	0.025	1680
1	6	414	296	159.62356478616363	0.05	1856
1	6	414	296	159.62356478616363	0.07500000000000001	1760
1	6	414	296	159.62356478616363	0.1	1536
1	6	414	296	159.62356478616363	0.125	1792
1	6	414	296	159.62356478616363	0.15000000000000002	1792
1	6	414	296	159.62356478616363	0.17500000000000002	1888
1	6	414	296	159.62356478616363	0.2	2256
1	6	414	296	159.62356478616363	0.225	2592
1	6	414	296	159.62356478616363	0.25	3296
1	6	414	296	159.62356478616363	0.275	3072
1	6	414	296	159.62356478616363	0.30000000000000004	3136
1	6	414	296	159.62356478616363	0.325	2688
1	6	414	296	159.62356478616363	0.35000000000000003	2176
1	6	414	296	159.62356478616363	0.375	2224
1	6	414	296	159.62356478616363	0.4	1952
1	6	414	296	159.62356478616363	0.42500000000000004	1968
1	6	414	296	159.62356478616363	0.45	1984
1	6	414	296	159.62356478616363	0.47500000000000003	2032
1	6	414	296	159.62356478616363	0.5	2032
1	6	414	296	159.62356478616363	0.525	2224
1	6	414	296	159.62356478616363	0.55	2016
1	6	414	296	159.62356478616363	0.5750000000000001	2080
1	6	414	296	159.62356478616363	0.6000000000000001	2752
1	6	414	296	159.62356478616363	0.625	3168
1	6	414	296	159.62356478616363	0.65	3648
1	6	414	296	159.62356478616363	0.675	4944
1	6	414	296	159.62356478616363	0.7000000000000001	5328
1	6	414	296	159.62356478616363	0.7250000000000001	4944
1	6	414	296	159.62356478616363	0.75	3984
1	6	414	296	159.62356478616363	0.775	2976
1	6	414	296	159.62356478616363	0.8	2016
1	6	414	296	159.62356478616363	0.8250000000000001	1968
1	6	414	296	159.62356478616363	0.8500000000000001	1728
1	6	414	296	159.62356478616363	0.875	1680
1	6	414	296	159.62356478616363	0.9	1680
1	6	414	296	159.62356478616363	0.925	1760
1	6	414	296	159.62356478616363	0.9500000000000001	1568
1	6	414	296	159.62356478616363	0.9750000000000001	1856
1	7	431	307	173.81138403675845	0.0	1696
1	7	431	307	173.81138403675845	0.025	1664
1	7	431	307	173.81138403675845	0.05	1776
1	7	431	307	173.81138403675845	0.07500000000000001	1584
1	7	431	307	173.81138403675845	0.1	1680
1	7	431	307	173.81138403675845	0.125	1856
1	7	431	307	173.81138403675845	0.15000000000000002	1664
1	7	431	307	173.81138403675845	0.17500000000000002	2080
1	7	431	307	173.81138403675845	0.2	2288
1	7	431	307	173.81138403675845	0.225	4032
1	7	431	307	173.81138403675845	0.25	4992
1	7	431	307	173.81138403675845	0.275	6128
1	7	431	307	173.81138403675845	0.30000000000000004	5904
1	7	431	307	173.81138403675845	0.325	5216
1	7	431	307	173.81138403675845	0.35000000000000003	4400
1	7	431	307	173.81138403675845	0.375	3616
1	7	431	307	173.81138403675845	0.4	2656
1	7	431	307	173.81138403675845	0.42500000000000004	2272
1	7	431	307	173.81138403675845	0.45	2048
1	7	431	307	173.81138403675845	0.47500000000000003	1952
1	7	431	307	173.81138403675845	0.5	1952
1	7	431	307	173.81138403675845	0.525	2080
1	7	431	307	173.81138403675845	0.55	2224
1	7	431	307	173.81138403675845	0.5750000000000001	2208
1	7	431	307	173.81138403675845	0.6000000000000001	3168
1	7	431	307	173.81138403675845	0.625	3536
1	7	431	307	173.81138403675845	0.65	4400
1	7	431	307	173.81138403675845	0.675	4400
1	7	431	307	173.81138403675845	0.7000000000000001	4880
1	7	431	307	173.81138403675845	0.7250000000000001	4192
1	7	431	307	173.81138403675845	0.75	4000
1	7	431	307	173.81138403675845	0.775	3296
1	7	431	307	173.81138403675845	0.8	2576
1	7	431	307	173.81138403675845	0.8250000000000001	2032
1	7	431	307	173.81138403675845	0.8500000000000001	1792
1	7	431	307	173.81138403675845	0.875	1744
1	7	431	307	173.81138403675845	0.9	1632
1	7	431	307	173.81138403675845	0.925	1712
1	7	431	307	173.81138403675845	0.9500000000000001	1712
1	7	431	307	173.81138403675845	0.9750000000000001	1888
1	8	447	320	170.26389465656177	0.0	1568
1	8	447	320	170.26389465656177	0.025	1824
1	8	447	320	170.26389465656177	0.05	1568
1	8	447	320	170.26389465656177	0.07500000000000001	1856
1	8	447	320	170.26389465656177	0.1	1856
1	8	447	320	170.26389465656177	0.125	1648
1	8	447	320	170.26389465656177	0.15000000000000002	1696
1	8	447	320	170.26389465656177	0.17500000000000002	1952
1	8	447	320	170.26389465656177	0.2	2224
1	8	447	320	170.26389465656177	0.225	3632
1	8	447	320	170.26389465656177	0.25	4688
1	8	447	320	170.26389465656177	0.275	6288
1	8	447	320	170.26389465656177	0.30000000000000004	7168
1	8	447	320	170.26389465656177	0.325	6448
1	8	447	320	170.26389465656177	0.35000000000000003	6384
1	8	447	320	170.26389465656177	0.375	5728
1	8	447	320	170.26389465656177	0.4	3952
1	8	447	320	170.26389465656177	0.42500000000000004	2704
1	8	447	320	170.26389465656177	0.45	2384
1	8	447	320	170.26389465656177	0.47500000000000003	2336
1	8	447	320	170.26389465656177	0.5	2336
1	8	447	320	170.26389465656177	0.525	2368
1	8	447	320	170.26389465656177	0.55	2192
1	8	447	320	170.26389465656177	0.5750000000000001	2224
1	8	447	320	170.26389465656177	0.6000000000000001	2912
1	8	447	320	170.26389465656177	0.625	3744
1	8	447	320	170.26389465656177	0.65	5472
1	8	447	320	170.26389465656177	0.675	5472
1	8	447	320	170.26389465656177	0.7000000000000001	6080
1	8	447	320	170.26389465656177	0.7250000000000001	5424
1	8	447	320	170.26389465656177	0.75	4800
1	8	447	320	170.26389465656177	0.775	2624
1	8	447	320	170.26389465656177	0.8	2192
1	8	447	320	170.26389465656177	0.8250000000000001	2000
1	8	447	320	170.26389465656177	0.8500000000000001	1712
1	8	447	320	170.26389465656177	0.875	1728
1	8	447	320	170.26389465656177	0.9	1760
1	8	447	320	170.26389465656177	0.925	1664
1	8	447	320	170.26389465656177	0.9500000000000001	1712
1	8	447	320	170.26389465656177	0.9750000000000001	1584
1	9	463	329	159.17301206715686	0.0	1760
1	9	463	329	159.17301206715686	0.025	1744
1	9	463	329	159.17301206715686	0.05	1664
1	9	463	329	159.17301206715686	0.07500000000000001	1600
1	9	463	329	159.17301206715686	0.1	1664
1	9	463	329	159.17301206715686	0.125	1664
1	9	463	329	159.17301206715686	0.15000000000000002	1728
1	9	463	329	159.17301206715686	0.17500000000000002	1936
1	9	463	329	159.17301206715686	0.2	1824
1	9	463	329	159.17301206715686	0.225	2512
1	9	463	329	159.17301206715686	0.25	5248
1	9	463	329	159.17301206715686	0.275	7632
1	9	463	329	159.17301206715686	0.30000000000000004	9088
1	9	463	329	159.17301206715686	0.325	10336
1	9	463	329	159.17301206715686	0.35000000000000003	9968
1	9	463	329	159.17301206715686	0.375	7680
1	9	463	329	159.17301206715686	0.4	4672
1	9	463	329	159.17301206715686	0.42500000000000004	3536
1	9	463	329	159.17301206715686	0.45	2656
1	9	463	329	159.17301206715686	0.47500000000000003	2464
1	9	463	329	159.17301206715686	0.5	2464
1	9	463	329	159.17301206715686	0.525	1856
1	9	463	329	159.17301206715686	0.55	1952
1	9	463	329	159.17301206715686	0.5750000000000001	2240
1	9	463	329	159.17301206715686	0.6000000000000001	1968
1	9	463	329	159.17301206715686	0.625	2240
1	9	463	329	159.17301206715686	0.65	1968
1	9	463	329	159.17301206715686	0.675	2624
1	9	463	329	159.17301206715686	0.7000000000000001	3488
1	9	463	329	159.17301206715686	0.7250000000000001	3952
1	9	463	329	159.17301206715686	0.75	4192
1	9	463	329	159.17301206715686	0.775	3904
1	9	463	329	159.17301206715686	0.8	3104
1	9	463	329	159.17301206715686	0.8250000000000001	2448
1	9	463	329	159.17301206715686	0.8500000000000001	1840
1	9	463	329	159.17301206715686	0.875	1888
1	9	463	329	159.17301206715686	0.9	1856
1	9	463	329	159.17301206715686	0.925	1664
1	9	463	329	159.17301206715686	0.9500000000000001	1760
1	9	463	329	159.17301206715686	0.9750000000000001	1856
1	10	483	332	156.72567155358115	0.0	1536
1	10	483	332	156.72567155358115	0.025	1520
1	10	483	332	156.72567155358115	0.05	1680
1	10	483	332	156.72567155358115	0.07500000000000001	1904
1	10	483	332	156.72567155358115	0.1	1856
1	10	483	332	156.72567155358115	0.125	2224
1	10	483	332	156.72567155358115	0.15000000000000002	3008
1	10	483	332	156.72567155358115	0.17500000000000002	4080
1	10	483	332	156.72567155358115	0.2	4704
1	10	483	332	156.72567155358115	0.225	4256
1	10	483	332	156.72567155358115	0.25	3616
1	10	483	332	156.72567155358115	0.275	2896
1	10	483	332	156.72567155358115	0.30000000000000004	2352
1	10	483	332	156.72567155358115	0.325	2240
1	10	483	332	156.72567155358115	0.35000000000000003	2432
1	10	483	332	156.72567155358115	0.375	2192
1	10	483	332	156.72567155358115	0.4	2112
1	10	483	332	156.72567155358115	0.42500000000000004	2176
1	10	483	332	156.72567155358115	0.45	2320
1	10	483	332	156.72567155358115	0.47500000000000003	2512
1	10	483	332	156.72567155358115	0.5	2704
1	10	483	332	156.72567155358115	0.525	4368
1	10	483	332	156.72567155358115	0.55	7632
1	10	483	332	156.72567155358115	0.5750000000000001	12448
1	10	483	332	156.72567155358115	0.6000000000000001	14352
1	10	483	332	156.72567155358115	0.625	14176
1	10	483	332	156.72567155358115	0.65	11920
1	10	483	332	156.72567155358115	0.675	8496
1	10	483	332	156.72567155358115	0.7000000000000001	4992
1	10	483	332	156.72567155358115	0.7250000000000001	2400
1	10	483	332	156.72567155358115	0.75	1728
1	10	483	332	156.72567155358115	0.775	1808
1	10	483	332	156.72567155358115	0.8	2064
1	10	483	332	156.72567155358115	0.8250000000000001	1824
1	10	483	332	156.72567155358115	0.8500000000000001	1648
1	10	483	332	156.72567155358115	0.875	1824
1	10	483	332	156.72567155358115	0.9	2080
1	10	483	332	156.72567155358115	0.925	1584
1	10	483	332	156.72567155358115	0.9500000000000001	1856
1	10	483	332	156.72567155358115	0.9750000000000001	1728
1	11	502	327	155.64970395024125	0.0	1760
1	11	502	327	155.64970395024125	0.025	1824
1	11	502	327	155.64970395024125	0.05	1712
1	11	502	327	155.64970395024125	0.07500000000000001	1728
1	11	502	327	155.64970395024125	0.1	1840
1	11	502	327	155.64970395024125	0.125	1712
1	11	502	327	155.64970395024125	0.15000000000000002	2688
1	11	502	327	155.64970395024125	0.17500000000000002	4304
1	11	502	327	155.64970395024125	0.2	4336
1	11	502	327	155.64970395024125	0.225	4624
1	11	502	327	155.64970395024125	0.25	4624
1	11	502	327	155.64970395024125	0.275	3984
1	11	502	327	155.64970395024125	0.30000000000000004	3312
1	11	502	327	155.64970395024125	0.325	2096
1	11	502	327	155.64970395024125	0.35000000000000003	1920
1	11	502	327	155.64970395024125	0.375	1920
1	11	502	327	155.64970395024125	0.4	1856
1	11	502	327	155.64970395024125	0.42500000000000004	2224
1	11	502	327	155.64970395024125	0.45	2288
1	11	502	327	155.64970395024125	0.47500000000000003	2304
1	11	502	327	155.64970395024125	0.5	2304
1	11	502	327	155.64970395024125	0.525	2608
1	11	502	327	155.64970395024125	0.55	2784
1	11	502	327	155.64970395024125	0.5750000000000001	4368
1	11	502	327	155.64970395024125	0.6000000000000001	6112
1	11	502	327	155.64970395024125	0.625	10992
1	11	502	327	155.64970395024125	0.65	12016
1	11	502	327	155.64970395024125	0.675	6560
1	11	502	327	155.64970395024125	0.7000000000000001	3456
1	11	502	327	155.64970395024125	0.7250000000000001	1984
1	11	502	327	155.64970395024125	0.75	1984
1	11	502	327	155.64970395024125	0.775	1984
1	11	502	327	155.64970395024125	0.8	1872
1	11	502	327	155.64970395024125	0.8250000000000001	1664
1	11	502	327	155.64970395024125	0.8500000000000001	1760
1	11	502	327	155.64970395024125	0.875	1792
1	11	502	327	155.64970395024125	0.9	1824
1	11	502	327	155.64970395024125	0.925	1824
1	11	502	327	155.64970395024125	0.9500000000000001	1648
1	11	502	327	155.64970395024125	0.9750000000000001	1648
1	12	518	314	174.09385888622958	0.0	1760
1	12	518	314	174.09385888622958	0.025	1824
1	12	518	314	174.09385888622958	0.05	1664
1	12	518	314	174.09385888622958	0.07500000000000001	1728
1	12	518	314	174.09385888622958	0.1	1728
1	12	518	314	174.09385888622958	0.125	2048
1	12	518	314	174.09385888622958	0.15000000000000002	3552
1	12	518	314	174.09385888622958	0.17500000000000002	5184
1	12	518	314	174.09385888622958	0.2	6208
1	12	518	314	174.09385888622958	0.225	7984
1	12	518	314	174.09385888622958	0.25	8144
1	12	518	314	174.09385888622958	0.275	6240
1	12	518	314	174.09385888622958	0.30000000000000004	4992
1	12	518	314	174.09385888622958	0.325	3776
1	12	518	314	174.09385888622958	0.35000000000000003	2240
1	12	518	314	174.09385888622958	0.375	2160
1	12	518	314	174.09385888622958	0.4	1808
1	12	518	314	174.09385888622958	0.42500000000000004	2032
1	12	518	314	174.09385888622958	0.45	1824
1	12	518	314	174.09385888622958	0.47500000000000003	2112
1	12	518	314	174.09385888622958	0.5	2112
1	12	518	314	174.09385888622958	0.525	2352
1	12	518	314	174.09385888622958	0.55	3088
1	12	518	314	174.09385888622958	0.5750000000000001	3696
1	12	518	314	174.09385888622958	0.6000000000000001	4576
1	12	518	314	174.09385888622958	0.625	6912
1	12	518	314	174.09385888622958	0.65	7264
1	12	518	314	174.09385888622958	0.675	6256
1	12	518	314	174.09385888622958	0.7000000000000001	4752
1	12	518	314	174.09385888622958	0.7250000000000001	2496
1	12	518	314	174.09385888622958	0.75	2112
1	12	518	314	174.09385888622958	0.775	1792
1	12	518	314	174.09385888622958	0.8	1744
1	12	518	314	174.09385888622958	0.8250000000000001	1728
1	12	518	314	174.09385888622958	0.8500000000000001	1520
1	12	518	314	174.09385888622958	0.875	1840
1	12	518	314	174.09385888622958	0.9	1840
1	12	518	314	174.09385888622958	0.925	1424
1	12	518	314	174.09385888622958	0.9500000000000001	1856
1	12	518	314	174.09385888622958	0.9750000000000001	1856
1	13	532	300	176.18592516570962	0.0	1744
1	13	532	300	176.18592516570962	0.025	1744
1	13	532	300	176.18592516570962	0.05	1824
1	13	532	300	176.18592516570962	0.07500000000000001	1984
1	13	532	300	176.18592516570962	0.1	1984
1	13	532	300	176.18592516570962	0.125	2144
1	13	532	300	176.18592516570962	0.15000000000000002	3184
1	13	532	300	176.18592516570962	0.17500000000000002	4432
1	13	532	300	176.18592516570962	0.2	6400
1	13	532	300	176.18592516570962	0.225	9184
1	13	532	300	176.18592516570962	0.25	9840
1	13	532	300	176.18592516570962	0.275	9040
1	13	532	300	176.18592516570962	0.30000000000000004	7360
1	13	532	300	176.18592516570962	0.325	6048
1	13	532	300	176.18592516570962	0.35000000000000003	3056
1	13	532	300	176.18592516570962	0.375	2720
1	13	532	300	176.18592516570962	0.4	2224
1	13	532	300	176.18592516570962	0.42500000000000004	2336
1	13	532	300	176.18592516570962	0.45	2144
1	13	532	300	176.18592516570962	0.47500000000000003	2032
1	13	532	300	176.18592516570962	0.5	2032
1	13	532	300	176.18592516570962	0.525	2432
1	13	532	300	176.18592516570962	0.55	3600
1	13	532	300	176.18592516570962	0.5750000000000001	4512
1	13	532	300	176.18592516570962	0.6000000000000001	5616
1	13	532	300	176.18592516570962	0.625	8672
1	13	532	300	176.18592516570962	0.65	9296
1	13	532	300	176.18592516570962	0.675	8784
1	13	532	300	176.18592516570962	0.7000000000000001	7408
1	13	532	300	176.18592516570962	0.7250000000000001	3360
1	13	532	300	176.18592516570962	0.75	2448
1	13	532	300	176.18592516570962	0.775	2032
1	13	532	300	176.18592516570962	0.8	1968
1	13	532	300	176.18592516570962	0.8250000000000001	1776
1	13	532	300	176.18592516570962	0.8500000000000001	1808
1	13	532	300	176.18592516570962	0.875	1664
1	13	532	300	176.18592516570962	0.9	1664
1	13	532	300	176.18592516570962	0.925	1824
1	13	532	300	176.18592516570962	0.9500000000000001	1712
1	13	532	300	176.18592516570962	0.9750000000000001	1712
1	14	548	286	164.01519847976544	0.0	1920
1	14	548	286	164.01519847976544	0.025	1664
1	14	548	286	164.01519847976544	0.05	1888
1	14	548	286	164.01519847976544	0.07500000000000001	1792
1	14	548	286	164.01519847976544	0.1	1792
1	14	548	286	164.01519847976544	0.125	2032
1	14	548	286	164.01519847976544	0.15000000000000002	3680
1	14	548	286	164.01519847976544	0.17500000000000002	5792
1	14	548	286	164.01519847976544	0.2	10752
1	14	548	286	164.01519847976544	0.225	15344
1	14	548	286	164.01519847976544	0.25	16448
1	14	548	286	164.01519847976544	0.275	15600
1	14	548	286	164.01519847976544	0.30000000000000004	10576
1	14	548	286	164.01519847976544	0.325	10576
1	14	548	286	164.01519847976544	0.35000000000000003	4640
1	14	548	286	164.01519847976544	0.375	3408
1	14	548	286	164.01519847976544	0.4	2784
1	14	548	286	164.01519847976544	0.42500000000000004	2464
1	14	548	286	164.01519847976544	0.45	2272
1	14	548	286	164.01519847976544	0.47500000000000003	2432
1	14	548	286	164.01519847976544	0.5	2432
1	14	548	286	164.01519847976544	0.525	2752
1	14	548	286	164.01519847976544	0.55	3120
1	14	548	286	164.01519847976544	0.5750000000000001	6048
1	14	548	286	164.01519847976544	0.6000000000000001	9616
1	14	548	286	164.01519847976544	0.625	9776
1	14	548	286	164.01519847976544	0.65	9552
1	14	548	286	164.01519847976544	0.675	8368
1	14	548	286	164.01519847976544	0.7000000000000001	5696
1	14	548	286	164.01519847976544	0.7250000000000001	2352
1	14	548	286	164.01519847976544	0.75	2128
1	14	548	286	164.01519847976544	0.775	1792
1	14	548	286	164.01519847976544	0.8	1984
1	14	548	286	164.01519847976544	0.8250000000000001	1888
1	14	548	286	164.01519847976544	0.8500000000000001	1888
1	14	548	286	164.01519847976544	0.875	1648
1	14	548	286	164.01519847976544	0.9	1584
1	14	548	286	164.01519847976544	0.925	1584
1	14	548	286	164.01519847976544	0.9500000000000001	1968
1	14	548	286	164.01519847976544	0.9750000000000001	1968
1	15	565	278	160.50946949202458	0.0	1792
1	15	565	278	160.50946949202458	0.025	1808
1	15	565	278	160.50946949202458	0.05	1840
1	15	565	278	160.50946949202458	0.07500000000000001	1792
1	15	565	278	160.50946949202458	0.1	1792
1	15	565	278	160.50946949202458	0.125	1936
1	15	565	278	160.50946949202458	0.15000000000000002	2272
1	15	565	278	160.50946949202458	0.17500000000000002	2816
1	15	565	278	160.50946949202458	0.2	8784
1	15	565	278	160.50946949202458	0.225	19584
1	15	565	278	160.50946949202458	0.25	22336
1	15	565	278	160.50946949202458	0.275	22208
1	15	565	278	160.50946949202458	0.30000000000000004	17680
1	15	565	278	160.50946949202458	0.325	13328
1	15	565	278	160.50946949202458	0.35000000000000003	9776
1	15	565	278	160.50946949202458	0.375	5200
1	15	565	278	160.50946949202458	0.4	3520
1	15	565	278	160.50946949202458	0.42500000000000004	3280
1	15	565	278	160.50946949202458	0.45	3184
1	15	565	278	160.50946949202458	0.47500000000000003	2832
1	15	565	278	160.50946949202458	0.5	2512
1	15	565	278	160.50946949202458	0.525	2768
1	15	565	278	160.50946949202458	0.55	3376
1	15	565	278	160.50946949202458	0.5750000000000001	3968
1	15	565	278	160.50946949202458	0.6000000000000001	5136
1	15	565	278	160.50946949202458	0.625	7840
1	15	565	278	160.50946949202458	0.65	7760
1	15	565	278	160.50946949202458	0.675	8272
1	15	565	278	160.50946949202458	0.7000000000000001	9824
1	15	565	278	160.50946949202458	0.7250000000000001	7120
1	15	565	278	160.50946949202458	0.75	2944
1	15	565	278	160.50946949202458	0.775	2000
1	15	565	278	160.50946949202458	0.8	1936
1	15	565	278	160.50946949202458	0.8250000000000001	1968
1	15	565	278	160.50946949202458	0.8500000000000001	1888
1	15	565	278	160.50946949202458	0.875	1968
1	15	565	278	160.50946949202458	0.9	1888
1	15	565	278	160.50946949202458	0.925	1712
1	15	565	278	160.50946949202458	0.9500000000000001	1728
1	15	565	278	160.50946949202458	0.9750000000000001	1792
1	16	585	276	165.31678024760402	0.0	1872
1	16	585	276	165.31678024760402	0.025	1808
1	16	585	276	165.31678024760402	0.05	1648
1	16	585	276	165.31678024760402	0.07500000000000001	1728
1	16	585	276	165.31678024760402	0.1	1888
1	16	585	276	165.31678024760402	0.125	1776
1	16	585	276	165.31678024760402	0.15000000000000002	2192
1	16	585	276	165.31678024760402	0.17500000000000002	2176
1	16	585	276	165.31678024760402	0.2	3488
1	16	585	276	165.31678024760402	0.225	5024
1	16	585	276	165.31678024760402	0.25	6512
1	16	585	276	165.31678024760402	0.275	7344
1	16	585	276	165.31678024760402	0.30000000000000004	7088
1	16	585	276	165.31678024760402	0.325	5328
1	16	585	276	165.31678024760402	0.35000000000000003	3632
1	16	585	276	165.31678024760402	0.375	2688
1	16	585	276	165.31678024760402	0.4	2368
1	16	585	276	165.31678024760402	0.42500000000000004	2256
1	16	585	276	165.31678024760402	0.45	2048
1	16	585	276	165.31678024760402	0.47500000000000003	2048
1	16	585	276	165.31678024760402	0.5	2112
1	16	585	276	165.31678024760402	0.525	2032
1	16	585	276	165.31678024760402	0.55	2304
1	16	585	276	165.31678024760402	0.5750000000000001	3136
1	16	585	276	165.31678024760402	0.6000000000000001	4784
1	16	585	276	165.31678024760402	0.625	7440
1	16	585	276	165.31678024760402	0.65	11328
1	16	585	276	165.31678024760402	0.675	14240
1	16	585	276	165.31678024760402	0.7000000000000001	13584
1	16	585	276	165.31678024760402	0.7250000000000001	9232
1	16	585	276	165.31678024760402	0.75	4304
1	16	585	276	165.31678024760402	0.775	2512
1	16	585	276	165.31678024760402	0.8	2400
1	16	585	276	165.31678024760402	0.8250000000000001	2000
1	16	585	276	165.31678024760402	0.8500000000000001	2032
1	16	585	276	165.31678024760402	0.875	1888
1	16	585	276	165.31678024760402	0.9	1792
1	16	585	276	165.31678024760402	0.925	1904
1	16	585	276	165.31678024760402	0.9500000000000001	1824
1	16	585	276	165.31678024760402	0.9750000000000001	1760
1	17	604	279	158.5070816954365	0.0	1888
1	17	604	279	158.5070816954365	0.025	1792
1	17	604	279	158.5070816954365	0.05	1712
1	17	604	279	158.5070816954365	0.07500000000000001	1792
1	17	604	279	158.5070816954365	0.1	1792
1	17	604	279	158.5070816954365	0.125	1952
1	17	604	279	158.5070816954365	0.15000000000000002	1840
1	17	604	279	158.5070816954365	0.17500000000000002	1824
1	17	604	279	158.5070816954365	0.2	2064
1	17	604	279	158.5070816954365	0.225	3520
1	17	604	279	158.5070816954365	0.25	8512
1	17	604	279	158.5070816954365	0.275	12720
1	17	604	279	158.5070816954365	0.30000000000000004	14496
1	17	604	279	158.5070816954365	0.325	15664
1	17	604	279	158.5070816954365	0.35000000000000003	13232
1	17	604	279	158.5070816954365	0.375	10112
1	17	604	279	158.5070816954365	0.4	6800
1	17	604	279	158.5070816954365	0.42500000000000004	4528
1	17	604	279	158.5070816954365	0.45	3712
1	17	604	279	158.5070816954365	0.47500000000000003	3520
1	17	604	279	158.5070816954365	0.5	3520
1	17	604	279	158.5070816954365	0.525	4192
1	17	604	279	158.5070816954365	0.55	5088
1	17	604	279	158.5070816954365	0.5750000000000001	5728
1	17	604	279	158.5070816954365	0.6000000000000001	7984
1	17	604	279	158.5070816954365	0.625	13504
1	17	604	279	158.5070816954365	0.65	17536
1	17	604	279	158.5070816954365	0.675	21600
1	17	604	279	158.5070816954365	0.7000000000000001	23104
1	17	604	279	158.5070816954365	0.7250000000000001	17104
1	17	604	279	158.5070816954365	0.75	11200
1	17	604	279	158.5070816954365	0.775	4400
1	17	604	279	158.5070816954365	0.8	2512
1	17	604	279	158.5070816954365	0.8250000000000001	2112
1	17	604	279	158.5070816954365	0.8500000000000001	1984
1	17	604	279	158.5070816954365	0.875	1696
1	17	604	279	158.5070816954365	0.9	1984
1	17	604	279	158.5070816954365	0.925	1872
1	17	604	279	158.5070816954365	0.9500000000000001	1872
1	17	604	279	158.5070816954365	0.9750000000000001	1968
1	18	621	289	163.49061090857788	0.0	1664
1	18	621	289	163.49061090857788	0.025	1712
1	18	621	289	163.49061090857788	0.05	1888
1	18	621	289	163.49061090857788	0.07500000000000001	1872
1	18	621	289	163.49061090857788	0.1	1552
1	18	621	289	163.49061090857788	0.125	1632
1	18	621	289	163.49061090857788	0.15000000000000002	1904
1	18	621	289	163.49061090857788	0.17500000000000002	1968
1	18	621	289	163.49061090857788	0.2	3232
1	18	621	289	163.49061090857788	0.225	5568
1	18	621	289	163.49061090857788	0.25	7712
1	18	621	289	163.49061090857788	0.275	10816
1	18	621	289	163.49061090857788	0.30000000000000004	10912
1	18	621	289	163.49061090857788	0.325	12624
1	18	621	289	163.49061090857788	0.35000000000000003	10992
1	18	621	289	163.49061090857788	0.375	8784
1	18	621	289	163.49061090857788	0.4	6160
1	18	621	289	163.49061090857788	0.42500000000000004	5072
1	18	621	289	163.49061090857788	0.45	3568
1	18	621	289	163.49061090857788	0.47500000000000003	3760
1	18	621	289	163.49061090857788	0.5	3760
1	18	621	289	163.49061090857788	0.525	5824
1	18	621	289	163.49061090857788	0.55	11856
1	18	621	289	163.49061090857788	0.5750000000000001	14832
1	18	621	289	163.49061090857788	0.6000000000000001	20752
1	18	621	289	163.49061090857788	0.625	20912
1	18	621	289	163.49061090857788	0.65	20784
1	18	621	289	163.49061090857788	0.675	15984
1	18	621	289	163.49061090857788	0.7000000000000001	13312
1	18	621	289	163.49061090857788	0.7250000000000001	6576
1	18	621	289	163.49061090857788	0.75	3792
1	18	621	289	163.49061090857788	0.775	2384
1	18	621	289	163.49061090857788	0.8	2080
1	18	621	289	163.49061090857788	0.8250000000000001	1920
1	18	621	289	163.49061090857788	0.8500000000000001	1792
1	18	621	289	163.49061090857788	0.875	1888
1	18	621	289	163.49061090857788	0.9	1712
1	18	621	289	163.49061090857788	0.925	1632
1	18	621	289	163.49061090857788	0.9500000000000001	1888
1	18	621	289	163.49061090857788	0.9750000000000001	1952
2	1	338	322	175.6012946450045	0.0	1728
2	1	338	322	175.6012946450045	0.025	1776
2	1	338	322	175.6012946450045	0.05	1760
2	1	338	322	175.6012946450045	0.07500000000000001	1632
2	1	338	322	175.6012946450045	0.1	1632
2	1	338	322	175.6012946450045	0.125	1440
2	1	338	322	175.6012946450045	0.15000000000000002	1616
2	1	338	322	175.6012946450045	0.17500000000000002	1696
2	1	338	322	175.6012946450045	0.2	1632
2	1	338	322	175.6012946450045	0.225	1840
2	1	338	322	175.6012946450045	0.25	2176
2	1	338	322	175.6012946450045	0.275	2960
2	1	338	322	175.6012946450045	0.30000000000000004	3280
2	1	338	322	175.6012946450045	0.325	3568
2	1	338	322	175.6012946450045	0.35000000000000003	2608
2	1	338	322	175.6012946450045	0.375	2272
2	1	338	322	175.6012946450045	0.4	2320
2	1	338	322	175.6012946450045	0.42500000000000004	2464
2	1	338	322	175.6012946450045	0.45	2368
2	1	338	322	175.6012946450045	0.47500000000000003	3392
2	1	338	322	175.6012946450045	0.5	3392
2	1	338	322	175.6012946450045	0.525	5200
2	1	338	322	175.6012946450045	0.55	7264
2	1	338	322	175.6012946450045	0.5750000000000001	6672
2	1	338	322	175.6012946450045	0.6000000000000001	5104
2	1	338	322	175.6012946450045	0.625	2304
2	1	338	322	175.6012946450045	0.65	1648
2	1	338	322	175.6012946450045	0.675	1840
2	1	338	322	175.6012946450045	0.7000000000000001	1328
2	1	338	322	175.6012946450045	0.7250000000000001	1664
2	1	338	322	175.6012946450045	0.75	1696
2	1	338	322	175.6012946450045	0.775	1696
2	1	338	322	175.6012946450045	0.8	1664
2	1	338	322	175.6012946450045	0.8250000000000001	1776
2	1	338	322	175.6012946450045	0.8500000000000001	1664
2	1	338	322	175.6012946450045	0.875	1680
2	1	338	322	175.6012946450045	0.9	1680
2	1	338	322	175.6012946450045	0.925	1616
2	1	338	322	175.6012946450045	0.9500000000000001	1776
2	1	338	322	175.6012946450045	0.9750000000000001	1776
2	2	352	308	170.21759296819272	0.0	1440
2	2	352	308	170.21759296819272	0.025	1664
2	2	352	308	170.21759296819272	0.05	1680
2	2	352	308	170.21759296819272	0.07500000000000001	1440
2	2	352	308	170.21759296819272	0.1	1696
2	2	352	308	170.21759296819272	0.125	1760
2	2	352	308	170.21759296819272	0.15000000000000002	1664
2	2	352	308	170.21759296819272	0.17500000000000002	1856
2	2	352	308	170.21759296819272	0.2	2880
2	2	352	308	170.21759296819272	0.225	4144
2	2	352	308	170.21759296819272	0.25	4640
2	2	352	308	170.21759296819272	0.275	6016
2	2	352	308	170.21759296819272	0.30000000000000004	6096
2	2	352	308	170.21759296819272	0.325	2848
2	2	352	308	170.21759296819272	0.35000000000000003	2576
2	2	352	308	170.21759296819272	0.375	2432
2	2	352	308	170.21759296819272	0.4	1904
2	2	352	308	170.21759296819272	0.42500000000000004	1744
2	2	352	308	170.21759296819272	0.45	1792
2	2	352	308	170.21759296819272	0.47500000000000003	1920
2	2	352	308	170.21759296819272	0.5	1920
2	2	352	308	170.21759296819272	0.525	2336
2	2	352	308	170.21759296819272	0.55	3440
2	2	352	308	170.21759296819272	0.5750000000000001	4608
2	2	352	308	170.21759296819272	0.6000000000000001	5584
2	2	352	308	170.21759296819272	0.625	5744
2	2	352	308	170.21759296819272	0.65	4816
2	2	352	308	170.21759296819272	0.675	1824
2	2	352	308	170.21759296819272	0.7000000000000001	1952
2	2	352	308	170.21759296819272	0.7250000000000001	1760
2	2	352	308	170.21759296819272	0.75	1568
2	2	352	308	170.21759296819272	0.775	1712
2	2	352	308	170.21759296819272	0.8	1680
2	2	352	308	170.21759296819272	0.8250000000000001	1584
2	2	352	308	170.21759296819272	0.8500000000000001	1664
2	2	352	308	170.21759296819272	0.875	1680
2	2	352	308	170.21759296819272	0.9	1728
2	2	352	308	170.21759296819272	0.925	1632
2	2	352	308	170.21759296819272	0.9500000000000001	1696
2	2	352	308	170.21759296819272	0.9750000000000001	1696
2	3	369	296	153.75503364670365	0.0	1408
2	3	369	296	153.75503364670365	0.025	1664
2	3	369	296	153.75503364670365	0.05	1760
2	3	369	296	153.75503364670365	0.07500000000000001	1680
2	3	369	296	153.75503364670365	0.1	1680
2	3	369	296	153.75503364670365	0.125	1856
2	3	369	296	153.75503364670365	0.15000000000000002	1984
2	3	369	296	153.75503364670365	0.17500000000000002	1904
2	3	369	296	153.75503364670365	0.2	2848
2	3	369	296	153.75503364670365	0.225	4480
2	3	369	296	153.75503364670365	0.25	5760
2	3	369	296	153.75503364670365	0.275	7440
2	3	369	296	153.75503364670365	0.30000000000000004	5584
2	3	369	296	153.75503364670365	0.325	3776
2	3	369	296	153.75503364670365	0.35000000000000003	2304
2	3	369	296	153.75503364670365	0.375	2208
2	3	369	296	153.75503364670365	0.4	1824
2	3	369	296	153.75503364670365	0.42500000000000004	2016
2	3	369	296	153.75503364670365	0.45	1792
2	3	369	296	153.75503364670365	0.47500000000000003	1824
2	3	369	296	153.75503364670365	0.5	1824
2	3	369	296	153.75503364670365	0.525	2080
2	3	369	296	153.75503364670365	0.55	2128
2	3	369	296	153.75503364670365	0.5750000000000001	2336
2	3	369	296	153.75503364670365	0.6000000000000001	3776
2	3	369	296	153.75503364670365	0.625	4224
2	3	369	296	153.75503364670365	0.65	4016
2	3	369	296	153.75503364670365	0.675	2720
2	3	369	296	153.75503364670365	0.7000000000000001	2064
2	3	369	296	153.75503364670365	0.7250000000000001	1728
2	3	369	296	153.75503364670365	0.75	1584
2	3	369	296	153.75503364670365	0.775	1696
2	3	369	296	153.75503364670365	0.8	1696
2	3	369	296	153.75503364670365	0.8250000000000001	1520
2	3	369	296	153.75503364670365	0.8500000000000001	1840
2	3	369	296	153.75503364670365	0.875	1840
2	3	369	296	153.75503364670365	0.9	1824
2	3	369	296	153.75503364670365	0.925	1440
2	3	369	296	153.75503364670365	0.9500000000000001	1760
2	3	369	296	153.75503364670365	0.9750000000000001	1760
2	4	388	293	165.01836742760915	0.0	1760
2	4	388	293	165.01836742760915	0.025	1664
2	4	388	293	165.01836742760915	0.05	1664
2	4	388	293	165.01836742760915	0.07500000000000001	1760
2	4	388	293	165.01836742760915	0.1	1664
2	4	388	293	165.01836742760915	0.125	1648
2	4	388	293	165.01836742760915	0.15000000000000002	1824
2	4	388	293	165.01836742760915	0.17500000000000002	1664
2	4	388	293	165.01836742760915	0.2	1648
2	4	388	293	165.01836742760915	0.225	1904
2	4	388	293	165.01836742760915	0.25	2560
2	4	388	293	165.01836742760915	0.275	4752
2	4	388	293	165.01836742760915	0.30000000000000004	7024
2	4	388	293	165.01836742760915	0.325	5504
2	4	388	293	165.01836742760915	0.35000000000000003	4160
2	4	388	293	165.01836742760915	0.375	2912
2	4	388	293	165.01836742760915	0.4	2272
2	4	388	293	165.01836742760915	0.42500000000000004	1984
2	4	388	293	165.01836742760915	0.45	1760
2	4	388	293	165.01836742760915	0.47500000000000003	1888
2	4	388	293	165.01836742760915	0.5	1840
2	4	388	293	165.01836742760915	0.525	2048
2	4	388	293	165.01836742760915	0.55	2064
2	4	388	293	165.01836742760915	0.5750000000000001	2208
2	4	388	293	165.01836742760915	0.6000000000000001	1728
2	4	388	293	165.01836742760915	0.625	2080
2	4	388	293	165.01836742760915	0.65	2176
2	4	388	293	165.01836742760915	0.675	2368
2	4	388	293	165.01836742760915	0.7000000000000001	3120
2	4	388	293	165.01836742760915	0.7250000000000001	3056
2	4	388	293	165.01836742760915	0.75	2704
2	4	388	293	165.01836742760915	0.775	2544
2	4	388	293	165.01836742760915	0.8	1984
2	4	388	293	165.01836742760915	0.8250000000000001	1552
2	4	388	293	165.01836742760915	0.8500000000000001	1760
2	4	388	293	165.01836742760915	0.875	1568
2	4	388	293	165.01836742760915	0.9	1616
2	4	388	293	165.01836742760915	0.925	1712
2	4	388	293	165.01836742760915	0.9500000000000001	1712
2	4	388	293	165.01836742760915	0.9750000000000001	1600
2	5	407	295	160.80788231201947	0.0	1744
2	5	407	295	160.80788231201947	0.025	1568
2	5	407	295	160.80788231201947	0.05	1728
2	5	407	295	160.80788231201947	0.07500000000000001	1536
2	5	407	295	160.80788231201947	0.1	1520
2	5	407	295	160.80788231201947	0.125	1760
2	5	407	295	160.80788231201947	0.15000000000000002	1920
2	5	407	295	160.80788231201947	0.17500000000000002	1840
2	5	407	295	160.80788231201947	0.2	2432
2	5	407	295	160.80788231201947	0.225	2752
2	5	407	295	160.80788231201947	0.25	3104
2	5	407	295	160.80788231201947	0.275	3296
2	5	407	295	160.80788231201947	0.30000000000000004	2976
2	5	407	295	160.80788231201947	0.325	2464
2	5	407	295	160.80788231201947	0.35000000000000003	1888
2	5	407	295	160.80788231201947	0.375	1856
2	5	407	295	160.80788231201947	0.4	1696
2	5	407	295	160.80788231201947	0.42500000000000004	1792
2	5	407	295	160.80788231201947	0.45	1872
2	5	407	295	160.80788231201947	0.47500000000000003	1776
2	5	407	295	160.80788231201947	0.5	2032
2	5	407	295	160.80788231201947	0.525	1936
2	5	407	295	160.80788231201947	0.55	2160
2	5	407	295	160.80788231201947	0.5750000000000001	2224
2	5	407	295	160.80788231201947	0.6000000000000001	3296
2	5	407	295	160.80788231201947	0.625	5472
2	5	407	295	160.80788231201947	0.65	7328
2	5	407	295	160.80788231201947	0.675	7536
2	5	407	295	160.80788231201947	0.7000000000000001	6352
2	5	407	295	160.80788231201947	0.7250000000000001	3360
2	5	407	295	160.80788231201947	0.75	2352
2	5	407	295	160.80788231201947	0.775	1904
2	5	407	295	160.80788231201947	0.8	1888
2	5	407	295	160.80788231201947	0.8250000000000001	1744
2	5	407	295	160.80788231201947	0.8500000000000001	1664
2	5	407	295	160.80788231201947	0.875	1744
2	5	407	295	160.80788231201947	0.9	1584
2	5	407	295	160.80788231201947	0.925	1616
2	5	407	295	160.80788231201947	0.9500000000000001	1632
2	5	407	295	160.80788231201947	0.9750000000000001	1632
2	6	424	303	166.10726475924557	0.0	1888
2	6	424	303	166.10726475924557	0.025	1744
2	6	424	303	166.10726475924557	0.05	1616
2	6	424	303	166.10726475924557	0.07500000000000001	1696
2	6	424	303	166.10726475924557	0.1	1568
2	6	424	303	166.10726475924557	0.125	1824
2	6	424	303	166.10726475924557	0.15000000000000002	1824
2	6	424	303	166.10726475924557	0.17500000000000002	1824
2	6	424	303	166.10726475924557	0.2	2240
2	6	424	303	166.10726475924557	0.225	3216
2	6	424	303	166.10726475924557	0.25	3920
2	6	424	303	166.10726475924557	0.275	4304
2	6	424	303	166.10726475924557	0.30000000000000004	3264
2	6	424	303	166.10726475924557	0.325	2848
2	6	424	303	166.10726475924557	0.35000000000000003	2560
2	6	424	303	166.10726475924557	0.375	2128
2	6	424	303	166.10726475924557	0.4	1840
2	6	424	303	166.10726475924557	0.42500000000000004	2288
2	6	424	303	166.10726475924557	0.45	1664
2	6	424	303	166.10726475924557	0.47500000000000003	1920
2	6	424	303	166.10726475924557	0.5	1920
2	6	424	303	166.10726475924557	0.525	1920
2	6	424	303	166.10726475924557	0.55	2096
2	6	424	303	166.10726475924557	0.5750000000000001	2272
2	6	424	303	166.10726475924557	0.6000000000000001	2672
2	6	424	303	166.10726475924557	0.625	3616
2	6	424	303	166.10726475924557	0.65	4608
2	6	424	303	166.10726475924557	0.675	4864
2	6	424	303	166.10726475924557	0.7000000000000001	5680
2	6	424	303	166.10726475924557	0.7250000000000001	5072
2	6	424	303	166.10726475924557	0.75	3200
2	6	424	303	166.10726475924557	0.775	2288
2	6	424	303	166.10726475924557	0.8	1952
2	6	424	303	166.10726475924557	0.8250000000000001	1952
2	6	424	303	166.10726475924557	0.8500000000000001	1472
2	6	424	303	166.10726475924557	0.875	1856
2	6	424	303	166.10726475924557	0.9	1744
2	6	424	303	166.10726475924557	0.925	1536
2	6	424	303	166.10726475924557	0.9500000000000001	1680
2	6	424	303	166.10726475924557	0.9750000000000001	1760
2	7	440	316	173.81138403675845	0.0	1872
2	7	440	316	173.81138403675845	0.025	1712
2	7	440	316	173.81138403675845	0.05	1600
2	7	440	316	173.81138403675845	0.07500000000000001	1680
2	7	440	316	173.81138403675845	0.1	1680
2	7	440	316	173.81138403675845	0.125	1664
2	7	440	316	173.81138403675845	0.15000000000000002	1648
2	7	440	316	173.81138403675845	0.17500000000000002	1888
2	7	440	316	173.81138403675845	0.2	2128
2	7	440	316	173.81138403675845	0.225	5712
2	7	440	316	173.81138403675845	0.25	8448
2	7	440	316	173.81138403675845	0.275	10176
2	7	440	316	173.81138403675845	0.30000000000000004	8144
2	7	440	316	173.81138403675845	0.325	6128
2	7	440	316	173.81138403675845	0.35000000000000003	4656
2	7	440	316	173.81138403675845	0.375	3600
2	7	440	316	173.81138403675845	0.4	2160
2	7	440	316	173.81138403675845	0.42500000000000004	2288
2	7	440	316	173.81138403675845	0.45	2016
2	7	440	316	173.81138403675845	0.47500000000000003	2144
2	7	440	316	173.81138403675845	0.5	2144
2	7	440	316	173.81138403675845	0.525	2016
2	7	440	316	173.81138403675845	0.55	1984
2	7	440	316	173.81138403675845	0.5750000000000001	2176
2	7	440	316	173.81138403675845	0.6000000000000001	2720
2	7	440	316	173.81138403675845	0.625	3664
2	7	440	316	173.81138403675845	0.65	4608
2	7	440	316	173.81138403675845	0.675	4608
2	7	440	316	173.81138403675845	0.7000000000000001	5552
2	7	440	316	173.81138403675845	0.7250000000000001	7184
2	7	440	316	173.81138403675845	0.75	5920
2	7	440	316	173.81138403675845	0.775	2528
2	7	440	316	173.81138403675845	0.8	2016
2	7	440	316	173.81138403675845	0.8250000000000001	1616
2	7	440	316	173.81138403675845	0.8500000000000001	1840
2	7	440	316	173.81138403675845	0.875	1760
2	7	440	316	173.81138403675845	0.9	1856
2	7	440	316	173.81138403675845	0.925	1664
2	7	440	316	173.81138403675845	0.9500000000000001	1664
2	7	440	316	173.81138403675845	0.9750000000000001	1744
2	8	457	327	162.61886807376635	0.0	1728
2	8	457	327	162.61886807376635	0.025	1824
2	8	457	327	162.61886807376635	0.05	1792
2	8	457	327	162.61886807376635	0.07500000000000001	1584
2	8	457	327	162.61886807376635	0.1	1760
2	8	457	327	162.61886807376635	0.125	1568
2	8	457	327	162.61886807376635	0.15000000000000002	1760
2	8	457	327	162.61886807376635	0.17500000000000002	1600
2	8	457	327	162.61886807376635	0.2	1648
2	8	457	327	162.61886807376635	0.225	1888
2	8	457	327	162.61886807376635	0.25	3840
2	8	457	327	162.61886807376635	0.275	6368
2	8	457	327	162.61886807376635	0.30000000000000004	8032
2	8	457	327	162.61886807376635	0.325	8304
2	8	457	327	162.61886807376635	0.35000000000000003	7520
2	8	457	327	162.61886807376635	0.375	6432
2	8	457	327	162.61886807376635	0.4	4688
2	8	457	327	162.61886807376635	0.42500000000000004	2448
2	8	457	327	162.61886807376635	0.45	2272
2	8	457	327	162.61886807376635	0.47500000000000003	2272
2	8	457	327	162.61886807376635	0.5	2272
2	8	457	327	162.61886807376635	0.525	2048
2	8	457	327	162.61886807376635	0.55	2000
2	8	457	327	162.61886807376635	0.5750000000000001	2016
2	8	457	327	162.61886807376635	0.6000000000000001	1920
2	8	457	327	162.61886807376635	0.625	1984
2	8	457	327	162.61886807376635	0.65	2560
2	8	457	327	162.61886807376635	0.675	4160
2	8	457	327	162.61886807376635	0.7000000000000001	6224
2	8	457	327	162.61886807376635	0.7250000000000001	5200
2	8	457	327	162.61886807376635	0.75	3488
2	8	457	327	162.61886807376635	0.775	2416
2	8	457	327	162.61886807376635	0.8	2240
2	8	457	327	162.61886807376635	0.8250000000000001	1952
2	8	457	327	162.61886807376635	0.8500000000000001	1808
2	8	457	327	162.61886807376635	0.875	1824
2	8	457	327	162.61886807376635	0.9	1760
2	8	457	327	162.61886807376635	0.925	1920
2	8	457	327	162.61886807376635	0.9500000000000001	1664
2	8	457	327	162.61886807376635	0.9750000000000001	1648
2	9	475	332	158.76529586574608	0.0	1584
2	9	475	332	158.76529586574608	0.025	1728
2	9	475	332	158.76529586574608	0.05	1568
2	9	475	332	158.76529586574608	0.07500000000000001	1728
2	9	475	332	158.76529586574608	0.1	1888
2	9	475	332	158.76529586574608	0.125	1728
2	9	475	332	158.76529586574608	0.15000000000000002	1568
2	9	475	332	158.76529586574608	0.17500000000000002	1744
2	9	475	332	158.76529586574608	0.2	1984
2	9	475	332	158.76529586574608	0.225	1824
2	9	475	332	158.76529586574608	0.25	2464
2	9	475	332	158.76529586574608	0.275	3520
2	9	475	332	158.76529586574608	0.30000000000000004	7072
2	9	475	332	158.76529586574608	0.325	12112
2	9	475	332	158.76529586574608	0.35000000000000003	14720
2	9	475	332	158.76529586574608	0.375	10784
2	9	475	332	158.76529586574608	0.4	6896
2	9	475	332	158.76529586574608	0.42500000000000004	4944
2	9	475	332	158.76529586574608	0.45	3072
2	9	475	332	158.76529586574608	0.47500000000000003	2208
2	9	475	332	158.76529586574608	0.5	2208
2	9	475	332	158.76529586574608	0.525	1888
2	9	475	332	158.76529586574608	0.55	1984
2	9	475	332	158.76529586574608	0.5750000000000001	2064
2	9	475	332	158.76529586574608	0.6000000000000001	2064
2	9	475	332	158.76529586574608	0.625	1920
2	9	475	332	158.76529586574608	0.65	2048
2	9	475	332	158.76529586574608	0.675	2048
2	9	475	332	158.76529586574608	0.7000000000000001	2096
2	9	475	332	158.76529586574608	0.7250000000000001	2688
2	9	475	332	158.76529586574608	0.75	3696
2	9	475	332	158.76529586574608	0.775	4816
2	9	475	332	158.76529586574608	0.8	4576
2	9	475	332	158.76529586574608	0.8250000000000001	3136
2	9	475	332	158.76529586574608	0.8500000000000001	2176
2	9	475	332	158.76529586574608	0.875	1936
2	9	475	332	158.76529586574608	0.9	1792
2	9	475	332	158.76529586574608	0.925	1744
2	9	475	332	158.76529586574608	0.9500000000000001	1600
2	9	475	332	158.76529586574608	0.9750000000000001	1856
2	10	495	330	153.70520992941616	0.0	1664
2	10	495	330	153.70520992941616	0.025	1760
2	10	495	330	153.70520992941616	0.05	1760
2	10	495	330	153.70520992941616	0.07500000000000001	1728
2	10	495	330	153.70520992941616	0.1	1760
2	10	495	330	153.70520992941616	0.125	2064
2	10	495	330	153.70520992941616	0.15000000000000002	3152
2	10	495	330	153.70520992941616	0.17500000000000002	4416
2	10	495	330	153.70520992941616	0.2	3968
2	10	495	330	153.70520992941616	0.225	3440
2	10	495	330	153.70520992941616	0.25	2656
2	10	495	330	153.70520992941616	0.275	2144
2	10	495	330	153.70520992941616	0.30000000000000004	2272
2	10	495	330	153.70520992941616	0.325	2192
2	10	495	330	153.70520992941616	0.35000000000000003	2208
2	10	495	330	153.70520992941616	0.375	2128
2	10	495	330	153.70520992941616	0.4	2176
2	10	495	330	153.70520992941616	0.42500000000000004	2144
2	10	495	330	153.70520992941616	0.45	2496
2	10	495	330	153.70520992941616	0.47500000000000003	2992
2	10	495	330	153.70520992941616	0.5	2992
2	10	495	330	153.70520992941616	0.525	4160
2	10	495	330	153.70520992941616	0.55	9872
2	10	495	330	153.70520992941616	0.5750000000000001	13312
2	10	495	330	153.70520992941616	0.6000000000000001	16560
2	10	495	330	153.70520992941616	0.625	16800
2	10	495	330	153.70520992941616	0.65	18944
2	10	495	330	153.70520992941616	0.675	10048
2	10	495	330	153.70520992941616	0.7000000000000001	2976
2	10	495	330	153.70520992941616	0.7250000000000001	2080
2	10	495	330	153.70520992941616	0.75	1888
2	10	495	330	153.70520992941616	0.775	1888
2	10	495	330	153.70520992941616	0.8	1728
2	10	495	330	153.70520992941616	0.8250000000000001	1568
2	10	495	330	153.70520992941616	0.8500000000000001	1920
2	10	495	330	153.70520992941616	0.875	1568
2	10	495	330	153.70520992941616	0.9	1680
2	10	495	330	153.70520992941616	0.925	1744
2	10	495	330	153.70520992941616	0.9500000000000001	1632
2	10	495	330	153.70520992941616	0.9750000000000001	1632
2	11	511	320	168.8529934740781	0.0	1664
2	11	511	320	168.8529934740781	0.025	1760
2	11	511	320	168.8529934740781	0.05	1808
2	11	511	320	168.8529934740781	0.07500000000000001	1744
2	11	511	320	168.8529934740781	0.1	1920
2	11	511	320	168.8529934740781	0.125	2432
2	11	511	320	168.8529934740781	0.15000000000000002	2672
2	11	511	320	168.8529934740781	0.17500000000000002	4608
2	11	511	320	168.8529934740781	0.2	5152
2	11	511	320	168.8529934740781	0.225	5344
2	11	511	320	168.8529934740781	0.25	4976
2	11	511	320	168.8529934740781	0.275	3008
2	11	511	320	168.8529934740781	0.30000000000000004	2560
2	11	511	320	168.8529934740781	0.325	2208
2	11	511	320	168.8529934740781	0.35000000000000003	1952
2	11	511	320	168.8529934740781	0.375	2160
2	11	511	320	168.8529934740781	0.4	1968
2	11	511	320	168.8529934740781	0.42500000000000004	2272
2	11	511	320	168.8529934740781	0.45	2240
2	11	511	320	168.8529934740781	0.47500000000000003	2496
2	11	511	320	168.8529934740781	0.5	2496
2	11	511	320	168.8529934740781	0.525	2992
2	11	511	320	168.8529934740781	0.55	3616
2	11	511	320	168.8529934740781	0.5750000000000001	4384
2	11	511	320	168.8529934740781	0.6000000000000001	6368
2	11	511	320	168.8529934740781	0.625	7296
2	11	511	320	168.8529934740781	0.65	8352
2	11	511	320	168.8529934740781	0.675	5376
2	11	511	320	168.8529934740781	0.7000000000000001	3232
2	11	511	320	168.8529934740781	0.7250000000000001	1904
2	11	511	320	168.8529934740781	0.75	1872
2	11	511	320	168.8529934740781	0.775	1824
2	11	511	320	168.8529934740781	0.8	1680
2	11	511	320	168.8529934740781	0.8250000000000001	1712
2	11	511	320	168.8529934740781	0.8500000000000001	1664
2	11	511	320	168.8529934740781	0.875	1760
2	11	511	320	168.8529934740781	0.9	1664
2	11	511	320	168.8529934740781	0.925	1664
2	11	511	320	168.8529934740781	0.9500000000000001	1792
2	11	511	320	168.8529934740781	0.9750000000000001	1792
2	12	527	305	179.87267625510643	0.0	1808
2	12	527	305	179.87267625510643	0.025	1888
2	12	527	305	179.87267625510643	0.05	1696
2	12	527	305	179.87267625510643	0.07500000000000001	1856
2	12	527	305	179.87267625510643	0.1	1856
2	12	527	305	179.87267625510643	0.125	2112
2	12	527	305	179.87267625510643	0.15000000000000002	3248
2	12	527	305	179.87267625510643	0.17500000000000002	5168
2	12	527	305	179.87267625510643	0.2	7280
2	12	527	305	179.87267625510643	0.225	9040
2	12	527	305	179.87267625510643	0.25	8416
2	12	527	305	179.87267625510643	0.275	6736
2	12	527	305	179.87267625510643	0.30000000000000004	5360
2	12	527	305	179.87267625510643	0.325	4416
2	12	527	305	179.87267625510643	0.35000000000000003	2544
2	12	527	305	179.87267625510643	0.375	2016
2	12	527	305	179.87267625510643	0.4	2048
2	12	527	305	179.87267625510643	0.42500000000000004	2144
2	12	527	305	179.87267625510643	0.45	1904
2	12	527	305	179.87267625510643	0.47500000000000003	2032
2	12	527	305	179.87267625510643	0.5	2032
2	12	527	305	179.87267625510643	0.525	2464
2	12	527	305	179.87267625510643	0.55	2800
2	12	527	305	179.87267625510643	0.5750000000000001	3552
2	12	527	305	179.87267625510643	0.6000000000000001	4304
2	12	527	305	179.87267625510643	0.625	6176
2	12	527	305	179.87267625510643	0.65	6784
2	12	527	305	179.87267625510643	0.675	6128
2	12	527	305	179.87267625510643	0.7000000000000001	4576
2	12	527	305	179.87267625510643	0.7250000000000001	2560
2	12	527	305	179.87267625510643	0.75	1952
2	12	527	305	179.87267625510643	0.775	1888
2	12	527	305	179.87267625510643	0.8	1728
2	12	527	305	179.87267625510643	0.8250000000000001	1808
2	12	527	305	179.87267625510643	0.8500000000000001	1920
2	12	527	305	179.87267625510643	0.875	1568
2	12	527	305	179.87267625510643	0.9	1568
2	12	527	305	179.87267625510643	0.925	1728
2	12	527	305	179.87267625510643	0.9500000000000001	1840
2	12	527	305	179.87267625510643	0.9750000000000001	1840
2	13	542	291	168.98031721896547	0.0	1904
2	13	542	291	168.98031721896547	0.025	1760
2	13	542	291	168.98031721896547	0.05	1584
2	13	542	291	168.98031721896547	0.07500000000000001	1808
2	13	542	291	168.98031721896547	0.1	1696
2	13	542	291	168.98031721896547	0.125	2032
2	13	542	291	168.98031721896547	0.15000000000000002	2048
2	13	542	291	168.98031721896547	0.17500000000000002	4688
2	13	542	291	168.98031721896547	0.2	8256
2	13	542	291	168.98031721896547	0.225	10160
2	13	542	291	168.98031721896547	0.25	11616
2	13	542	291	168.98031721896547	0.275	12096
2	13	542	291	168.98031721896547	0.30000000000000004	9392
2	13	542	291	168.98031721896547	0.325	3952
2	13	542	291	168.98031721896547	0.35000000000000003	2672
2	13	542	291	168.98031721896547	0.375	2496
2	13	542	291	168.98031721896547	0.4	2112
2	13	542	291	168.98031721896547	0.42500000000000004	2272
2	13	542	291	168.98031721896547	0.45	2112
2	13	542	291	168.98031721896547	0.47500000000000003	2336
2	13	542	291	168.98031721896547	0.5	2336
2	13	542	291	168.98031721896547	0.525	2176
2	13	542	291	168.98031721896547	0.55	3376
2	13	542	291	168.98031721896547	0.5750000000000001	4192
2	13	542	291	168.98031721896547	0.6000000000000001	7088
2	13	542	291	168.98031721896547	0.625	7440
2	13	542	291	168.98031721896547	0.65	7600
2	13	542	291	168.98031721896547	0.675	7504
2	13	542	291	168.98031721896547	0.7000000000000001	6272
2	13	542	291	168.98031721896547	0.7250000000000001	2880
2	13	542	291	168.98031721896547	0.75	2208
2	13	542	291	168.98031721896547	0.775	2080
2	13	542	291	168.98031721896547	0.8	1888
2	13	542	291	168.98031721896547	0.8250000000000001	1872
2	13	542	291	168.98031721896547	0.8500000000000001	1888
2	13	542	291	168.98031721896547	0.875	1792
2	13	542	291	168.98031721896547	0.9	1728
2	13	542	291	168.98031721896547	0.925	1824
2	13	542	291	168.98031721896547	0.9500000000000001	1808
2	13	542	291	168.98031721896547	0.9750000000000001	1808
2	14	558	281	162.7381796283873	0.0	1728
2	14	558	281	162.7381796283873	0.025	1888
2	14	558	281	162.7381796283873	0.05	1792
2	14	558	281	162.7381796283873	0.07500000000000001	1792
2	14	558	281	162.7381796283873	0.1	2144
2	14	558	281	162.7381796283873	0.125	1776
2	14	558	281	162.7381796283873	0.15000000000000002	2464
2	14	558	281	162.7381796283873	0.17500000000000002	2864
2	14	558	281	162.7381796283873	0.2	10720
2	14	558	281	162.7381796283873	0.225	16352
2	14	558	281	162.7381796283873	0.25	19840
2	14	558	281	162.7381796283873	0.275	19104
2	14	558	281	162.7381796283873	0.30000000000000004	16960
2	14	558	281	162.7381796283873	0.325	12752
2	14	558	281	162.7381796283873	0.35000000000000003	5888
2	14	558	281	162.7381796283873	0.375	3808
2	14	558	281	162.7381796283873	0.4	3024
2	14	558	281	162.7381796283873	0.42500000000000004	2704
2	14	558	281	162.7381796283873	0.45	2512
2	14	558	281	162.7381796283873	0.47500000000000003	2368
2	14	558	281	162.7381796283873	0.5	2368
2	14	558	281	162.7381796283873	0.525	2688
2	14	558	281	162.7381796283873	0.55	2704
2	14	558	281	162.7381796283873	0.5750000000000001	3344
2	14	558	281	162.7381796283873	0.6000000000000001	6192
2	14	558	281	162.7381796283873	0.625	8976
2	14	558	281	162.7381796283873	0.65	9296
2	14	558	281	162.7381796283873	0.675	9664
2	14	558	281	162.7381796283873	0.7000000000000001	8816
2	14	558	281	162.7381796283873	0.7250000000000001	4848
2	14	558	281	162.7381796283873	0.75	2528
2	14	558	281	162.7381796283873	0.775	2080
2	14	558	281	162.7381796283873	0.8	2016
2	14	558	281	162.7381796283873	0.8250000000000001	1696
2	14	558	281	162.7381796283873	0.8500000000000001	1712
2	14	558	281	162.7381796283873	0.875	1824
2	14	558	281	162.7381796283873	0.9	1792
2	14	558	281	162.7381796283873	0.925	1728
2	14	558	281	162.7381796283873	0.9500000000000001	2080
[truncated: 62,681 more rows]
