# Supplementary material for: An epifluorescence microscope design for naturalistic behavior and cellular activity in freely moving Caenorhabditis elegans
Source: Nat Commun. 2026 May 19;17:4411. doi: 10.1038/s41467-026-72709-w (PMC13187321; doi:10.1038/s41467-026-72709-w)
Supplement: Supplementary file 8 — Source data [file 41467_2026_72709_MOESM8_ESM.zip › fig2 Muscle/HBR4/worm9.csv]

frame	order	x	y	angle	segment_position	intensity
0	1	360	381	144.72757855140162	0.0	2064
0	1	360	381	144.72757855140162	0.025	1856
0	1	360	381	144.72757855140162	0.05	1888
0	1	360	381	144.72757855140162	0.07500000000000001	2000
0	1	360	381	144.72757855140162	0.1	2192
0	1	360	381	144.72757855140162	0.125	4464
0	1	360	381	144.72757855140162	0.15000000000000002	5904
0	1	360	381	144.72757855140162	0.17500000000000002	10240
0	1	360	381	144.72757855140162	0.2	11312
0	1	360	381	144.72757855140162	0.225	14816
0	1	360	381	144.72757855140162	0.25	14816
0	1	360	381	144.72757855140162	0.275	14240
0	1	360	381	144.72757855140162	0.30000000000000004	11696
0	1	360	381	144.72757855140162	0.325	7280
0	1	360	381	144.72757855140162	0.35000000000000003	5024
0	1	360	381	144.72757855140162	0.375	3248
0	1	360	381	144.72757855140162	0.4	3360
0	1	360	381	144.72757855140162	0.42500000000000004	4128
0	1	360	381	144.72757855140162	0.45	5216
0	1	360	381	144.72757855140162	0.47500000000000003	9760
0	1	360	381	144.72757855140162	0.5	9760
0	1	360	381	144.72757855140162	0.525	20032
0	1	360	381	144.72757855140162	0.55	28816
0	1	360	381	144.72757855140162	0.5750000000000001	40000
0	1	360	381	144.72757855140162	0.6000000000000001	41552
0	1	360	381	144.72757855140162	0.625	31520
0	1	360	381	144.72757855140162	0.65	20784
0	1	360	381	144.72757855140162	0.675	6704
0	1	360	381	144.72757855140162	0.7000000000000001	2928
0	1	360	381	144.72757855140162	0.7250000000000001	2016
0	1	360	381	144.72757855140162	0.75	2016
0	1	360	381	144.72757855140162	0.775	2048
0	1	360	381	144.72757855140162	0.8	2000
0	1	360	381	144.72757855140162	0.8250000000000001	2112
0	1	360	381	144.72757855140162	0.8500000000000001	1824
0	1	360	381	144.72757855140162	0.875	1840
0	1	360	381	144.72757855140162	0.9	1952
0	1	360	381	144.72757855140162	0.925	1872
0	1	360	381	144.72757855140162	0.9500000000000001	1904
0	1	360	381	144.72757855140162	0.9750000000000001	1904
0	2	366	346	173.45225156846269	0.0	2016
0	2	366	346	173.45225156846269	0.025	1872
0	2	366	346	173.45225156846269	0.05	1872
0	2	366	346	173.45225156846269	0.07500000000000001	1872
0	2	366	346	173.45225156846269	0.1	2096
0	2	366	346	173.45225156846269	0.125	2144
0	2	366	346	173.45225156846269	0.15000000000000002	3184
0	2	366	346	173.45225156846269	0.17500000000000002	4816
0	2	366	346	173.45225156846269	0.2	6544
0	2	366	346	173.45225156846269	0.225	8000
0	2	366	346	173.45225156846269	0.25	8960
0	2	366	346	173.45225156846269	0.275	9264
0	2	366	346	173.45225156846269	0.30000000000000004	9024
0	2	366	346	173.45225156846269	0.325	7376
0	2	366	346	173.45225156846269	0.35000000000000003	5760
0	2	366	346	173.45225156846269	0.375	4224
0	2	366	346	173.45225156846269	0.4	2912
0	2	366	346	173.45225156846269	0.42500000000000004	2496
0	2	366	346	173.45225156846269	0.45	2736
0	2	366	346	173.45225156846269	0.47500000000000003	2624
0	2	366	346	173.45225156846269	0.5	2976
0	2	366	346	173.45225156846269	0.525	3136
0	2	366	346	173.45225156846269	0.55	3408
0	2	366	346	173.45225156846269	0.5750000000000001	4368
0	2	366	346	173.45225156846269	0.6000000000000001	6064
0	2	366	346	173.45225156846269	0.625	9168
0	2	366	346	173.45225156846269	0.65	12688
0	2	366	346	173.45225156846269	0.675	13824
0	2	366	346	173.45225156846269	0.7000000000000001	14640
0	2	366	346	173.45225156846269	0.7250000000000001	13168
0	2	366	346	173.45225156846269	0.75	8880
0	2	366	346	173.45225156846269	0.775	4800
0	2	366	346	173.45225156846269	0.8	2608
0	2	366	346	173.45225156846269	0.8250000000000001	2016
0	2	366	346	173.45225156846269	0.8500000000000001	1936
0	2	366	346	173.45225156846269	0.875	1792
0	2	366	346	173.45225156846269	0.9	1792
0	2	366	346	173.45225156846269	0.925	1792
0	2	366	346	173.45225156846269	0.9500000000000001	1888
0	2	366	346	173.45225156846269	0.9750000000000001	1984
0	3	368	310	133.21008939175394	0.0	1952
0	3	368	310	133.21008939175394	0.025	1952
0	3	368	310	133.21008939175394	0.05	1776
0	3	368	310	133.21008939175394	0.07500000000000001	2000
0	3	368	310	133.21008939175394	0.1	2064
0	3	368	310	133.21008939175394	0.125	2320
0	3	368	310	133.21008939175394	0.15000000000000002	3120
0	3	368	310	133.21008939175394	0.17500000000000002	8048
0	3	368	310	133.21008939175394	0.2	13344
0	3	368	310	133.21008939175394	0.225	19264
0	3	368	310	133.21008939175394	0.25	21392
0	3	368	310	133.21008939175394	0.275	21808
0	3	368	310	133.21008939175394	0.30000000000000004	18928
0	3	368	310	133.21008939175394	0.325	16416
0	3	368	310	133.21008939175394	0.35000000000000003	10848
0	3	368	310	133.21008939175394	0.375	8048
0	3	368	310	133.21008939175394	0.4	5584
0	3	368	310	133.21008939175394	0.42500000000000004	4016
0	3	368	310	133.21008939175394	0.45	3904
0	3	368	310	133.21008939175394	0.47500000000000003	3104
0	3	368	310	133.21008939175394	0.5	3104
0	3	368	310	133.21008939175394	0.525	2944
0	3	368	310	133.21008939175394	0.55	3136
0	3	368	310	133.21008939175394	0.5750000000000001	3104
0	3	368	310	133.21008939175394	0.6000000000000001	3984
0	3	368	310	133.21008939175394	0.625	5776
0	3	368	310	133.21008939175394	0.65	8784
0	3	368	310	133.21008939175394	0.675	9808
0	3	368	310	133.21008939175394	0.7000000000000001	10320
0	3	368	310	133.21008939175394	0.7250000000000001	9152
0	3	368	310	133.21008939175394	0.75	6160
0	3	368	310	133.21008939175394	0.775	4416
0	3	368	310	133.21008939175394	0.8	2656
0	3	368	310	133.21008939175394	0.8250000000000001	1936
0	3	368	310	133.21008939175394	0.8500000000000001	1904
0	3	368	310	133.21008939175394	0.875	1728
0	3	368	310	133.21008939175394	0.9	1952
0	3	368	310	133.21008939175394	0.925	1616
0	3	368	310	133.21008939175394	0.9500000000000001	1792
0	3	368	310	133.21008939175394	0.9750000000000001	1792
0	4	393	289	136.69925280492672	0.0	1856
0	4	393	289	136.69925280492672	0.025	1872
0	4	393	289	136.69925280492672	0.05	2032
0	4	393	289	136.69925280492672	0.07500000000000001	1840
0	4	393	289	136.69925280492672	0.1	2032
0	4	393	289	136.69925280492672	0.125	2240
0	4	393	289	136.69925280492672	0.15000000000000002	2224
0	4	393	289	136.69925280492672	0.17500000000000002	2960
0	4	393	289	136.69925280492672	0.2	4704
0	4	393	289	136.69925280492672	0.225	6880
0	4	393	289	136.69925280492672	0.25	11168
0	4	393	289	136.69925280492672	0.275	14976
0	4	393	289	136.69925280492672	0.30000000000000004	16512
0	4	393	289	136.69925280492672	0.325	16032
0	4	393	289	136.69925280492672	0.35000000000000003	12512
0	4	393	289	136.69925280492672	0.375	8368
0	4	393	289	136.69925280492672	0.4	4992
0	4	393	289	136.69925280492672	0.42500000000000004	3504
0	4	393	289	136.69925280492672	0.45	3072
0	4	393	289	136.69925280492672	0.47500000000000003	2960
0	4	393	289	136.69925280492672	0.5	3024
0	4	393	289	136.69925280492672	0.525	2656
0	4	393	289	136.69925280492672	0.55	2592
0	4	393	289	136.69925280492672	0.5750000000000001	2528
0	4	393	289	136.69925280492672	0.6000000000000001	2576
0	4	393	289	136.69925280492672	0.625	2800
0	4	393	289	136.69925280492672	0.65	3488
0	4	393	289	136.69925280492672	0.675	4256
0	4	393	289	136.69925280492672	0.7000000000000001	4736
0	4	393	289	136.69925280492672	0.7250000000000001	5008
0	4	393	289	136.69925280492672	0.75	5664
0	4	393	289	136.69925280492672	0.775	4736
0	4	393	289	136.69925280492672	0.8	4112
0	4	393	289	136.69925280492672	0.8250000000000001	3024
0	4	393	289	136.69925280492672	0.8500000000000001	2096
0	4	393	289	136.69925280492672	0.875	1872
0	4	393	289	136.69925280492672	0.9	1888
0	4	393	289	136.69925280492672	0.925	1696
0	4	393	289	136.69925280492672	0.9500000000000001	1824
0	4	393	289	136.69925280492672	0.9750000000000001	1888
0	5	428	291	176.75068617152675	0.0	1792
0	5	428	291	176.75068617152675	0.025	1792
0	5	428	291	176.75068617152675	0.05	1952
0	5	428	291	176.75068617152675	0.07500000000000001	1920
0	5	428	291	176.75068617152675	0.1	2176
0	5	428	291	176.75068617152675	0.125	2784
0	5	428	291	176.75068617152675	0.15000000000000002	4816
0	5	428	291	176.75068617152675	0.17500000000000002	7536
0	5	428	291	176.75068617152675	0.2	8512
0	5	428	291	176.75068617152675	0.225	7920
0	5	428	291	176.75068617152675	0.25	7280
0	5	428	291	176.75068617152675	0.275	6512
0	5	428	291	176.75068617152675	0.30000000000000004	5504
0	5	428	291	176.75068617152675	0.325	4240
0	5	428	291	176.75068617152675	0.35000000000000003	3552
0	5	428	291	176.75068617152675	0.375	2704
0	5	428	291	176.75068617152675	0.4	2448
0	5	428	291	176.75068617152675	0.42500000000000004	2528
0	5	428	291	176.75068617152675	0.45	2560
0	5	428	291	176.75068617152675	0.47500000000000003	2368
0	5	428	291	176.75068617152675	0.5	2288
0	5	428	291	176.75068617152675	0.525	2720
0	5	428	291	176.75068617152675	0.55	2608
0	5	428	291	176.75068617152675	0.5750000000000001	2848
0	5	428	291	176.75068617152675	0.6000000000000001	2800
0	5	428	291	176.75068617152675	0.625	3312
0	5	428	291	176.75068617152675	0.65	3616
0	5	428	291	176.75068617152675	0.675	4992
0	5	428	291	176.75068617152675	0.7000000000000001	6240
0	5	428	291	176.75068617152675	0.7250000000000001	7856
0	5	428	291	176.75068617152675	0.75	9008
0	5	428	291	176.75068617152675	0.775	8112
0	5	428	291	176.75068617152675	0.8	5600
0	5	428	291	176.75068617152675	0.8250000000000001	3696
0	5	428	291	176.75068617152675	0.8500000000000001	2944
0	5	428	291	176.75068617152675	0.875	2272
0	5	428	291	176.75068617152675	0.9	1904
0	5	428	291	176.75068617152675	0.925	1888
0	5	428	291	176.75068617152675	0.9500000000000001	1888
0	5	428	291	176.75068617152675	0.9750000000000001	1712
0	6	463	295	130.96975117034216	0.0	1568
0	6	463	295	130.96975117034216	0.025	1856
0	6	463	295	130.96975117034216	0.05	2192
0	6	463	295	130.96975117034216	0.07500000000000001	2512
0	6	463	295	130.96975117034216	0.1	3584
0	6	463	295	130.96975117034216	0.125	4896
0	6	463	295	130.96975117034216	0.15000000000000002	6128
0	6	463	295	130.96975117034216	0.17500000000000002	6512
0	6	463	295	130.96975117034216	0.2	6384
0	6	463	295	130.96975117034216	0.225	5376
0	6	463	295	130.96975117034216	0.25	3584
0	6	463	295	130.96975117034216	0.275	3088
0	6	463	295	130.96975117034216	0.30000000000000004	2704
0	6	463	295	130.96975117034216	0.325	2464
0	6	463	295	130.96975117034216	0.35000000000000003	2496
0	6	463	295	130.96975117034216	0.375	2736
0	6	463	295	130.96975117034216	0.4	2592
0	6	463	295	130.96975117034216	0.42500000000000004	2848
0	6	463	295	130.96975117034216	0.45	3584
0	6	463	295	130.96975117034216	0.47500000000000003	4192
0	6	463	295	130.96975117034216	0.5	5680
0	6	463	295	130.96975117034216	0.525	7600
0	6	463	295	130.96975117034216	0.55	9920
0	6	463	295	130.96975117034216	0.5750000000000001	12432
0	6	463	295	130.96975117034216	0.6000000000000001	13424
0	6	463	295	130.96975117034216	0.625	13360
0	6	463	295	130.96975117034216	0.65	12928
0	6	463	295	130.96975117034216	0.675	10208
0	6	463	295	130.96975117034216	0.7000000000000001	7328
0	6	463	295	130.96975117034216	0.7250000000000001	4976
0	6	463	295	130.96975117034216	0.75	3408
0	6	463	295	130.96975117034216	0.775	2304
0	6	463	295	130.96975117034216	0.8	1904
0	6	463	295	130.96975117034216	0.8250000000000001	1952
0	6	463	295	130.96975117034216	0.8500000000000001	1904
0	6	463	295	130.96975117034216	0.875	1568
0	6	463	295	130.96975117034216	0.9	1712
0	6	463	295	130.96975117034216	0.925	1904
0	6	463	295	130.96975117034216	0.9500000000000001	1696
0	6	463	295	130.96975117034216	0.9750000000000001	1888
0	7	487	273	117.25532837494306	0.0	1760
0	7	487	273	117.25532837494306	0.025	1712
0	7	487	273	117.25532837494306	0.05	1840
0	7	487	273	117.25532837494306	0.07500000000000001	2480
0	7	487	273	117.25532837494306	0.1	3936
0	7	487	273	117.25532837494306	0.125	5120
0	7	487	273	117.25532837494306	0.15000000000000002	5376
0	7	487	273	117.25532837494306	0.17500000000000002	5472
0	7	487	273	117.25532837494306	0.2	4064
0	7	487	273	117.25532837494306	0.225	3328
0	7	487	273	117.25532837494306	0.25	2832
0	7	487	273	117.25532837494306	0.275	2576
0	7	487	273	117.25532837494306	0.30000000000000004	2304
0	7	487	273	117.25532837494306	0.325	2304
0	7	487	273	117.25532837494306	0.35000000000000003	2336
0	7	487	273	117.25532837494306	0.375	2160
0	7	487	273	117.25532837494306	0.4	2320
0	7	487	273	117.25532837494306	0.42500000000000004	2208
0	7	487	273	117.25532837494306	0.45	2384
0	7	487	273	117.25532837494306	0.47500000000000003	2736
0	7	487	273	117.25532837494306	0.5	4176
0	7	487	273	117.25532837494306	0.525	6480
0	7	487	273	117.25532837494306	0.55	8896
0	7	487	273	117.25532837494306	0.5750000000000001	11216
0	7	487	273	117.25532837494306	0.6000000000000001	11904
0	7	487	273	117.25532837494306	0.625	11424
0	7	487	273	117.25532837494306	0.65	10976
0	7	487	273	117.25532837494306	0.675	9632
0	7	487	273	117.25532837494306	0.7000000000000001	6592
0	7	487	273	117.25532837494306	0.7250000000000001	3408
0	7	487	273	117.25532837494306	0.75	2272
0	7	487	273	117.25532837494306	0.775	2256
0	7	487	273	117.25532837494306	0.8	1952
0	7	487	273	117.25532837494306	0.8250000000000001	1888
0	7	487	273	117.25532837494306	0.8500000000000001	1792
0	7	487	273	117.25532837494306	0.875	1808
0	7	487	273	117.25532837494306	0.9	1728
0	7	487	273	117.25532837494306	0.925	1968
0	7	487	273	117.25532837494306	0.9500000000000001	1792
0	7	487	273	117.25532837494306	0.9750000000000001	1824
0	8	478	240	152.4577168648236	0.0	1728
0	8	478	240	152.4577168648236	0.025	1712
0	8	478	240	152.4577168648236	0.05	1744
0	8	478	240	152.4577168648236	0.07500000000000001	1728
0	8	478	240	152.4577168648236	0.1	1824
0	8	478	240	152.4577168648236	0.125	2016
0	8	478	240	152.4577168648236	0.15000000000000002	2816
0	8	478	240	152.4577168648236	0.17500000000000002	3360
0	8	478	240	152.4577168648236	0.2	3520
0	8	478	240	152.4577168648236	0.225	3184
0	8	478	240	152.4577168648236	0.25	3184
0	8	478	240	152.4577168648236	0.275	2944
0	8	478	240	152.4577168648236	0.30000000000000004	2576
0	8	478	240	152.4577168648236	0.325	2448
0	8	478	240	152.4577168648236	0.35000000000000003	2112
0	8	478	240	152.4577168648236	0.375	2160
0	8	478	240	152.4577168648236	0.4	1904
0	8	478	240	152.4577168648236	0.42500000000000004	2048
0	8	478	240	152.4577168648236	0.45	2240
0	8	478	240	152.4577168648236	0.47500000000000003	2192
0	8	478	240	152.4577168648236	0.5	2192
0	8	478	240	152.4577168648236	0.525	2320
0	8	478	240	152.4577168648236	0.55	2304
0	8	478	240	152.4577168648236	0.5750000000000001	3040
0	8	478	240	152.4577168648236	0.6000000000000001	3232
0	8	478	240	152.4577168648236	0.625	4784
0	8	478	240	152.4577168648236	0.65	5440
0	8	478	240	152.4577168648236	0.675	6464
0	8	478	240	152.4577168648236	0.7000000000000001	6368
0	8	478	240	152.4577168648236	0.7250000000000001	5872
0	8	478	240	152.4577168648236	0.75	5872
0	8	478	240	152.4577168648236	0.775	4064
0	8	478	240	152.4577168648236	0.8	3088
0	8	478	240	152.4577168648236	0.8250000000000001	2240
0	8	478	240	152.4577168648236	0.8500000000000001	2224
0	8	478	240	152.4577168648236	0.875	1824
0	8	478	240	152.4577168648236	0.9	1888
0	8	478	240	152.4577168648236	0.925	1824
0	8	478	240	152.4577168648236	0.9500000000000001	2080
0	8	478	240	152.4577168648236	0.9750000000000001	1808
0	9	453	213	150.82959302165736	0.0	1888
0	9	453	213	150.82959302165736	0.025	1984
0	9	453	213	150.82959302165736	0.05	1888
0	9	453	213	150.82959302165736	0.07500000000000001	1888
0	9	453	213	150.82959302165736	0.1	1888
0	9	453	213	150.82959302165736	0.125	2192
0	9	453	213	150.82959302165736	0.15000000000000002	2032
0	9	453	213	150.82959302165736	0.17500000000000002	3952
0	9	453	213	150.82959302165736	0.2	5328
0	9	453	213	150.82959302165736	0.225	5904
0	9	453	213	150.82959302165736	0.25	5904
0	9	453	213	150.82959302165736	0.275	5312
0	9	453	213	150.82959302165736	0.30000000000000004	4848
0	9	453	213	150.82959302165736	0.325	3408
0	9	453	213	150.82959302165736	0.35000000000000003	2912
0	9	453	213	150.82959302165736	0.375	2480
0	9	453	213	150.82959302165736	0.4	2112
0	9	453	213	150.82959302165736	0.42500000000000004	2112
0	9	453	213	150.82959302165736	0.45	2144
0	9	453	213	150.82959302165736	0.47500000000000003	1984
0	9	453	213	150.82959302165736	0.5	1984
0	9	453	213	150.82959302165736	0.525	2208
0	9	453	213	150.82959302165736	0.55	2048
0	9	453	213	150.82959302165736	0.5750000000000001	2320
0	9	453	213	150.82959302165736	0.6000000000000001	2112
0	9	453	213	150.82959302165736	0.625	2704
0	9	453	213	150.82959302165736	0.65	3024
0	9	453	213	150.82959302165736	0.675	3824
0	9	453	213	150.82959302165736	0.7000000000000001	3840
0	9	453	213	150.82959302165736	0.7250000000000001	3840
0	9	453	213	150.82959302165736	0.75	3840
0	9	453	213	150.82959302165736	0.775	2832
0	9	453	213	150.82959302165736	0.8	2288
0	9	453	213	150.82959302165736	0.8250000000000001	1856
0	9	453	213	150.82959302165736	0.8500000000000001	1888
0	9	453	213	150.82959302165736	0.875	1760
0	9	453	213	150.82959302165736	0.9	1552
0	9	453	213	150.82959302165736	0.925	1664
0	9	453	213	150.82959302165736	0.9500000000000001	1744
0	9	453	213	150.82959302165736	0.9750000000000001	1632
0	10	445	180	123.8625580621076	0.0	1792
0	10	445	180	123.8625580621076	0.025	1568
0	10	445	180	123.8625580621076	0.05	1904
0	10	445	180	123.8625580621076	0.07500000000000001	1792
0	10	445	180	123.8625580621076	0.1	1728
0	10	445	180	123.8625580621076	0.125	1824
0	10	445	180	123.8625580621076	0.15000000000000002	1792
0	10	445	180	123.8625580621076	0.17500000000000002	1600
0	10	445	180	123.8625580621076	0.2	1952
0	10	445	180	123.8625580621076	0.225	2128
0	10	445	180	123.8625580621076	0.25	4096
0	10	445	180	123.8625580621076	0.275	8400
0	10	445	180	123.8625580621076	0.30000000000000004	11952
0	10	445	180	123.8625580621076	0.325	13648
0	10	445	180	123.8625580621076	0.35000000000000003	10432
0	10	445	180	123.8625580621076	0.375	7344
0	10	445	180	123.8625580621076	0.4	5200
0	10	445	180	123.8625580621076	0.42500000000000004	3504
0	10	445	180	123.8625580621076	0.45	2736
0	10	445	180	123.8625580621076	0.47500000000000003	2480
0	10	445	180	123.8625580621076	0.5	2448
0	10	445	180	123.8625580621076	0.525	2496
0	10	445	180	123.8625580621076	0.55	2096
0	10	445	180	123.8625580621076	0.5750000000000001	2176
0	10	445	180	123.8625580621076	0.6000000000000001	2144
0	10	445	180	123.8625580621076	0.625	2608
0	10	445	180	123.8625580621076	0.65	2928
0	10	445	180	123.8625580621076	0.675	3904
0	10	445	180	123.8625580621076	0.7000000000000001	4480
0	10	445	180	123.8625580621076	0.7250000000000001	4016
0	10	445	180	123.8625580621076	0.75	3712
0	10	445	180	123.8625580621076	0.775	3008
0	10	445	180	123.8625580621076	0.8	2320
0	10	445	180	123.8625580621076	0.8250000000000001	1984
0	10	445	180	123.8625580621076	0.8500000000000001	1952
0	10	445	180	123.8625580621076	0.875	1936
0	10	445	180	123.8625580621076	0.9	1632
0	10	445	180	123.8625580621076	0.925	1824
0	10	445	180	123.8625580621076	0.9500000000000001	1568
0	10	445	180	123.8625580621076	0.9750000000000001	1728
0	11	467	156	45.23675807190712	0.0	1792
0	11	467	156	45.23675807190712	0.025	1744
0	11	467	156	45.23675807190712	0.05	1632
0	11	467	156	45.23675807190712	0.07500000000000001	1792
0	11	467	156	45.23675807190712	0.1	1696
0	11	467	156	45.23675807190712	0.125	1696
0	11	467	156	45.23675807190712	0.15000000000000002	1792
0	11	467	156	45.23675807190712	0.17500000000000002	1920
0	11	467	156	45.23675807190712	0.2	2768
0	11	467	156	45.23675807190712	0.225	3584
0	11	467	156	45.23675807190712	0.25	4544
0	11	467	156	45.23675807190712	0.275	6096
0	11	467	156	45.23675807190712	0.30000000000000004	7184
0	11	467	156	45.23675807190712	0.325	8864
0	11	467	156	45.23675807190712	0.35000000000000003	8992
0	11	467	156	45.23675807190712	0.375	7312
0	11	467	156	45.23675807190712	0.4	4368
0	11	467	156	45.23675807190712	0.42500000000000004	3808
0	11	467	156	45.23675807190712	0.45	3632
0	11	467	156	45.23675807190712	0.47500000000000003	3264
0	11	467	156	45.23675807190712	0.5	2704
0	11	467	156	45.23675807190712	0.525	2592
0	11	467	156	45.23675807190712	0.55	2688
0	11	467	156	45.23675807190712	0.5750000000000001	3104
0	11	467	156	45.23675807190712	0.6000000000000001	3680
0	11	467	156	45.23675807190712	0.625	3856
0	11	467	156	45.23675807190712	0.65	3520
0	11	467	156	45.23675807190712	0.675	2656
0	11	467	156	45.23675807190712	0.7000000000000001	2304
0	11	467	156	45.23675807190712	0.7250000000000001	2000
0	11	467	156	45.23675807190712	0.75	1744
0	11	467	156	45.23675807190712	0.775	1648
0	11	467	156	45.23675807190712	0.8	1824
0	11	467	156	45.23675807190712	0.8250000000000001	1792
0	11	467	156	45.23675807190712	0.8500000000000001	1712
0	11	467	156	45.23675807190712	0.875	1888
0	11	467	156	45.23675807190712	0.9	1792
0	11	467	156	45.23675807190712	0.925	1616
0	11	467	156	45.23675807190712	0.9500000000000001	1920
0	11	467	156	45.23675807190712	0.9750000000000001	1808
0	12	468	177	146.5739664552793	0.0	1888
0	12	468	177	146.5739664552793	0.025	1904
0	12	468	177	146.5739664552793	0.05	1568
0	12	468	177	146.5739664552793	0.07500000000000001	1744
0	12	468	177	146.5739664552793	0.1	1792
0	12	468	177	146.5739664552793	0.125	1792
0	12	468	177	146.5739664552793	0.15000000000000002	1840
0	12	468	177	146.5739664552793	0.17500000000000002	1824
0	12	468	177	146.5739664552793	0.2	1792
0	12	468	177	146.5739664552793	0.225	1808
0	12	468	177	146.5739664552793	0.25	1888
0	12	468	177	146.5739664552793	0.275	1792
0	12	468	177	146.5739664552793	0.30000000000000004	1888
0	12	468	177	146.5739664552793	0.325	1808
0	12	468	177	146.5739664552793	0.35000000000000003	1696
0	12	468	177	146.5739664552793	0.375	1696
0	12	468	177	146.5739664552793	0.4	1888
0	12	468	177	146.5739664552793	0.42500000000000004	1728
0	12	468	177	146.5739664552793	0.45	1872
0	12	468	177	146.5739664552793	0.47500000000000003	1808
0	12	468	177	146.5739664552793	0.5	1808
0	12	468	177	146.5739664552793	0.525	1808
0	12	468	177	146.5739664552793	0.55	1744
0	12	468	177	146.5739664552793	0.5750000000000001	1728
0	12	468	177	146.5739664552793	0.6000000000000001	1888
0	12	468	177	146.5739664552793	0.625	1808
0	12	468	177	146.5739664552793	0.65	2000
0	12	468	177	146.5739664552793	0.675	2128
0	12	468	177	146.5739664552793	0.7000000000000001	3120
0	12	468	177	146.5739664552793	0.7250000000000001	5232
0	12	468	177	146.5739664552793	0.75	7872
0	12	468	177	146.5739664552793	0.775	11296
0	12	468	177	146.5739664552793	0.8	12320
0	12	468	177	146.5739664552793	0.8250000000000001	11936
0	12	468	177	146.5739664552793	0.8500000000000001	8192
0	12	468	177	146.5739664552793	0.875	6048
0	12	468	177	146.5739664552793	0.9	4304
0	12	468	177	146.5739664552793	0.925	3120
0	12	468	177	146.5739664552793	0.9500000000000001	2832
0	12	468	177	146.5739664552793	0.9750000000000001	2832
0	13	449	209	179.23178928969284	0.0	2864
0	13	449	209	179.23178928969284	0.025	2768
0	13	449	209	179.23178928969284	0.05	2960
0	13	449	209	179.23178928969284	0.07500000000000001	2608
0	13	449	209	179.23178928969284	0.1	2272
0	13	449	209	179.23178928969284	0.125	2144
0	13	449	209	179.23178928969284	0.15000000000000002	2208
0	13	449	209	179.23178928969284	0.17500000000000002	2048
0	13	449	209	179.23178928969284	0.2	2240
0	13	449	209	179.23178928969284	0.225	2048
0	13	449	209	179.23178928969284	0.25	2288
0	13	449	209	179.23178928969284	0.275	1952
0	13	449	209	179.23178928969284	0.30000000000000004	2208
0	13	449	209	179.23178928969284	0.325	2048
0	13	449	209	179.23178928969284	0.35000000000000003	2144
0	13	449	209	179.23178928969284	0.375	1984
0	13	449	209	179.23178928969284	0.4	2160
0	13	449	209	179.23178928969284	0.42500000000000004	2064
0	13	449	209	179.23178928969284	0.45	2064
0	13	449	209	179.23178928969284	0.47500000000000003	1984
0	13	449	209	179.23178928969284	0.5	1984
0	13	449	209	179.23178928969284	0.525	2048
0	13	449	209	179.23178928969284	0.55	2144
0	13	449	209	179.23178928969284	0.5750000000000001	1984
0	13	449	209	179.23178928969284	0.6000000000000001	2048
0	13	449	209	179.23178928969284	0.625	2048
0	13	449	209	179.23178928969284	0.65	2128
0	13	449	209	179.23178928969284	0.675	2112
0	13	449	209	179.23178928969284	0.7000000000000001	2480
0	13	449	209	179.23178928969284	0.7250000000000001	2352
0	13	449	209	179.23178928969284	0.75	2384
0	13	449	209	179.23178928969284	0.775	2720
0	13	449	209	179.23178928969284	0.8	2656
0	13	449	209	179.23178928969284	0.8250000000000001	2480
0	13	449	209	179.23178928969284	0.8500000000000001	2688
0	13	449	209	179.23178928969284	0.875	2560
0	13	449	209	179.23178928969284	0.9	2768
0	13	449	209	179.23178928969284	0.925	2192
0	13	449	209	179.23178928969284	0.9500000000000001	1680
0	13	449	209	179.23178928969284	0.9750000000000001	1680
0	14	430	242	179.23178928969284	0.0	1792
0	14	430	242	179.23178928969284	0.025	1872
0	14	430	242	179.23178928969284	0.05	1792
0	14	430	242	179.23178928969284	0.07500000000000001	1696
0	14	430	242	179.23178928969284	0.1	1888
0	14	430	242	179.23178928969284	0.125	1664
0	14	430	242	179.23178928969284	0.15000000000000002	1872
0	14	430	242	179.23178928969284	0.17500000000000002	1968
0	14	430	242	179.23178928969284	0.2	1792
0	14	430	242	179.23178928969284	0.225	1792
0	14	430	242	179.23178928969284	0.25	1792
0	14	430	242	179.23178928969284	0.275	1632
0	14	430	242	179.23178928969284	0.30000000000000004	1824
0	14	430	242	179.23178928969284	0.325	1664
0	14	430	242	179.23178928969284	0.35000000000000003	1888
0	14	430	242	179.23178928969284	0.375	1888
0	14	430	242	179.23178928969284	0.4	1888
0	14	430	242	179.23178928969284	0.42500000000000004	1792
0	14	430	242	179.23178928969284	0.45	1744
0	14	430	242	179.23178928969284	0.47500000000000003	1728
0	14	430	242	179.23178928969284	0.5	1728
0	14	430	242	179.23178928969284	0.525	1744
0	14	430	242	179.23178928969284	0.55	1824
0	14	430	242	179.23178928969284	0.5750000000000001	1632
0	14	430	242	179.23178928969284	0.6000000000000001	1760
0	14	430	242	179.23178928969284	0.625	1648
0	14	430	242	179.23178928969284	0.65	1984
0	14	430	242	179.23178928969284	0.675	1968
0	14	430	242	179.23178928969284	0.7000000000000001	1808
0	14	430	242	179.23178928969284	0.7250000000000001	1808
0	14	430	242	179.23178928969284	0.75	1792
0	14	430	242	179.23178928969284	0.775	1632
0	14	430	242	179.23178928969284	0.8	1776
0	14	430	242	179.23178928969284	0.8250000000000001	1792
0	14	430	242	179.23178928969284	0.8500000000000001	1824
0	14	430	242	179.23178928969284	0.875	1584
0	14	430	242	179.23178928969284	0.9	1664
0	14	430	242	179.23178928969284	0.925	1728
0	14	430	242	179.23178928969284	0.9500000000000001	1904
0	14	430	242	179.23178928969284	0.9750000000000001	1904
0	15	411	274	180.0	0.0	4240
0	15	411	274	180.0	0.025	5168
0	15	411	274	180.0	0.05	5328
0	15	411	274	180.0	0.07500000000000001	5232
0	15	411	274	180.0	0.1	5472
0	15	411	274	180.0	0.125	5616
0	15	411	274	180.0	0.15000000000000002	5648
0	15	411	274	180.0	0.17500000000000002	5776
0	15	411	274	180.0	0.2	6080
0	15	411	274	180.0	0.225	6048
0	15	411	274	180.0	0.25	6496
0	15	411	274	180.0	0.275	6512
0	15	411	274	180.0	0.30000000000000004	6816
0	15	411	274	180.0	0.325	6768
0	15	411	274	180.0	0.35000000000000003	6416
0	15	411	274	180.0	0.375	5440
0	15	411	274	180.0	0.4	6016
0	15	411	274	180.0	0.42500000000000004	4384
0	15	411	274	180.0	0.45	4800
0	15	411	274	180.0	0.47500000000000003	3232
0	15	411	274	180.0	0.5	3232
0	15	411	274	180.0	0.525	2288
0	15	411	274	180.0	0.55	2448
0	15	411	274	180.0	0.5750000000000001	1792
0	15	411	274	180.0	0.6000000000000001	2016
0	15	411	274	180.0	0.625	1824
0	15	411	274	180.0	0.65	1968
0	15	411	274	180.0	0.675	1792
0	15	411	274	180.0	0.7000000000000001	1792
0	15	411	274	180.0	0.7250000000000001	1792
0	15	411	274	180.0	0.75	1792
0	15	411	274	180.0	0.775	1888
0	15	411	274	180.0	0.8	1808
0	15	411	274	180.0	0.8250000000000001	2048
0	15	411	274	180.0	0.8500000000000001	1760
0	15	411	274	180.0	0.875	1776
0	15	411	274	180.0	0.9	1744
0	15	411	274	180.0	0.925	1904
0	15	411	274	180.0	0.9500000000000001	1664
0	15	411	274	180.0	0.9750000000000001	1664
0	16	392	306	179.23178928969284	0.0	1888
0	16	392	306	179.23178928969284	0.025	1792
0	16	392	306	179.23178928969284	0.05	1952
0	16	392	306	179.23178928969284	0.07500000000000001	1984
0	16	392	306	179.23178928969284	0.1	1696
0	16	392	306	179.23178928969284	0.125	1984
0	16	392	306	179.23178928969284	0.15000000000000002	1792
0	16	392	306	179.23178928969284	0.17500000000000002	1888
0	16	392	306	179.23178928969284	0.2	1776
0	16	392	306	179.23178928969284	0.225	1888
0	16	392	306	179.23178928969284	0.25	1984
0	16	392	306	179.23178928969284	0.275	1712
0	16	392	306	179.23178928969284	0.30000000000000004	1728
0	16	392	306	179.23178928969284	0.325	1792
0	16	392	306	179.23178928969284	0.35000000000000003	1792
0	16	392	306	179.23178928969284	0.375	1760
0	16	392	306	179.23178928969284	0.4	1840
0	16	392	306	179.23178928969284	0.42500000000000004	2016
0	16	392	306	179.23178928969284	0.45	1664
0	16	392	306	179.23178928969284	0.47500000000000003	2240
0	16	392	306	179.23178928969284	0.5	2240
0	16	392	306	179.23178928969284	0.525	2528
0	16	392	306	179.23178928969284	0.55	3200
0	16	392	306	179.23178928969284	0.5750000000000001	8944
0	16	392	306	179.23178928969284	0.6000000000000001	11744
0	16	392	306	179.23178928969284	0.625	18016
0	16	392	306	179.23178928969284	0.65	21296
0	16	392	306	179.23178928969284	0.675	24512
0	16	392	306	179.23178928969284	0.7000000000000001	19184
0	16	392	306	179.23178928969284	0.7250000000000001	16608
0	16	392	306	179.23178928969284	0.75	13136
0	16	392	306	179.23178928969284	0.775	10464
0	16	392	306	179.23178928969284	0.8	6432
0	16	392	306	179.23178928969284	0.8250000000000001	5264
0	16	392	306	179.23178928969284	0.8500000000000001	3936
0	16	392	306	179.23178928969284	0.875	3264
0	16	392	306	179.23178928969284	0.9	3232
0	16	392	306	179.23178928969284	0.925	3008
0	16	392	306	179.23178928969284	0.9500000000000001	2944
0	16	392	306	179.23178928969284	0.9750000000000001	2944
0	17	373	339	179.23178928969284	0.0	1808
0	17	373	339	179.23178928969284	0.025	1888
0	17	373	339	179.23178928969284	0.05	1968
0	17	373	339	179.23178928969284	0.07500000000000001	1888
0	17	373	339	179.23178928969284	0.1	1792
0	17	373	339	179.23178928969284	0.125	1968
0	17	373	339	179.23178928969284	0.15000000000000002	1888
0	17	373	339	179.23178928969284	0.17500000000000002	1792
0	17	373	339	179.23178928969284	0.2	1968
0	17	373	339	179.23178928969284	0.225	1936
0	17	373	339	179.23178928969284	0.25	1696
0	17	373	339	179.23178928969284	0.275	2208
0	17	373	339	179.23178928969284	0.30000000000000004	2480
0	17	373	339	179.23178928969284	0.325	4352
0	17	373	339	179.23178928969284	0.35000000000000003	6384
0	17	373	339	179.23178928969284	0.375	8432
0	17	373	339	179.23178928969284	0.4	8992
0	17	373	339	179.23178928969284	0.42500000000000004	9344
0	17	373	339	179.23178928969284	0.45	9040
0	17	373	339	179.23178928969284	0.47500000000000003	7376
0	17	373	339	179.23178928969284	0.5	7376
0	17	373	339	179.23178928969284	0.525	6704
0	17	373	339	179.23178928969284	0.55	4912
0	17	373	339	179.23178928969284	0.5750000000000001	3920
0	17	373	339	179.23178928969284	0.6000000000000001	3136
0	17	373	339	179.23178928969284	0.625	3296
0	17	373	339	179.23178928969284	0.65	3152
0	17	373	339	179.23178928969284	0.675	3696
0	17	373	339	179.23178928969284	0.7000000000000001	3776
0	17	373	339	179.23178928969284	0.7250000000000001	4416
0	17	373	339	179.23178928969284	0.75	4032
0	17	373	339	179.23178928969284	0.775	4960
0	17	373	339	179.23178928969284	0.8	6032
0	17	373	339	179.23178928969284	0.8250000000000001	8240
0	17	373	339	179.23178928969284	0.8500000000000001	11504
0	17	373	339	179.23178928969284	0.875	15408
0	17	373	339	179.23178928969284	0.9	16560
0	17	373	339	179.23178928969284	0.925	17680
0	17	373	339	179.23178928969284	0.9500000000000001	15872
0	17	373	339	179.23178928969284	0.9750000000000001	15872
0	18	354	371	179.23178928969284	0.0	14768
0	18	354	371	179.23178928969284	0.025	18368
0	18	354	371	179.23178928969284	0.05	19072
0	18	354	371	179.23178928969284	0.07500000000000001	15328
0	18	354	371	179.23178928969284	0.1	9408
0	18	354	371	179.23178928969284	0.125	5568
0	18	354	371	179.23178928969284	0.15000000000000002	4128
0	18	354	371	179.23178928969284	0.17500000000000002	4080
0	18	354	371	179.23178928969284	0.2	5504
0	18	354	371	179.23178928969284	0.225	6368
0	18	354	371	179.23178928969284	0.25	6832
0	18	354	371	179.23178928969284	0.275	10992
0	18	354	371	179.23178928969284	0.30000000000000004	24032
0	18	354	371	179.23178928969284	0.325	37760
0	18	354	371	179.23178928969284	0.35000000000000003	50912
0	18	354	371	179.23178928969284	0.375	56768
0	18	354	371	179.23178928969284	0.4	49968
0	18	354	371	179.23178928969284	0.42500000000000004	29104
0	18	354	371	179.23178928969284	0.45	14688
0	18	354	371	179.23178928969284	0.47500000000000003	3824
0	18	354	371	179.23178928969284	0.5	3824
0	18	354	371	179.23178928969284	0.525	2256
0	18	354	371	179.23178928969284	0.55	2272
0	18	354	371	179.23178928969284	0.5750000000000001	1920
0	18	354	371	179.23178928969284	0.6000000000000001	1840
0	18	354	371	179.23178928969284	0.625	1840
0	18	354	371	179.23178928969284	0.65	1792
0	18	354	371	179.23178928969284	0.675	1984
0	18	354	371	179.23178928969284	0.7000000000000001	1984
0	18	354	371	179.23178928969284	0.7250000000000001	1760
0	18	354	371	179.23178928969284	0.75	1952
0	18	354	371	179.23178928969284	0.775	1920
0	18	354	371	179.23178928969284	0.8	1952
0	18	354	371	179.23178928969284	0.8250000000000001	1856
0	18	354	371	179.23178928969284	0.8500000000000001	1888
0	18	354	371	179.23178928969284	0.875	1888
0	18	354	371	179.23178928969284	0.9	1888
0	18	354	371	179.23178928969284	0.925	1792
0	18	354	371	179.23178928969284	0.9500000000000001	1872
0	18	354	371	179.23178928969284	0.9750000000000001	1872
1	1	345	402	146.88865803962796	0.0	2048
1	1	345	402	146.88865803962796	0.025	1680
1	1	345	402	146.88865803962796	0.05	1952
1	1	345	402	146.88865803962796	0.07500000000000001	1856
1	1	345	402	146.88865803962796	0.1	1968
1	1	345	402	146.88865803962796	0.125	2496
1	1	345	402	146.88865803962796	0.15000000000000002	3216
1	1	345	402	146.88865803962796	0.17500000000000002	4336
1	1	345	402	146.88865803962796	0.2	5408
1	1	345	402	146.88865803962796	0.225	6864
1	1	345	402	146.88865803962796	0.25	6864
1	1	345	402	146.88865803962796	0.275	7408
1	1	345	402	146.88865803962796	0.30000000000000004	7472
1	1	345	402	146.88865803962796	0.325	7120
1	1	345	402	146.88865803962796	0.35000000000000003	6832
1	1	345	402	146.88865803962796	0.375	6400
1	1	345	402	146.88865803962796	0.4	6144
1	1	345	402	146.88865803962796	0.42500000000000004	6752
1	1	345	402	146.88865803962796	0.45	7072
1	1	345	402	146.88865803962796	0.47500000000000003	8864
1	1	345	402	146.88865803962796	0.5	8864
1	1	345	402	146.88865803962796	0.525	11152
1	1	345	402	146.88865803962796	0.55	12704
1	1	345	402	146.88865803962796	0.5750000000000001	14256
1	1	345	402	146.88865803962796	0.6000000000000001	14192
1	1	345	402	146.88865803962796	0.625	12240
1	1	345	402	146.88865803962796	0.65	10736
1	1	345	402	146.88865803962796	0.675	8592
1	1	345	402	146.88865803962796	0.7000000000000001	6512
1	1	345	402	146.88865803962796	0.7250000000000001	2992
1	1	345	402	146.88865803962796	0.75	2992
1	1	345	402	146.88865803962796	0.775	2128
1	1	345	402	146.88865803962796	0.8	2160
1	1	345	402	146.88865803962796	0.8250000000000001	2016
1	1	345	402	146.88865803962796	0.8500000000000001	2016
1	1	345	402	146.88865803962796	0.875	1952
1	1	345	402	146.88865803962796	0.9	1792
1	1	345	402	146.88865803962796	0.925	1712
1	1	345	402	146.88865803962796	0.9500000000000001	1616
1	1	345	402	146.88865803962796	0.9750000000000001	1616
1	2	360	387	151.6992442339936	0.0	1792
1	2	360	387	151.6992442339936	0.025	1872
1	2	360	387	151.6992442339936	0.05	1904
1	2	360	387	151.6992442339936	0.07500000000000001	2048
1	2	360	387	151.6992442339936	0.1	3056
1	2	360	387	151.6992442339936	0.125	5648
1	2	360	387	151.6992442339936	0.15000000000000002	9776
1	2	360	387	151.6992442339936	0.17500000000000002	10976
1	2	360	387	151.6992442339936	0.2	14352
1	2	360	387	151.6992442339936	0.225	16592
1	2	360	387	151.6992442339936	0.25	15712
1	2	360	387	151.6992442339936	0.275	12656
1	2	360	387	151.6992442339936	0.30000000000000004	9024
1	2	360	387	151.6992442339936	0.325	7680
1	2	360	387	151.6992442339936	0.35000000000000003	6096
1	2	360	387	151.6992442339936	0.375	4880
1	2	360	387	151.6992442339936	0.4	4656
1	2	360	387	151.6992442339936	0.42500000000000004	5232
1	2	360	387	151.6992442339936	0.45	6656
1	2	360	387	151.6992442339936	0.47500000000000003	13952
1	2	360	387	151.6992442339936	0.5	13952
1	2	360	387	151.6992442339936	0.525	25648
1	2	360	387	151.6992442339936	0.55	29920
1	2	360	387	151.6992442339936	0.5750000000000001	35264
1	2	360	387	151.6992442339936	0.6000000000000001	36528
1	2	360	387	151.6992442339936	0.625	28096
1	2	360	387	151.6992442339936	0.65	19408
1	2	360	387	151.6992442339936	0.675	13664
1	2	360	387	151.6992442339936	0.7000000000000001	8160
1	2	360	387	151.6992442339936	0.7250000000000001	4688
1	2	360	387	151.6992442339936	0.75	3680
1	2	360	387	151.6992442339936	0.775	2400
1	2	360	387	151.6992442339936	0.8	2064
1	2	360	387	151.6992442339936	0.8250000000000001	2256
1	2	360	387	151.6992442339936	0.8500000000000001	2000
1	2	360	387	151.6992442339936	0.875	1888
1	2	360	387	151.6992442339936	0.9	1872
1	2	360	387	151.6992442339936	0.925	1984
1	2	360	387	151.6992442339936	0.9500000000000001	1696
1	2	360	387	151.6992442339936	0.9750000000000001	1696
1	3	366	367	168.7410877970119	0.0	1808
1	3	366	367	168.7410877970119	0.025	1872
1	3	366	367	168.7410877970119	0.05	2000
1	3	366	367	168.7410877970119	0.07500000000000001	2256
1	3	366	367	168.7410877970119	0.1	3312
1	3	366	367	168.7410877970119	0.125	6272
1	3	366	367	168.7410877970119	0.15000000000000002	10096
1	3	366	367	168.7410877970119	0.17500000000000002	11104
1	3	366	367	168.7410877970119	0.2	11104
1	3	366	367	168.7410877970119	0.225	11056
1	3	366	367	168.7410877970119	0.25	9920
1	3	366	367	168.7410877970119	0.275	7280
1	3	366	367	168.7410877970119	0.30000000000000004	4416
1	3	366	367	168.7410877970119	0.325	3440
1	3	366	367	168.7410877970119	0.35000000000000003	3088
1	3	366	367	168.7410877970119	0.375	2608
1	3	366	367	168.7410877970119	0.4	2512
1	3	366	367	168.7410877970119	0.42500000000000004	2432
1	3	366	367	168.7410877970119	0.45	2496
1	3	366	367	168.7410877970119	0.47500000000000003	2944
1	3	366	367	168.7410877970119	0.5	3024
1	3	366	367	168.7410877970119	0.525	4368
1	3	366	367	168.7410877970119	0.55	6208
1	3	366	367	168.7410877970119	0.5750000000000001	9232
1	3	366	367	168.7410877970119	0.6000000000000001	12848
1	3	366	367	168.7410877970119	0.625	16272
1	3	366	367	168.7410877970119	0.65	16928
1	3	366	367	168.7410877970119	0.675	15088
1	3	366	367	168.7410877970119	0.7000000000000001	10192
1	3	366	367	168.7410877970119	0.7250000000000001	7104
1	3	366	367	168.7410877970119	0.75	4480
1	3	366	367	168.7410877970119	0.775	2880
1	3	366	367	168.7410877970119	0.8	2416
1	3	366	367	168.7410877970119	0.8250000000000001	2080
1	3	366	367	168.7410877970119	0.8500000000000001	2000
1	3	366	367	168.7410877970119	0.875	2096
1	3	366	367	168.7410877970119	0.9	1840
1	3	366	367	168.7410877970119	0.925	2048
1	3	366	367	168.7410877970119	0.9500000000000001	1792
1	3	366	367	168.7410877970119	0.9750000000000001	1888
1	4	368	346	174.55966796899446	0.0	1792
1	4	368	346	174.55966796899446	0.025	1888
1	4	368	346	174.55966796899446	0.05	1776
1	4	368	346	174.55966796899446	0.07500000000000001	2112
1	4	368	346	174.55966796899446	0.1	1824
1	4	368	346	174.55966796899446	0.125	2288
1	4	368	346	174.55966796899446	0.15000000000000002	3472
1	4	368	346	174.55966796899446	0.17500000000000002	6352
1	4	368	346	174.55966796899446	0.2	8416
1	4	368	346	174.55966796899446	0.225	9456
1	4	368	346	174.55966796899446	0.25	10208
1	4	368	346	174.55966796899446	0.275	10080
1	4	368	346	174.55966796899446	0.30000000000000004	9904
1	4	368	346	174.55966796899446	0.325	8320
1	4	368	346	174.55966796899446	0.35000000000000003	6416
1	4	368	346	174.55966796899446	0.375	4768
1	4	368	346	174.55966796899446	0.4	3856
1	4	368	346	174.55966796899446	0.42500000000000004	3552
1	4	368	346	174.55966796899446	0.45	3200
1	4	368	346	174.55966796899446	0.47500000000000003	3168
1	4	368	346	174.55966796899446	0.5	3456
1	4	368	346	174.55966796899446	0.525	3856
1	4	368	346	174.55966796899446	0.55	4304
1	4	368	346	174.55966796899446	0.5750000000000001	5600
1	4	368	346	174.55966796899446	0.6000000000000001	7632
1	4	368	346	174.55966796899446	0.625	11072
1	4	368	346	174.55966796899446	0.65	13168
1	4	368	346	174.55966796899446	0.675	15456
1	4	368	346	174.55966796899446	0.7000000000000001	15840
1	4	368	346	174.55966796899446	0.7250000000000001	15520
1	4	368	346	174.55966796899446	0.75	12368
1	4	368	346	174.55966796899446	0.775	8064
1	4	368	346	174.55966796899446	0.8	4816
1	4	368	346	174.55966796899446	0.8250000000000001	2976
1	4	368	346	174.55966796899446	0.8500000000000001	2240
1	4	368	346	174.55966796899446	0.875	1920
1	4	368	346	174.55966796899446	0.9	1872
1	4	368	346	174.55966796899446	0.925	1632
1	4	368	346	174.55966796899446	0.9500000000000001	1792
1	4	368	346	174.55966796899446	0.9750000000000001	1792
1	5	368	324	165.96375653207352	0.0	1936
1	5	368	324	165.96375653207352	0.025	1792
1	5	368	324	165.96375653207352	0.05	1952
1	5	368	324	165.96375653207352	0.07500000000000001	2032
1	5	368	324	165.96375653207352	0.1	2176
1	5	368	324	165.96375653207352	0.125	2016
1	5	368	324	165.96375653207352	0.15000000000000002	2816
1	5	368	324	165.96375653207352	0.17500000000000002	5008
1	5	368	324	165.96375653207352	0.2	10288
1	5	368	324	165.96375653207352	0.225	13680
1	5	368	324	165.96375653207352	0.25	16592
1	5	368	324	165.96375653207352	0.275	18832
1	5	368	324	165.96375653207352	0.30000000000000004	18848
1	5	368	324	165.96375653207352	0.325	17776
1	5	368	324	165.96375653207352	0.35000000000000003	13376
1	5	368	324	165.96375653207352	0.375	9456
1	5	368	324	165.96375653207352	0.4	7216
1	5	368	324	165.96375653207352	0.42500000000000004	5536
1	5	368	324	165.96375653207352	0.45	4544
1	5	368	324	165.96375653207352	0.47500000000000003	3584
1	5	368	324	165.96375653207352	0.5	3072
1	5	368	324	165.96375653207352	0.525	3056
1	5	368	324	165.96375653207352	0.55	3088
1	5	368	324	165.96375653207352	0.5750000000000001	3280
1	5	368	324	165.96375653207352	0.6000000000000001	3584
1	5	368	324	165.96375653207352	0.625	4656
1	5	368	324	165.96375653207352	0.65	6848
1	5	368	324	165.96375653207352	0.675	9216
1	5	368	324	165.96375653207352	0.7000000000000001	11232
1	5	368	324	165.96375653207352	0.7250000000000001	11072
1	5	368	324	165.96375653207352	0.75	9984
1	5	368	324	165.96375653207352	0.775	7600
1	5	368	324	165.96375653207352	0.8	4928
1	5	368	324	165.96375653207352	0.8250000000000001	3648
1	5	368	324	165.96375653207352	0.8500000000000001	2640
1	5	368	324	165.96375653207352	0.875	2176
1	5	368	324	165.96375653207352	0.9	1872
1	5	368	324	165.96375653207352	0.925	1792
1	5	368	324	165.96375653207352	0.9500000000000001	1712
1	5	368	324	165.96375653207352	0.9750000000000001	1888
1	6	373	304	139.2538364361192	0.0	1712
1	6	373	304	139.2538364361192	0.025	1920
1	6	373	304	139.2538364361192	0.05	1984
1	6	373	304	139.2538364361192	0.07500000000000001	2176
1	6	373	304	139.2538364361192	0.1	3104
1	6	373	304	139.2538364361192	0.125	5152
1	6	373	304	139.2538364361192	0.15000000000000002	14704
1	6	373	304	139.2538364361192	0.17500000000000002	15824
1	6	373	304	139.2538364361192	0.2	16816
1	6	373	304	139.2538364361192	0.225	17328
1	6	373	304	139.2538364361192	0.25	17648
1	6	373	304	139.2538364361192	0.275	14560
1	6	373	304	139.2538364361192	0.30000000000000004	11344
1	6	373	304	139.2538364361192	0.325	11344
1	6	373	304	139.2538364361192	0.35000000000000003	8688
1	6	373	304	139.2538364361192	0.375	6976
1	6	373	304	139.2538364361192	0.4	4832
1	6	373	304	139.2538364361192	0.42500000000000004	3408
1	6	373	304	139.2538364361192	0.45	3216
1	6	373	304	139.2538364361192	0.47500000000000003	2784
1	6	373	304	139.2538364361192	0.5	2784
1	6	373	304	139.2538364361192	0.525	2992
1	6	373	304	139.2538364361192	0.55	2960
1	6	373	304	139.2538364361192	0.5750000000000001	3712
1	6	373	304	139.2538364361192	0.6000000000000001	6352
1	6	373	304	139.2538364361192	0.625	7488
1	6	373	304	139.2538364361192	0.65	7360
1	6	373	304	139.2538364361192	0.675	8416
1	6	373	304	139.2538364361192	0.7000000000000001	7840
1	6	373	304	139.2538364361192	0.7250000000000001	5856
1	6	373	304	139.2538364361192	0.75	5328
1	6	373	304	139.2538364361192	0.775	3664
1	6	373	304	139.2538364361192	0.8	3200
1	6	373	304	139.2538364361192	0.8250000000000001	2480
1	6	373	304	139.2538364361192	0.8500000000000001	2000
1	6	373	304	139.2538364361192	0.875	1952
1	6	373	304	139.2538364361192	0.9	1712
1	6	373	304	139.2538364361192	0.925	2000
1	6	373	304	139.2538364361192	0.9500000000000001	1712
1	6	373	304	139.2538364361192	0.9750000000000001	1712
1	7	390	292	150.2227390628128	0.0	1792
1	7	390	292	150.2227390628128	0.025	2032
1	7	390	292	150.2227390628128	0.05	1728
1	7	390	292	150.2227390628128	0.07500000000000001	2272
1	7	390	292	150.2227390628128	0.1	2704
1	7	390	292	150.2227390628128	0.125	3504
1	7	390	292	150.2227390628128	0.15000000000000002	5040
1	7	390	292	150.2227390628128	0.17500000000000002	8416
1	7	390	292	150.2227390628128	0.2	10800
1	7	390	292	150.2227390628128	0.225	10336
1	7	390	292	150.2227390628128	0.25	10560
1	7	390	292	150.2227390628128	0.275	10080
1	7	390	292	150.2227390628128	0.30000000000000004	10096
1	7	390	292	150.2227390628128	0.325	10032
1	7	390	292	150.2227390628128	0.35000000000000003	8976
1	7	390	292	150.2227390628128	0.375	6640
1	7	390	292	150.2227390628128	0.4	4352
1	7	390	292	150.2227390628128	0.42500000000000004	2960
1	7	390	292	150.2227390628128	0.45	2832
1	7	390	292	150.2227390628128	0.47500000000000003	2784
1	7	390	292	150.2227390628128	0.5	2784
1	7	390	292	150.2227390628128	0.525	2592
1	7	390	292	150.2227390628128	0.55	2784
1	7	390	292	150.2227390628128	0.5750000000000001	2752
1	7	390	292	150.2227390628128	0.6000000000000001	3088
1	7	390	292	150.2227390628128	0.625	3952
1	7	390	292	150.2227390628128	0.65	4320
1	7	390	292	150.2227390628128	0.675	4672
1	7	390	292	150.2227390628128	0.7000000000000001	4848
1	7	390	292	150.2227390628128	0.7250000000000001	4608
1	7	390	292	150.2227390628128	0.75	4256
1	7	390	292	150.2227390628128	0.775	4192
1	7	390	292	150.2227390628128	0.8	3520
1	7	390	292	150.2227390628128	0.8250000000000001	3168
1	7	390	292	150.2227390628128	0.8500000000000001	2736
1	7	390	292	150.2227390628128	0.875	2048
1	7	390	292	150.2227390628128	0.9	1744
1	7	390	292	150.2227390628128	0.925	1888
1	7	390	292	150.2227390628128	0.9500000000000001	1968
1	7	390	292	150.2227390628128	0.9750000000000001	1968
1	8	411	290	166.42956561483848	0.0	1872
1	8	411	290	166.42956561483848	0.025	2080
1	8	411	290	166.42956561483848	0.05	1936
1	8	411	290	166.42956561483848	0.07500000000000001	2592
1	8	411	290	166.42956561483848	0.1	3488
1	8	411	290	166.42956561483848	0.125	4240
1	8	411	290	166.42956561483848	0.15000000000000002	4608
1	8	411	290	166.42956561483848	0.17500000000000002	4960
1	8	411	290	166.42956561483848	0.2	4864
1	8	411	290	166.42956561483848	0.225	4784
1	8	411	290	166.42956561483848	0.25	4976
1	8	411	290	166.42956561483848	0.275	4448
1	8	411	290	166.42956561483848	0.30000000000000004	4240
1	8	411	290	166.42956561483848	0.325	3440
1	8	411	290	166.42956561483848	0.35000000000000003	3280
1	8	411	290	166.42956561483848	0.375	2704
1	8	411	290	166.42956561483848	0.4	2272
1	8	411	290	166.42956561483848	0.42500000000000004	2224
1	8	411	290	166.42956561483848	0.45	2544
1	8	411	290	166.42956561483848	0.47500000000000003	2464
1	8	411	290	166.42956561483848	0.5	2512
1	8	411	290	166.42956561483848	0.525	2752
1	8	411	290	166.42956561483848	0.55	2528
1	8	411	290	166.42956561483848	0.5750000000000001	3232
1	8	411	290	166.42956561483848	0.6000000000000001	4640
1	8	411	290	166.42956561483848	0.625	5984
1	8	411	290	166.42956561483848	0.65	8608
1	8	411	290	166.42956561483848	0.675	9360
1	8	411	290	166.42956561483848	0.7000000000000001	7840
1	8	411	290	166.42956561483848	0.7250000000000001	7024
1	8	411	290	166.42956561483848	0.75	6928
1	8	411	290	166.42956561483848	0.775	6544
1	8	411	290	166.42956561483848	0.8	6096
1	8	411	290	166.42956561483848	0.8250000000000001	4288
1	8	411	290	166.42956561483848	0.8500000000000001	3072
1	8	411	290	166.42956561483848	0.875	2352
1	8	411	290	166.42956561483848	0.9	2128
1	8	411	290	166.42956561483848	0.925	1824
1	8	411	290	166.42956561483848	0.9500000000000001	1856
1	8	411	290	166.42956561483848	0.9750000000000001	1952
1	9	432	293	176.82016988013575	0.0	2080
1	9	432	293	176.82016988013575	0.025	1712
1	9	432	293	176.82016988013575	0.05	1936
1	9	432	293	176.82016988013575	0.07500000000000001	2096
1	9	432	293	176.82016988013575	0.1	1952
1	9	432	293	176.82016988013575	0.125	2480
1	9	432	293	176.82016988013575	0.15000000000000002	3520
1	9	432	293	176.82016988013575	0.17500000000000002	4448
1	9	432	293	176.82016988013575	0.2	5008
1	9	432	293	176.82016988013575	0.225	5360
1	9	432	293	176.82016988013575	0.25	5728
1	9	432	293	176.82016988013575	0.275	5472
1	9	432	293	176.82016988013575	0.30000000000000004	5312
1	9	432	293	176.82016988013575	0.325	4992
1	9	432	293	176.82016988013575	0.35000000000000003	4464
1	9	432	293	176.82016988013575	0.375	3712
1	9	432	293	176.82016988013575	0.4	3376
1	9	432	293	176.82016988013575	0.42500000000000004	2944
1	9	432	293	176.82016988013575	0.45	2400
1	9	432	293	176.82016988013575	0.47500000000000003	2496
1	9	432	293	176.82016988013575	0.5	2640
1	9	432	293	176.82016988013575	0.525	2640
1	9	432	293	176.82016988013575	0.55	2560
1	9	432	293	176.82016988013575	0.5750000000000001	2736
1	9	432	293	176.82016988013575	0.6000000000000001	3216
1	9	432	293	176.82016988013575	0.625	3680
1	9	432	293	176.82016988013575	0.65	5040
1	9	432	293	176.82016988013575	0.675	5936
1	9	432	293	176.82016988013575	0.7000000000000001	7168
1	9	432	293	176.82016988013575	0.7250000000000001	7040
1	9	432	293	176.82016988013575	0.75	6304
1	9	432	293	176.82016988013575	0.775	5488
1	9	432	293	176.82016988013575	0.8	5376
1	9	432	293	176.82016988013575	0.8250000000000001	4704
1	9	432	293	176.82016988013575	0.8500000000000001	3728
1	9	432	293	176.82016988013575	0.875	2832
1	9	432	293	176.82016988013575	0.9	2192
1	9	432	293	176.82016988013575	0.925	1840
1	9	432	293	176.82016988013575	0.9500000000000001	1952
1	9	432	293	176.82016988013575	0.9750000000000001	1792
1	10	452	297	160.55996517182382	0.0	1696
1	10	452	297	160.55996517182382	0.025	1792
1	10	452	297	160.55996517182382	0.05	2048
1	10	452	297	160.55996517182382	0.07500000000000001	1760
1	10	452	297	160.55996517182382	0.1	1936
1	10	452	297	160.55996517182382	0.125	2416
1	10	452	297	160.55996517182382	0.15000000000000002	2688
1	10	452	297	160.55996517182382	0.17500000000000002	3680
1	10	452	297	160.55996517182382	0.2	5408
1	10	452	297	160.55996517182382	0.225	7136
1	10	452	297	160.55996517182382	0.25	7824
1	10	452	297	160.55996517182382	0.275	8768
1	10	452	297	160.55996517182382	0.30000000000000004	8720
1	10	452	297	160.55996517182382	0.325	8320
1	10	452	297	160.55996517182382	0.35000000000000003	8272
1	10	452	297	160.55996517182382	0.375	7264
1	10	452	297	160.55996517182382	0.4	6208
1	10	452	297	160.55996517182382	0.42500000000000004	5408
1	10	452	297	160.55996517182382	0.45	4480
1	10	452	297	160.55996517182382	0.47500000000000003	3536
1	10	452	297	160.55996517182382	0.5	2816
1	10	452	297	160.55996517182382	0.525	2384
1	10	452	297	160.55996517182382	0.55	2496
1	10	452	297	160.55996517182382	0.5750000000000001	2592
1	10	452	297	160.55996517182382	0.6000000000000001	2368
1	10	452	297	160.55996517182382	0.625	2864
1	10	452	297	160.55996517182382	0.65	3200
1	10	452	297	160.55996517182382	0.675	4080
1	10	452	297	160.55996517182382	0.7000000000000001	4688
1	10	452	297	160.55996517182382	0.7250000000000001	5152
1	10	452	297	160.55996517182382	0.75	5216
1	10	452	297	160.55996517182382	0.775	4992
1	10	452	297	160.55996517182382	0.8	4960
1	10	452	297	160.55996517182382	0.8250000000000001	4560
1	10	452	297	160.55996517182382	0.8500000000000001	4224
1	10	452	297	160.55996517182382	0.875	3648
1	10	452	297	160.55996517182382	0.9	3200
1	10	452	297	160.55996517182382	0.925	2608
1	10	452	297	160.55996517182382	0.9500000000000001	2064
1	10	452	297	160.55996517182382	0.9750000000000001	2128
1	11	473	294	145.10503636503793	0.0	1888
1	11	473	294	145.10503636503793	0.025	2224
1	11	473	294	145.10503636503793	0.05	2304
1	11	473	294	145.10503636503793	0.07500000000000001	2848
1	11	473	294	145.10503636503793	0.1	3376
1	11	473	294	145.10503636503793	0.125	4080
1	11	473	294	145.10503636503793	0.15000000000000002	3840
1	11	473	294	145.10503636503793	0.17500000000000002	4096
1	11	473	294	145.10503636503793	0.2	3840
1	11	473	294	145.10503636503793	0.225	3776
1	11	473	294	145.10503636503793	0.25	3680
1	11	473	294	145.10503636503793	0.275	3216
1	11	473	294	145.10503636503793	0.30000000000000004	2832
1	11	473	294	145.10503636503793	0.325	2624
1	11	473	294	145.10503636503793	0.35000000000000003	2880
1	11	473	294	145.10503636503793	0.375	2640
1	11	473	294	145.10503636503793	0.4	3088
1	11	473	294	145.10503636503793	0.42500000000000004	5056
1	11	473	294	145.10503636503793	0.45	6640
1	11	473	294	145.10503636503793	0.47500000000000003	8192
1	11	473	294	145.10503636503793	0.5	8192
1	11	473	294	145.10503636503793	0.525	9120
1	11	473	294	145.10503636503793	0.55	9600
1	11	473	294	145.10503636503793	0.5750000000000001	9856
1	11	473	294	145.10503636503793	0.6000000000000001	10864
1	11	473	294	145.10503636503793	0.625	11616
1	11	473	294	145.10503636503793	0.65	8752
1	11	473	294	145.10503636503793	0.675	6736
1	11	473	294	145.10503636503793	0.7000000000000001	4768
1	11	473	294	145.10503636503793	0.7250000000000001	4480
1	11	473	294	145.10503636503793	0.75	3008
1	11	473	294	145.10503636503793	0.775	2256
1	11	473	294	145.10503636503793	0.8	1648
1	11	473	294	145.10503636503793	0.8250000000000001	2048
1	11	473	294	145.10503636503793	0.8500000000000001	1792
1	11	473	294	145.10503636503793	0.875	1792
1	11	473	294	145.10503636503793	0.9	1696
1	11	473	294	145.10503636503793	0.925	1728
1	11	473	294	145.10503636503793	0.9500000000000001	1696
1	11	473	294	145.10503636503793	0.9750000000000001	1696
1	12	488	280	133.02506598911802	0.0	1792
1	12	488	280	133.02506598911802	0.025	1792
1	12	488	280	133.02506598911802	0.05	1792
1	12	488	280	133.02506598911802	0.07500000000000001	2256
1	12	488	280	133.02506598911802	0.1	3104
1	12	488	280	133.02506598911802	0.125	4336
1	12	488	280	133.02506598911802	0.15000000000000002	4736
1	12	488	280	133.02506598911802	0.17500000000000002	4736
1	12	488	280	133.02506598911802	0.2	4064
1	12	488	280	133.02506598911802	0.225	3712
1	12	488	280	133.02506598911802	0.25	3136
1	12	488	280	133.02506598911802	0.275	2720
1	12	488	280	133.02506598911802	0.30000000000000004	2320
1	12	488	280	133.02506598911802	0.325	2352
1	12	488	280	133.02506598911802	0.35000000000000003	2160
1	12	488	280	133.02506598911802	0.375	2176
1	12	488	280	133.02506598911802	0.4	2320
1	12	488	280	133.02506598911802	0.42500000000000004	2400
1	12	488	280	133.02506598911802	0.45	2368
1	12	488	280	133.02506598911802	0.47500000000000003	2736
1	12	488	280	133.02506598911802	0.5	2736
1	12	488	280	133.02506598911802	0.525	4992
1	12	488	280	133.02506598911802	0.55	7568
1	12	488	280	133.02506598911802	0.5750000000000001	10016
1	12	488	280	133.02506598911802	0.6000000000000001	12320
1	12	488	280	133.02506598911802	0.625	13568
1	12	488	280	133.02506598911802	0.65	13312
1	12	488	280	133.02506598911802	0.675	10768
1	12	488	280	133.02506598911802	0.7000000000000001	7328
1	12	488	280	133.02506598911802	0.7250000000000001	4752
1	12	488	280	133.02506598911802	0.75	3712
1	12	488	280	133.02506598911802	0.775	2992
1	12	488	280	133.02506598911802	0.8	2112
1	12	488	280	133.02506598911802	0.8250000000000001	1744
1	12	488	280	133.02506598911802	0.8500000000000001	1984
1	12	488	280	133.02506598911802	0.875	1792
1	12	488	280	133.02506598911802	0.9	1808
1	12	488	280	133.02506598911802	0.925	1984
1	12	488	280	133.02506598911802	0.9500000000000001	1808
1	12	488	280	133.02506598911802	0.9750000000000001	1808
1	13	488	259	153.434948822922	0.0	1792
1	13	488	259	153.434948822922	0.025	1664
1	13	488	259	153.434948822922	0.05	1664
1	13	488	259	153.434948822922	0.07500000000000001	1808
1	13	488	259	153.434948822922	0.1	2128
1	13	488	259	153.434948822922	0.125	2816
1	13	488	259	153.434948822922	0.15000000000000002	3232
1	13	488	259	153.434948822922	0.17500000000000002	3424
1	13	488	259	153.434948822922	0.2	3600
1	13	488	259	153.434948822922	0.225	3200
1	13	488	259	153.434948822922	0.25	2864
1	13	488	259	153.434948822922	0.275	2400
1	13	488	259	153.434948822922	0.30000000000000004	2480
1	13	488	259	153.434948822922	0.325	2176
1	13	488	259	153.434948822922	0.35000000000000003	2176
1	13	488	259	153.434948822922	0.375	2096
1	13	488	259	153.434948822922	0.4	1952
1	13	488	259	153.434948822922	0.42500000000000004	2144
1	13	488	259	153.434948822922	0.45	2176
1	13	488	259	153.434948822922	0.47500000000000003	2304
1	13	488	259	153.434948822922	0.5	2400
1	13	488	259	153.434948822922	0.525	3120
1	13	488	259	153.434948822922	0.55	4800
1	13	488	259	153.434948822922	0.5750000000000001	5696
1	13	488	259	153.434948822922	0.6000000000000001	8048
1	13	488	259	153.434948822922	0.625	9408
1	13	488	259	153.434948822922	0.65	9776
1	13	488	259	153.434948822922	0.675	9056
1	13	488	259	153.434948822922	0.7000000000000001	7728
1	13	488	259	153.434948822922	0.7250000000000001	5392
1	13	488	259	153.434948822922	0.75	4192
1	13	488	259	153.434948822922	0.775	2912
1	13	488	259	153.434948822922	0.8	2160
1	13	488	259	153.434948822922	0.8250000000000001	2000
1	13	488	259	153.434948822922	0.8500000000000001	2000
1	13	488	259	153.434948822922	0.875	1968
1	13	488	259	153.434948822922	0.9	1792
1	13	488	259	153.434948822922	0.925	1888
1	13	488	259	153.434948822922	0.9500000000000001	1904
1	13	488	259	153.434948822922	0.9750000000000001	1664
1	14	479	241	165.14138555207535	0.0	1584
1	14	479	241	165.14138555207535	0.025	1824
1	14	479	241	165.14138555207535	0.05	1808
1	14	479	241	165.14138555207535	0.07500000000000001	1776
1	14	479	241	165.14138555207535	0.1	1968
1	14	479	241	165.14138555207535	0.125	2656
1	14	479	241	165.14138555207535	0.15000000000000002	3344
1	14	479	241	165.14138555207535	0.17500000000000002	3296
1	14	479	241	165.14138555207535	0.2	3552
1	14	479	241	165.14138555207535	0.225	3424
1	14	479	241	165.14138555207535	0.25	3056
1	14	479	241	165.14138555207535	0.275	3072
1	14	479	241	165.14138555207535	0.30000000000000004	2272
1	14	479	241	165.14138555207535	0.325	2272
1	14	479	241	165.14138555207535	0.35000000000000003	1968
1	14	479	241	165.14138555207535	0.375	2144
1	14	479	241	165.14138555207535	0.4	2080
1	14	479	241	165.14138555207535	0.42500000000000004	1952
1	14	479	241	165.14138555207535	0.45	2368
1	14	479	241	165.14138555207535	0.47500000000000003	2112
1	14	479	241	165.14138555207535	0.5	2112
1	14	479	241	165.14138555207535	0.525	2320
1	14	479	241	165.14138555207535	0.55	2320
1	14	479	241	165.14138555207535	0.5750000000000001	2752
1	14	479	241	165.14138555207535	0.6000000000000001	3648
1	14	479	241	165.14138555207535	0.625	4288
1	14	479	241	165.14138555207535	0.65	5024
1	14	479	241	165.14138555207535	0.675	5584
1	14	479	241	165.14138555207535	0.7000000000000001	5488
1	14	479	241	165.14138555207535	0.7250000000000001	4960
1	14	479	241	165.14138555207535	0.75	4416
1	14	479	241	165.14138555207535	0.775	3152
1	14	479	241	165.14138555207535	0.8	2624
1	14	479	241	165.14138555207535	0.8250000000000001	2224
1	14	479	241	165.14138555207535	0.8500000000000001	1856
1	14	479	241	165.14138555207535	0.875	1808
1	14	479	241	165.14138555207535	0.9	1808
1	14	479	241	165.14138555207535	0.925	1744
1	14	479	241	165.14138555207535	0.9500000000000001	1856
1	14	479	241	165.14138555207535	0.9750000000000001	1920
1	15	464	224	175.98169100640584	0.0	1792
1	15	464	224	175.98169100640584	0.025	1808
1	15	464	224	175.98169100640584	0.05	1792
1	15	464	224	175.98169100640584	0.07500000000000001	1984
1	15	464	224	175.98169100640584	0.1	1792
1	15	464	224	175.98169100640584	0.125	1824
1	15	464	224	175.98169100640584	0.15000000000000002	2176
1	15	464	224	175.98169100640584	0.17500000000000002	3072
1	15	464	224	175.98169100640584	0.2	4112
1	15	464	224	175.98169100640584	0.225	4544
1	15	464	224	175.98169100640584	0.25	4800
1	15	464	224	175.98169100640584	0.275	4624
1	15	464	224	175.98169100640584	0.30000000000000004	4320
1	15	464	224	175.98169100640584	0.325	3408
1	15	464	224	175.98169100640584	0.35000000000000003	2864
1	15	464	224	175.98169100640584	0.375	2800
1	15	464	224	175.98169100640584	0.4	2256
1	15	464	224	175.98169100640584	0.42500000000000004	2144
1	15	464	224	175.98169100640584	0.45	2048
1	15	464	224	175.98169100640584	0.47500000000000003	2144
1	15	464	224	175.98169100640584	0.5	2144
1	15	464	224	175.98169100640584	0.525	2144
1	15	464	224	175.98169100640584	0.55	2208
1	15	464	224	175.98169100640584	0.5750000000000001	2128
1	15	464	224	175.98169100640584	0.6000000000000001	3280
1	15	464	224	175.98169100640584	0.625	3680
1	15	464	224	175.98169100640584	0.65	4128
1	15	464	224	175.98169100640584	0.675	4816
1	15	464	224	175.98169100640584	0.7000000000000001	4736
1	15	464	224	175.98169100640584	0.7250000000000001	4672
1	15	464	224	175.98169100640584	0.75	4400
1	15	464	224	175.98169100640584	0.775	3744
1	15	464	224	175.98169100640584	0.8	2912
1	15	464	224	175.98169100640584	0.8250000000000001	2160
1	15	464	224	175.98169100640584	0.8500000000000001	1888
1	15	464	224	175.98169100640584	0.875	2016
1	15	464	224	175.98169100640584	0.9	1984
1	15	464	224	175.98169100640584	0.925	1728
1	15	464	224	175.98169100640584	0.9500000000000001	1856
1	15	464	224	175.98169100640584	0.9750000000000001	1744
1	16	451	207	156.63088683651793	0.0	1872
1	16	451	207	156.63088683651793	0.025	1792
1	16	451	207	156.63088683651793	0.05	1856
1	16	451	207	156.63088683651793	0.07500000000000001	1712
1	16	451	207	156.63088683651793	0.1	1600
1	16	451	207	156.63088683651793	0.125	1888
1	16	451	207	156.63088683651793	0.15000000000000002	1920
1	16	451	207	156.63088683651793	0.17500000000000002	2816
1	16	451	207	156.63088683651793	0.2	3984
1	16	451	207	156.63088683651793	0.225	5136
1	16	451	207	156.63088683651793	0.25	5344
1	16	451	207	156.63088683651793	0.275	6032
1	16	451	207	156.63088683651793	0.30000000000000004	6000
1	16	451	207	156.63088683651793	0.325	5888
1	16	451	207	156.63088683651793	0.35000000000000003	4672
1	16	451	207	156.63088683651793	0.375	3664
1	16	451	207	156.63088683651793	0.4	2944
1	16	451	207	156.63088683651793	0.42500000000000004	2288
1	16	451	207	156.63088683651793	0.45	2256
1	16	451	207	156.63088683651793	0.47500000000000003	2144
1	16	451	207	156.63088683651793	0.5	2144
1	16	451	207	156.63088683651793	0.525	2048
1	16	451	207	156.63088683651793	0.55	2160
1	16	451	207	156.63088683651793	0.5750000000000001	2160
1	16	451	207	156.63088683651793	0.6000000000000001	2144
1	16	451	207	156.63088683651793	0.625	2128
1	16	451	207	156.63088683651793	0.65	2656
1	16	451	207	156.63088683651793	0.675	2656
1	16	451	207	156.63088683651793	0.7000000000000001	2944
1	16	451	207	156.63088683651793	0.7250000000000001	3328
1	16	451	207	156.63088683651793	0.75	2960
1	16	451	207	156.63088683651793	0.775	2832
1	16	451	207	156.63088683651793	0.8	2256
1	16	451	207	156.63088683651793	0.8250000000000001	1984
1	16	451	207	156.63088683651793	0.8500000000000001	1792
1	16	451	207	156.63088683651793	0.875	1584
1	16	451	207	156.63088683651793	0.9	1648
1	16	451	207	156.63088683651793	0.925	1728
1	16	451	207	156.63088683651793	0.9500000000000001	1744
1	16	451	207	156.63088683651793	0.9750000000000001	1664
1	17	446	187	151.92751306414704	0.0	1984
1	17	446	187	151.92751306414704	0.025	1888
1	17	446	187	151.92751306414704	0.05	1792
1	17	446	187	151.92751306414704	0.07500000000000001	1968
1	17	446	187	151.92751306414704	0.1	1888
1	17	446	187	151.92751306414704	0.125	1888
1	17	446	187	151.92751306414704	0.15000000000000002	1696
1	17	446	187	151.92751306414704	0.17500000000000002	1776
1	17	446	187	151.92751306414704	0.2	1984
1	17	446	187	151.92751306414704	0.225	2544
1	17	446	187	151.92751306414704	0.25	4400
1	17	446	187	151.92751306414704	0.275	8960
1	17	446	187	151.92751306414704	0.30000000000000004	11040
1	17	446	187	151.92751306414704	0.325	10752
1	17	446	187	151.92751306414704	0.35000000000000003	8928
1	17	446	187	151.92751306414704	0.375	7296
1	17	446	187	151.92751306414704	0.4	5248
1	17	446	187	151.92751306414704	0.42500000000000004	4368
1	17	446	187	151.92751306414704	0.45	3408
1	17	446	187	151.92751306414704	0.47500000000000003	2736
1	17	446	187	151.92751306414704	0.5	2496
1	17	446	187	151.92751306414704	0.525	2384
1	17	446	187	151.92751306414704	0.55	2176
1	17	446	187	151.92751306414704	0.5750000000000001	2192
1	17	446	187	151.92751306414704	0.6000000000000001	2288
1	17	446	187	151.92751306414704	0.625	2352
1	17	446	187	151.92751306414704	0.65	3184
1	17	446	187	151.92751306414704	0.675	4128
1	17	446	187	151.92751306414704	0.7000000000000001	4928
1	17	446	187	151.92751306414704	0.7250000000000001	4320
1	17	446	187	151.92751306414704	0.75	3584
1	17	446	187	151.92751306414704	0.775	3424
1	17	446	187	151.92751306414704	0.8	2560
1	17	446	187	151.92751306414704	0.8250000000000001	2016
1	17	446	187	151.92751306414704	0.8500000000000001	2000
1	17	446	187	151.92751306414704	0.875	1760
1	17	446	187	151.92751306414704	0.9	1792
1	17	446	187	151.92751306414704	0.925	1792
1	17	446	187	151.92751306414704	0.9500000000000001	1760
1	17	446	187	151.92751306414704	0.9750000000000001	1792
1	18	451	167	133.09084756700364	0.0	1744
1	18	451	167	133.09084756700364	0.025	1712
1	18	451	167	133.09084756700364	0.05	1696
1	18	451	167	133.09084756700364	0.07500000000000001	1888
1	18	451	167	133.09084756700364	0.1	1856
1	18	451	167	133.09084756700364	0.125	1952
1	18	451	167	133.09084756700364	0.15000000000000002	1984
1	18	451	167	133.09084756700364	0.17500000000000002	2992
1	18	451	167	133.09084756700364	0.2	6192
1	18	451	167	133.09084756700364	0.225	7568
1	18	451	167	133.09084756700364	0.25	7296
1	18	451	167	133.09084756700364	0.275	6640
1	18	451	167	133.09084756700364	0.30000000000000004	6240
1	18	451	167	133.09084756700364	0.325	5904
1	18	451	167	133.09084756700364	0.35000000000000003	5472
1	18	451	167	133.09084756700364	0.375	4720
1	18	451	167	133.09084756700364	0.4	3312
1	18	451	167	133.09084756700364	0.42500000000000004	3168
1	18	451	167	133.09084756700364	0.45	3008
1	18	451	167	133.09084756700364	0.47500000000000003	3136
1	18	451	167	133.09084756700364	0.5	3136
1	18	451	167	133.09084756700364	0.525	3936
1	18	451	167	133.09084756700364	0.55	5008
1	18	451	167	133.09084756700364	0.5750000000000001	4464
1	18	451	167	133.09084756700364	0.6000000000000001	4256
1	18	451	167	133.09084756700364	0.625	3920
1	18	451	167	133.09084756700364	0.65	3632
1	18	451	167	133.09084756700364	0.675	3600
1	18	451	167	133.09084756700364	0.7000000000000001	2928
1	18	451	167	133.09084756700364	0.7250000000000001	2368
1	18	451	167	133.09084756700364	0.75	2048
1	18	451	167	133.09084756700364	0.775	1968
1	18	451	167	133.09084756700364	0.8	2064
1	18	451	167	133.09084756700364	0.8250000000000001	1712
1	18	451	167	133.09084756700364	0.8500000000000001	1888
1	18	451	167	133.09084756700364	0.875	1792
1	18	451	167	133.09084756700364	0.9	1696
1	18	451	167	133.09084756700364	0.925	1808
1	18	451	167	133.09084756700364	0.9500000000000001	1664
1	18	451	167	133.09084756700364	0.9750000000000001	1664
2	1	339	406	138.17983011986425	0.0	1792
2	1	339	406	138.17983011986425	0.025	1760
2	1	339	406	138.17983011986425	0.05	1792
2	1	339	406	138.17983011986425	0.07500000000000001	2080
2	1	339	406	138.17983011986425	0.1	1792
2	1	339	406	138.17983011986425	0.125	1856
2	1	339	406	138.17983011986425	0.15000000000000002	2112
2	1	339	406	138.17983011986425	0.17500000000000002	2400
2	1	339	406	138.17983011986425	0.2	3536
2	1	339	406	138.17983011986425	0.225	5120
2	1	339	406	138.17983011986425	0.25	6784
2	1	339	406	138.17983011986425	0.275	7744
2	1	339	406	138.17983011986425	0.30000000000000004	9120
2	1	339	406	138.17983011986425	0.325	9520
2	1	339	406	138.17983011986425	0.35000000000000003	8560
2	1	339	406	138.17983011986425	0.375	6064
2	1	339	406	138.17983011986425	0.4	4384
2	1	339	406	138.17983011986425	0.42500000000000004	3536
2	1	339	406	138.17983011986425	0.45	3792
2	1	339	406	138.17983011986425	0.47500000000000003	4960
2	1	339	406	138.17983011986425	0.5	8096
2	1	339	406	138.17983011986425	0.525	10816
2	1	339	406	138.17983011986425	0.55	14800
2	1	339	406	138.17983011986425	0.5750000000000001	16544
2	1	339	406	138.17983011986425	0.6000000000000001	17104
2	1	339	406	138.17983011986425	0.625	17200
2	1	339	406	138.17983011986425	0.65	15792
2	1	339	406	138.17983011986425	0.675	10736
2	1	339	406	138.17983011986425	0.7000000000000001	6592
2	1	339	406	138.17983011986425	0.7250000000000001	4144
2	1	339	406	138.17983011986425	0.75	2672
2	1	339	406	138.17983011986425	0.775	2096
2	1	339	406	138.17983011986425	0.8	2048
2	1	339	406	138.17983011986425	0.8250000000000001	2048
2	1	339	406	138.17983011986425	0.8500000000000001	1920
2	1	339	406	138.17983011986425	0.875	1744
2	1	339	406	138.17983011986425	0.9	1952
2	1	339	406	138.17983011986425	0.925	1792
2	1	339	406	138.17983011986425	0.9500000000000001	1888
2	1	339	406	138.17983011986425	0.9750000000000001	2112
2	2	357	394	146.52372170389734	0.0	1776
2	2	357	394	146.52372170389734	0.025	1776
2	2	357	394	146.52372170389734	0.05	2016
2	2	357	394	146.52372170389734	0.07500000000000001	2128
2	2	357	394	146.52372170389734	0.1	2880
2	2	357	394	146.52372170389734	0.125	3504
2	2	357	394	146.52372170389734	0.15000000000000002	5328
2	2	357	394	146.52372170389734	0.17500000000000002	9344
2	2	357	394	146.52372170389734	0.2	13808
2	2	357	394	146.52372170389734	0.225	16480
2	2	357	394	146.52372170389734	0.25	17072
2	2	357	394	146.52372170389734	0.275	13952
2	2	357	394	146.52372170389734	0.30000000000000004	11168
2	2	357	394	146.52372170389734	0.325	5184
2	2	357	394	146.52372170389734	0.35000000000000003	4080
2	2	357	394	146.52372170389734	0.375	3248
2	2	357	394	146.52372170389734	0.4	3920
2	2	357	394	146.52372170389734	0.42500000000000004	4112
2	2	357	394	146.52372170389734	0.45	6304
2	2	357	394	146.52372170389734	0.47500000000000003	9728
2	2	357	394	146.52372170389734	0.5	9728
2	2	357	394	146.52372170389734	0.525	23360
2	2	357	394	146.52372170389734	0.55	38768
2	2	357	394	146.52372170389734	0.5750000000000001	44176
2	2	357	394	146.52372170389734	0.6000000000000001	48768
2	2	357	394	146.52372170389734	0.625	45760
2	2	357	394	146.52372170389734	0.65	40560
2	2	357	394	146.52372170389734	0.675	22320
2	2	357	394	146.52372170389734	0.7000000000000001	13392
2	2	357	394	146.52372170389734	0.7250000000000001	4960
2	2	357	394	146.52372170389734	0.75	3440
2	2	357	394	146.52372170389734	0.775	2784
2	2	357	394	146.52372170389734	0.8	2032
2	2	357	394	146.52372170389734	0.8250000000000001	2000
2	2	357	394	146.52372170389734	0.8500000000000001	2016
2	2	357	394	146.52372170389734	0.875	1920
2	2	357	394	146.52372170389734	0.9	1792
2	2	357	394	146.52372170389734	0.925	1952
2	2	357	394	146.52372170389734	0.9500000000000001	2048
2	2	357	394	146.52372170389734	0.9750000000000001	2048
2	3	365	375	162.36077472981725	0.0	1792
2	3	365	375	162.36077472981725	0.025	1872
2	3	365	375	162.36077472981725	0.05	2160
2	3	365	375	162.36077472981725	0.07500000000000001	2176
2	3	365	375	162.36077472981725	0.1	2672
2	3	365	375	162.36077472981725	0.125	6848
2	3	365	375	162.36077472981725	0.15000000000000002	10656
2	3	365	375	162.36077472981725	0.17500000000000002	11152
2	3	365	375	162.36077472981725	0.2	12800
2	3	365	375	162.36077472981725	0.225	12640
2	3	365	375	162.36077472981725	0.25	11520
2	3	365	375	162.36077472981725	0.275	8672
2	3	365	375	162.36077472981725	0.30000000000000004	5856
2	3	365	375	162.36077472981725	0.325	4400
2	3	365	375	162.36077472981725	0.35000000000000003	2768
2	3	365	375	162.36077472981725	0.375	2464
2	3	365	375	162.36077472981725	0.4	2592
2	3	365	375	162.36077472981725	0.42500000000000004	2528
2	3	365	375	162.36077472981725	0.45	2560
2	3	365	375	162.36077472981725	0.47500000000000003	2848
2	3	365	375	162.36077472981725	0.5	3216
2	3	365	375	162.36077472981725	0.525	3968
2	3	365	375	162.36077472981725	0.55	6448
2	3	365	375	162.36077472981725	0.5750000000000001	9632
2	3	365	375	162.36077472981725	0.6000000000000001	13824
2	3	365	375	162.36077472981725	0.625	18624
2	3	365	375	162.36077472981725	0.65	19696
2	3	365	375	162.36077472981725	0.675	18176
2	3	365	375	162.36077472981725	0.7000000000000001	11520
2	3	365	375	162.36077472981725	0.7250000000000001	7856
2	3	365	375	162.36077472981725	0.75	4864
2	3	365	375	162.36077472981725	0.775	2608
2	3	365	375	162.36077472981725	0.8	2288
2	3	365	375	162.36077472981725	0.8250000000000001	1968
2	3	365	375	162.36077472981725	0.8500000000000001	1760
2	3	365	375	162.36077472981725	0.875	1792
2	3	365	375	162.36077472981725	0.9	1792
2	3	365	375	162.36077472981725	0.925	1888
2	3	365	375	162.36077472981725	0.9500000000000001	1952
2	3	365	375	162.36077472981725	0.9750000000000001	1872
2	4	367	353	174.8055710922652	0.0	1968
2	4	367	353	174.8055710922652	0.025	1936
2	4	367	353	174.8055710922652	0.05	1920
2	4	367	353	174.8055710922652	0.07500000000000001	2080
2	4	367	353	174.8055710922652	0.1	2112
2	4	367	353	174.8055710922652	0.125	3696
2	4	367	353	174.8055710922652	0.15000000000000002	7104
2	4	367	353	174.8055710922652	0.17500000000000002	9488
2	4	367	353	174.8055710922652	0.2	10128
2	4	367	353	174.8055710922652	0.225	10912
2	4	367	353	174.8055710922652	0.25	11920
2	4	367	353	174.8055710922652	0.275	11440
2	4	367	353	174.8055710922652	0.30000000000000004	9520
2	4	367	353	174.8055710922652	0.325	7424
2	4	367	353	174.8055710922652	0.35000000000000003	5792
2	4	367	353	174.8055710922652	0.375	4240
2	4	367	353	174.8055710922652	0.4	3392
2	4	367	353	174.8055710922652	0.42500000000000004	3280
2	4	367	353	174.8055710922652	0.45	3648
2	4	367	353	174.8055710922652	0.47500000000000003	3904
2	4	367	353	174.8055710922652	0.5	4384
2	4	367	353	174.8055710922652	0.525	4896
2	4	367	353	174.8055710922652	0.55	6576
2	4	367	353	174.8055710922652	0.5750000000000001	9184
2	4	367	353	174.8055710922652	0.6000000000000001	13056
2	4	367	353	174.8055710922652	0.625	16112
2	4	367	353	174.8055710922652	0.65	19248
2	4	367	353	174.8055710922652	0.675	21168
2	4	367	353	174.8055710922652	0.7000000000000001	20208
2	4	367	353	174.8055710922652	0.7250000000000001	15664
2	4	367	353	174.8055710922652	0.75	9648
2	4	367	353	174.8055710922652	0.775	6336
2	4	367	353	174.8055710922652	0.8	3744
2	4	367	353	174.8055710922652	0.8250000000000001	2336
2	4	367	353	174.8055710922652	0.8500000000000001	1824
2	4	367	353	174.8055710922652	0.875	1968
2	4	367	353	174.8055710922652	0.9	1840
2	4	367	353	174.8055710922652	0.925	1776
2	4	367	353	174.8055710922652	0.9500000000000001	1872
2	4	367	353	174.8055710922652	0.9750000000000001	1936
2	5	367	330	165.96375653207352	0.0	1872
2	5	367	330	165.96375653207352	0.025	1696
2	5	367	330	165.96375653207352	0.05	1760
2	5	367	330	165.96375653207352	0.07500000000000001	2016
2	5	367	330	165.96375653207352	0.1	2080
2	5	367	330	165.96375653207352	0.125	2336
2	5	367	330	165.96375653207352	0.15000000000000002	3776
2	5	367	330	165.96375653207352	0.17500000000000002	7584
2	5	367	330	165.96375653207352	0.2	10032
2	5	367	330	165.96375653207352	0.225	12496
2	5	367	330	165.96375653207352	0.25	14768
2	5	367	330	165.96375653207352	0.275	15472
2	5	367	330	165.96375653207352	0.30000000000000004	14128
2	5	367	330	165.96375653207352	0.325	11088
2	5	367	330	165.96375653207352	0.35000000000000003	8384
2	5	367	330	165.96375653207352	0.375	5664
2	5	367	330	165.96375653207352	0.4	3984
2	5	367	330	165.96375653207352	0.42500000000000004	3392
2	5	367	330	165.96375653207352	0.45	3072
2	5	367	330	165.96375653207352	0.47500000000000003	2896
2	5	367	330	165.96375653207352	0.5	2560
2	5	367	330	165.96375653207352	0.525	2992
2	5	367	330	165.96375653207352	0.55	3024
2	5	367	330	165.96375653207352	0.5750000000000001	3472
2	5	367	330	165.96375653207352	0.6000000000000001	4736
2	5	367	330	165.96375653207352	0.625	7200
2	5	367	330	165.96375653207352	0.65	10512
2	5	367	330	165.96375653207352	0.675	12512
2	5	367	330	165.96375653207352	0.7000000000000001	13376
2	5	367	330	165.96375653207352	0.7250000000000001	11840
2	5	367	330	165.96375653207352	0.75	8848
2	5	367	330	165.96375653207352	0.775	6016
2	5	367	330	165.96375653207352	0.8	3648
2	5	367	330	165.96375653207352	0.8250000000000001	2752
2	5	367	330	165.96375653207352	0.8500000000000001	2112
2	5	367	330	165.96375653207352	0.875	2112
2	5	367	330	165.96375653207352	0.9	1760
2	5	367	330	165.96375653207352	0.925	2048
2	5	367	330	165.96375653207352	0.9500000000000001	1872
2	5	367	330	165.96375653207352	0.9750000000000001	1792
2	6	372	310	149.03624346792648	0.0	2048
2	6	372	310	149.03624346792648	0.025	2048
2	6	372	310	149.03624346792648	0.05	1936
2	6	372	310	149.03624346792648	0.07500000000000001	2208
2	6	372	310	149.03624346792648	0.1	2016
2	6	372	310	149.03624346792648	0.125	2592
2	6	372	310	149.03624346792648	0.15000000000000002	3168
2	6	372	310	149.03624346792648	0.17500000000000002	9984
2	6	372	310	149.03624346792648	0.2	17408
2	6	372	310	149.03624346792648	0.225	19120
2	6	372	310	149.03624346792648	0.25	19120
2	6	372	310	149.03624346792648	0.275	19344
2	6	372	310	149.03624346792648	0.30000000000000004	16400
2	6	372	310	149.03624346792648	0.325	10688
2	6	372	310	149.03624346792648	0.35000000000000003	7024
2	6	372	310	149.03624346792648	0.375	4784
2	6	372	310	149.03624346792648	0.4	4112
2	6	372	310	149.03624346792648	0.42500000000000004	3536
2	6	372	310	149.03624346792648	0.45	3520
2	6	372	310	149.03624346792648	0.47500000000000003	2912
2	6	372	310	149.03624346792648	0.5	2912
2	6	372	310	149.03624346792648	0.525	2560
2	6	372	310	149.03624346792648	0.55	2656
2	6	372	310	149.03624346792648	0.5750000000000001	2832
2	6	372	310	149.03624346792648	0.6000000000000001	3328
2	6	372	310	149.03624346792648	0.625	4656
2	6	372	310	149.03624346792648	0.65	5904
2	6	372	310	149.03624346792648	0.675	6864
2	6	372	310	149.03624346792648	0.7000000000000001	7440
2	6	372	310	149.03624346792648	0.7250000000000001	6800
2	6	372	310	149.03624346792648	0.75	6800
2	6	372	310	149.03624346792648	0.775	4736
2	6	372	310	149.03624346792648	0.8	3088
2	6	372	310	149.03624346792648	0.8250000000000001	2032
2	6	372	310	149.03624346792648	0.8500000000000001	1744
2	6	372	310	149.03624346792648	0.875	1776
2	6	372	310	149.03624346792648	0.9	1712
2	6	372	310	149.03624346792648	0.925	1712
2	6	372	310	149.03624346792648	0.9500000000000001	1792
2	6	372	310	149.03624346792648	0.9750000000000001	1792
2	7	387	295	145.7842978675626	0.0	1696
2	7	387	295	145.7842978675626	0.025	1808
2	7	387	295	145.7842978675626	0.05	1600
2	7	387	295	145.7842978675626	0.07500000000000001	2080
2	7	387	295	145.7842978675626	0.1	2272
2	7	387	295	145.7842978675626	0.125	2752
2	7	387	295	145.7842978675626	0.15000000000000002	4528
2	7	387	295	145.7842978675626	0.17500000000000002	8768
2	7	387	295	145.7842978675626	0.2	13376
2	7	387	295	145.7842978675626	0.225	16320
2	7	387	295	145.7842978675626	0.25	16320
2	7	387	295	145.7842978675626	0.275	13312
2	7	387	295	145.7842978675626	0.30000000000000004	9024
2	7	387	295	145.7842978675626	0.325	4432
2	7	387	295	145.7842978675626	0.35000000000000003	3312
2	7	387	295	145.7842978675626	0.375	2848
2	7	387	295	145.7842978675626	0.4	2608
2	7	387	295	145.7842978675626	0.42500000000000004	2560
2	7	387	295	145.7842978675626	0.45	2896
2	7	387	295	145.7842978675626	0.47500000000000003	2432
2	7	387	295	145.7842978675626	0.5	2432
2	7	387	295	145.7842978675626	0.525	2352
2	7	387	295	145.7842978675626	0.55	2464
2	7	387	295	145.7842978675626	0.5750000000000001	2672
2	7	387	295	145.7842978675626	0.6000000000000001	2816
2	7	387	295	145.7842978675626	0.625	4224
2	7	387	295	145.7842978675626	0.65	5600
2	7	387	295	145.7842978675626	0.675	7232
2	7	387	295	145.7842978675626	0.7000000000000001	8544
2	7	387	295	145.7842978675626	0.7250000000000001	5840
2	7	387	295	145.7842978675626	0.75	5840
2	7	387	295	145.7842978675626	0.775	3648
2	7	387	295	145.7842978675626	0.8	2704
2	7	387	295	145.7842978675626	0.8250000000000001	2080
2	7	387	295	145.7842978675626	0.8500000000000001	1744
2	7	387	295	145.7842978675626	0.875	1888
2	7	387	295	145.7842978675626	0.9	1888
2	7	387	295	145.7842978675626	0.925	1984
2	7	387	295	145.7842978675626	0.9500000000000001	1696
2	7	387	295	145.7842978675626	0.9750000000000001	1696
2	9	429	295	180.0	0.0	1888
2	9	429	295	180.0	0.025	1792
2	9	429	295	180.0	0.05	1888
2	9	429	295	180.0	0.07500000000000001	1840
2	9	429	295	180.0	0.1	2144
2	9	429	295	180.0	0.125	2352
2	9	429	295	180.0	0.15000000000000002	3072
2	9	429	295	180.0	0.17500000000000002	4048
2	9	429	295	180.0	0.2	5008
2	9	429	295	180.0	0.225	6912
2	9	429	295	180.0	0.25	7952
2	9	429	295	180.0	0.275	8384
2	9	429	295	180.0	0.30000000000000004	6160
2	9	429	295	180.0	0.325	5440
2	9	429	295	180.0	0.35000000000000003	3504
2	9	429	295	180.0	0.375	2944
2	9	429	295	180.0	0.4	2480
2	9	429	295	180.0	0.42500000000000004	2528
2	9	429	295	180.0	0.45	2464
2	9	429	295	180.0	0.47500000000000003	2432
2	9	429	295	180.0	0.5	2368
2	9	429	295	180.0	0.525	2528
2	9	429	295	180.0	0.55	2640
2	9	429	295	180.0	0.5750000000000001	2992
2	9	429	295	180.0	0.6000000000000001	3248
2	9	429	295	180.0	0.625	3728
2	9	429	295	180.0	0.65	4544
2	9	429	295	180.0	0.675	6896
2	9	429	295	180.0	0.7000000000000001	8528
2	9	429	295	180.0	0.7250000000000001	9536
2	9	429	295	180.0	0.75	7952
2	9	429	295	180.0	0.775	6704
2	9	429	295	180.0	0.8	4432
2	9	429	295	180.0	0.8250000000000001	3056
2	9	429	295	180.0	0.8500000000000001	2208
2	9	429	295	180.0	0.875	1856
2	9	429	295	180.0	0.9	1856
2	9	429	295	180.0	0.925	2064
2	9	429	295	180.0	0.9500000000000001	1728
2	9	429	295	180.0	0.9750000000000001	1808
2	10	450	299	163.77537010143192	0.0	1792
2	10	450	299	163.77537010143192	0.025	1696
2	10	450	299	163.77537010143192	0.05	1872
2	10	450	299	163.77537010143192	0.07500000000000001	2192
2	10	450	299	163.77537010143192	0.1	1968
2	10	450	299	163.77537010143192	0.125	2112
2	10	450	299	163.77537010143192	0.15000000000000002	2336
2	10	450	299	163.77537010143192	0.17500000000000002	3072
2	10	450	299	163.77537010143192	0.2	4480
2	10	450	299	163.77537010143192	0.225	5440
2	10	450	299	163.77537010143192	0.25	7584
2	10	450	299	163.77537010143192	0.275	11264
2	10	450	299	163.77537010143192	0.30000000000000004	12640
2	10	450	299	163.77537010143192	0.325	12496
2	10	450	299	163.77537010143192	0.35000000000000003	9840
2	10	450	299	163.77537010143192	0.375	8064
2	10	450	299	163.77537010143192	0.4	4672
2	10	450	299	163.77537010143192	0.42500000000000004	2880
2	10	450	299	163.77537010143192	0.45	2784
2	10	450	299	163.77537010143192	0.47500000000000003	2656
2	10	450	299	163.77537010143192	0.5	2512
2	10	450	299	163.77537010143192	0.525	2432
2	10	450	299	163.77537010143192	0.55	2512
2	10	450	299	163.77537010143192	0.5750000000000001	2176
2	10	450	299	163.77537010143192	0.6000000000000001	2528
2	10	450	299	163.77537010143192	0.625	2720
2	10	450	299	163.77537010143192	0.65	3024
2	10	450	299	163.77537010143192	0.675	3568
2	10	450	299	163.77537010143192	0.7000000000000001	4560
2	10	450	299	163.77537010143192	0.7250000000000001	6240
2	10	450	299	163.77537010143192	0.75	8256
2	10	450	299	163.77537010143192	0.775	8768
2	10	450	299	163.77537010143192	0.8	8240
2	10	450	299	163.77537010143192	0.8250000000000001	6448
2	10	450	299	163.77537010143192	0.8500000000000001	4112
2	10	450	299	163.77537010143192	0.875	2912
2	10	450	299	163.77537010143192	0.9	2080
2	10	450	299	163.77537010143192	0.925	2080
2	10	450	299	163.77537010143192	0.9500000000000001	1888
2	10	450	299	163.77537010143192	0.9750000000000001	1712
2	11	471	297	146.346473144776	0.0	1888
2	11	471	297	146.346473144776	0.025	2000
2	11	471	297	146.346473144776	0.05	1792
2	11	471	297	146.346473144776	0.07500000000000001	2272
2	11	471	297	146.346473144776	0.1	2720
2	11	471	297	146.346473144776	0.125	4032
2	11	471	297	146.346473144776	0.15000000000000002	5568
2	11	471	297	146.346473144776	0.17500000000000002	6832
2	11	471	297	146.346473144776	0.2	6032
2	11	471	297	146.346473144776	0.225	4880
2	11	471	297	146.346473144776	0.25	3200
2	11	471	297	146.346473144776	0.275	2464
2	11	471	297	146.346473144776	0.30000000000000004	2480
2	11	471	297	146.346473144776	0.325	2432
2	11	471	297	146.346473144776	0.35000000000000003	2288
2	11	471	297	146.346473144776	0.375	2416
2	11	471	297	146.346473144776	0.4	2400
2	11	471	297	146.346473144776	0.42500000000000004	2512
2	11	471	297	146.346473144776	0.45	2928
2	11	471	297	146.346473144776	0.47500000000000003	5792
2	11	471	297	146.346473144776	0.5	5792
2	11	471	297	146.346473144776	0.525	11136
2	11	471	297	146.346473144776	0.55	14928
2	11	471	297	146.346473144776	0.5750000000000001	16800
2	11	471	297	146.346473144776	0.6000000000000001	14752
2	11	471	297	146.346473144776	0.625	12320
2	11	471	297	146.346473144776	0.65	10192
2	11	471	297	146.346473144776	0.675	8240
2	11	471	297	146.346473144776	0.7000000000000001	7056
2	11	471	297	146.346473144776	0.7250000000000001	4752
2	11	471	297	146.346473144776	0.75	3152
2	11	471	297	146.346473144776	0.775	2208
2	11	471	297	146.346473144776	0.8	1984
2	11	471	297	146.346473144776	0.8250000000000001	1920
2	11	471	297	146.346473144776	0.8500000000000001	2112
2	11	471	297	146.346473144776	0.875	1792
2	11	471	297	146.346473144776	0.9	1888
2	11	471	297	146.346473144776	0.925	1696
2	11	471	297	146.346473144776	0.9500000000000001	1712
2	11	471	297	146.346473144776	0.9750000000000001	1712
2	12	487	284	131.82016988013575	0.0	1680
2	12	487	284	131.82016988013575	0.025	1888
2	12	487	284	131.82016988013575	0.05	1920
2	12	487	284	131.82016988013575	0.07500000000000001	2208
2	12	487	284	131.82016988013575	0.1	2944
2	12	487	284	131.82016988013575	0.125	4880
2	12	487	284	131.82016988013575	0.15000000000000002	4912
2	12	487	284	131.82016988013575	0.17500000000000002	4064
2	12	487	284	131.82016988013575	0.2	3344
2	12	487	284	131.82016988013575	0.225	2816
2	12	487	284	131.82016988013575	0.25	2656
2	12	487	284	131.82016988013575	0.275	2368
2	12	487	284	131.82016988013575	0.30000000000000004	2176
2	12	487	284	131.82016988013575	0.325	2192
2	12	487	284	131.82016988013575	0.35000000000000003	2080
2	12	487	284	131.82016988013575	0.375	2160
2	12	487	284	131.82016988013575	0.4	2336
2	12	487	284	131.82016988013575	0.42500000000000004	2272
2	12	487	284	131.82016988013575	0.45	2528
2	12	487	284	131.82016988013575	0.47500000000000003	2608
2	12	487	284	131.82016988013575	0.5	2608
2	12	487	284	131.82016988013575	0.525	3952
2	12	487	284	131.82016988013575	0.55	5904
2	12	487	284	131.82016988013575	0.5750000000000001	9184
2	12	487	284	131.82016988013575	0.6000000000000001	11584
2	12	487	284	131.82016988013575	0.625	13104
2	12	487	284	131.82016988013575	0.65	13504
2	12	487	284	131.82016988013575	0.675	11312
2	12	487	284	131.82016988013575	0.7000000000000001	6752
2	12	487	284	131.82016988013575	0.7250000000000001	4336
2	12	487	284	131.82016988013575	0.75	3456
2	12	487	284	131.82016988013575	0.775	2768
2	12	487	284	131.82016988013575	0.8	1984
2	12	487	284	131.82016988013575	0.8250000000000001	2016
2	12	487	284	131.82016988013575	0.8500000000000001	1936
2	12	487	284	131.82016988013575	0.875	2016
2	12	487	284	131.82016988013575	0.9	1792
2	12	487	284	131.82016988013575	0.925	1792
2	12	487	284	131.82016988013575	0.9500000000000001	1696
2	12	487	284	131.82016988013575	0.9750000000000001	1696
2	13	488	263	155.47227951974193	0.0	1696
2	13	488	263	155.47227951974193	0.025	1792
2	13	488	263	155.47227951974193	0.05	1712
2	13	488	263	155.47227951974193	0.07500000000000001	1904
2	13	488	263	155.47227951974193	0.1	2528
2	13	488	263	155.47227951974193	0.125	3104
2	13	488	263	155.47227951974193	0.15000000000000002	2912
2	13	488	263	155.47227951974193	0.17500000000000002	3280
2	13	488	263	155.47227951974193	0.2	3184
2	13	488	263	155.47227951974193	0.225	2832
2	13	488	263	155.47227951974193	0.25	2480
2	13	488	263	155.47227951974193	0.275	2464
2	13	488	263	155.47227951974193	0.30000000000000004	2112
2	13	488	263	155.47227951974193	0.325	2048
2	13	488	263	155.47227951974193	0.35000000000000003	2208
2	13	488	263	155.47227951974193	0.375	2272
2	13	488	263	155.47227951974193	0.4	2192
2	13	488	263	155.47227951974193	0.42500000000000004	2320
2	13	488	263	155.47227951974193	0.45	2288
2	13	488	263	155.47227951974193	0.47500000000000003	2432
2	13	488	263	155.47227951974193	0.5	2848
2	13	488	263	155.47227951974193	0.525	3504
2	13	488	263	155.47227951974193	0.55	4992
2	13	488	263	155.47227951974193	0.5750000000000001	6832
2	13	488	263	155.47227951974193	0.6000000000000001	8240
2	13	488	263	155.47227951974193	0.625	8768
2	13	488	263	155.47227951974193	0.65	7808
2	13	488	263	155.47227951974193	0.675	6880
2	13	488	263	155.47227951974193	0.7000000000000001	6128
2	13	488	263	155.47227951974193	0.7250000000000001	4272
2	13	488	263	155.47227951974193	0.75	3408
2	13	488	263	155.47227951974193	0.775	2704
2	13	488	263	155.47227951974193	0.8	2272
2	13	488	263	155.47227951974193	0.8250000000000001	2080
2	13	488	263	155.47227951974193	0.8500000000000001	1792
2	13	488	263	155.47227951974193	0.875	1696
2	13	488	263	155.47227951974193	0.9	1792
2	13	488	263	155.47227951974193	0.925	1888
2	13	488	263	155.47227951974193	0.9500000000000001	1824
2	13	488	263	155.47227951974193	0.9750000000000001	1792
2	14	480	243	158.64901975234642	0.0	1728
2	14	480	243	158.64901975234642	0.025	1792
2	14	480	243	158.64901975234642	0.05	1696
2	14	480	243	158.64901975234642	0.07500000000000001	1872
2	14	480	243	158.64901975234642	0.1	2000
2	14	480	243	158.64901975234642	0.125	2192
2	14	480	243	158.64901975234642	0.15000000000000002	2880
2	14	480	243	158.64901975234642	0.17500000000000002	2880
2	14	480	243	158.64901975234642	0.2	3776
2	14	480	243	158.64901975234642	0.225	4128
2	14	480	243	158.64901975234642	0.25	4240
2	14	480	243	158.64901975234642	0.275	3920
2	14	480	243	158.64901975234642	0.30000000000000004	2960
2	14	480	243	158.64901975234642	0.325	2416
2	14	480	243	158.64901975234642	0.35000000000000003	2224
2	14	480	243	158.64901975234642	0.375	2208
2	14	480	243	158.64901975234642	0.4	2064
2	14	480	243	158.64901975234642	0.42500000000000004	1952
2	14	480	243	158.64901975234642	0.45	2064
2	14	480	243	158.64901975234642	0.47500000000000003	1968
2	14	480	243	158.64901975234642	0.5	1968
2	14	480	243	158.64901975234642	0.525	2288
2	14	480	243	158.64901975234642	0.55	2208
2	14	480	243	158.64901975234642	0.5750000000000001	2384
2	14	480	243	158.64901975234642	0.6000000000000001	2448
2	14	480	243	158.64901975234642	0.625	4000
2	14	480	243	158.64901975234642	0.65	4224
2	14	480	243	158.64901975234642	0.675	5536
2	14	480	243	158.64901975234642	0.7000000000000001	7232
2	14	480	243	158.64901975234642	0.7250000000000001	7632
2	14	480	243	158.64901975234642	0.75	6432
2	14	480	243	158.64901975234642	0.775	5040
2	14	480	243	158.64901975234642	0.8	3024
2	14	480	243	158.64901975234642	0.8250000000000001	3024
2	14	480	243	158.64901975234642	0.8500000000000001	2416
2	14	480	243	158.64901975234642	0.875	1888
2	14	480	243	158.64901975234642	0.9	1536
2	14	480	243	158.64901975234642	0.925	1840
2	14	480	243	158.64901975234642	0.9500000000000001	1792
2	14	480	243	158.64901975234642	0.9750000000000001	1888
2	15	465	227	174.72259391709275	0.0	1952
2	15	465	227	174.72259391709275	0.025	1728
2	15	465	227	174.72259391709275	0.05	1664
2	15	465	227	174.72259391709275	0.07500000000000001	1728
2	15	465	227	174.72259391709275	0.1	1792
2	15	465	227	174.72259391709275	0.125	2128
2	15	465	227	174.72259391709275	0.15000000000000002	1952
2	15	465	227	174.72259391709275	0.17500000000000002	2736
2	15	465	227	174.72259391709275	0.2	3712
2	15	465	227	174.72259391709275	0.225	4320
2	15	465	227	174.72259391709275	0.25	4752
2	15	465	227	174.72259391709275	0.275	4224
2	15	465	227	174.72259391709275	0.30000000000000004	3936
2	15	465	227	174.72259391709275	0.325	2896
2	15	465	227	174.72259391709275	0.35000000000000003	2480
2	15	465	227	174.72259391709275	0.375	2208
2	15	465	227	174.72259391709275	0.4	2128
2	15	465	227	174.72259391709275	0.42500000000000004	2064
2	15	465	227	174.72259391709275	0.45	2048
2	15	465	227	174.72259391709275	0.47500000000000003	2144
2	15	465	227	174.72259391709275	0.5	2144
2	15	465	227	174.72259391709275	0.525	1968
2	15	465	227	174.72259391709275	0.55	2048
2	15	465	227	174.72259391709275	0.5750000000000001	2112
2	15	465	227	174.72259391709275	0.6000000000000001	2528
2	15	465	227	174.72259391709275	0.625	2832
2	15	465	227	174.72259391709275	0.65	3040
2	15	465	227	174.72259391709275	0.675	4256
2	15	465	227	174.72259391709275	0.7000000000000001	4448
2	15	465	227	174.72259391709275	0.7250000000000001	4400
2	15	465	227	174.72259391709275	0.75	3984
2	15	465	227	174.72259391709275	0.775	3056
2	15	465	227	174.72259391709275	0.8	2336
2	15	465	227	174.72259391709275	0.8250000000000001	2240
2	15	465	227	174.72259391709275	0.8500000000000001	2032
2	15	465	227	174.72259391709275	0.875	1792
2	15	465	227	174.72259391709275	0.9	1888
2	15	465	227	174.72259391709275	0.925	1888
2	15	465	227	174.72259391709275	0.9500000000000001	1728
[truncated: 59,281 more rows]
