# Supplementary material for: An epifluorescence microscope design for naturalistic behavior and cellular activity in freely moving Caenorhabditis elegans
Source: Nat Commun. 2026 May 19;17:4411. doi: 10.1038/s41467-026-72709-w (PMC13187321; doi:10.1038/s41467-026-72709-w)
Supplement: Supplementary file 8 — Source data [file 41467_2026_72709_MOESM8_ESM.zip › fig2 Muscle/MMH116/worm1.csv]

frame	order	x	y	angle	segment_position	intensity
0	1	314	253	163.36119432957375	0.0	2768
0	1	314	253	163.36119432957375	0.025	2624
0	1	314	253	163.36119432957375	0.05	2576
0	1	314	253	163.36119432957375	0.07500000000000001	2848
0	1	314	253	163.36119432957375	0.1	2848
0	1	314	253	163.36119432957375	0.125	3344
0	1	314	253	163.36119432957375	0.15000000000000002	4576
0	1	314	253	163.36119432957375	0.17500000000000002	4576
0	1	314	253	163.36119432957375	0.2	7328
0	1	314	253	163.36119432957375	0.225	9152
0	1	314	253	163.36119432957375	0.25	9360
0	1	314	253	163.36119432957375	0.275	7584
0	1	314	253	163.36119432957375	0.30000000000000004	6576
0	1	314	253	163.36119432957375	0.325	6576
0	1	314	253	163.36119432957375	0.35000000000000003	5136
0	1	314	253	163.36119432957375	0.375	4272
0	1	314	253	163.36119432957375	0.4	3936
0	1	314	253	163.36119432957375	0.42500000000000004	3936
0	1	314	253	163.36119432957375	0.45	3680
0	1	314	253	163.36119432957375	0.47500000000000003	3552
0	1	314	253	163.36119432957375	0.5	3552
0	1	314	253	163.36119432957375	0.525	3328
0	1	314	253	163.36119432957375	0.55	3408
0	1	314	253	163.36119432957375	0.5750000000000001	3744
0	1	314	253	163.36119432957375	0.6000000000000001	4064
0	1	314	253	163.36119432957375	0.625	4416
0	1	314	253	163.36119432957375	0.65	4416
0	1	314	253	163.36119432957375	0.675	4528
0	1	314	253	163.36119432957375	0.7000000000000001	4336
0	1	314	253	163.36119432957375	0.7250000000000001	4240
0	1	314	253	163.36119432957375	0.75	3296
0	1	314	253	163.36119432957375	0.775	2944
0	1	314	253	163.36119432957375	0.8	2480
0	1	314	253	163.36119432957375	0.8250000000000001	2480
0	1	314	253	163.36119432957375	0.8500000000000001	2640
0	1	314	253	163.36119432957375	0.875	2784
0	1	314	253	163.36119432957375	0.9	2752
0	1	314	253	163.36119432957375	0.925	2704
0	1	314	253	163.36119432957375	0.9500000000000001	2624
0	1	314	253	163.36119432957375	0.9750000000000001	2624
0	2	323	249	172.73675525941547	0.0	2800
0	2	323	249	172.73675525941547	0.025	2880
0	2	323	249	172.73675525941547	0.05	2752
0	2	323	249	172.73675525941547	0.07500000000000001	2848
0	2	323	249	172.73675525941547	0.1	2640
0	2	323	249	172.73675525941547	0.125	2816
0	2	323	249	172.73675525941547	0.15000000000000002	3024
0	2	323	249	172.73675525941547	0.17500000000000002	3968
0	2	323	249	172.73675525941547	0.2	5120
0	2	323	249	172.73675525941547	0.225	6624
0	2	323	249	172.73675525941547	0.25	11008
0	2	323	249	172.73675525941547	0.275	11472
0	2	323	249	172.73675525941547	0.30000000000000004	8960
0	2	323	249	172.73675525941547	0.325	5808
0	2	323	249	172.73675525941547	0.35000000000000003	5136
0	2	323	249	172.73675525941547	0.375	4144
0	2	323	249	172.73675525941547	0.4	3792
0	2	323	249	172.73675525941547	0.42500000000000004	3760
0	2	323	249	172.73675525941547	0.45	3552
0	2	323	249	172.73675525941547	0.47500000000000003	3392
0	2	323	249	172.73675525941547	0.5	3392
0	2	323	249	172.73675525941547	0.525	3328
0	2	323	249	172.73675525941547	0.55	3216
0	2	323	249	172.73675525941547	0.5750000000000001	3168
0	2	323	249	172.73675525941547	0.6000000000000001	3488
0	2	323	249	172.73675525941547	0.625	4000
0	2	323	249	172.73675525941547	0.65	4224
0	2	323	249	172.73675525941547	0.675	4288
0	2	323	249	172.73675525941547	0.7000000000000001	4112
0	2	323	249	172.73675525941547	0.7250000000000001	4224
0	2	323	249	172.73675525941547	0.75	3584
0	2	323	249	172.73675525941547	0.775	3584
0	2	323	249	172.73675525941547	0.8	3072
0	2	323	249	172.73675525941547	0.8250000000000001	2960
0	2	323	249	172.73675525941547	0.8500000000000001	2720
0	2	323	249	172.73675525941547	0.875	2688
0	2	323	249	172.73675525941547	0.9	2512
0	2	323	249	172.73675525941547	0.925	2592
0	2	323	249	172.73675525941547	0.9500000000000001	2672
0	2	323	249	172.73675525941547	0.9750000000000001	2672
0	3	333	246	163.30075576600638	0.0	2768
0	3	333	246	163.30075576600638	0.025	2592
0	3	333	246	163.30075576600638	0.05	2720
0	3	333	246	163.30075576600638	0.07500000000000001	2640
0	3	333	246	163.30075576600638	0.1	2864
0	3	333	246	163.30075576600638	0.125	2768
0	3	333	246	163.30075576600638	0.15000000000000002	2880
0	3	333	246	163.30075576600638	0.17500000000000002	3200
0	3	333	246	163.30075576600638	0.2	3728
0	3	333	246	163.30075576600638	0.225	4912
0	3	333	246	163.30075576600638	0.25	6688
0	3	333	246	163.30075576600638	0.275	7888
0	3	333	246	163.30075576600638	0.30000000000000004	7776
0	3	333	246	163.30075576600638	0.325	6496
0	3	333	246	163.30075576600638	0.35000000000000003	5872
0	3	333	246	163.30075576600638	0.375	5024
0	3	333	246	163.30075576600638	0.4	3904
0	3	333	246	163.30075576600638	0.42500000000000004	3744
0	3	333	246	163.30075576600638	0.45	3472
0	3	333	246	163.30075576600638	0.47500000000000003	3360
0	3	333	246	163.30075576600638	0.5	3328
0	3	333	246	163.30075576600638	0.525	3168
0	3	333	246	163.30075576600638	0.55	3200
0	3	333	246	163.30075576600638	0.5750000000000001	3008
0	3	333	246	163.30075576600638	0.6000000000000001	3392
0	3	333	246	163.30075576600638	0.625	3536
0	3	333	246	163.30075576600638	0.65	4192
0	3	333	246	163.30075576600638	0.675	4416
0	3	333	246	163.30075576600638	0.7000000000000001	4672
0	3	333	246	163.30075576600638	0.7250000000000001	4352
0	3	333	246	163.30075576600638	0.75	4256
0	3	333	246	163.30075576600638	0.775	3920
0	3	333	246	163.30075576600638	0.8	3456
0	3	333	246	163.30075576600638	0.8250000000000001	2960
0	3	333	246	163.30075576600638	0.8500000000000001	2896
0	3	333	246	163.30075576600638	0.875	2656
0	3	333	246	163.30075576600638	0.9	2864
0	3	333	246	163.30075576600638	0.925	2720
0	3	333	246	163.30075576600638	0.9500000000000001	2688
0	3	333	246	163.30075576600638	0.9750000000000001	2592
0	5	353	246	168.6900675259798	0.0	2848
0	5	353	246	168.6900675259798	0.025	2944
0	5	353	246	168.6900675259798	0.05	3024
0	5	353	246	168.6900675259798	0.07500000000000001	2928
0	5	353	246	168.6900675259798	0.1	2640
0	5	353	246	168.6900675259798	0.125	2960
0	5	353	246	168.6900675259798	0.15000000000000002	3104
0	5	353	246	168.6900675259798	0.17500000000000002	3440
0	5	353	246	168.6900675259798	0.2	3680
0	5	353	246	168.6900675259798	0.225	4032
0	5	353	246	168.6900675259798	0.25	4096
0	5	353	246	168.6900675259798	0.275	4368
0	5	353	246	168.6900675259798	0.30000000000000004	4192
0	5	353	246	168.6900675259798	0.325	3984
0	5	353	246	168.6900675259798	0.35000000000000003	3552
0	5	353	246	168.6900675259798	0.375	3200
0	5	353	246	168.6900675259798	0.4	3120
0	5	353	246	168.6900675259798	0.42500000000000004	3184
0	5	353	246	168.6900675259798	0.45	3456
0	5	353	246	168.6900675259798	0.47500000000000003	3344
0	5	353	246	168.6900675259798	0.5	3344
0	5	353	246	168.6900675259798	0.525	3264
0	5	353	246	168.6900675259798	0.55	3888
0	5	353	246	168.6900675259798	0.5750000000000001	4112
0	5	353	246	168.6900675259798	0.6000000000000001	4832
0	5	353	246	168.6900675259798	0.625	5664
0	5	353	246	168.6900675259798	0.65	6624
0	5	353	246	168.6900675259798	0.675	6448
0	5	353	246	168.6900675259798	0.7000000000000001	5616
0	5	353	246	168.6900675259798	0.7250000000000001	4832
0	5	353	246	168.6900675259798	0.75	3776
0	5	353	246	168.6900675259798	0.775	3120
0	5	353	246	168.6900675259798	0.8	2976
0	5	353	246	168.6900675259798	0.8250000000000001	2752
0	5	353	246	168.6900675259798	0.8500000000000001	2688
0	5	353	246	168.6900675259798	0.875	2816
0	5	353	246	168.6900675259798	0.9	2960
0	5	353	246	168.6900675259798	0.925	2736
0	5	353	246	168.6900675259798	0.9500000000000001	2608
0	5	353	246	168.6900675259798	0.9750000000000001	2688
0	6	363	248	167.34744349944205	0.0	2608
0	6	363	248	167.34744349944205	0.025	2704
0	6	363	248	167.34744349944205	0.05	2752
0	6	363	248	167.34744349944205	0.07500000000000001	2944
0	6	363	248	167.34744349944205	0.1	3008
0	6	363	248	167.34744349944205	0.125	2944
0	6	363	248	167.34744349944205	0.15000000000000002	2896
0	6	363	248	167.34744349944205	0.17500000000000002	3168
0	6	363	248	167.34744349944205	0.2	3488
0	6	363	248	167.34744349944205	0.225	4000
0	6	363	248	167.34744349944205	0.25	4512
0	6	363	248	167.34744349944205	0.275	4816
0	6	363	248	167.34744349944205	0.30000000000000004	5040
0	6	363	248	167.34744349944205	0.325	5328
0	6	363	248	167.34744349944205	0.35000000000000003	5088
0	6	363	248	167.34744349944205	0.375	4080
0	6	363	248	167.34744349944205	0.4	3520
0	6	363	248	167.34744349944205	0.42500000000000004	3472
0	6	363	248	167.34744349944205	0.45	3392
0	6	363	248	167.34744349944205	0.47500000000000003	3216
0	6	363	248	167.34744349944205	0.5	3536
0	6	363	248	167.34744349944205	0.525	3952
0	6	363	248	167.34744349944205	0.55	4352
0	6	363	248	167.34744349944205	0.5750000000000001	5088
0	6	363	248	167.34744349944205	0.6000000000000001	5824
0	6	363	248	167.34744349944205	0.625	8160
0	6	363	248	167.34744349944205	0.65	8832
0	6	363	248	167.34744349944205	0.675	8832
0	6	363	248	167.34744349944205	0.7000000000000001	7280
0	6	363	248	167.34744349944205	0.7250000000000001	5648
0	6	363	248	167.34744349944205	0.75	4336
0	6	363	248	167.34744349944205	0.775	3264
0	6	363	248	167.34744349944205	0.8	2784
0	6	363	248	167.34744349944205	0.8250000000000001	2816
0	6	363	248	167.34744349944205	0.8500000000000001	2816
0	6	363	248	167.34744349944205	0.875	2768
0	6	363	248	167.34744349944205	0.9	2832
0	6	363	248	167.34744349944205	0.925	2608
0	6	363	248	167.34744349944205	0.9500000000000001	2656
0	6	363	248	167.34744349944205	0.9750000000000001	2784
0	7	372	252	177.39743779750034	0.0	2688
0	7	372	252	177.39743779750034	0.025	2784
0	7	372	252	177.39743779750034	0.05	2592
0	7	372	252	177.39743779750034	0.07500000000000001	2848
0	7	372	252	177.39743779750034	0.1	2832
0	7	372	252	177.39743779750034	0.125	2848
0	7	372	252	177.39743779750034	0.15000000000000002	2736
0	7	372	252	177.39743779750034	0.17500000000000002	2816
0	7	372	252	177.39743779750034	0.2	3328
0	7	372	252	177.39743779750034	0.225	3536
0	7	372	252	177.39743779750034	0.25	4336
0	7	372	252	177.39743779750034	0.275	4480
0	7	372	252	177.39743779750034	0.30000000000000004	5328
0	7	372	252	177.39743779750034	0.325	5776
0	7	372	252	177.39743779750034	0.35000000000000003	5216
0	7	372	252	177.39743779750034	0.375	4416
0	7	372	252	177.39743779750034	0.4	3680
0	7	372	252	177.39743779750034	0.42500000000000004	3264
0	7	372	252	177.39743779750034	0.45	3376
0	7	372	252	177.39743779750034	0.47500000000000003	3424
0	7	372	252	177.39743779750034	0.5	3424
0	7	372	252	177.39743779750034	0.525	3696
0	7	372	252	177.39743779750034	0.55	3840
0	7	372	252	177.39743779750034	0.5750000000000001	3856
0	7	372	252	177.39743779750034	0.6000000000000001	4496
0	7	372	252	177.39743779750034	0.625	5552
0	7	372	252	177.39743779750034	0.65	6816
0	7	372	252	177.39743779750034	0.675	7088
0	7	372	252	177.39743779750034	0.7000000000000001	6592
0	7	372	252	177.39743779750034	0.7250000000000001	5776
0	7	372	252	177.39743779750034	0.75	4512
0	7	372	252	177.39743779750034	0.775	3456
0	7	372	252	177.39743779750034	0.8	2960
0	7	372	252	177.39743779750034	0.8250000000000001	2848
0	7	372	252	177.39743779750034	0.8500000000000001	2752
0	7	372	252	177.39743779750034	0.875	2544
0	7	372	252	177.39743779750034	0.9	2624
0	7	372	252	177.39743779750034	0.925	2464
0	7	372	252	177.39743779750034	0.9500000000000001	2784
0	7	372	252	177.39743779750034	0.9750000000000001	2864
0	8	380	256	177.51044707800074	0.0	2592
0	8	380	256	177.51044707800074	0.025	2944
0	8	380	256	177.51044707800074	0.05	2672
0	8	380	256	177.51044707800074	0.07500000000000001	2912
0	8	380	256	177.51044707800074	0.1	2944
0	8	380	256	177.51044707800074	0.125	2784
0	8	380	256	177.51044707800074	0.15000000000000002	2688
0	8	380	256	177.51044707800074	0.17500000000000002	3040
0	8	380	256	177.51044707800074	0.2	3072
0	8	380	256	177.51044707800074	0.225	4016
0	8	380	256	177.51044707800074	0.25	4016
0	8	380	256	177.51044707800074	0.275	4544
0	8	380	256	177.51044707800074	0.30000000000000004	4992
0	8	380	256	177.51044707800074	0.325	5680
0	8	380	256	177.51044707800074	0.35000000000000003	5552
0	8	380	256	177.51044707800074	0.375	5232
0	8	380	256	177.51044707800074	0.4	4320
0	8	380	256	177.51044707800074	0.42500000000000004	3728
0	8	380	256	177.51044707800074	0.45	3120
0	8	380	256	177.51044707800074	0.47500000000000003	3216
0	8	380	256	177.51044707800074	0.5	3216
0	8	380	256	177.51044707800074	0.525	3296
0	8	380	256	177.51044707800074	0.55	3616
0	8	380	256	177.51044707800074	0.5750000000000001	3936
0	8	380	256	177.51044707800074	0.6000000000000001	4128
0	8	380	256	177.51044707800074	0.625	5120
0	8	380	256	177.51044707800074	0.65	6464
0	8	380	256	177.51044707800074	0.675	7264
0	8	380	256	177.51044707800074	0.7000000000000001	7744
0	8	380	256	177.51044707800074	0.7250000000000001	5920
0	8	380	256	177.51044707800074	0.75	5920
0	8	380	256	177.51044707800074	0.775	4192
0	8	380	256	177.51044707800074	0.8	3584
0	8	380	256	177.51044707800074	0.8250000000000001	3104
0	8	380	256	177.51044707800074	0.8500000000000001	2896
0	8	380	256	177.51044707800074	0.875	2768
0	8	380	256	177.51044707800074	0.9	2608
0	8	380	256	177.51044707800074	0.925	2592
0	8	380	256	177.51044707800074	0.9500000000000001	2640
0	8	380	256	177.51044707800074	0.9750000000000001	2640
0	9	389	261	177.51044707800074	0.0	2672
0	9	389	261	177.51044707800074	0.025	2720
0	9	389	261	177.51044707800074	0.05	3008
0	9	389	261	177.51044707800074	0.07500000000000001	2864
0	9	389	261	177.51044707800074	0.1	2672
0	9	389	261	177.51044707800074	0.125	2832
0	9	389	261	177.51044707800074	0.15000000000000002	2832
0	9	389	261	177.51044707800074	0.17500000000000002	2784
0	9	389	261	177.51044707800074	0.2	3120
0	9	389	261	177.51044707800074	0.225	4128
0	9	389	261	177.51044707800074	0.25	4128
0	9	389	261	177.51044707800074	0.275	5024
0	9	389	261	177.51044707800074	0.30000000000000004	5584
0	9	389	261	177.51044707800074	0.325	6576
0	9	389	261	177.51044707800074	0.35000000000000003	6256
0	9	389	261	177.51044707800074	0.375	6112
0	9	389	261	177.51044707800074	0.4	5456
0	9	389	261	177.51044707800074	0.42500000000000004	4592
0	9	389	261	177.51044707800074	0.45	4400
0	9	389	261	177.51044707800074	0.47500000000000003	3920
0	9	389	261	177.51044707800074	0.5	3920
0	9	389	261	177.51044707800074	0.525	4256
0	9	389	261	177.51044707800074	0.55	4288
0	9	389	261	177.51044707800074	0.5750000000000001	5104
0	9	389	261	177.51044707800074	0.6000000000000001	5872
0	9	389	261	177.51044707800074	0.625	6560
0	9	389	261	177.51044707800074	0.65	7728
0	9	389	261	177.51044707800074	0.675	8928
0	9	389	261	177.51044707800074	0.7000000000000001	8992
0	9	389	261	177.51044707800074	0.7250000000000001	7760
0	9	389	261	177.51044707800074	0.75	7760
0	9	389	261	177.51044707800074	0.775	5392
0	9	389	261	177.51044707800074	0.8	4144
0	9	389	261	177.51044707800074	0.8250000000000001	3248
0	9	389	261	177.51044707800074	0.8500000000000001	3040
0	9	389	261	177.51044707800074	0.875	2656
0	9	389	261	177.51044707800074	0.9	2768
0	9	389	261	177.51044707800074	0.925	2784
0	9	389	261	177.51044707800074	0.9500000000000001	2800
0	9	389	261	177.51044707800074	0.9750000000000001	2560
0	10	397	265	177.39743779750034	0.0	2528
0	10	397	265	177.39743779750034	0.025	2848
0	10	397	265	177.39743779750034	0.05	2624
0	10	397	265	177.39743779750034	0.07500000000000001	2784
0	10	397	265	177.39743779750034	0.1	2752
0	10	397	265	177.39743779750034	0.125	2928
0	10	397	265	177.39743779750034	0.15000000000000002	2768
0	10	397	265	177.39743779750034	0.17500000000000002	2816
0	10	397	265	177.39743779750034	0.2	3024
0	10	397	265	177.39743779750034	0.225	3232
0	10	397	265	177.39743779750034	0.25	3776
0	10	397	265	177.39743779750034	0.275	4480
0	10	397	265	177.39743779750034	0.30000000000000004	4816
0	10	397	265	177.39743779750034	0.325	4928
0	10	397	265	177.39743779750034	0.35000000000000003	4816
0	10	397	265	177.39743779750034	0.375	4704
0	10	397	265	177.39743779750034	0.4	4256
0	10	397	265	177.39743779750034	0.42500000000000004	4240
0	10	397	265	177.39743779750034	0.45	3856
0	10	397	265	177.39743779750034	0.47500000000000003	3520
0	10	397	265	177.39743779750034	0.5	3520
0	10	397	265	177.39743779750034	0.525	3632
0	10	397	265	177.39743779750034	0.55	3664
0	10	397	265	177.39743779750034	0.5750000000000001	3632
0	10	397	265	177.39743779750034	0.6000000000000001	3744
0	10	397	265	177.39743779750034	0.625	3680
0	10	397	265	177.39743779750034	0.65	4672
0	10	397	265	177.39743779750034	0.675	4880
0	10	397	265	177.39743779750034	0.7000000000000001	5296
0	10	397	265	177.39743779750034	0.7250000000000001	4992
0	10	397	265	177.39743779750034	0.75	5008
0	10	397	265	177.39743779750034	0.775	4112
0	10	397	265	177.39743779750034	0.8	3264
0	10	397	265	177.39743779750034	0.8250000000000001	3024
0	10	397	265	177.39743779750034	0.8500000000000001	2896
0	10	397	265	177.39743779750034	0.875	2672
0	10	397	265	177.39743779750034	0.9	2704
0	10	397	265	177.39743779750034	0.925	2864
0	10	397	265	177.39743779750034	0.9500000000000001	2784
0	10	397	265	177.39743779750034	0.9750000000000001	2688
0	11	406	269	172.73675525941547	0.0	2496
0	11	406	269	172.73675525941547	0.025	2848
0	11	406	269	172.73675525941547	0.05	2736
0	11	406	269	172.73675525941547	0.07500000000000001	3104
0	11	406	269	172.73675525941547	0.1	2832
0	11	406	269	172.73675525941547	0.125	2832
0	11	406	269	172.73675525941547	0.15000000000000002	2672
0	11	406	269	172.73675525941547	0.17500000000000002	3040
0	11	406	269	172.73675525941547	0.2	3056
0	11	406	269	172.73675525941547	0.225	3984
0	11	406	269	172.73675525941547	0.25	4160
0	11	406	269	172.73675525941547	0.275	5152
0	11	406	269	172.73675525941547	0.30000000000000004	5520
0	11	406	269	172.73675525941547	0.325	5168
0	11	406	269	172.73675525941547	0.35000000000000003	5024
0	11	406	269	172.73675525941547	0.375	4992
0	11	406	269	172.73675525941547	0.4	4368
0	11	406	269	172.73675525941547	0.42500000000000004	4160
0	11	406	269	172.73675525941547	0.45	3840
0	11	406	269	172.73675525941547	0.47500000000000003	3568
0	11	406	269	172.73675525941547	0.5	3568
0	11	406	269	172.73675525941547	0.525	3600
0	11	406	269	172.73675525941547	0.55	3504
0	11	406	269	172.73675525941547	0.5750000000000001	3760
0	11	406	269	172.73675525941547	0.6000000000000001	3632
0	11	406	269	172.73675525941547	0.625	3760
0	11	406	269	172.73675525941547	0.65	4320
0	11	406	269	172.73675525941547	0.675	5104
0	11	406	269	172.73675525941547	0.7000000000000001	5312
0	11	406	269	172.73675525941547	0.7250000000000001	5776
0	11	406	269	172.73675525941547	0.75	5744
0	11	406	269	172.73675525941547	0.775	4272
0	11	406	269	172.73675525941547	0.8	3664
0	11	406	269	172.73675525941547	0.8250000000000001	3248
0	11	406	269	172.73675525941547	0.8500000000000001	2976
0	11	406	269	172.73675525941547	0.875	2832
0	11	406	269	172.73675525941547	0.9	2656
0	11	406	269	172.73675525941547	0.925	2688
0	11	406	269	172.73675525941547	0.9500000000000001	2768
0	11	406	269	172.73675525941547	0.9750000000000001	2688
0	12	416	272	175.82956347515784	0.0	2736
0	12	416	272	175.82956347515784	0.025	2832
0	12	416	272	175.82956347515784	0.05	2784
0	12	416	272	175.82956347515784	0.07500000000000001	2768
0	12	416	272	175.82956347515784	0.1	2832
0	12	416	272	175.82956347515784	0.125	2736
0	12	416	272	175.82956347515784	0.15000000000000002	2832
0	12	416	272	175.82956347515784	0.17500000000000002	2896
0	12	416	272	175.82956347515784	0.2	3232
0	12	416	272	175.82956347515784	0.225	3520
0	12	416	272	175.82956347515784	0.25	3872
0	12	416	272	175.82956347515784	0.275	4992
0	12	416	272	175.82956347515784	0.30000000000000004	5568
0	12	416	272	175.82956347515784	0.325	5472
0	12	416	272	175.82956347515784	0.35000000000000003	5200
0	12	416	272	175.82956347515784	0.375	5072
0	12	416	272	175.82956347515784	0.4	4352
0	12	416	272	175.82956347515784	0.42500000000000004	3872
0	12	416	272	175.82956347515784	0.45	2928
0	12	416	272	175.82956347515784	0.47500000000000003	3072
0	12	416	272	175.82956347515784	0.5	3088
0	12	416	272	175.82956347515784	0.525	3184
0	12	416	272	175.82956347515784	0.55	3168
0	12	416	272	175.82956347515784	0.5750000000000001	3280
0	12	416	272	175.82956347515784	0.6000000000000001	3664
0	12	416	272	175.82956347515784	0.625	3680
0	12	416	272	175.82956347515784	0.65	4416
0	12	416	272	175.82956347515784	0.675	4784
0	12	416	272	175.82956347515784	0.7000000000000001	5808
0	12	416	272	175.82956347515784	0.7250000000000001	5824
0	12	416	272	175.82956347515784	0.75	5264
0	12	416	272	175.82956347515784	0.775	4144
0	12	416	272	175.82956347515784	0.8	3504
0	12	416	272	175.82956347515784	0.8250000000000001	3136
0	12	416	272	175.82956347515784	0.8500000000000001	2992
0	12	416	272	175.82956347515784	0.875	2912
0	12	416	272	175.82956347515784	0.9	2784
0	12	416	272	175.82956347515784	0.925	2704
0	12	416	272	175.82956347515784	0.9500000000000001	2688
0	12	416	272	175.82956347515784	0.9750000000000001	2768
0	13	425	274	174.0938588862295	0.0	2912
0	13	425	274	174.0938588862295	0.025	2784
0	13	425	274	174.0938588862295	0.05	2848
0	13	425	274	174.0938588862295	0.07500000000000001	2640
0	13	425	274	174.0938588862295	0.1	3088
0	13	425	274	174.0938588862295	0.125	2752
0	13	425	274	174.0938588862295	0.15000000000000002	2496
0	13	425	274	174.0938588862295	0.17500000000000002	2896
0	13	425	274	174.0938588862295	0.2	3296
0	13	425	274	174.0938588862295	0.225	3664
0	13	425	274	174.0938588862295	0.25	4368
0	13	425	274	174.0938588862295	0.275	5024
0	13	425	274	174.0938588862295	0.30000000000000004	5632
0	13	425	274	174.0938588862295	0.325	5824
0	13	425	274	174.0938588862295	0.35000000000000003	5984
0	13	425	274	174.0938588862295	0.375	5840
0	13	425	274	174.0938588862295	0.4	5024
0	13	425	274	174.0938588862295	0.42500000000000004	4400
0	13	425	274	174.0938588862295	0.45	3664
0	13	425	274	174.0938588862295	0.47500000000000003	3424
0	13	425	274	174.0938588862295	0.5	3056
0	13	425	274	174.0938588862295	0.525	3168
0	13	425	274	174.0938588862295	0.55	2976
0	13	425	274	174.0938588862295	0.5750000000000001	3040
0	13	425	274	174.0938588862295	0.6000000000000001	3600
0	13	425	274	174.0938588862295	0.625	4352
0	13	425	274	174.0938588862295	0.65	5120
0	13	425	274	174.0938588862295	0.675	5680
0	13	425	274	174.0938588862295	0.7000000000000001	6672
0	13	425	274	174.0938588862295	0.7250000000000001	7504
0	13	425	274	174.0938588862295	0.75	6736
0	13	425	274	174.0938588862295	0.775	5184
0	13	425	274	174.0938588862295	0.8	3824
0	13	425	274	174.0938588862295	0.8250000000000001	3392
0	13	425	274	174.0938588862295	0.8500000000000001	2944
0	13	425	274	174.0938588862295	0.875	2960
0	13	425	274	174.0938588862295	0.9	2800
0	13	425	274	174.0938588862295	0.925	2928
0	13	425	274	174.0938588862295	0.9500000000000001	2752
0	13	425	274	174.0938588862295	0.9750000000000001	2656
0	14	434	277	174.47245984834387	0.0	2944
0	14	434	277	174.47245984834387	0.025	2800
0	14	434	277	174.47245984834387	0.05	3008
0	14	434	277	174.47245984834387	0.07500000000000001	2736
0	14	434	277	174.47245984834387	0.1	2832
0	14	434	277	174.47245984834387	0.125	2864
0	14	434	277	174.47245984834387	0.15000000000000002	3008
0	14	434	277	174.47245984834387	0.17500000000000002	2944
0	14	434	277	174.47245984834387	0.2	3328
0	14	434	277	174.47245984834387	0.225	3840
0	14	434	277	174.47245984834387	0.25	4544
0	14	434	277	174.47245984834387	0.275	5296
0	14	434	277	174.47245984834387	0.30000000000000004	5744
0	14	434	277	174.47245984834387	0.325	5664
0	14	434	277	174.47245984834387	0.35000000000000003	5152
0	14	434	277	174.47245984834387	0.375	4992
0	14	434	277	174.47245984834387	0.4	4944
0	14	434	277	174.47245984834387	0.42500000000000004	4288
0	14	434	277	174.47245984834387	0.45	3920
0	14	434	277	174.47245984834387	0.47500000000000003	3584
0	14	434	277	174.47245984834387	0.5	3584
0	14	434	277	174.47245984834387	0.525	3584
0	14	434	277	174.47245984834387	0.55	3872
0	14	434	277	174.47245984834387	0.5750000000000001	4096
0	14	434	277	174.47245984834387	0.6000000000000001	4368
0	14	434	277	174.47245984834387	0.625	5776
0	14	434	277	174.47245984834387	0.65	7232
0	14	434	277	174.47245984834387	0.675	8608
0	14	434	277	174.47245984834387	0.7000000000000001	9600
0	14	434	277	174.47245984834387	0.7250000000000001	8528
0	14	434	277	174.47245984834387	0.75	7344
0	14	434	277	174.47245984834387	0.775	5472
0	14	434	277	174.47245984834387	0.8	4112
0	14	434	277	174.47245984834387	0.8250000000000001	3456
0	14	434	277	174.47245984834387	0.8500000000000001	2960
0	14	434	277	174.47245984834387	0.875	3008
0	14	434	277	174.47245984834387	0.9	3008
0	14	434	277	174.47245984834387	0.925	2864
0	14	434	277	174.47245984834387	0.9500000000000001	2608
0	14	434	277	174.47245984834387	0.9750000000000001	2848
0	15	443	281	0	0.0	2928
0	15	443	281	0	0.025	2752
0	15	443	281	0	0.05	2672
0	15	443	281	0	0.07500000000000001	3184
0	15	443	281	0	0.1	2576
0	15	443	281	0	0.125	2960
0	15	443	281	0	0.15000000000000002	3120
0	15	443	281	0	0.17500000000000002	3408
0	15	443	281	0	0.2	3824
0	15	443	281	0	0.225	4416
0	15	443	281	0	0.25	5184
0	15	443	281	0	0.275	5616
0	15	443	281	0	0.30000000000000004	5888
0	15	443	281	0	0.325	6784
0	15	443	281	0	0.35000000000000003	8016
0	15	443	281	0	0.375	8448
0	15	443	281	0	0.4	7024
0	15	443	281	0	0.42500000000000004	5520
0	15	443	281	0	0.45	5600
0	15	443	281	0	0.47500000000000003	6352
0	15	443	281	0	0.5	6352
0	15	443	281	0	0.525	7392
0	15	443	281	0	0.55	8304
0	15	443	281	0	0.5750000000000001	10896
0	15	443	281	0	0.6000000000000001	15376
0	15	443	281	0	0.625	18368
0	15	443	281	0	0.65	17216
0	15	443	281	0	0.675	14736
0	15	443	281	0	0.7000000000000001	9968
0	15	443	281	0	0.7250000000000001	7040
0	15	443	281	0	0.75	4512
0	15	443	281	0	0.775	3488
0	15	443	281	0	0.8	3072
0	15	443	281	0	0.8250000000000001	2944
0	15	443	281	0	0.8500000000000001	2736
0	15	443	281	0	0.875	2880
0	15	443	281	0	0.9	2816
0	15	443	281	0	0.925	3008
0	15	443	281	0	0.9500000000000001	2736
0	15	443	281	0	0.9750000000000001	2912
0	16	452	285	167.09259132873422	0.0	2912
0	16	452	285	167.09259132873422	0.025	2608
0	16	452	285	167.09259132873422	0.05	2624
0	16	452	285	167.09259132873422	0.07500000000000001	3008
0	16	452	285	167.09259132873422	0.1	2592
0	16	452	285	167.09259132873422	0.125	2848
0	16	452	285	167.09259132873422	0.15000000000000002	2976
0	16	452	285	167.09259132873422	0.17500000000000002	3120
0	16	452	285	167.09259132873422	0.2	3248
0	16	452	285	167.09259132873422	0.225	3472
0	16	452	285	167.09259132873422	0.25	3520
0	16	452	285	167.09259132873422	0.275	3808
0	16	452	285	167.09259132873422	0.30000000000000004	4272
0	16	452	285	167.09259132873422	0.325	4032
0	16	452	285	167.09259132873422	0.35000000000000003	5248
0	16	452	285	167.09259132873422	0.375	5520
0	16	452	285	167.09259132873422	0.4	5488
0	16	452	285	167.09259132873422	0.42500000000000004	4832
0	16	452	285	167.09259132873422	0.45	4144
0	16	452	285	167.09259132873422	0.47500000000000003	4688
0	16	452	285	167.09259132873422	0.5	4688
0	16	452	285	167.09259132873422	0.525	4960
0	16	452	285	167.09259132873422	0.55	5648
0	16	452	285	167.09259132873422	0.5750000000000001	8752
0	16	452	285	167.09259132873422	0.6000000000000001	11424
0	16	452	285	167.09259132873422	0.625	14688
0	16	452	285	167.09259132873422	0.65	13728
0	16	452	285	167.09259132873422	0.675	9984
0	16	452	285	167.09259132873422	0.7000000000000001	6416
0	16	452	285	167.09259132873422	0.7250000000000001	4672
0	16	452	285	167.09259132873422	0.75	4160
0	16	452	285	167.09259132873422	0.775	3472
0	16	452	285	167.09259132873422	0.8	2880
0	16	452	285	167.09259132873422	0.8250000000000001	2992
0	16	452	285	167.09259132873422	0.8500000000000001	2832
0	16	452	285	167.09259132873422	0.875	2848
0	16	452	285	167.09259132873422	0.9	2816
0	16	452	285	167.09259132873422	0.925	2896
0	16	452	285	167.09259132873422	0.9500000000000001	2720
0	16	452	285	167.09259132873422	0.9750000000000001	2720
0	17	460	291	168.05582281155364	0.0	2736
0	17	460	291	168.05582281155364	0.025	2752
0	17	460	291	168.05582281155364	0.05	2832
0	17	460	291	168.05582281155364	0.07500000000000001	2720
0	17	460	291	168.05582281155364	0.1	2720
0	17	460	291	168.05582281155364	0.125	2848
0	17	460	291	168.05582281155364	0.15000000000000002	2960
0	17	460	291	168.05582281155364	0.17500000000000002	3072
0	17	460	291	168.05582281155364	0.2	3312
0	17	460	291	168.05582281155364	0.225	4192
0	17	460	291	168.05582281155364	0.25	4288
0	17	460	291	168.05582281155364	0.275	5408
0	17	460	291	168.05582281155364	0.30000000000000004	5360
0	17	460	291	168.05582281155364	0.325	6208
0	17	460	291	168.05582281155364	0.35000000000000003	8144
0	17	460	291	168.05582281155364	0.375	8480
0	17	460	291	168.05582281155364	0.4	8112
0	17	460	291	168.05582281155364	0.42500000000000004	6992
0	17	460	291	168.05582281155364	0.45	5792
0	17	460	291	168.05582281155364	0.47500000000000003	5520
0	17	460	291	168.05582281155364	0.5	5520
0	17	460	291	168.05582281155364	0.525	6784
0	17	460	291	168.05582281155364	0.55	10672
0	17	460	291	168.05582281155364	0.5750000000000001	12304
0	17	460	291	168.05582281155364	0.6000000000000001	13536
0	17	460	291	168.05582281155364	0.625	13488
0	17	460	291	168.05582281155364	0.65	12128
0	17	460	291	168.05582281155364	0.675	8384
0	17	460	291	168.05582281155364	0.7000000000000001	6640
0	17	460	291	168.05582281155364	0.7250000000000001	3968
0	17	460	291	168.05582281155364	0.75	3440
0	17	460	291	168.05582281155364	0.775	2800
0	17	460	291	168.05582281155364	0.8	2880
0	17	460	291	168.05582281155364	0.8250000000000001	3008
0	17	460	291	168.05582281155364	0.8500000000000001	2816
0	17	460	291	168.05582281155364	0.875	2864
0	17	460	291	168.05582281155364	0.9	2864
0	17	460	291	168.05582281155364	0.925	2752
0	17	460	291	168.05582281155364	0.9500000000000001	2768
0	17	460	291	168.05582281155364	0.9750000000000001	2752
0	18	467	299	175.68397248013443	0.0	2752
0	18	467	299	175.68397248013443	0.025	2912
0	18	467	299	175.68397248013443	0.05	2800
0	18	467	299	175.68397248013443	0.07500000000000001	2736
0	18	467	299	175.68397248013443	0.1	2832
0	18	467	299	175.68397248013443	0.125	3008
0	18	467	299	175.68397248013443	0.15000000000000002	2864
0	18	467	299	175.68397248013443	0.17500000000000002	2752
0	18	467	299	175.68397248013443	0.2	3472
0	18	467	299	175.68397248013443	0.225	4032
0	18	467	299	175.68397248013443	0.25	4480
0	18	467	299	175.68397248013443	0.275	5776
0	18	467	299	175.68397248013443	0.30000000000000004	5536
0	18	467	299	175.68397248013443	0.325	6064
0	18	467	299	175.68397248013443	0.35000000000000003	6992
0	18	467	299	175.68397248013443	0.375	8112
0	18	467	299	175.68397248013443	0.4	8112
0	18	467	299	175.68397248013443	0.42500000000000004	7776
0	18	467	299	175.68397248013443	0.45	5728
0	18	467	299	175.68397248013443	0.47500000000000003	4704
0	18	467	299	175.68397248013443	0.5	4704
0	18	467	299	175.68397248013443	0.525	5696
0	18	467	299	175.68397248013443	0.55	8672
0	18	467	299	175.68397248013443	0.5750000000000001	10336
0	18	467	299	175.68397248013443	0.6000000000000001	9456
0	18	467	299	175.68397248013443	0.625	8848
0	18	467	299	175.68397248013443	0.65	7840
0	18	467	299	175.68397248013443	0.675	5600
0	18	467	299	175.68397248013443	0.7000000000000001	4352
0	18	467	299	175.68397248013443	0.7250000000000001	3296
0	18	467	299	175.68397248013443	0.75	3072
0	18	467	299	175.68397248013443	0.775	2928
0	18	467	299	175.68397248013443	0.8	2640
0	18	467	299	175.68397248013443	0.8250000000000001	2736
0	18	467	299	175.68397248013443	0.8500000000000001	3008
0	18	467	299	175.68397248013443	0.875	2720
0	18	467	299	175.68397248013443	0.9	2832
0	18	467	299	175.68397248013443	0.925	2784
0	18	467	299	175.68397248013443	0.9500000000000001	2848
0	18	467	299	175.68397248013443	0.9750000000000001	2832
1	1	308	259	159.8293465881496	0.0	2688
1	1	308	259	159.8293465881496	0.025	2720
1	1	308	259	159.8293465881496	0.05	2608
1	1	308	259	159.8293465881496	0.07500000000000001	2512
1	1	308	259	159.8293465881496	0.1	2848
1	1	308	259	159.8293465881496	0.125	2928
1	1	308	259	159.8293465881496	0.15000000000000002	3296
1	1	308	259	159.8293465881496	0.17500000000000002	4736
1	1	308	259	159.8293465881496	0.2	5408
1	1	308	259	159.8293465881496	0.225	5552
1	1	308	259	159.8293465881496	0.25	5648
1	1	308	259	159.8293465881496	0.275	5504
1	1	308	259	159.8293465881496	0.30000000000000004	4736
1	1	308	259	159.8293465881496	0.325	3712
1	1	308	259	159.8293465881496	0.35000000000000003	3472
1	1	308	259	159.8293465881496	0.375	3424
1	1	308	259	159.8293465881496	0.4	3280
1	1	308	259	159.8293465881496	0.42500000000000004	3120
1	1	308	259	159.8293465881496	0.45	3264
1	1	308	259	159.8293465881496	0.47500000000000003	3392
1	1	308	259	159.8293465881496	0.5	3392
1	1	308	259	159.8293465881496	0.525	3568
1	1	308	259	159.8293465881496	0.55	3200
1	1	308	259	159.8293465881496	0.5750000000000001	3632
1	1	308	259	159.8293465881496	0.6000000000000001	4112
1	1	308	259	159.8293465881496	0.625	4448
1	1	308	259	159.8293465881496	0.65	4864
1	1	308	259	159.8293465881496	0.675	4560
1	1	308	259	159.8293465881496	0.7000000000000001	4224
1	1	308	259	159.8293465881496	0.7250000000000001	3840
1	1	308	259	159.8293465881496	0.75	3680
1	1	308	259	159.8293465881496	0.775	3200
1	1	308	259	159.8293465881496	0.8	2928
1	1	308	259	159.8293465881496	0.8250000000000001	2688
1	1	308	259	159.8293465881496	0.8500000000000001	2688
1	1	308	259	159.8293465881496	0.875	2752
1	1	308	259	159.8293465881496	0.9	2768
1	1	308	259	159.8293465881496	0.925	2672
1	1	308	259	159.8293465881496	0.9500000000000001	2544
1	1	308	259	159.8293465881496	0.9750000000000001	2544
1	2	316	253	167.09259132873422	0.0	2496
1	2	316	253	167.09259132873422	0.025	2704
1	2	316	253	167.09259132873422	0.05	2768
1	2	316	253	167.09259132873422	0.07500000000000001	2864
1	2	316	253	167.09259132873422	0.1	2912
1	2	316	253	167.09259132873422	0.125	2992
1	2	316	253	167.09259132873422	0.15000000000000002	3152
1	2	316	253	167.09259132873422	0.17500000000000002	3888
1	2	316	253	167.09259132873422	0.2	6112
1	2	316	253	167.09259132873422	0.225	8592
1	2	316	253	167.09259132873422	0.25	10016
1	2	316	253	167.09259132873422	0.275	9440
1	2	316	253	167.09259132873422	0.30000000000000004	7632
1	2	316	253	167.09259132873422	0.325	6400
1	2	316	253	167.09259132873422	0.35000000000000003	5040
1	2	316	253	167.09259132873422	0.375	4832
1	2	316	253	167.09259132873422	0.4	4176
1	2	316	253	167.09259132873422	0.42500000000000004	3680
1	2	316	253	167.09259132873422	0.45	3808
1	2	316	253	167.09259132873422	0.47500000000000003	3744
1	2	316	253	167.09259132873422	0.5	3744
1	2	316	253	167.09259132873422	0.525	3376
1	2	316	253	167.09259132873422	0.55	3408
1	2	316	253	167.09259132873422	0.5750000000000001	3552
1	2	316	253	167.09259132873422	0.6000000000000001	3552
1	2	316	253	167.09259132873422	0.625	4224
1	2	316	253	167.09259132873422	0.65	4736
1	2	316	253	167.09259132873422	0.675	4576
1	2	316	253	167.09259132873422	0.7000000000000001	4048
1	2	316	253	167.09259132873422	0.7250000000000001	3568
1	2	316	253	167.09259132873422	0.75	3632
1	2	316	253	167.09259132873422	0.775	3312
1	2	316	253	167.09259132873422	0.8	2768
1	2	316	253	167.09259132873422	0.8250000000000001	2784
1	2	316	253	167.09259132873422	0.8500000000000001	2768
1	2	316	253	167.09259132873422	0.875	2560
1	2	316	253	167.09259132873422	0.9	2816
1	2	316	253	167.09259132873422	0.925	2848
1	2	316	253	167.09259132873422	0.9500000000000001	2864
1	2	316	253	167.09259132873422	0.9750000000000001	2864
1	3	325	249	167.34744349944205	0.0	2736
1	3	325	249	167.34744349944205	0.025	2432
1	3	325	249	167.34744349944205	0.05	2816
1	3	325	249	167.34744349944205	0.07500000000000001	2688
1	3	325	249	167.34744349944205	0.1	2848
1	3	325	249	167.34744349944205	0.125	2752
1	3	325	249	167.34744349944205	0.15000000000000002	2768
1	3	325	249	167.34744349944205	0.17500000000000002	3136
1	3	325	249	167.34744349944205	0.2	3648
1	3	325	249	167.34744349944205	0.225	4496
1	3	325	249	167.34744349944205	0.25	7200
1	3	325	249	167.34744349944205	0.275	10000
1	3	325	249	167.34744349944205	0.30000000000000004	11600
1	3	325	249	167.34744349944205	0.325	8032
1	3	325	249	167.34744349944205	0.35000000000000003	6080
1	3	325	249	167.34744349944205	0.375	5168
1	3	325	249	167.34744349944205	0.4	4192
1	3	325	249	167.34744349944205	0.42500000000000004	3888
1	3	325	249	167.34744349944205	0.45	3680
1	3	325	249	167.34744349944205	0.47500000000000003	3328
1	3	325	249	167.34744349944205	0.5	3408
1	3	325	249	167.34744349944205	0.525	3680
1	3	325	249	167.34744349944205	0.55	2992
1	3	325	249	167.34744349944205	0.5750000000000001	3360
1	3	325	249	167.34744349944205	0.6000000000000001	3216
1	3	325	249	167.34744349944205	0.625	3904
1	3	325	249	167.34744349944205	0.65	4336
1	3	325	249	167.34744349944205	0.675	4640
1	3	325	249	167.34744349944205	0.7000000000000001	4304
1	3	325	249	167.34744349944205	0.7250000000000001	4368
1	3	325	249	167.34744349944205	0.75	3968
1	3	325	249	167.34744349944205	0.775	3136
1	3	325	249	167.34744349944205	0.8	3008
1	3	325	249	167.34744349944205	0.8250000000000001	2912
1	3	325	249	167.34744349944205	0.8500000000000001	2880
1	3	325	249	167.34744349944205	0.875	2960
1	3	325	249	167.34744349944205	0.9	2496
1	3	325	249	167.34744349944205	0.925	2672
1	3	325	249	167.34744349944205	0.9500000000000001	2704
1	3	325	249	167.34744349944205	0.9750000000000001	2768
1	4	335	247	168.6900675259798	0.0	2688
1	4	335	247	168.6900675259798	0.025	2672
1	4	335	247	168.6900675259798	0.05	2848
1	4	335	247	168.6900675259798	0.07500000000000001	2848
1	4	335	247	168.6900675259798	0.1	2848
1	4	335	247	168.6900675259798	0.125	2608
1	4	335	247	168.6900675259798	0.15000000000000002	2752
1	4	335	247	168.6900675259798	0.17500000000000002	2880
1	4	335	247	168.6900675259798	0.2	3264
1	4	335	247	168.6900675259798	0.225	4064
1	4	335	247	168.6900675259798	0.25	4880
1	4	335	247	168.6900675259798	0.275	6864
1	4	335	247	168.6900675259798	0.30000000000000004	8400
1	4	335	247	168.6900675259798	0.325	7472
1	4	335	247	168.6900675259798	0.35000000000000003	6256
1	4	335	247	168.6900675259798	0.375	5520
1	4	335	247	168.6900675259798	0.4	4672
1	4	335	247	168.6900675259798	0.42500000000000004	3984
1	4	335	247	168.6900675259798	0.45	3616
1	4	335	247	168.6900675259798	0.47500000000000003	3536
1	4	335	247	168.6900675259798	0.5	3328
1	4	335	247	168.6900675259798	0.525	3328
1	4	335	247	168.6900675259798	0.55	3184
1	4	335	247	168.6900675259798	0.5750000000000001	3040
1	4	335	247	168.6900675259798	0.6000000000000001	3200
1	4	335	247	168.6900675259798	0.625	3248
1	4	335	247	168.6900675259798	0.65	3728
1	4	335	247	168.6900675259798	0.675	4480
1	4	335	247	168.6900675259798	0.7000000000000001	4400
1	4	335	247	168.6900675259798	0.7250000000000001	4416
1	4	335	247	168.6900675259798	0.75	4000
1	4	335	247	168.6900675259798	0.775	3968
1	4	335	247	168.6900675259798	0.8	3600
1	4	335	247	168.6900675259798	0.8250000000000001	3536
1	4	335	247	168.6900675259798	0.8500000000000001	2752
1	4	335	247	168.6900675259798	0.875	2816
1	4	335	247	168.6900675259798	0.9	2752
1	4	335	247	168.6900675259798	0.925	2672
1	4	335	247	168.6900675259798	0.9500000000000001	2896
1	4	335	247	168.6900675259798	0.9750000000000001	2752
1	5	346	247	174.8055710922652	0.0	2672
1	5	346	247	174.8055710922652	0.025	3024
1	5	346	247	174.8055710922652	0.05	2928
1	5	346	247	174.8055710922652	0.07500000000000001	2672
1	5	346	247	174.8055710922652	0.1	2960
1	5	346	247	174.8055710922652	0.125	3296
1	5	346	247	174.8055710922652	0.15000000000000002	3552
1	5	346	247	174.8055710922652	0.17500000000000002	3760
1	5	346	247	174.8055710922652	0.2	3904
1	5	346	247	174.8055710922652	0.225	4144
1	5	346	247	174.8055710922652	0.25	4752
1	5	346	247	174.8055710922652	0.275	4752
1	5	346	247	174.8055710922652	0.30000000000000004	3872
1	5	346	247	174.8055710922652	0.325	3232
1	5	346	247	174.8055710922652	0.35000000000000003	3120
1	5	346	247	174.8055710922652	0.375	3216
1	5	346	247	174.8055710922652	0.4	3392
1	5	346	247	174.8055710922652	0.42500000000000004	3360
1	5	346	247	174.8055710922652	0.45	3456
1	5	346	247	174.8055710922652	0.47500000000000003	3344
1	5	346	247	174.8055710922652	0.5	3536
1	5	346	247	174.8055710922652	0.525	3920
1	5	346	247	174.8055710922652	0.55	4480
1	5	346	247	174.8055710922652	0.5750000000000001	5456
1	5	346	247	174.8055710922652	0.6000000000000001	6688
1	5	346	247	174.8055710922652	0.625	7152
1	5	346	247	174.8055710922652	0.65	7504
1	5	346	247	174.8055710922652	0.675	6976
1	5	346	247	174.8055710922652	0.7000000000000001	5520
1	5	346	247	174.8055710922652	0.7250000000000001	3920
1	5	346	247	174.8055710922652	0.75	3440
1	5	346	247	174.8055710922652	0.775	3104
1	5	346	247	174.8055710922652	0.8	2816
1	5	346	247	174.8055710922652	0.8250000000000001	2768
1	5	346	247	174.8055710922652	0.8500000000000001	2688
1	5	346	247	174.8055710922652	0.875	2592
1	5	346	247	174.8055710922652	0.9	2784
1	5	346	247	174.8055710922652	0.925	2592
1	5	346	247	174.8055710922652	0.9500000000000001	2656
1	5	346	247	174.8055710922652	0.9750000000000001	2688
1	6	357	248	173.88449643371462	0.0	2784
1	6	357	248	173.88449643371462	0.025	2768
1	6	357	248	173.88449643371462	0.05	2784
1	6	357	248	173.88449643371462	0.07500000000000001	2704
1	6	357	248	173.88449643371462	0.1	2896
1	6	357	248	173.88449643371462	0.125	3088
1	6	357	248	173.88449643371462	0.15000000000000002	3344
1	6	357	248	173.88449643371462	0.17500000000000002	3760
1	6	357	248	173.88449643371462	0.2	4160
1	6	357	248	173.88449643371462	0.225	4272
1	6	357	248	173.88449643371462	0.25	4576
1	6	357	248	173.88449643371462	0.275	4480
1	6	357	248	173.88449643371462	0.30000000000000004	4352
1	6	357	248	173.88449643371462	0.325	3536
1	6	357	248	173.88449643371462	0.35000000000000003	3328
1	6	357	248	173.88449643371462	0.375	3392
1	6	357	248	173.88449643371462	0.4	3280
1	6	357	248	173.88449643371462	0.42500000000000004	3488
1	6	357	248	173.88449643371462	0.45	3424
1	6	357	248	173.88449643371462	0.47500000000000003	3264
1	6	357	248	173.88449643371462	0.5	3440
1	6	357	248	173.88449643371462	0.525	3904
1	6	357	248	173.88449643371462	0.55	4000
1	6	357	248	173.88449643371462	0.5750000000000001	5248
1	6	357	248	173.88449643371462	0.6000000000000001	6352
1	6	357	248	173.88449643371462	0.625	6816
1	6	357	248	173.88449643371462	0.65	7152
1	6	357	248	173.88449643371462	0.675	6880
1	6	357	248	173.88449643371462	0.7000000000000001	5424
1	6	357	248	173.88449643371462	0.7250000000000001	4048
1	6	357	248	173.88449643371462	0.75	3056
1	6	357	248	173.88449643371462	0.775	3200
1	6	357	248	173.88449643371462	0.8	2928
1	6	357	248	173.88449643371462	0.8250000000000001	2608
1	6	357	248	173.88449643371462	0.8500000000000001	2688
1	6	357	248	173.88449643371462	0.875	2720
1	6	357	248	173.88449643371462	0.9	2688
1	6	357	248	173.88449643371462	0.925	2784
1	6	357	248	173.88449643371462	0.9500000000000001	2592
1	6	357	248	173.88449643371462	0.9750000000000001	2864
1	7	367	250	164.7448812969422	0.0	2576
1	7	367	250	164.7448812969422	0.025	2816
1	7	367	250	164.7448812969422	0.05	2720
1	7	367	250	164.7448812969422	0.07500000000000001	2544
1	7	367	250	164.7448812969422	0.1	3104
1	7	367	250	164.7448812969422	0.125	2816
1	7	367	250	164.7448812969422	0.15000000000000002	2800
1	7	367	250	164.7448812969422	0.17500000000000002	3024
1	7	367	250	164.7448812969422	0.2	3312
1	7	367	250	164.7448812969422	0.225	3888
1	7	367	250	164.7448812969422	0.25	4304
1	7	367	250	164.7448812969422	0.275	5072
1	7	367	250	164.7448812969422	0.30000000000000004	5520
1	7	367	250	164.7448812969422	0.325	5568
1	7	367	250	164.7448812969422	0.35000000000000003	4896
1	7	367	250	164.7448812969422	0.375	4144
1	7	367	250	164.7448812969422	0.4	3456
1	7	367	250	164.7448812969422	0.42500000000000004	3408
1	7	367	250	164.7448812969422	0.45	3536
1	7	367	250	164.7448812969422	0.47500000000000003	3520
1	7	367	250	164.7448812969422	0.5	3520
1	7	367	250	164.7448812969422	0.525	3776
1	7	367	250	164.7448812969422	0.55	3888
1	7	367	250	164.7448812969422	0.5750000000000001	4832
1	7	367	250	164.7448812969422	0.6000000000000001	5168
1	7	367	250	164.7448812969422	0.625	6464
1	7	367	250	164.7448812969422	0.65	8272
1	7	367	250	164.7448812969422	0.675	8752
1	7	367	250	164.7448812969422	0.7000000000000001	8960
1	7	367	250	164.7448812969422	0.7250000000000001	7632
1	7	367	250	164.7448812969422	0.75	5984
1	7	367	250	164.7448812969422	0.775	3856
1	7	367	250	164.7448812969422	0.8	3168
1	7	367	250	164.7448812969422	0.8250000000000001	2640
1	7	367	250	164.7448812969422	0.8500000000000001	2784
1	7	367	250	164.7448812969422	0.875	2432
1	7	367	250	164.7448812969422	0.9	2608
1	7	367	250	164.7448812969422	0.925	2800
1	7	367	250	164.7448812969422	0.9500000000000001	2864
1	7	367	250	164.7448812969422	0.9750000000000001	2592
1	8	375	254	179.99999914622634	0.0	2624
1	8	375	254	179.99999914622634	0.025	2640
1	8	375	254	179.99999914622634	0.05	2736
1	8	375	254	179.99999914622634	0.07500000000000001	2928
1	8	375	254	179.99999914622634	0.1	2928
1	8	375	254	179.99999914622634	0.125	2608
1	8	375	254	179.99999914622634	0.15000000000000002	3232
1	8	375	254	179.99999914622634	0.17500000000000002	3056
1	8	375	254	179.99999914622634	0.2	4048
1	8	375	254	179.99999914622634	0.225	4816
1	8	375	254	179.99999914622634	0.25	4864
1	8	375	254	179.99999914622634	0.275	4944
1	8	375	254	179.99999914622634	0.30000000000000004	5440
1	8	375	254	179.99999914622634	0.325	5792
1	8	375	254	179.99999914622634	0.35000000000000003	5680
1	8	375	254	179.99999914622634	0.375	4608
1	8	375	254	179.99999914622634	0.4	3568
1	8	375	254	179.99999914622634	0.42500000000000004	3328
1	8	375	254	179.99999914622634	0.45	3504
1	8	375	254	179.99999914622634	0.47500000000000003	3392
1	8	375	254	179.99999914622634	0.5	3392
1	8	375	254	179.99999914622634	0.525	3392
1	8	375	254	179.99999914622634	0.55	3712
1	8	375	254	179.99999914622634	0.5750000000000001	4256
1	8	375	254	179.99999914622634	0.6000000000000001	4416
1	8	375	254	179.99999914622634	0.625	5632
1	8	375	254	179.99999914622634	0.65	7296
1	8	375	254	179.99999914622634	0.675	7584
1	8	375	254	179.99999914622634	0.7000000000000001	7296
1	8	375	254	179.99999914622634	0.7250000000000001	6176
1	8	375	254	179.99999914622634	0.75	5616
1	8	375	254	179.99999914622634	0.775	4352
1	8	375	254	179.99999914622634	0.8	3536
1	8	375	254	179.99999914622634	0.8250000000000001	2784
1	8	375	254	179.99999914622634	0.8500000000000001	2784
1	8	375	254	179.99999914622634	0.875	2912
1	8	375	254	179.99999914622634	0.9	2848
1	8	375	254	179.99999914622634	0.925	2784
1	8	375	254	179.99999914622634	0.9500000000000001	2624
1	8	375	254	179.99999914622634	0.9750000000000001	2704
1	9	385	259	177.51044707800074	0.0	2880
1	9	385	259	177.51044707800074	0.025	2496
1	9	385	259	177.51044707800074	0.05	2672
1	9	385	259	177.51044707800074	0.07500000000000001	2512
1	9	385	259	177.51044707800074	0.1	2848
1	9	385	259	177.51044707800074	0.125	2720
1	9	385	259	177.51044707800074	0.15000000000000002	2736
1	9	385	259	177.51044707800074	0.17500000000000002	2608
1	9	385	259	177.51044707800074	0.2	3232
1	9	385	259	177.51044707800074	0.225	3984
1	9	385	259	177.51044707800074	0.25	3984
1	9	385	259	177.51044707800074	0.275	5168
1	9	385	259	177.51044707800074	0.30000000000000004	5088
1	9	385	259	177.51044707800074	0.325	5904
1	9	385	259	177.51044707800074	0.35000000000000003	5824
1	9	385	259	177.51044707800074	0.375	5904
1	9	385	259	177.51044707800074	0.4	4832
1	9	385	259	177.51044707800074	0.42500000000000004	3584
1	9	385	259	177.51044707800074	0.45	3744
1	9	385	259	177.51044707800074	0.47500000000000003	3888
1	9	385	259	177.51044707800074	0.5	3888
1	9	385	259	177.51044707800074	0.525	3872
1	9	385	259	177.51044707800074	0.55	3424
1	9	385	259	177.51044707800074	0.5750000000000001	4048
1	9	385	259	177.51044707800074	0.6000000000000001	4752
1	9	385	259	177.51044707800074	0.625	6272
1	9	385	259	177.51044707800074	0.65	7616
1	9	385	259	177.51044707800074	0.675	9264
1	9	385	259	177.51044707800074	0.7000000000000001	9088
1	9	385	259	177.51044707800074	0.7250000000000001	7248
1	9	385	259	177.51044707800074	0.75	7248
1	9	385	259	177.51044707800074	0.775	4736
1	9	385	259	177.51044707800074	0.8	3856
1	9	385	259	177.51044707800074	0.8250000000000001	3088
1	9	385	259	177.51044707800074	0.8500000000000001	2752
1	9	385	259	177.51044707800074	0.875	2784
1	9	385	259	177.51044707800074	0.9	2592
1	9	385	259	177.51044707800074	0.925	2672
1	9	385	259	177.51044707800074	0.9500000000000001	2704
1	9	385	259	177.51044707800074	0.9750000000000001	2880
1	10	394	264	174.9078848755011	0.0	2768
1	10	394	264	174.9078848755011	0.025	2720
1	10	394	264	174.9078848755011	0.05	2944
1	10	394	264	174.9078848755011	0.07500000000000001	2528
1	10	394	264	174.9078848755011	0.1	2880
1	10	394	264	174.9078848755011	0.125	2832
1	10	394	264	174.9078848755011	0.15000000000000002	2720
1	10	394	264	174.9078848755011	0.17500000000000002	2960
1	10	394	264	174.9078848755011	0.2	3120
1	10	394	264	174.9078848755011	0.225	3584
1	10	394	264	174.9078848755011	0.25	4096
1	10	394	264	174.9078848755011	0.275	5104
1	10	394	264	174.9078848755011	0.30000000000000004	6144
1	10	394	264	174.9078848755011	0.325	6096
1	10	394	264	174.9078848755011	0.35000000000000003	6064
1	10	394	264	174.9078848755011	0.375	5728
1	10	394	264	174.9078848755011	0.4	5136
1	10	394	264	174.9078848755011	0.42500000000000004	4288
1	10	394	264	174.9078848755011	0.45	4096
1	10	394	264	174.9078848755011	0.47500000000000003	3760
1	10	394	264	174.9078848755011	0.5	3760
1	10	394	264	174.9078848755011	0.525	3568
1	10	394	264	174.9078848755011	0.55	3632
1	10	394	264	174.9078848755011	0.5750000000000001	3808
1	10	394	264	174.9078848755011	0.6000000000000001	4144
1	10	394	264	174.9078848755011	0.625	4496
1	10	394	264	174.9078848755011	0.65	5696
1	10	394	264	174.9078848755011	0.675	6640
1	10	394	264	174.9078848755011	0.7000000000000001	7312
1	10	394	264	174.9078848755011	0.7250000000000001	6672
1	10	394	264	174.9078848755011	0.75	6688
1	10	394	264	174.9078848755011	0.775	5552
1	10	394	264	174.9078848755011	0.8	4208
1	10	394	264	174.9078848755011	0.8250000000000001	3200
1	10	394	264	174.9078848755011	0.8500000000000001	3040
1	10	394	264	174.9078848755011	0.875	2864
1	10	394	264	174.9078848755011	0.9	2704
1	10	394	264	174.9078848755011	0.925	2544
1	10	394	264	174.9078848755011	0.9500000000000001	2576
1	10	394	264	174.9078848755011	0.9750000000000001	2864
1	11	403	268	0	0.0	2848
1	11	403	268	0	0.025	2688
1	11	403	268	0	0.05	2864
1	11	403	268	0	0.07500000000000001	2752
1	11	403	268	0	0.1	2848
1	11	403	268	0	0.125	2816
1	11	403	268	0	0.15000000000000002	2912
1	11	403	268	0	0.17500000000000002	2784
1	11	403	268	0	0.2	3088
1	11	403	268	0	0.225	3120
1	11	403	268	0	0.25	3920
1	11	403	268	0	0.275	4016
1	11	403	268	0	0.30000000000000004	4608
1	11	403	268	0	0.325	4304
1	11	403	268	0	0.35000000000000003	4400
1	11	403	268	0	0.375	4512
1	11	403	268	0	0.4	4272
1	11	403	268	0	0.42500000000000004	3952
1	11	403	268	0	0.45	3584
1	11	403	268	0	0.47500000000000003	3520
1	11	403	268	0	0.5	3520
1	11	403	268	0	0.525	3456
1	11	403	268	0	0.55	3248
1	11	403	268	0	0.5750000000000001	3360
1	11	403	268	0	0.6000000000000001	3376
1	11	403	268	0	0.625	3760
1	11	403	268	0	0.65	4208
1	11	403	268	0	0.675	4704
1	11	403	268	0	0.7000000000000001	4736
1	11	403	268	0	0.7250000000000001	4688
1	11	403	268	0	0.75	4384
1	11	403	268	0	0.775	4080
1	11	403	268	0	0.8	3312
1	11	403	268	0	0.8250000000000001	2896
1	11	403	268	0	0.8500000000000001	2736
1	11	403	268	0	0.875	2672
1	11	403	268	0	0.9	2720
1	11	403	268	0	0.925	2544
1	11	403	268	0	0.9500000000000001	2704
1	11	403	268	0	0.9750000000000001	2688
1	12	412	272	167.34744349944205	0.0	3104
1	12	412	272	167.34744349944205	0.025	2912
1	12	412	272	167.34744349944205	0.05	2976
1	12	412	272	167.34744349944205	0.07500000000000001	2768
1	12	412	272	167.34744349944205	0.1	2912
1	12	412	272	167.34744349944205	0.125	2912
1	12	412	272	167.34744349944205	0.15000000000000002	2944
1	12	412	272	167.34744349944205	0.17500000000000002	3376
1	12	412	272	167.34744349944205	0.2	4048
1	12	412	272	167.34744349944205	0.225	4688
1	12	412	272	167.34744349944205	0.25	7824
1	12	412	272	167.34744349944205	0.275	8224
1	12	412	272	167.34744349944205	0.30000000000000004	8080
1	12	412	272	167.34744349944205	0.325	8512
1	12	412	272	167.34744349944205	0.35000000000000003	7408
1	12	412	272	167.34744349944205	0.375	6320
1	12	412	272	167.34744349944205	0.4	5712
1	12	412	272	167.34744349944205	0.42500000000000004	3968
1	12	412	272	167.34744349944205	0.45	3264
1	12	412	272	167.34744349944205	0.47500000000000003	3216
1	12	412	272	167.34744349944205	0.5	2976
1	12	412	272	167.34744349944205	0.525	3152
1	12	412	272	167.34744349944205	0.55	3200
1	12	412	272	167.34744349944205	0.5750000000000001	3424
1	12	412	272	167.34744349944205	0.6000000000000001	3792
1	12	412	272	167.34744349944205	0.625	5632
1	12	412	272	167.34744349944205	0.65	7440
1	12	412	272	167.34744349944205	0.675	7312
1	12	412	272	167.34744349944205	0.7000000000000001	8880
1	12	412	272	167.34744349944205	0.7250000000000001	7760
1	12	412	272	167.34744349944205	0.75	5888
1	12	412	272	167.34744349944205	0.775	4208
1	12	412	272	167.34744349944205	0.8	3472
1	12	412	272	167.34744349944205	0.8250000000000001	2752
1	12	412	272	167.34744349944205	0.8500000000000001	2736
1	12	412	272	167.34744349944205	0.875	2912
1	12	412	272	167.34744349944205	0.9	2720
1	12	412	272	167.34744349944205	0.925	2736
1	12	412	272	167.34744349944205	0.9500000000000001	2736
1	12	412	272	167.34744349944205	0.9750000000000001	2784
1	13	422	274	174.6106882400266	0.0	2816
1	13	422	274	174.6106882400266	0.025	2752
1	13	422	274	174.6106882400266	0.05	2784
1	13	422	274	174.6106882400266	0.07500000000000001	2640
1	13	422	274	174.6106882400266	0.1	2752
1	13	422	274	174.6106882400266	0.125	2992
1	13	422	274	174.6106882400266	0.15000000000000002	2864
1	13	422	274	174.6106882400266	0.17500000000000002	3008
1	13	422	274	174.6106882400266	0.2	3216
1	13	422	274	174.6106882400266	0.225	3680
1	13	422	274	174.6106882400266	0.25	4064
1	13	422	274	174.6106882400266	0.275	5104
1	13	422	274	174.6106882400266	0.30000000000000004	5040
1	13	422	274	174.6106882400266	0.325	6080
1	13	422	274	174.6106882400266	0.35000000000000003	5568
1	13	422	274	174.6106882400266	0.375	5104
1	13	422	274	174.6106882400266	0.4	4656
1	13	422	274	174.6106882400266	0.42500000000000004	3952
1	13	422	274	174.6106882400266	0.45	3296
1	13	422	274	174.6106882400266	0.47500000000000003	3168
1	13	422	274	174.6106882400266	0.5	3024
1	13	422	274	174.6106882400266	0.525	2992
1	13	422	274	174.6106882400266	0.55	3280
1	13	422	274	174.6106882400266	0.5750000000000001	3440
1	13	422	274	174.6106882400266	0.6000000000000001	3408
1	13	422	274	174.6106882400266	0.625	3392
1	13	422	274	174.6106882400266	0.65	4496
1	13	422	274	174.6106882400266	0.675	5024
1	13	422	274	174.6106882400266	0.7000000000000001	6048
1	13	422	274	174.6106882400266	0.7250000000000001	7168
1	13	422	274	174.6106882400266	0.75	6416
1	13	422	274	174.6106882400266	0.775	4576
1	13	422	274	174.6106882400266	0.8	3536
1	13	422	274	174.6106882400266	0.8250000000000001	3216
1	13	422	274	174.6106882400266	0.8500000000000001	2768
1	13	422	274	174.6106882400266	0.875	2784
1	13	422	274	174.6106882400266	0.9	2784
1	13	422	274	174.6106882400266	0.925	2544
1	13	422	274	174.6106882400266	0.9500000000000001	2624
1	13	422	274	174.6106882400266	0.9750000000000001	2864
1	14	432	277	178.26429541107143	0.0	2848
1	14	432	277	178.26429541107143	0.025	2800
1	14	432	277	178.26429541107143	0.05	2816
1	14	432	277	178.26429541107143	0.07500000000000001	2944
1	14	432	277	178.26429541107143	0.1	2720
1	14	432	277	178.26429541107143	0.125	2912
1	14	432	277	178.26429541107143	0.15000000000000002	2880
1	14	432	277	178.26429541107143	0.17500000000000002	3264
1	14	432	277	178.26429541107143	0.2	3200
1	14	432	277	178.26429541107143	0.225	3568
1	14	432	277	178.26429541107143	0.25	4288
1	14	432	277	178.26429541107143	0.275	4608
1	14	432	277	178.26429541107143	0.30000000000000004	5424
1	14	432	277	178.26429541107143	0.325	5424
1	14	432	277	178.26429541107143	0.35000000000000003	5056
1	14	432	277	178.26429541107143	0.375	4752
1	14	432	277	178.26429541107143	0.4	4864
1	14	432	277	178.26429541107143	0.42500000000000004	4304
1	14	432	277	178.26429541107143	0.45	3808
1	14	432	277	178.26429541107143	0.47500000000000003	3424
1	14	432	277	178.26429541107143	0.5	3632
1	14	432	277	178.26429541107143	0.525	3760
1	14	432	277	178.26429541107143	0.55	3872
1	14	432	277	178.26429541107143	0.5750000000000001	4064
1	14	432	277	178.26429541107143	0.6000000000000001	5024
1	14	432	277	178.26429541107143	0.625	6576
1	14	432	277	178.26429541107143	0.65	8016
1	14	432	277	178.26429541107143	0.675	8112
1	14	432	277	178.26429541107143	0.7000000000000001	8560
1	14	432	277	178.26429541107143	0.7250000000000001	7504
1	14	432	277	178.26429541107143	0.75	5920
1	14	432	277	178.26429541107143	0.775	4064
1	14	432	277	178.26429541107143	0.8	3296
1	14	432	277	178.26429541107143	0.8250000000000001	3168
1	14	432	277	178.26429541107143	0.8500000000000001	3040
1	14	432	277	178.26429541107143	0.875	2912
1	14	432	277	178.26429541107143	0.9	2656
1	14	432	277	178.26429541107143	0.925	2768
1	14	432	277	178.26429541107143	0.9500000000000001	2816
1	14	432	277	178.26429541107143	0.9750000000000001	2752
1	15	441	280	171.86989764584405	0.0	2736
1	15	441	280	171.86989764584405	0.025	2816
1	15	441	280	171.86989764584405	0.05	2832
1	15	441	280	171.86989764584405	0.07500000000000001	2912
1	15	441	280	171.86989764584405	0.1	2816
1	15	441	280	171.86989764584405	0.125	2912
1	15	441	280	171.86989764584405	0.15000000000000002	2784
1	15	441	280	171.86989764584405	0.17500000000000002	3312
1	15	441	280	171.86989764584405	0.2	3536
1	15	441	280	171.86989764584405	0.225	4528
1	15	441	280	171.86989764584405	0.25	4800
1	15	441	280	171.86989764584405	0.275	5520
1	15	441	280	171.86989764584405	0.30000000000000004	5840
1	15	441	280	171.86989764584405	0.325	6368
1	15	441	280	171.86989764584405	0.35000000000000003	6880
1	15	441	280	171.86989764584405	0.375	7424
1	15	441	280	171.86989764584405	0.4	7392
1	15	441	280	171.86989764584405	0.42500000000000004	6000
1	15	441	280	171.86989764584405	0.45	4800
1	15	441	280	171.86989764584405	0.47500000000000003	4624
1	15	441	280	171.86989764584405	0.5	4624
1	15	441	280	171.86989764584405	0.525	4512
1	15	441	280	171.86989764584405	0.55	5360
1	15	441	280	171.86989764584405	0.5750000000000001	6864
1	15	441	280	171.86989764584405	0.6000000000000001	7904
1	15	441	280	171.86989764584405	0.625	12128
1	15	441	280	171.86989764584405	0.65	17824
1	15	441	280	171.86989764584405	0.675	16864
1	15	441	280	171.86989764584405	0.7000000000000001	13616
1	15	441	280	171.86989764584405	0.7250000000000001	9584
1	15	441	280	171.86989764584405	0.75	6848
1	15	441	280	171.86989764584405	0.775	4736
1	15	441	280	171.86989764584405	0.8	3392
1	15	441	280	171.86989764584405	0.8250000000000001	2944
1	15	441	280	171.86989764584405	0.8500000000000001	3024
1	15	441	280	171.86989764584405	0.875	2816
1	15	441	280	171.86989764584405	0.9	2832
1	15	441	280	171.86989764584405	0.925	2848
1	15	441	280	171.86989764584405	0.9500000000000001	2688
1	15	441	280	171.86989764584405	0.9750000000000001	2736
1	16	451	285	169.69515353123398	0.0	2656
1	16	451	285	169.69515353123398	0.025	3024
1	16	451	285	169.69515353123398	0.05	2800
1	16	451	285	169.69515353123398	0.07500000000000001	2912
1	16	451	285	169.69515353123398	0.1	2672
1	16	451	285	169.69515353123398	0.125	2624
1	16	451	285	169.69515353123398	0.15000000000000002	2992
1	16	451	285	169.69515353123398	0.17500000000000002	3088
1	16	451	285	169.69515353123398	0.2	3424
1	16	451	285	169.69515353123398	0.225	3616
1	16	451	285	169.69515353123398	0.25	3872
1	16	451	285	169.69515353123398	0.275	3904
1	16	451	285	169.69515353123398	0.30000000000000004	4272
1	16	451	285	169.69515353123398	0.325	4560
1	16	451	285	169.69515353123398	0.35000000000000003	4992
1	16	451	285	169.69515353123398	0.375	5840
1	16	451	285	169.69515353123398	0.4	5376
1	16	451	285	169.69515353123398	0.42500000000000004	4896
1	16	451	285	169.69515353123398	0.45	4336
1	16	451	285	169.69515353123398	0.47500000000000003	4368
1	16	451	285	169.69515353123398	0.5	4368
1	16	451	285	169.69515353123398	0.525	5056
1	16	451	285	169.69515353123398	0.55	5632
1	16	451	285	169.69515353123398	0.5750000000000001	8480
1	16	451	285	169.69515353123398	0.6000000000000001	11296
1	16	451	285	169.69515353123398	0.625	14672
1	16	451	285	169.69515353123398	0.65	14720
1	16	451	285	169.69515353123398	0.675	11040
1	16	451	285	169.69515353123398	0.7000000000000001	6464
1	16	451	285	169.69515353123398	0.7250000000000001	4384
1	16	451	285	169.69515353123398	0.75	4240
1	16	451	285	169.69515353123398	0.775	3568
1	16	451	285	169.69515353123398	0.8	3040
1	16	451	285	169.69515353123398	0.8250000000000001	2832
1	16	451	285	169.69515353123398	0.8500000000000001	2848
1	16	451	285	169.69515353123398	0.875	2912
1	16	451	285	169.69515353123398	0.9	2736
1	16	451	285	169.69515353123398	0.925	2848
1	16	451	285	169.69515353123398	0.9500000000000001	2544
1	16	451	285	169.69515353123398	0.9750000000000001	3008
1	17	459	291	171.86989764584405	0.0	2816
1	17	459	291	171.86989764584405	0.025	2912
1	17	459	291	171.86989764584405	0.05	2864
1	17	459	291	171.86989764584405	0.07500000000000001	2832
1	17	459	291	171.86989764584405	0.1	2912
1	17	459	291	171.86989764584405	0.125	2912
1	17	459	291	171.86989764584405	0.15000000000000002	3040
1	17	459	291	171.86989764584405	0.17500000000000002	3184
1	17	459	291	171.86989764584405	0.2	3648
1	17	459	291	171.86989764584405	0.225	4256
1	17	459	291	171.86989764584405	0.25	4256
1	17	459	291	171.86989764584405	0.275	4784
1	17	459	291	171.86989764584405	0.30000000000000004	5488
1	17	459	291	171.86989764584405	0.325	6560
1	17	459	291	171.86989764584405	0.35000000000000003	8080
1	17	459	291	171.86989764584405	0.375	7584
1	17	459	291	171.86989764584405	0.4	7616
1	17	459	291	171.86989764584405	0.42500000000000004	6672
1	17	459	291	171.86989764584405	0.45	4992
1	17	459	291	171.86989764584405	0.47500000000000003	5664
1	17	459	291	171.86989764584405	0.5	5664
1	17	459	291	171.86989764584405	0.525	6864
1	17	459	291	171.86989764584405	0.55	10400
1	17	459	291	171.86989764584405	0.5750000000000001	12512
1	17	459	291	171.86989764584405	0.6000000000000001	12896
1	17	459	291	171.86989764584405	0.625	12640
1	17	459	291	171.86989764584405	0.65	11328
1	17	459	291	171.86989764584405	0.675	7600
1	17	459	291	171.86989764584405	0.7000000000000001	4768
1	17	459	291	171.86989764584405	0.7250000000000001	3184
1	17	459	291	171.86989764584405	0.75	3184
1	17	459	291	171.86989764584405	0.775	2928
1	17	459	291	171.86989764584405	0.8	2864
1	17	459	291	171.86989764584405	0.8250000000000001	2992
1	17	459	291	171.86989764584405	0.8500000000000001	2816
1	17	459	291	171.86989764584405	0.875	2912
1	17	459	291	171.86989764584405	0.9	3040
1	17	459	291	171.86989764584405	0.925	2864
1	17	459	291	171.86989764584405	0.9500000000000001	2832
1	17	459	291	171.86989764584405	0.9750000000000001	2688
1	18	466	298	172.87498365109823	0.0	2928
1	18	466	298	172.87498365109823	0.025	2688
1	18	466	298	172.87498365109823	0.05	2496
1	18	466	298	172.87498365109823	0.07500000000000001	2752
1	18	466	298	172.87498365109823	0.1	2928
1	18	466	298	172.87498365109823	0.125	2816
1	18	466	298	172.87498365109823	0.15000000000000002	2752
1	18	466	298	172.87498365109823	0.17500000000000002	2880
1	18	466	298	172.87498365109823	0.2	3040
1	18	466	298	172.87498365109823	0.225	4208
1	18	466	298	172.87498365109823	0.25	4208
1	18	466	298	172.87498365109823	0.275	5712
1	18	466	298	172.87498365109823	0.30000000000000004	5584
1	18	466	298	172.87498365109823	0.325	6096
1	18	466	298	172.87498365109823	0.35000000000000003	7744
1	18	466	298	172.87498365109823	0.375	8928
1	18	466	298	172.87498365109823	0.4	8544
1	18	466	298	172.87498365109823	0.42500000000000004	7248
1	18	466	298	172.87498365109823	0.45	5552
1	18	466	298	172.87498365109823	0.47500000000000003	4992
1	18	466	298	172.87498365109823	0.5	4992
1	18	466	298	172.87498365109823	0.525	6000
1	18	466	298	172.87498365109823	0.55	9520
1	18	466	298	172.87498365109823	0.5750000000000001	9792
1	18	466	298	172.87498365109823	0.6000000000000001	10080
1	18	466	298	172.87498365109823	0.625	8944
1	18	466	298	172.87498365109823	0.65	7280
1	18	466	298	172.87498365109823	0.675	6048
1	18	466	298	172.87498365109823	0.7000000000000001	3776
1	18	466	298	172.87498365109823	0.7250000000000001	3200
1	18	466	298	172.87498365109823	0.75	3200
1	18	466	298	172.87498365109823	0.775	2992
1	18	466	298	172.87498365109823	0.8	2816
1	18	466	298	172.87498365109823	0.8250000000000001	3008
1	18	466	298	172.87498365109823	0.8500000000000001	2848
1	18	466	298	172.87498365109823	0.875	2688
1	18	466	298	172.87498365109823	0.9	3120
1	18	466	298	172.87498365109823	0.925	2848
1	18	466	298	172.87498365109823	0.9500000000000001	2912
1	18	466	298	172.87498365109823	0.9750000000000001	3088
2	1	317	268	176.45523354440502	0.0	3248
2	1	317	268	176.45523354440502	0.025	3520
2	1	317	268	176.45523354440502	0.05	3472
2	1	317	268	176.45523354440502	0.07500000000000001	3488
2	1	317	268	176.45523354440502	0.1	3776
2	1	317	268	176.45523354440502	0.125	3856
2	1	317	268	176.45523354440502	0.15000000000000002	4000
2	1	317	268	176.45523354440502	0.17500000000000002	4736
2	1	317	268	176.45523354440502	0.2	4864
2	1	317	268	176.45523354440502	0.225	5648
2	1	317	268	176.45523354440502	0.25	6768
2	1	317	268	176.45523354440502	0.275	7504
2	1	317	268	176.45523354440502	0.30000000000000004	9008
2	1	317	268	176.45523354440502	0.325	9024
2	1	317	268	176.45523354440502	0.35000000000000003	8608
2	1	317	268	176.45523354440502	0.375	7504
2	1	317	268	176.45523354440502	0.4	6208
2	1	317	268	176.45523354440502	0.42500000000000004	4816
2	1	317	268	176.45523354440502	0.45	4592
2	1	317	268	176.45523354440502	0.47500000000000003	3648
2	1	317	268	176.45523354440502	0.5	3200
2	1	317	268	176.45523354440502	0.525	2896
2	1	317	268	176.45523354440502	0.55	3008
2	1	317	268	176.45523354440502	0.5750000000000001	2784
2	1	317	268	176.45523354440502	0.6000000000000001	2624
2	1	317	268	176.45523354440502	0.625	2560
2	1	317	268	176.45523354440502	0.65	2464
2	1	317	268	176.45523354440502	0.675	2816
2	1	317	268	176.45523354440502	0.7000000000000001	2576
2	1	317	268	176.45523354440502	0.7250000000000001	2624
2	1	317	268	176.45523354440502	0.75	2736
2	1	317	268	176.45523354440502	0.775	2640
2	1	317	268	176.45523354440502	0.8	2560
2	1	317	268	176.45523354440502	0.8250000000000001	2464
2	1	317	268	176.45523354440502	0.8500000000000001	2816
2	1	317	268	176.45523354440502	0.875	2608
2	1	317	268	176.45523354440502	0.9	3120
2	1	317	268	176.45523354440502	0.925	2592
2	1	317	268	176.45523354440502	0.9500000000000001	2688
2	1	317	268	176.45523354440502	0.9750000000000001	2640
2	2	345	275	179.5341909172346	0.0	4736
2	2	345	275	179.5341909172346	0.025	3648
2	2	345	275	179.5341909172346	0.05	3024
2	2	345	275	179.5341909172346	0.07500000000000001	3056
2	2	345	275	179.5341909172346	0.1	2928
2	2	345	275	179.5341909172346	0.125	2784
2	2	345	275	179.5341909172346	0.15000000000000002	2880
2	2	345	275	179.5341909172346	0.17500000000000002	2512
2	2	345	275	179.5341909172346	0.2	2864
2	2	345	275	179.5341909172346	0.225	2864
2	2	345	275	179.5341909172346	0.25	2800
2	2	345	275	179.5341909172346	0.275	2768
2	2	345	275	179.5341909172346	0.30000000000000004	3008
2	2	345	275	179.5341909172346	0.325	2880
2	2	345	275	179.5341909172346	0.35000000000000003	2800
2	2	345	275	179.5341909172346	0.375	2880
2	2	345	275	179.5341909172346	0.4	2592
2	2	345	275	179.5341909172346	0.42500000000000004	2784
2	2	345	275	179.5341909172346	0.45	2656
2	2	345	275	179.5341909172346	0.47500000000000003	2624
2	2	345	275	179.5341909172346	0.5	2800
2	2	345	275	179.5341909172346	0.525	2496
2	2	345	275	179.5341909172346	0.55	2592
2	2	345	275	179.5341909172346	0.5750000000000001	2784
2	2	345	275	179.5341909172346	0.6000000000000001	2688
2	2	345	275	179.5341909172346	0.625	2640
2	2	345	275	179.5341909172346	0.65	2608
2	2	345	275	179.5341909172346	0.675	2768
2	2	345	275	179.5341909172346	0.7000000000000001	2912
2	2	345	275	179.5341909172346	0.7250000000000001	2928
2	2	345	275	179.5341909172346	0.75	2752
2	2	345	275	179.5341909172346	0.775	2752
2	2	345	275	179.5341909172346	0.8	2688
2	2	345	275	179.5341909172346	0.8250000000000001	2800
2	2	345	275	179.5341909172346	0.8500000000000001	2768
2	2	345	275	179.5341909172346	0.875	2832
2	2	345	275	179.5341909172346	0.9	2608
2	2	345	275	179.5341909172346	0.925	2704
2	2	345	275	179.5341909172346	0.9500000000000001	2688
2	2	345	275	179.5341909172346	0.9750000000000001	2592
2	3	374	282	179.5341909172346	0.0	6128
2	3	374	282	179.5341909172346	0.025	7568
2	3	374	282	179.5341909172346	0.05	8096
2	3	374	282	179.5341909172346	0.07500000000000001	7760
2	3	374	282	179.5341909172346	0.1	6992
2	3	374	282	179.5341909172346	0.125	4768
2	3	374	282	179.5341909172346	0.15000000000000002	3744
2	3	374	282	179.5341909172346	0.17500000000000002	3184
2	3	374	282	179.5341909172346	0.2	3216
2	3	374	282	179.5341909172346	0.225	2752
2	3	374	282	179.5341909172346	0.25	2880
2	3	374	282	179.5341909172346	0.275	2640
2	3	374	282	179.5341909172346	0.30000000000000004	2784
2	3	374	282	179.5341909172346	0.325	2960
2	3	374	282	179.5341909172346	0.35000000000000003	3008
2	3	374	282	179.5341909172346	0.375	2752
2	3	374	282	179.5341909172346	0.4	2816
2	3	374	282	179.5341909172346	0.42500000000000004	2704
2	3	374	282	179.5341909172346	0.45	2720
2	3	374	282	179.5341909172346	0.47500000000000003	2640
2	3	374	282	179.5341909172346	0.5	2896
2	3	374	282	179.5341909172346	0.525	2784
2	3	374	282	179.5341909172346	0.55	2768
2	3	374	282	179.5341909172346	0.5750000000000001	2672
2	3	374	282	179.5341909172346	0.6000000000000001	2832
2	3	374	282	179.5341909172346	0.625	2736
2	3	374	282	179.5341909172346	0.65	2688
2	3	374	282	179.5341909172346	0.675	2768
2	3	374	282	179.5341909172346	0.7000000000000001	2608
2	3	374	282	179.5341909172346	0.7250000000000001	2768
2	3	374	282	179.5341909172346	0.75	2832
2	3	374	282	179.5341909172346	0.775	2464
2	3	374	282	179.5341909172346	0.8	2832
2	3	374	282	179.5341909172346	0.8250000000000001	2768
2	3	374	282	179.5341909172346	0.8500000000000001	2592
2	3	374	282	179.5341909172346	0.875	2752
2	3	374	282	179.5341909172346	0.9	2944
2	3	374	282	179.5341909172346	0.925	2576
2	3	374	282	179.5341909172346	0.9500000000000001	2768
2	3	374	282	179.5341909172346	0.9750000000000001	2528
2	4	402	289	180.0	0.0	3568
2	4	402	289	180.0	0.025	3328
2	4	402	289	180.0	0.05	3648
2	4	402	289	180.0	0.07500000000000001	3648
2	4	402	289	180.0	0.1	4000
2	4	402	289	180.0	0.125	4320
2	4	402	289	180.0	0.15000000000000002	5152
2	4	402	289	180.0	0.17500000000000002	6528
2	4	402	289	180.0	0.2	7136
2	4	402	289	180.0	0.225	6752
2	4	402	289	180.0	0.25	6288
2	4	402	289	180.0	0.275	5456
2	4	402	289	180.0	0.30000000000000004	4160
2	4	402	289	180.0	0.325	3456
2	4	402	289	180.0	0.35000000000000003	2848
2	4	402	289	180.0	0.375	2816
2	4	402	289	180.0	0.4	2912
2	4	402	289	180.0	0.42500000000000004	3008
2	4	402	289	180.0	0.45	2768
2	4	402	289	180.0	0.47500000000000003	2816
2	4	402	289	180.0	0.5	2592
2	4	402	289	180.0	0.525	2784
2	4	402	289	180.0	0.55	2768
2	4	402	289	180.0	0.5750000000000001	2784
2	4	402	289	180.0	0.6000000000000001	2544
2	4	402	289	180.0	0.625	2784
2	4	402	289	180.0	0.65	2752
2	4	402	289	180.0	0.675	2704
2	4	402	289	180.0	0.7000000000000001	2608
2	4	402	289	180.0	0.7250000000000001	2752
2	4	402	289	180.0	0.75	2752
2	4	402	289	180.0	0.775	2848
2	4	402	289	180.0	0.8	2912
2	4	402	289	180.0	0.8250000000000001	2672
2	4	402	289	180.0	0.8500000000000001	2784
2	4	402	289	180.0	0.875	2960
2	4	402	289	180.0	0.9	2672
2	4	402	289	180.0	0.925	2672
2	4	402	289	180.0	0.9500000000000001	2864
2	4	402	289	180.0	0.9750000000000001	2608
2	5	430	296	179.5341909172346	0.0	3440
2	5	430	296	179.5341909172346	0.025	3536
2	5	430	296	179.5341909172346	0.05	3520
2	5	430	296	179.5341909172346	0.07500000000000001	3456
2	5	430	296	179.5341909172346	0.1	4096
2	5	430	296	179.5341909172346	0.125	5088
2	5	430	296	179.5341909172346	0.15000000000000002	6304
2	5	430	296	179.5341909172346	0.17500000000000002	8416
2	5	430	296	179.5341909172346	0.2	10416
2	5	430	296	179.5341909172346	0.225	10272
2	5	430	296	179.5341909172346	0.25	10368
2	5	430	296	179.5341909172346	0.275	7696
2	5	430	296	179.5341909172346	0.30000000000000004	5536
2	5	430	296	179.5341909172346	0.325	4160
2	5	430	296	179.5341909172346	0.35000000000000003	3248
2	5	430	296	179.5341909172346	0.375	3024
2	5	430	296	179.5341909172346	0.4	2736
2	5	430	296	179.5341909172346	0.42500000000000004	2912
2	5	430	296	179.5341909172346	0.45	2816
2	5	430	296	179.5341909172346	0.47500000000000003	2928
2	5	430	296	179.5341909172346	0.5	2688
2	5	430	296	179.5341909172346	0.525	2832
2	5	430	296	179.5341909172346	0.55	3008
2	5	430	296	179.5341909172346	0.5750000000000001	2928
2	5	430	296	179.5341909172346	0.6000000000000001	3008
2	5	430	296	179.5341909172346	0.625	2752
2	5	430	296	179.5341909172346	0.65	2688
2	5	430	296	179.5341909172346	0.675	2768
2	5	430	296	179.5341909172346	0.7000000000000001	2944
2	5	430	296	179.5341909172346	0.7250000000000001	2832
2	5	430	296	179.5341909172346	0.75	2848
2	5	430	296	179.5341909172346	0.775	2832
2	5	430	296	179.5341909172346	0.8	2736
2	5	430	296	179.5341909172346	0.8250000000000001	2864
2	5	430	296	179.5341909172346	0.8500000000000001	2640
2	5	430	296	179.5341909172346	0.875	2592
2	5	430	296	179.5341909172346	0.9	2944
2	5	430	296	179.5341909172346	0.925	2912
2	5	430	296	179.5341909172346	0.9500000000000001	2816
2	5	430	296	179.5341909172346	0.9750000000000001	2736
2	6	459	303	130.89188782286413	0.0	4576
2	6	459	303	130.89188782286413	0.025	5728
2	6	459	303	130.89188782286413	0.05	6144
2	6	459	303	130.89188782286413	0.07500000000000001	6784
2	6	459	303	130.89188782286413	0.1	6720
2	6	459	303	130.89188782286413	0.125	6112
2	6	459	303	130.89188782286413	0.15000000000000002	5744
2	6	459	303	130.89188782286413	0.17500000000000002	5008
2	6	459	303	130.89188782286413	0.2	5200
2	6	459	303	130.89188782286413	0.225	5632
2	6	459	303	130.89188782286413	0.25	6112
2	6	459	303	130.89188782286413	0.275	7104
2	6	459	303	130.89188782286413	0.30000000000000004	8512
2	6	459	303	130.89188782286413	0.325	9280
2	6	459	303	130.89188782286413	0.35000000000000003	10880
2	6	459	303	130.89188782286413	0.375	10240
2	6	459	303	130.89188782286413	0.4	9472
2	6	459	303	130.89188782286413	0.42500000000000004	8352
2	6	459	303	130.89188782286413	0.45	7104
2	6	459	303	130.89188782286413	0.47500000000000003	5600
2	6	459	303	130.89188782286413	0.5	4576
2	6	459	303	130.89188782286413	0.525	3616
2	6	459	303	130.89188782286413	0.55	3424
2	6	459	303	130.89188782286413	0.5750000000000001	2912
2	6	459	303	130.89188782286413	0.6000000000000001	2960
2	6	459	303	130.89188782286413	0.625	3040
2	6	459	303	130.89188782286413	0.65	3248
2	6	459	303	130.89188782286413	0.675	2816
2	6	459	303	130.89188782286413	0.7000000000000001	2976
2	6	459	303	130.89188782286413	0.7250000000000001	2736
2	6	459	303	130.89188782286413	0.75	2864
2	6	459	303	130.89188782286413	0.775	2912
2	6	459	303	130.89188782286413	0.8	2816
2	6	459	303	130.89188782286413	0.8250000000000001	2912
2	6	459	303	130.89188782286413	0.8500000000000001	2944
2	6	459	303	130.89188782286413	0.875	2816
2	6	459	303	130.89188782286413	0.9	2848
2	6	459	303	130.89188782286413	0.925	2816
2	6	459	303	130.89188782286413	0.9500000000000001	2816
2	6	459	303	130.89188782286413	0.9750000000000001	2832
2	7	466	298	71.56505117707799	0.0	2768
2	7	466	298	71.56505117707799	0.025	2672
2	7	466	298	71.56505117707799	0.05	2928
2	7	466	298	71.56505117707799	0.07500000000000001	2848
2	7	466	298	71.56505117707799	0.1	2512
2	7	466	298	71.56505117707799	0.125	2848
2	7	466	298	71.56505117707799	0.15000000000000002	2816
2	7	466	298	71.56505117707799	0.17500000000000002	2864
2	7	466	298	71.56505117707799	0.2	3168
2	7	466	298	71.56505117707799	0.225	3648
2	7	466	298	71.56505117707799	0.25	4064
2	7	466	298	71.56505117707799	0.275	5488
2	7	466	298	71.56505117707799	0.30000000000000004	5744
2	7	466	298	71.56505117707799	0.325	5744
2	7	466	298	71.56505117707799	0.35000000000000003	6880
2	7	466	298	71.56505117707799	0.375	7872
2	7	466	298	71.56505117707799	0.4	8336
2	7	466	298	71.56505117707799	0.42500000000000004	6672
2	7	466	298	71.56505117707799	0.45	5552
2	7	466	298	71.56505117707799	0.47500000000000003	5024
2	7	466	298	71.56505117707799	0.5	5024
2	7	466	298	71.56505117707799	0.525	5808
2	7	466	298	71.56505117707799	0.55	6992
2	7	466	298	71.56505117707799	0.5750000000000001	8656
2	7	466	298	71.56505117707799	0.6000000000000001	9536
2	7	466	298	71.56505117707799	0.625	9552
2	7	466	298	71.56505117707799	0.65	8896
2	7	466	298	71.56505117707799	0.675	7920
2	7	466	298	71.56505117707799	0.7000000000000001	5600
2	7	466	298	71.56505117707799	0.7250000000000001	3856
2	7	466	298	71.56505117707799	0.75	3312
2	7	466	298	71.56505117707799	0.775	3104
2	7	466	298	71.56505117707799	0.8	3120
2	7	466	298	71.56505117707799	0.8250000000000001	2912
2	7	466	298	71.56505117707799	0.8500000000000001	2832
2	7	466	298	71.56505117707799	0.875	2912
2	7	466	298	71.56505117707799	0.9	2848
2	7	466	298	71.56505117707799	0.925	2848
2	7	466	298	71.56505117707799	0.9500000000000001	2912
2	7	466	298	71.56505117707799	0.9750000000000001	2752
2	8	444	282	161.07535558394875	0.0	2832
2	8	444	282	161.07535558394875	0.025	2656
2	8	444	282	161.07535558394875	0.05	2912
2	8	444	282	161.07535558394875	0.07500000000000001	2912
2	8	444	282	161.07535558394875	0.1	2912
2	8	444	282	161.07535558394875	0.125	2896
2	8	444	282	161.07535558394875	0.15000000000000002	3008
2	8	444	282	161.07535558394875	0.17500000000000002	3424
2	8	444	282	161.07535558394875	0.2	4336
2	8	444	282	161.07535558394875	0.225	4704
2	8	444	282	161.07535558394875	0.25	5024
2	8	444	282	161.07535558394875	0.275	5392
2	8	444	282	161.07535558394875	0.30000000000000004	6096
2	8	444	282	161.07535558394875	0.325	6656
2	8	444	282	161.07535558394875	0.35000000000000003	7520
2	8	444	282	161.07535558394875	0.375	7824
2	8	444	282	161.07535558394875	0.4	6928
2	8	444	282	161.07535558394875	0.42500000000000004	5040
2	8	444	282	161.07535558394875	0.45	4464
2	8	444	282	161.07535558394875	0.47500000000000003	5200
2	8	444	282	161.07535558394875	0.5	5200
2	8	444	282	161.07535558394875	0.525	6400
2	8	444	282	161.07535558394875	0.55	7920
2	8	444	282	161.07535558394875	0.5750000000000001	10112
2	8	444	282	161.07535558394875	0.6000000000000001	13664
2	8	444	282	161.07535558394875	0.625	17936
2	8	444	282	161.07535558394875	0.65	17552
2	8	444	282	161.07535558394875	0.675	15280
2	8	444	282	161.07535558394875	0.7000000000000001	10352
2	8	444	282	161.07535558394875	0.7250000000000001	6800
2	8	444	282	161.07535558394875	0.75	6336
2	8	444	282	161.07535558394875	0.775	4128
2	8	444	282	161.07535558394875	0.8	3520
2	8	444	282	161.07535558394875	0.8250000000000001	3088
2	8	444	282	161.07535558394875	0.8500000000000001	3056
2	8	444	282	161.07535558394875	0.875	2912
2	8	444	282	161.07535558394875	0.9	2816
2	8	444	282	161.07535558394875	0.925	2816
2	8	444	282	161.07535558394875	0.9500000000000001	2944
2	8	444	282	161.07535558394875	0.9750000000000001	2832
2	9	418	274	175.30131948270048	0.0	2944
2	9	418	274	175.30131948270048	0.025	2624
2	9	418	274	175.30131948270048	0.05	2624
2	9	418	274	175.30131948270048	0.07500000000000001	2640
2	9	418	274	175.30131948270048	0.1	2864
2	9	418	274	175.30131948270048	0.125	2912
2	9	418	274	175.30131948270048	0.15000000000000002	2864
2	9	418	274	175.30131948270048	0.17500000000000002	3152
2	9	418	274	175.30131948270048	0.2	3120
2	9	418	274	175.30131948270048	0.225	3904
2	9	418	274	175.30131948270048	0.25	4704
2	9	418	274	175.30131948270048	0.275	4976
2	9	418	274	175.30131948270048	0.30000000000000004	5600
2	9	418	274	175.30131948270048	0.325	4896
2	9	418	274	175.30131948270048	0.35000000000000003	4816
2	9	418	274	175.30131948270048	0.375	4352
2	9	418	274	175.30131948270048	0.4	3296
2	9	418	274	175.30131948270048	0.42500000000000004	3168
2	9	418	274	175.30131948270048	0.45	3168
2	9	418	274	175.30131948270048	0.47500000000000003	3040
2	9	418	274	175.30131948270048	0.5	3040
2	9	418	274	175.30131948270048	0.525	2944
2	9	418	274	175.30131948270048	0.55	3232
2	9	418	274	175.30131948270048	0.5750000000000001	3360
2	9	418	274	175.30131948270048	0.6000000000000001	3456
2	9	418	274	175.30131948270048	0.625	3840
2	9	418	274	175.30131948270048	0.65	4416
2	9	418	274	175.30131948270048	0.675	5296
2	9	418	274	175.30131948270048	0.7000000000000001	6096
2	9	418	274	175.30131948270048	0.7250000000000001	5856
2	9	418	274	175.30131948270048	0.75	4960
2	9	418	274	175.30131948270048	0.775	4064
2	9	418	274	175.30131948270048	0.8	3280
2	9	418	274	175.30131948270048	0.8250000000000001	2976
2	9	418	274	175.30131948270048	0.8500000000000001	2832
2	9	418	274	175.30131948270048	0.875	2720
2	9	418	274	175.30131948270048	0.9	2656
2	9	418	274	175.30131948270048	0.925	2672
2	9	418	274	175.30131948270048	0.9500000000000001	2800
2	9	418	274	175.30131948270048	0.9750000000000001	2784
2	10	393	264	173.35848086198843	0.0	2512
2	10	393	264	173.35848086198843	0.025	2688
2	10	393	264	173.35848086198843	0.05	2864
2	10	393	264	173.35848086198843	0.07500000000000001	2912
2	10	393	264	173.35848086198843	0.1	2928
2	10	393	264	173.35848086198843	0.125	2752
2	10	393	264	173.35848086198843	0.15000000000000002	2976
2	10	393	264	173.35848086198843	0.17500000000000002	3008
2	10	393	264	173.35848086198843	0.2	2928
2	10	393	264	173.35848086198843	0.225	3568
2	10	393	264	173.35848086198843	0.25	4688
2	10	393	264	173.35848086198843	0.275	5824
2	10	393	264	173.35848086198843	0.30000000000000004	6528
2	10	393	264	173.35848086198843	0.325	6528
2	10	393	264	173.35848086198843	0.35000000000000003	6128
2	10	393	264	173.35848086198843	0.375	5296
2	10	393	264	173.35848086198843	0.4	4848
2	10	393	264	173.35848086198843	0.42500000000000004	3920
2	10	393	264	173.35848086198843	0.45	3920
2	10	393	264	173.35848086198843	0.47500000000000003	3840
2	10	393	264	173.35848086198843	0.5	3840
2	10	393	264	173.35848086198843	0.525	3696
2	10	393	264	173.35848086198843	0.55	3616
2	10	393	264	173.35848086198843	0.5750000000000001	4416
2	10	393	264	173.35848086198843	0.6000000000000001	4320
2	10	393	264	173.35848086198843	0.625	5072
2	10	393	264	173.35848086198843	0.65	7376
2	10	393	264	173.35848086198843	0.675	7184
2	10	393	264	173.35848086198843	0.7000000000000001	6896
2	10	393	264	173.35848086198843	0.7250000000000001	6560
2	10	393	264	173.35848086198843	0.75	4928
2	10	393	264	173.35848086198843	0.775	3968
2	10	393	264	173.35848086198843	0.8	3072
2	10	393	264	173.35848086198843	0.8250000000000001	2816
2	10	393	264	173.35848086198843	0.8500000000000001	3008
2	10	393	264	173.35848086198843	0.875	2688
2	10	393	264	173.35848086198843	0.9	2784
2	10	393	264	173.35848086198843	0.925	2576
2	10	393	264	173.35848086198843	0.9500000000000001	2832
2	10	393	264	173.35848086198843	0.9750000000000001	2752
2	11	369	251	162.04854838796822	0.0	2848
2	11	369	251	162.04854838796822	0.025	2768
2	11	369	251	162.04854838796822	0.05	2720
2	11	369	251	162.04854838796822	0.07500000000000001	2608
2	11	369	251	162.04854838796822	0.1	2736
2	11	369	251	162.04854838796822	0.125	2736
2	11	369	251	162.04854838796822	0.15000000000000002	2880
2	11	369	251	162.04854838796822	0.17500000000000002	3184
2	11	369	251	162.04854838796822	0.2	3184
2	11	369	251	162.04854838796822	0.225	3936
2	11	369	251	162.04854838796822	0.25	4816
2	11	369	251	162.04854838796822	0.275	5056
2	11	369	251	162.04854838796822	0.30000000000000004	5744
2	11	369	251	162.04854838796822	0.325	5504
2	11	369	251	162.04854838796822	0.35000000000000003	5072
2	11	369	251	162.04854838796822	0.375	3840
2	11	369	251	162.04854838796822	0.4	3712
2	11	369	251	162.04854838796822	0.42500000000000004	3424
2	11	369	251	162.04854838796822	0.45	3312
2	11	369	251	162.04854838796822	0.47500000000000003	3696
2	11	369	251	162.04854838796822	0.5	3696
2	11	369	251	162.04854838796822	0.525	3680
2	11	369	251	162.04854838796822	0.55	3920
2	11	369	251	162.04854838796822	0.5750000000000001	3968
2	11	369	251	162.04854838796822	0.6000000000000001	4848
2	11	369	251	162.04854838796822	0.625	6224
2	11	369	251	162.04854838796822	0.65	6896
2	11	369	251	162.04854838796822	0.675	7536
2	11	369	251	162.04854838796822	0.7000000000000001	7488
2	11	369	251	162.04854838796822	0.7250000000000001	6816
2	11	369	251	162.04854838796822	0.75	5680
2	11	369	251	162.04854838796822	0.775	3584
2	11	369	251	162.04854838796822	0.8	3136
2	11	369	251	162.04854838796822	0.8250000000000001	2704
2	11	369	251	162.04854838796822	0.8500000000000001	2832
2	11	369	251	162.04854838796822	0.875	2848
2	11	369	251	162.04854838796822	0.9	2848
2	11	369	251	162.04854838796822	0.925	2624
2	11	369	251	162.04854838796822	0.9500000000000001	2768
2	11	369	251	162.04854838796822	0.9750000000000001	2592
2	12	342	246	154.44003482817618	0.0	2704
2	12	342	246	154.44003482817618	0.025	2736
2	12	342	246	154.44003482817618	0.05	2848
2	12	342	246	154.44003482817618	0.07500000000000001	2768
2	12	342	246	154.44003482817618	0.1	2624
2	12	342	246	154.44003482817618	0.125	2592
2	12	342	246	154.44003482817618	0.15000000000000002	2656
2	12	342	246	154.44003482817618	0.17500000000000002	3072
2	12	342	246	154.44003482817618	0.2	3344
2	12	342	246	154.44003482817618	0.225	4016
2	12	342	246	154.44003482817618	0.25	5040
2	12	342	246	154.44003482817618	0.275	6848
2	12	342	246	154.44003482817618	0.30000000000000004	7856
2	12	342	246	154.44003482817618	0.325	7616
2	12	342	246	154.44003482817618	0.35000000000000003	7600
2	12	342	246	154.44003482817618	0.375	6656
2	12	342	246	154.44003482817618	0.4	4912
2	12	342	246	154.44003482817618	0.42500000000000004	4080
2	12	342	246	154.44003482817618	0.45	3696
2	12	342	246	154.44003482817618	0.47500000000000003	3376
2	12	342	246	154.44003482817618	0.5	3440
2	12	342	246	154.44003482817618	0.525	3328
2	12	342	246	154.44003482817618	0.55	3344
2	12	342	246	154.44003482817618	0.5750000000000001	3040
2	12	342	246	154.44003482817618	0.6000000000000001	3424
2	12	342	246	154.44003482817618	0.625	2992
2	12	342	246	154.44003482817618	0.65	3648
2	12	342	246	154.44003482817618	0.675	4416
2	12	342	246	154.44003482817618	0.7000000000000001	4688
2	12	342	246	154.44003482817618	0.7250000000000001	4704
2	12	342	246	154.44003482817618	0.75	4368
2	12	342	246	154.44003482817618	0.775	3888
2	12	342	246	154.44003482817618	0.8	3744
2	12	342	246	154.44003482817618	0.8250000000000001	3488
2	12	342	246	154.44003482817618	0.8500000000000001	3088
2	12	342	246	154.44003482817618	0.875	2752
2	12	342	246	154.44003482817618	0.9	2544
2	12	342	246	154.44003482817618	0.925	2880
2	12	342	246	154.44003482817618	0.9500000000000001	2784
2	12	342	246	154.44003482817618	0.9750000000000001	2640
2	13	316	253	161.9571461991202	0.0	2688
2	13	316	253	161.9571461991202	0.025	2672
2	13	316	253	161.9571461991202	0.05	2688
2	13	316	253	161.9571461991202	0.07500000000000001	2784
2	13	316	253	161.9571461991202	0.1	2592
2	13	316	253	161.9571461991202	0.125	2832
2	13	316	253	161.9571461991202	0.15000000000000002	2800
2	13	316	253	161.9571461991202	0.17500000000000002	3744
2	13	316	253	161.9571461991202	0.2	4768
2	13	316	253	161.9571461991202	0.225	6096
2	13	316	253	161.9571461991202	0.25	9088
2	13	316	253	161.9571461991202	0.275	9712
2	13	316	253	161.9571461991202	0.30000000000000004	7504
2	13	316	253	161.9571461991202	0.325	6768
2	13	316	253	161.9571461991202	0.35000000000000003	5312
2	13	316	253	161.9571461991202	0.375	4784
2	13	316	253	161.9571461991202	0.4	4304
2	13	316	253	161.9571461991202	0.42500000000000004	4000
2	13	316	253	161.9571461991202	0.45	3776
2	13	316	253	161.9571461991202	0.47500000000000003	3744
2	13	316	253	161.9571461991202	0.5	3744
2	13	316	253	161.9571461991202	0.525	3552
2	13	316	253	161.9571461991202	0.55	3488
2	13	316	253	161.9571461991202	0.5750000000000001	3536
2	13	316	253	161.9571461991202	0.6000000000000001	3472
2	13	316	253	161.9571461991202	0.625	3968
2	13	316	253	161.9571461991202	0.65	4176
2	13	316	253	161.9571461991202	0.675	4480
2	13	316	253	161.9571461991202	0.7000000000000001	4496
2	13	316	253	161.9571461991202	0.7250000000000001	4368
2	13	316	253	161.9571461991202	0.75	3488
2	13	316	253	161.9571461991202	0.775	3376
2	13	316	253	161.9571461991202	0.8	2944
2	13	316	253	161.9571461991202	0.8250000000000001	2704
2	13	316	253	161.9571461991202	0.8500000000000001	2720
2	13	316	253	161.9571461991202	0.875	2784
2	13	316	253	161.9571461991202	0.9	2688
2	13	316	253	161.9571461991202	0.925	2688
2	13	316	253	161.9571461991202	0.9500000000000001	2720
2	13	316	253	161.9571461991202	0.9750000000000001	2720
2	14	293	268	171.51222282579158	0.0	2784
2	14	293	268	171.51222282579158	0.025	2752
2	14	293	268	171.51222282579158	0.05	2544
2	14	293	268	171.51222282579158	0.07500000000000001	2832
2	14	293	268	171.51222282579158	0.1	2896
2	14	293	268	171.51222282579158	0.125	3296
2	14	293	268	171.51222282579158	0.15000000000000002	3600
2	14	293	268	171.51222282579158	0.17500000000000002	4160
2	14	293	268	171.51222282579158	0.2	4608
2	14	293	268	171.51222282579158	0.225	3872
2	14	293	268	171.51222282579158	0.25	3872
2	14	293	268	171.51222282579158	0.275	3648
2	14	293	268	171.51222282579158	0.30000000000000004	3088
2	14	293	268	171.51222282579158	0.325	3184
2	14	293	268	171.51222282579158	0.35000000000000003	2944
2	14	293	268	171.51222282579158	0.375	3072
2	14	293	268	171.51222282579158	0.4	2800
2	14	293	268	171.51222282579158	0.42500000000000004	3024
2	14	293	268	171.51222282579158	0.45	3088
2	14	293	268	171.51222282579158	0.47500000000000003	3344
2	14	293	268	171.51222282579158	0.5	3344
2	14	293	268	171.51222282579158	0.525	4000
2	14	293	268	171.51222282579158	0.55	4256
2	14	293	268	171.51222282579158	0.5750000000000001	4416
2	14	293	268	171.51222282579158	0.6000000000000001	4576
2	14	293	268	171.51222282579158	0.625	4416
2	14	293	268	171.51222282579158	0.65	4208
2	14	293	268	171.51222282579158	0.675	3584
2	14	293	268	171.51222282579158	0.7000000000000001	3264
2	14	293	268	171.51222282579158	0.7250000000000001	3248
2	14	293	268	171.51222282579158	0.75	3248
2	14	293	268	171.51222282579158	0.775	2688
2	14	293	268	171.51222282579158	0.8	2448
2	14	293	268	171.51222282579158	0.8250000000000001	2640
2	14	293	268	171.51222282579158	0.8500000000000001	2784
2	14	293	268	171.51222282579158	0.875	2624
2	14	293	268	171.51222282579158	0.9	2800
2	14	293	268	171.51222282579158	0.925	2688
2	14	293	268	171.51222282579158	0.9500000000000001	2816
2	14	293	268	171.51222282579158	0.9750000000000001	2816
2	15	269	279	149.260931647551	0.0	2688
2	15	269	279	149.260931647551	0.025	2880
2	15	269	279	149.260931647551	0.05	2560
2	15	269	279	149.260931647551	0.07500000000000001	2896
2	15	269	279	149.260931647551	0.1	2896
2	15	269	279	149.260931647551	0.125	2992
2	15	269	279	149.260931647551	0.15000000000000002	3568
2	15	269	279	149.260931647551	0.17500000000000002	4016
2	15	269	279	149.260931647551	0.2	5264
2	15	269	279	149.260931647551	0.225	6272
2	15	269	279	149.260931647551	0.25	6432
2	15	269	279	149.260931647551	0.275	6160
2	15	269	279	149.260931647551	0.30000000000000004	5856
2	15	269	279	149.260931647551	0.325	4272
2	15	269	279	149.260931647551	0.35000000000000003	4032
2	15	269	279	149.260931647551	0.375	3472
2	15	269	279	149.260931647551	0.4	3504
2	15	269	279	149.260931647551	0.42500000000000004	3360
2	15	269	279	149.260931647551	0.45	3456
2	15	269	279	149.260931647551	0.47500000000000003	3600
2	15	269	279	149.260931647551	0.5	3328
2	15	269	279	149.260931647551	0.525	3328
2	15	269	279	149.260931647551	0.55	3680
2	15	269	279	149.260931647551	0.5750000000000001	4448
2	15	269	279	149.260931647551	0.6000000000000001	4896
2	15	269	279	149.260931647551	0.625	5120
2	15	269	279	149.260931647551	0.65	4800
2	15	269	279	149.260931647551	0.675	4736
2	15	269	279	149.260931647551	0.7000000000000001	4096
2	15	269	279	149.260931647551	0.7250000000000001	3408
2	15	269	279	149.260931647551	0.75	2976
2	15	269	279	149.260931647551	0.775	2736
2	15	269	279	149.260931647551	0.8	2864
2	15	269	279	149.260931647551	0.8250000000000001	2528
2	15	269	279	149.260931647551	0.8500000000000001	2720
2	15	269	279	149.260931647551	0.875	2656
2	15	269	279	149.260931647551	0.9	2672
2	15	269	279	149.260931647551	0.925	2304
2	15	269	279	149.260931647551	0.9500000000000001	2656
[truncated: 64,361 more rows]
