# Supplementary material for: An epifluorescence microscope design for naturalistic behavior and cellular activity in freely moving Caenorhabditis elegans
Source: Nat Commun. 2026 May 19;17:4411. doi: 10.1038/s41467-026-72709-w (PMC13187321; doi:10.1038/s41467-026-72709-w)
Supplement: Supplementary file 8 — Source data [file 41467_2026_72709_MOESM8_ESM.zip › fig2 Muscle/MMH116/worm11.csv]

frame	order	x	y	angle	segment_position	intensity
0	1	415	142	171.4308581201624	0.0	2688
0	1	415	142	171.4308581201624	0.025	2832
0	1	415	142	171.4308581201624	0.05	2784
0	1	415	142	171.4308581201624	0.07500000000000001	2688
0	1	415	142	171.4308581201624	0.1	2560
0	1	415	142	171.4308581201624	0.125	2528
0	1	415	142	171.4308581201624	0.15000000000000002	2688
0	1	415	142	171.4308581201624	0.17500000000000002	2688
0	1	415	142	171.4308581201624	0.2	2768
0	1	415	142	171.4308581201624	0.225	2864
0	1	415	142	171.4308581201624	0.25	3552
0	1	415	142	171.4308581201624	0.275	4928
0	1	415	142	171.4308581201624	0.30000000000000004	10000
0	1	415	142	171.4308581201624	0.325	13456
0	1	415	142	171.4308581201624	0.35000000000000003	14336
0	1	415	142	171.4308581201624	0.375	12448
0	1	415	142	171.4308581201624	0.4	8928
0	1	415	142	171.4308581201624	0.42500000000000004	5872
0	1	415	142	171.4308581201624	0.45	5136
0	1	415	142	171.4308581201624	0.47500000000000003	4848
0	1	415	142	171.4308581201624	0.5	4848
0	1	415	142	171.4308581201624	0.525	5216
0	1	415	142	171.4308581201624	0.55	5104
0	1	415	142	171.4308581201624	0.5750000000000001	5696
0	1	415	142	171.4308581201624	0.6000000000000001	6576
0	1	415	142	171.4308581201624	0.625	10144
0	1	415	142	171.4308581201624	0.65	12080
0	1	415	142	171.4308581201624	0.675	13248
0	1	415	142	171.4308581201624	0.7000000000000001	10000
0	1	415	142	171.4308581201624	0.7250000000000001	7248
0	1	415	142	171.4308581201624	0.75	3968
0	1	415	142	171.4308581201624	0.775	3200
0	1	415	142	171.4308581201624	0.8	2928
0	1	415	142	171.4308581201624	0.8250000000000001	2928
0	1	415	142	171.4308581201624	0.8500000000000001	2624
0	1	415	142	171.4308581201624	0.875	2688
0	1	415	142	171.4308581201624	0.9	2928
0	1	415	142	171.4308581201624	0.925	2688
0	1	415	142	171.4308581201624	0.9500000000000001	2560
0	1	415	142	171.4308581201624	0.9750000000000001	2880
0	2	427	151	158.47739989209293	0.0	2848
0	2	427	151	158.47739989209293	0.025	2688
0	2	427	151	158.47739989209293	0.05	2640
0	2	427	151	158.47739989209293	0.07500000000000001	2640
0	2	427	151	158.47739989209293	0.1	2640
0	2	427	151	158.47739989209293	0.125	2640
0	2	427	151	158.47739989209293	0.15000000000000002	2704
0	2	427	151	158.47739989209293	0.17500000000000002	2736
0	2	427	151	158.47739989209293	0.2	2848
0	2	427	151	158.47739989209293	0.225	4768
0	2	427	151	158.47739989209293	0.25	5680
0	2	427	151	158.47739989209293	0.275	6480
0	2	427	151	158.47739989209293	0.30000000000000004	5728
0	2	427	151	158.47739989209293	0.325	4368
0	2	427	151	158.47739989209293	0.35000000000000003	4368
0	2	427	151	158.47739989209293	0.375	3616
0	2	427	151	158.47739989209293	0.4	3296
0	2	427	151	158.47739989209293	0.42500000000000004	3616
0	2	427	151	158.47739989209293	0.45	3312
0	2	427	151	158.47739989209293	0.47500000000000003	3792
0	2	427	151	158.47739989209293	0.5	3792
0	2	427	151	158.47739989209293	0.525	3632
0	2	427	151	158.47739989209293	0.55	5328
0	2	427	151	158.47739989209293	0.5750000000000001	6016
0	2	427	151	158.47739989209293	0.6000000000000001	8000
0	2	427	151	158.47739989209293	0.625	8480
0	2	427	151	158.47739989209293	0.65	7728
0	2	427	151	158.47739989209293	0.675	6672
0	2	427	151	158.47739989209293	0.7000000000000001	4720
0	2	427	151	158.47739989209293	0.7250000000000001	3072
0	2	427	151	158.47739989209293	0.75	2896
0	2	427	151	158.47739989209293	0.775	2560
0	2	427	151	158.47739989209293	0.8	2544
0	2	427	151	158.47739989209293	0.8250000000000001	2688
0	2	427	151	158.47739989209293	0.8500000000000001	2800
0	2	427	151	158.47739989209293	0.875	2720
0	2	427	151	158.47739989209293	0.9	2720
0	2	427	151	158.47739989209293	0.925	2704
0	2	427	151	158.47739989209293	0.9500000000000001	2720
0	2	427	151	158.47739989209293	0.9750000000000001	2512
0	3	435	164	144.81616337875374	0.0	2848
0	3	435	164	144.81616337875374	0.025	2528
0	3	435	164	144.81616337875374	0.05	2608
0	3	435	164	144.81616337875374	0.07500000000000001	2768
0	3	435	164	144.81616337875374	0.1	2544
0	3	435	164	144.81616337875374	0.125	2528
0	3	435	164	144.81616337875374	0.15000000000000002	2752
0	3	435	164	144.81616337875374	0.17500000000000002	3024
0	3	435	164	144.81616337875374	0.2	3344
0	3	435	164	144.81616337875374	0.225	5424
0	3	435	164	144.81616337875374	0.25	4784
0	3	435	164	144.81616337875374	0.275	5104
0	3	435	164	144.81616337875374	0.30000000000000004	4768
0	3	435	164	144.81616337875374	0.325	3408
0	3	435	164	144.81616337875374	0.35000000000000003	3296
0	3	435	164	144.81616337875374	0.375	3312
0	3	435	164	144.81616337875374	0.4	3040
0	3	435	164	144.81616337875374	0.42500000000000004	3312
0	3	435	164	144.81616337875374	0.45	3040
0	3	435	164	144.81616337875374	0.47500000000000003	3056
0	3	435	164	144.81616337875374	0.5	3072
0	3	435	164	144.81616337875374	0.525	3120
0	3	435	164	144.81616337875374	0.55	4080
0	3	435	164	144.81616337875374	0.5750000000000001	5904
0	3	435	164	144.81616337875374	0.6000000000000001	8976
0	3	435	164	144.81616337875374	0.625	9920
0	3	435	164	144.81616337875374	0.65	7936
0	3	435	164	144.81616337875374	0.675	7520
0	3	435	164	144.81616337875374	0.7000000000000001	3568
0	3	435	164	144.81616337875374	0.7250000000000001	2944
0	3	435	164	144.81616337875374	0.75	2576
0	3	435	164	144.81616337875374	0.775	2784
0	3	435	164	144.81616337875374	0.8	2560
0	3	435	164	144.81616337875374	0.8250000000000001	2640
0	3	435	164	144.81616337875374	0.8500000000000001	2656
0	3	435	164	144.81616337875374	0.875	2848
0	3	435	164	144.81616337875374	0.9	2688
0	3	435	164	144.81616337875374	0.925	2752
0	3	435	164	144.81616337875374	0.9500000000000001	2608
0	3	435	164	144.81616337875374	0.9750000000000001	2800
0	4	434	180	167.6309384740745	0.0	2624
0	4	434	180	167.6309384740745	0.025	2656
0	4	434	180	167.6309384740745	0.05	2464
0	4	434	180	167.6309384740745	0.07500000000000001	2672
0	4	434	180	167.6309384740745	0.1	2848
0	4	434	180	167.6309384740745	0.125	3040
0	4	434	180	167.6309384740745	0.15000000000000002	3472
0	4	434	180	167.6309384740745	0.17500000000000002	3840
0	4	434	180	167.6309384740745	0.2	5760
0	4	434	180	167.6309384740745	0.225	5568
0	4	434	180	167.6309384740745	0.25	5216
0	4	434	180	167.6309384740745	0.275	4752
0	4	434	180	167.6309384740745	0.30000000000000004	3584
0	4	434	180	167.6309384740745	0.325	3312
0	4	434	180	167.6309384740745	0.35000000000000003	3056
0	4	434	180	167.6309384740745	0.375	3120
0	4	434	180	167.6309384740745	0.4	3568
0	4	434	180	167.6309384740745	0.42500000000000004	3472
0	4	434	180	167.6309384740745	0.45	3312
0	4	434	180	167.6309384740745	0.47500000000000003	3520
0	4	434	180	167.6309384740745	0.5	3904
0	4	434	180	167.6309384740745	0.525	4672
0	4	434	180	167.6309384740745	0.55	5920
0	4	434	180	167.6309384740745	0.5750000000000001	7280
0	4	434	180	167.6309384740745	0.6000000000000001	8320
0	4	434	180	167.6309384740745	0.625	9696
0	4	434	180	167.6309384740745	0.65	8032
0	4	434	180	167.6309384740745	0.675	6704
0	4	434	180	167.6309384740745	0.7000000000000001	3072
0	4	434	180	167.6309384740745	0.7250000000000001	2752
0	4	434	180	167.6309384740745	0.75	2880
0	4	434	180	167.6309384740745	0.775	2560
0	4	434	180	167.6309384740745	0.8	2736
0	4	434	180	167.6309384740745	0.8250000000000001	2560
0	4	434	180	167.6309384740745	0.8500000000000001	2560
0	4	434	180	167.6309384740745	0.875	2656
0	4	434	180	167.6309384740745	0.9	2624
0	4	434	180	167.6309384740745	0.925	2832
0	4	434	180	167.6309384740745	0.9500000000000001	2720
0	4	434	180	167.6309384740745	0.9750000000000001	2608
0	5	430	194	172.7468053872746	0.0	2624
0	5	430	194	172.7468053872746	0.025	2560
0	5	430	194	172.7468053872746	0.05	2752
0	5	430	194	172.7468053872746	0.07500000000000001	2656
0	5	430	194	172.7468053872746	0.1	2608
0	5	430	194	172.7468053872746	0.125	2864
0	5	430	194	172.7468053872746	0.15000000000000002	2976
0	5	430	194	172.7468053872746	0.17500000000000002	3248
0	5	430	194	172.7468053872746	0.2	4304
0	5	430	194	172.7468053872746	0.225	5536
0	5	430	194	172.7468053872746	0.25	6640
0	5	430	194	172.7468053872746	0.275	8112
0	5	430	194	172.7468053872746	0.30000000000000004	7472
0	5	430	194	172.7468053872746	0.325	6000
0	5	430	194	172.7468053872746	0.35000000000000003	4704
0	5	430	194	172.7468053872746	0.375	3728
0	5	430	194	172.7468053872746	0.4	3328
0	5	430	194	172.7468053872746	0.42500000000000004	3360
0	5	430	194	172.7468053872746	0.45	3184
0	5	430	194	172.7468053872746	0.47500000000000003	3408
0	5	430	194	172.7468053872746	0.5	3408
0	5	430	194	172.7468053872746	0.525	2880
0	5	430	194	172.7468053872746	0.55	3328
0	5	430	194	172.7468053872746	0.5750000000000001	3744
0	5	430	194	172.7468053872746	0.6000000000000001	4000
0	5	430	194	172.7468053872746	0.625	6112
0	5	430	194	172.7468053872746	0.65	6560
0	5	430	194	172.7468053872746	0.675	6624
0	5	430	194	172.7468053872746	0.7000000000000001	5776
0	5	430	194	172.7468053872746	0.7250000000000001	5040
0	5	430	194	172.7468053872746	0.75	3392
0	5	430	194	172.7468053872746	0.775	2832
0	5	430	194	172.7468053872746	0.8	2688
0	5	430	194	172.7468053872746	0.8250000000000001	2768
0	5	430	194	172.7468053872746	0.8500000000000001	2784
0	5	430	194	172.7468053872746	0.875	2784
0	5	430	194	172.7468053872746	0.9	2848
0	5	430	194	172.7468053872746	0.925	2800
0	5	430	194	172.7468053872746	0.9500000000000001	2624
0	5	430	194	172.7468053872746	0.9750000000000001	2624
0	6	424	208	171.73282666448932	0.0	2592
0	6	424	208	171.73282666448932	0.025	2864
0	6	424	208	171.73282666448932	0.05	2496
0	6	424	208	171.73282666448932	0.07500000000000001	2832
0	6	424	208	171.73282666448932	0.1	2928
0	6	424	208	171.73282666448932	0.125	2720
0	6	424	208	171.73282666448932	0.15000000000000002	3040
0	6	424	208	171.73282666448932	0.17500000000000002	3296
0	6	424	208	171.73282666448932	0.2	4400
0	6	424	208	171.73282666448932	0.225	6384
0	6	424	208	171.73282666448932	0.25	12480
0	6	424	208	171.73282666448932	0.275	14032
0	6	424	208	171.73282666448932	0.30000000000000004	10544
0	6	424	208	171.73282666448932	0.325	5760
0	6	424	208	171.73282666448932	0.35000000000000003	4432
0	6	424	208	171.73282666448932	0.375	3648
0	6	424	208	171.73282666448932	0.4	3488
0	6	424	208	171.73282666448932	0.42500000000000004	3456
0	6	424	208	171.73282666448932	0.45	3600
0	6	424	208	171.73282666448932	0.47500000000000003	3680
0	6	424	208	171.73282666448932	0.5	3680
0	6	424	208	171.73282666448932	0.525	3536
0	6	424	208	171.73282666448932	0.55	3520
0	6	424	208	171.73282666448932	0.5750000000000001	3616
0	6	424	208	171.73282666448932	0.6000000000000001	4176
0	6	424	208	171.73282666448932	0.625	5152
0	6	424	208	171.73282666448932	0.65	5936
0	6	424	208	171.73282666448932	0.675	6368
0	6	424	208	171.73282666448932	0.7000000000000001	5888
0	6	424	208	171.73282666448932	0.7250000000000001	5616
0	6	424	208	171.73282666448932	0.75	5616
0	6	424	208	171.73282666448932	0.775	3200
0	6	424	208	171.73282666448932	0.8	2704
0	6	424	208	171.73282666448932	0.8250000000000001	2928
0	6	424	208	171.73282666448932	0.8500000000000001	2624
0	6	424	208	171.73282666448932	0.875	2608
0	6	424	208	171.73282666448932	0.9	2768
0	6	424	208	171.73282666448932	0.925	2864
0	6	424	208	171.73282666448932	0.9500000000000001	2672
0	6	424	208	171.73282666448932	0.9750000000000001	2672
0	7	420	223	161.25450798757208	0.0	2608
0	7	420	223	161.25450798757208	0.025	2672
0	7	420	223	161.25450798757208	0.05	2784
0	7	420	223	161.25450798757208	0.07500000000000001	2880
0	7	420	223	161.25450798757208	0.1	2864
0	7	420	223	161.25450798757208	0.125	2672
0	7	420	223	161.25450798757208	0.15000000000000002	2832
0	7	420	223	161.25450798757208	0.17500000000000002	3104
0	7	420	223	161.25450798757208	0.2	3360
0	7	420	223	161.25450798757208	0.225	4416
0	7	420	223	161.25450798757208	0.25	6640
0	7	420	223	161.25450798757208	0.275	12384
0	7	420	223	161.25450798757208	0.30000000000000004	14416
0	7	420	223	161.25450798757208	0.325	13888
0	7	420	223	161.25450798757208	0.35000000000000003	13760
0	7	420	223	161.25450798757208	0.375	11552
0	7	420	223	161.25450798757208	0.4	7808
0	7	420	223	161.25450798757208	0.42500000000000004	5056
0	7	420	223	161.25450798757208	0.45	4112
0	7	420	223	161.25450798757208	0.47500000000000003	4304
0	7	420	223	161.25450798757208	0.5	4000
0	7	420	223	161.25450798757208	0.525	3888
0	7	420	223	161.25450798757208	0.55	4304
0	7	420	223	161.25450798757208	0.5750000000000001	3984
0	7	420	223	161.25450798757208	0.6000000000000001	4064
0	7	420	223	161.25450798757208	0.625	4896
0	7	420	223	161.25450798757208	0.65	6560
0	7	420	223	161.25450798757208	0.675	9632
0	7	420	223	161.25450798757208	0.7000000000000001	12432
0	7	420	223	161.25450798757208	0.7250000000000001	15040
0	7	420	223	161.25450798757208	0.75	17936
0	7	420	223	161.25450798757208	0.775	18096
0	7	420	223	161.25450798757208	0.8	13856
0	7	420	223	161.25450798757208	0.8250000000000001	5328
0	7	420	223	161.25450798757208	0.8500000000000001	3072
0	7	420	223	161.25450798757208	0.875	2752
0	7	420	223	161.25450798757208	0.9	2624
0	7	420	223	161.25450798757208	0.925	2592
0	7	420	223	161.25450798757208	0.9500000000000001	2688
0	7	420	223	161.25450798757208	0.9750000000000001	2592
0	8	421	238	144.00850374202517	0.0	2912
0	8	421	238	144.00850374202517	0.025	2912
0	8	421	238	144.00850374202517	0.05	2688
0	8	421	238	144.00850374202517	0.07500000000000001	2736
0	8	421	238	144.00850374202517	0.1	3008
0	8	421	238	144.00850374202517	0.125	2736
0	8	421	238	144.00850374202517	0.15000000000000002	3008
0	8	421	238	144.00850374202517	0.17500000000000002	2784
0	8	421	238	144.00850374202517	0.2	3664
0	8	421	238	144.00850374202517	0.225	3936
0	8	421	238	144.00850374202517	0.25	6640
0	8	421	238	144.00850374202517	0.275	17184
0	8	421	238	144.00850374202517	0.30000000000000004	29664
0	8	421	238	144.00850374202517	0.325	24112
0	8	421	238	144.00850374202517	0.35000000000000003	19312
0	8	421	238	144.00850374202517	0.375	13152
0	8	421	238	144.00850374202517	0.4	8352
0	8	421	238	144.00850374202517	0.42500000000000004	4864
0	8	421	238	144.00850374202517	0.45	4192
0	8	421	238	144.00850374202517	0.47500000000000003	4176
0	8	421	238	144.00850374202517	0.5	4176
0	8	421	238	144.00850374202517	0.525	3936
0	8	421	238	144.00850374202517	0.55	4112
0	8	421	238	144.00850374202517	0.5750000000000001	3776
0	8	421	238	144.00850374202517	0.6000000000000001	3648
0	8	421	238	144.00850374202517	0.625	3920
0	8	421	238	144.00850374202517	0.65	4528
0	8	421	238	144.00850374202517	0.675	5472
0	8	421	238	144.00850374202517	0.7000000000000001	6448
0	8	421	238	144.00850374202517	0.7250000000000001	6400
0	8	421	238	144.00850374202517	0.75	6592
0	8	421	238	144.00850374202517	0.775	6672
0	8	421	238	144.00850374202517	0.8	4736
0	8	421	238	144.00850374202517	0.8250000000000001	3216
0	8	421	238	144.00850374202517	0.8500000000000001	2688
0	8	421	238	144.00850374202517	0.875	2832
0	8	421	238	144.00850374202517	0.9	2592
0	8	421	238	144.00850374202517	0.925	2688
0	8	421	238	144.00850374202517	0.9500000000000001	2784
0	8	421	238	144.00850374202517	0.9750000000000001	2624
0	9	431	250	156.3706222693432	0.0	2688
0	9	431	250	156.3706222693432	0.025	2688
0	9	431	250	156.3706222693432	0.05	2912
0	9	431	250	156.3706222693432	0.07500000000000001	2640
0	9	431	250	156.3706222693432	0.1	2912
0	9	431	250	156.3706222693432	0.125	2832
0	9	431	250	156.3706222693432	0.15000000000000002	3008
0	9	431	250	156.3706222693432	0.17500000000000002	2848
0	9	431	250	156.3706222693432	0.2	3520
0	9	431	250	156.3706222693432	0.225	4944
0	9	431	250	156.3706222693432	0.25	6544
0	9	431	250	156.3706222693432	0.275	13424
0	9	431	250	156.3706222693432	0.30000000000000004	17696
0	9	431	250	156.3706222693432	0.325	20000
0	9	431	250	156.3706222693432	0.35000000000000003	19072
0	9	431	250	156.3706222693432	0.375	18432
0	9	431	250	156.3706222693432	0.4	12128
0	9	431	250	156.3706222693432	0.42500000000000004	8128
0	9	431	250	156.3706222693432	0.45	5168
0	9	431	250	156.3706222693432	0.47500000000000003	4304
0	9	431	250	156.3706222693432	0.5	4304
0	9	431	250	156.3706222693432	0.525	3888
0	9	431	250	156.3706222693432	0.55	4000
0	9	431	250	156.3706222693432	0.5750000000000001	3872
0	9	431	250	156.3706222693432	0.6000000000000001	3808
0	9	431	250	156.3706222693432	0.625	4000
0	9	431	250	156.3706222693432	0.65	3952
0	9	431	250	156.3706222693432	0.675	5424
0	9	431	250	156.3706222693432	0.7000000000000001	6272
0	9	431	250	156.3706222693432	0.7250000000000001	7504
0	9	431	250	156.3706222693432	0.75	7168
0	9	431	250	156.3706222693432	0.775	7504
0	9	431	250	156.3706222693432	0.8	5776
0	9	431	250	156.3706222693432	0.8250000000000001	3840
0	9	431	250	156.3706222693432	0.8500000000000001	3168
0	9	431	250	156.3706222693432	0.875	3008
0	9	431	250	156.3706222693432	0.9	2880
0	9	431	250	156.3706222693432	0.925	2688
0	9	431	250	156.3706222693432	0.9500000000000001	2800
0	9	431	250	156.3706222693432	0.9750000000000001	2448
0	10	445	257	176.63353933657018	0.0	2608
0	10	445	257	176.63353933657018	0.025	2880
0	10	445	257	176.63353933657018	0.05	2688
0	10	445	257	176.63353933657018	0.07500000000000001	2624
0	10	445	257	176.63353933657018	0.1	2592
0	10	445	257	176.63353933657018	0.125	2880
0	10	445	257	176.63353933657018	0.15000000000000002	3008
0	10	445	257	176.63353933657018	0.17500000000000002	3488
0	10	445	257	176.63353933657018	0.2	4288
0	10	445	257	176.63353933657018	0.225	5504
0	10	445	257	176.63353933657018	0.25	7296
0	10	445	257	176.63353933657018	0.275	8192
0	10	445	257	176.63353933657018	0.30000000000000004	8000
0	10	445	257	176.63353933657018	0.325	7328
0	10	445	257	176.63353933657018	0.35000000000000003	6000
0	10	445	257	176.63353933657018	0.375	4592
0	10	445	257	176.63353933657018	0.4	4128
0	10	445	257	176.63353933657018	0.42500000000000004	3760
0	10	445	257	176.63353933657018	0.45	4032
0	10	445	257	176.63353933657018	0.47500000000000003	3648
0	10	445	257	176.63353933657018	0.5	3648
0	10	445	257	176.63353933657018	0.525	4096
0	10	445	257	176.63353933657018	0.55	4352
0	10	445	257	176.63353933657018	0.5750000000000001	4048
0	10	445	257	176.63353933657018	0.6000000000000001	5536
0	10	445	257	176.63353933657018	0.625	8480
0	10	445	257	176.63353933657018	0.65	12512
0	10	445	257	176.63353933657018	0.675	13168
0	10	445	257	176.63353933657018	0.7000000000000001	13920
0	10	445	257	176.63353933657018	0.7250000000000001	14032
0	10	445	257	176.63353933657018	0.75	9520
0	10	445	257	176.63353933657018	0.775	6976
0	10	445	257	176.63353933657018	0.8	4304
0	10	445	257	176.63353933657018	0.8250000000000001	3040
0	10	445	257	176.63353933657018	0.8500000000000001	2992
0	10	445	257	176.63353933657018	0.875	2816
0	10	445	257	176.63353933657018	0.9	2560
0	10	445	257	176.63353933657018	0.925	2672
0	10	445	257	176.63353933657018	0.9500000000000001	2816
0	10	445	257	176.63353933657018	0.9750000000000001	2768
0	11	459	263	158.19859051364818	0.0	2560
0	11	459	263	158.19859051364818	0.025	2480
0	11	459	263	158.19859051364818	0.05	2656
0	11	459	263	158.19859051364818	0.07500000000000001	2640
0	11	459	263	158.19859051364818	0.1	2688
0	11	459	263	158.19859051364818	0.125	2992
0	11	459	263	158.19859051364818	0.15000000000000002	3248
0	11	459	263	158.19859051364818	0.17500000000000002	3248
0	11	459	263	158.19859051364818	0.2	4256
0	11	459	263	158.19859051364818	0.225	5728
0	11	459	263	158.19859051364818	0.25	6416
0	11	459	263	158.19859051364818	0.275	7168
0	11	459	263	158.19859051364818	0.30000000000000004	6720
0	11	459	263	158.19859051364818	0.325	5792
0	11	459	263	158.19859051364818	0.35000000000000003	5120
0	11	459	263	158.19859051364818	0.375	4416
0	11	459	263	158.19859051364818	0.4	3904
0	11	459	263	158.19859051364818	0.42500000000000004	3712
0	11	459	263	158.19859051364818	0.45	3808
0	11	459	263	158.19859051364818	0.47500000000000003	3712
0	11	459	263	158.19859051364818	0.5	3712
0	11	459	263	158.19859051364818	0.525	3680
0	11	459	263	158.19859051364818	0.55	3584
0	11	459	263	158.19859051364818	0.5750000000000001	4352
0	11	459	263	158.19859051364818	0.6000000000000001	7568
0	11	459	263	158.19859051364818	0.625	10496
0	11	459	263	158.19859051364818	0.65	18384
0	11	459	263	158.19859051364818	0.675	18384
0	11	459	263	158.19859051364818	0.7000000000000001	22640
0	11	459	263	158.19859051364818	0.7250000000000001	17408
0	11	459	263	158.19859051364818	0.75	11040
0	11	459	263	158.19859051364818	0.775	4912
0	11	459	263	158.19859051364818	0.8	3408
0	11	459	263	158.19859051364818	0.8250000000000001	3120
0	11	459	263	158.19859051364818	0.8500000000000001	2592
0	11	459	263	158.19859051364818	0.875	2752
0	11	459	263	158.19859051364818	0.9	2864
0	11	459	263	158.19859051364818	0.925	2592
0	11	459	263	158.19859051364818	0.9500000000000001	2704
0	11	459	263	158.19859051364818	0.9750000000000001	2624
0	12	470	274	158.19859051364818	0.0	2656
0	12	470	274	158.19859051364818	0.025	2624
0	12	470	274	158.19859051364818	0.05	2688
0	12	470	274	158.19859051364818	0.07500000000000001	2784
0	12	470	274	158.19859051364818	0.1	2832
0	12	470	274	158.19859051364818	0.125	2976
0	12	470	274	158.19859051364818	0.15000000000000002	3216
0	12	470	274	158.19859051364818	0.17500000000000002	4064
0	12	470	274	158.19859051364818	0.2	4928
0	12	470	274	158.19859051364818	0.225	6960
0	12	470	274	158.19859051364818	0.25	6752
0	12	470	274	158.19859051364818	0.275	6672
0	12	470	274	158.19859051364818	0.30000000000000004	6032
0	12	470	274	158.19859051364818	0.325	6032
0	12	470	274	158.19859051364818	0.35000000000000003	4656
0	12	470	274	158.19859051364818	0.375	4192
0	12	470	274	158.19859051364818	0.4	4016
0	12	470	274	158.19859051364818	0.42500000000000004	4336
0	12	470	274	158.19859051364818	0.45	4400
0	12	470	274	158.19859051364818	0.47500000000000003	4224
0	12	470	274	158.19859051364818	0.5	4224
0	12	470	274	158.19859051364818	0.525	4896
0	12	470	274	158.19859051364818	0.55	5216
0	12	470	274	158.19859051364818	0.5750000000000001	8800
0	12	470	274	158.19859051364818	0.6000000000000001	16112
0	12	470	274	158.19859051364818	0.625	18208
0	12	470	274	158.19859051364818	0.65	22944
0	12	470	274	158.19859051364818	0.675	23696
0	12	470	274	158.19859051364818	0.7000000000000001	23440
0	12	470	274	158.19859051364818	0.7250000000000001	9536
0	12	470	274	158.19859051364818	0.75	4976
0	12	470	274	158.19859051364818	0.775	2960
0	12	470	274	158.19859051364818	0.8	2976
0	12	470	274	158.19859051364818	0.8250000000000001	2704
0	12	470	274	158.19859051364818	0.8500000000000001	2672
0	12	470	274	158.19859051364818	0.875	2608
0	12	470	274	158.19859051364818	0.9	2688
0	12	470	274	158.19859051364818	0.925	2784
0	12	470	274	158.19859051364818	0.9500000000000001	2864
0	12	470	274	158.19859051364818	0.9750000000000001	2656
0	13	476	288	163.9264258352536	0.0	2608
0	13	476	288	163.9264258352536	0.025	2848
0	13	476	288	163.9264258352536	0.05	2944
0	13	476	288	163.9264258352536	0.07500000000000001	2608
0	13	476	288	163.9264258352536	0.1	2688
0	13	476	288	163.9264258352536	0.125	2992
0	13	476	288	163.9264258352536	0.15000000000000002	2928
0	13	476	288	163.9264258352536	0.17500000000000002	3152
0	13	476	288	163.9264258352536	0.2	5024
0	13	476	288	163.9264258352536	0.225	6768
0	13	476	288	163.9264258352536	0.25	7776
0	13	476	288	163.9264258352536	0.275	8192
0	13	476	288	163.9264258352536	0.30000000000000004	8128
0	13	476	288	163.9264258352536	0.325	6832
0	13	476	288	163.9264258352536	0.35000000000000003	5680
0	13	476	288	163.9264258352536	0.375	4800
0	13	476	288	163.9264258352536	0.4	4368
0	13	476	288	163.9264258352536	0.42500000000000004	4448
0	13	476	288	163.9264258352536	0.45	4768
0	13	476	288	163.9264258352536	0.47500000000000003	4432
0	13	476	288	163.9264258352536	0.5	4656
0	13	476	288	163.9264258352536	0.525	5280
0	13	476	288	163.9264258352536	0.55	6144
0	13	476	288	163.9264258352536	0.5750000000000001	8224
0	13	476	288	163.9264258352536	0.6000000000000001	11952
0	13	476	288	163.9264258352536	0.625	16688
0	13	476	288	163.9264258352536	0.65	21600
0	13	476	288	163.9264258352536	0.675	24688
0	13	476	288	163.9264258352536	0.7000000000000001	23568
0	13	476	288	163.9264258352536	0.7250000000000001	10080
0	13	476	288	163.9264258352536	0.75	4048
0	13	476	288	163.9264258352536	0.775	3040
0	13	476	288	163.9264258352536	0.8	2896
0	13	476	288	163.9264258352536	0.8250000000000001	2912
0	13	476	288	163.9264258352536	0.8500000000000001	2848
0	13	476	288	163.9264258352536	0.875	2736
0	13	476	288	163.9264258352536	0.9	2528
0	13	476	288	163.9264258352536	0.925	2848
0	13	476	288	163.9264258352536	0.9500000000000001	2688
0	13	476	288	163.9264258352536	0.9750000000000001	2768
0	14	478	304	165.28034028250678	0.0	2896
0	14	478	304	165.28034028250678	0.025	2624
0	14	478	304	165.28034028250678	0.05	2640
0	14	478	304	165.28034028250678	0.07500000000000001	2464
0	14	478	304	165.28034028250678	0.1	2720
0	14	478	304	165.28034028250678	0.125	2656
0	14	478	304	165.28034028250678	0.15000000000000002	3104
0	14	478	304	165.28034028250678	0.17500000000000002	3552
0	14	478	304	165.28034028250678	0.2	4400
0	14	478	304	165.28034028250678	0.225	4896
0	14	478	304	165.28034028250678	0.25	5072
0	14	478	304	165.28034028250678	0.275	4832
0	14	478	304	165.28034028250678	0.30000000000000004	5184
0	14	478	304	165.28034028250678	0.325	4944
0	14	478	304	165.28034028250678	0.35000000000000003	4640
0	14	478	304	165.28034028250678	0.375	4432
0	14	478	304	165.28034028250678	0.4	3952
0	14	478	304	165.28034028250678	0.42500000000000004	4000
0	14	478	304	165.28034028250678	0.45	4064
0	14	478	304	165.28034028250678	0.47500000000000003	4032
0	14	478	304	165.28034028250678	0.5	4112
0	14	478	304	165.28034028250678	0.525	4000
0	14	478	304	165.28034028250678	0.55	4400
0	14	478	304	165.28034028250678	0.5750000000000001	5104
0	14	478	304	165.28034028250678	0.6000000000000001	6128
0	14	478	304	165.28034028250678	0.625	7616
0	14	478	304	165.28034028250678	0.65	8240
0	14	478	304	165.28034028250678	0.675	8784
0	14	478	304	165.28034028250678	0.7000000000000001	9232
0	14	478	304	165.28034028250678	0.7250000000000001	6944
0	14	478	304	165.28034028250678	0.75	4224
0	14	478	304	165.28034028250678	0.775	2912
0	14	478	304	165.28034028250678	0.8	2752
0	14	478	304	165.28034028250678	0.8250000000000001	2608
0	14	478	304	165.28034028250678	0.8500000000000001	2848
0	14	478	304	165.28034028250678	0.875	2864
0	14	478	304	165.28034028250678	0.9	2784
0	14	478	304	165.28034028250678	0.925	2688
0	14	478	304	165.28034028250678	0.9500000000000001	2640
0	14	478	304	165.28034028250678	0.9750000000000001	2832
0	15	476	319	176.2847108945712	0.0	2784
0	15	476	319	176.2847108945712	0.025	2656
0	15	476	319	176.2847108945712	0.05	2640
0	15	476	319	176.2847108945712	0.07500000000000001	2944
0	15	476	319	176.2847108945712	0.1	2768
0	15	476	319	176.2847108945712	0.125	2832
0	15	476	319	176.2847108945712	0.15000000000000002	3232
0	15	476	319	176.2847108945712	0.17500000000000002	3312
0	15	476	319	176.2847108945712	0.2	3456
0	15	476	319	176.2847108945712	0.225	3936
0	15	476	319	176.2847108945712	0.25	3936
0	15	476	319	176.2847108945712	0.275	4432
0	15	476	319	176.2847108945712	0.30000000000000004	4256
0	15	476	319	176.2847108945712	0.325	4112
0	15	476	319	176.2847108945712	0.35000000000000003	3712
0	15	476	319	176.2847108945712	0.375	3360
0	15	476	319	176.2847108945712	0.4	3152
0	15	476	319	176.2847108945712	0.42500000000000004	3136
0	15	476	319	176.2847108945712	0.45	3488
0	15	476	319	176.2847108945712	0.47500000000000003	2960
0	15	476	319	176.2847108945712	0.5	3040
0	15	476	319	176.2847108945712	0.525	3456
0	15	476	319	176.2847108945712	0.55	4416
0	15	476	319	176.2847108945712	0.5750000000000001	6624
0	15	476	319	176.2847108945712	0.6000000000000001	10128
0	15	476	319	176.2847108945712	0.625	14032
0	15	476	319	176.2847108945712	0.65	15840
0	15	476	319	176.2847108945712	0.675	13920
0	15	476	319	176.2847108945712	0.7000000000000001	8688
0	15	476	319	176.2847108945712	0.7250000000000001	4096
0	15	476	319	176.2847108945712	0.75	2848
0	15	476	319	176.2847108945712	0.775	2768
0	15	476	319	176.2847108945712	0.8	2752
0	15	476	319	176.2847108945712	0.8250000000000001	3008
0	15	476	319	176.2847108945712	0.8500000000000001	2768
0	15	476	319	176.2847108945712	0.875	2688
0	15	476	319	176.2847108945712	0.9	2768
0	15	476	319	176.2847108945712	0.925	2656
0	15	476	319	176.2847108945712	0.9500000000000001	2656
0	15	476	319	176.2847108945712	0.9750000000000001	3040
0	16	473	334	169.5085229876684	0.0	2768
0	16	473	334	169.5085229876684	0.025	2752
0	16	473	334	169.5085229876684	0.05	2784
0	16	473	334	169.5085229876684	0.07500000000000001	2784
0	16	473	334	169.5085229876684	0.1	2912
0	16	473	334	169.5085229876684	0.125	2720
0	16	473	334	169.5085229876684	0.15000000000000002	2784
0	16	473	334	169.5085229876684	0.17500000000000002	3200
0	16	473	334	169.5085229876684	0.2	4096
0	16	473	334	169.5085229876684	0.225	4992
0	16	473	334	169.5085229876684	0.25	6048
0	16	473	334	169.5085229876684	0.275	6736
0	16	473	334	169.5085229876684	0.30000000000000004	6512
0	16	473	334	169.5085229876684	0.325	6640
0	16	473	334	169.5085229876684	0.35000000000000003	6608
0	16	473	334	169.5085229876684	0.375	5504
0	16	473	334	169.5085229876684	0.4	4176
0	16	473	334	169.5085229876684	0.42500000000000004	3296
0	16	473	334	169.5085229876684	0.45	3248
0	16	473	334	169.5085229876684	0.47500000000000003	3328
0	16	473	334	169.5085229876684	0.5	3424
0	16	473	334	169.5085229876684	0.525	3712
0	16	473	334	169.5085229876684	0.55	4512
0	16	473	334	169.5085229876684	0.5750000000000001	5872
0	16	473	334	169.5085229876684	0.6000000000000001	8656
0	16	473	334	169.5085229876684	0.625	11744
0	16	473	334	169.5085229876684	0.65	12720
0	16	473	334	169.5085229876684	0.675	10608
0	16	473	334	169.5085229876684	0.7000000000000001	7840
0	16	473	334	169.5085229876684	0.7250000000000001	3712
0	16	473	334	169.5085229876684	0.75	2912
0	16	473	334	169.5085229876684	0.775	2912
0	16	473	334	169.5085229876684	0.8	2640
0	16	473	334	169.5085229876684	0.8250000000000001	2848
0	16	473	334	169.5085229876684	0.8500000000000001	2688
0	16	473	334	169.5085229876684	0.875	2752
0	16	473	334	169.5085229876684	0.9	2592
0	16	473	334	169.5085229876684	0.925	2672
0	16	473	334	169.5085229876684	0.9500000000000001	2880
0	16	473	334	169.5085229876684	0.9750000000000001	2688
0	17	467	349	174.1439864145711	0.0	2832
0	17	467	349	174.1439864145711	0.025	2576
0	17	467	349	174.1439864145711	0.05	2800
0	17	467	349	174.1439864145711	0.07500000000000001	2768
0	17	467	349	174.1439864145711	0.1	2896
0	17	467	349	174.1439864145711	0.125	2992
0	17	467	349	174.1439864145711	0.15000000000000002	3504
0	17	467	349	174.1439864145711	0.17500000000000002	5424
0	17	467	349	174.1439864145711	0.2	6896
0	17	467	349	174.1439864145711	0.225	6848
0	17	467	349	174.1439864145711	0.25	7856
0	17	467	349	174.1439864145711	0.275	8672
0	17	467	349	174.1439864145711	0.30000000000000004	8784
0	17	467	349	174.1439864145711	0.325	7776
0	17	467	349	174.1439864145711	0.35000000000000003	6592
0	17	467	349	174.1439864145711	0.375	4976
0	17	467	349	174.1439864145711	0.4	3696
0	17	467	349	174.1439864145711	0.42500000000000004	3200
0	17	467	349	174.1439864145711	0.45	3360
0	17	467	349	174.1439864145711	0.47500000000000003	3520
0	17	467	349	174.1439864145711	0.5	3520
0	17	467	349	174.1439864145711	0.525	4208
0	17	467	349	174.1439864145711	0.55	6016
0	17	467	349	174.1439864145711	0.5750000000000001	7328
0	17	467	349	174.1439864145711	0.6000000000000001	8752
0	17	467	349	174.1439864145711	0.625	8816
0	17	467	349	174.1439864145711	0.65	7792
0	17	467	349	174.1439864145711	0.675	5312
0	17	467	349	174.1439864145711	0.7000000000000001	3344
0	17	467	349	174.1439864145711	0.7250000000000001	3056
0	17	467	349	174.1439864145711	0.75	2832
0	17	467	349	174.1439864145711	0.775	2928
0	17	467	349	174.1439864145711	0.8	2768
0	17	467	349	174.1439864145711	0.8250000000000001	2784
0	17	467	349	174.1439864145711	0.8500000000000001	2752
0	17	467	349	174.1439864145711	0.875	2400
0	17	467	349	174.1439864145711	0.9	2704
0	17	467	349	174.1439864145711	0.925	2944
0	17	467	349	174.1439864145711	0.9500000000000001	2768
0	17	467	349	174.1439864145711	0.9750000000000001	2768
0	18	463	363	171.6492474676686	0.0	2720
0	18	463	363	171.6492474676686	0.025	2816
0	18	463	363	171.6492474676686	0.05	2816
0	18	463	363	171.6492474676686	0.07500000000000001	2848
0	18	463	363	171.6492474676686	0.1	2720
0	18	463	363	171.6492474676686	0.125	3008
0	18	463	363	171.6492474676686	0.15000000000000002	2816
0	18	463	363	171.6492474676686	0.17500000000000002	3008
0	18	463	363	171.6492474676686	0.2	3104
0	18	463	363	171.6492474676686	0.225	4160
0	18	463	363	171.6492474676686	0.25	5808
0	18	463	363	171.6492474676686	0.275	7472
0	18	463	363	171.6492474676686	0.30000000000000004	8976
0	18	463	363	171.6492474676686	0.325	9008
0	18	463	363	171.6492474676686	0.35000000000000003	8480
0	18	463	363	171.6492474676686	0.375	8896
0	18	463	363	171.6492474676686	0.4	7872
0	18	463	363	171.6492474676686	0.42500000000000004	6544
0	18	463	363	171.6492474676686	0.45	4608
0	18	463	363	171.6492474676686	0.47500000000000003	3744
0	18	463	363	171.6492474676686	0.5	3600
0	18	463	363	171.6492474676686	0.525	4624
0	18	463	363	171.6492474676686	0.55	5936
0	18	463	363	171.6492474676686	0.5750000000000001	7728
0	18	463	363	171.6492474676686	0.6000000000000001	8992
0	18	463	363	171.6492474676686	0.625	9104
0	18	463	363	171.6492474676686	0.65	7984
0	18	463	363	171.6492474676686	0.675	5504
0	18	463	363	171.6492474676686	0.7000000000000001	3824
0	18	463	363	171.6492474676686	0.7250000000000001	2912
0	18	463	363	171.6492474676686	0.75	2768
0	18	463	363	171.6492474676686	0.775	2576
0	18	463	363	171.6492474676686	0.8	3040
0	18	463	363	171.6492474676686	0.8250000000000001	2688
0	18	463	363	171.6492474676686	0.8500000000000001	2960
0	18	463	363	171.6492474676686	0.875	2624
0	18	463	363	171.6492474676686	0.9	2608
0	18	463	363	171.6492474676686	0.925	2784
0	18	463	363	171.6492474676686	0.9500000000000001	2640
0	18	463	363	171.6492474676686	0.9750000000000001	2736
1	1	419	145	167.74599008552843	0.0	2512
1	1	419	145	167.74599008552843	0.025	2800
1	1	419	145	167.74599008552843	0.05	2528
1	1	419	145	167.74599008552843	0.07500000000000001	2816
1	1	419	145	167.74599008552843	0.1	2560
1	1	419	145	167.74599008552843	0.125	2544
1	1	419	145	167.74599008552843	0.15000000000000002	2544
1	1	419	145	167.74599008552843	0.17500000000000002	2512
1	1	419	145	167.74599008552843	0.2	2736
1	1	419	145	167.74599008552843	0.225	2624
1	1	419	145	167.74599008552843	0.25	4112
1	1	419	145	167.74599008552843	0.275	6992
1	1	419	145	167.74599008552843	0.30000000000000004	9168
1	1	419	145	167.74599008552843	0.325	13584
1	1	419	145	167.74599008552843	0.35000000000000003	14816
1	1	419	145	167.74599008552843	0.375	9664
1	1	419	145	167.74599008552843	0.4	5808
1	1	419	145	167.74599008552843	0.42500000000000004	5488
1	1	419	145	167.74599008552843	0.45	4816
1	1	419	145	167.74599008552843	0.47500000000000003	4832
1	1	419	145	167.74599008552843	0.5	4736
1	1	419	145	167.74599008552843	0.525	5264
1	1	419	145	167.74599008552843	0.55	5696
1	1	419	145	167.74599008552843	0.5750000000000001	6112
1	1	419	145	167.74599008552843	0.6000000000000001	7072
1	1	419	145	167.74599008552843	0.625	13328
1	1	419	145	167.74599008552843	0.65	13472
1	1	419	145	167.74599008552843	0.675	11744
1	1	419	145	167.74599008552843	0.7000000000000001	9632
1	1	419	145	167.74599008552843	0.7250000000000001	6144
1	1	419	145	167.74599008552843	0.75	3360
1	1	419	145	167.74599008552843	0.775	2560
1	1	419	145	167.74599008552843	0.8	2976
1	1	419	145	167.74599008552843	0.8250000000000001	2784
1	1	419	145	167.74599008552843	0.8500000000000001	2784
1	1	419	145	167.74599008552843	0.875	2704
1	1	419	145	167.74599008552843	0.9	2688
1	1	419	145	167.74599008552843	0.925	2784
1	1	419	145	167.74599008552843	0.9500000000000001	2368
1	1	419	145	167.74599008552843	0.9750000000000001	2560
1	2	431	156	152.16427113605414	0.0	2752
1	2	431	156	152.16427113605414	0.025	2560
1	2	431	156	152.16427113605414	0.05	2560
1	2	431	156	152.16427113605414	0.07500000000000001	2560
1	2	431	156	152.16427113605414	0.1	2896
1	2	431	156	152.16427113605414	0.125	2720
1	2	431	156	152.16427113605414	0.15000000000000002	2704
1	2	431	156	152.16427113605414	0.17500000000000002	2752
1	2	431	156	152.16427113605414	0.2	3168
1	2	431	156	152.16427113605414	0.225	4768
1	2	431	156	152.16427113605414	0.25	5520
1	2	431	156	152.16427113605414	0.275	5728
1	2	431	156	152.16427113605414	0.30000000000000004	4432
1	2	431	156	152.16427113605414	0.325	4432
1	2	431	156	152.16427113605414	0.35000000000000003	3536
1	2	431	156	152.16427113605414	0.375	3408
1	2	431	156	152.16427113605414	0.4	3584
1	2	431	156	152.16427113605414	0.42500000000000004	3232
1	2	431	156	152.16427113605414	0.45	3328
1	2	431	156	152.16427113605414	0.47500000000000003	3664
1	2	431	156	152.16427113605414	0.5	3664
1	2	431	156	152.16427113605414	0.525	4064
1	2	431	156	152.16427113605414	0.55	4864
1	2	431	156	152.16427113605414	0.5750000000000001	7664
1	2	431	156	152.16427113605414	0.6000000000000001	9376
1	2	431	156	152.16427113605414	0.625	9952
1	2	431	156	152.16427113605414	0.65	9376
1	2	431	156	152.16427113605414	0.675	7344
1	2	431	156	152.16427113605414	0.7000000000000001	3632
1	2	431	156	152.16427113605414	0.7250000000000001	2752
1	2	431	156	152.16427113605414	0.75	2608
1	2	431	156	152.16427113605414	0.775	2608
1	2	431	156	152.16427113605414	0.8	2816
1	2	431	156	152.16427113605414	0.8250000000000001	2784
1	2	431	156	152.16427113605414	0.8500000000000001	2464
1	2	431	156	152.16427113605414	0.875	2720
1	2	431	156	152.16427113605414	0.9	2704
1	2	431	156	152.16427113605414	0.925	2768
1	2	431	156	152.16427113605414	0.9500000000000001	2688
1	2	431	156	152.16427113605414	0.9750000000000001	2448
1	3	436	170	149.03624346792648	0.0	2656
1	3	436	170	149.03624346792648	0.025	2752
1	3	436	170	149.03624346792648	0.05	2656
1	3	436	170	149.03624346792648	0.07500000000000001	2656
1	3	436	170	149.03624346792648	0.1	2720
1	3	436	170	149.03624346792648	0.125	2752
1	3	436	170	149.03624346792648	0.15000000000000002	2960
1	3	436	170	149.03624346792648	0.17500000000000002	3552
1	3	436	170	149.03624346792648	0.2	4752
1	3	436	170	149.03624346792648	0.225	5536
1	3	436	170	149.03624346792648	0.25	5856
1	3	436	170	149.03624346792648	0.275	5296
1	3	436	170	149.03624346792648	0.30000000000000004	4112
1	3	436	170	149.03624346792648	0.325	3600
1	3	436	170	149.03624346792648	0.35000000000000003	3344
1	3	436	170	149.03624346792648	0.375	3296
1	3	436	170	149.03624346792648	0.4	3072
1	3	436	170	149.03624346792648	0.42500000000000004	3264
1	3	436	170	149.03624346792648	0.45	3264
1	3	436	170	149.03624346792648	0.47500000000000003	2912
1	3	436	170	149.03624346792648	0.5	3344
1	3	436	170	149.03624346792648	0.525	3216
1	3	436	170	149.03624346792648	0.55	4528
1	3	436	170	149.03624346792648	0.5750000000000001	6960
1	3	436	170	149.03624346792648	0.6000000000000001	9632
1	3	436	170	149.03624346792648	0.625	8880
1	3	436	170	149.03624346792648	0.65	9040
1	3	436	170	149.03624346792648	0.675	6272
1	3	436	170	149.03624346792648	0.7000000000000001	3904
1	3	436	170	149.03624346792648	0.7250000000000001	3040
1	3	436	170	149.03624346792648	0.75	2720
1	3	436	170	149.03624346792648	0.775	2384
1	3	436	170	149.03624346792648	0.8	2656
1	3	436	170	149.03624346792648	0.8250000000000001	2688
1	3	436	170	149.03624346792648	0.8500000000000001	2720
1	3	436	170	149.03624346792648	0.875	2560
1	3	436	170	149.03624346792648	0.9	2624
1	3	436	170	149.03624346792648	0.925	2864
1	3	436	170	149.03624346792648	0.9500000000000001	2784
1	3	436	170	149.03624346792648	0.9750000000000001	2944
1	4	433	185	168.111341960372	0.0	2544
1	4	433	185	168.111341960372	0.025	2688
1	4	433	185	168.111341960372	0.05	2784
1	4	433	185	168.111341960372	0.07500000000000001	2784
1	4	433	185	168.111341960372	0.1	2784
1	4	433	185	168.111341960372	0.125	2848
1	4	433	185	168.111341960372	0.15000000000000002	2976
1	4	433	185	168.111341960372	0.17500000000000002	3568
1	4	433	185	168.111341960372	0.2	5904
1	4	433	185	168.111341960372	0.225	6032
1	4	433	185	168.111341960372	0.25	5920
1	4	433	185	168.111341960372	0.275	4896
1	4	433	185	168.111341960372	0.30000000000000004	3952
1	4	433	185	168.111341960372	0.325	3376
1	4	433	185	168.111341960372	0.35000000000000003	3120
1	4	433	185	168.111341960372	0.375	3072
1	4	433	185	168.111341960372	0.4	3584
1	4	433	185	168.111341960372	0.42500000000000004	3920
1	4	433	185	168.111341960372	0.45	3520
1	4	433	185	168.111341960372	0.47500000000000003	3744
1	4	433	185	168.111341960372	0.5	3824
1	4	433	185	168.111341960372	0.525	4656
1	4	433	185	168.111341960372	0.55	5952
1	4	433	185	168.111341960372	0.5750000000000001	7008
1	4	433	185	168.111341960372	0.6000000000000001	7104
1	4	433	185	168.111341960372	0.625	8000
1	4	433	185	168.111341960372	0.65	7488
1	4	433	185	168.111341960372	0.675	5744
1	4	433	185	168.111341960372	0.7000000000000001	4192
1	4	433	185	168.111341960372	0.7250000000000001	3040
1	4	433	185	168.111341960372	0.75	2768
1	4	433	185	168.111341960372	0.775	2800
1	4	433	185	168.111341960372	0.8	2720
1	4	433	185	168.111341960372	0.8250000000000001	2528
1	4	433	185	168.111341960372	0.8500000000000001	2624
1	4	433	185	168.111341960372	0.875	2640
1	4	433	185	168.111341960372	0.9	2800
1	4	433	185	168.111341960372	0.925	2528
1	4	433	185	168.111341960372	0.9500000000000001	2752
1	4	433	185	168.111341960372	0.9750000000000001	2704
1	5	427	199	176.45523354440502	0.0	2720
1	5	427	199	176.45523354440502	0.025	2640
1	5	427	199	176.45523354440502	0.05	2464
1	5	427	199	176.45523354440502	0.07500000000000001	2784
1	5	427	199	176.45523354440502	0.1	2688
1	5	427	199	176.45523354440502	0.125	2768
1	5	427	199	176.45523354440502	0.15000000000000002	3024
1	5	427	199	176.45523354440502	0.17500000000000002	3344
1	5	427	199	176.45523354440502	0.2	5824
1	5	427	199	176.45523354440502	0.225	8064
1	5	427	199	176.45523354440502	0.25	9168
1	5	427	199	176.45523354440502	0.275	8368
1	5	427	199	176.45523354440502	0.30000000000000004	8688
1	5	427	199	176.45523354440502	0.325	6416
1	5	427	199	176.45523354440502	0.35000000000000003	4144
1	5	427	199	176.45523354440502	0.375	3712
1	5	427	199	176.45523354440502	0.4	3408
1	5	427	199	176.45523354440502	0.42500000000000004	3520
1	5	427	199	176.45523354440502	0.45	3184
1	5	427	199	176.45523354440502	0.47500000000000003	3104
1	5	427	199	176.45523354440502	0.5	3104
1	5	427	199	176.45523354440502	0.525	3328
1	5	427	199	176.45523354440502	0.55	3136
1	5	427	199	176.45523354440502	0.5750000000000001	3728
1	5	427	199	176.45523354440502	0.6000000000000001	5040
1	5	427	199	176.45523354440502	0.625	5200
1	5	427	199	176.45523354440502	0.65	5920
1	5	427	199	176.45523354440502	0.675	5840
1	5	427	199	176.45523354440502	0.7000000000000001	5488
1	5	427	199	176.45523354440502	0.7250000000000001	3536
1	5	427	199	176.45523354440502	0.75	2784
1	5	427	199	176.45523354440502	0.775	2704
1	5	427	199	176.45523354440502	0.8	2704
1	5	427	199	176.45523354440502	0.8250000000000001	2464
1	5	427	199	176.45523354440502	0.8500000000000001	2816
1	5	427	199	176.45523354440502	0.875	2608
1	5	427	199	176.45523354440502	0.9	2912
1	5	427	199	176.45523354440502	0.925	2464
1	5	427	199	176.45523354440502	0.9500000000000001	2624
1	5	427	199	176.45523354440502	0.9750000000000001	2624
1	6	422	213	167.94081931053813	0.0	2688
1	6	422	213	167.94081931053813	0.025	2880
1	6	422	213	167.94081931053813	0.05	2688
1	6	422	213	167.94081931053813	0.07500000000000001	2640
1	6	422	213	167.94081931053813	0.1	2784
1	6	422	213	167.94081931053813	0.125	2688
1	6	422	213	167.94081931053813	0.15000000000000002	2816
1	6	422	213	167.94081931053813	0.17500000000000002	2912
1	6	422	213	167.94081931053813	0.2	3552
1	6	422	213	167.94081931053813	0.225	6272
1	6	422	213	167.94081931053813	0.25	10784
1	6	422	213	167.94081931053813	0.275	14176
1	6	422	213	167.94081931053813	0.30000000000000004	12992
1	6	422	213	167.94081931053813	0.325	9312
1	6	422	213	167.94081931053813	0.35000000000000003	5840
1	6	422	213	167.94081931053813	0.375	4112
1	6	422	213	167.94081931053813	0.4	3392
1	6	422	213	167.94081931053813	0.42500000000000004	3552
1	6	422	213	167.94081931053813	0.45	3392
1	6	422	213	167.94081931053813	0.47500000000000003	3648
1	6	422	213	167.94081931053813	0.5	3504
1	6	422	213	167.94081931053813	0.525	3664
1	6	422	213	167.94081931053813	0.55	3520
1	6	422	213	167.94081931053813	0.5750000000000001	3840
1	6	422	213	167.94081931053813	0.6000000000000001	3840
1	6	422	213	167.94081931053813	0.625	5312
1	6	422	213	167.94081931053813	0.65	6368
1	6	422	213	167.94081931053813	0.675	6240
1	6	422	213	167.94081931053813	0.7000000000000001	5552
1	6	422	213	167.94081931053813	0.7250000000000001	5856
1	6	422	213	167.94081931053813	0.75	5824
1	6	422	213	167.94081931053813	0.775	3872
1	6	422	213	167.94081931053813	0.8	2896
1	6	422	213	167.94081931053813	0.8250000000000001	2912
1	6	422	213	167.94081931053813	0.8500000000000001	2592
1	6	422	213	167.94081931053813	0.875	2592
1	6	422	213	167.94081931053813	0.9	2752
1	6	422	213	167.94081931053813	0.925	2624
1	6	422	213	167.94081931053813	0.9500000000000001	2544
1	6	422	213	167.94081931053813	0.9750000000000001	2592
1	7	420	228	157.47393945327102	0.0	2752
1	7	420	228	157.47393945327102	0.025	2688
1	7	420	228	157.47393945327102	0.05	2624
1	7	420	228	157.47393945327102	0.07500000000000001	2944
1	7	420	228	157.47393945327102	0.1	2688
1	7	420	228	157.47393945327102	0.125	2752
1	7	420	228	157.47393945327102	0.15000000000000002	2832
1	7	420	228	157.47393945327102	0.17500000000000002	2848
1	7	420	228	157.47393945327102	0.2	3456
1	7	420	228	157.47393945327102	0.225	4384
1	7	420	228	157.47393945327102	0.25	7712
1	7	420	228	157.47393945327102	0.275	13424
1	7	420	228	157.47393945327102	0.30000000000000004	15200
1	7	420	228	157.47393945327102	0.325	16224
1	7	420	228	157.47393945327102	0.35000000000000003	14640
1	7	420	228	157.47393945327102	0.375	12960
1	7	420	228	157.47393945327102	0.4	9824
1	7	420	228	157.47393945327102	0.42500000000000004	6480
1	7	420	228	157.47393945327102	0.45	4464
1	7	420	228	157.47393945327102	0.47500000000000003	4176
1	7	420	228	157.47393945327102	0.5	3824
1	7	420	228	157.47393945327102	0.525	3984
1	7	420	228	157.47393945327102	0.55	4064
1	7	420	228	157.47393945327102	0.5750000000000001	4112
1	7	420	228	157.47393945327102	0.6000000000000001	3984
1	7	420	228	157.47393945327102	0.625	4688
1	7	420	228	157.47393945327102	0.65	5648
1	7	420	228	157.47393945327102	0.675	7488
1	7	420	228	157.47393945327102	0.7000000000000001	9472
1	7	420	228	157.47393945327102	0.7250000000000001	11296
1	7	420	228	157.47393945327102	0.75	14144
1	7	420	228	157.47393945327102	0.775	15248
1	7	420	228	157.47393945327102	0.8	12080
1	7	420	228	157.47393945327102	0.8250000000000001	6944
1	7	420	228	157.47393945327102	0.8500000000000001	3440
1	7	420	228	157.47393945327102	0.875	2944
1	7	420	228	157.47393945327102	0.9	2608
1	7	420	228	157.47393945327102	0.925	2784
1	7	420	228	157.47393945327102	0.9500000000000001	2656
1	7	420	228	157.47393945327102	0.9750000000000001	2624
1	8	424	243	141.80131482398158	0.0	2784
1	8	424	243	141.80131482398158	0.025	2576
1	8	424	243	141.80131482398158	0.05	2592
1	8	424	243	141.80131482398158	0.07500000000000001	2832
1	8	424	243	141.80131482398158	0.1	2816
1	8	424	243	141.80131482398158	0.125	3040
1	8	424	243	141.80131482398158	0.15000000000000002	3264
1	8	424	243	141.80131482398158	0.17500000000000002	3072
1	8	424	243	141.80131482398158	0.2	3024
1	8	424	243	141.80131482398158	0.225	4560
1	8	424	243	141.80131482398158	0.25	7024
1	8	424	243	141.80131482398158	0.275	18432
1	8	424	243	141.80131482398158	0.30000000000000004	22000
1	8	424	243	141.80131482398158	0.325	22000
1	8	424	243	141.80131482398158	0.35000000000000003	17344
1	8	424	243	141.80131482398158	0.375	14432
1	8	424	243	141.80131482398158	0.4	9392
1	8	424	243	141.80131482398158	0.42500000000000004	5376
1	8	424	243	141.80131482398158	0.45	4224
1	8	424	243	141.80131482398158	0.47500000000000003	4160
1	8	424	243	141.80131482398158	0.5	4160
1	8	424	243	141.80131482398158	0.525	4112
1	8	424	243	141.80131482398158	0.55	3856
1	8	424	243	141.80131482398158	0.5750000000000001	3776
1	8	424	243	141.80131482398158	0.6000000000000001	3696
1	8	424	243	141.80131482398158	0.625	3792
1	8	424	243	141.80131482398158	0.65	4656
1	8	424	243	141.80131482398158	0.675	5872
1	8	424	243	141.80131482398158	0.7000000000000001	6960
1	8	424	243	141.80131482398158	0.7250000000000001	6096
1	8	424	243	141.80131482398158	0.75	6224
1	8	424	243	141.80131482398158	0.775	5696
1	8	424	243	141.80131482398158	0.8	4624
1	8	424	243	141.80131482398158	0.8250000000000001	3872
1	8	424	243	141.80131482398158	0.8500000000000001	2736
1	8	424	243	141.80131482398158	0.875	2592
1	8	424	243	141.80131482398158	0.9	2752
1	8	424	243	141.80131482398158	0.925	2544
1	8	424	243	141.80131482398158	0.9500000000000001	2656
1	8	424	243	141.80131482398158	0.9750000000000001	2704
1	9	436	252	167.90524292298792	0.0	2752
1	9	436	252	167.90524292298792	0.025	2800
1	9	436	252	167.90524292298792	0.05	2784
1	9	436	252	167.90524292298792	0.07500000000000001	2784
1	9	436	252	167.90524292298792	0.1	2864
1	9	436	252	167.90524292298792	0.125	2928
1	9	436	252	167.90524292298792	0.15000000000000002	2816
1	9	436	252	167.90524292298792	0.17500000000000002	3008
1	9	436	252	167.90524292298792	0.2	3264
1	9	436	252	167.90524292298792	0.225	4656
1	9	436	252	167.90524292298792	0.25	5008
1	9	436	252	167.90524292298792	0.275	8640
1	9	436	252	167.90524292298792	0.30000000000000004	14304
1	9	436	252	167.90524292298792	0.325	18304
1	9	436	252	167.90524292298792	0.35000000000000003	15616
1	9	436	252	167.90524292298792	0.375	11376
1	9	436	252	167.90524292298792	0.4	8720
1	9	436	252	167.90524292298792	0.42500000000000004	5648
1	9	436	252	167.90524292298792	0.45	4400
1	9	436	252	167.90524292298792	0.47500000000000003	3888
1	9	436	252	167.90524292298792	0.5	3888
1	9	436	252	167.90524292298792	0.525	3920
1	9	436	252	167.90524292298792	0.55	3904
1	9	436	252	167.90524292298792	0.5750000000000001	3904
1	9	436	252	167.90524292298792	0.6000000000000001	4080
1	9	436	252	167.90524292298792	0.625	4208
1	9	436	252	167.90524292298792	0.65	4736
1	9	436	252	167.90524292298792	0.675	6096
1	9	436	252	167.90524292298792	0.7000000000000001	7872
1	9	436	252	167.90524292298792	0.7250000000000001	8208
1	9	436	252	167.90524292298792	0.75	8144
1	9	436	252	167.90524292298792	0.775	8480
1	9	436	252	167.90524292298792	0.8	6192
1	9	436	252	167.90524292298792	0.8250000000000001	4672
1	9	436	252	167.90524292298792	0.8500000000000001	3216
1	9	436	252	167.90524292298792	0.875	2832
1	9	436	252	167.90524292298792	0.9	2848
1	9	436	252	167.90524292298792	0.925	2688
1	9	436	252	167.90524292298792	0.9500000000000001	2848
1	9	436	252	167.90524292298792	0.9750000000000001	2656
1	10	449	258	173.16763832258306	0.0	2880
1	10	449	258	173.16763832258306	0.025	2528
1	10	449	258	173.16763832258306	0.05	2720
1	10	449	258	173.16763832258306	0.07500000000000001	2800
1	10	449	258	173.16763832258306	0.1	2816
1	10	449	258	173.16763832258306	0.125	2896
1	10	449	258	173.16763832258306	0.15000000000000002	3008
1	10	449	258	173.16763832258306	0.17500000000000002	3504
1	10	449	258	173.16763832258306	0.2	4304
1	10	449	258	173.16763832258306	0.225	6688
1	10	449	258	173.16763832258306	0.25	6688
1	10	449	258	173.16763832258306	0.275	8160
1	10	449	258	173.16763832258306	0.30000000000000004	7872
1	10	449	258	173.16763832258306	0.325	7536
1	10	449	258	173.16763832258306	0.35000000000000003	6336
1	10	449	258	173.16763832258306	0.375	4320
1	10	449	258	173.16763832258306	0.4	3936
1	10	449	258	173.16763832258306	0.42500000000000004	3792
1	10	449	258	173.16763832258306	0.45	4000
1	10	449	258	173.16763832258306	0.47500000000000003	3664
1	10	449	258	173.16763832258306	0.5	3664
1	10	449	258	173.16763832258306	0.525	3888
1	10	449	258	173.16763832258306	0.55	4032
1	10	449	258	173.16763832258306	0.5750000000000001	4304
1	10	449	258	173.16763832258306	0.6000000000000001	4880
1	10	449	258	173.16763832258306	0.625	8624
1	10	449	258	173.16763832258306	0.65	12448
1	10	449	258	173.16763832258306	0.675	14720
1	10	449	258	173.16763832258306	0.7000000000000001	16928
1	10	449	258	173.16763832258306	0.7250000000000001	14752
1	10	449	258	173.16763832258306	0.75	14752
1	10	449	258	173.16763832258306	0.775	9312
1	10	449	258	173.16763832258306	0.8	5728
1	10	449	258	173.16763832258306	0.8250000000000001	3504
1	10	449	258	173.16763832258306	0.8500000000000001	3024
1	10	449	258	173.16763832258306	0.875	2896
1	10	449	258	173.16763832258306	0.9	3008
1	10	449	258	173.16763832258306	0.925	2656
1	10	449	258	173.16763832258306	0.9500000000000001	2624
1	10	449	258	173.16763832258306	0.9750000000000001	2736
1	11	462	266	163.88119125234266	0.0	2784
1	11	462	266	163.88119125234266	0.025	2880
1	11	462	266	163.88119125234266	0.05	2784
1	11	462	266	163.88119125234266	0.07500000000000001	2848
1	11	462	266	163.88119125234266	0.1	2976
1	11	462	266	163.88119125234266	0.125	3104
1	11	462	266	163.88119125234266	0.15000000000000002	3184
1	11	462	266	163.88119125234266	0.17500000000000002	4576
1	11	462	266	163.88119125234266	0.2	5840
1	11	462	266	163.88119125234266	0.225	6368
1	11	462	266	163.88119125234266	0.25	7104
1	11	462	266	163.88119125234266	0.275	7072
1	11	462	266	163.88119125234266	0.30000000000000004	6064
1	11	462	266	163.88119125234266	0.325	4400
1	11	462	266	163.88119125234266	0.35000000000000003	3680
1	11	462	266	163.88119125234266	0.375	3840
1	11	462	266	163.88119125234266	0.4	3728
1	11	462	266	163.88119125234266	0.42500000000000004	3616
1	11	462	266	163.88119125234266	0.45	3712
1	11	462	266	163.88119125234266	0.47500000000000003	3664
1	11	462	266	163.88119125234266	0.5	3664
1	11	462	266	163.88119125234266	0.525	3696
1	11	462	266	163.88119125234266	0.55	5024
1	11	462	266	163.88119125234266	0.5750000000000001	7632
1	11	462	266	163.88119125234266	0.6000000000000001	14048
1	11	462	266	163.88119125234266	0.625	17632
1	11	462	266	163.88119125234266	0.65	23120
1	11	462	266	163.88119125234266	0.675	24240
1	11	462	266	163.88119125234266	0.7000000000000001	19808
1	11	462	266	163.88119125234266	0.7250000000000001	8352
1	11	462	266	163.88119125234266	0.75	5872
1	11	462	266	163.88119125234266	0.775	3744
1	11	462	266	163.88119125234266	0.8	2928
1	11	462	266	163.88119125234266	0.8250000000000001	2720
1	11	462	266	163.88119125234266	0.8500000000000001	2864
1	11	462	266	163.88119125234266	0.875	2768
1	11	462	266	163.88119125234266	0.9	2752
1	11	462	266	163.88119125234266	0.925	2368
1	11	462	266	163.88119125234266	0.9500000000000001	2624
1	11	462	266	163.88119125234266	0.9750000000000001	2608
1	12	472	277	156.16125981682828	0.0	2480
1	12	472	277	156.16125981682828	0.025	2560
1	12	472	277	156.16125981682828	0.05	2656
1	12	472	277	156.16125981682828	0.07500000000000001	2784
1	12	472	277	156.16125981682828	0.1	2816
1	12	472	277	156.16125981682828	0.125	2928
1	12	472	277	156.16125981682828	0.15000000000000002	3472
1	12	472	277	156.16125981682828	0.17500000000000002	4944
1	12	472	277	156.16125981682828	0.2	5856
1	12	472	277	156.16125981682828	0.225	6640
1	12	472	277	156.16125981682828	0.25	6640
1	12	472	277	156.16125981682828	0.275	6144
1	12	472	277	156.16125981682828	0.30000000000000004	5680
1	12	472	277	156.16125981682828	0.325	4720
1	12	472	277	156.16125981682828	0.35000000000000003	4192
1	12	472	277	156.16125981682828	0.375	4256
1	12	472	277	156.16125981682828	0.4	3920
1	12	472	277	156.16125981682828	0.42500000000000004	4464
1	12	472	277	156.16125981682828	0.45	4064
1	12	472	277	156.16125981682828	0.47500000000000003	4432
1	12	472	277	156.16125981682828	0.5	4432
1	12	472	277	156.16125981682828	0.525	4944
1	12	472	277	156.16125981682828	0.55	5408
1	12	472	277	156.16125981682828	0.5750000000000001	8816
1	12	472	277	156.16125981682828	0.6000000000000001	12576
1	12	472	277	156.16125981682828	0.625	18832
1	12	472	277	156.16125981682828	0.65	21360
1	12	472	277	156.16125981682828	0.675	21696
1	12	472	277	156.16125981682828	0.7000000000000001	14976
1	12	472	277	156.16125981682828	0.7250000000000001	5280
1	12	472	277	156.16125981682828	0.75	5280
1	12	472	277	156.16125981682828	0.775	3184
1	12	472	277	156.16125981682828	0.8	2864
1	12	472	277	156.16125981682828	0.8250000000000001	2832
1	12	472	277	156.16125981682828	0.8500000000000001	2512
1	12	472	277	156.16125981682828	0.875	2752
1	12	472	277	156.16125981682828	0.9	2704
1	12	472	277	156.16125981682828	0.925	2624
1	12	472	277	156.16125981682828	0.9500000000000001	2608
1	12	472	277	156.16125981682828	0.9750000000000001	2864
1	13	477	292	165.37912601136836	0.0	2720
1	13	477	292	165.37912601136836	0.025	2544
1	13	477	292	165.37912601136836	0.05	2656
1	13	477	292	165.37912601136836	0.07500000000000001	2784
1	13	477	292	165.37912601136836	0.1	2928
1	13	477	292	165.37912601136836	0.125	2800
1	13	477	292	165.37912601136836	0.15000000000000002	3552
1	13	477	292	165.37912601136836	0.17500000000000002	4672
1	13	477	292	165.37912601136836	0.2	5680
1	13	477	292	165.37912601136836	0.225	7104
1	13	477	292	165.37912601136836	0.25	7872
1	13	477	292	165.37912601136836	0.275	7840
1	13	477	292	165.37912601136836	0.30000000000000004	7056
1	13	477	292	165.37912601136836	0.325	5664
1	13	477	292	165.37912601136836	0.35000000000000003	5072
1	13	477	292	165.37912601136836	0.375	4336
1	13	477	292	165.37912601136836	0.4	4256
1	13	477	292	165.37912601136836	0.42500000000000004	4384
1	13	477	292	165.37912601136836	0.45	4432
1	13	477	292	165.37912601136836	0.47500000000000003	4416
1	13	477	292	165.37912601136836	0.5	4672
1	13	477	292	165.37912601136836	0.525	5248
1	13	477	292	165.37912601136836	0.55	6080
1	13	477	292	165.37912601136836	0.5750000000000001	8240
1	13	477	292	165.37912601136836	0.6000000000000001	12336
1	13	477	292	165.37912601136836	0.625	15392
1	13	477	292	165.37912601136836	0.65	19552
1	13	477	292	165.37912601136836	0.675	21584
1	13	477	292	165.37912601136836	0.7000000000000001	15696
1	13	477	292	165.37912601136836	0.7250000000000001	9040
1	13	477	292	165.37912601136836	0.75	4432
1	13	477	292	165.37912601136836	0.775	3264
1	13	477	292	165.37912601136836	0.8	2688
1	13	477	292	165.37912601136836	0.8250000000000001	2912
1	13	477	292	165.37912601136836	0.8500000000000001	2832
1	13	477	292	165.37912601136836	0.875	2912
1	13	477	292	165.37912601136836	0.9	2688
1	13	477	292	165.37912601136836	0.925	2688
1	13	477	292	165.37912601136836	0.9500000000000001	2752
1	13	477	292	165.37912601136836	0.9750000000000001	2592
1	14	478	307	164.87599269168942	0.0	2640
1	14	478	307	164.87599269168942	0.025	2752
1	14	478	307	164.87599269168942	0.05	2528
1	14	478	307	164.87599269168942	0.07500000000000001	2864
1	14	478	307	164.87599269168942	0.1	2672
1	14	478	307	164.87599269168942	0.125	2896
1	14	478	307	164.87599269168942	0.15000000000000002	3424
1	14	478	307	164.87599269168942	0.17500000000000002	3680
1	14	478	307	164.87599269168942	0.2	4464
1	14	478	307	164.87599269168942	0.225	4912
1	14	478	307	164.87599269168942	0.25	4912
1	14	478	307	164.87599269168942	0.275	4928
1	14	478	307	164.87599269168942	0.30000000000000004	4800
1	14	478	307	164.87599269168942	0.325	4976
1	14	478	307	164.87599269168942	0.35000000000000003	4304
1	14	478	307	164.87599269168942	0.375	4128
1	14	478	307	164.87599269168942	0.4	3776
1	14	478	307	164.87599269168942	0.42500000000000004	4400
1	14	478	307	164.87599269168942	0.45	4048
1	14	478	307	164.87599269168942	0.47500000000000003	4048
1	14	478	307	164.87599269168942	0.5	4016
1	14	478	307	164.87599269168942	0.525	4288
1	14	478	307	164.87599269168942	0.55	4576
1	14	478	307	164.87599269168942	0.5750000000000001	5280
1	14	478	307	164.87599269168942	0.6000000000000001	6464
1	14	478	307	164.87599269168942	0.625	7520
1	14	478	307	164.87599269168942	0.65	7936
1	14	478	307	164.87599269168942	0.675	8512
1	14	478	307	164.87599269168942	0.7000000000000001	7808
1	14	478	307	164.87599269168942	0.7250000000000001	5408
1	14	478	307	164.87599269168942	0.75	3856
1	14	478	307	164.87599269168942	0.775	2896
1	14	478	307	164.87599269168942	0.8	2816
1	14	478	307	164.87599269168942	0.8250000000000001	2592
1	14	478	307	164.87599269168942	0.8500000000000001	2704
1	14	478	307	164.87599269168942	0.875	2688
1	14	478	307	164.87599269168942	0.9	2720
1	14	478	307	164.87599269168942	0.925	2704
1	14	478	307	164.87599269168942	0.9500000000000001	2784
1	14	478	307	164.87599269168942	0.9750000000000001	2512
1	15	475	322	179.99999914622634	0.0	2672
1	15	475	322	179.99999914622634	0.025	2624
1	15	475	322	179.99999914622634	0.05	2592
1	15	475	322	179.99999914622634	0.07500000000000001	2832
1	15	475	322	179.99999914622634	0.1	2880
1	15	475	322	179.99999914622634	0.125	3232
1	15	475	322	179.99999914622634	0.15000000000000002	3840
1	15	475	322	179.99999914622634	0.17500000000000002	4160
1	15	475	322	179.99999914622634	0.2	4432
1	15	475	322	179.99999914622634	0.225	4704
1	15	475	322	179.99999914622634	0.25	4288
1	15	475	322	179.99999914622634	0.275	4528
1	15	475	322	179.99999914622634	0.30000000000000004	4224
1	15	475	322	179.99999914622634	0.325	3824
1	15	475	322	179.99999914622634	0.35000000000000003	3104
1	15	475	322	179.99999914622634	0.375	3152
1	15	475	322	179.99999914622634	0.4	2944
1	15	475	322	179.99999914622634	0.42500000000000004	3088
1	15	475	322	179.99999914622634	0.45	3088
1	15	475	322	179.99999914622634	0.47500000000000003	3200
1	15	475	322	179.99999914622634	0.5	3136
1	15	475	322	179.99999914622634	0.525	3920
1	15	475	322	179.99999914622634	0.55	5824
1	15	475	322	179.99999914622634	0.5750000000000001	10272
1	15	475	322	179.99999914622634	0.6000000000000001	12736
1	15	475	322	179.99999914622634	0.625	14432
1	15	475	322	179.99999914622634	0.65	12912
1	15	475	322	179.99999914622634	0.675	9456
1	15	475	322	179.99999914622634	0.7000000000000001	5040
1	15	475	322	179.99999914622634	0.7250000000000001	3440
1	15	475	322	179.99999914622634	0.75	2816
1	15	475	322	179.99999914622634	0.775	2848
1	15	475	322	179.99999914622634	0.8	2576
1	15	475	322	179.99999914622634	0.8250000000000001	2832
1	15	475	322	179.99999914622634	0.8500000000000001	2624
1	15	475	322	179.99999914622634	0.875	2464
1	15	475	322	179.99999914622634	0.9	2720
1	15	475	322	179.99999914622634	0.925	2880
1	15	475	322	179.99999914622634	0.9500000000000001	2688
1	15	475	322	179.99999914622634	0.9750000000000001	2960
1	16	472	337	171.65610841596688	0.0	2832
1	16	472	337	171.65610841596688	0.025	2656
1	16	472	337	171.65610841596688	0.05	3008
1	16	472	337	171.65610841596688	0.07500000000000001	2736
1	16	472	337	171.65610841596688	0.1	2960
1	16	472	337	171.65610841596688	0.125	2656
1	16	472	337	171.65610841596688	0.15000000000000002	2944
1	16	472	337	171.65610841596688	0.17500000000000002	3136
1	16	472	337	171.65610841596688	0.2	4512
1	16	472	337	171.65610841596688	0.225	5152
1	16	472	337	171.65610841596688	0.25	6352
1	16	472	337	171.65610841596688	0.275	6768
1	16	472	337	171.65610841596688	0.30000000000000004	6752
1	16	472	337	171.65610841596688	0.325	6656
1	16	472	337	171.65610841596688	0.35000000000000003	6560
1	16	472	337	171.65610841596688	0.375	4992
1	16	472	337	171.65610841596688	0.4	3760
1	16	472	337	171.65610841596688	0.42500000000000004	3456
1	16	472	337	171.65610841596688	0.45	3168
1	16	472	337	171.65610841596688	0.47500000000000003	3184
1	16	472	337	171.65610841596688	0.5	3392
1	16	472	337	171.65610841596688	0.525	3520
1	16	472	337	171.65610841596688	0.55	4496
1	16	472	337	171.65610841596688	0.5750000000000001	6160
1	16	472	337	171.65610841596688	0.6000000000000001	8272
1	16	472	337	171.65610841596688	0.625	10368
1	16	472	337	171.65610841596688	0.65	12240
1	16	472	337	171.65610841596688	0.675	10976
1	16	472	337	171.65610841596688	0.7000000000000001	7680
1	16	472	337	171.65610841596688	0.7250000000000001	3968
1	16	472	337	171.65610841596688	0.75	3056
1	16	472	337	171.65610841596688	0.775	2736
1	16	472	337	171.65610841596688	0.8	2832
1	16	472	337	171.65610841596688	0.8250000000000001	2752
1	16	472	337	171.65610841596688	0.8500000000000001	2608
1	16	472	337	171.65610841596688	0.875	2704
1	16	472	337	171.65610841596688	0.9	2768
1	16	472	337	171.65610841596688	0.925	2784
1	16	472	337	171.65610841596688	0.9500000000000001	2864
1	16	472	337	171.65610841596688	0.9750000000000001	2832
1	17	467	351	178.78112476486868	0.0	2672
1	17	467	351	178.78112476486868	0.025	2656
1	17	467	351	178.78112476486868	0.05	2848
1	17	467	351	178.78112476486868	0.07500000000000001	2832
1	17	467	351	178.78112476486868	0.1	2816
1	17	467	351	178.78112476486868	0.125	2960
1	17	467	351	178.78112476486868	0.15000000000000002	3168
1	17	467	351	178.78112476486868	0.17500000000000002	4848
1	17	467	351	178.78112476486868	0.2	7456
1	17	467	351	178.78112476486868	0.225	10048
1	17	467	351	178.78112476486868	0.25	9936
1	17	467	351	178.78112476486868	0.275	9056
1	17	467	351	178.78112476486868	0.30000000000000004	9216
1	17	467	351	178.78112476486868	0.325	8976
1	17	467	351	178.78112476486868	0.35000000000000003	8000
1	17	467	351	178.78112476486868	0.375	6224
1	17	467	351	178.78112476486868	0.4	3952
1	17	467	351	178.78112476486868	0.42500000000000004	3120
1	17	467	351	178.78112476486868	0.45	3280
1	17	467	351	178.78112476486868	0.47500000000000003	3488
1	17	467	351	178.78112476486868	0.5	3488
1	17	467	351	178.78112476486868	0.525	3872
1	17	467	351	178.78112476486868	0.55	4480
1	17	467	351	178.78112476486868	0.5750000000000001	6224
1	17	467	351	178.78112476486868	0.6000000000000001	7664
1	17	467	351	178.78112476486868	0.625	9568
1	17	467	351	178.78112476486868	0.65	8976
1	17	467	351	178.78112476486868	0.675	7568
1	17	467	351	178.78112476486868	0.7000000000000001	5168
1	17	467	351	178.78112476486868	0.7250000000000001	3520
1	17	467	351	178.78112476486868	0.75	2944
1	17	467	351	178.78112476486868	0.775	2560
1	17	467	351	178.78112476486868	0.8	2768
1	17	467	351	178.78112476486868	0.8250000000000001	2864
1	17	467	351	178.78112476486868	0.8500000000000001	2592
1	17	467	351	178.78112476486868	0.875	2864
1	17	467	351	178.78112476486868	0.9	2608
1	17	467	351	178.78112476486868	0.925	2976
1	17	467	351	178.78112476486868	0.9500000000000001	2752
1	17	467	351	178.78112476486868	0.9750000000000001	2752
1	18	462	366	161.565051177078	0.0	2864
1	18	462	366	161.565051177078	0.025	2736
1	18	462	366	161.565051177078	0.05	2784
1	18	462	366	161.565051177078	0.07500000000000001	2736
1	18	462	366	161.565051177078	0.1	2592
1	18	462	366	161.565051177078	0.125	2768
1	18	462	366	161.565051177078	0.15000000000000002	2912
1	18	462	366	161.565051177078	0.17500000000000002	2880
1	18	462	366	161.565051177078	0.2	3728
1	18	462	366	161.565051177078	0.225	4592
1	18	462	366	161.565051177078	0.25	6736
1	18	462	366	161.565051177078	0.275	8736
1	18	462	366	161.565051177078	0.30000000000000004	9296
1	18	462	366	161.565051177078	0.325	9344
1	18	462	366	161.565051177078	0.35000000000000003	8896
1	18	462	366	161.565051177078	0.375	8032
1	18	462	366	161.565051177078	0.4	7296
1	18	462	366	161.565051177078	0.42500000000000004	5136
1	18	462	366	161.565051177078	0.45	3904
1	18	462	366	161.565051177078	0.47500000000000003	3648
1	18	462	366	161.565051177078	0.5	3744
1	18	462	366	161.565051177078	0.525	4448
1	18	462	366	161.565051177078	0.55	5680
1	18	462	366	161.565051177078	0.5750000000000001	7552
1	18	462	366	161.565051177078	0.6000000000000001	8992
1	18	462	366	161.565051177078	0.625	8576
1	18	462	366	161.565051177078	0.65	8144
1	18	462	366	161.565051177078	0.675	6000
1	18	462	366	161.565051177078	0.7000000000000001	3504
1	18	462	366	161.565051177078	0.7250000000000001	2976
1	18	462	366	161.565051177078	0.75	2816
1	18	462	366	161.565051177078	0.775	2768
1	18	462	366	161.565051177078	0.8	2768
1	18	462	366	161.565051177078	0.8250000000000001	2752
1	18	462	366	161.565051177078	0.8500000000000001	2848
1	18	462	366	161.565051177078	0.875	2672
1	18	462	366	161.565051177078	0.9	2704
1	18	462	366	161.565051177078	0.925	2688
1	18	462	366	161.565051177078	0.9500000000000001	2688
1	18	462	366	161.565051177078	0.9750000000000001	2592
2	1	424	132	172.07926009835896	0.0	2752
2	1	424	132	172.07926009835896	0.025	2880
2	1	424	132	172.07926009835896	0.05	2816
2	1	424	132	172.07926009835896	0.07500000000000001	2560
2	1	424	132	172.07926009835896	0.1	2560
2	1	424	132	172.07926009835896	0.125	2608
2	1	424	132	172.07926009835896	0.15000000000000002	2832
2	1	424	132	172.07926009835896	0.17500000000000002	2800
2	1	424	132	172.07926009835896	0.2	3312
2	1	424	132	172.07926009835896	0.225	4128
2	1	424	132	172.07926009835896	0.25	5296
2	1	424	132	172.07926009835896	0.275	10784
2	1	424	132	172.07926009835896	0.30000000000000004	13216
2	1	424	132	172.07926009835896	0.325	13296
2	1	424	132	172.07926009835896	0.35000000000000003	11216
2	1	424	132	172.07926009835896	0.375	6640
2	1	424	132	172.07926009835896	0.4	5344
2	1	424	132	172.07926009835896	0.42500000000000004	5600
2	1	424	132	172.07926009835896	0.45	5280
2	1	424	132	172.07926009835896	0.47500000000000003	5632
2	1	424	132	172.07926009835896	0.5	5632
2	1	424	132	172.07926009835896	0.525	6144
2	1	424	132	172.07926009835896	0.55	7392
2	1	424	132	172.07926009835896	0.5750000000000001	9008
2	1	424	132	172.07926009835896	0.6000000000000001	12080
2	1	424	132	172.07926009835896	0.625	15424
2	1	424	132	172.07926009835896	0.65	11584
2	1	424	132	172.07926009835896	0.675	8848
2	1	424	132	172.07926009835896	0.7000000000000001	6000
2	1	424	132	172.07926009835896	0.7250000000000001	3296
2	1	424	132	172.07926009835896	0.75	2928
2	1	424	132	172.07926009835896	0.775	2528
2	1	424	132	172.07926009835896	0.8	2800
2	1	424	132	172.07926009835896	0.8250000000000001	2688
2	1	424	132	172.07926009835896	0.8500000000000001	2896
2	1	424	132	172.07926009835896	0.875	2640
2	1	424	132	172.07926009835896	0.9	2640
2	1	424	132	172.07926009835896	0.925	2608
2	1	424	132	172.07926009835896	0.9500000000000001	2880
2	1	424	132	172.07926009835896	0.9750000000000001	2624
2	2	434	144	143.77076328273216	0.0	2736
2	2	434	144	143.77076328273216	0.025	2736
2	2	434	144	143.77076328273216	0.05	2784
2	2	434	144	143.77076328273216	0.07500000000000001	2608
2	2	434	144	143.77076328273216	0.1	2784
2	2	434	144	143.77076328273216	0.125	2864
2	2	434	144	143.77076328273216	0.15000000000000002	2496
2	2	434	144	143.77076328273216	0.17500000000000002	2976
2	2	434	144	143.77076328273216	0.2	3584
2	2	434	144	143.77076328273216	0.225	4624
2	2	434	144	143.77076328273216	0.25	5504
2	2	434	144	143.77076328273216	0.275	5616
2	2	434	144	143.77076328273216	0.30000000000000004	4992
2	2	434	144	143.77076328273216	0.325	4016
2	2	434	144	143.77076328273216	0.35000000000000003	3664
2	2	434	144	143.77076328273216	0.375	3520
2	2	434	144	143.77076328273216	0.4	3360
2	2	434	144	143.77076328273216	0.42500000000000004	3472
2	2	434	144	143.77076328273216	0.45	3680
2	2	434	144	143.77076328273216	0.47500000000000003	3712
2	2	434	144	143.77076328273216	0.5	3712
2	2	434	144	143.77076328273216	0.525	4208
2	2	434	144	143.77076328273216	0.55	4672
2	2	434	144	143.77076328273216	0.5750000000000001	6464
2	2	434	144	143.77076328273216	0.6000000000000001	8816
2	2	434	144	143.77076328273216	0.625	9888
2	2	434	144	143.77076328273216	0.65	8432
2	2	434	144	143.77076328273216	0.675	6448
2	2	434	144	143.77076328273216	0.7000000000000001	3744
2	2	434	144	143.77076328273216	0.7250000000000001	2736
2	2	434	144	143.77076328273216	0.75	2768
2	2	434	144	143.77076328273216	0.775	2720
2	2	434	144	143.77076328273216	0.8	2592
2	2	434	144	143.77076328273216	0.8250000000000001	2976
2	2	434	144	143.77076328273216	0.8500000000000001	2544
2	2	434	144	143.77076328273216	0.875	2608
2	2	434	144	143.77076328273216	0.9	2800
2	2	434	144	143.77076328273216	0.925	2624
2	2	434	144	143.77076328273216	0.9500000000000001	2544
2	2	434	144	143.77076328273216	0.9750000000000001	2624
2	3	435	160	153.22507511135444	0.0	2896
2	3	435	160	153.22507511135444	0.025	2688
2	3	435	160	153.22507511135444	0.05	2816
2	3	435	160	153.22507511135444	0.07500000000000001	2464
2	3	435	160	153.22507511135444	0.1	2640
2	3	435	160	153.22507511135444	0.125	2752
2	3	435	160	153.22507511135444	0.15000000000000002	3216
2	3	435	160	153.22507511135444	0.17500000000000002	3936
2	3	435	160	153.22507511135444	0.2	4432
2	3	435	160	153.22507511135444	0.225	5424
2	3	435	160	153.22507511135444	0.25	6304
2	3	435	160	153.22507511135444	0.275	5264
2	3	435	160	153.22507511135444	0.30000000000000004	4704
2	3	435	160	153.22507511135444	0.325	3968
2	3	435	160	153.22507511135444	0.35000000000000003	3088
2	3	435	160	153.22507511135444	0.375	3312
2	3	435	160	153.22507511135444	0.4	3248
2	3	435	160	153.22507511135444	0.42500000000000004	3136
2	3	435	160	153.22507511135444	0.45	2960
2	3	435	160	153.22507511135444	0.47500000000000003	3280
2	3	435	160	153.22507511135444	0.5	3552
2	3	435	160	153.22507511135444	0.525	4096
2	3	435	160	153.22507511135444	0.55	5440
2	3	435	160	153.22507511135444	0.5750000000000001	7824
2	3	435	160	153.22507511135444	0.6000000000000001	8064
2	3	435	160	153.22507511135444	0.625	9168
2	3	435	160	153.22507511135444	0.65	8048
2	3	435	160	153.22507511135444	0.675	5936
2	3	435	160	153.22507511135444	0.7000000000000001	4304
2	3	435	160	153.22507511135444	0.7250000000000001	2960
2	3	435	160	153.22507511135444	0.75	2784
2	3	435	160	153.22507511135444	0.775	2688
2	3	435	160	153.22507511135444	0.8	3024
2	3	435	160	153.22507511135444	0.8250000000000001	2800
2	3	435	160	153.22507511135444	0.8500000000000001	2864
2	3	435	160	153.22507511135444	0.875	2624
2	3	435	160	153.22507511135444	0.9	2640
2	3	435	160	153.22507511135444	0.925	2720
2	3	435	160	153.22507511135444	0.9500000000000001	2688
2	3	435	160	153.22507511135444	0.9750000000000001	2640
2	4	429	174	178.4234499448158	0.0	2688
2	4	429	174	178.4234499448158	0.025	2432
2	4	429	174	178.4234499448158	0.05	2880
2	4	429	174	178.4234499448158	0.07500000000000001	2592
2	4	429	174	178.4234499448158	0.1	2752
2	4	429	174	178.4234499448158	0.125	3120
2	4	429	174	178.4234499448158	0.15000000000000002	3936
2	4	429	174	178.4234499448158	0.17500000000000002	5488
2	4	429	174	178.4234499448158	0.2	5872
2	4	429	174	178.4234499448158	0.225	6176
2	4	429	174	178.4234499448158	0.25	6064
2	4	429	174	178.4234499448158	0.275	5312
2	4	429	174	178.4234499448158	0.30000000000000004	4272
2	4	429	174	178.4234499448158	0.325	3520
2	4	429	174	178.4234499448158	0.35000000000000003	3360
2	4	429	174	178.4234499448158	0.375	3552
2	4	429	174	178.4234499448158	0.4	3760
2	4	429	174	178.4234499448158	0.42500000000000004	3584
2	4	429	174	178.4234499448158	0.45	3920
2	4	429	174	178.4234499448158	0.47500000000000003	3984
2	4	429	174	178.4234499448158	0.5	3984
2	4	429	174	178.4234499448158	0.525	4720
2	4	429	174	178.4234499448158	0.55	5600
2	4	429	174	178.4234499448158	0.5750000000000001	6400
2	4	429	174	178.4234499448158	0.6000000000000001	6592
2	4	429	174	178.4234499448158	0.625	6960
2	4	429	174	178.4234499448158	0.65	5920
2	4	429	174	178.4234499448158	0.675	4896
2	4	429	174	178.4234499448158	0.7000000000000001	4096
2	4	429	174	178.4234499448158	0.7250000000000001	3360
2	4	429	174	178.4234499448158	0.75	2736
2	4	429	174	178.4234499448158	0.775	2656
2	4	429	174	178.4234499448158	0.8	2688
2	4	429	174	178.4234499448158	0.8250000000000001	2704
2	4	429	174	178.4234499448158	0.8500000000000001	2864
2	4	429	174	178.4234499448158	0.875	2704
2	4	429	174	178.4234499448158	0.9	2768
2	4	429	174	178.4234499448158	0.925	2848
2	4	429	174	178.4234499448158	0.9500000000000001	2768
2	4	429	174	178.4234499448158	0.9750000000000001	2768
2	5	423	187	166.53479190518829	0.0	2704
2	5	423	187	166.53479190518829	0.025	2864
2	5	423	187	166.53479190518829	0.05	2848
2	5	423	187	166.53479190518829	0.07500000000000001	2880
2	5	423	187	166.53479190518829	0.1	2688
2	5	423	187	166.53479190518829	0.125	2608
2	5	423	187	166.53479190518829	0.15000000000000002	2880
2	5	423	187	166.53479190518829	0.17500000000000002	3456
2	5	423	187	166.53479190518829	0.2	4464
2	5	423	187	166.53479190518829	0.225	6032
2	5	423	187	166.53479190518829	0.25	8016
2	5	423	187	166.53479190518829	0.275	9040
2	5	423	187	166.53479190518829	0.30000000000000004	9264
2	5	423	187	166.53479190518829	0.325	7232
2	5	423	187	166.53479190518829	0.35000000000000003	6432
2	5	423	187	166.53479190518829	0.375	5472
2	5	423	187	166.53479190518829	0.4	3968
2	5	423	187	166.53479190518829	0.42500000000000004	3680
2	5	423	187	166.53479190518829	0.45	3280
2	5	423	187	166.53479190518829	0.47500000000000003	3296
2	5	423	187	166.53479190518829	0.5	3104
2	5	423	187	166.53479190518829	0.525	3232
2	5	423	187	166.53479190518829	0.55	3264
2	5	423	187	166.53479190518829	0.5750000000000001	3728
2	5	423	187	166.53479190518829	0.6000000000000001	3920
2	5	423	187	166.53479190518829	0.625	4656
2	5	423	187	166.53479190518829	0.65	5360
2	5	423	187	166.53479190518829	0.675	5232
2	5	423	187	166.53479190518829	0.7000000000000001	4928
2	5	423	187	166.53479190518829	0.7250000000000001	4416
2	5	423	187	166.53479190518829	0.75	3872
2	5	423	187	166.53479190518829	0.775	3088
2	5	423	187	166.53479190518829	0.8	2832
2	5	423	187	166.53479190518829	0.8250000000000001	2880
2	5	423	187	166.53479190518829	0.8500000000000001	2944
2	5	423	187	166.53479190518829	0.875	2592
2	5	423	187	166.53479190518829	0.9	2880
2	5	423	187	166.53479190518829	0.925	2752
2	5	423	187	166.53479190518829	0.9500000000000001	2720
2	5	423	187	166.53479190518829	0.9750000000000001	2880
2	6	420	202	164.87599269168942	0.0	2624
2	6	420	202	164.87599269168942	0.025	2688
2	6	420	202	164.87599269168942	0.05	2592
2	6	420	202	164.87599269168942	0.07500000000000001	2768
2	6	420	202	164.87599269168942	0.1	2784
2	6	420	202	164.87599269168942	0.125	2928
2	6	420	202	164.87599269168942	0.15000000000000002	2864
2	6	420	202	164.87599269168942	0.17500000000000002	3168
2	6	420	202	164.87599269168942	0.2	3424
2	6	420	202	164.87599269168942	0.225	4592
2	6	420	202	164.87599269168942	0.25	7776
2	6	420	202	164.87599269168942	0.275	11376
2	6	420	202	164.87599269168942	0.30000000000000004	13504
2	6	420	202	164.87599269168942	0.325	13456
2	6	420	202	164.87599269168942	0.35000000000000003	11536
2	6	420	202	164.87599269168942	0.375	7328
2	6	420	202	164.87599269168942	0.4	5536
2	6	420	202	164.87599269168942	0.42500000000000004	4272
2	6	420	202	164.87599269168942	0.45	3312
2	6	420	202	164.87599269168942	0.47500000000000003	3520
2	6	420	202	164.87599269168942	0.5	3680
2	6	420	202	164.87599269168942	0.525	3600
2	6	420	202	164.87599269168942	0.55	3856
2	6	420	202	164.87599269168942	0.5750000000000001	3552
2	6	420	202	164.87599269168942	0.6000000000000001	3808
2	6	420	202	164.87599269168942	0.625	3792
2	6	420	202	164.87599269168942	0.65	4624
2	6	420	202	164.87599269168942	0.675	4976
2	6	420	202	164.87599269168942	0.7000000000000001	5632
2	6	420	202	164.87599269168942	0.7250000000000001	5840
2	6	420	202	164.87599269168942	0.75	6016
2	6	420	202	164.87599269168942	0.775	5264
2	6	420	202	164.87599269168942	0.8	4704
2	6	420	202	164.87599269168942	0.8250000000000001	4000
2	6	420	202	164.87599269168942	0.8500000000000001	3008
2	6	420	202	164.87599269168942	0.875	2848
2	6	420	202	164.87599269168942	0.9	2800
2	6	420	202	164.87599269168942	0.925	2608
2	6	420	202	164.87599269168942	0.9500000000000001	2672
2	6	420	202	164.87599269168942	0.9750000000000001	2912
2	7	421	217	146.94417718844633	0.0	2848
2	7	421	217	146.94417718844633	0.025	2944
2	7	421	217	146.94417718844633	0.05	2784
2	7	421	217	146.94417718844633	0.07500000000000001	2912
2	7	421	217	146.94417718844633	0.1	2752
2	7	421	217	146.94417718844633	0.125	2896
2	7	421	217	146.94417718844633	0.15000000000000002	2848
2	7	421	217	146.94417718844633	0.17500000000000002	3024
2	7	421	217	146.94417718844633	0.2	3680
2	7	421	217	146.94417718844633	0.225	5680
2	7	421	217	146.94417718844633	0.25	12512
2	7	421	217	146.94417718844633	0.275	18048
2	7	421	217	146.94417718844633	0.30000000000000004	23472
2	7	421	217	146.94417718844633	0.325	17472
2	7	421	217	146.94417718844633	0.35000000000000003	13728
2	7	421	217	146.94417718844633	0.375	10432
2	7	421	217	146.94417718844633	0.4	7520
2	7	421	217	146.94417718844633	0.42500000000000004	5296
2	7	421	217	146.94417718844633	0.45	4496
2	7	421	217	146.94417718844633	0.47500000000000003	4128
2	7	421	217	146.94417718844633	0.5	4128
2	7	421	217	146.94417718844633	0.525	3968
2	7	421	217	146.94417718844633	0.55	4144
2	7	421	217	146.94417718844633	0.5750000000000001	3968
2	7	421	217	146.94417718844633	0.6000000000000001	4272
2	7	421	217	146.94417718844633	0.625	4512
2	7	421	217	146.94417718844633	0.65	5904
2	7	421	217	146.94417718844633	0.675	7440
2	7	421	217	146.94417718844633	0.7000000000000001	9680
2	7	421	217	146.94417718844633	0.7250000000000001	11616
2	7	421	217	146.94417718844633	0.75	11888
2	7	421	217	146.94417718844633	0.775	11264
2	7	421	217	146.94417718844633	0.8	8496
2	7	421	217	146.94417718844633	0.8250000000000001	3680
2	7	421	217	146.94417718844633	0.8500000000000001	2912
2	7	421	217	146.94417718844633	0.875	2784
2	7	421	217	146.94417718844633	0.9	2608
2	7	421	217	146.94417718844633	0.925	2784
2	7	421	217	146.94417718844633	0.9500000000000001	2880
2	7	421	217	146.94417718844633	0.9750000000000001	2640
2	8	430	229	155.17065341185042	0.0	2928
2	8	430	229	155.17065341185042	0.025	2784
2	8	430	229	155.17065341185042	0.05	2768
2	8	430	229	155.17065341185042	0.07500000000000001	2752
2	8	430	229	155.17065341185042	0.1	2688
2	8	430	229	155.17065341185042	0.125	2864
2	8	430	229	155.17065341185042	0.15000000000000002	2816
2	8	430	229	155.17065341185042	0.17500000000000002	2976
2	8	430	229	155.17065341185042	0.2	3088
2	8	430	229	155.17065341185042	0.225	4496
2	8	430	229	155.17065341185042	0.25	4496
2	8	430	229	155.17065341185042	0.275	9056
2	8	430	229	155.17065341185042	0.30000000000000004	17728
2	8	430	229	155.17065341185042	0.325	18864
2	8	430	229	155.17065341185042	0.35000000000000003	14960
2	8	430	229	155.17065341185042	0.375	13856
2	8	430	229	155.17065341185042	0.4	10224
2	8	430	229	155.17065341185042	0.42500000000000004	7504
2	8	430	229	155.17065341185042	0.45	4288
2	8	430	229	155.17065341185042	0.47500000000000003	4016
2	8	430	229	155.17065341185042	0.5	4016
2	8	430	229	155.17065341185042	0.525	4032
2	8	430	229	155.17065341185042	0.55	3936
2	8	430	229	155.17065341185042	0.5750000000000001	3984
2	8	430	229	155.17065341185042	0.6000000000000001	3760
2	8	430	229	155.17065341185042	0.625	3648
2	8	430	229	155.17065341185042	0.65	4432
2	8	430	229	155.17065341185042	0.675	7104
2	8	430	229	155.17065341185042	0.7000000000000001	8048
2	8	430	229	155.17065341185042	0.7250000000000001	7456
2	8	430	229	155.17065341185042	0.75	7456
2	8	430	229	155.17065341185042	0.775	6608
2	8	430	229	155.17065341185042	0.8	4848
2	8	430	229	155.17065341185042	0.8250000000000001	3888
2	8	430	229	155.17065341185042	0.8500000000000001	2912
2	8	430	229	155.17065341185042	0.875	2768
2	8	430	229	155.17065341185042	0.9	2624
2	8	430	229	155.17065341185042	0.925	2864
2	8	430	229	155.17065341185042	0.9500000000000001	2608
2	8	430	229	155.17065341185042	0.9750000000000001	2816
2	9	443	236	176.4743848028256	0.0	2768
2	9	443	236	176.4743848028256	0.025	2800
2	9	443	236	176.4743848028256	0.05	2624
2	9	443	236	176.4743848028256	0.07500000000000001	2800
2	9	443	236	176.4743848028256	0.1	2592
2	9	443	236	176.4743848028256	0.125	2896
2	9	443	236	176.4743848028256	0.15000000000000002	3120
2	9	443	236	176.4743848028256	0.17500000000000002	3632
2	9	443	236	176.4743848028256	0.2	5456
2	9	443	236	176.4743848028256	0.225	7728
2	9	443	236	176.4743848028256	0.25	8544
2	9	443	236	176.4743848028256	0.275	10096
2	9	443	236	176.4743848028256	0.30000000000000004	9968
2	9	443	236	176.4743848028256	0.325	9568
2	9	443	236	176.4743848028256	0.35000000000000003	7856
2	9	443	236	176.4743848028256	0.375	6688
2	9	443	236	176.4743848028256	0.4	4992
2	9	443	236	176.4743848028256	0.42500000000000004	3840
2	9	443	236	176.4743848028256	0.45	3968
2	9	443	236	176.4743848028256	0.47500000000000003	4304
2	9	443	236	176.4743848028256	0.5	4304
2	9	443	236	176.4743848028256	0.525	4112
2	9	443	236	176.4743848028256	0.55	3888
2	9	443	236	176.4743848028256	0.5750000000000001	4128
2	9	443	236	176.4743848028256	0.6000000000000001	4160
2	9	443	236	176.4743848028256	0.625	5200
2	9	443	236	176.4743848028256	0.65	6624
2	9	443	236	176.4743848028256	0.675	8832
2	9	443	236	176.4743848028256	0.7000000000000001	10592
2	9	443	236	176.4743848028256	0.7250000000000001	11360
2	9	443	236	176.4743848028256	0.75	10560
2	9	443	236	176.4743848028256	0.775	9536
2	9	443	236	176.4743848028256	0.8	7248
2	9	443	236	176.4743848028256	0.8250000000000001	4464
2	9	443	236	176.4743848028256	0.8500000000000001	3440
2	9	443	236	176.4743848028256	0.875	3040
2	9	443	236	176.4743848028256	0.9	2576
2	9	443	236	176.4743848028256	0.925	2528
2	9	443	236	176.4743848028256	0.9500000000000001	2944
2	9	443	236	176.4743848028256	0.9750000000000001	2880
2	10	456	242	164.96956947656673	0.0	2560
2	10	456	242	164.96956947656673	0.025	2688
2	10	456	242	164.96956947656673	0.05	2704
2	10	456	242	164.96956947656673	0.07500000000000001	2800
2	10	456	242	164.96956947656673	0.1	2768
2	10	456	242	164.96956947656673	0.125	2800
2	10	456	242	164.96956947656673	0.15000000000000002	3424
2	10	456	242	164.96956947656673	0.17500000000000002	3424
2	10	456	242	164.96956947656673	0.2	4624
2	10	456	242	164.96956947656673	0.225	6560
2	10	456	242	164.96956947656673	0.25	8224
2	10	456	242	164.96956947656673	0.275	7184
2	10	456	242	164.96956947656673	0.30000000000000004	6544
2	10	456	242	164.96956947656673	0.325	5776
2	10	456	242	164.96956947656673	0.35000000000000003	4896
2	10	456	242	164.96956947656673	0.375	3904
2	10	456	242	164.96956947656673	0.4	3536
2	10	456	242	164.96956947656673	0.42500000000000004	3968
2	10	456	242	164.96956947656673	0.45	3840
2	10	456	242	164.96956947656673	0.47500000000000003	3840
2	10	456	242	164.96956947656673	0.5	3840
2	10	456	242	164.96956947656673	0.525	4048
2	10	456	242	164.96956947656673	0.55	4064
2	10	456	242	164.96956947656673	0.5750000000000001	5232
2	10	456	242	164.96956947656673	0.6000000000000001	7856
2	10	456	242	164.96956947656673	0.625	12032
2	10	456	242	164.96956947656673	0.65	15552
2	10	456	242	164.96956947656673	0.675	16752
2	10	456	242	164.96956947656673	0.7000000000000001	19952
2	10	456	242	164.96956947656673	0.7250000000000001	18912
2	10	456	242	164.96956947656673	0.75	10976
2	10	456	242	164.96956947656673	0.775	7392
2	10	456	242	164.96956947656673	0.8	3936
2	10	456	242	164.96956947656673	0.8250000000000001	3936
2	10	456	242	164.96956947656673	0.8500000000000001	3088
2	10	456	242	164.96956947656673	0.875	2720
2	10	456	242	164.96956947656673	0.9	2624
2	10	456	242	164.96956947656673	0.925	2640
2	10	456	242	164.96956947656673	0.9500000000000001	2528
2	10	456	242	164.96956947656673	0.9750000000000001	3040
2	11	468	252	158.1063268582716	0.0	2624
2	11	468	252	158.1063268582716	0.025	2784
2	11	468	252	158.1063268582716	0.05	2704
2	11	468	252	158.1063268582716	0.07500000000000001	2752
2	11	468	252	158.1063268582716	0.1	2640
2	11	468	252	158.1063268582716	0.125	2848
2	11	468	252	158.1063268582716	0.15000000000000002	3424
2	11	468	252	158.1063268582716	0.17500000000000002	4464
2	11	468	252	158.1063268582716	0.2	5584
2	11	468	252	158.1063268582716	0.225	6176
2	11	468	252	158.1063268582716	0.25	6688
2	11	468	252	158.1063268582716	0.275	6080
2	11	468	252	158.1063268582716	0.30000000000000004	5328
2	11	468	252	158.1063268582716	0.325	3888
2	11	468	252	158.1063268582716	0.35000000000000003	3552
2	11	468	252	158.1063268582716	0.375	3712
2	11	468	252	158.1063268582716	0.4	3792
2	11	468	252	158.1063268582716	0.42500000000000004	3920
2	11	468	252	158.1063268582716	0.45	3856
2	11	468	252	158.1063268582716	0.47500000000000003	3872
2	11	468	252	158.1063268582716	0.5	3872
2	11	468	252	158.1063268582716	0.525	4128
2	11	468	252	158.1063268582716	0.55	5792
2	11	468	252	158.1063268582716	0.5750000000000001	8416
2	11	468	252	158.1063268582716	0.6000000000000001	16608
2	11	468	252	158.1063268582716	0.625	20144
2	11	468	252	158.1063268582716	0.65	26832
2	11	468	252	158.1063268582716	0.675	25712
2	11	468	252	158.1063268582716	0.7000000000000001	20096
2	11	468	252	158.1063268582716	0.7250000000000001	7760
2	11	468	252	158.1063268582716	0.75	4816
2	11	468	252	158.1063268582716	0.775	3728
2	11	468	252	158.1063268582716	0.8	3008
2	11	468	252	158.1063268582716	0.8250000000000001	2752
2	11	468	252	158.1063268582716	0.8500000000000001	2768
2	11	468	252	158.1063268582716	0.875	2688
2	11	468	252	158.1063268582716	0.9	2944
2	11	468	252	158.1063268582716	0.925	2912
2	11	468	252	158.1063268582716	0.9500000000000001	2688
2	11	468	252	158.1063268582716	0.9750000000000001	2608
2	12	475	265	158.82426058289545	0.0	2640
2	12	475	265	158.82426058289545	0.025	2656
2	12	475	265	158.82426058289545	0.05	2736
2	12	475	265	158.82426058289545	0.07500000000000001	2816
2	12	475	265	158.82426058289545	0.1	2768
2	12	475	265	158.82426058289545	0.125	2800
2	12	475	265	158.82426058289545	0.15000000000000002	3088
2	12	475	265	158.82426058289545	0.17500000000000002	4080
2	12	475	265	158.82426058289545	0.2	5296
2	12	475	265	158.82426058289545	0.225	6112
2	12	475	265	158.82426058289545	0.25	6528
2	12	475	265	158.82426058289545	0.275	5952
2	12	475	265	158.82426058289545	0.30000000000000004	5696
2	12	475	265	158.82426058289545	0.325	4720
2	12	475	265	158.82426058289545	0.35000000000000003	4096
2	12	475	265	158.82426058289545	0.375	3824
2	12	475	265	158.82426058289545	0.4	4176
2	12	475	265	158.82426058289545	0.42500000000000004	3968
2	12	475	265	158.82426058289545	0.45	3952
2	12	475	265	158.82426058289545	0.47500000000000003	4032
2	12	475	265	158.82426058289545	0.5	4160
2	12	475	265	158.82426058289545	0.525	4400
2	12	475	265	158.82426058289545	0.55	5920
2	12	475	265	158.82426058289545	0.5750000000000001	8400
2	12	475	265	158.82426058289545	0.6000000000000001	12064
2	12	475	265	158.82426058289545	0.625	16848
2	12	475	265	158.82426058289545	0.65	19936
2	12	475	265	158.82426058289545	0.675	19408
2	12	475	265	158.82426058289545	0.7000000000000001	14800
2	12	475	265	158.82426058289545	0.7250000000000001	6352
2	12	475	265	158.82426058289545	0.75	3552
2	12	475	265	158.82426058289545	0.775	2928
2	12	475	265	158.82426058289545	0.8	2608
2	12	475	265	158.82426058289545	0.8250000000000001	2592
2	12	475	265	158.82426058289545	0.8500000000000001	2960
2	12	475	265	158.82426058289545	0.875	2800
2	12	475	265	158.82426058289545	0.9	2704
2	12	475	265	158.82426058289545	0.925	2624
2	12	475	265	158.82426058289545	0.9500000000000001	2800
2	12	475	265	158.82426058289545	0.9750000000000001	2704
2	13	477	281	169.06090881680785	0.0	2976
2	13	477	281	169.06090881680785	0.025	2800
2	13	477	281	169.06090881680785	0.05	2624
2	13	477	281	169.06090881680785	0.07500000000000001	2752
2	13	477	281	169.06090881680785	0.1	2928
2	13	477	281	169.06090881680785	0.125	3488
2	13	477	281	169.06090881680785	0.15000000000000002	4224
2	13	477	281	169.06090881680785	0.17500000000000002	5536
2	13	477	281	169.06090881680785	0.2	6688
2	13	477	281	169.06090881680785	0.225	7664
2	13	477	281	169.06090881680785	0.25	8032
2	13	477	281	169.06090881680785	0.275	7328
2	13	477	281	169.06090881680785	0.30000000000000004	6032
2	13	477	281	169.06090881680785	0.325	5232
2	13	477	281	169.06090881680785	0.35000000000000003	4208
2	13	477	281	169.06090881680785	0.375	4160
2	13	477	281	169.06090881680785	0.4	4160
2	13	477	281	169.06090881680785	0.42500000000000004	4416
2	13	477	281	169.06090881680785	0.45	4352
2	13	477	281	169.06090881680785	0.47500000000000003	4688
2	13	477	281	169.06090881680785	0.5	4992
2	13	477	281	169.06090881680785	0.525	5552
2	13	477	281	169.06090881680785	0.55	7536
2	13	477	281	169.06090881680785	0.5750000000000001	10240
2	13	477	281	169.06090881680785	0.6000000000000001	13584
2	13	477	281	169.06090881680785	0.625	15952
2	13	477	281	169.06090881680785	0.65	17024
2	13	477	281	169.06090881680785	0.675	14416
2	13	477	281	169.06090881680785	0.7000000000000001	10912
2	13	477	281	169.06090881680785	0.7250000000000001	6288
2	13	477	281	169.06090881680785	0.75	3344
2	13	477	281	169.06090881680785	0.775	2912
2	13	477	281	169.06090881680785	0.8	2736
2	13	477	281	169.06090881680785	0.8250000000000001	2912
2	13	477	281	169.06090881680785	0.8500000000000001	2752
2	13	477	281	169.06090881680785	0.875	2736
2	13	477	281	169.06090881680785	0.9	2928
2	13	477	281	169.06090881680785	0.925	2864
2	13	477	281	169.06090881680785	0.9500000000000001	2688
2	13	477	281	169.06090881680785	0.9750000000000001	2688
2	14	476	296	172.50414236027012	0.0	2736
2	14	476	296	172.50414236027012	0.025	2704
2	14	476	296	172.50414236027012	0.05	2640
2	14	476	296	172.50414236027012	0.07500000000000001	2752
2	14	476	296	172.50414236027012	0.1	3040
2	14	476	296	172.50414236027012	0.125	3504
2	14	476	296	172.50414236027012	0.15000000000000002	4048
2	14	476	296	172.50414236027012	0.17500000000000002	4032
2	14	476	296	172.50414236027012	0.2	4512
2	14	476	296	172.50414236027012	0.225	4944
2	14	476	296	172.50414236027012	0.25	4912
2	14	476	296	172.50414236027012	0.275	4576
2	14	476	296	172.50414236027012	0.30000000000000004	4416
2	14	476	296	172.50414236027012	0.325	4240
2	14	476	296	172.50414236027012	0.35000000000000003	4016
2	14	476	296	172.50414236027012	0.375	4032
2	14	476	296	172.50414236027012	0.4	4128
2	14	476	296	172.50414236027012	0.42500000000000004	3936
2	14	476	296	172.50414236027012	0.45	4176
2	14	476	296	172.50414236027012	0.47500000000000003	4176
2	14	476	296	172.50414236027012	0.5	4416
2	14	476	296	172.50414236027012	0.525	4864
2	14	476	296	172.50414236027012	0.55	5744
2	14	476	296	172.50414236027012	0.5750000000000001	6064
2	14	476	296	172.50414236027012	0.6000000000000001	7344
2	14	476	296	172.50414236027012	0.625	7808
2	14	476	296	172.50414236027012	0.65	7312
2	14	476	296	172.50414236027012	0.675	6688
2	14	476	296	172.50414236027012	0.7000000000000001	5152
2	14	476	296	172.50414236027012	0.7250000000000001	3952
2	14	476	296	172.50414236027012	0.75	2976
2	14	476	296	172.50414236027012	0.775	2736
2	14	476	296	172.50414236027012	0.8	2576
2	14	476	296	172.50414236027012	0.8250000000000001	2928
2	14	476	296	172.50414236027012	0.8500000000000001	2688
2	14	476	296	172.50414236027012	0.875	2768
2	14	476	296	172.50414236027012	0.9	2752
2	14	476	296	172.50414236027012	0.925	2624
2	14	476	296	172.50414236027012	0.9500000000000001	2608
[truncated: 60,641 more rows]
