# Supplementary material for: An epifluorescence microscope design for naturalistic behavior and cellular activity in freely moving Caenorhabditis elegans
Source: Nat Commun. 2026 May 19;17:4411. doi: 10.1038/s41467-026-72709-w (PMC13187321; doi:10.1038/s41467-026-72709-w)
Supplement: Supplementary file 8 — Source data [file 41467_2026_72709_MOESM8_ESM.zip › fig2 Muscle/MMH116/worm12.csv]

frame	order	x	y	angle	segment_position	intensity
0	2	422	522	169.77226758899616	0.0	1664
0	2	422	522	169.77226758899616	0.025	1568
0	2	422	522	169.77226758899616	0.05	1840
0	2	422	522	169.77226758899616	0.07500000000000001	1632
0	2	422	522	169.77226758899616	0.1	2160
0	2	422	522	169.77226758899616	0.125	2464
0	2	422	522	169.77226758899616	0.15000000000000002	3728
0	2	422	522	169.77226758899616	0.17500000000000002	4960
0	2	422	522	169.77226758899616	0.2	4704
0	2	422	522	169.77226758899616	0.225	4544
0	2	422	522	169.77226758899616	0.25	5808
0	2	422	522	169.77226758899616	0.275	6656
0	2	422	522	169.77226758899616	0.30000000000000004	6592
0	2	422	522	169.77226758899616	0.325	6400
0	2	422	522	169.77226758899616	0.35000000000000003	4736
0	2	422	522	169.77226758899616	0.375	2704
0	2	422	522	169.77226758899616	0.4	2048
0	2	422	522	169.77226758899616	0.42500000000000004	2112
0	2	422	522	169.77226758899616	0.45	2352
0	2	422	522	169.77226758899616	0.47500000000000003	2272
0	2	422	522	169.77226758899616	0.5	2336
0	2	422	522	169.77226758899616	0.525	2528
0	2	422	522	169.77226758899616	0.55	4144
0	2	422	522	169.77226758899616	0.5750000000000001	6864
0	2	422	522	169.77226758899616	0.6000000000000001	7136
0	2	422	522	169.77226758899616	0.625	7264
0	2	422	522	169.77226758899616	0.65	7216
0	2	422	522	169.77226758899616	0.675	8224
0	2	422	522	169.77226758899616	0.7000000000000001	5376
0	2	422	522	169.77226758899616	0.7250000000000001	3168
0	2	422	522	169.77226758899616	0.75	2224
0	2	422	522	169.77226758899616	0.775	1952
0	2	422	522	169.77226758899616	0.8	1728
0	2	422	522	169.77226758899616	0.8250000000000001	1568
0	2	422	522	169.77226758899616	0.8500000000000001	1680
0	2	422	522	169.77226758899616	0.875	1616
0	2	422	522	169.77226758899616	0.9	1696
0	2	422	522	169.77226758899616	0.925	1680
0	2	422	522	169.77226758899616	0.9500000000000001	1664
0	2	422	522	169.77226758899616	0.9750000000000001	1488
0	3	439	518	169.61114218453042	0.0	1696
0	3	439	518	169.61114218453042	0.025	1808
0	3	439	518	169.61114218453042	0.05	1664
0	3	439	518	169.61114218453042	0.07500000000000001	2160
0	3	439	518	169.61114218453042	0.1	3040
0	3	439	518	169.61114218453042	0.125	2960
0	3	439	518	169.61114218453042	0.15000000000000002	2992
0	3	439	518	169.61114218453042	0.17500000000000002	3408
0	3	439	518	169.61114218453042	0.2	3584
0	3	439	518	169.61114218453042	0.225	3120
0	3	439	518	169.61114218453042	0.25	2576
0	3	439	518	169.61114218453042	0.275	1968
0	3	439	518	169.61114218453042	0.30000000000000004	1856
0	3	439	518	169.61114218453042	0.325	1632
0	3	439	518	169.61114218453042	0.35000000000000003	1808
0	3	439	518	169.61114218453042	0.375	1888
0	3	439	518	169.61114218453042	0.4	1968
0	3	439	518	169.61114218453042	0.42500000000000004	1920
0	3	439	518	169.61114218453042	0.45	2048
0	3	439	518	169.61114218453042	0.47500000000000003	2672
0	3	439	518	169.61114218453042	0.5	2672
0	3	439	518	169.61114218453042	0.525	3200
0	3	439	518	169.61114218453042	0.55	3696
0	3	439	518	169.61114218453042	0.5750000000000001	4064
0	3	439	518	169.61114218453042	0.6000000000000001	6528
0	3	439	518	169.61114218453042	0.625	8784
0	3	439	518	169.61114218453042	0.65	6688
0	3	439	518	169.61114218453042	0.675	3504
0	3	439	518	169.61114218453042	0.7000000000000001	2176
0	3	439	518	169.61114218453042	0.7250000000000001	1632
0	3	439	518	169.61114218453042	0.75	1664
0	3	439	518	169.61114218453042	0.775	1840
0	3	439	518	169.61114218453042	0.8	1488
0	3	439	518	169.61114218453042	0.8250000000000001	1744
0	3	439	518	169.61114218453042	0.8500000000000001	1776
0	3	439	518	169.61114218453042	0.875	1840
0	3	439	518	169.61114218453042	0.9	1584
0	3	439	518	169.61114218453042	0.925	1600
0	3	439	518	169.61114218453042	0.9500000000000001	1504
0	3	439	518	169.61114218453042	0.9750000000000001	1504
0	4	455	511	151.7866043180259	0.0	1616
0	4	455	511	151.7866043180259	0.025	1744
0	4	455	511	151.7866043180259	0.05	1904
0	4	455	511	151.7866043180259	0.07500000000000001	1792
0	4	455	511	151.7866043180259	0.1	2560
0	4	455	511	151.7866043180259	0.125	2768
0	4	455	511	151.7866043180259	0.15000000000000002	2816
0	4	455	511	151.7866043180259	0.17500000000000002	2992
0	4	455	511	151.7866043180259	0.2	2912
0	4	455	511	151.7866043180259	0.225	2768
0	4	455	511	151.7866043180259	0.25	2592
0	4	455	511	151.7866043180259	0.275	2192
0	4	455	511	151.7866043180259	0.30000000000000004	2192
0	4	455	511	151.7866043180259	0.325	2208
0	4	455	511	151.7866043180259	0.35000000000000003	2368
0	4	455	511	151.7866043180259	0.375	2208
0	4	455	511	151.7866043180259	0.4	2256
0	4	455	511	151.7866043180259	0.42500000000000004	2496
0	4	455	511	151.7866043180259	0.45	2192
0	4	455	511	151.7866043180259	0.47500000000000003	2672
0	4	455	511	151.7866043180259	0.5	2672
0	4	455	511	151.7866043180259	0.525	3312
0	4	455	511	151.7866043180259	0.55	3792
0	4	455	511	151.7866043180259	0.5750000000000001	3712
0	4	455	511	151.7866043180259	0.6000000000000001	5584
0	4	455	511	151.7866043180259	0.625	6112
0	4	455	511	151.7866043180259	0.65	5648
0	4	455	511	151.7866043180259	0.675	4288
0	4	455	511	151.7866043180259	0.7000000000000001	2720
0	4	455	511	151.7866043180259	0.7250000000000001	1504
0	4	455	511	151.7866043180259	0.75	1824
0	4	455	511	151.7866043180259	0.775	1616
0	4	455	511	151.7866043180259	0.8	1728
0	4	455	511	151.7866043180259	0.8250000000000001	1760
0	4	455	511	151.7866043180259	0.8500000000000001	1696
0	4	455	511	151.7866043180259	0.875	1616
0	4	455	511	151.7866043180259	0.9	1664
0	4	455	511	151.7866043180259	0.925	1568
0	4	455	511	151.7866043180259	0.9500000000000001	1632
0	4	455	511	151.7866043180259	0.9750000000000001	1632
0	5	466	497	161.28280824080713	0.0	1696
0	5	466	497	161.28280824080713	0.025	1840
0	5	466	497	161.28280824080713	0.05	1440
0	5	466	497	161.28280824080713	0.07500000000000001	1936
0	5	466	497	161.28280824080713	0.1	1856
0	5	466	497	161.28280824080713	0.125	2592
0	5	466	497	161.28280824080713	0.15000000000000002	2944
0	5	466	497	161.28280824080713	0.17500000000000002	3312
0	5	466	497	161.28280824080713	0.2	3792
0	5	466	497	161.28280824080713	0.225	3312
0	5	466	497	161.28280824080713	0.25	3312
0	5	466	497	161.28280824080713	0.275	3040
0	5	466	497	161.28280824080713	0.30000000000000004	2464
0	5	466	497	161.28280824080713	0.325	2192
0	5	466	497	161.28280824080713	0.35000000000000003	2400
0	5	466	497	161.28280824080713	0.375	2128
0	5	466	497	161.28280824080713	0.4	2384
0	5	466	497	161.28280824080713	0.42500000000000004	2576
0	5	466	497	161.28280824080713	0.45	2336
0	5	466	497	161.28280824080713	0.47500000000000003	2720
0	5	466	497	161.28280824080713	0.5	2720
0	5	466	497	161.28280824080713	0.525	3264
0	5	466	497	161.28280824080713	0.55	3600
0	5	466	497	161.28280824080713	0.5750000000000001	4272
0	5	466	497	161.28280824080713	0.6000000000000001	4672
0	5	466	497	161.28280824080713	0.625	5520
0	5	466	497	161.28280824080713	0.65	6144
0	5	466	497	161.28280824080713	0.675	7248
0	5	466	497	161.28280824080713	0.7000000000000001	3424
0	5	466	497	161.28280824080713	0.7250000000000001	1792
0	5	466	497	161.28280824080713	0.75	1792
0	5	466	497	161.28280824080713	0.775	1440
0	5	466	497	161.28280824080713	0.8	1600
0	5	466	497	161.28280824080713	0.8250000000000001	1760
0	5	466	497	161.28280824080713	0.8500000000000001	1664
0	5	466	497	161.28280824080713	0.875	1664
0	5	466	497	161.28280824080713	0.9	1664
0	5	466	497	161.28280824080713	0.925	1712
0	5	466	497	161.28280824080713	0.9500000000000001	1424
0	5	466	497	161.28280824080713	0.9750000000000001	1424
0	6	472	480	173.8004850870111	0.0	1760
0	6	472	480	173.8004850870111	0.025	1632
0	6	472	480	173.8004850870111	0.05	1600
0	6	472	480	173.8004850870111	0.07500000000000001	1600
0	6	472	480	173.8004850870111	0.1	1744
0	6	472	480	173.8004850870111	0.125	1696
0	6	472	480	173.8004850870111	0.15000000000000002	1824
0	6	472	480	173.8004850870111	0.17500000000000002	2496
0	6	472	480	173.8004850870111	0.2	3152
0	6	472	480	173.8004850870111	0.225	3424
0	6	472	480	173.8004850870111	0.25	3440
0	6	472	480	173.8004850870111	0.275	3104
0	6	472	480	173.8004850870111	0.30000000000000004	2688
0	6	472	480	173.8004850870111	0.325	2224
0	6	472	480	173.8004850870111	0.35000000000000003	2192
0	6	472	480	173.8004850870111	0.375	1952
0	6	472	480	173.8004850870111	0.4	2240
0	6	472	480	173.8004850870111	0.42500000000000004	1952
0	6	472	480	173.8004850870111	0.45	2224
0	6	472	480	173.8004850870111	0.47500000000000003	2064
0	6	472	480	173.8004850870111	0.5	1808
0	6	472	480	173.8004850870111	0.525	2112
0	6	472	480	173.8004850870111	0.55	2352
0	6	472	480	173.8004850870111	0.5750000000000001	2512
0	6	472	480	173.8004850870111	0.6000000000000001	2752
0	6	472	480	173.8004850870111	0.625	3120
0	6	472	480	173.8004850870111	0.65	2848
0	6	472	480	173.8004850870111	0.675	2688
0	6	472	480	173.8004850870111	0.7000000000000001	2976
0	6	472	480	173.8004850870111	0.7250000000000001	2784
0	6	472	480	173.8004850870111	0.75	2208
0	6	472	480	173.8004850870111	0.775	1728
0	6	472	480	173.8004850870111	0.8	1776
0	6	472	480	173.8004850870111	0.8250000000000001	1616
0	6	472	480	173.8004850870111	0.8500000000000001	1600
0	6	472	480	173.8004850870111	0.875	1616
0	6	472	480	173.8004850870111	0.9	1600
0	6	472	480	173.8004850870111	0.925	1680
0	6	472	480	173.8004850870111	0.9500000000000001	1536
0	6	472	480	173.8004850870111	0.9750000000000001	1600
0	7	476	463	169.61114218453042	0.0	1520
0	7	476	463	169.61114218453042	0.025	1776
0	7	476	463	169.61114218453042	0.05	1824
0	7	476	463	169.61114218453042	0.07500000000000001	1760
0	7	476	463	169.61114218453042	0.1	1840
0	7	476	463	169.61114218453042	0.125	1952
0	7	476	463	169.61114218453042	0.15000000000000002	2208
0	7	476	463	169.61114218453042	0.17500000000000002	3056
0	7	476	463	169.61114218453042	0.2	2992
0	7	476	463	169.61114218453042	0.225	2768
0	7	476	463	169.61114218453042	0.25	2800
0	7	476	463	169.61114218453042	0.275	2880
0	7	476	463	169.61114218453042	0.30000000000000004	2176
0	7	476	463	169.61114218453042	0.325	2192
0	7	476	463	169.61114218453042	0.35000000000000003	2240
0	7	476	463	169.61114218453042	0.375	1968
0	7	476	463	169.61114218453042	0.4	2080
0	7	476	463	169.61114218453042	0.42500000000000004	2224
0	7	476	463	169.61114218453042	0.45	2192
0	7	476	463	169.61114218453042	0.47500000000000003	2176
0	7	476	463	169.61114218453042	0.5	2176
0	7	476	463	169.61114218453042	0.525	2192
0	7	476	463	169.61114218453042	0.55	2336
0	7	476	463	169.61114218453042	0.5750000000000001	2544
0	7	476	463	169.61114218453042	0.6000000000000001	2560
0	7	476	463	169.61114218453042	0.625	2688
0	7	476	463	169.61114218453042	0.65	3200
0	7	476	463	169.61114218453042	0.675	3248
0	7	476	463	169.61114218453042	0.7000000000000001	3488
0	7	476	463	169.61114218453042	0.7250000000000001	3632
0	7	476	463	169.61114218453042	0.75	2576
0	7	476	463	169.61114218453042	0.775	1856
0	7	476	463	169.61114218453042	0.8	1680
0	7	476	463	169.61114218453042	0.8250000000000001	1600
0	7	476	463	169.61114218453042	0.8500000000000001	1440
0	7	476	463	169.61114218453042	0.875	1776
0	7	476	463	169.61114218453042	0.9	1568
0	7	476	463	169.61114218453042	0.925	1600
0	7	476	463	169.61114218453042	0.9500000000000001	1632
0	7	476	463	169.61114218453042	0.9750000000000001	1632
0	8	483	447	156.3387676880183	0.0	1776
0	8	483	447	156.3387676880183	0.025	1680
0	8	483	447	156.3387676880183	0.05	1584
0	8	483	447	156.3387676880183	0.07500000000000001	1760
0	8	483	447	156.3387676880183	0.1	1888
0	8	483	447	156.3387676880183	0.125	1824
0	8	483	447	156.3387676880183	0.15000000000000002	3120
0	8	483	447	156.3387676880183	0.17500000000000002	4416
0	8	483	447	156.3387676880183	0.2	5744
0	8	483	447	156.3387676880183	0.225	6608
0	8	483	447	156.3387676880183	0.25	4544
0	8	483	447	156.3387676880183	0.275	3312
0	8	483	447	156.3387676880183	0.30000000000000004	2912
0	8	483	447	156.3387676880183	0.325	2912
0	8	483	447	156.3387676880183	0.35000000000000003	2400
0	8	483	447	156.3387676880183	0.375	2176
0	8	483	447	156.3387676880183	0.4	2400
0	8	483	447	156.3387676880183	0.42500000000000004	2592
0	8	483	447	156.3387676880183	0.45	2624
0	8	483	447	156.3387676880183	0.47500000000000003	2384
0	8	483	447	156.3387676880183	0.5	2384
0	8	483	447	156.3387676880183	0.525	2400
0	8	483	447	156.3387676880183	0.55	2320
0	8	483	447	156.3387676880183	0.5750000000000001	2464
0	8	483	447	156.3387676880183	0.6000000000000001	2560
0	8	483	447	156.3387676880183	0.625	2736
0	8	483	447	156.3387676880183	0.65	3088
0	8	483	447	156.3387676880183	0.675	2656
0	8	483	447	156.3387676880183	0.7000000000000001	2816
0	8	483	447	156.3387676880183	0.7250000000000001	2864
0	8	483	447	156.3387676880183	0.75	2432
0	8	483	447	156.3387676880183	0.775	1936
0	8	483	447	156.3387676880183	0.8	1600
0	8	483	447	156.3387676880183	0.8250000000000001	1664
0	8	483	447	156.3387676880183	0.8500000000000001	1696
0	8	483	447	156.3387676880183	0.875	1632
0	8	483	447	156.3387676880183	0.9	1648
0	8	483	447	156.3387676880183	0.925	1440
0	8	483	447	156.3387676880183	0.9500000000000001	1664
0	8	483	447	156.3387676880183	0.9750000000000001	1664
0	9	496	435	150.53112995782573	0.0	1568
0	9	496	435	150.53112995782573	0.025	1664
0	9	496	435	150.53112995782573	0.05	1856
0	9	496	435	150.53112995782573	0.07500000000000001	1728
0	9	496	435	150.53112995782573	0.1	1872
0	9	496	435	150.53112995782573	0.125	2016
0	9	496	435	150.53112995782573	0.15000000000000002	2400
0	9	496	435	150.53112995782573	0.17500000000000002	6304
0	9	496	435	150.53112995782573	0.2	8016
0	9	496	435	150.53112995782573	0.225	11520
0	9	496	435	150.53112995782573	0.25	11520
0	9	496	435	150.53112995782573	0.275	8336
0	9	496	435	150.53112995782573	0.30000000000000004	6880
0	9	496	435	150.53112995782573	0.325	4512
0	9	496	435	150.53112995782573	0.35000000000000003	3280
0	9	496	435	150.53112995782573	0.375	2512
0	9	496	435	150.53112995782573	0.4	2320
0	9	496	435	150.53112995782573	0.42500000000000004	2160
0	9	496	435	150.53112995782573	0.45	2512
0	9	496	435	150.53112995782573	0.47500000000000003	2272
0	9	496	435	150.53112995782573	0.5	2272
0	9	496	435	150.53112995782573	0.525	2304
0	9	496	435	150.53112995782573	0.55	2192
0	9	496	435	150.53112995782573	0.5750000000000001	2128
0	9	496	435	150.53112995782573	0.6000000000000001	2320
0	9	496	435	150.53112995782573	0.625	2496
0	9	496	435	150.53112995782573	0.65	2544
0	9	496	435	150.53112995782573	0.675	2656
0	9	496	435	150.53112995782573	0.7000000000000001	2752
0	9	496	435	150.53112995782573	0.7250000000000001	2928
0	9	496	435	150.53112995782573	0.75	2928
0	9	496	435	150.53112995782573	0.775	2224
0	9	496	435	150.53112995782573	0.8	1872
0	9	496	435	150.53112995782573	0.8250000000000001	1616
0	9	496	435	150.53112995782573	0.8500000000000001	1520
0	9	496	435	150.53112995782573	0.875	1536
0	9	496	435	150.53112995782573	0.9	1600
0	9	496	435	150.53112995782573	0.925	1696
0	9	496	435	150.53112995782573	0.9500000000000001	1536
0	9	496	435	150.53112995782573	0.9750000000000001	1536
0	10	513	431	163.74669258062949	0.0	1600
0	10	513	431	163.74669258062949	0.025	1760
0	10	513	431	163.74669258062949	0.05	1840
0	10	513	431	163.74669258062949	0.07500000000000001	1712
0	10	513	431	163.74669258062949	0.1	1760
0	10	513	431	163.74669258062949	0.125	1664
0	10	513	431	163.74669258062949	0.15000000000000002	1872
0	10	513	431	163.74669258062949	0.17500000000000002	2224
0	10	513	431	163.74669258062949	0.2	2528
0	10	513	431	163.74669258062949	0.225	4784
0	10	513	431	163.74669258062949	0.25	8016
0	10	513	431	163.74669258062949	0.275	6096
0	10	513	431	163.74669258062949	0.30000000000000004	5728
0	10	513	431	163.74669258062949	0.325	4992
0	10	513	431	163.74669258062949	0.35000000000000003	4032
0	10	513	431	163.74669258062949	0.375	2944
0	10	513	431	163.74669258062949	0.4	2352
0	10	513	431	163.74669258062949	0.42500000000000004	2256
0	10	513	431	163.74669258062949	0.45	2096
0	10	513	431	163.74669258062949	0.47500000000000003	2272
0	10	513	431	163.74669258062949	0.5	2208
0	10	513	431	163.74669258062949	0.525	2144
0	10	513	431	163.74669258062949	0.55	2144
0	10	513	431	163.74669258062949	0.5750000000000001	2080
0	10	513	431	163.74669258062949	0.6000000000000001	1920
0	10	513	431	163.74669258062949	0.625	1856
0	10	513	431	163.74669258062949	0.65	1920
0	10	513	431	163.74669258062949	0.675	1952
0	10	513	431	163.74669258062949	0.7000000000000001	2576
0	10	513	431	163.74669258062949	0.7250000000000001	2736
0	10	513	431	163.74669258062949	0.75	3200
0	10	513	431	163.74669258062949	0.775	2880
0	10	513	431	163.74669258062949	0.8	2640
0	10	513	431	163.74669258062949	0.8250000000000001	2352
0	10	513	431	163.74669258062949	0.8500000000000001	1680
0	10	513	431	163.74669258062949	0.875	1664
0	10	513	431	163.74669258062949	0.9	1664
0	10	513	431	163.74669258062949	0.925	1776
0	10	513	431	163.74669258062949	0.9500000000000001	1760
0	10	513	431	163.74669258062949	0.9750000000000001	1920
0	11	532	432	159.38340977352655	0.0	1664
0	11	532	432	159.38340977352655	0.025	1760
0	11	532	432	159.38340977352655	0.05	1664
0	11	532	432	159.38340977352655	0.07500000000000001	1728
0	11	532	432	159.38340977352655	0.1	1632
0	11	532	432	159.38340977352655	0.125	1776
0	11	532	432	159.38340977352655	0.15000000000000002	2240
0	11	532	432	159.38340977352655	0.17500000000000002	2752
0	11	532	432	159.38340977352655	0.2	3168
0	11	532	432	159.38340977352655	0.225	3488
0	11	532	432	159.38340977352655	0.25	3424
0	11	532	432	159.38340977352655	0.275	3232
0	11	532	432	159.38340977352655	0.30000000000000004	2944
0	11	532	432	159.38340977352655	0.325	2624
0	11	532	432	159.38340977352655	0.35000000000000003	2176
0	11	532	432	159.38340977352655	0.375	2256
0	11	532	432	159.38340977352655	0.4	2240
0	11	532	432	159.38340977352655	0.42500000000000004	2224
0	11	532	432	159.38340977352655	0.45	2416
0	11	532	432	159.38340977352655	0.47500000000000003	2224
0	11	532	432	159.38340977352655	0.5	2288
0	11	532	432	159.38340977352655	0.525	2592
0	11	532	432	159.38340977352655	0.55	2720
0	11	532	432	159.38340977352655	0.5750000000000001	2720
0	11	532	432	159.38340977352655	0.6000000000000001	3104
0	11	532	432	159.38340977352655	0.625	4368
0	11	532	432	159.38340977352655	0.65	6496
0	11	532	432	159.38340977352655	0.675	7600
0	11	532	432	159.38340977352655	0.7000000000000001	9280
0	11	532	432	159.38340977352655	0.7250000000000001	8960
0	11	532	432	159.38340977352655	0.75	7152
0	11	532	432	159.38340977352655	0.775	3936
0	11	532	432	159.38340977352655	0.8	2224
0	11	532	432	159.38340977352655	0.8250000000000001	2000
0	11	532	432	159.38340977352655	0.8500000000000001	1712
0	11	532	432	159.38340977352655	0.875	1744
0	11	532	432	159.38340977352655	0.9	1664
0	11	532	432	159.38340977352655	0.925	1664
0	11	532	432	159.38340977352655	0.9500000000000001	1680
0	11	532	432	159.38340977352655	0.9750000000000001	1680
0	12	548	439	0	0.0	1760
0	12	548	439	0	0.025	1552
0	12	548	439	0	0.05	1984
0	12	548	439	0	0.07500000000000001	1744
0	12	548	439	0	0.1	1744
0	12	548	439	0	0.125	1792
0	12	548	439	0	0.15000000000000002	1936
0	12	548	439	0	0.17500000000000002	4096
0	12	548	439	0	0.2	5360
0	12	548	439	0	0.225	4752
0	12	548	439	0	0.25	6784
0	12	548	439	0	0.275	5904
0	12	548	439	0	0.30000000000000004	5584
0	12	548	439	0	0.325	4976
0	12	548	439	0	0.35000000000000003	3104
0	12	548	439	0	0.375	2416
0	12	548	439	0	0.4	2304
0	12	548	439	0	0.42500000000000004	2448
0	12	548	439	0	0.45	2448
0	12	548	439	0	0.47500000000000003	2432
0	12	548	439	0	0.5	2432
0	12	548	439	0	0.525	2496
0	12	548	439	0	0.55	2496
0	12	548	439	0	0.5750000000000001	2432
0	12	548	439	0	0.6000000000000001	2400
0	12	548	439	0	0.625	2928
0	12	548	439	0	0.65	4976
0	12	548	439	0	0.675	6144
0	12	548	439	0	0.7000000000000001	7360
0	12	548	439	0	0.7250000000000001	7616
0	12	548	439	0	0.75	7728
0	12	548	439	0	0.775	6512
0	12	548	439	0	0.8	2688
0	12	548	439	0	0.8250000000000001	2096
0	12	548	439	0	0.8500000000000001	1728
0	12	548	439	0	0.875	1664
0	12	548	439	0	0.9	1840
0	12	548	439	0	0.925	1728
0	12	548	439	0	0.9500000000000001	1760
0	12	548	439	0	0.9750000000000001	1520
0	13	564	446	156.3706222693432	0.0	1664
0	13	564	446	156.3706222693432	0.025	1728
0	13	564	446	156.3706222693432	0.05	1664
0	13	564	446	156.3706222693432	0.07500000000000001	1664
0	13	564	446	156.3706222693432	0.1	1760
0	13	564	446	156.3706222693432	0.125	1616
0	13	564	446	156.3706222693432	0.15000000000000002	1520
0	13	564	446	156.3706222693432	0.17500000000000002	1744
0	13	564	446	156.3706222693432	0.2	2192
0	13	564	446	156.3706222693432	0.225	3792
0	13	564	446	156.3706222693432	0.25	4096
0	13	564	446	156.3706222693432	0.275	5376
0	13	564	446	156.3706222693432	0.30000000000000004	4944
0	13	564	446	156.3706222693432	0.325	3696
0	13	564	446	156.3706222693432	0.35000000000000003	2976
0	13	564	446	156.3706222693432	0.375	2272
0	13	564	446	156.3706222693432	0.4	2016
0	13	564	446	156.3706222693432	0.42500000000000004	2016
0	13	564	446	156.3706222693432	0.45	2160
0	13	564	446	156.3706222693432	0.47500000000000003	2192
0	13	564	446	156.3706222693432	0.5	2256
0	13	564	446	156.3706222693432	0.525	2400
0	13	564	446	156.3706222693432	0.55	2288
0	13	564	446	156.3706222693432	0.5750000000000001	2400
0	13	564	446	156.3706222693432	0.6000000000000001	2544
0	13	564	446	156.3706222693432	0.625	2288
0	13	564	446	156.3706222693432	0.65	2592
0	13	564	446	156.3706222693432	0.675	2704
0	13	564	446	156.3706222693432	0.7000000000000001	3328
0	13	564	446	156.3706222693432	0.7250000000000001	3152
0	13	564	446	156.3706222693432	0.75	3584
0	13	564	446	156.3706222693432	0.775	2816
0	13	564	446	156.3706222693432	0.8	2320
0	13	564	446	156.3706222693432	0.8250000000000001	1936
0	13	564	446	156.3706222693432	0.8500000000000001	1792
0	13	564	446	156.3706222693432	0.875	1760
0	13	564	446	156.3706222693432	0.9	1664
0	13	564	446	156.3706222693432	0.925	1664
0	13	564	446	156.3706222693432	0.9500000000000001	1664
0	13	564	446	156.3706222693432	0.9750000000000001	1600
0	14	582	446	153.434948822922	0.0	1664
0	14	582	446	153.434948822922	0.025	1824
0	14	582	446	153.434948822922	0.05	1488
0	14	582	446	153.434948822922	0.07500000000000001	1840
0	14	582	446	153.434948822922	0.1	1888
0	14	582	446	153.434948822922	0.125	2064
0	14	582	446	153.434948822922	0.15000000000000002	2288
0	14	582	446	153.434948822922	0.17500000000000002	3008
0	14	582	446	153.434948822922	0.2	2944
0	14	582	446	153.434948822922	0.225	2960
0	14	582	446	153.434948822922	0.25	2336
0	14	582	446	153.434948822922	0.275	2176
0	14	582	446	153.434948822922	0.30000000000000004	2160
0	14	582	446	153.434948822922	0.325	2176
0	14	582	446	153.434948822922	0.35000000000000003	1968
0	14	582	446	153.434948822922	0.375	2288
0	14	582	446	153.434948822922	0.4	2272
0	14	582	446	153.434948822922	0.42500000000000004	2224
0	14	582	446	153.434948822922	0.45	2048
0	14	582	446	153.434948822922	0.47500000000000003	1952
0	14	582	446	153.434948822922	0.5	2048
0	14	582	446	153.434948822922	0.525	1936
0	14	582	446	153.434948822922	0.55	2560
0	14	582	446	153.434948822922	0.5750000000000001	3424
0	14	582	446	153.434948822922	0.6000000000000001	4080
0	14	582	446	153.434948822922	0.625	4848
0	14	582	446	153.434948822922	0.65	5296
0	14	582	446	153.434948822922	0.675	4448
0	14	582	446	153.434948822922	0.7000000000000001	3328
0	14	582	446	153.434948822922	0.7250000000000001	2096
0	14	582	446	153.434948822922	0.75	1616
0	14	582	446	153.434948822922	0.775	1568
0	14	582	446	153.434948822922	0.8	1776
0	14	582	446	153.434948822922	0.8250000000000001	1520
0	14	582	446	153.434948822922	0.8500000000000001	1664
0	14	582	446	153.434948822922	0.875	1808
0	14	582	446	153.434948822922	0.9	1648
0	14	582	446	153.434948822922	0.925	1760
0	14	582	446	153.434948822922	0.9500000000000001	1664
0	14	582	446	153.434948822922	0.9750000000000001	1664
0	15	598	438	154.72227776444706	0.0	1760
0	15	598	438	154.72227776444706	0.025	1568
0	15	598	438	154.72227776444706	0.05	1568
0	15	598	438	154.72227776444706	0.07500000000000001	1744
0	15	598	438	154.72227776444706	0.1	2048
0	15	598	438	154.72227776444706	0.125	2304
0	15	598	438	154.72227776444706	0.15000000000000002	2656
0	15	598	438	154.72227776444706	0.17500000000000002	2816
0	15	598	438	154.72227776444706	0.2	3088
0	15	598	438	154.72227776444706	0.225	2704
0	15	598	438	154.72227776444706	0.25	2384
0	15	598	438	154.72227776444706	0.275	2000
0	15	598	438	154.72227776444706	0.30000000000000004	2096
0	15	598	438	154.72227776444706	0.325	2112
0	15	598	438	154.72227776444706	0.35000000000000003	2016
0	15	598	438	154.72227776444706	0.375	2352
0	15	598	438	154.72227776444706	0.4	2080
0	15	598	438	154.72227776444706	0.42500000000000004	2272
0	15	598	438	154.72227776444706	0.45	2208
0	15	598	438	154.72227776444706	0.47500000000000003	2272
0	15	598	438	154.72227776444706	0.5	2272
0	15	598	438	154.72227776444706	0.525	2784
0	15	598	438	154.72227776444706	0.55	4096
0	15	598	438	154.72227776444706	0.5750000000000001	4848
0	15	598	438	154.72227776444706	0.6000000000000001	7520
0	15	598	438	154.72227776444706	0.625	8032
0	15	598	438	154.72227776444706	0.65	5696
0	15	598	438	154.72227776444706	0.675	3744
0	15	598	438	154.72227776444706	0.7000000000000001	2480
0	15	598	438	154.72227776444706	0.7250000000000001	1856
0	15	598	438	154.72227776444706	0.75	1776
0	15	598	438	154.72227776444706	0.775	1728
0	15	598	438	154.72227776444706	0.8	1840
0	15	598	438	154.72227776444706	0.8250000000000001	1872
0	15	598	438	154.72227776444706	0.8500000000000001	1776
0	15	598	438	154.72227776444706	0.875	1680
0	15	598	438	154.72227776444706	0.9	1568
0	15	598	438	154.72227776444706	0.925	1632
0	15	598	438	154.72227776444706	0.9500000000000001	1648
0	15	598	438	154.72227776444706	0.9750000000000001	1648
0	16	609	424	165.47215114328773	0.0	1744
0	16	609	424	165.47215114328773	0.025	1696
0	16	609	424	165.47215114328773	0.05	1600
0	16	609	424	165.47215114328773	0.07500000000000001	1520
0	16	609	424	165.47215114328773	0.1	1920
0	16	609	424	165.47215114328773	0.125	1712
0	16	609	424	165.47215114328773	0.15000000000000002	1920
0	16	609	424	165.47215114328773	0.17500000000000002	2880
0	16	609	424	165.47215114328773	0.2	3088
0	16	609	424	165.47215114328773	0.225	2640
0	16	609	424	165.47215114328773	0.25	2496
0	16	609	424	165.47215114328773	0.275	2224
0	16	609	424	165.47215114328773	0.30000000000000004	2176
0	16	609	424	165.47215114328773	0.325	2368
0	16	609	424	165.47215114328773	0.35000000000000003	2272
0	16	609	424	165.47215114328773	0.375	2400
0	16	609	424	165.47215114328773	0.4	1952
0	16	609	424	165.47215114328773	0.42500000000000004	1824
0	16	609	424	165.47215114328773	0.45	2016
0	16	609	424	165.47215114328773	0.47500000000000003	2000
0	16	609	424	165.47215114328773	0.5	2000
0	16	609	424	165.47215114328773	0.525	2192
0	16	609	424	165.47215114328773	0.55	2544
0	16	609	424	165.47215114328773	0.5750000000000001	3200
0	16	609	424	165.47215114328773	0.6000000000000001	3648
0	16	609	424	165.47215114328773	0.625	4496
0	16	609	424	165.47215114328773	0.65	4272
0	16	609	424	165.47215114328773	0.675	2976
0	16	609	424	165.47215114328773	0.7000000000000001	1968
0	16	609	424	165.47215114328773	0.7250000000000001	1824
0	16	609	424	165.47215114328773	0.75	1824
0	16	609	424	165.47215114328773	0.775	1664
0	16	609	424	165.47215114328773	0.8	1856
0	16	609	424	165.47215114328773	0.8250000000000001	1712
0	16	609	424	165.47215114328773	0.8500000000000001	1792
0	16	609	424	165.47215114328773	0.875	1824
0	16	609	424	165.47215114328773	0.9	1824
0	16	609	424	165.47215114328773	0.925	1744
0	16	609	424	165.47215114328773	0.9500000000000001	1760
0	16	609	424	165.47215114328773	0.9750000000000001	1760
0	17	616	408	174.27162418786557	0.0	1840
0	17	616	408	174.27162418786557	0.025	1760
0	17	616	408	174.27162418786557	0.05	1680
0	17	616	408	174.27162418786557	0.07500000000000001	1760
0	17	616	408	174.27162418786557	0.1	1568
0	17	616	408	174.27162418786557	0.125	1728
0	17	616	408	174.27162418786557	0.15000000000000002	2000
0	17	616	408	174.27162418786557	0.17500000000000002	3376
0	17	616	408	174.27162418786557	0.2	4048
0	17	616	408	174.27162418786557	0.225	3312
0	17	616	408	174.27162418786557	0.25	3296
0	17	616	408	174.27162418786557	0.275	2864
0	17	616	408	174.27162418786557	0.30000000000000004	2752
0	17	616	408	174.27162418786557	0.325	2672
0	17	616	408	174.27162418786557	0.35000000000000003	2464
0	17	616	408	174.27162418786557	0.375	2256
0	17	616	408	174.27162418786557	0.4	2176
0	17	616	408	174.27162418786557	0.42500000000000004	2224
0	17	616	408	174.27162418786557	0.45	2336
0	17	616	408	174.27162418786557	0.47500000000000003	2336
0	17	616	408	174.27162418786557	0.5	2336
0	17	616	408	174.27162418786557	0.525	2368
0	17	616	408	174.27162418786557	0.55	3040
0	17	616	408	174.27162418786557	0.5750000000000001	4208
0	17	616	408	174.27162418786557	0.6000000000000001	4912
0	17	616	408	174.27162418786557	0.625	4496
0	17	616	408	174.27162418786557	0.65	3664
0	17	616	408	174.27162418786557	0.675	2752
0	17	616	408	174.27162418786557	0.7000000000000001	1664
0	17	616	408	174.27162418786557	0.7250000000000001	1808
0	17	616	408	174.27162418786557	0.75	1712
0	17	616	408	174.27162418786557	0.775	1760
0	17	616	408	174.27162418786557	0.8	1664
0	17	616	408	174.27162418786557	0.8250000000000001	1792
0	17	616	408	174.27162418786557	0.8500000000000001	1568
0	17	616	408	174.27162418786557	0.875	1792
0	17	616	408	174.27162418786557	0.9	1808
0	17	616	408	174.27162418786557	0.925	1568
0	17	616	408	174.27162418786557	0.9500000000000001	1696
0	17	616	408	174.27162418786557	0.9750000000000001	1696
0	18	625	392	173.82007575081695	0.0	1888
0	18	625	392	173.82007575081695	0.025	1808
0	18	625	392	173.82007575081695	0.05	1568
0	18	625	392	173.82007575081695	0.07500000000000001	1856
0	18	625	392	173.82007575081695	0.1	1776
0	18	625	392	173.82007575081695	0.125	1760
0	18	625	392	173.82007575081695	0.15000000000000002	1824
0	18	625	392	173.82007575081695	0.17500000000000002	1824
0	18	625	392	173.82007575081695	0.2	1872
0	18	625	392	173.82007575081695	0.225	2160
0	18	625	392	173.82007575081695	0.25	4256
0	18	625	392	173.82007575081695	0.275	4960
0	18	625	392	173.82007575081695	0.30000000000000004	4240
0	18	625	392	173.82007575081695	0.325	4240
0	18	625	392	173.82007575081695	0.35000000000000003	3488
0	18	625	392	173.82007575081695	0.375	3680
0	18	625	392	173.82007575081695	0.4	3552
0	18	625	392	173.82007575081695	0.42500000000000004	3312
0	18	625	392	173.82007575081695	0.45	3264
0	18	625	392	173.82007575081695	0.47500000000000003	3264
0	18	625	392	173.82007575081695	0.5	3264
0	18	625	392	173.82007575081695	0.525	3328
0	18	625	392	173.82007575081695	0.55	3744
0	18	625	392	173.82007575081695	0.5750000000000001	5200
0	18	625	392	173.82007575081695	0.6000000000000001	5568
0	18	625	392	173.82007575081695	0.625	4704
0	18	625	392	173.82007575081695	0.65	4704
0	18	625	392	173.82007575081695	0.675	3568
0	18	625	392	173.82007575081695	0.7000000000000001	2144
0	18	625	392	173.82007575081695	0.7250000000000001	1952
0	18	625	392	173.82007575081695	0.75	1760
0	18	625	392	173.82007575081695	0.775	1648
0	18	625	392	173.82007575081695	0.8	1712
0	18	625	392	173.82007575081695	0.8250000000000001	1712
0	18	625	392	173.82007575081695	0.8500000000000001	1648
0	18	625	392	173.82007575081695	0.875	1776
0	18	625	392	173.82007575081695	0.9	1744
0	18	625	392	173.82007575081695	0.925	1728
0	18	625	392	173.82007575081695	0.9500000000000001	1568
0	18	625	392	173.82007575081695	0.9750000000000001	1568
1	1	405	523	176.98721249581672	0.0	1680
1	1	405	523	176.98721249581672	0.025	1664
1	1	405	523	176.98721249581672	0.05	1600
1	1	405	523	176.98721249581672	0.07500000000000001	1760
1	1	405	523	176.98721249581672	0.1	1728
1	1	405	523	176.98721249581672	0.125	2080
1	1	405	523	176.98721249581672	0.15000000000000002	2336
1	1	405	523	176.98721249581672	0.17500000000000002	3680
1	1	405	523	176.98721249581672	0.2	4688
1	1	405	523	176.98721249581672	0.225	6208
1	1	405	523	176.98721249581672	0.25	6400
1	1	405	523	176.98721249581672	0.275	7296
1	1	405	523	176.98721249581672	0.30000000000000004	9088
1	1	405	523	176.98721249581672	0.325	8928
1	1	405	523	176.98721249581672	0.35000000000000003	7248
1	1	405	523	176.98721249581672	0.375	6912
1	1	405	523	176.98721249581672	0.4	5856
1	1	405	523	176.98721249581672	0.42500000000000004	3152
1	1	405	523	176.98721249581672	0.45	2064
1	1	405	523	176.98721249581672	0.47500000000000003	1952
1	1	405	523	176.98721249581672	0.5	2368
1	1	405	523	176.98721249581672	0.525	4336
1	1	405	523	176.98721249581672	0.55	6768
1	1	405	523	176.98721249581672	0.5750000000000001	7872
1	1	405	523	176.98721249581672	0.6000000000000001	7424
1	1	405	523	176.98721249581672	0.625	7696
1	1	405	523	176.98721249581672	0.65	7584
1	1	405	523	176.98721249581672	0.675	7584
1	1	405	523	176.98721249581672	0.7000000000000001	6336
1	1	405	523	176.98721249581672	0.7250000000000001	4080
1	1	405	523	176.98721249581672	0.75	2768
1	1	405	523	176.98721249581672	0.775	2128
1	1	405	523	176.98721249581672	0.8	1600
1	1	405	523	176.98721249581672	0.8250000000000001	1824
1	1	405	523	176.98721249581672	0.8500000000000001	1840
1	1	405	523	176.98721249581672	0.875	1664
1	1	405	523	176.98721249581672	0.9	1824
1	1	405	523	176.98721249581672	0.925	1744
1	1	405	523	176.98721249581672	0.9500000000000001	1664
1	1	405	523	176.98721249581672	0.9750000000000001	1520
1	2	424	522	173.00480770274203	0.0	1696
1	2	424	522	173.00480770274203	0.025	1520
1	2	424	522	173.00480770274203	0.05	1824
1	2	424	522	173.00480770274203	0.07500000000000001	1904
1	2	424	522	173.00480770274203	0.1	2256
1	2	424	522	173.00480770274203	0.125	3024
1	2	424	522	173.00480770274203	0.15000000000000002	5008
1	2	424	522	173.00480770274203	0.17500000000000002	6272
1	2	424	522	173.00480770274203	0.2	5856
1	2	424	522	173.00480770274203	0.225	5440
1	2	424	522	173.00480770274203	0.25	5904
1	2	424	522	173.00480770274203	0.275	7488
1	2	424	522	173.00480770274203	0.30000000000000004	7904
1	2	424	522	173.00480770274203	0.325	7568
1	2	424	522	173.00480770274203	0.35000000000000003	5088
1	2	424	522	173.00480770274203	0.375	2960
1	2	424	522	173.00480770274203	0.4	2832
1	2	424	522	173.00480770274203	0.42500000000000004	3744
1	2	424	522	173.00480770274203	0.45	3136
1	2	424	522	173.00480770274203	0.47500000000000003	2848
1	2	424	522	173.00480770274203	0.5	2496
1	2	424	522	173.00480770274203	0.525	3056
1	2	424	522	173.00480770274203	0.55	4528
1	2	424	522	173.00480770274203	0.5750000000000001	7696
1	2	424	522	173.00480770274203	0.6000000000000001	9264
1	2	424	522	173.00480770274203	0.625	9792
1	2	424	522	173.00480770274203	0.65	10208
1	2	424	522	173.00480770274203	0.675	9808
1	2	424	522	173.00480770274203	0.7000000000000001	6464
1	2	424	522	173.00480770274203	0.7250000000000001	3520
1	2	424	522	173.00480770274203	0.75	2128
1	2	424	522	173.00480770274203	0.775	1856
1	2	424	522	173.00480770274203	0.8	1648
1	2	424	522	173.00480770274203	0.8250000000000001	1696
1	2	424	522	173.00480770274203	0.8500000000000001	1744
1	2	424	522	173.00480770274203	0.875	1728
1	2	424	522	173.00480770274203	0.9	1824
1	2	424	522	173.00480770274203	0.925	1664
1	2	424	522	173.00480770274203	0.9500000000000001	1824
1	2	424	522	173.00480770274203	0.9750000000000001	1552
1	3	441	519	160.6502262586501	0.0	1840
1	3	441	519	160.6502262586501	0.025	1744
1	3	441	519	160.6502262586501	0.05	1824
1	3	441	519	160.6502262586501	0.07500000000000001	1696
1	3	441	519	160.6502262586501	0.1	2128
1	3	441	519	160.6502262586501	0.125	3568
1	3	441	519	160.6502262586501	0.15000000000000002	3872
1	3	441	519	160.6502262586501	0.17500000000000002	3904
1	3	441	519	160.6502262586501	0.2	3456
1	3	441	519	160.6502262586501	0.225	3360
1	3	441	519	160.6502262586501	0.25	3072
1	3	441	519	160.6502262586501	0.275	2624
1	3	441	519	160.6502262586501	0.30000000000000004	2016
1	3	441	519	160.6502262586501	0.325	1760
1	3	441	519	160.6502262586501	0.35000000000000003	1952
1	3	441	519	160.6502262586501	0.375	1792
1	3	441	519	160.6502262586501	0.4	1984
1	3	441	519	160.6502262586501	0.42500000000000004	1952
1	3	441	519	160.6502262586501	0.45	1920
1	3	441	519	160.6502262586501	0.47500000000000003	2192
1	3	441	519	160.6502262586501	0.5	2192
1	3	441	519	160.6502262586501	0.525	2576
1	3	441	519	160.6502262586501	0.55	3296
1	3	441	519	160.6502262586501	0.5750000000000001	3744
1	3	441	519	160.6502262586501	0.6000000000000001	5360
1	3	441	519	160.6502262586501	0.625	8672
1	3	441	519	160.6502262586501	0.65	9456
1	3	441	519	160.6502262586501	0.675	9600
1	3	441	519	160.6502262586501	0.7000000000000001	4320
1	3	441	519	160.6502262586501	0.7250000000000001	2688
1	3	441	519	160.6502262586501	0.75	2064
1	3	441	519	160.6502262586501	0.775	1968
1	3	441	519	160.6502262586501	0.8	1664
1	3	441	519	160.6502262586501	0.8250000000000001	1760
1	3	441	519	160.6502262586501	0.8500000000000001	1664
1	3	441	519	160.6502262586501	0.875	1680
1	3	441	519	160.6502262586501	0.9	1792
1	3	441	519	160.6502262586501	0.925	1664
1	3	441	519	160.6502262586501	0.9500000000000001	1664
1	3	441	519	160.6502262586501	0.9750000000000001	1664
1	4	457	510	154.89543133476568	0.0	1696
1	4	457	510	154.89543133476568	0.025	1872
1	4	457	510	154.89543133476568	0.05	1664
1	4	457	510	154.89543133476568	0.07500000000000001	1792
1	4	457	510	154.89543133476568	0.1	1792
1	4	457	510	154.89543133476568	0.125	2400
1	4	457	510	154.89543133476568	0.15000000000000002	2672
1	4	457	510	154.89543133476568	0.17500000000000002	2928
1	4	457	510	154.89543133476568	0.2	2816
1	4	457	510	154.89543133476568	0.225	2976
1	4	457	510	154.89543133476568	0.25	2912
1	4	457	510	154.89543133476568	0.275	2112
1	4	457	510	154.89543133476568	0.30000000000000004	2400
1	4	457	510	154.89543133476568	0.325	2496
1	4	457	510	154.89543133476568	0.35000000000000003	2176
1	4	457	510	154.89543133476568	0.375	2496
1	4	457	510	154.89543133476568	0.4	2384
1	4	457	510	154.89543133476568	0.42500000000000004	2480
1	4	457	510	154.89543133476568	0.45	2304
1	4	457	510	154.89543133476568	0.47500000000000003	2496
1	4	457	510	154.89543133476568	0.5	2496
1	4	457	510	154.89543133476568	0.525	2832
1	4	457	510	154.89543133476568	0.55	3456
1	4	457	510	154.89543133476568	0.5750000000000001	3248
1	4	457	510	154.89543133476568	0.6000000000000001	3600
1	4	457	510	154.89543133476568	0.625	4832
1	4	457	510	154.89543133476568	0.65	5392
1	4	457	510	154.89543133476568	0.675	4256
1	4	457	510	154.89543133476568	0.7000000000000001	3104
1	4	457	510	154.89543133476568	0.7250000000000001	2000
1	4	457	510	154.89543133476568	0.75	1728
1	4	457	510	154.89543133476568	0.775	1760
1	4	457	510	154.89543133476568	0.8	1760
1	4	457	510	154.89543133476568	0.8250000000000001	1536
1	4	457	510	154.89543133476568	0.8500000000000001	1696
1	4	457	510	154.89543133476568	0.875	1744
1	4	457	510	154.89543133476568	0.9	1744
1	4	457	510	154.89543133476568	0.925	1664
1	4	457	510	154.89543133476568	0.9500000000000001	1760
1	4	457	510	154.89543133476568	0.9750000000000001	1760
1	5	467	496	161.81634684428695	0.0	1824
1	5	467	496	161.81634684428695	0.025	1504
1	5	467	496	161.81634684428695	0.05	1616
1	5	467	496	161.81634684428695	0.07500000000000001	1920
1	5	467	496	161.81634684428695	0.1	1968
1	5	467	496	161.81634684428695	0.125	2160
1	5	467	496	161.81634684428695	0.15000000000000002	2704
1	5	467	496	161.81634684428695	0.17500000000000002	3136
1	5	467	496	161.81634684428695	0.2	3392
1	5	467	496	161.81634684428695	0.225	3632
1	5	467	496	161.81634684428695	0.25	3552
1	5	467	496	161.81634684428695	0.275	3264
1	5	467	496	161.81634684428695	0.30000000000000004	2624
1	5	467	496	161.81634684428695	0.325	2192
1	5	467	496	161.81634684428695	0.35000000000000003	2304
1	5	467	496	161.81634684428695	0.375	2224
1	5	467	496	161.81634684428695	0.4	2320
1	5	467	496	161.81634684428695	0.42500000000000004	2080
1	5	467	496	161.81634684428695	0.45	2192
1	5	467	496	161.81634684428695	0.47500000000000003	2672
1	5	467	496	161.81634684428695	0.5	2672
1	5	467	496	161.81634684428695	0.525	2848
1	5	467	496	161.81634684428695	0.55	3184
1	5	467	496	161.81634684428695	0.5750000000000001	4128
1	5	467	496	161.81634684428695	0.6000000000000001	4224
1	5	467	496	161.81634684428695	0.625	4432
1	5	467	496	161.81634684428695	0.65	5280
1	5	467	496	161.81634684428695	0.675	5792
1	5	467	496	161.81634684428695	0.7000000000000001	4544
1	5	467	496	161.81634684428695	0.7250000000000001	2704
1	5	467	496	161.81634684428695	0.75	2480
1	5	467	496	161.81634684428695	0.775	1856
1	5	467	496	161.81634684428695	0.8	1664
1	5	467	496	161.81634684428695	0.8250000000000001	1680
1	5	467	496	161.81634684428695	0.8500000000000001	1584
1	5	467	496	161.81634684428695	0.875	1664
1	5	467	496	161.81634684428695	0.9	1664
1	5	467	496	161.81634684428695	0.925	1840
1	5	467	496	161.81634684428695	0.9500000000000001	1664
1	5	467	496	161.81634684428695	0.9750000000000001	1664
1	6	472	480	175.17478307289022	0.0	1680
1	6	472	480	175.17478307289022	0.025	1680
1	6	472	480	175.17478307289022	0.05	1840
1	6	472	480	175.17478307289022	0.07500000000000001	1616
1	6	472	480	175.17478307289022	0.1	1680
1	6	472	480	175.17478307289022	0.125	1888
1	6	472	480	175.17478307289022	0.15000000000000002	1984
1	6	472	480	175.17478307289022	0.17500000000000002	2256
1	6	472	480	175.17478307289022	0.2	3200
1	6	472	480	175.17478307289022	0.225	3376
1	6	472	480	175.17478307289022	0.25	3216
1	6	472	480	175.17478307289022	0.275	2864
1	6	472	480	175.17478307289022	0.30000000000000004	2672
1	6	472	480	175.17478307289022	0.325	2352
1	6	472	480	175.17478307289022	0.35000000000000003	2080
1	6	472	480	175.17478307289022	0.375	1952
1	6	472	480	175.17478307289022	0.4	2208
1	6	472	480	175.17478307289022	0.42500000000000004	1936
1	6	472	480	175.17478307289022	0.45	2208
1	6	472	480	175.17478307289022	0.47500000000000003	1968
1	6	472	480	175.17478307289022	0.5	2144
1	6	472	480	175.17478307289022	0.525	2048
1	6	472	480	175.17478307289022	0.55	2272
1	6	472	480	175.17478307289022	0.5750000000000001	2384
1	6	472	480	175.17478307289022	0.6000000000000001	2528
1	6	472	480	175.17478307289022	0.625	2928
1	6	472	480	175.17478307289022	0.65	3040
1	6	472	480	175.17478307289022	0.675	3008
1	6	472	480	175.17478307289022	0.7000000000000001	3232
1	6	472	480	175.17478307289022	0.7250000000000001	2912
1	6	472	480	175.17478307289022	0.75	1856
1	6	472	480	175.17478307289022	0.775	1888
1	6	472	480	175.17478307289022	0.8	1840
1	6	472	480	175.17478307289022	0.8250000000000001	1584
1	6	472	480	175.17478307289022	0.8500000000000001	1680
1	6	472	480	175.17478307289022	0.875	1616
1	6	472	480	175.17478307289022	0.9	1760
1	6	472	480	175.17478307289022	0.925	1600
1	6	472	480	175.17478307289022	0.9500000000000001	1696
1	6	472	480	175.17478307289022	0.9750000000000001	1664
1	7	476	462	167.51191423105152	0.0	1824
1	7	476	462	167.51191423105152	0.025	1920
1	7	476	462	167.51191423105152	0.05	1488
1	7	476	462	167.51191423105152	0.07500000000000001	1712
1	7	476	462	167.51191423105152	0.1	1792
1	7	476	462	167.51191423105152	0.125	1984
1	7	476	462	167.51191423105152	0.15000000000000002	2512
1	7	476	462	167.51191423105152	0.17500000000000002	3008
1	7	476	462	167.51191423105152	0.2	3088
1	7	476	462	167.51191423105152	0.225	2960
1	7	476	462	167.51191423105152	0.25	2912
1	7	476	462	167.51191423105152	0.275	2720
1	7	476	462	167.51191423105152	0.30000000000000004	2368
1	7	476	462	167.51191423105152	0.325	2304
1	7	476	462	167.51191423105152	0.35000000000000003	2128
1	7	476	462	167.51191423105152	0.375	2288
1	7	476	462	167.51191423105152	0.4	2272
1	7	476	462	167.51191423105152	0.42500000000000004	2272
1	7	476	462	167.51191423105152	0.45	2368
1	7	476	462	167.51191423105152	0.47500000000000003	2352
1	7	476	462	167.51191423105152	0.5	2352
1	7	476	462	167.51191423105152	0.525	1920
1	7	476	462	167.51191423105152	0.55	2128
1	7	476	462	167.51191423105152	0.5750000000000001	2464
1	7	476	462	167.51191423105152	0.6000000000000001	2688
1	7	476	462	167.51191423105152	0.625	2800
1	7	476	462	167.51191423105152	0.65	3136
1	7	476	462	167.51191423105152	0.675	3584
1	7	476	462	167.51191423105152	0.7000000000000001	3664
1	7	476	462	167.51191423105152	0.7250000000000001	3504
1	7	476	462	167.51191423105152	0.75	2336
1	7	476	462	167.51191423105152	0.775	1728
1	7	476	462	167.51191423105152	0.8	1600
1	7	476	462	167.51191423105152	0.8250000000000001	1632
1	7	476	462	167.51191423105152	0.8500000000000001	1616
1	7	476	462	167.51191423105152	0.875	1776
1	7	476	462	167.51191423105152	0.9	1680
1	7	476	462	167.51191423105152	0.925	1664
1	7	476	462	167.51191423105152	0.9500000000000001	1776
1	7	476	462	167.51191423105152	0.9750000000000001	1776
1	8	483	447	155.6181881231045	0.0	1664
1	8	483	447	155.6181881231045	0.025	1648
1	8	483	447	155.6181881231045	0.05	1488
1	8	483	447	155.6181881231045	0.07500000000000001	1584
1	8	483	447	155.6181881231045	0.1	1856
1	8	483	447	155.6181881231045	0.125	2048
1	8	483	447	155.6181881231045	0.15000000000000002	2592
1	8	483	447	155.6181881231045	0.17500000000000002	4864
1	8	483	447	155.6181881231045	0.2	6320
1	8	483	447	155.6181881231045	0.225	4976
1	8	483	447	155.6181881231045	0.25	4448
1	8	483	447	155.6181881231045	0.275	3552
1	8	483	447	155.6181881231045	0.30000000000000004	2848
1	8	483	447	155.6181881231045	0.325	2576
1	8	483	447	155.6181881231045	0.35000000000000003	2304
1	8	483	447	155.6181881231045	0.375	2288
1	8	483	447	155.6181881231045	0.4	2384
1	8	483	447	155.6181881231045	0.42500000000000004	2512
1	8	483	447	155.6181881231045	0.45	2512
1	8	483	447	155.6181881231045	0.47500000000000003	2608
1	8	483	447	155.6181881231045	0.5	2608
1	8	483	447	155.6181881231045	0.525	2208
1	8	483	447	155.6181881231045	0.55	2128
1	8	483	447	155.6181881231045	0.5750000000000001	2464
1	8	483	447	155.6181881231045	0.6000000000000001	2624
1	8	483	447	155.6181881231045	0.625	2816
1	8	483	447	155.6181881231045	0.65	2928
1	8	483	447	155.6181881231045	0.675	3184
1	8	483	447	155.6181881231045	0.7000000000000001	2944
1	8	483	447	155.6181881231045	0.7250000000000001	2848
1	8	483	447	155.6181881231045	0.75	2736
1	8	483	447	155.6181881231045	0.775	2272
1	8	483	447	155.6181881231045	0.8	1632
1	8	483	447	155.6181881231045	0.8250000000000001	1584
1	8	483	447	155.6181881231045	0.8500000000000001	1616
1	8	483	447	155.6181881231045	0.875	1520
1	8	483	447	155.6181881231045	0.9	1840
1	8	483	447	155.6181881231045	0.925	1888
1	8	483	447	155.6181881231045	0.9500000000000001	1760
1	8	483	447	155.6181881231045	0.9750000000000001	1760
1	9	497	435	152.63922527018275	0.0	1600
1	9	497	435	152.63922527018275	0.025	1744
1	9	497	435	152.63922527018275	0.05	1776
1	9	497	435	152.63922527018275	0.07500000000000001	1760
1	9	497	435	152.63922527018275	0.1	1696
1	9	497	435	152.63922527018275	0.125	2080
1	9	497	435	152.63922527018275	0.15000000000000002	2208
1	9	497	435	152.63922527018275	0.17500000000000002	4672
1	9	497	435	152.63922527018275	0.2	7088
1	9	497	435	152.63922527018275	0.225	10144
1	9	497	435	152.63922527018275	0.25	10144
1	9	497	435	152.63922527018275	0.275	8416
1	9	497	435	152.63922527018275	0.30000000000000004	7200
1	9	497	435	152.63922527018275	0.325	5600
1	9	497	435	152.63922527018275	0.35000000000000003	3632
1	9	497	435	152.63922527018275	0.375	2528
1	9	497	435	152.63922527018275	0.4	2288
1	9	497	435	152.63922527018275	0.42500000000000004	2064
1	9	497	435	152.63922527018275	0.45	2336
1	9	497	435	152.63922527018275	0.47500000000000003	2240
1	9	497	435	152.63922527018275	0.5	2240
1	9	497	435	152.63922527018275	0.525	2128
1	9	497	435	152.63922527018275	0.55	2144
1	9	497	435	152.63922527018275	0.5750000000000001	1984
1	9	497	435	152.63922527018275	0.6000000000000001	2240
1	9	497	435	152.63922527018275	0.625	2112
1	9	497	435	152.63922527018275	0.65	2288
1	9	497	435	152.63922527018275	0.675	2816
1	9	497	435	152.63922527018275	0.7000000000000001	2752
1	9	497	435	152.63922527018275	0.7250000000000001	3040
1	9	497	435	152.63922527018275	0.75	3040
1	9	497	435	152.63922527018275	0.775	2560
1	9	497	435	152.63922527018275	0.8	1888
1	9	497	435	152.63922527018275	0.8250000000000001	1808
1	9	497	435	152.63922527018275	0.8500000000000001	1744
1	9	497	435	152.63922527018275	0.875	1520
1	9	497	435	152.63922527018275	0.9	1600
1	9	497	435	152.63922527018275	0.925	1568
1	9	497	435	152.63922527018275	0.9500000000000001	1696
1	9	497	435	152.63922527018275	0.9750000000000001	1696
1	10	514	431	163.74669258062949	0.0	1504
1	10	514	431	163.74669258062949	0.025	1760
1	10	514	431	163.74669258062949	0.05	1664
1	10	514	431	163.74669258062949	0.07500000000000001	1744
1	10	514	431	163.74669258062949	0.1	1984
1	10	514	431	163.74669258062949	0.125	1888
1	10	514	431	163.74669258062949	0.15000000000000002	1792
1	10	514	431	163.74669258062949	0.17500000000000002	2048
1	10	514	431	163.74669258062949	0.2	2464
1	10	514	431	163.74669258062949	0.225	4208
1	10	514	431	163.74669258062949	0.25	7248
1	10	514	431	163.74669258062949	0.275	6208
1	10	514	431	163.74669258062949	0.30000000000000004	5072
1	10	514	431	163.74669258062949	0.325	4864
1	10	514	431	163.74669258062949	0.35000000000000003	3952
1	10	514	431	163.74669258062949	0.375	3072
1	10	514	431	163.74669258062949	0.4	2272
1	10	514	431	163.74669258062949	0.42500000000000004	2272
1	10	514	431	163.74669258062949	0.45	2352
1	10	514	431	163.74669258062949	0.47500000000000003	2032
1	10	514	431	163.74669258062949	0.5	2048
1	10	514	431	163.74669258062949	0.525	2224
1	10	514	431	163.74669258062949	0.55	1856
1	10	514	431	163.74669258062949	0.5750000000000001	2064
1	10	514	431	163.74669258062949	0.6000000000000001	2016
1	10	514	431	163.74669258062949	0.625	2016
1	10	514	431	163.74669258062949	0.65	1824
1	10	514	431	163.74669258062949	0.675	1840
1	10	514	431	163.74669258062949	0.7000000000000001	2336
1	10	514	431	163.74669258062949	0.7250000000000001	2528
1	10	514	431	163.74669258062949	0.75	3296
1	10	514	431	163.74669258062949	0.775	3120
1	10	514	431	163.74669258062949	0.8	2784
1	10	514	431	163.74669258062949	0.8250000000000001	2224
1	10	514	431	163.74669258062949	0.8500000000000001	1936
1	10	514	431	163.74669258062949	0.875	1536
1	10	514	431	163.74669258062949	0.9	1856
1	10	514	431	163.74669258062949	0.925	1760
1	10	514	431	163.74669258062949	0.9500000000000001	1664
1	10	514	431	163.74669258062949	0.9750000000000001	1856
1	11	533	432	157.9958940260833	0.0	1856
1	11	533	432	157.9958940260833	0.025	1664
1	11	533	432	157.9958940260833	0.05	1568
1	11	533	432	157.9958940260833	0.07500000000000001	1856
1	11	533	432	157.9958940260833	0.1	1856
1	11	533	432	157.9958940260833	0.125	2320
1	11	533	432	157.9958940260833	0.15000000000000002	3328
1	11	533	432	157.9958940260833	0.17500000000000002	4768
1	11	533	432	157.9958940260833	0.2	5440
1	11	533	432	157.9958940260833	0.225	3888
1	11	533	432	157.9958940260833	0.25	3616
1	11	533	432	157.9958940260833	0.275	3616
1	11	533	432	157.9958940260833	0.30000000000000004	4144
1	11	533	432	157.9958940260833	0.325	3280
1	11	533	432	157.9958940260833	0.35000000000000003	2352
1	11	533	432	157.9958940260833	0.375	2176
1	11	533	432	157.9958940260833	0.4	2112
1	11	533	432	157.9958940260833	0.42500000000000004	2224
1	11	533	432	157.9958940260833	0.45	2528
1	11	533	432	157.9958940260833	0.47500000000000003	2432
1	11	533	432	157.9958940260833	0.5	2480
1	11	533	432	157.9958940260833	0.525	2640
1	11	533	432	157.9958940260833	0.55	2736
1	11	533	432	157.9958940260833	0.5750000000000001	2688
1	11	533	432	157.9958940260833	0.6000000000000001	3168
1	11	533	432	157.9958940260833	0.625	4688
1	11	533	432	157.9958940260833	0.65	6304
1	11	533	432	157.9958940260833	0.675	8128
1	11	533	432	157.9958940260833	0.7000000000000001	9152
1	11	533	432	157.9958940260833	0.7250000000000001	8080
1	11	533	432	157.9958940260833	0.75	6736
1	11	533	432	157.9958940260833	0.775	4656
1	11	533	432	157.9958940260833	0.8	2512
1	11	533	432	157.9958940260833	0.8250000000000001	2080
1	11	533	432	157.9958940260833	0.8500000000000001	1888
1	11	533	432	157.9958940260833	0.875	1728
1	11	533	432	157.9958940260833	0.9	1696
1	11	533	432	157.9958940260833	0.925	1520
1	11	533	432	157.9958940260833	0.9500000000000001	1520
1	11	533	432	157.9958940260833	0.9750000000000001	1664
1	12	548	439	174.42314135007618	0.0	1840
1	12	548	439	174.42314135007618	0.025	1760
1	12	548	439	174.42314135007618	0.05	1584
1	12	548	439	174.42314135007618	0.07500000000000001	1504
1	12	548	439	174.42314135007618	0.1	1840
1	12	548	439	174.42314135007618	0.125	1696
1	12	548	439	174.42314135007618	0.15000000000000002	2608
1	12	548	439	174.42314135007618	0.17500000000000002	3504
1	12	548	439	174.42314135007618	0.2	4704
1	12	548	439	174.42314135007618	0.225	5040
1	12	548	439	174.42314135007618	0.25	4784
1	12	548	439	174.42314135007618	0.275	5200
1	12	548	439	174.42314135007618	0.30000000000000004	4736
1	12	548	439	174.42314135007618	0.325	3488
1	12	548	439	174.42314135007618	0.35000000000000003	2512
1	12	548	439	174.42314135007618	0.375	2288
1	12	548	439	174.42314135007618	0.4	2432
1	12	548	439	174.42314135007618	0.42500000000000004	2576
1	12	548	439	174.42314135007618	0.45	2496
1	12	548	439	174.42314135007618	0.47500000000000003	2528
1	12	548	439	174.42314135007618	0.5	2528
1	12	548	439	174.42314135007618	0.525	2544
1	12	548	439	174.42314135007618	0.55	2432
1	12	548	439	174.42314135007618	0.5750000000000001	2496
1	12	548	439	174.42314135007618	0.6000000000000001	2416
1	12	548	439	174.42314135007618	0.625	3200
1	12	548	439	174.42314135007618	0.65	4096
1	12	548	439	174.42314135007618	0.675	6032
1	12	548	439	174.42314135007618	0.7000000000000001	6784
1	12	548	439	174.42314135007618	0.7250000000000001	8848
1	12	548	439	174.42314135007618	0.75	10320
1	12	548	439	174.42314135007618	0.775	6848
1	12	548	439	174.42314135007618	0.8	2592
1	12	548	439	174.42314135007618	0.8250000000000001	1888
1	12	548	439	174.42314135007618	0.8500000000000001	1792
1	12	548	439	174.42314135007618	0.875	1792
1	12	548	439	174.42314135007618	0.9	1664
1	12	548	439	174.42314135007618	0.925	1824
1	12	548	439	174.42314135007618	0.9500000000000001	1744
1	12	548	439	174.42314135007618	0.9750000000000001	1840
1	13	565	445	160.55996517182382	0.0	1536
1	13	565	445	160.55996517182382	0.025	1616
1	13	565	445	160.55996517182382	0.05	1760
1	13	565	445	160.55996517182382	0.07500000000000001	1744
1	13	565	445	160.55996517182382	0.1	1824
1	13	565	445	160.55996517182382	0.125	1792
1	13	565	445	160.55996517182382	0.15000000000000002	1696
1	13	565	445	160.55996517182382	0.17500000000000002	1824
1	13	565	445	160.55996517182382	0.2	1840
1	13	565	445	160.55996517182382	0.225	2448
1	13	565	445	160.55996517182382	0.25	3312
1	13	565	445	160.55996517182382	0.275	3936
1	13	565	445	160.55996517182382	0.30000000000000004	4992
1	13	565	445	160.55996517182382	0.325	3936
1	13	565	445	160.55996517182382	0.35000000000000003	3776
1	13	565	445	160.55996517182382	0.375	2896
1	13	565	445	160.55996517182382	0.4	2576
1	13	565	445	160.55996517182382	0.42500000000000004	2336
1	13	565	445	160.55996517182382	0.45	2256
1	13	565	445	160.55996517182382	0.47500000000000003	2240
1	13	565	445	160.55996517182382	0.5	2400
1	13	565	445	160.55996517182382	0.525	2592
1	13	565	445	160.55996517182382	0.55	2768
1	13	565	445	160.55996517182382	0.5750000000000001	2496
1	13	565	445	160.55996517182382	0.6000000000000001	2432
1	13	565	445	160.55996517182382	0.625	2432
1	13	565	445	160.55996517182382	0.65	2336
1	13	565	445	160.55996517182382	0.675	2528
1	13	565	445	160.55996517182382	0.7000000000000001	2816
1	13	565	445	160.55996517182382	0.7250000000000001	3488
1	13	565	445	160.55996517182382	0.75	3568
1	13	565	445	160.55996517182382	0.775	3360
1	13	565	445	160.55996517182382	0.8	2736
1	13	565	445	160.55996517182382	0.8250000000000001	2240
1	13	565	445	160.55996517182382	0.8500000000000001	1952
1	13	565	445	160.55996517182382	0.875	1888
1	13	565	445	160.55996517182382	0.9	1632
1	13	565	445	160.55996517182382	0.925	1776
1	13	565	445	160.55996517182382	0.9500000000000001	1344
1	13	565	445	160.55996517182382	0.9750000000000001	1616
1	14	583	445	154.9831065219	0.0	1824
1	14	583	445	154.9831065219	0.025	1568
1	14	583	445	154.9831065219	0.05	1840
1	14	583	445	154.9831065219	0.07500000000000001	1712
1	14	583	445	154.9831065219	0.1	2016
1	14	583	445	154.9831065219	0.125	1968
1	14	583	445	154.9831065219	0.15000000000000002	2816
1	14	583	445	154.9831065219	0.17500000000000002	3056
1	14	583	445	154.9831065219	0.2	2816
1	14	583	445	154.9831065219	0.225	2464
1	14	583	445	154.9831065219	0.25	2112
1	14	583	445	154.9831065219	0.275	2144
1	14	583	445	154.9831065219	0.30000000000000004	2048
1	14	583	445	154.9831065219	0.325	2064
1	14	583	445	154.9831065219	0.35000000000000003	2144
1	14	583	445	154.9831065219	0.375	2064
1	14	583	445	154.9831065219	0.4	2064
1	14	583	445	154.9831065219	0.42500000000000004	2144
1	14	583	445	154.9831065219	0.45	2192
1	14	583	445	154.9831065219	0.47500000000000003	2112
1	14	583	445	154.9831065219	0.5	2352
1	14	583	445	154.9831065219	0.525	2368
1	14	583	445	154.9831065219	0.55	3072
1	14	583	445	154.9831065219	0.5750000000000001	3584
1	14	583	445	154.9831065219	0.6000000000000001	4576
1	14	583	445	154.9831065219	0.625	6320
1	14	583	445	154.9831065219	0.65	5136
1	14	583	445	154.9831065219	0.675	4000
1	14	583	445	154.9831065219	0.7000000000000001	2320
1	14	583	445	154.9831065219	0.7250000000000001	1984
1	14	583	445	154.9831065219	0.75	1824
1	14	583	445	154.9831065219	0.775	1696
1	14	583	445	154.9831065219	0.8	1696
1	14	583	445	154.9831065219	0.8250000000000001	1504
1	14	583	445	154.9831065219	0.8500000000000001	1600
1	14	583	445	154.9831065219	0.875	1776
1	14	583	445	154.9831065219	0.9	1520
1	14	583	445	154.9831065219	0.925	1696
1	14	583	445	154.9831065219	0.9500000000000001	1856
1	14	583	445	154.9831065219	0.9750000000000001	1680
1	15	598	438	153.6767017321901	0.0	1856
1	15	598	438	153.6767017321901	0.025	1696
1	15	598	438	153.6767017321901	0.05	1728
1	15	598	438	153.6767017321901	0.07500000000000001	1632
1	15	598	438	153.6767017321901	0.1	2144
1	15	598	438	153.6767017321901	0.125	2400
1	15	598	438	153.6767017321901	0.15000000000000002	2496
1	15	598	438	153.6767017321901	0.17500000000000002	2752
1	15	598	438	153.6767017321901	0.2	3008
1	15	598	438	153.6767017321901	0.225	2544
1	15	598	438	153.6767017321901	0.25	2624
1	15	598	438	153.6767017321901	0.275	2272
1	15	598	438	153.6767017321901	0.30000000000000004	2176
1	15	598	438	153.6767017321901	0.325	2096
1	15	598	438	153.6767017321901	0.35000000000000003	2272
1	15	598	438	153.6767017321901	0.375	2240
1	15	598	438	153.6767017321901	0.4	2368
1	15	598	438	153.6767017321901	0.42500000000000004	2272
1	15	598	438	153.6767017321901	0.45	2208
1	15	598	438	153.6767017321901	0.47500000000000003	2272
1	15	598	438	153.6767017321901	0.5	2272
1	15	598	438	153.6767017321901	0.525	3024
1	15	598	438	153.6767017321901	0.55	4080
1	15	598	438	153.6767017321901	0.5750000000000001	4272
1	15	598	438	153.6767017321901	0.6000000000000001	6944
1	15	598	438	153.6767017321901	0.625	7728
1	15	598	438	153.6767017321901	0.65	5488
1	15	598	438	153.6767017321901	0.675	3648
1	15	598	438	153.6767017321901	0.7000000000000001	1984
1	15	598	438	153.6767017321901	0.7250000000000001	1888
1	15	598	438	153.6767017321901	0.75	1696
1	15	598	438	153.6767017321901	0.775	1856
1	15	598	438	153.6767017321901	0.8	1664
1	15	598	438	153.6767017321901	0.8250000000000001	1760
1	15	598	438	153.6767017321901	0.8500000000000001	1664
1	15	598	438	153.6767017321901	0.875	1568
1	15	598	438	153.6767017321901	0.9	1760
1	15	598	438	153.6767017321901	0.925	1584
1	15	598	438	153.6767017321901	0.9500000000000001	1840
1	15	598	438	153.6767017321901	0.9750000000000001	1840
1	16	610	423	166.35708522400995	0.0	1440
1	16	610	423	166.35708522400995	0.025	1600
1	16	610	423	166.35708522400995	0.05	1584
1	16	610	423	166.35708522400995	0.07500000000000001	1680
1	16	610	423	166.35708522400995	0.1	1776
1	16	610	423	166.35708522400995	0.125	1712
1	16	610	423	166.35708522400995	0.15000000000000002	2448
1	16	610	423	166.35708522400995	0.17500000000000002	2448
1	16	610	423	166.35708522400995	0.2	2816
1	16	610	423	166.35708522400995	0.225	2768
1	16	610	423	166.35708522400995	0.25	2480
1	16	610	423	166.35708522400995	0.275	2064
1	16	610	423	166.35708522400995	0.30000000000000004	2176
1	16	610	423	166.35708522400995	0.325	2176
1	16	610	423	166.35708522400995	0.35000000000000003	1984
1	16	610	423	166.35708522400995	0.375	2144
1	16	610	423	166.35708522400995	0.4	2048
1	16	610	423	166.35708522400995	0.42500000000000004	2000
1	16	610	423	166.35708522400995	0.45	1744
1	16	610	423	166.35708522400995	0.47500000000000003	2112
1	16	610	423	166.35708522400995	0.5	2112
1	16	610	423	166.35708522400995	0.525	2144
1	16	610	423	166.35708522400995	0.55	2128
1	16	610	423	166.35708522400995	0.5750000000000001	2992
1	16	610	423	166.35708522400995	0.6000000000000001	3456
1	16	610	423	166.35708522400995	0.625	4080
1	16	610	423	166.35708522400995	0.65	4080
1	16	610	423	166.35708522400995	0.675	4016
1	16	610	423	166.35708522400995	0.7000000000000001	2368
1	16	610	423	166.35708522400995	0.7250000000000001	1936
1	16	610	423	166.35708522400995	0.75	1568
1	16	610	423	166.35708522400995	0.775	1648
1	16	610	423	166.35708522400995	0.8	1568
1	16	610	423	166.35708522400995	0.8250000000000001	1568
1	16	610	423	166.35708522400995	0.8500000000000001	1824
1	16	610	423	166.35708522400995	0.875	1472
1	16	610	423	166.35708522400995	0.9	1904
1	16	610	423	166.35708522400995	0.925	1632
1	16	610	423	166.35708522400995	0.9500000000000001	1728
1	16	610	423	166.35708522400995	0.9750000000000001	1728
1	17	617	408	178.45184230102203	0.0	1680
1	17	617	408	178.45184230102203	0.025	1664
1	17	617	408	178.45184230102203	0.05	1792
1	17	617	408	178.45184230102203	0.07500000000000001	1744
1	17	617	408	178.45184230102203	0.1	1664
1	17	617	408	178.45184230102203	0.125	1728
1	17	617	408	178.45184230102203	0.15000000000000002	1888
1	17	617	408	178.45184230102203	0.17500000000000002	1920
1	17	617	408	178.45184230102203	0.2	2640
1	17	617	408	178.45184230102203	0.225	3744
1	17	617	408	178.45184230102203	0.25	4320
1	17	617	408	178.45184230102203	0.275	3312
1	17	617	408	178.45184230102203	0.30000000000000004	2880
1	17	617	408	178.45184230102203	0.325	2720
1	17	617	408	178.45184230102203	0.35000000000000003	2704
1	17	617	408	178.45184230102203	0.375	2624
1	17	617	408	178.45184230102203	0.4	2128
1	17	617	408	178.45184230102203	0.42500000000000004	2304
1	17	617	408	178.45184230102203	0.45	2304
1	17	617	408	178.45184230102203	0.47500000000000003	2176
1	17	617	408	178.45184230102203	0.5	2176
1	17	617	408	178.45184230102203	0.525	2384
1	17	617	408	178.45184230102203	0.55	2560
1	17	617	408	178.45184230102203	0.5750000000000001	3728
1	17	617	408	178.45184230102203	0.6000000000000001	4560
1	17	617	408	178.45184230102203	0.625	4368
1	17	617	408	178.45184230102203	0.65	3536
1	17	617	408	178.45184230102203	0.675	3280
1	17	617	408	178.45184230102203	0.7000000000000001	2016
1	17	617	408	178.45184230102203	0.7250000000000001	1728
1	17	617	408	178.45184230102203	0.75	1744
1	17	617	408	178.45184230102203	0.775	1856
1	17	617	408	178.45184230102203	0.8	1616
1	17	617	408	178.45184230102203	0.8250000000000001	1760
1	17	617	408	178.45184230102203	0.8500000000000001	1920
1	17	617	408	178.45184230102203	0.875	1520
1	17	617	408	178.45184230102203	0.9	1760
1	17	617	408	178.45184230102203	0.925	1744
1	17	617	408	178.45184230102203	0.9500000000000001	1808
1	17	617	408	178.45184230102203	0.9750000000000001	1808
1	18	625	392	171.0273733851036	0.0	1888
1	18	625	392	171.0273733851036	0.025	1920
1	18	625	392	171.0273733851036	0.05	1856
1	18	625	392	171.0273733851036	0.07500000000000001	1664
1	18	625	392	171.0273733851036	0.1	1760
1	18	625	392	171.0273733851036	0.125	1600
1	18	625	392	171.0273733851036	0.15000000000000002	1792
1	18	625	392	171.0273733851036	0.17500000000000002	1712
1	18	625	392	171.0273733851036	0.2	1888
1	18	625	392	171.0273733851036	0.225	2480
1	18	625	392	171.0273733851036	0.25	3056
1	18	625	392	171.0273733851036	0.275	4432
1	18	625	392	171.0273733851036	0.30000000000000004	4464
1	18	625	392	171.0273733851036	0.325	3824
1	18	625	392	171.0273733851036	0.35000000000000003	3616
1	18	625	392	171.0273733851036	0.375	3584
1	18	625	392	171.0273733851036	0.4	3712
1	18	625	392	171.0273733851036	0.42500000000000004	3936
1	18	625	392	171.0273733851036	0.45	3536
1	18	625	392	171.0273733851036	0.47500000000000003	3344
1	18	625	392	171.0273733851036	0.5	3344
1	18	625	392	171.0273733851036	0.525	3440
1	18	625	392	171.0273733851036	0.55	3712
1	18	625	392	171.0273733851036	0.5750000000000001	5392
1	18	625	392	171.0273733851036	0.6000000000000001	5280
1	18	625	392	171.0273733851036	0.625	4032
1	18	625	392	171.0273733851036	0.65	3616
1	18	625	392	171.0273733851036	0.675	2448
1	18	625	392	171.0273733851036	0.7000000000000001	1888
1	18	625	392	171.0273733851036	0.7250000000000001	1568
1	18	625	392	171.0273733851036	0.75	1744
1	18	625	392	171.0273733851036	0.775	1728
1	18	625	392	171.0273733851036	0.8	1664
1	18	625	392	171.0273733851036	0.8250000000000001	1856
1	18	625	392	171.0273733851036	0.8500000000000001	1840
1	18	625	392	171.0273733851036	0.875	1664
1	18	625	392	171.0273733851036	0.9	1808
1	18	625	392	171.0273733851036	0.925	1776
1	18	625	392	171.0273733851036	0.9500000000000001	1872
1	18	625	392	171.0273733851036	0.9750000000000001	1872
2	1	406	523	176.82016988013584	0.0	1664
2	1	406	523	176.82016988013584	0.025	1664
2	1	406	523	176.82016988013584	0.05	1856
2	1	406	523	176.82016988013584	0.07500000000000001	1744
2	1	406	523	176.82016988013584	0.1	1664
2	1	406	523	176.82016988013584	0.125	1808
2	1	406	523	176.82016988013584	0.15000000000000002	1664
2	1	406	523	176.82016988013584	0.17500000000000002	1920
2	1	406	523	176.82016988013584	0.2	1920
2	1	406	523	176.82016988013584	0.225	2352
2	1	406	523	176.82016988013584	0.25	3504
2	1	406	523	176.82016988013584	0.275	5632
2	1	406	523	176.82016988013584	0.30000000000000004	8160
2	1	406	523	176.82016988013584	0.325	8976
2	1	406	523	176.82016988013584	0.35000000000000003	9600
2	1	406	523	176.82016988013584	0.375	9024
2	1	406	523	176.82016988013584	0.4	8640
2	1	406	523	176.82016988013584	0.42500000000000004	8256
2	1	406	523	176.82016988013584	0.45	5232
2	1	406	523	176.82016988013584	0.47500000000000003	2752
2	1	406	523	176.82016988013584	0.5	2304
2	1	406	523	176.82016988013584	0.525	2240
2	1	406	523	176.82016988013584	0.55	2608
2	1	406	523	176.82016988013584	0.5750000000000001	5072
2	1	406	523	176.82016988013584	0.6000000000000001	6384
2	1	406	523	176.82016988013584	0.625	7312
2	1	406	523	176.82016988013584	0.65	8224
2	1	406	523	176.82016988013584	0.675	8752
2	1	406	523	176.82016988013584	0.7000000000000001	7296
2	1	406	523	176.82016988013584	0.7250000000000001	5392
2	1	406	523	176.82016988013584	0.75	5472
2	1	406	523	176.82016988013584	0.775	4992
2	1	406	523	176.82016988013584	0.8	4416
2	1	406	523	176.82016988013584	0.8250000000000001	3152
2	1	406	523	176.82016988013584	0.8500000000000001	2160
2	1	406	523	176.82016988013584	0.875	1776
2	1	406	523	176.82016988013584	0.9	1728
2	1	406	523	176.82016988013584	0.925	1584
2	1	406	523	176.82016988013584	0.9500000000000001	1696
2	1	406	523	176.82016988013584	0.9750000000000001	1760
2	2	423	523	166.75948008481282	0.0	1792
2	2	423	523	166.75948008481282	0.025	1792
2	2	423	523	166.75948008481282	0.05	1984
2	2	423	523	166.75948008481282	0.07500000000000001	1744
2	2	423	523	166.75948008481282	0.1	2016
2	2	423	523	166.75948008481282	0.125	2592
2	2	423	523	166.75948008481282	0.15000000000000002	4400
2	2	423	523	166.75948008481282	0.17500000000000002	6048
2	2	423	523	166.75948008481282	0.2	5424
2	2	423	523	166.75948008481282	0.225	5024
2	2	423	523	166.75948008481282	0.25	5056
2	2	423	523	166.75948008481282	0.275	6896
2	2	423	523	166.75948008481282	0.30000000000000004	8400
2	2	423	523	166.75948008481282	0.325	8688
2	2	423	523	166.75948008481282	0.35000000000000003	6944
2	2	423	523	166.75948008481282	0.375	4080
2	2	423	523	166.75948008481282	0.4	2720
2	2	423	523	166.75948008481282	0.42500000000000004	3536
2	2	423	523	166.75948008481282	0.45	3488
2	2	423	523	166.75948008481282	0.47500000000000003	2992
2	2	423	523	166.75948008481282	0.5	2576
2	2	423	523	166.75948008481282	0.525	2768
2	2	423	523	166.75948008481282	0.55	3568
2	2	423	523	166.75948008481282	0.5750000000000001	6800
2	2	423	523	166.75948008481282	0.6000000000000001	11296
2	2	423	523	166.75948008481282	0.625	11248
2	2	423	523	166.75948008481282	0.65	10976
2	2	423	523	166.75948008481282	0.675	11088
2	2	423	523	166.75948008481282	0.7000000000000001	8624
2	2	423	523	166.75948008481282	0.7250000000000001	4224
2	2	423	523	166.75948008481282	0.75	2896
2	2	423	523	166.75948008481282	0.775	2016
2	2	423	523	166.75948008481282	0.8	1872
2	2	423	523	166.75948008481282	0.8250000000000001	1696
2	2	423	523	166.75948008481282	0.8500000000000001	1824
2	2	423	523	166.75948008481282	0.875	1744
2	2	423	523	166.75948008481282	0.9	1664
2	2	423	523	166.75948008481282	0.925	1760
2	2	423	523	166.75948008481282	0.9500000000000001	1744
2	2	423	523	166.75948008481282	0.9750000000000001	1696
2	3	440	519	166.67546873810923	0.0	1664
2	3	440	519	166.67546873810923	0.025	1904
2	3	440	519	166.67546873810923	0.05	1872
2	3	440	519	166.67546873810923	0.07500000000000001	2064
2	3	440	519	166.67546873810923	0.1	3280
2	3	440	519	166.67546873810923	0.125	3776
2	3	440	519	166.67546873810923	0.15000000000000002	4448
2	3	440	519	166.67546873810923	0.17500000000000002	3296
2	3	440	519	166.67546873810923	0.2	3536
2	3	440	519	166.67546873810923	0.225	3488
2	3	440	519	166.67546873810923	0.25	2832
2	3	440	519	166.67546873810923	0.275	2016
2	3	440	519	166.67546873810923	0.30000000000000004	1920
2	3	440	519	166.67546873810923	0.325	2016
2	3	440	519	166.67546873810923	0.35000000000000003	1840
2	3	440	519	166.67546873810923	0.375	2112
2	3	440	519	166.67546873810923	0.4	1712
2	3	440	519	166.67546873810923	0.42500000000000004	1856
2	3	440	519	166.67546873810923	0.45	2080
2	3	440	519	166.67546873810923	0.47500000000000003	2416
2	3	440	519	166.67546873810923	0.5	2416
2	3	440	519	166.67546873810923	0.525	2720
2	3	440	519	166.67546873810923	0.55	3824
2	3	440	519	166.67546873810923	0.5750000000000001	4288
2	3	440	519	166.67546873810923	0.6000000000000001	9008
2	3	440	519	166.67546873810923	0.625	10704
2	3	440	519	166.67546873810923	0.65	10448
2	3	440	519	166.67546873810923	0.675	7248
2	3	440	519	166.67546873810923	0.7000000000000001	2848
2	3	440	519	166.67546873810923	0.7250000000000001	2272
2	3	440	519	166.67546873810923	0.75	1856
2	3	440	519	166.67546873810923	0.775	1664
2	3	440	519	166.67546873810923	0.8	1984
2	3	440	519	166.67546873810923	0.8250000000000001	1728
2	3	440	519	166.67546873810923	0.8500000000000001	1744
2	3	440	519	166.67546873810923	0.875	1744
2	3	440	519	166.67546873810923	0.9	1744
2	3	440	519	166.67546873810923	0.925	1856
2	3	440	519	166.67546873810923	0.9500000000000001	1760
2	3	440	519	166.67546873810923	0.9750000000000001	1760
2	4	456	511	152.10272896905238	0.0	1600
2	4	456	511	152.10272896905238	0.025	1728
2	4	456	511	152.10272896905238	0.05	1648
2	4	456	511	152.10272896905238	0.07500000000000001	1808
2	4	456	511	152.10272896905238	0.1	1952
2	4	456	511	152.10272896905238	0.125	2176
2	4	456	511	152.10272896905238	0.15000000000000002	2608
2	4	456	511	152.10272896905238	0.17500000000000002	2912
2	4	456	511	152.10272896905238	0.2	2912
2	4	456	511	152.10272896905238	0.225	2832
2	4	456	511	152.10272896905238	0.25	2768
2	4	456	511	152.10272896905238	0.275	2432
2	4	456	511	152.10272896905238	0.30000000000000004	2304
2	4	456	511	152.10272896905238	0.325	2400
2	4	456	511	152.10272896905238	0.35000000000000003	2400
2	4	456	511	152.10272896905238	0.375	2224
2	4	456	511	152.10272896905238	0.4	2592
2	4	456	511	152.10272896905238	0.42500000000000004	2400
2	4	456	511	152.10272896905238	0.45	2496
2	4	456	511	152.10272896905238	0.47500000000000003	2272
2	4	456	511	152.10272896905238	0.5	2272
2	4	456	511	152.10272896905238	0.525	2976
2	4	456	511	152.10272896905238	0.55	3072
2	4	456	511	152.10272896905238	0.5750000000000001	3280
2	4	456	511	152.10272896905238	0.6000000000000001	3840
2	4	456	511	152.10272896905238	0.625	4448
2	4	456	511	152.10272896905238	0.65	5296
2	4	456	511	152.10272896905238	0.675	4256
2	4	456	511	152.10272896905238	0.7000000000000001	3120
2	4	456	511	152.10272896905238	0.7250000000000001	1920
2	4	456	511	152.10272896905238	0.75	1808
2	4	456	511	152.10272896905238	0.775	1760
2	4	456	511	152.10272896905238	0.8	1424
2	4	456	511	152.10272896905238	0.8250000000000001	1760
2	4	456	511	152.10272896905238	0.8500000000000001	1760
2	4	456	511	152.10272896905238	0.875	1856
2	4	456	511	152.10272896905238	0.9	1760
2	4	456	511	152.10272896905238	0.925	1840
2	4	456	511	152.10272896905238	0.9500000000000001	1424
2	4	456	511	152.10272896905238	0.9750000000000001	1424
2	5	466	497	163.90235703620183	0.0	1600
2	5	466	497	163.90235703620183	0.025	1760
2	5	466	497	163.90235703620183	0.05	1920
2	5	466	497	163.90235703620183	0.07500000000000001	1648
2	5	466	497	163.90235703620183	0.1	1632
2	5	466	497	163.90235703620183	0.125	2272
2	5	466	497	163.90235703620183	0.15000000000000002	2624
2	5	466	497	163.90235703620183	0.17500000000000002	3232
2	5	466	497	163.90235703620183	0.2	3392
2	5	466	497	163.90235703620183	0.225	3584
2	5	466	497	163.90235703620183	0.25	3584
2	5	466	497	163.90235703620183	0.275	3024
2	5	466	497	163.90235703620183	0.30000000000000004	2832
2	5	466	497	163.90235703620183	0.325	2304
2	5	466	497	163.90235703620183	0.35000000000000003	2240
2	5	466	497	163.90235703620183	0.375	1984
2	5	466	497	163.90235703620183	0.4	2400
2	5	466	497	163.90235703620183	0.42500000000000004	2480
2	5	466	497	163.90235703620183	0.45	2496
2	5	466	497	163.90235703620183	0.47500000000000003	2496
2	5	466	497	163.90235703620183	0.5	2496
2	5	466	497	163.90235703620183	0.525	2816
2	5	466	497	163.90235703620183	0.55	3616
2	5	466	497	163.90235703620183	0.5750000000000001	3872
2	5	466	497	163.90235703620183	0.6000000000000001	4192
2	5	466	497	163.90235703620183	0.625	4896
2	5	466	497	163.90235703620183	0.65	5632
2	5	466	497	163.90235703620183	0.675	5072
2	5	466	497	163.90235703620183	0.7000000000000001	4272
2	5	466	497	163.90235703620183	0.7250000000000001	1872
2	5	466	497	163.90235703620183	0.75	1872
2	5	466	497	163.90235703620183	0.775	1728
2	5	466	497	163.90235703620183	0.8	1664
2	5	466	497	163.90235703620183	0.8250000000000001	1680
2	5	466	497	163.90235703620183	0.8500000000000001	1664
2	5	466	497	163.90235703620183	0.875	1744
2	5	466	497	163.90235703620183	0.9	1664
2	5	466	497	163.90235703620183	0.925	1664
2	5	466	497	163.90235703620183	0.9500000000000001	1760
2	5	466	497	163.90235703620183	0.9750000000000001	1760
2	6	472	480	173.8004850870111	0.0	1744
2	6	472	480	173.8004850870111	0.025	1696
2	6	472	480	173.8004850870111	0.05	1680
2	6	472	480	173.8004850870111	0.07500000000000001	1344
2	6	472	480	173.8004850870111	0.1	1760
2	6	472	480	173.8004850870111	0.125	1808
2	6	472	480	173.8004850870111	0.15000000000000002	1824
2	6	472	480	173.8004850870111	0.17500000000000002	2272
2	6	472	480	173.8004850870111	0.2	3200
2	6	472	480	173.8004850870111	0.225	3008
2	6	472	480	173.8004850870111	0.25	3408
2	6	472	480	173.8004850870111	0.275	3216
2	6	472	480	173.8004850870111	0.30000000000000004	2688
2	6	472	480	173.8004850870111	0.325	2368
2	6	472	480	173.8004850870111	0.35000000000000003	2096
2	6	472	480	173.8004850870111	0.375	2144
2	6	472	480	173.8004850870111	0.4	2144
2	6	472	480	173.8004850870111	0.42500000000000004	2048
2	6	472	480	173.8004850870111	0.45	2144
2	6	472	480	173.8004850870111	0.47500000000000003	1952
2	6	472	480	173.8004850870111	0.5	2048
2	6	472	480	173.8004850870111	0.525	2336
2	6	472	480	173.8004850870111	0.55	2288
2	6	472	480	173.8004850870111	0.5750000000000001	2272
2	6	472	480	173.8004850870111	0.6000000000000001	2752
2	6	472	480	173.8004850870111	0.625	2816
2	6	472	480	173.8004850870111	0.65	2960
2	6	472	480	173.8004850870111	0.675	3008
2	6	472	480	173.8004850870111	0.7000000000000001	3120
2	6	472	480	173.8004850870111	0.7250000000000001	3216
2	6	472	480	173.8004850870111	0.75	2176
2	6	472	480	173.8004850870111	0.775	1728
2	6	472	480	173.8004850870111	0.8	1856
2	6	472	480	173.8004850870111	0.8250000000000001	1680
2	6	472	480	173.8004850870111	0.8500000000000001	1504
2	6	472	480	173.8004850870111	0.875	1792
2	6	472	480	173.8004850870111	0.9	1680
2	6	472	480	173.8004850870111	0.925	1616
2	6	472	480	173.8004850870111	0.9500000000000001	1616
2	6	472	480	173.8004850870111	0.9750000000000001	1664
2	7	476	463	171.43911042883548	0.0	1728
2	7	476	463	171.43911042883548	0.025	1856
2	7	476	463	171.43911042883548	0.05	1648
2	7	476	463	171.43911042883548	0.07500000000000001	1600
2	7	476	463	171.43911042883548	0.1	1744
2	7	476	463	171.43911042883548	0.125	1568
2	7	476	463	171.43911042883548	0.15000000000000002	1920
2	7	476	463	171.43911042883548	0.17500000000000002	2576
2	7	476	463	171.43911042883548	0.2	3264
2	7	476	463	171.43911042883548	0.225	3168
2	7	476	463	171.43911042883548	0.25	2880
2	7	476	463	171.43911042883548	0.275	3056
2	7	476	463	171.43911042883548	0.30000000000000004	2688
2	7	476	463	171.43911042883548	0.325	2528
2	7	476	463	171.43911042883548	0.35000000000000003	2272
2	7	476	463	171.43911042883548	0.375	2224
2	7	476	463	171.43911042883548	0.4	2304
2	7	476	463	171.43911042883548	0.42500000000000004	2208
2	7	476	463	171.43911042883548	0.45	2192
2	7	476	463	171.43911042883548	0.47500000000000003	2080
2	7	476	463	171.43911042883548	0.5	2288
2	7	476	463	171.43911042883548	0.525	2032
2	7	476	463	171.43911042883548	0.55	2432
2	7	476	463	171.43911042883548	0.5750000000000001	2208
2	7	476	463	171.43911042883548	0.6000000000000001	2640
2	7	476	463	171.43911042883548	0.625	2816
2	7	476	463	171.43911042883548	0.65	3088
2	7	476	463	171.43911042883548	0.675	3072
2	7	476	463	171.43911042883548	0.7000000000000001	3840
2	7	476	463	171.43911042883548	0.7250000000000001	3680
2	7	476	463	171.43911042883548	0.75	2992
2	7	476	463	171.43911042883548	0.775	1872
2	7	476	463	171.43911042883548	0.8	1664
2	7	476	463	171.43911042883548	0.8250000000000001	1856
2	7	476	463	171.43911042883548	0.8500000000000001	1536
2	7	476	463	171.43911042883548	0.875	1776
2	7	476	463	171.43911042883548	0.9	1584
2	7	476	463	171.43911042883548	0.925	1664
2	7	476	463	171.43911042883548	0.9500000000000001	1760
2	7	476	463	171.43911042883548	0.9750000000000001	1776
2	8	482	448	152.4027041313563	0.0	1680
2	8	482	448	152.4027041313563	0.025	1760
2	8	482	448	152.4027041313563	0.05	1664
2	8	482	448	152.4027041313563	0.07500000000000001	1568
2	8	482	448	152.4027041313563	0.1	1840
2	8	482	448	152.4027041313563	0.125	2176
2	8	482	448	152.4027041313563	0.15000000000000002	3904
2	8	482	448	152.4027041313563	0.17500000000000002	4896
2	8	482	448	152.4027041313563	0.2	5904
2	8	482	448	152.4027041313563	0.225	5760
2	8	482	448	152.4027041313563	0.25	4224
2	8	482	448	152.4027041313563	0.275	3248
2	8	482	448	152.4027041313563	0.30000000000000004	2800
2	8	482	448	152.4027041313563	0.325	2800
2	8	482	448	152.4027041313563	0.35000000000000003	2272
2	8	482	448	152.4027041313563	0.375	2336
2	8	482	448	152.4027041313563	0.4	2512
2	8	482	448	152.4027041313563	0.42500000000000004	2656
2	8	482	448	152.4027041313563	0.45	2544
2	8	482	448	152.4027041313563	0.47500000000000003	2368
2	8	482	448	152.4027041313563	0.5	2368
2	8	482	448	152.4027041313563	0.525	2320
2	8	482	448	152.4027041313563	0.55	2352
2	8	482	448	152.4027041313563	0.5750000000000001	2464
2	8	482	448	152.4027041313563	0.6000000000000001	2752
2	8	482	448	152.4027041313563	0.625	3216
2	8	482	448	152.4027041313563	0.65	2848
2	8	482	448	152.4027041313563	0.675	2976
2	8	482	448	152.4027041313563	0.7000000000000001	3136
2	8	482	448	152.4027041313563	0.7250000000000001	3104
2	8	482	448	152.4027041313563	0.75	2368
2	8	482	448	152.4027041313563	0.775	1728
2	8	482	448	152.4027041313563	0.8	1568
2	8	482	448	152.4027041313563	0.8250000000000001	1584
2	8	482	448	152.4027041313563	0.8500000000000001	1504
2	8	482	448	152.4027041313563	0.875	1696
2	8	482	448	152.4027041313563	0.9	1584
2	8	482	448	152.4027041313563	0.925	1616
2	8	482	448	152.4027041313563	0.9500000000000001	1696
2	8	482	448	152.4027041313563	0.9750000000000001	1696
2	9	496	436	152.63922527018275	0.0	1584
2	9	496	436	152.63922527018275	0.025	1760
2	9	496	436	152.63922527018275	0.05	1760
2	9	496	436	152.63922527018275	0.07500000000000001	1920
2	9	496	436	152.63922527018275	0.1	1824
2	9	496	436	152.63922527018275	0.125	1840
2	9	496	436	152.63922527018275	0.15000000000000002	2256
2	9	496	436	152.63922527018275	0.17500000000000002	3856
2	9	496	436	152.63922527018275	0.2	6160
2	9	496	436	152.63922527018275	0.225	9376
2	9	496	436	152.63922527018275	0.25	9376
2	9	496	436	152.63922527018275	0.275	8960
2	9	496	436	152.63922527018275	0.30000000000000004	7504
2	9	496	436	152.63922527018275	0.325	5648
2	9	496	436	152.63922527018275	0.35000000000000003	4112
2	9	496	436	152.63922527018275	0.375	2464
2	9	496	436	152.63922527018275	0.4	2400
2	9	496	436	152.63922527018275	0.42500000000000004	2192
2	9	496	436	152.63922527018275	0.45	2176
2	9	496	436	152.63922527018275	0.47500000000000003	2480
2	9	496	436	152.63922527018275	0.5	2480
2	9	496	436	152.63922527018275	0.525	2416
2	9	496	436	152.63922527018275	0.55	2272
2	9	496	436	152.63922527018275	0.5750000000000001	1968
2	9	496	436	152.63922527018275	0.6000000000000001	1984
2	9	496	436	152.63922527018275	0.625	2176
2	9	496	436	152.63922527018275	0.65	2304
2	9	496	436	152.63922527018275	0.675	2640
2	9	496	436	152.63922527018275	0.7000000000000001	2768
2	9	496	436	152.63922527018275	0.7250000000000001	3328
2	9	496	436	152.63922527018275	0.75	3328
2	9	496	436	152.63922527018275	0.775	2560
2	9	496	436	152.63922527018275	0.8	2352
2	9	496	436	152.63922527018275	0.8250000000000001	1712
2	9	496	436	152.63922527018275	0.8500000000000001	1664
2	9	496	436	152.63922527018275	0.875	1760
2	9	496	436	152.63922527018275	0.9	1760
2	9	496	436	152.63922527018275	0.925	1600
2	9	496	436	152.63922527018275	0.9500000000000001	1840
2	9	496	436	152.63922527018275	0.9750000000000001	1840
2	10	513	432	169.9393102046771	0.0	1840
2	10	513	432	169.9393102046771	0.025	1600
2	10	513	432	169.9393102046771	0.05	1568
2	10	513	432	169.9393102046771	0.07500000000000001	1760
2	10	513	432	169.9393102046771	0.1	1744
2	10	513	432	169.9393102046771	0.125	1808
2	10	513	432	169.9393102046771	0.15000000000000002	1728
2	10	513	432	169.9393102046771	0.17500000000000002	1888
2	10	513	432	169.9393102046771	0.2	2112
2	10	513	432	169.9393102046771	0.225	2688
2	10	513	432	169.9393102046771	0.25	5040
2	10	513	432	169.9393102046771	0.275	7600
2	10	513	432	169.9393102046771	0.30000000000000004	5808
2	10	513	432	169.9393102046771	0.325	5328
2	10	513	432	169.9393102046771	0.35000000000000003	4736
2	10	513	432	169.9393102046771	0.375	3856
2	10	513	432	169.9393102046771	0.4	2976
2	10	513	432	169.9393102046771	0.42500000000000004	2368
2	10	513	432	169.9393102046771	0.45	2176
2	10	513	432	169.9393102046771	0.47500000000000003	2192
2	10	513	432	169.9393102046771	0.5	2144
2	10	513	432	169.9393102046771	0.525	2144
2	10	513	432	169.9393102046771	0.55	1952
2	10	513	432	169.9393102046771	0.5750000000000001	1904
2	10	513	432	169.9393102046771	0.6000000000000001	2016
2	10	513	432	169.9393102046771	0.625	1840
2	10	513	432	169.9393102046771	0.65	1936
2	10	513	432	169.9393102046771	0.675	2128
2	10	513	432	169.9393102046771	0.7000000000000001	1760
2	10	513	432	169.9393102046771	0.7250000000000001	2144
2	10	513	432	169.9393102046771	0.75	2928
2	10	513	432	169.9393102046771	0.775	3104
2	10	513	432	169.9393102046771	0.8	3056
2	10	513	432	169.9393102046771	0.8250000000000001	2704
2	10	513	432	169.9393102046771	0.8500000000000001	2272
2	10	513	432	169.9393102046771	0.875	1888
2	10	513	432	169.9393102046771	0.9	1728
2	10	513	432	169.9393102046771	0.925	1760
2	10	513	432	169.9393102046771	0.9500000000000001	1520
2	10	513	432	169.9393102046771	0.9750000000000001	1600
2	11	531	431	153.190792149479	0.0	1712
2	11	531	431	153.190792149479	0.025	1664
2	11	531	431	153.190792149479	0.05	1888
2	11	531	431	153.190792149479	0.07500000000000001	1888
2	11	531	431	153.190792149479	0.1	1712
2	11	531	431	153.190792149479	0.125	2000
2	11	531	431	153.190792149479	0.15000000000000002	2432
2	11	531	431	153.190792149479	0.17500000000000002	3040
2	11	531	431	153.190792149479	0.2	3632
2	11	531	431	153.190792149479	0.225	3600
2	11	531	431	153.190792149479	0.25	3456
2	11	531	431	153.190792149479	0.275	3792
2	11	531	431	153.190792149479	0.30000000000000004	3328
2	11	531	431	153.190792149479	0.325	2992
2	11	531	431	153.190792149479	0.35000000000000003	2224
2	11	531	431	153.190792149479	0.375	2112
2	11	531	431	153.190792149479	0.4	2176
2	11	531	431	153.190792149479	0.42500000000000004	2112
2	11	531	431	153.190792149479	0.45	2208
2	11	531	431	153.190792149479	0.47500000000000003	2448
2	11	531	431	153.190792149479	0.5	2448
2	11	531	431	153.190792149479	0.525	2288
2	11	531	431	153.190792149479	0.55	2720
2	11	531	431	153.190792149479	0.5750000000000001	2688
2	11	531	431	153.190792149479	0.6000000000000001	3120
2	11	531	431	153.190792149479	0.625	3776
2	11	531	431	153.190792149479	0.65	6080
2	11	531	431	153.190792149479	0.675	7408
2	11	531	431	153.190792149479	0.7000000000000001	9424
2	11	531	431	153.190792149479	0.7250000000000001	9744
2	11	531	431	153.190792149479	0.75	7632
2	11	531	431	153.190792149479	0.775	6800
2	11	531	431	153.190792149479	0.8	3456
2	11	531	431	153.190792149479	0.8250000000000001	2352
2	11	531	431	153.190792149479	0.8500000000000001	1856
2	11	531	431	153.190792149479	0.875	1808
2	11	531	431	153.190792149479	0.9	1808
2	11	531	431	153.190792149479	0.925	1664
2	11	531	431	153.190792149479	0.9500000000000001	1840
2	11	531	431	153.190792149479	0.9750000000000001	1520
2	12	547	438	178.6124842525569	0.0	1792
2	12	547	438	178.6124842525569	0.025	1824
2	12	547	438	178.6124842525569	0.05	1568
2	12	547	438	178.6124842525569	0.07500000000000001	1760
2	12	547	438	178.6124842525569	0.1	1568
2	12	547	438	178.6124842525569	0.125	1712
2	12	547	438	178.6124842525569	0.15000000000000002	1792
2	12	547	438	178.6124842525569	0.17500000000000002	2736
2	12	547	438	178.6124842525569	0.2	3680
2	12	547	438	178.6124842525569	0.225	3392
2	12	547	438	178.6124842525569	0.25	4496
2	12	547	438	178.6124842525569	0.275	4752
2	12	547	438	178.6124842525569	0.30000000000000004	4784
2	12	547	438	178.6124842525569	0.325	3808
2	12	547	438	178.6124842525569	0.35000000000000003	2544
2	12	547	438	178.6124842525569	0.375	2208
2	12	547	438	178.6124842525569	0.4	2400
2	12	547	438	178.6124842525569	0.42500000000000004	2400
2	12	547	438	178.6124842525569	0.45	2304
2	12	547	438	178.6124842525569	0.47500000000000003	2512
2	12	547	438	178.6124842525569	0.5	2512
2	12	547	438	178.6124842525569	0.525	2432
2	12	547	438	178.6124842525569	0.55	2256
2	12	547	438	178.6124842525569	0.5750000000000001	2352
2	12	547	438	178.6124842525569	0.6000000000000001	2688
2	12	547	438	178.6124842525569	0.625	3152
2	12	547	438	178.6124842525569	0.65	5008
2	12	547	438	178.6124842525569	0.675	6256
2	12	547	438	178.6124842525569	0.7000000000000001	7568
2	12	547	438	178.6124842525569	0.7250000000000001	9568
2	12	547	438	178.6124842525569	0.75	11344
2	12	547	438	178.6124842525569	0.775	6512
2	12	547	438	178.6124842525569	0.8	2944
2	12	547	438	178.6124842525569	0.8250000000000001	2000
2	12	547	438	178.6124842525569	0.8500000000000001	1632
2	12	547	438	178.6124842525569	0.875	1824
2	12	547	438	178.6124842525569	0.9	1760
2	12	547	438	178.6124842525569	0.925	1664
2	12	547	438	178.6124842525569	0.9500000000000001	1808
2	12	547	438	178.6124842525569	0.9750000000000001	1760
2	13	562	445	154.9831065219	0.0	1920
2	13	562	445	154.9831065219	0.025	1472
2	13	562	445	154.9831065219	0.05	1696
2	13	562	445	154.9831065219	0.07500000000000001	1600
2	13	562	445	154.9831065219	0.1	1696
2	13	562	445	154.9831065219	0.125	1568
2	13	562	445	154.9831065219	0.15000000000000002	1712
2	13	562	445	154.9831065219	0.17500000000000002	2144
2	13	562	445	154.9831065219	0.2	2640
2	13	562	445	154.9831065219	0.225	3952
2	13	562	445	154.9831065219	0.25	4480
2	13	562	445	154.9831065219	0.275	4080
2	13	562	445	154.9831065219	0.30000000000000004	3792
2	13	562	445	154.9831065219	0.325	3488
2	13	562	445	154.9831065219	0.35000000000000003	2400
2	13	562	445	154.9831065219	0.375	2160
2	13	562	445	154.9831065219	0.4	2272
2	13	562	445	154.9831065219	0.42500000000000004	2176
2	13	562	445	154.9831065219	0.45	2112
2	13	562	445	154.9831065219	0.47500000000000003	2208
2	13	562	445	154.9831065219	0.5	2400
2	13	562	445	154.9831065219	0.525	2640
2	13	562	445	154.9831065219	0.55	2224
2	13	562	445	154.9831065219	0.5750000000000001	2624
2	13	562	445	154.9831065219	0.6000000000000001	2352
2	13	562	445	154.9831065219	0.625	2192
2	13	562	445	154.9831065219	0.65	2576
2	13	562	445	154.9831065219	0.675	3232
2	13	562	445	154.9831065219	0.7000000000000001	3840
2	13	562	445	154.9831065219	0.7250000000000001	3712
2	13	562	445	154.9831065219	0.75	3680
2	13	562	445	154.9831065219	0.775	2560
2	13	562	445	154.9831065219	0.8	2144
2	13	562	445	154.9831065219	0.8250000000000001	2112
2	13	562	445	154.9831065219	0.8500000000000001	1728
2	13	562	445	154.9831065219	0.875	1536
2	13	562	445	154.9831065219	0.9	1696
2	13	562	445	154.9831065219	0.925	1840
2	13	562	445	154.9831065219	0.9500000000000001	1904
2	13	562	445	154.9831065219	0.9750000000000001	1504
2	14	580	445	160.55996517182382	0.0	1680
2	14	580	445	160.55996517182382	0.025	1568
2	14	580	445	160.55996517182382	0.05	1728
2	14	580	445	160.55996517182382	0.07500000000000001	1792
2	14	580	445	160.55996517182382	0.1	2112
2	14	580	445	160.55996517182382	0.125	2352
2	14	580	445	160.55996517182382	0.15000000000000002	3168
2	14	580	445	160.55996517182382	0.17500000000000002	2848
2	14	580	445	160.55996517182382	0.2	2848
2	14	580	445	160.55996517182382	0.225	2288
2	14	580	445	160.55996517182382	0.25	2272
2	14	580	445	160.55996517182382	0.275	2192
2	14	580	445	160.55996517182382	0.30000000000000004	2048
2	14	580	445	160.55996517182382	0.325	2128
2	14	580	445	160.55996517182382	0.35000000000000003	1952
2	14	580	445	160.55996517182382	0.375	2176
2	14	580	445	160.55996517182382	0.4	1808
2	14	580	445	160.55996517182382	0.42500000000000004	2144
2	14	580	445	160.55996517182382	0.45	2144
2	14	580	445	160.55996517182382	0.47500000000000003	2112
2	14	580	445	160.55996517182382	0.5	2304
2	14	580	445	160.55996517182382	0.525	2256
2	14	580	445	160.55996517182382	0.55	3184
2	14	580	445	160.55996517182382	0.5750000000000001	3648
2	14	580	445	160.55996517182382	0.6000000000000001	4608
2	14	580	445	160.55996517182382	0.625	5120
2	14	580	445	160.55996517182382	0.65	4384
2	14	580	445	160.55996517182382	0.675	3648
2	14	580	445	160.55996517182382	0.7000000000000001	2016
2	14	580	445	160.55996517182382	0.7250000000000001	1968
2	14	580	445	160.55996517182382	0.75	1568
2	14	580	445	160.55996517182382	0.775	1696
2	14	580	445	160.55996517182382	0.8	1680
2	14	580	445	160.55996517182382	0.8250000000000001	1696
2	14	580	445	160.55996517182382	0.8500000000000001	1504
2	14	580	445	160.55996517182382	0.875	1936
2	14	580	445	160.55996517182382	0.9	1728
2	14	580	445	160.55996517182382	0.925	1792
2	14	580	445	160.55996517182382	0.9500000000000001	1744
2	14	580	445	160.55996517182382	0.9750000000000001	1664
2	15	597	439	152.1494247855377	0.0	1760
2	15	597	439	152.1494247855377	0.025	1760
2	15	597	439	152.1494247855377	0.05	1632
2	15	597	439	152.1494247855377	0.07500000000000001	1792
2	15	597	439	152.1494247855377	0.1	2048
2	15	597	439	152.1494247855377	0.125	2528
2	15	597	439	152.1494247855377	0.15000000000000002	2976
2	15	597	439	152.1494247855377	0.17500000000000002	2976
2	15	597	439	152.1494247855377	0.2	2720
2	15	597	439	152.1494247855377	0.225	2464
2	15	597	439	152.1494247855377	0.25	2480
2	15	597	439	152.1494247855377	0.275	2320
2	15	597	439	152.1494247855377	0.30000000000000004	2192
2	15	597	439	152.1494247855377	0.325	2192
2	15	597	439	152.1494247855377	0.35000000000000003	2176
2	15	597	439	152.1494247855377	0.375	2176
2	15	597	439	152.1494247855377	0.4	2368
2	15	597	439	152.1494247855377	0.42500000000000004	2208
2	15	597	439	152.1494247855377	0.45	2272
2	15	597	439	152.1494247855377	0.47500000000000003	2160
2	15	597	439	152.1494247855377	0.5	2160
2	15	597	439	152.1494247855377	0.525	2448
2	15	597	439	152.1494247855377	0.55	3008
2	15	597	439	152.1494247855377	0.5750000000000001	4624
2	15	597	439	152.1494247855377	0.6000000000000001	5248
2	15	597	439	152.1494247855377	0.625	6256
2	15	597	439	152.1494247855377	0.65	6256
2	15	597	439	152.1494247855377	0.675	4560
2	15	597	439	152.1494247855377	0.7000000000000001	2336
2	15	597	439	152.1494247855377	0.7250000000000001	2016
2	15	597	439	152.1494247855377	0.75	1808
2	15	597	439	152.1494247855377	0.775	1600
2	15	597	439	152.1494247855377	0.8	1680
2	15	597	439	152.1494247855377	0.8250000000000001	1680
2	15	597	439	152.1494247855377	0.8500000000000001	1856
2	15	597	439	152.1494247855377	0.875	1760
2	15	597	439	152.1494247855377	0.9	1744
2	15	597	439	152.1494247855377	0.925	1744
2	15	597	439	152.1494247855377	0.9500000000000001	1568
[truncated: 67,721 more rows]
