# Supplementary material for: An epifluorescence microscope design for naturalistic behavior and cellular activity in freely moving Caenorhabditis elegans
Source: Nat Commun. 2026 May 19;17:4411. doi: 10.1038/s41467-026-72709-w (PMC13187321; doi:10.1038/s41467-026-72709-w)
Supplement: Supplementary file 8 — Source data [file 41467_2026_72709_MOESM8_ESM.zip › fig2 Muscle/MMH116/worm2.csv]

frame	order	x	y	angle	segment_position	intensity
0	1	413	247	148.39249775375112	0.0	2064
0	1	413	247	148.39249775375112	0.025	1808
0	1	413	247	148.39249775375112	0.05	1888
0	1	413	247	148.39249775375112	0.07500000000000001	1632
0	1	413	247	148.39249775375112	0.1	1808
0	1	413	247	148.39249775375112	0.125	2064
0	1	413	247	148.39249775375112	0.15000000000000002	1888
0	1	413	247	148.39249775375112	0.17500000000000002	1936
0	1	413	247	148.39249775375112	0.2	2400
0	1	413	247	148.39249775375112	0.225	2416
0	1	413	247	148.39249775375112	0.25	3232
0	1	413	247	148.39249775375112	0.275	3504
0	1	413	247	148.39249775375112	0.30000000000000004	3600
0	1	413	247	148.39249775375112	0.325	3104
0	1	413	247	148.39249775375112	0.35000000000000003	2848
0	1	413	247	148.39249775375112	0.375	2160
0	1	413	247	148.39249775375112	0.4	2176
0	1	413	247	148.39249775375112	0.42500000000000004	2128
0	1	413	247	148.39249775375112	0.45	2128
0	1	413	247	148.39249775375112	0.47500000000000003	2032
0	1	413	247	148.39249775375112	0.5	2288
0	1	413	247	148.39249775375112	0.525	2272
0	1	413	247	148.39249775375112	0.55	2272
0	1	413	247	148.39249775375112	0.5750000000000001	2288
0	1	413	247	148.39249775375112	0.6000000000000001	3168
0	1	413	247	148.39249775375112	0.625	4576
0	1	413	247	148.39249775375112	0.65	7344
0	1	413	247	148.39249775375112	0.675	8144
0	1	413	247	148.39249775375112	0.7000000000000001	7392
0	1	413	247	148.39249775375112	0.7250000000000001	4704
0	1	413	247	148.39249775375112	0.75	2992
0	1	413	247	148.39249775375112	0.775	2432
0	1	413	247	148.39249775375112	0.8	2048
0	1	413	247	148.39249775375112	0.8250000000000001	2096
0	1	413	247	148.39249775375112	0.8500000000000001	1792
0	1	413	247	148.39249775375112	0.875	1728
0	1	413	247	148.39249775375112	0.9	1888
0	1	413	247	148.39249775375112	0.925	1792
0	1	413	247	148.39249775375112	0.9500000000000001	1552
0	1	413	247	148.39249775375112	0.9750000000000001	1920
0	2	426	255	169.0970551682481	0.0	1696
0	2	426	255	169.0970551682481	0.025	1744
0	2	426	255	169.0970551682481	0.05	1792
0	2	426	255	169.0970551682481	0.07500000000000001	1792
0	2	426	255	169.0970551682481	0.1	2176
0	2	426	255	169.0970551682481	0.125	2544
0	2	426	255	169.0970551682481	0.15000000000000002	2784
0	2	426	255	169.0970551682481	0.17500000000000002	2992
0	2	426	255	169.0970551682481	0.2	3632
0	2	426	255	169.0970551682481	0.225	3632
0	2	426	255	169.0970551682481	0.25	3520
0	2	426	255	169.0970551682481	0.275	2960
0	2	426	255	169.0970551682481	0.30000000000000004	2496
0	2	426	255	169.0970551682481	0.325	2208
0	2	426	255	169.0970551682481	0.35000000000000003	2144
0	2	426	255	169.0970551682481	0.375	2064
0	2	426	255	169.0970551682481	0.4	1872
0	2	426	255	169.0970551682481	0.42500000000000004	2144
0	2	426	255	169.0970551682481	0.45	2240
0	2	426	255	169.0970551682481	0.47500000000000003	2864
0	2	426	255	169.0970551682481	0.5	2864
0	2	426	255	169.0970551682481	0.525	4256
0	2	426	255	169.0970551682481	0.55	5312
0	2	426	255	169.0970551682481	0.5750000000000001	6112
0	2	426	255	169.0970551682481	0.6000000000000001	7264
0	2	426	255	169.0970551682481	0.625	6496
0	2	426	255	169.0970551682481	0.65	5616
0	2	426	255	169.0970551682481	0.675	4832
0	2	426	255	169.0970551682481	0.7000000000000001	3504
0	2	426	255	169.0970551682481	0.7250000000000001	2528
0	2	426	255	169.0970551682481	0.75	2096
0	2	426	255	169.0970551682481	0.775	1824
0	2	426	255	169.0970551682481	0.8	1872
0	2	426	255	169.0970551682481	0.8250000000000001	1984
0	2	426	255	169.0970551682481	0.8500000000000001	1792
0	2	426	255	169.0970551682481	0.875	1728
0	2	426	255	169.0970551682481	0.9	1728
0	2	426	255	169.0970551682481	0.925	1664
0	2	426	255	169.0970551682481	0.9500000000000001	1888
0	2	426	255	169.0970551682481	0.9750000000000001	1728
0	3	438	266	166.2005146039806	0.0	1984
0	3	438	266	166.2005146039806	0.025	1792
0	3	438	266	166.2005146039806	0.05	1760
0	3	438	266	166.2005146039806	0.07500000000000001	1776
0	3	438	266	166.2005146039806	0.1	2144
0	3	438	266	166.2005146039806	0.125	2176
0	3	438	266	166.2005146039806	0.15000000000000002	2624
0	3	438	266	166.2005146039806	0.17500000000000002	2976
0	3	438	266	166.2005146039806	0.2	3328
0	3	438	266	166.2005146039806	0.225	3744
0	3	438	266	166.2005146039806	0.25	3744
0	3	438	266	166.2005146039806	0.275	3136
0	3	438	266	166.2005146039806	0.30000000000000004	2736
0	3	438	266	166.2005146039806	0.325	2352
0	3	438	266	166.2005146039806	0.35000000000000003	2256
0	3	438	266	166.2005146039806	0.375	2048
0	3	438	266	166.2005146039806	0.4	2144
0	3	438	266	166.2005146039806	0.42500000000000004	1952
0	3	438	266	166.2005146039806	0.45	2448
0	3	438	266	166.2005146039806	0.47500000000000003	3296
0	3	438	266	166.2005146039806	0.5	3296
0	3	438	266	166.2005146039806	0.525	4144
0	3	438	266	166.2005146039806	0.55	5488
0	3	438	266	166.2005146039806	0.5750000000000001	6432
0	3	438	266	166.2005146039806	0.6000000000000001	7296
0	3	438	266	166.2005146039806	0.625	6992
0	3	438	266	166.2005146039806	0.65	6208
0	3	438	266	166.2005146039806	0.675	5312
0	3	438	266	166.2005146039806	0.7000000000000001	3872
0	3	438	266	166.2005146039806	0.7250000000000001	2256
0	3	438	266	166.2005146039806	0.75	2256
0	3	438	266	166.2005146039806	0.775	1856
0	3	438	266	166.2005146039806	0.8	1792
0	3	438	266	166.2005146039806	0.8250000000000001	1888
0	3	438	266	166.2005146039806	0.8500000000000001	1888
0	3	438	266	166.2005146039806	0.875	1712
0	3	438	266	166.2005146039806	0.9	1792
0	3	438	266	166.2005146039806	0.925	1664
0	3	438	266	166.2005146039806	0.9500000000000001	1824
0	3	438	266	166.2005146039806	0.9750000000000001	1744
0	4	446	278	171.32682595212023	0.0	1728
0	4	446	278	171.32682595212023	0.025	1792
0	4	446	278	171.32682595212023	0.05	1888
0	4	446	278	171.32682595212023	0.07500000000000001	1808
0	4	446	278	171.32682595212023	0.1	1696
0	4	446	278	171.32682595212023	0.125	2224
0	4	446	278	171.32682595212023	0.15000000000000002	3040
0	4	446	278	171.32682595212023	0.17500000000000002	4000
0	4	446	278	171.32682595212023	0.2	4384
0	4	446	278	171.32682595212023	0.225	5296
0	4	446	278	171.32682595212023	0.25	5296
0	4	446	278	171.32682595212023	0.275	5040
0	4	446	278	171.32682595212023	0.30000000000000004	4752
0	4	446	278	171.32682595212023	0.325	3744
0	4	446	278	171.32682595212023	0.35000000000000003	3168
0	4	446	278	171.32682595212023	0.375	2432
0	4	446	278	171.32682595212023	0.4	2224
0	4	446	278	171.32682595212023	0.42500000000000004	2336
0	4	446	278	171.32682595212023	0.45	2352
0	4	446	278	171.32682595212023	0.47500000000000003	2272
0	4	446	278	171.32682595212023	0.5	2272
0	4	446	278	171.32682595212023	0.525	2464
0	4	446	278	171.32682595212023	0.55	3552
0	4	446	278	171.32682595212023	0.5750000000000001	4832
0	4	446	278	171.32682595212023	0.6000000000000001	6032
0	4	446	278	171.32682595212023	0.625	7088
0	4	446	278	171.32682595212023	0.65	9088
0	4	446	278	171.32682595212023	0.675	6368
0	4	446	278	171.32682595212023	0.7000000000000001	5392
0	4	446	278	171.32682595212023	0.7250000000000001	3088
0	4	446	278	171.32682595212023	0.75	3088
0	4	446	278	171.32682595212023	0.775	2160
0	4	446	278	171.32682595212023	0.8	2048
0	4	446	278	171.32682595212023	0.8250000000000001	1824
0	4	446	278	171.32682595212023	0.8500000000000001	2032
0	4	446	278	171.32682595212023	0.875	1808
0	4	446	278	171.32682595212023	0.9	1712
0	4	446	278	171.32682595212023	0.925	1808
0	4	446	278	171.32682595212023	0.9500000000000001	1760
0	4	446	278	171.32682595212023	0.9750000000000001	1760
0	5	453	293	179.75824709073177	0.0	1840
0	5	453	293	179.75824709073177	0.025	1744
0	5	453	293	179.75824709073177	0.05	1728
0	5	453	293	179.75824709073177	0.07500000000000001	1728
0	5	453	293	179.75824709073177	0.1	1744
0	5	453	293	179.75824709073177	0.125	1904
0	5	453	293	179.75824709073177	0.15000000000000002	1984
0	5	453	293	179.75824709073177	0.17500000000000002	2832
0	5	453	293	179.75824709073177	0.2	3520
0	5	453	293	179.75824709073177	0.225	4352
0	5	453	293	179.75824709073177	0.25	5824
0	5	453	293	179.75824709073177	0.275	6400
0	5	453	293	179.75824709073177	0.30000000000000004	6752
0	5	453	293	179.75824709073177	0.325	6480
0	5	453	293	179.75824709073177	0.35000000000000003	5072
0	5	453	293	179.75824709073177	0.375	4448
0	5	453	293	179.75824709073177	0.4	3072
0	5	453	293	179.75824709073177	0.42500000000000004	2880
0	5	453	293	179.75824709073177	0.45	2496
0	5	453	293	179.75824709073177	0.47500000000000003	2288
0	5	453	293	179.75824709073177	0.5	2288
0	5	453	293	179.75824709073177	0.525	2416
0	5	453	293	179.75824709073177	0.55	2400
0	5	453	293	179.75824709073177	0.5750000000000001	3536
0	5	453	293	179.75824709073177	0.6000000000000001	4928
0	5	453	293	179.75824709073177	0.625	5504
0	5	453	293	179.75824709073177	0.65	6416
0	5	453	293	179.75824709073177	0.675	6976
0	5	453	293	179.75824709073177	0.7000000000000001	6880
0	5	453	293	179.75824709073177	0.7250000000000001	6080
0	5	453	293	179.75824709073177	0.75	5296
0	5	453	293	179.75824709073177	0.775	4224
0	5	453	293	179.75824709073177	0.8	3264
0	5	453	293	179.75824709073177	0.8250000000000001	2240
0	5	453	293	179.75824709073177	0.8500000000000001	1824
0	5	453	293	179.75824709073177	0.875	2064
0	5	453	293	179.75824709073177	0.9	1696
0	5	453	293	179.75824709073177	0.925	1808
0	5	453	293	179.75824709073177	0.9500000000000001	1744
0	5	453	293	179.75824709073177	0.9750000000000001	1792
0	6	459	306	167.2065485400044	0.0	1664
0	6	459	306	167.2065485400044	0.025	1824
0	6	459	306	167.2065485400044	0.05	1728
0	6	459	306	167.2065485400044	0.07500000000000001	1808
0	6	459	306	167.2065485400044	0.1	1984
0	6	459	306	167.2065485400044	0.125	1552
0	6	459	306	167.2065485400044	0.15000000000000002	1856
0	6	459	306	167.2065485400044	0.17500000000000002	2320
0	6	459	306	167.2065485400044	0.2	3936
0	6	459	306	167.2065485400044	0.225	5408
0	6	459	306	167.2065485400044	0.25	5920
0	6	459	306	167.2065485400044	0.275	7200
0	6	459	306	167.2065485400044	0.30000000000000004	9680
0	6	459	306	167.2065485400044	0.325	9472
0	6	459	306	167.2065485400044	0.35000000000000003	8176
0	6	459	306	167.2065485400044	0.375	6720
0	6	459	306	167.2065485400044	0.4	4256
0	6	459	306	167.2065485400044	0.42500000000000004	2784
0	6	459	306	167.2065485400044	0.45	2464
0	6	459	306	167.2065485400044	0.47500000000000003	2208
0	6	459	306	167.2065485400044	0.5	2208
0	6	459	306	167.2065485400044	0.525	2144
0	6	459	306	167.2065485400044	0.55	2256
0	6	459	306	167.2065485400044	0.5750000000000001	2304
0	6	459	306	167.2065485400044	0.6000000000000001	2512
0	6	459	306	167.2065485400044	0.625	2896
0	6	459	306	167.2065485400044	0.65	3888
0	6	459	306	167.2065485400044	0.675	5104
0	6	459	306	167.2065485400044	0.7000000000000001	5024
0	6	459	306	167.2065485400044	0.7250000000000001	5216
0	6	459	306	167.2065485400044	0.75	5184
0	6	459	306	167.2065485400044	0.775	4720
0	6	459	306	167.2065485400044	0.8	3104
0	6	459	306	167.2065485400044	0.8250000000000001	2304
0	6	459	306	167.2065485400044	0.8500000000000001	1760
0	6	459	306	167.2065485400044	0.875	1696
0	6	459	306	167.2065485400044	0.9	1552
0	6	459	306	167.2065485400044	0.925	1904
0	6	459	306	167.2065485400044	0.9500000000000001	1616
0	6	459	306	167.2065485400044	0.9750000000000001	1728
0	7	469	319	162.26374556006147	0.0	2000
0	7	469	319	162.26374556006147	0.025	1792
0	7	469	319	162.26374556006147	0.05	1664
0	7	469	319	162.26374556006147	0.07500000000000001	1792
0	7	469	319	162.26374556006147	0.1	1792
0	7	469	319	162.26374556006147	0.125	1792
0	7	469	319	162.26374556006147	0.15000000000000002	1952
0	7	469	319	162.26374556006147	0.17500000000000002	2000
0	7	469	319	162.26374556006147	0.2	2240
0	7	469	319	162.26374556006147	0.225	3808
0	7	469	319	162.26374556006147	0.25	4464
0	7	469	319	162.26374556006147	0.275	5728
0	7	469	319	162.26374556006147	0.30000000000000004	6528
0	7	469	319	162.26374556006147	0.325	8112
0	7	469	319	162.26374556006147	0.35000000000000003	6976
0	7	469	319	162.26374556006147	0.375	5888
0	7	469	319	162.26374556006147	0.4	5216
0	7	469	319	162.26374556006147	0.42500000000000004	4528
0	7	469	319	162.26374556006147	0.45	2800
0	7	469	319	162.26374556006147	0.47500000000000003	2432
0	7	469	319	162.26374556006147	0.5	2432
0	7	469	319	162.26374556006147	0.525	2400
0	7	469	319	162.26374556006147	0.55	2240
0	7	469	319	162.26374556006147	0.5750000000000001	2240
0	7	469	319	162.26374556006147	0.6000000000000001	2176
0	7	469	319	162.26374556006147	0.625	2304
0	7	469	319	162.26374556006147	0.65	2800
0	7	469	319	162.26374556006147	0.675	3808
0	7	469	319	162.26374556006147	0.7000000000000001	4192
0	7	469	319	162.26374556006147	0.7250000000000001	5408
0	7	469	319	162.26374556006147	0.75	5632
0	7	469	319	162.26374556006147	0.775	5472
0	7	469	319	162.26374556006147	0.8	4512
0	7	469	319	162.26374556006147	0.8250000000000001	4128
0	7	469	319	162.26374556006147	0.8500000000000001	2944
0	7	469	319	162.26374556006147	0.875	2096
0	7	469	319	162.26374556006147	0.9	2096
0	7	469	319	162.26374556006147	0.925	1936
0	7	469	319	162.26374556006147	0.9500000000000001	1632
0	7	469	319	162.26374556006147	0.9750000000000001	1808
0	8	482	328	148.8811808437634	0.0	1728
0	8	482	328	148.8811808437634	0.025	1616
0	8	482	328	148.8811808437634	0.05	1712
0	8	482	328	148.8811808437634	0.07500000000000001	1888
0	8	482	328	148.8811808437634	0.1	1808
0	8	482	328	148.8811808437634	0.125	1712
0	8	482	328	148.8811808437634	0.15000000000000002	1696
0	8	482	328	148.8811808437634	0.17500000000000002	1952
0	8	482	328	148.8811808437634	0.2	1936
0	8	482	328	148.8811808437634	0.225	2208
0	8	482	328	148.8811808437634	0.25	2976
0	8	482	328	148.8811808437634	0.275	4352
0	8	482	328	148.8811808437634	0.30000000000000004	5392
0	8	482	328	148.8811808437634	0.325	7504
0	8	482	328	148.8811808437634	0.35000000000000003	8640
0	8	482	328	148.8811808437634	0.375	8848
0	8	482	328	148.8811808437634	0.4	7136
0	8	482	328	148.8811808437634	0.42500000000000004	6000
0	8	482	328	148.8811808437634	0.45	4512
0	8	482	328	148.8811808437634	0.47500000000000003	3072
0	8	482	328	148.8811808437634	0.5	3072
0	8	482	328	148.8811808437634	0.525	2864
0	8	482	328	148.8811808437634	0.55	2656
0	8	482	328	148.8811808437634	0.5750000000000001	2608
0	8	482	328	148.8811808437634	0.6000000000000001	2368
0	8	482	328	148.8811808437634	0.625	2288
0	8	482	328	148.8811808437634	0.65	2512
0	8	482	328	148.8811808437634	0.675	2592
0	8	482	328	148.8811808437634	0.7000000000000001	2912
0	8	482	328	148.8811808437634	0.7250000000000001	3632
0	8	482	328	148.8811808437634	0.75	3824
0	8	482	328	148.8811808437634	0.775	4272
0	8	482	328	148.8811808437634	0.8	4192
0	8	482	328	148.8811808437634	0.8250000000000001	3632
0	8	482	328	148.8811808437634	0.8500000000000001	3072
0	8	482	328	148.8811808437634	0.875	2480
0	8	482	328	148.8811808437634	0.9	1856
0	8	482	328	148.8811808437634	0.925	1744
0	8	482	328	148.8811808437634	0.9500000000000001	1824
0	8	482	328	148.8811808437634	0.9750000000000001	1568
0	9	498	329	168.8290222564112	0.0	1936
0	9	498	329	168.8290222564112	0.025	2288
0	9	498	329	168.8290222564112	0.05	2368
0	9	498	329	168.8290222564112	0.07500000000000001	3216
0	9	498	329	168.8290222564112	0.1	4304
0	9	498	329	168.8290222564112	0.125	4112
0	9	498	329	168.8290222564112	0.15000000000000002	3616
0	9	498	329	168.8290222564112	0.17500000000000002	3200
0	9	498	329	168.8290222564112	0.2	2304
0	9	498	329	168.8290222564112	0.225	2368
0	9	498	329	168.8290222564112	0.25	2480
0	9	498	329	168.8290222564112	0.275	2320
0	9	498	329	168.8290222564112	0.30000000000000004	2304
0	9	498	329	168.8290222564112	0.325	2656
0	9	498	329	168.8290222564112	0.35000000000000003	2560
0	9	498	329	168.8290222564112	0.375	2608
0	9	498	329	168.8290222564112	0.4	2928
0	9	498	329	168.8290222564112	0.42500000000000004	2720
0	9	498	329	168.8290222564112	0.45	2800
0	9	498	329	168.8290222564112	0.47500000000000003	3392
0	9	498	329	168.8290222564112	0.5	4480
0	9	498	329	168.8290222564112	0.525	6768
0	9	498	329	168.8290222564112	0.55	10128
0	9	498	329	168.8290222564112	0.5750000000000001	13040
0	9	498	329	168.8290222564112	0.6000000000000001	9792
0	9	498	329	168.8290222564112	0.625	6208
0	9	498	329	168.8290222564112	0.65	3632
0	9	498	329	168.8290222564112	0.675	2752
0	9	498	329	168.8290222564112	0.7000000000000001	2224
0	9	498	329	168.8290222564112	0.7250000000000001	2064
0	9	498	329	168.8290222564112	0.75	1760
0	9	498	329	168.8290222564112	0.775	1968
0	9	498	329	168.8290222564112	0.8	1696
0	9	498	329	168.8290222564112	0.8250000000000001	2080
0	9	498	329	168.8290222564112	0.8500000000000001	1696
0	9	498	329	168.8290222564112	0.875	1824
0	9	498	329	168.8290222564112	0.9	1728
0	9	498	329	168.8290222564112	0.925	1904
0	9	498	329	168.8290222564112	0.9500000000000001	1728
0	9	498	329	168.8290222564112	0.9750000000000001	1648
0	10	513	327	161.02959219151347	0.0	1664
0	10	513	327	161.02959219151347	0.025	1696
0	10	513	327	161.02959219151347	0.05	1792
0	10	513	327	161.02959219151347	0.07500000000000001	2176
0	10	513	327	161.02959219151347	0.1	2352
0	10	513	327	161.02959219151347	0.125	3360
0	10	513	327	161.02959219151347	0.15000000000000002	4192
0	10	513	327	161.02959219151347	0.17500000000000002	4672
0	10	513	327	161.02959219151347	0.2	4976
0	10	513	327	161.02959219151347	0.225	4656
0	10	513	327	161.02959219151347	0.25	3088
0	10	513	327	161.02959219151347	0.275	2432
0	10	513	327	161.02959219151347	0.30000000000000004	2368
0	10	513	327	161.02959219151347	0.325	2160
0	10	513	327	161.02959219151347	0.35000000000000003	2176
0	10	513	327	161.02959219151347	0.375	2176
0	10	513	327	161.02959219151347	0.4	2240
0	10	513	327	161.02959219151347	0.42500000000000004	2320
0	10	513	327	161.02959219151347	0.45	2400
0	10	513	327	161.02959219151347	0.47500000000000003	2304
0	10	513	327	161.02959219151347	0.5	2464
0	10	513	327	161.02959219151347	0.525	2944
0	10	513	327	161.02959219151347	0.55	6016
0	10	513	327	161.02959219151347	0.5750000000000001	7296
0	10	513	327	161.02959219151347	0.6000000000000001	8320
0	10	513	327	161.02959219151347	0.625	7472
0	10	513	327	161.02959219151347	0.65	5584
0	10	513	327	161.02959219151347	0.675	3792
0	10	513	327	161.02959219151347	0.7000000000000001	2704
0	10	513	327	161.02959219151347	0.7250000000000001	2304
0	10	513	327	161.02959219151347	0.75	1968
0	10	513	327	161.02959219151347	0.775	2032
0	10	513	327	161.02959219151347	0.8	1728
0	10	513	327	161.02959219151347	0.8250000000000001	1792
0	10	513	327	161.02959219151347	0.8500000000000001	1888
0	10	513	327	161.02959219151347	0.875	1808
0	10	513	327	161.02959219151347	0.9	1728
0	10	513	327	161.02959219151347	0.925	1744
0	10	513	327	161.02959219151347	0.9500000000000001	1792
0	10	513	327	161.02959219151347	0.9750000000000001	1760
0	11	527	320	161.565051177078	0.0	1824
0	11	527	320	161.565051177078	0.025	1888
0	11	527	320	161.565051177078	0.05	1888
0	11	527	320	161.565051177078	0.07500000000000001	2032
0	11	527	320	161.565051177078	0.1	1952
0	11	527	320	161.565051177078	0.125	2528
0	11	527	320	161.565051177078	0.15000000000000002	3936
0	11	527	320	161.565051177078	0.17500000000000002	4896
0	11	527	320	161.565051177078	0.2	5824
0	11	527	320	161.565051177078	0.225	6528
0	11	527	320	161.565051177078	0.25	6624
0	11	527	320	161.565051177078	0.275	5632
0	11	527	320	161.565051177078	0.30000000000000004	3280
0	11	527	320	161.565051177078	0.325	3280
0	11	527	320	161.565051177078	0.35000000000000003	3008
0	11	527	320	161.565051177078	0.375	2896
0	11	527	320	161.565051177078	0.4	2816
0	11	527	320	161.565051177078	0.42500000000000004	2912
0	11	527	320	161.565051177078	0.45	2624
0	11	527	320	161.565051177078	0.47500000000000003	2928
0	11	527	320	161.565051177078	0.5	2928
0	11	527	320	161.565051177078	0.525	3664
0	11	527	320	161.565051177078	0.55	4832
0	11	527	320	161.565051177078	0.5750000000000001	9200
0	11	527	320	161.565051177078	0.6000000000000001	12848
0	11	527	320	161.565051177078	0.625	12208
0	11	527	320	161.565051177078	0.65	11136
0	11	527	320	161.565051177078	0.675	9264
0	11	527	320	161.565051177078	0.7000000000000001	5456
0	11	527	320	161.565051177078	0.7250000000000001	2976
0	11	527	320	161.565051177078	0.75	2320
0	11	527	320	161.565051177078	0.775	2160
0	11	527	320	161.565051177078	0.8	2176
0	11	527	320	161.565051177078	0.8250000000000001	1920
0	11	527	320	161.565051177078	0.8500000000000001	1872
0	11	527	320	161.565051177078	0.875	1888
0	11	527	320	161.565051177078	0.9	1728
0	11	527	320	161.565051177078	0.925	1888
0	11	527	320	161.565051177078	0.9500000000000001	1632
0	11	527	320	161.565051177078	0.9750000000000001	1632
0	12	539	308	0	0.0	1984
0	12	539	308	0	0.025	1696
0	12	539	308	0	0.05	2000
0	12	539	308	0	0.07500000000000001	2000
0	12	539	308	0	0.1	2000
0	12	539	308	0	0.125	2176
0	12	539	308	0	0.15000000000000002	3696
0	12	539	308	0	0.17500000000000002	6528
0	12	539	308	0	0.2	6528
0	12	539	308	0	0.225	9408
0	12	539	308	0	0.25	10912
0	12	539	308	0	0.275	8224
0	12	539	308	0	0.30000000000000004	8224
0	12	539	308	0	0.325	4160
0	12	539	308	0	0.35000000000000003	3504
0	12	539	308	0	0.375	3008
0	12	539	308	0	0.4	3008
0	12	539	308	0	0.42500000000000004	2768
0	12	539	308	0	0.45	2880
0	12	539	308	0	0.47500000000000003	2928
0	12	539	308	0	0.5	2928
0	12	539	308	0	0.525	3456
0	12	539	308	0	0.55	4832
0	12	539	308	0	0.5750000000000001	8512
0	12	539	308	0	0.6000000000000001	8512
0	12	539	308	0	0.625	10640
0	12	539	308	0	0.65	9024
0	12	539	308	0	0.675	6192
0	12	539	308	0	0.7000000000000001	6192
0	12	539	308	0	0.7250000000000001	3360
0	12	539	308	0	0.75	2320
0	12	539	308	0	0.775	1840
0	12	539	308	0	0.8	1840
0	12	539	308	0	0.8250000000000001	1776
0	12	539	308	0	0.8500000000000001	1680
0	12	539	308	0	0.875	1696
0	12	539	308	0	0.9	1696
0	12	539	308	0	0.925	1728
0	12	539	308	0	0.9500000000000001	1888
0	12	539	308	0	0.9750000000000001	1888
0	13	551	296	171.86989764584405	0.0	1728
0	13	551	296	171.86989764584405	0.025	2064
0	13	551	296	171.86989764584405	0.05	1808
0	13	551	296	171.86989764584405	0.07500000000000001	2160
0	13	551	296	171.86989764584405	0.1	2192
0	13	551	296	171.86989764584405	0.125	2448
0	13	551	296	171.86989764584405	0.15000000000000002	3360
0	13	551	296	171.86989764584405	0.17500000000000002	4640
0	13	551	296	171.86989764584405	0.2	8816
0	13	551	296	171.86989764584405	0.225	11680
0	13	551	296	171.86989764584405	0.25	11680
0	13	551	296	171.86989764584405	0.275	12176
0	13	551	296	171.86989764584405	0.30000000000000004	9264
0	13	551	296	171.86989764584405	0.325	7408
0	13	551	296	171.86989764584405	0.35000000000000003	4032
0	13	551	296	171.86989764584405	0.375	3632
0	13	551	296	171.86989764584405	0.4	3216
0	13	551	296	171.86989764584405	0.42500000000000004	2880
0	13	551	296	171.86989764584405	0.45	2816
0	13	551	296	171.86989764584405	0.47500000000000003	2624
0	13	551	296	171.86989764584405	0.5	2624
0	13	551	296	171.86989764584405	0.525	2896
0	13	551	296	171.86989764584405	0.55	3488
0	13	551	296	171.86989764584405	0.5750000000000001	4896
0	13	551	296	171.86989764584405	0.6000000000000001	10688
0	13	551	296	171.86989764584405	0.625	12320
0	13	551	296	171.86989764584405	0.65	13216
0	13	551	296	171.86989764584405	0.675	10128
0	13	551	296	171.86989764584405	0.7000000000000001	5104
0	13	551	296	171.86989764584405	0.7250000000000001	2768
0	13	551	296	171.86989764584405	0.75	2768
0	13	551	296	171.86989764584405	0.775	2048
0	13	551	296	171.86989764584405	0.8	2064
0	13	551	296	171.86989764584405	0.8250000000000001	1888
0	13	551	296	171.86989764584405	0.8500000000000001	1792
0	13	551	296	171.86989764584405	0.875	1984
0	13	551	296	171.86989764584405	0.9	1792
0	13	551	296	171.86989764584405	0.925	1856
0	13	551	296	171.86989764584405	0.9500000000000001	1680
0	13	551	296	171.86989764584405	0.9750000000000001	1680
0	14	563	287	166.32869286780416	0.0	2048
0	14	563	287	166.32869286780416	0.025	1696
0	14	563	287	166.32869286780416	0.05	2096
0	14	563	287	166.32869286780416	0.07500000000000001	2064
0	14	563	287	166.32869286780416	0.1	2384
0	14	563	287	166.32869286780416	0.125	3456
0	14	563	287	166.32869286780416	0.15000000000000002	5200
0	14	563	287	166.32869286780416	0.17500000000000002	12768
0	14	563	287	166.32869286780416	0.2	21712
0	14	563	287	166.32869286780416	0.225	28896
0	14	563	287	166.32869286780416	0.25	28896
0	14	563	287	166.32869286780416	0.275	20992
0	14	563	287	166.32869286780416	0.30000000000000004	19616
0	14	563	287	166.32869286780416	0.325	12816
0	14	563	287	166.32869286780416	0.35000000000000003	7328
0	14	563	287	166.32869286780416	0.375	4448
0	14	563	287	166.32869286780416	0.4	3968
0	14	563	287	166.32869286780416	0.42500000000000004	3728
0	14	563	287	166.32869286780416	0.45	3424
0	14	563	287	166.32869286780416	0.47500000000000003	3024
0	14	563	287	166.32869286780416	0.5	3024
0	14	563	287	166.32869286780416	0.525	3152
0	14	563	287	166.32869286780416	0.55	3216
0	14	563	287	166.32869286780416	0.5750000000000001	3776
0	14	563	287	166.32869286780416	0.6000000000000001	5072
0	14	563	287	166.32869286780416	0.625	8432
0	14	563	287	166.32869286780416	0.65	7744
0	14	563	287	166.32869286780416	0.675	8048
0	14	563	287	166.32869286780416	0.7000000000000001	7568
0	14	563	287	166.32869286780416	0.7250000000000001	4560
0	14	563	287	166.32869286780416	0.75	4560
0	14	563	287	166.32869286780416	0.775	2592
0	14	563	287	166.32869286780416	0.8	2160
0	14	563	287	166.32869286780416	0.8250000000000001	2080
0	14	563	287	166.32869286780416	0.8500000000000001	2016
0	14	563	287	166.32869286780416	0.875	1888
0	14	563	287	166.32869286780416	0.9	1792
0	14	563	287	166.32869286780416	0.925	1568
0	14	563	287	166.32869286780416	0.9500000000000001	1888
0	14	563	287	166.32869286780416	0.9750000000000001	1888
0	15	577	281	160.1678701497816	0.0	1872
0	15	577	281	160.1678701497816	0.025	1760
0	15	577	281	160.1678701497816	0.05	2080
0	15	577	281	160.1678701497816	0.07500000000000001	2064
0	15	577	281	160.1678701497816	0.1	2000
0	15	577	281	160.1678701497816	0.125	2288
0	15	577	281	160.1678701497816	0.15000000000000002	2944
0	15	577	281	160.1678701497816	0.17500000000000002	4144
0	15	577	281	160.1678701497816	0.2	6816
0	15	577	281	160.1678701497816	0.225	15360
0	15	577	281	160.1678701497816	0.25	26336
0	15	577	281	160.1678701497816	0.275	34432
0	15	577	281	160.1678701497816	0.30000000000000004	36976
0	15	577	281	160.1678701497816	0.325	34128
0	15	577	281	160.1678701497816	0.35000000000000003	17136
0	15	577	281	160.1678701497816	0.375	6576
0	15	577	281	160.1678701497816	0.4	4704
0	15	577	281	160.1678701497816	0.42500000000000004	3392
0	15	577	281	160.1678701497816	0.45	3504
0	15	577	281	160.1678701497816	0.47500000000000003	2688
0	15	577	281	160.1678701497816	0.5	2368
0	15	577	281	160.1678701497816	0.525	2416
0	15	577	281	160.1678701497816	0.55	2368
0	15	577	281	160.1678701497816	0.5750000000000001	2496
0	15	577	281	160.1678701497816	0.6000000000000001	2656
0	15	577	281	160.1678701497816	0.625	3392
0	15	577	281	160.1678701497816	0.65	6304
0	15	577	281	160.1678701497816	0.675	10960
0	15	577	281	160.1678701497816	0.7000000000000001	11792
0	15	577	281	160.1678701497816	0.7250000000000001	11504
0	15	577	281	160.1678701497816	0.75	9216
0	15	577	281	160.1678701497816	0.775	6640
0	15	577	281	160.1678701497816	0.8	4288
0	15	577	281	160.1678701497816	0.8250000000000001	2816
0	15	577	281	160.1678701497816	0.8500000000000001	2416
0	15	577	281	160.1678701497816	0.875	1904
0	15	577	281	160.1678701497816	0.9	1936
0	15	577	281	160.1678701497816	0.925	2016
0	15	577	281	160.1678701497816	0.9500000000000001	1936
0	15	577	281	160.1678701497816	0.9750000000000001	1840
0	16	594	280	160.68814343564733	0.0	1968
0	16	594	280	160.68814343564733	0.025	1872
0	16	594	280	160.68814343564733	0.05	2304
0	16	594	280	160.68814343564733	0.07500000000000001	1824
0	16	594	280	160.68814343564733	0.1	2016
0	16	594	280	160.68814343564733	0.125	2112
0	16	594	280	160.68814343564733	0.15000000000000002	2672
0	16	594	280	160.68814343564733	0.17500000000000002	3584
0	16	594	280	160.68814343564733	0.2	5504
0	16	594	280	160.68814343564733	0.225	6352
0	16	594	280	160.68814343564733	0.25	6336
0	16	594	280	160.68814343564733	0.275	5696
0	16	594	280	160.68814343564733	0.30000000000000004	4544
0	16	594	280	160.68814343564733	0.325	3904
0	16	594	280	160.68814343564733	0.35000000000000003	2752
0	16	594	280	160.68814343564733	0.375	2432
0	16	594	280	160.68814343564733	0.4	2528
0	16	594	280	160.68814343564733	0.42500000000000004	2368
0	16	594	280	160.68814343564733	0.45	2464
0	16	594	280	160.68814343564733	0.47500000000000003	3200
0	16	594	280	160.68814343564733	0.5	3328
0	16	594	280	160.68814343564733	0.525	4016
0	16	594	280	160.68814343564733	0.55	6128
0	16	594	280	160.68814343564733	0.5750000000000001	10304
0	16	594	280	160.68814343564733	0.6000000000000001	14272
0	16	594	280	160.68814343564733	0.625	18032
0	16	594	280	160.68814343564733	0.65	23680
0	16	594	280	160.68814343564733	0.675	24000
0	16	594	280	160.68814343564733	0.7000000000000001	19440
0	16	594	280	160.68814343564733	0.7250000000000001	11360
0	16	594	280	160.68814343564733	0.75	6064
0	16	594	280	160.68814343564733	0.775	3824
0	16	594	280	160.68814343564733	0.8	2592
0	16	594	280	160.68814343564733	0.8250000000000001	2240
0	16	594	280	160.68814343564733	0.8500000000000001	2208
0	16	594	280	160.68814343564733	0.875	2144
0	16	594	280	160.68814343564733	0.9	2080
0	16	594	280	160.68814343564733	0.925	1856
0	16	594	280	160.68814343564733	0.9500000000000001	1920
0	16	594	280	160.68814343564733	0.9750000000000001	2048
0	17	608	284	158.37680387209534	0.0	1776
0	17	608	284	158.37680387209534	0.025	2016
0	17	608	284	158.37680387209534	0.05	1856
0	17	608	284	158.37680387209534	0.07500000000000001	1760
0	17	608	284	158.37680387209534	0.1	2016
0	17	608	284	158.37680387209534	0.125	1920
0	17	608	284	158.37680387209534	0.15000000000000002	1984
0	17	608	284	158.37680387209534	0.17500000000000002	2464
0	17	608	284	158.37680387209534	0.2	3168
0	17	608	284	158.37680387209534	0.225	5104
0	17	608	284	158.37680387209534	0.25	5104
0	17	608	284	158.37680387209534	0.275	6560
0	17	608	284	158.37680387209534	0.30000000000000004	7472
0	17	608	284	158.37680387209534	0.325	6448
0	17	608	284	158.37680387209534	0.35000000000000003	5168
0	17	608	284	158.37680387209534	0.375	3504
0	17	608	284	158.37680387209534	0.4	2832
0	17	608	284	158.37680387209534	0.42500000000000004	2848
0	17	608	284	158.37680387209534	0.45	3568
0	17	608	284	158.37680387209534	0.47500000000000003	4752
0	17	608	284	158.37680387209534	0.5	4752
0	17	608	284	158.37680387209534	0.525	7168
0	17	608	284	158.37680387209534	0.55	9504
0	17	608	284	158.37680387209534	0.5750000000000001	14608
0	17	608	284	158.37680387209534	0.6000000000000001	17536
0	17	608	284	158.37680387209534	0.625	21456
0	17	608	284	158.37680387209534	0.65	20400
0	17	608	284	158.37680387209534	0.675	16432
0	17	608	284	158.37680387209534	0.7000000000000001	11792
0	17	608	284	158.37680387209534	0.7250000000000001	5904
0	17	608	284	158.37680387209534	0.75	5904
0	17	608	284	158.37680387209534	0.775	3072
0	17	608	284	158.37680387209534	0.8	2320
0	17	608	284	158.37680387209534	0.8250000000000001	2112
0	17	608	284	158.37680387209534	0.8500000000000001	2224
0	17	608	284	158.37680387209534	0.875	1984
0	17	608	284	158.37680387209534	0.9	1776
0	17	608	284	158.37680387209534	0.925	1840
0	17	608	284	158.37680387209534	0.9500000000000001	2016
0	17	608	284	158.37680387209534	0.9750000000000001	1792
0	18	621	294	150.76718254247564	0.0	1952
0	18	621	294	150.76718254247564	0.025	1888
0	18	621	294	150.76718254247564	0.05	2016
0	18	621	294	150.76718254247564	0.07500000000000001	2016
0	18	621	294	150.76718254247564	0.1	1920
0	18	621	294	150.76718254247564	0.125	2096
0	18	621	294	150.76718254247564	0.15000000000000002	2064
0	18	621	294	150.76718254247564	0.17500000000000002	2272
0	18	621	294	150.76718254247564	0.2	3312
0	18	621	294	150.76718254247564	0.225	3936
0	18	621	294	150.76718254247564	0.25	4352
0	18	621	294	150.76718254247564	0.275	5360
0	18	621	294	150.76718254247564	0.30000000000000004	5632
0	18	621	294	150.76718254247564	0.325	4960
0	18	621	294	150.76718254247564	0.35000000000000003	4080
0	18	621	294	150.76718254247564	0.375	3520
0	18	621	294	150.76718254247564	0.4	3104
0	18	621	294	150.76718254247564	0.42500000000000004	3104
0	18	621	294	150.76718254247564	0.45	3392
0	18	621	294	150.76718254247564	0.47500000000000003	4752
0	18	621	294	150.76718254247564	0.5	4752
0	18	621	294	150.76718254247564	0.525	7152
0	18	621	294	150.76718254247564	0.55	9632
0	18	621	294	150.76718254247564	0.5750000000000001	10784
0	18	621	294	150.76718254247564	0.6000000000000001	11856
0	18	621	294	150.76718254247564	0.625	11088
0	18	621	294	150.76718254247564	0.65	10912
0	18	621	294	150.76718254247564	0.675	8880
0	18	621	294	150.76718254247564	0.7000000000000001	7104
0	18	621	294	150.76718254247564	0.7250000000000001	3824
0	18	621	294	150.76718254247564	0.75	2592
0	18	621	294	150.76718254247564	0.775	2160
0	18	621	294	150.76718254247564	0.8	2144
0	18	621	294	150.76718254247564	0.8250000000000001	2096
0	18	621	294	150.76718254247564	0.8500000000000001	1920
0	18	621	294	150.76718254247564	0.875	2016
0	18	621	294	150.76718254247564	0.9	2288
0	18	621	294	150.76718254247564	0.925	1856
0	18	621	294	150.76718254247564	0.9500000000000001	1888
0	18	621	294	150.76718254247564	0.9750000000000001	1792
1	1	449	286	180.0	0.0	1824
1	1	449	286	180.0	0.025	1664
1	1	449	286	180.0	0.05	1760
1	1	449	286	180.0	0.07500000000000001	1664
1	1	449	286	180.0	0.1	1728
1	1	449	286	180.0	0.125	1680
1	1	449	286	180.0	0.15000000000000002	2080
1	1	449	286	180.0	0.17500000000000002	2832
1	1	449	286	180.0	0.2	4224
1	1	449	286	180.0	0.225	6736
1	1	449	286	180.0	0.25	6736
1	1	449	286	180.0	0.275	7440
1	1	449	286	180.0	0.30000000000000004	6480
1	1	449	286	180.0	0.325	4320
1	1	449	286	180.0	0.35000000000000003	2816
1	1	449	286	180.0	0.375	2592
1	1	449	286	180.0	0.4	2304
1	1	449	286	180.0	0.42500000000000004	2304
1	1	449	286	180.0	0.45	2320
1	1	449	286	180.0	0.47500000000000003	2240
1	1	449	286	180.0	0.5	2240
1	1	449	286	180.0	0.525	2368
1	1	449	286	180.0	0.55	2320
1	1	449	286	180.0	0.5750000000000001	3120
1	1	449	286	180.0	0.6000000000000001	5648
1	1	449	286	180.0	0.625	8992
1	1	449	286	180.0	0.65	9904
1	1	449	286	180.0	0.675	7392
1	1	449	286	180.0	0.7000000000000001	5344
1	1	449	286	180.0	0.7250000000000001	2768
1	1	449	286	180.0	0.75	2768
1	1	449	286	180.0	0.775	1968
1	1	449	286	180.0	0.8	2016
1	1	449	286	180.0	0.8250000000000001	1888
1	1	449	286	180.0	0.8500000000000001	1984
1	1	449	286	180.0	0.875	1728
1	1	449	286	180.0	0.9	1744
1	1	449	286	180.0	0.925	1760
1	1	449	286	180.0	0.9500000000000001	1920
1	1	449	286	180.0	0.9750000000000001	1616
1	2	455	297	180.0	0.0	1824
1	2	455	297	180.0	0.025	1712
1	2	455	297	180.0	0.05	1920
1	2	455	297	180.0	0.07500000000000001	1760
1	2	455	297	180.0	0.1	1856
1	2	455	297	180.0	0.125	1728
1	2	455	297	180.0	0.15000000000000002	1872
1	2	455	297	180.0	0.17500000000000002	2336
1	2	455	297	180.0	0.2	2736
1	2	455	297	180.0	0.225	4704
1	2	455	297	180.0	0.25	4704
1	2	455	297	180.0	0.275	6800
1	2	455	297	180.0	0.30000000000000004	8816
1	2	455	297	180.0	0.325	8512
1	2	455	297	180.0	0.35000000000000003	7152
1	2	455	297	180.0	0.375	3504
1	2	455	297	180.0	0.4	2912
1	2	455	297	180.0	0.42500000000000004	2352
1	2	455	297	180.0	0.45	2480
1	2	455	297	180.0	0.47500000000000003	2480
1	2	455	297	180.0	0.5	2480
1	2	455	297	180.0	0.525	2400
1	2	455	297	180.0	0.55	2240
1	2	455	297	180.0	0.5750000000000001	2304
1	2	455	297	180.0	0.6000000000000001	2816
1	2	455	297	180.0	0.625	5120
1	2	455	297	180.0	0.65	8704
1	2	455	297	180.0	0.675	8416
1	2	455	297	180.0	0.7000000000000001	6848
1	2	455	297	180.0	0.7250000000000001	4896
1	2	455	297	180.0	0.75	4896
1	2	455	297	180.0	0.775	4512
1	2	455	297	180.0	0.8	3616
1	2	455	297	180.0	0.8250000000000001	2400
1	2	455	297	180.0	0.8500000000000001	1904
1	2	455	297	180.0	0.875	1872
1	2	455	297	180.0	0.9	1712
1	2	455	297	180.0	0.925	1824
1	2	455	297	180.0	0.9500000000000001	1808
1	2	455	297	180.0	0.9750000000000001	1712
1	3	461	308	166.6232471701486	0.0	1744
1	3	461	308	166.6232471701486	0.025	1728
1	3	461	308	166.6232471701486	0.05	1744
1	3	461	308	166.6232471701486	0.07500000000000001	1808
1	3	461	308	166.6232471701486	0.1	1712
1	3	461	308	166.6232471701486	0.125	1728
1	3	461	308	166.6232471701486	0.15000000000000002	1952
1	3	461	308	166.6232471701486	0.17500000000000002	1760
1	3	461	308	166.6232471701486	0.2	2016
1	3	461	308	166.6232471701486	0.225	2864
1	3	461	308	166.6232471701486	0.25	4624
1	3	461	308	166.6232471701486	0.275	9520
1	3	461	308	166.6232471701486	0.30000000000000004	11984
1	3	461	308	166.6232471701486	0.325	11984
1	3	461	308	166.6232471701486	0.35000000000000003	8560
1	3	461	308	166.6232471701486	0.375	6992
1	3	461	308	166.6232471701486	0.4	4080
1	3	461	308	166.6232471701486	0.42500000000000004	3072
1	3	461	308	166.6232471701486	0.45	2800
1	3	461	308	166.6232471701486	0.47500000000000003	2496
1	3	461	308	166.6232471701486	0.5	2496
1	3	461	308	166.6232471701486	0.525	2480
1	3	461	308	166.6232471701486	0.55	2368
1	3	461	308	166.6232471701486	0.5750000000000001	2384
1	3	461	308	166.6232471701486	0.6000000000000001	2256
1	3	461	308	166.6232471701486	0.625	2688
1	3	461	308	166.6232471701486	0.65	2608
1	3	461	308	166.6232471701486	0.675	3312
1	3	461	308	166.6232471701486	0.7000000000000001	4720
1	3	461	308	166.6232471701486	0.7250000000000001	5248
1	3	461	308	166.6232471701486	0.75	5456
1	3	461	308	166.6232471701486	0.775	4208
1	3	461	308	166.6232471701486	0.8	3040
1	3	461	308	166.6232471701486	0.8250000000000001	2384
1	3	461	308	166.6232471701486	0.8500000000000001	1984
1	3	461	308	166.6232471701486	0.875	1856
1	3	461	308	166.6232471701486	0.9	1792
1	3	461	308	166.6232471701486	0.925	1744
1	3	461	308	166.6232471701486	0.9500000000000001	1664
1	3	461	308	166.6232471701486	0.9750000000000001	1808
1	4	470	318	166.97923269437533	0.0	1904
1	4	470	318	166.97923269437533	0.025	1792
1	4	470	318	166.97923269437533	0.05	1792
1	4	470	318	166.97923269437533	0.07500000000000001	1792
1	4	470	318	166.97923269437533	0.1	1792
1	4	470	318	166.97923269437533	0.125	1744
1	4	470	318	166.97923269437533	0.15000000000000002	1792
1	4	470	318	166.97923269437533	0.17500000000000002	1696
1	4	470	318	166.97923269437533	0.2	1952
1	4	470	318	166.97923269437533	0.225	2320
1	4	470	318	166.97923269437533	0.25	2752
1	4	470	318	166.97923269437533	0.275	5184
1	4	470	318	166.97923269437533	0.30000000000000004	7424
1	4	470	318	166.97923269437533	0.325	8944
1	4	470	318	166.97923269437533	0.35000000000000003	10672
1	4	470	318	166.97923269437533	0.375	9824
1	4	470	318	166.97923269437533	0.4	8624
1	4	470	318	166.97923269437533	0.42500000000000004	6880
1	4	470	318	166.97923269437533	0.45	3664
1	4	470	318	166.97923269437533	0.47500000000000003	2832
1	4	470	318	166.97923269437533	0.5	2832
1	4	470	318	166.97923269437533	0.525	2272
1	4	470	318	166.97923269437533	0.55	2080
1	4	470	318	166.97923269437533	0.5750000000000001	2432
1	4	470	318	166.97923269437533	0.6000000000000001	2064
1	4	470	318	166.97923269437533	0.625	2256
1	4	470	318	166.97923269437533	0.65	2336
1	4	470	318	166.97923269437533	0.675	2720
1	4	470	318	166.97923269437533	0.7000000000000001	3168
1	4	470	318	166.97923269437533	0.7250000000000001	4576
1	4	470	318	166.97923269437533	0.75	5440
1	4	470	318	166.97923269437533	0.775	5840
1	4	470	318	166.97923269437533	0.8	5632
1	4	470	318	166.97923269437533	0.8250000000000001	5216
1	4	470	318	166.97923269437533	0.8500000000000001	2960
1	4	470	318	166.97923269437533	0.875	2288
1	4	470	318	166.97923269437533	0.9	2288
1	4	470	318	166.97923269437533	0.925	1792
1	4	470	318	166.97923269437533	0.9500000000000001	1888
1	4	470	318	166.97923269437533	0.9750000000000001	1888
1	5	480	325	158.00259659335785	0.0	1728
1	5	480	325	158.00259659335785	0.025	1744
1	5	480	325	158.00259659335785	0.05	1744
1	5	480	325	158.00259659335785	0.07500000000000001	1792
1	5	480	325	158.00259659335785	0.1	1792
1	5	480	325	158.00259659335785	0.125	1632
1	5	480	325	158.00259659335785	0.15000000000000002	1808
1	5	480	325	158.00259659335785	0.17500000000000002	1648
1	5	480	325	158.00259659335785	0.2	1792
1	5	480	325	158.00259659335785	0.225	2096
1	5	480	325	158.00259659335785	0.25	2064
1	5	480	325	158.00259659335785	0.275	3040
1	5	480	325	158.00259659335785	0.30000000000000004	4192
1	5	480	325	158.00259659335785	0.325	6080
1	5	480	325	158.00259659335785	0.35000000000000003	8480
1	5	480	325	158.00259659335785	0.375	8288
1	5	480	325	158.00259659335785	0.4	8016
1	5	480	325	158.00259659335785	0.42500000000000004	7072
1	5	480	325	158.00259659335785	0.45	5504
1	5	480	325	158.00259659335785	0.47500000000000003	2768
1	5	480	325	158.00259659335785	0.5	2768
1	5	480	325	158.00259659335785	0.525	2592
1	5	480	325	158.00259659335785	0.55	2512
1	5	480	325	158.00259659335785	0.5750000000000001	2304
1	5	480	325	158.00259659335785	0.6000000000000001	2272
1	5	480	325	158.00259659335785	0.625	2272
1	5	480	325	158.00259659335785	0.65	2160
1	5	480	325	158.00259659335785	0.675	2064
1	5	480	325	158.00259659335785	0.7000000000000001	2464
1	5	480	325	158.00259659335785	0.7250000000000001	2960
1	5	480	325	158.00259659335785	0.75	3680
1	5	480	325	158.00259659335785	0.775	4880
1	5	480	325	158.00259659335785	0.8	5168
1	5	480	325	158.00259659335785	0.8250000000000001	5136
1	5	480	325	158.00259659335785	0.8500000000000001	4304
1	5	480	325	158.00259659335785	0.875	3008
1	5	480	325	158.00259659335785	0.9	2368
1	5	480	325	158.00259659335785	0.925	2000
1	5	480	325	158.00259659335785	0.9500000000000001	1760
1	5	480	325	158.00259659335785	0.9750000000000001	1792
1	6	493	328	162.2417415173573	0.0	1888
1	6	493	328	162.2417415173573	0.025	1792
1	6	493	328	162.2417415173573	0.05	1728
1	6	493	328	162.2417415173573	0.07500000000000001	1920
1	6	493	328	162.2417415173573	0.1	1568
1	6	493	328	162.2417415173573	0.125	1824
1	6	493	328	162.2417415173573	0.15000000000000002	1744
1	6	493	328	162.2417415173573	0.17500000000000002	1728
1	6	493	328	162.2417415173573	0.2	1808
1	6	493	328	162.2417415173573	0.225	1696
1	6	493	328	162.2417415173573	0.25	2048
1	6	493	328	162.2417415173573	0.275	2144
1	6	493	328	162.2417415173573	0.30000000000000004	2768
1	6	493	328	162.2417415173573	0.325	3712
1	6	493	328	162.2417415173573	0.35000000000000003	5808
1	6	493	328	162.2417415173573	0.375	8912
1	6	493	328	162.2417415173573	0.4	11536
1	6	493	328	162.2417415173573	0.42500000000000004	11168
1	6	493	328	162.2417415173573	0.45	9040
1	6	493	328	162.2417415173573	0.47500000000000003	7008
1	6	493	328	162.2417415173573	0.5	4752
1	6	493	328	162.2417415173573	0.525	3200
1	6	493	328	162.2417415173573	0.55	2992
1	6	493	328	162.2417415173573	0.5750000000000001	2768
1	6	493	328	162.2417415173573	0.6000000000000001	2800
1	6	493	328	162.2417415173573	0.625	2816
1	6	493	328	162.2417415173573	0.65	2416
1	6	493	328	162.2417415173573	0.675	2400
1	6	493	328	162.2417415173573	0.7000000000000001	2400
1	6	493	328	162.2417415173573	0.7250000000000001	2400
1	6	493	328	162.2417415173573	0.75	2576
1	6	493	328	162.2417415173573	0.775	3040
1	6	493	328	162.2417415173573	0.8	4384
1	6	493	328	162.2417415173573	0.8250000000000001	4528
1	6	493	328	162.2417415173573	0.8500000000000001	4000
1	6	493	328	162.2417415173573	0.875	3680
1	6	493	328	162.2417415173573	0.9	3440
1	6	493	328	162.2417415173573	0.925	2704
1	6	493	328	162.2417415173573	0.9500000000000001	2144
1	6	493	328	162.2417415173573	0.9750000000000001	2160
1	7	505	327	167.66091272167375	0.0	1984
1	7	505	327	167.66091272167375	0.025	2176
1	7	505	327	167.66091272167375	0.05	2864
1	7	505	327	167.66091272167375	0.07500000000000001	3936
1	7	505	327	167.66091272167375	0.1	4800
1	7	505	327	167.66091272167375	0.125	4128
1	7	505	327	167.66091272167375	0.15000000000000002	3328
1	7	505	327	167.66091272167375	0.17500000000000002	2896
1	7	505	327	167.66091272167375	0.2	2672
1	7	505	327	167.66091272167375	0.225	2320
1	7	505	327	167.66091272167375	0.25	2080
1	7	505	327	167.66091272167375	0.275	2432
1	7	505	327	167.66091272167375	0.30000000000000004	2560
1	7	505	327	167.66091272167375	0.325	2512
1	7	505	327	167.66091272167375	0.35000000000000003	2816
1	7	505	327	167.66091272167375	0.375	2992
1	7	505	327	167.66091272167375	0.4	2896
1	7	505	327	167.66091272167375	0.42500000000000004	2880
1	7	505	327	167.66091272167375	0.45	2944
1	7	505	327	167.66091272167375	0.47500000000000003	3648
1	7	505	327	167.66091272167375	0.5	5808
1	7	505	327	167.66091272167375	0.525	8320
1	7	505	327	167.66091272167375	0.55	12016
1	7	505	327	167.66091272167375	0.5750000000000001	10752
1	7	505	327	167.66091272167375	0.6000000000000001	7632
1	7	505	327	167.66091272167375	0.625	4640
1	7	505	327	167.66091272167375	0.65	3040
1	7	505	327	167.66091272167375	0.675	2352
1	7	505	327	167.66091272167375	0.7000000000000001	1968
1	7	505	327	167.66091272167375	0.7250000000000001	1792
1	7	505	327	167.66091272167375	0.75	1648
1	7	505	327	167.66091272167375	0.775	1792
1	7	505	327	167.66091272167375	0.8	1888
1	7	505	327	167.66091272167375	0.8250000000000001	1888
1	7	505	327	167.66091272167375	0.8500000000000001	1888
1	7	505	327	167.66091272167375	0.875	1792
1	7	505	327	167.66091272167375	0.9	1888
1	7	505	327	167.66091272167375	0.925	1712
1	7	505	327	167.66091272167375	0.9500000000000001	1616
1	7	505	327	167.66091272167375	0.9750000000000001	1824
1	8	518	323	168.49226930308717	0.0	1664
1	8	518	323	168.49226930308717	0.025	1984
1	8	518	323	168.49226930308717	0.05	1648
1	8	518	323	168.49226930308717	0.07500000000000001	2736
1	8	518	323	168.49226930308717	0.1	3456
1	8	518	323	168.49226930308717	0.125	4944
1	8	518	323	168.49226930308717	0.15000000000000002	4816
1	8	518	323	168.49226930308717	0.17500000000000002	4944
1	8	518	323	168.49226930308717	0.2	3776
1	8	518	323	168.49226930308717	0.225	2816
1	8	518	323	168.49226930308717	0.25	2624
1	8	518	323	168.49226930308717	0.275	2352
1	8	518	323	168.49226930308717	0.30000000000000004	2160
1	8	518	323	168.49226930308717	0.325	2176
1	8	518	323	168.49226930308717	0.35000000000000003	2544
1	8	518	323	168.49226930308717	0.375	2464
1	8	518	323	168.49226930308717	0.4	2064
1	8	518	323	168.49226930308717	0.42500000000000004	2320
1	8	518	323	168.49226930308717	0.45	2368
1	8	518	323	168.49226930308717	0.47500000000000003	2768
1	8	518	323	168.49226930308717	0.5	2768
1	8	518	323	168.49226930308717	0.525	4304
1	8	518	323	168.49226930308717	0.55	6528
1	8	518	323	168.49226930308717	0.5750000000000001	7248
1	8	518	323	168.49226930308717	0.6000000000000001	7584
1	8	518	323	168.49226930308717	0.625	6960
1	8	518	323	168.49226930308717	0.65	4640
1	8	518	323	168.49226930308717	0.675	2976
1	8	518	323	168.49226930308717	0.7000000000000001	2176
1	8	518	323	168.49226930308717	0.7250000000000001	1984
1	8	518	323	168.49226930308717	0.75	2016
1	8	518	323	168.49226930308717	0.775	1952
1	8	518	323	168.49226930308717	0.8	1792
1	8	518	323	168.49226930308717	0.8250000000000001	1888
1	8	518	323	168.49226930308717	0.8500000000000001	1792
1	8	518	323	168.49226930308717	0.875	1792
1	8	518	323	168.49226930308717	0.9	1888
1	8	518	323	168.49226930308717	0.925	1792
1	8	518	323	168.49226930308717	0.9500000000000001	1888
1	8	518	323	168.49226930308717	0.9750000000000001	1888
1	9	529	317	166.6232471701486	0.0	1792
1	9	529	317	166.6232471701486	0.025	1712
1	9	529	317	166.6232471701486	0.05	1808
1	9	529	317	166.6232471701486	0.07500000000000001	2080
1	9	529	317	166.6232471701486	0.1	2288
1	9	529	317	166.6232471701486	0.125	2832
1	9	529	317	166.6232471701486	0.15000000000000002	4272
1	9	529	317	166.6232471701486	0.17500000000000002	5120
1	9	529	317	166.6232471701486	0.2	5728
1	9	529	317	166.6232471701486	0.225	5968
1	9	529	317	166.6232471701486	0.25	6352
1	9	529	317	166.6232471701486	0.275	4192
1	9	529	317	166.6232471701486	0.30000000000000004	3088
1	9	529	317	166.6232471701486	0.325	3088
1	9	529	317	166.6232471701486	0.35000000000000003	2784
1	9	529	317	166.6232471701486	0.375	2640
1	9	529	317	166.6232471701486	0.4	2480
1	9	529	317	166.6232471701486	0.42500000000000004	2480
1	9	529	317	166.6232471701486	0.45	2640
1	9	529	317	166.6232471701486	0.47500000000000003	2992
1	9	529	317	166.6232471701486	0.5	2992
1	9	529	317	166.6232471701486	0.525	3296
1	9	529	317	166.6232471701486	0.55	3904
1	9	529	317	166.6232471701486	0.5750000000000001	7552
1	9	529	317	166.6232471701486	0.6000000000000001	11040
1	9	529	317	166.6232471701486	0.625	10240
1	9	529	317	166.6232471701486	0.65	9200
1	9	529	317	166.6232471701486	0.675	8400
1	9	529	317	166.6232471701486	0.7000000000000001	5552
1	9	529	317	166.6232471701486	0.7250000000000001	3440
1	9	529	317	166.6232471701486	0.75	2608
1	9	529	317	166.6232471701486	0.775	2048
1	9	529	317	166.6232471701486	0.8	1936
1	9	529	317	166.6232471701486	0.8250000000000001	1856
1	9	529	317	166.6232471701486	0.8500000000000001	1856
1	9	529	317	166.6232471701486	0.875	1888
1	9	529	317	166.6232471701486	0.9	1888
1	9	529	317	166.6232471701486	0.925	1808
1	9	529	317	166.6232471701486	0.9500000000000001	1728
1	9	529	317	166.6232471701486	0.9750000000000001	1728
1	10	539	308	0	0.0	1696
1	10	539	308	0	0.025	1664
1	10	539	308	0	0.05	1696
1	10	539	308	0	0.07500000000000001	2224
1	10	539	308	0	0.1	2224
1	10	539	308	0	0.125	2640
1	10	539	308	0	0.15000000000000002	3888
1	10	539	308	0	0.17500000000000002	5648
1	10	539	308	0	0.2	7088
1	10	539	308	0	0.225	8560
1	10	539	308	0	0.25	8240
1	10	539	308	0	0.275	8000
1	10	539	308	0	0.30000000000000004	4656
1	10	539	308	0	0.325	3424
1	10	539	308	0	0.35000000000000003	3008
1	10	539	308	0	0.375	2816
1	10	539	308	0	0.4	2832
1	10	539	308	0	0.42500000000000004	2688
1	10	539	308	0	0.45	2576
1	10	539	308	0	0.47500000000000003	2720
1	10	539	308	0	0.5	2720
1	10	539	308	0	0.525	3152
1	10	539	308	0	0.55	3584
1	10	539	308	0	0.5750000000000001	4304
1	10	539	308	0	0.6000000000000001	7808
1	10	539	308	0	0.625	11136
1	10	539	308	0	0.65	10448
1	10	539	308	0	0.675	7712
1	10	539	308	0	0.7000000000000001	6192
1	10	539	308	0	0.7250000000000001	3216
1	10	539	308	0	0.75	2480
1	10	539	308	0	0.775	2064
1	10	539	308	0	0.8	2096
1	10	539	308	0	0.8250000000000001	1872
1	10	539	308	0	0.8500000000000001	1952
1	10	539	308	0	0.875	1728
1	10	539	308	0	0.9	1728
1	10	539	308	0	0.925	1808
1	10	539	308	0	0.9500000000000001	1792
1	10	539	308	0	0.9750000000000001	1792
1	11	549	299	0	0.0	1968
1	11	549	299	0	0.025	1936
1	11	549	299	0	0.05	2016
1	11	549	299	0	0.07500000000000001	1920
1	11	549	299	0	0.1	1920
1	11	549	299	0	0.125	2096
1	11	549	299	0	0.15000000000000002	2928
1	11	549	299	0	0.17500000000000002	3616
1	11	549	299	0	0.2	4816
1	11	549	299	0	0.225	9200
1	11	549	299	0	0.25	11568
1	11	549	299	0	0.275	13728
1	11	549	299	0	0.30000000000000004	13264
1	11	549	299	0	0.325	9680
1	11	549	299	0	0.35000000000000003	4176
1	11	549	299	0	0.375	3456
1	11	549	299	0	0.4	3440
1	11	549	299	0	0.42500000000000004	3088
1	11	549	299	0	0.45	2528
1	11	549	299	0	0.47500000000000003	2896
1	11	549	299	0	0.5	2896
1	11	549	299	0	0.525	2944
1	11	549	299	0	0.55	3328
1	11	549	299	0	0.5750000000000001	3872
1	11	549	299	0	0.6000000000000001	4000
1	11	549	299	0	0.625	9456
1	11	549	299	0	0.65	9664
1	11	549	299	0	0.675	7696
1	11	549	299	0	0.7000000000000001	7520
1	11	549	299	0	0.7250000000000001	4752
1	11	549	299	0	0.75	3712
1	11	549	299	0	0.775	2512
1	11	549	299	0	0.8	2176
1	11	549	299	0	0.8250000000000001	1984
1	11	549	299	0	0.8500000000000001	2048
1	11	549	299	0	0.875	1792
1	11	549	299	0	0.9	1792
1	11	549	299	0	0.925	1632
1	11	549	299	0	0.9500000000000001	1792
1	11	549	299	0	0.9750000000000001	1792
1	12	559	290	166.6232471701486	0.0	1856
1	12	559	290	166.6232471701486	0.025	1920
1	12	559	290	166.6232471701486	0.05	1856
1	12	559	290	166.6232471701486	0.07500000000000001	1744
1	12	559	290	166.6232471701486	0.1	2208
1	12	559	290	166.6232471701486	0.125	2448
1	12	559	290	166.6232471701486	0.15000000000000002	3552
1	12	559	290	166.6232471701486	0.17500000000000002	4176
1	12	559	290	166.6232471701486	0.2	6080
1	12	559	290	166.6232471701486	0.225	11168
1	12	559	290	166.6232471701486	0.25	12928
1	12	559	290	166.6232471701486	0.275	13456
1	12	559	290	166.6232471701486	0.30000000000000004	11536
1	12	559	290	166.6232471701486	0.325	11536
1	12	559	290	166.6232471701486	0.35000000000000003	4432
1	12	559	290	166.6232471701486	0.375	3968
1	12	559	290	166.6232471701486	0.4	3312
1	12	559	290	166.6232471701486	0.42500000000000004	3424
1	12	559	290	166.6232471701486	0.45	2944
1	12	559	290	166.6232471701486	0.47500000000000003	2752
1	12	559	290	166.6232471701486	0.5	2752
1	12	559	290	166.6232471701486	0.525	2736
1	12	559	290	166.6232471701486	0.55	2768
1	12	559	290	166.6232471701486	0.5750000000000001	3584
1	12	559	290	166.6232471701486	0.6000000000000001	6080
1	12	559	290	166.6232471701486	0.625	10608
1	12	559	290	166.6232471701486	0.65	11616
1	12	559	290	166.6232471701486	0.675	12032
1	12	559	290	166.6232471701486	0.7000000000000001	9104
1	12	559	290	166.6232471701486	0.7250000000000001	3936
1	12	559	290	166.6232471701486	0.75	3040
1	12	559	290	166.6232471701486	0.775	2256
1	12	559	290	166.6232471701486	0.8	1984
1	12	559	290	166.6232471701486	0.8250000000000001	1904
1	12	559	290	166.6232471701486	0.8500000000000001	2048
1	12	559	290	166.6232471701486	0.875	1776
1	12	559	290	166.6232471701486	0.9	1696
1	12	559	290	166.6232471701486	0.925	1952
1	12	559	290	166.6232471701486	0.9500000000000001	2032
1	12	559	290	166.6232471701486	0.9750000000000001	2032
1	13	570	284	165.42578380196127	0.0	1952
1	13	570	284	165.42578380196127	0.025	1872
1	13	570	284	165.42578380196127	0.05	1776
1	13	570	284	165.42578380196127	0.07500000000000001	1824
1	13	570	284	165.42578380196127	0.1	2208
1	13	570	284	165.42578380196127	0.125	2496
1	13	570	284	165.42578380196127	0.15000000000000002	3360
1	13	570	284	165.42578380196127	0.17500000000000002	5616
1	13	570	284	165.42578380196127	0.2	11936
1	13	570	284	165.42578380196127	0.225	22192
1	13	570	284	165.42578380196127	0.25	29472
1	13	570	284	165.42578380196127	0.275	22880
1	13	570	284	165.42578380196127	0.30000000000000004	21360
1	13	570	284	165.42578380196127	0.325	19840
1	13	570	284	165.42578380196127	0.35000000000000003	11888
1	13	570	284	165.42578380196127	0.375	6064
1	13	570	284	165.42578380196127	0.4	4896
1	13	570	284	165.42578380196127	0.42500000000000004	4064
1	13	570	284	165.42578380196127	0.45	3808
1	13	570	284	165.42578380196127	0.47500000000000003	3760
1	13	570	284	165.42578380196127	0.5	3760
1	13	570	284	165.42578380196127	0.525	3120
1	13	570	284	165.42578380196127	0.55	2896
1	13	570	284	165.42578380196127	0.5750000000000001	3392
1	13	570	284	165.42578380196127	0.6000000000000001	3760
1	13	570	284	165.42578380196127	0.625	5024
1	13	570	284	165.42578380196127	0.65	8000
1	13	570	284	165.42578380196127	0.675	8544
1	13	570	284	165.42578380196127	0.7000000000000001	8816
1	13	570	284	165.42578380196127	0.7250000000000001	8288
1	13	570	284	165.42578380196127	0.75	5824
1	13	570	284	165.42578380196127	0.775	3904
1	13	570	284	165.42578380196127	0.8	2224
1	13	570	284	165.42578380196127	0.8250000000000001	2288
1	13	570	284	165.42578380196127	0.8500000000000001	1920
1	13	570	284	165.42578380196127	0.875	2176
1	13	570	284	165.42578380196127	0.9	1776
1	13	570	284	165.42578380196127	0.925	1856
1	13	570	284	165.42578380196127	0.9500000000000001	2112
1	13	570	284	165.42578380196127	0.9750000000000001	2112
1	14	582	281	165.96375653207355	0.0	1920
1	14	582	281	165.96375653207355	0.025	2032
1	14	582	281	165.96375653207355	0.05	1968
1	14	582	281	165.96375653207355	0.07500000000000001	1920
1	14	582	281	165.96375653207355	0.1	2016
1	14	582	281	165.96375653207355	0.125	1920
1	14	582	281	165.96375653207355	0.15000000000000002	2560
1	14	582	281	165.96375653207355	0.17500000000000002	2752
1	14	582	281	165.96375653207355	0.2	4592
1	14	582	281	165.96375653207355	0.225	7344
1	14	582	281	165.96375653207355	0.25	13328
1	14	582	281	165.96375653207355	0.275	21728
1	14	582	281	165.96375653207355	0.30000000000000004	28992
1	14	582	281	165.96375653207355	0.325	30224
1	14	582	281	165.96375653207355	0.35000000000000003	26848
1	14	582	281	165.96375653207355	0.375	23184
1	14	582	281	165.96375653207355	0.4	11616
1	14	582	281	165.96375653207355	0.42500000000000004	6896
1	14	582	281	165.96375653207355	0.45	4992
1	14	582	281	165.96375653207355	0.47500000000000003	4144
1	14	582	281	165.96375653207355	0.5	3648
1	14	582	281	165.96375653207355	0.525	3520
1	14	582	281	165.96375653207355	0.55	2944
1	14	582	281	165.96375653207355	0.5750000000000001	2544
1	14	582	281	165.96375653207355	0.6000000000000001	2944
1	14	582	281	165.96375653207355	0.625	2640
1	14	582	281	165.96375653207355	0.65	3408
1	14	582	281	165.96375653207355	0.675	4592
1	14	582	281	165.96375653207355	0.7000000000000001	7568
1	14	582	281	165.96375653207355	0.7250000000000001	7440
1	14	582	281	165.96375653207355	0.75	6784
1	14	582	281	165.96375653207355	0.775	6240
1	14	582	281	165.96375653207355	0.8	5200
1	14	582	281	165.96375653207355	0.8250000000000001	4016
1	14	582	281	165.96375653207355	0.8500000000000001	2816
1	14	582	281	165.96375653207355	0.875	2400
1	14	582	281	165.96375653207355	0.9	2032
1	14	582	281	165.96375653207355	0.925	1936
1	14	582	281	165.96375653207355	0.9500000000000001	1696
1	14	582	281	165.96375653207355	0.9750000000000001	1952
1	15	596	281	165.96375653207355	0.0	1968
1	15	596	281	165.96375653207355	0.025	1712
1	15	596	281	165.96375653207355	0.05	2096
1	15	596	281	165.96375653207355	0.07500000000000001	2128
1	15	596	281	165.96375653207355	0.1	2480
1	15	596	281	165.96375653207355	0.125	3360
1	15	596	281	165.96375653207355	0.15000000000000002	5088
1	15	596	281	165.96375653207355	0.17500000000000002	6736
1	15	596	281	165.96375653207355	0.2	7920
1	15	596	281	165.96375653207355	0.225	7248
1	15	596	281	165.96375653207355	0.25	5072
1	15	596	281	165.96375653207355	0.275	3552
1	15	596	281	165.96375653207355	0.30000000000000004	2816
1	15	596	281	165.96375653207355	0.325	2560
1	15	596	281	165.96375653207355	0.35000000000000003	2544
1	15	596	281	165.96375653207355	0.375	2608
1	15	596	281	165.96375653207355	0.4	2368
1	15	596	281	165.96375653207355	0.42500000000000004	2368
1	15	596	281	165.96375653207355	0.45	2640
1	15	596	281	165.96375653207355	0.47500000000000003	2672
1	15	596	281	165.96375653207355	0.5	3008
1	15	596	281	165.96375653207355	0.525	3552
1	15	596	281	165.96375653207355	0.55	5760
1	15	596	281	165.96375653207355	0.5750000000000001	7888
1	15	596	281	165.96375653207355	0.6000000000000001	13712
1	15	596	281	165.96375653207355	0.625	17280
1	15	596	281	165.96375653207355	0.65	18512
1	15	596	281	165.96375653207355	0.675	13840
1	15	596	281	165.96375653207355	0.7000000000000001	7520
1	15	596	281	165.96375653207355	0.7250000000000001	4416
1	15	596	281	165.96375653207355	0.75	3216
1	15	596	281	165.96375653207355	0.775	2480
1	15	596	281	165.96375653207355	0.8	2336
1	15	596	281	165.96375653207355	0.8250000000000001	1984
1	15	596	281	165.96375653207355	0.8500000000000001	1920
1	15	596	281	165.96375653207355	0.875	2096
1	15	596	281	165.96375653207355	0.9	1824
1	15	596	281	165.96375653207355	0.925	1872
1	15	596	281	165.96375653207355	0.9500000000000001	1856
1	15	596	281	165.96375653207355	0.9750000000000001	2016
1	16	608	284	155.3764352138364	0.0	2016
1	16	608	284	155.3764352138364	0.025	2032
1	16	608	284	155.3764352138364	0.05	1920
1	16	608	284	155.3764352138364	0.07500000000000001	2064
1	16	608	284	155.3764352138364	0.1	2016
1	16	608	284	155.3764352138364	0.125	2688
1	16	608	284	155.3764352138364	0.15000000000000002	3840
1	16	608	284	155.3764352138364	0.17500000000000002	6528
1	16	608	284	155.3764352138364	0.2	9600
1	16	608	284	155.3764352138364	0.225	10608
1	16	608	284	155.3764352138364	0.25	10448
1	16	608	284	155.3764352138364	0.275	10144
1	16	608	284	155.3764352138364	0.30000000000000004	8528
1	16	608	284	155.3764352138364	0.325	6320
1	16	608	284	155.3764352138364	0.35000000000000003	2944
1	16	608	284	155.3764352138364	0.375	2960
1	16	608	284	155.3764352138364	0.4	2480
1	16	608	284	155.3764352138364	0.42500000000000004	3184
1	16	608	284	155.3764352138364	0.45	4176
1	16	608	284	155.3764352138364	0.47500000000000003	6240
1	16	608	284	155.3764352138364	0.5	6240
1	16	608	284	155.3764352138364	0.525	8464
1	16	608	284	155.3764352138364	0.55	13360
1	16	608	284	155.3764352138364	0.5750000000000001	21344
1	16	608	284	155.3764352138364	0.6000000000000001	25488
1	16	608	284	155.3764352138364	0.625	29344
1	16	608	284	155.3764352138364	0.65	31360
1	16	608	284	155.3764352138364	0.675	29760
1	16	608	284	155.3764352138364	0.7000000000000001	17456
1	16	608	284	155.3764352138364	0.7250000000000001	8720
1	16	608	284	155.3764352138364	0.75	6672
1	16	608	284	155.3764352138364	0.775	4208
1	16	608	284	155.3764352138364	0.8	2768
1	16	608	284	155.3764352138364	0.8250000000000001	2096
1	16	608	284	155.3764352138364	0.8500000000000001	2048
1	16	608	284	155.3764352138364	0.875	2064
1	16	608	284	155.3764352138364	0.9	2016
1	16	608	284	155.3764352138364	0.925	1824
1	16	608	284	155.3764352138364	0.9500000000000001	1936
1	16	608	284	155.3764352138364	0.9750000000000001	1792
1	17	618	292	161.1310005449386	0.0	1680
1	17	618	292	161.1310005449386	0.025	1952
1	17	618	292	161.1310005449386	0.05	1952
1	17	618	292	161.1310005449386	0.07500000000000001	1856
1	17	618	292	161.1310005449386	0.1	1856
1	17	618	292	161.1310005449386	0.125	1936
1	17	618	292	161.1310005449386	0.15000000000000002	2160
1	17	618	292	161.1310005449386	0.17500000000000002	2704
1	17	618	292	161.1310005449386	0.2	3024
1	17	618	292	161.1310005449386	0.225	4656
1	17	618	292	161.1310005449386	0.25	5600
1	17	618	292	161.1310005449386	0.275	7072
1	17	618	292	161.1310005449386	0.30000000000000004	6576
1	17	618	292	161.1310005449386	0.325	4208
1	17	618	292	161.1310005449386	0.35000000000000003	3008
1	17	618	292	161.1310005449386	0.375	2656
1	17	618	292	161.1310005449386	0.4	2640
1	17	618	292	161.1310005449386	0.42500000000000004	2688
1	17	618	292	161.1310005449386	0.45	3280
1	17	618	292	161.1310005449386	0.47500000000000003	5840
1	17	618	292	161.1310005449386	0.5	5840
1	17	618	292	161.1310005449386	0.525	9488
1	17	618	292	161.1310005449386	0.55	12912
1	17	618	292	161.1310005449386	0.5750000000000001	14960
1	17	618	292	161.1310005449386	0.6000000000000001	16224
1	17	618	292	161.1310005449386	0.625	16192
1	17	618	292	161.1310005449386	0.65	11488
1	17	618	292	161.1310005449386	0.675	9296
1	17	618	292	161.1310005449386	0.7000000000000001	5504
1	17	618	292	161.1310005449386	0.7250000000000001	3120
1	17	618	292	161.1310005449386	0.75	2448
1	17	618	292	161.1310005449386	0.775	2112
1	17	618	292	161.1310005449386	0.8	2048
1	17	618	292	161.1310005449386	0.8250000000000001	1792
1	17	618	292	161.1310005449386	0.8500000000000001	2096
1	17	618	292	161.1310005449386	0.875	2176
1	17	618	292	161.1310005449386	0.9	2176
1	17	618	292	161.1310005449386	0.925	2000
1	17	618	292	161.1310005449386	0.9500000000000001	1792
1	17	618	292	161.1310005449386	0.9750000000000001	2080
1	18	625	303	160.52342450106804	0.0	1952
1	18	625	303	160.52342450106804	0.025	2032
1	18	625	303	160.52342450106804	0.05	1696
1	18	625	303	160.52342450106804	0.07500000000000001	2192
1	18	625	303	160.52342450106804	0.1	1952
1	18	625	303	160.52342450106804	0.125	1936
1	18	625	303	160.52342450106804	0.15000000000000002	2256
1	18	625	303	160.52342450106804	0.17500000000000002	2128
1	18	625	303	160.52342450106804	0.2	2784
1	18	625	303	160.52342450106804	0.225	4112
1	18	625	303	160.52342450106804	0.25	5744
1	18	625	303	160.52342450106804	0.275	5904
1	18	625	303	160.52342450106804	0.30000000000000004	5104
1	18	625	303	160.52342450106804	0.325	4304
1	18	625	303	160.52342450106804	0.35000000000000003	3312
1	18	625	303	160.52342450106804	0.375	2528
1	18	625	303	160.52342450106804	0.4	2400
1	18	625	303	160.52342450106804	0.42500000000000004	2960
1	18	625	303	160.52342450106804	0.45	3728
1	18	625	303	160.52342450106804	0.47500000000000003	5840
1	18	625	303	160.52342450106804	0.5	5840
1	18	625	303	160.52342450106804	0.525	8912
1	18	625	303	160.52342450106804	0.55	9600
1	18	625	303	160.52342450106804	0.5750000000000001	11408
1	18	625	303	160.52342450106804	0.6000000000000001	13168
1	18	625	303	160.52342450106804	0.625	13152
1	18	625	303	160.52342450106804	0.65	7952
1	18	625	303	160.52342450106804	0.675	4960
1	18	625	303	160.52342450106804	0.7000000000000001	3344
1	18	625	303	160.52342450106804	0.7250000000000001	2320
1	18	625	303	160.52342450106804	0.75	2016
1	18	625	303	160.52342450106804	0.775	1920
1	18	625	303	160.52342450106804	0.8	1872
1	18	625	303	160.52342450106804	0.8250000000000001	2016
1	18	625	303	160.52342450106804	0.8500000000000001	1936
1	18	625	303	160.52342450106804	0.875	1600
1	18	625	303	160.52342450106804	0.9	2128
1	18	625	303	160.52342450106804	0.925	2112
1	18	625	303	160.52342450106804	0.9500000000000001	1856
1	18	625	303	160.52342450106804	0.9750000000000001	1888
2	1	421	289	170.53767779197432	0.0	2080
2	1	421	289	170.53767779197432	0.025	1728
2	1	421	289	170.53767779197432	0.05	1664
2	1	421	289	170.53767779197432	0.07500000000000001	1664
2	1	421	289	170.53767779197432	0.1	1760
2	1	421	289	170.53767779197432	0.125	1664
2	1	421	289	170.53767779197432	0.15000000000000002	1920
2	1	421	289	170.53767779197432	0.17500000000000002	2336
2	1	421	289	170.53767779197432	0.2	4400
2	1	421	289	170.53767779197432	0.225	5936
2	1	421	289	170.53767779197432	0.25	5872
2	1	421	289	170.53767779197432	0.275	5360
2	1	421	289	170.53767779197432	0.30000000000000004	4768
2	1	421	289	170.53767779197432	0.325	4064
2	1	421	289	170.53767779197432	0.35000000000000003	3056
2	1	421	289	170.53767779197432	0.375	2448
2	1	421	289	170.53767779197432	0.4	2240
2	1	421	289	170.53767779197432	0.42500000000000004	2352
2	1	421	289	170.53767779197432	0.45	2272
2	1	421	289	170.53767779197432	0.47500000000000003	2448
2	1	421	289	170.53767779197432	0.5	2448
2	1	421	289	170.53767779197432	0.525	2032
2	1	421	289	170.53767779197432	0.55	2176
2	1	421	289	170.53767779197432	0.5750000000000001	2656
2	1	421	289	170.53767779197432	0.6000000000000001	3440
2	1	421	289	170.53767779197432	0.625	4768
2	1	421	289	170.53767779197432	0.65	5424
2	1	421	289	170.53767779197432	0.675	6160
2	1	421	289	170.53767779197432	0.7000000000000001	6320
2	1	421	289	170.53767779197432	0.7250000000000001	4752
2	1	421	289	170.53767779197432	0.75	3952
2	1	421	289	170.53767779197432	0.775	2640
2	1	421	289	170.53767779197432	0.8	2224
2	1	421	289	170.53767779197432	0.8250000000000001	1776
2	1	421	289	170.53767779197432	0.8500000000000001	1696
2	1	421	289	170.53767779197432	0.875	1792
2	1	421	289	170.53767779197432	0.9	1792
2	1	421	289	170.53767779197432	0.925	1760
2	1	421	289	170.53767779197432	0.9500000000000001	1856
2	1	421	289	170.53767779197432	0.9750000000000001	1808
2	2	429	300	174.22906377842568	0.0	1792
2	2	429	300	174.22906377842568	0.025	1712
2	2	429	300	174.22906377842568	0.05	1824
2	2	429	300	174.22906377842568	0.07500000000000001	1808
2	2	429	300	174.22906377842568	0.1	1664
2	2	429	300	174.22906377842568	0.125	1808
2	2	429	300	174.22906377842568	0.15000000000000002	1792
2	2	429	300	174.22906377842568	0.17500000000000002	1792
2	2	429	300	174.22906377842568	0.2	2080
2	2	429	300	174.22906377842568	0.225	2368
2	2	429	300	174.22906377842568	0.25	5136
2	2	429	300	174.22906377842568	0.275	7760
2	2	429	300	174.22906377842568	0.30000000000000004	9008
2	2	429	300	174.22906377842568	0.325	8656
2	2	429	300	174.22906377842568	0.35000000000000003	8368
2	2	429	300	174.22906377842568	0.375	6432
2	2	429	300	174.22906377842568	0.4	4832
2	2	429	300	174.22906377842568	0.42500000000000004	3472
2	2	429	300	174.22906377842568	0.45	2640
2	2	429	300	174.22906377842568	0.47500000000000003	2736
2	2	429	300	174.22906377842568	0.5	2736
2	2	429	300	174.22906377842568	0.525	2656
2	2	429	300	174.22906377842568	0.55	2672
2	2	429	300	174.22906377842568	0.5750000000000001	2208
2	2	429	300	174.22906377842568	0.6000000000000001	2432
2	2	429	300	174.22906377842568	0.625	2128
2	2	429	300	174.22906377842568	0.65	2448
2	2	429	300	174.22906377842568	0.675	3200
2	2	429	300	174.22906377842568	0.7000000000000001	6016
2	2	429	300	174.22906377842568	0.7250000000000001	6512
2	2	429	300	174.22906377842568	0.75	5200
2	2	429	300	174.22906377842568	0.775	4032
2	2	429	300	174.22906377842568	0.8	2944
2	2	429	300	174.22906377842568	0.8250000000000001	2944
2	2	429	300	174.22906377842568	0.8500000000000001	2000
2	2	429	300	174.22906377842568	0.875	2096
2	2	429	300	174.22906377842568	0.9	1968
2	2	429	300	174.22906377842568	0.925	1728
2	2	429	300	174.22906377842568	0.9500000000000001	1600
2	2	429	300	174.22906377842568	0.9750000000000001	1792
2	3	436	312	156.28381054863289	0.0	1984
2	3	436	312	156.28381054863289	0.025	1888
2	3	436	312	156.28381054863289	0.05	1728
2	3	436	312	156.28381054863289	0.07500000000000001	1888
2	3	436	312	156.28381054863289	0.1	1888
2	3	436	312	156.28381054863289	0.125	1728
2	3	436	312	156.28381054863289	0.15000000000000002	1856
2	3	436	312	156.28381054863289	0.17500000000000002	2160
2	3	436	312	156.28381054863289	0.2	2096
2	3	436	312	156.28381054863289	0.225	3360
2	3	436	312	156.28381054863289	0.25	5184
2	3	436	312	156.28381054863289	0.275	7744
2	3	436	312	156.28381054863289	0.30000000000000004	8928
2	3	436	312	156.28381054863289	0.325	10160
2	3	436	312	156.28381054863289	0.35000000000000003	8640
2	3	436	312	156.28381054863289	0.375	5840
2	3	436	312	156.28381054863289	0.4	5024
2	3	436	312	156.28381054863289	0.42500000000000004	3872
2	3	436	312	156.28381054863289	0.45	3232
2	3	436	312	156.28381054863289	0.47500000000000003	2800
2	3	436	312	156.28381054863289	0.5	2800
2	3	436	312	156.28381054863289	0.525	2496
2	3	436	312	156.28381054863289	0.55	2304
2	3	436	312	156.28381054863289	0.5750000000000001	2304
2	3	436	312	156.28381054863289	0.6000000000000001	2240
2	3	436	312	156.28381054863289	0.625	2384
2	3	436	312	156.28381054863289	0.65	4464
2	3	436	312	156.28381054863289	0.675	5744
2	3	436	312	156.28381054863289	0.7000000000000001	6256
2	3	436	312	156.28381054863289	0.7250000000000001	6064
2	3	436	312	156.28381054863289	0.75	5904
2	3	436	312	156.28381054863289	0.775	4976
2	3	436	312	156.28381054863289	0.8	4400
2	3	436	312	156.28381054863289	0.8250000000000001	3040
2	3	436	312	156.28381054863289	0.8500000000000001	2112
2	3	436	312	156.28381054863289	0.875	1888
2	3	436	312	156.28381054863289	0.9	1888
2	3	436	312	156.28381054863289	0.925	1728
2	3	436	312	156.28381054863289	0.9500000000000001	1792
2	3	436	312	156.28381054863289	0.9750000000000001	1712
2	4	447	320	176.44381890574476	0.0	1904
2	4	447	320	176.44381890574476	0.025	1744
2	4	447	320	176.44381890574476	0.05	1840
2	4	447	320	176.44381890574476	0.07500000000000001	1840
2	4	447	320	176.44381890574476	0.1	1888
2	4	447	320	176.44381890574476	0.125	1808
2	4	447	320	176.44381890574476	0.15000000000000002	1664
2	4	447	320	176.44381890574476	0.17500000000000002	1744
2	4	447	320	176.44381890574476	0.2	1984
2	4	447	320	176.44381890574476	0.225	1728
2	4	447	320	176.44381890574476	0.25	2128
2	4	447	320	176.44381890574476	0.275	2928
2	4	447	320	176.44381890574476	0.30000000000000004	6768
2	4	447	320	176.44381890574476	0.325	9824
2	4	447	320	176.44381890574476	0.35000000000000003	11696
2	4	447	320	176.44381890574476	0.375	13536
2	4	447	320	176.44381890574476	0.4	13136
2	4	447	320	176.44381890574476	0.42500000000000004	8256
2	4	447	320	176.44381890574476	0.45	6208
2	4	447	320	176.44381890574476	0.47500000000000003	4080
2	4	447	320	176.44381890574476	0.5	4080
2	4	447	320	176.44381890574476	0.525	2800
2	4	447	320	176.44381890574476	0.55	2688
2	4	447	320	176.44381890574476	0.5750000000000001	2288
2	4	447	320	176.44381890574476	0.6000000000000001	2304
2	4	447	320	176.44381890574476	0.625	2176
2	4	447	320	176.44381890574476	0.65	2192
2	4	447	320	176.44381890574476	0.675	2192
2	4	447	320	176.44381890574476	0.7000000000000001	2736
2	4	447	320	176.44381890574476	0.7250000000000001	3296
2	4	447	320	176.44381890574476	0.75	4112
2	4	447	320	176.44381890574476	0.775	5392
2	4	447	320	176.44381890574476	0.8	5840
2	4	447	320	176.44381890574476	0.8250000000000001	5312
2	4	447	320	176.44381890574476	0.8500000000000001	3312
2	4	447	320	176.44381890574476	0.875	2368
2	4	447	320	176.44381890574476	0.9	1824
2	4	447	320	176.44381890574476	0.925	1952
2	4	447	320	176.44381890574476	0.9500000000000001	1632
2	4	447	320	176.44381890574476	0.9750000000000001	1840
2	5	458	327	147.52880770915152	0.0	1904
2	5	458	327	147.52880770915152	0.025	1648
2	5	458	327	147.52880770915152	0.05	1792
2	5	458	327	147.52880770915152	0.07500000000000001	1808
2	5	458	327	147.52880770915152	0.1	1632
2	5	458	327	147.52880770915152	0.125	1728
2	5	458	327	147.52880770915152	0.15000000000000002	1872
2	5	458	327	147.52880770915152	0.17500000000000002	2032
2	5	458	327	147.52880770915152	0.2	2272
2	5	458	327	147.52880770915152	0.225	2480
2	5	458	327	147.52880770915152	0.25	3536
2	5	458	327	147.52880770915152	0.275	7152
2	5	458	327	147.52880770915152	0.30000000000000004	9840
2	5	458	327	147.52880770915152	0.325	10080
2	5	458	327	147.52880770915152	0.35000000000000003	9376
2	5	458	327	147.52880770915152	0.375	8816
2	5	458	327	147.52880770915152	0.4	6112
2	5	458	327	147.52880770915152	0.42500000000000004	3664
2	5	458	327	147.52880770915152	0.45	2608
2	5	458	327	147.52880770915152	0.47500000000000003	2368
2	5	458	327	147.52880770915152	0.5	2224
2	5	458	327	147.52880770915152	0.525	2368
2	5	458	327	147.52880770915152	0.55	2176
2	5	458	327	147.52880770915152	0.5750000000000001	2176
2	5	458	327	147.52880770915152	0.6000000000000001	2352
2	5	458	327	147.52880770915152	0.625	2352
2	5	458	327	147.52880770915152	0.65	2384
2	5	458	327	147.52880770915152	0.675	2448
2	5	458	327	147.52880770915152	0.7000000000000001	3760
2	5	458	327	147.52880770915152	0.7250000000000001	6096
2	5	458	327	147.52880770915152	0.75	5600
2	5	458	327	147.52880770915152	0.775	5024
2	5	458	327	147.52880770915152	0.8	4000
2	5	458	327	147.52880770915152	0.8250000000000001	2960
2	5	458	327	147.52880770915152	0.8500000000000001	2256
2	5	458	327	147.52880770915152	0.875	1904
2	5	458	327	147.52880770915152	0.9	1792
2	5	458	327	147.52880770915152	0.925	1728
2	5	458	327	147.52880770915152	0.9500000000000001	1568
2	5	458	327	147.52880770915152	0.9750000000000001	1744
2	6	471	327	158.96248897457818	0.0	1888
2	6	471	327	158.96248897457818	0.025	1792
2	6	471	327	158.96248897457818	0.05	1920
2	6	471	327	158.96248897457818	0.07500000000000001	2208
2	6	471	327	158.96248897457818	0.1	2688
2	6	471	327	158.96248897457818	0.125	3728
2	6	471	327	158.96248897457818	0.15000000000000002	3952
2	6	471	327	158.96248897457818	0.17500000000000002	4128
2	6	471	327	158.96248897457818	0.2	4240
2	6	471	327	158.96248897457818	0.225	3120
2	6	471	327	158.96248897457818	0.25	2480
2	6	471	327	158.96248897457818	0.275	2480
2	6	471	327	158.96248897457818	0.30000000000000004	2416
2	6	471	327	158.96248897457818	0.325	2336
2	6	471	327	158.96248897457818	0.35000000000000003	2176
2	6	471	327	158.96248897457818	0.375	2304
2	6	471	327	158.96248897457818	0.4	2432
2	6	471	327	158.96248897457818	0.42500000000000004	2592
2	6	471	327	158.96248897457818	0.45	2640
2	6	471	327	158.96248897457818	0.47500000000000003	2784
2	6	471	327	158.96248897457818	0.5	4032
2	6	471	327	158.96248897457818	0.525	6400
2	6	471	327	158.96248897457818	0.55	9152
2	6	471	327	158.96248897457818	0.5750000000000001	9760
2	6	471	327	158.96248897457818	0.6000000000000001	8560
2	6	471	327	158.96248897457818	0.625	7616
2	6	471	327	158.96248897457818	0.65	6384
2	6	471	327	158.96248897457818	0.675	3904
2	6	471	327	158.96248897457818	0.7000000000000001	2704
2	6	471	327	158.96248897457818	0.7250000000000001	2352
2	6	471	327	158.96248897457818	0.75	2016
2	6	471	327	158.96248897457818	0.775	1840
2	6	471	327	158.96248897457818	0.8	1968
2	6	471	327	158.96248897457818	0.8250000000000001	1872
2	6	471	327	158.96248897457818	0.8500000000000001	1696
2	6	471	327	158.96248897457818	0.875	1888
2	6	471	327	158.96248897457818	0.9	1728
2	6	471	327	158.96248897457818	0.925	1728
2	6	471	327	158.96248897457818	0.9500000000000001	1808
2	6	471	327	158.96248897457818	0.9750000000000001	1968
2	7	484	322	159.05029852960516	0.0	1664
2	7	484	322	159.05029852960516	0.025	1936
2	7	484	322	159.05029852960516	0.05	2240
2	7	484	322	159.05029852960516	0.07500000000000001	3200
2	7	484	322	159.05029852960516	0.1	4528
2	7	484	322	159.05029852960516	0.125	4672
2	7	484	322	159.05029852960516	0.15000000000000002	4384
2	7	484	322	159.05029852960516	0.17500000000000002	3920
2	7	484	322	159.05029852960516	0.2	2800
2	7	484	322	159.05029852960516	0.225	2400
2	7	484	322	159.05029852960516	0.25	2448
2	7	484	322	159.05029852960516	0.275	2272
2	7	484	322	159.05029852960516	0.30000000000000004	2560
2	7	484	322	159.05029852960516	0.325	2528
2	7	484	322	159.05029852960516	0.35000000000000003	2576
2	7	484	322	159.05029852960516	0.375	2768
2	7	484	322	159.05029852960516	0.4	2752
2	7	484	322	159.05029852960516	0.42500000000000004	3024
2	7	484	322	159.05029852960516	0.45	3568
2	7	484	322	159.05029852960516	0.47500000000000003	5680
2	7	484	322	159.05029852960516	0.5	5680
2	7	484	322	159.05029852960516	0.525	9344
2	7	484	322	159.05029852960516	0.55	12800
2	7	484	322	159.05029852960516	0.5750000000000001	13744
2	7	484	322	159.05029852960516	0.6000000000000001	10240
2	7	484	322	159.05029852960516	0.625	5264
2	7	484	322	159.05029852960516	0.65	3296
2	7	484	322	159.05029852960516	0.675	2272
2	7	484	322	159.05029852960516	0.7000000000000001	1936
2	7	484	322	159.05029852960516	0.7250000000000001	1904
2	7	484	322	159.05029852960516	0.75	1536
2	7	484	322	159.05029852960516	0.775	1824
2	7	484	322	159.05029852960516	0.8	1984
2	7	484	322	159.05029852960516	0.8250000000000001	1648
2	7	484	322	159.05029852960516	0.8500000000000001	1984
2	7	484	322	159.05029852960516	0.875	1792
2	7	484	322	159.05029852960516	0.9	1776
2	7	484	322	159.05029852960516	0.925	1984
2	7	484	322	159.05029852960516	0.9500000000000001	1760
2	7	484	322	159.05029852960516	0.9750000000000001	1760
2	8	494	313	166.31354327018974	0.0	1952
2	8	494	313	166.31354327018974	0.025	2432
2	8	494	313	166.31354327018974	0.05	3584
2	8	494	313	166.31354327018974	0.07500000000000001	4512
2	8	494	313	166.31354327018974	0.1	4816
2	8	494	313	166.31354327018974	0.125	4896
2	8	494	313	166.31354327018974	0.15000000000000002	4352
2	8	494	313	166.31354327018974	0.17500000000000002	3536
2	8	494	313	166.31354327018974	0.2	2864
2	8	494	313	166.31354327018974	0.225	2464
2	8	494	313	166.31354327018974	0.25	2480
2	8	494	313	166.31354327018974	0.275	2432
2	8	494	313	166.31354327018974	0.30000000000000004	2336
2	8	494	313	166.31354327018974	0.325	2336
2	8	494	313	166.31354327018974	0.35000000000000003	2384
2	8	494	313	166.31354327018974	0.375	2112
2	8	494	313	166.31354327018974	0.4	2688
2	8	494	313	166.31354327018974	0.42500000000000004	2656
2	8	494	313	166.31354327018974	0.45	3056
2	8	494	313	166.31354327018974	0.47500000000000003	5088
2	8	494	313	166.31354327018974	0.5	5088
2	8	494	313	166.31354327018974	0.525	7520
2	8	494	313	166.31354327018974	0.55	8304
2	8	494	313	166.31354327018974	0.5750000000000001	7408
2	8	494	313	166.31354327018974	0.6000000000000001	3936
2	8	494	313	166.31354327018974	0.625	2704
2	8	494	313	166.31354327018974	0.65	2304
2	8	494	313	166.31354327018974	0.675	1984
2	8	494	313	166.31354327018974	0.7000000000000001	1936
2	8	494	313	166.31354327018974	0.7250000000000001	1872
2	8	494	313	166.31354327018974	0.75	1856
2	8	494	313	166.31354327018974	0.775	1808
2	8	494	313	166.31354327018974	0.8	1808
2	8	494	313	166.31354327018974	0.8250000000000001	1792
2	8	494	313	166.31354327018974	0.8500000000000001	1888
2	8	494	313	166.31354327018974	0.875	1760
2	8	494	313	166.31354327018974	0.9	1840
2	8	494	313	166.31354327018974	0.925	1760
2	8	494	313	166.31354327018974	0.9500000000000001	1984
2	8	494	313	166.31354327018974	0.9750000000000001	1984
2	9	507	306	166.31354327018974	0.0	1664
2	9	507	306	166.31354327018974	0.025	1712
2	9	507	306	166.31354327018974	0.05	1888
2	9	507	306	166.31354327018974	0.07500000000000001	1872
2	9	507	306	166.31354327018974	0.1	1888
2	9	507	306	166.31354327018974	0.125	2304
2	9	507	306	166.31354327018974	0.15000000000000002	3552
2	9	507	306	166.31354327018974	0.17500000000000002	4864
2	9	507	306	166.31354327018974	0.2	5504
2	9	507	306	166.31354327018974	0.225	6704
2	9	507	306	166.31354327018974	0.25	6928
2	9	507	306	166.31354327018974	0.275	4784
2	9	507	306	166.31354327018974	0.30000000000000004	3072
2	9	507	306	166.31354327018974	0.325	3072
2	9	507	306	166.31354327018974	0.35000000000000003	2656
2	9	507	306	166.31354327018974	0.375	2560
2	9	507	306	166.31354327018974	0.4	2512
2	9	507	306	166.31354327018974	0.42500000000000004	2480
2	9	507	306	166.31354327018974	0.45	2352
2	9	507	306	166.31354327018974	0.47500000000000003	2672
2	9	507	306	166.31354327018974	0.5	2672
2	9	507	306	166.31354327018974	0.525	2944
2	9	507	306	166.31354327018974	0.55	3184
2	9	507	306	166.31354327018974	0.5750000000000001	3792
2	9	507	306	166.31354327018974	0.6000000000000001	6224
2	9	507	306	166.31354327018974	0.625	7248
2	9	507	306	166.31354327018974	0.65	7200
2	9	507	306	166.31354327018974	0.675	7296
2	9	507	306	166.31354327018974	0.7000000000000001	5456
2	9	507	306	166.31354327018974	0.7250000000000001	3408
2	9	507	306	166.31354327018974	0.75	2848
2	9	507	306	166.31354327018974	0.775	2064
2	9	507	306	166.31354327018974	0.8	2080
2	9	507	306	166.31354327018974	0.8250000000000001	1904
2	9	507	306	166.31354327018974	0.8500000000000001	2032
2	9	507	306	166.31354327018974	0.875	1712
2	9	507	306	166.31354327018974	0.9	1888
2	9	507	306	166.31354327018974	0.925	1808
2	9	507	306	166.31354327018974	0.9500000000000001	1712
2	9	507	306	166.31354327018974	0.9750000000000001	1712
2	10	517	297	179.71352348972283	0.0	1952
2	10	517	297	179.71352348972283	0.025	1872
2	10	517	297	179.71352348972283	0.05	1776
2	10	517	297	179.71352348972283	0.07500000000000001	1920
2	10	517	297	179.71352348972283	0.1	1920
2	10	517	297	179.71352348972283	0.125	2320
2	10	517	297	179.71352348972283	0.15000000000000002	3472
2	10	517	297	179.71352348972283	0.17500000000000002	5136
2	10	517	297	179.71352348972283	0.2	6880
2	10	517	297	179.71352348972283	0.225	9232
2	10	517	297	179.71352348972283	0.25	9712
2	10	517	297	179.71352348972283	0.275	9248
2	10	517	297	179.71352348972283	0.30000000000000004	7840
2	10	517	297	179.71352348972283	0.325	6176
2	10	517	297	179.71352348972283	0.35000000000000003	4096
2	10	517	297	179.71352348972283	0.375	2976
2	10	517	297	179.71352348972283	0.4	2880
2	10	517	297	179.71352348972283	0.42500000000000004	2880
2	10	517	297	179.71352348972283	0.45	2992
2	10	517	297	179.71352348972283	0.47500000000000003	2928
2	10	517	297	179.71352348972283	0.5	2928
2	10	517	297	179.71352348972283	0.525	2960
2	10	517	297	179.71352348972283	0.55	3424
2	10	517	297	179.71352348972283	0.5750000000000001	3744
2	10	517	297	179.71352348972283	0.6000000000000001	5072
2	10	517	297	179.71352348972283	0.625	10160
2	10	517	297	179.71352348972283	0.65	11136
2	10	517	297	179.71352348972283	0.675	9696
2	10	517	297	179.71352348972283	0.7000000000000001	7872
2	10	517	297	179.71352348972283	0.7250000000000001	4400
2	10	517	297	179.71352348972283	0.75	3216
2	10	517	297	179.71352348972283	0.775	2272
2	10	517	297	179.71352348972283	0.8	1920
2	10	517	297	179.71352348972283	0.8250000000000001	1952
2	10	517	297	179.71352348972283	0.8500000000000001	1744
2	10	517	297	179.71352348972283	0.875	1744
2	10	517	297	179.71352348972283	0.9	1744
2	10	517	297	179.71352348972283	0.925	1888
2	10	517	297	179.71352348972283	0.9500000000000001	1888
2	10	517	297	179.71352348972283	0.9750000000000001	1888
2	11	528	287	167.9827481574355	0.0	1920
2	11	528	287	167.9827481574355	0.025	1600
2	11	528	287	167.9827481574355	0.05	1920
2	11	528	287	167.9827481574355	0.07500000000000001	2080
2	11	528	287	167.9827481574355	0.1	2336
2	11	528	287	167.9827481574355	0.125	2512
2	11	528	287	167.9827481574355	0.15000000000000002	4208
2	11	528	287	167.9827481574355	0.17500000000000002	7184
2	11	528	287	167.9827481574355	0.2	8048
2	11	528	287	167.9827481574355	0.225	11088
2	11	528	287	167.9827481574355	0.25	12208
2	11	528	287	167.9827481574355	0.275	13744
2	11	528	287	167.9827481574355	0.30000000000000004	9760
2	11	528	287	167.9827481574355	0.325	9760
2	11	528	287	167.9827481574355	0.35000000000000003	4496
2	11	528	287	167.9827481574355	0.375	3856
2	11	528	287	167.9827481574355	0.4	3408
2	11	528	287	167.9827481574355	0.42500000000000004	3024
2	11	528	287	167.9827481574355	0.45	2752
2	11	528	287	167.9827481574355	0.47500000000000003	2720
2	11	528	287	167.9827481574355	0.5	2720
2	11	528	287	167.9827481574355	0.525	2752
2	11	528	287	167.9827481574355	0.55	3040
2	11	528	287	167.9827481574355	0.5750000000000001	3552
2	11	528	287	167.9827481574355	0.6000000000000001	6624
2	11	528	287	167.9827481574355	0.625	8224
2	11	528	287	167.9827481574355	0.65	9408
2	11	528	287	167.9827481574355	0.675	9312
2	11	528	287	167.9827481574355	0.7000000000000001	7216
2	11	528	287	167.9827481574355	0.7250000000000001	4064
2	11	528	287	167.9827481574355	0.75	3024
2	11	528	287	167.9827481574355	0.775	2176
2	11	528	287	167.9827481574355	0.8	1984
2	11	528	287	167.9827481574355	0.8250000000000001	1824
2	11	528	287	167.9827481574355	0.8500000000000001	1936
2	11	528	287	167.9827481574355	0.875	1792
2	11	528	287	167.9827481574355	0.9	1968
2	11	528	287	167.9827481574355	0.925	1792
2	11	528	287	167.9827481574355	0.9500000000000001	1968
2	11	528	287	167.9827481574355	0.9750000000000001	1968
2	12	540	280	162.73817962838723	0.0	1952
2	12	540	280	162.73817962838723	0.025	1792
2	12	540	280	162.73817962838723	0.05	1808
2	12	540	280	162.73817962838723	0.07500000000000001	2128
2	12	540	280	162.73817962838723	0.1	1904
2	12	540	280	162.73817962838723	0.125	2096
2	12	540	280	162.73817962838723	0.15000000000000002	2800
2	12	540	280	162.73817962838723	0.17500000000000002	3392
2	12	540	280	162.73817962838723	0.2	6880
2	12	540	280	162.73817962838723	0.225	10816
2	12	540	280	162.73817962838723	0.25	13840
2	12	540	280	162.73817962838723	0.275	15888
2	12	540	280	162.73817962838723	0.30000000000000004	15984
2	12	540	280	162.73817962838723	0.325	12080
2	12	540	280	162.73817962838723	0.35000000000000003	5456
2	12	540	280	162.73817962838723	0.375	4016
2	12	540	280	162.73817962838723	0.4	3312
2	12	540	280	162.73817962838723	0.42500000000000004	3056
2	12	540	280	162.73817962838723	0.45	3136
2	12	540	280	162.73817962838723	0.47500000000000003	2784
2	12	540	280	162.73817962838723	0.5	2784
2	12	540	280	162.73817962838723	0.525	2848
2	12	540	280	162.73817962838723	0.55	2368
2	12	540	280	162.73817962838723	0.5750000000000001	2656
2	12	540	280	162.73817962838723	0.6000000000000001	3440
2	12	540	280	162.73817962838723	0.625	4048
2	12	540	280	162.73817962838723	0.65	6256
2	12	540	280	162.73817962838723	0.675	8208
2	12	540	280	162.73817962838723	0.7000000000000001	7936
2	12	540	280	162.73817962838723	0.7250000000000001	5120
2	12	540	280	162.73817962838723	0.75	3472
2	12	540	280	162.73817962838723	0.775	2736
2	12	540	280	162.73817962838723	0.8	2320
2	12	540	280	162.73817962838723	0.8250000000000001	1808
2	12	540	280	162.73817962838723	0.8500000000000001	1760
2	12	540	280	162.73817962838723	0.875	1792
2	12	540	280	162.73817962838723	0.9	1600
2	12	540	280	162.73817962838723	0.925	1792
2	12	540	280	162.73817962838723	0.9500000000000001	1792
2	12	540	280	162.73817962838723	0.9750000000000001	1792
2	13	553	277	162.60667785308794	0.0	1984
2	13	553	277	162.60667785308794	0.025	1872
2	13	553	277	162.60667785308794	0.05	2016
2	13	553	277	162.60667785308794	0.07500000000000001	1936
2	13	553	277	162.60667785308794	0.1	1984
2	13	553	277	162.60667785308794	0.125	2224
2	13	553	277	162.60667785308794	0.15000000000000002	2336
2	13	553	277	162.60667785308794	0.17500000000000002	2560
2	13	553	277	162.60667785308794	0.2	3824
2	13	553	277	162.60667785308794	0.225	6736
2	13	553	277	162.60667785308794	0.25	14096
2	13	553	277	162.60667785308794	0.275	25424
2	13	553	277	162.60667785308794	0.30000000000000004	30560
2	13	553	277	162.60667785308794	0.325	25456
2	13	553	277	162.60667785308794	0.35000000000000003	20880
2	13	553	277	162.60667785308794	0.375	19328
2	13	553	277	162.60667785308794	0.4	12784
2	13	553	277	162.60667785308794	0.42500000000000004	6368
2	13	553	277	162.60667785308794	0.45	4608
2	13	553	277	162.60667785308794	0.47500000000000003	4032
2	13	553	277	162.60667785308794	0.5	4080
2	13	553	277	162.60667785308794	0.525	4432
2	13	553	277	162.60667785308794	0.55	3776
2	13	553	277	162.60667785308794	0.5750000000000001	3104
2	13	553	277	162.60667785308794	0.6000000000000001	3248
2	13	553	277	162.60667785308794	0.625	3168
2	13	553	277	162.60667785308794	0.65	3616
2	13	553	277	162.60667785308794	0.675	5408
2	13	553	277	162.60667785308794	0.7000000000000001	7776
2	13	553	277	162.60667785308794	0.7250000000000001	8352
2	13	553	277	162.60667785308794	0.75	9088
2	13	553	277	162.60667785308794	0.775	8304
2	13	553	277	162.60667785308794	0.8	5680
2	13	553	277	162.60667785308794	0.8250000000000001	3408
2	13	553	277	162.60667785308794	0.8500000000000001	2560
2	13	553	277	162.60667785308794	0.875	2112
2	13	553	277	162.60667785308794	0.9	2080
2	13	553	277	162.60667785308794	0.925	1840
2	13	553	277	162.60667785308794	0.9500000000000001	1888
2	13	553	277	162.60667785308794	0.9750000000000001	1696
2	14	566	278	163.36119432957372	0.0	1952
2	14	566	278	163.36119432957372	0.025	1872
2	14	566	278	163.36119432957372	0.05	1744
2	14	566	278	163.36119432957372	0.07500000000000001	2144
2	14	566	278	163.36119432957372	0.1	2528
2	14	566	278	163.36119432957372	0.125	3616
2	14	566	278	163.36119432957372	0.15000000000000002	4736
2	14	566	278	163.36119432957372	0.17500000000000002	5280
2	14	566	278	163.36119432957372	0.2	6352
2	14	566	278	163.36119432957372	0.225	7024
2	14	566	278	163.36119432957372	0.25	6064
2	14	566	278	163.36119432957372	0.275	4064
2	14	566	278	163.36119432957372	0.30000000000000004	2880
2	14	566	278	163.36119432957372	0.325	2768
2	14	566	278	163.36119432957372	0.35000000000000003	2720
2	14	566	278	163.36119432957372	0.375	2752
2	14	566	278	163.36119432957372	0.4	3008
2	14	566	278	163.36119432957372	0.42500000000000004	3472
2	14	566	278	163.36119432957372	0.45	4240
2	14	566	278	163.36119432957372	0.47500000000000003	4912
2	14	566	278	163.36119432957372	0.5	6368
2	14	566	278	163.36119432957372	0.525	10016
2	14	566	278	163.36119432957372	0.55	20000
2	14	566	278	163.36119432957372	0.5750000000000001	26240
2	14	566	278	163.36119432957372	0.6000000000000001	32400
2	14	566	278	163.36119432957372	0.625	31904
2	14	566	278	163.36119432957372	0.65	27664
2	14	566	278	163.36119432957372	0.675	17520
2	14	566	278	163.36119432957372	0.7000000000000001	8640
2	14	566	278	163.36119432957372	0.7250000000000001	4560
2	14	566	278	163.36119432957372	0.75	2816
2	14	566	278	163.36119432957372	0.775	2272
2	14	566	278	163.36119432957372	0.8	2048
2	14	566	278	163.36119432957372	0.8250000000000001	2240
2	14	566	278	163.36119432957372	0.8500000000000001	1888
2	14	566	278	163.36119432957372	0.875	1920
2	14	566	278	163.36119432957372	0.9	2032
2	14	566	278	163.36119432957372	0.925	1856
2	14	566	278	163.36119432957372	0.9500000000000001	1776
[truncated: 53,641 more rows]
