# Supplementary material for: An epifluorescence microscope design for naturalistic behavior and cellular activity in freely moving Caenorhabditis elegans
Source: Nat Commun. 2026 May 19;17:4411. doi: 10.1038/s41467-026-72709-w (PMC13187321; doi:10.1038/s41467-026-72709-w)
Supplement: Supplementary file 8 — Source data [file 41467_2026_72709_MOESM8_ESM.zip › fig2 Muscle/MMH116/worm3.csv]

frame	order	x	y	angle	segment_position	intensity
0	1	373	248	176.24144431452797	0.0	2480
0	1	373	248	176.24144431452797	0.025	2368
0	1	373	248	176.24144431452797	0.05	2528
0	1	373	248	176.24144431452797	0.07500000000000001	2448
0	1	373	248	176.24144431452797	0.1	2368
0	1	373	248	176.24144431452797	0.125	2448
0	1	373	248	176.24144431452797	0.15000000000000002	2384
0	1	373	248	176.24144431452797	0.17500000000000002	2528
0	1	373	248	176.24144431452797	0.2	2400
0	1	373	248	176.24144431452797	0.225	2624
0	1	373	248	176.24144431452797	0.25	3024
0	1	373	248	176.24144431452797	0.275	4496
0	1	373	248	176.24144431452797	0.30000000000000004	6992
0	1	373	248	176.24144431452797	0.325	8032
0	1	373	248	176.24144431452797	0.35000000000000003	7056
0	1	373	248	176.24144431452797	0.375	6592
0	1	373	248	176.24144431452797	0.4	6096
0	1	373	248	176.24144431452797	0.42500000000000004	4704
0	1	373	248	176.24144431452797	0.45	2944
0	1	373	248	176.24144431452797	0.47500000000000003	2784
0	1	373	248	176.24144431452797	0.5	2688
0	1	373	248	176.24144431452797	0.525	2944
0	1	373	248	176.24144431452797	0.55	3104
0	1	373	248	176.24144431452797	0.5750000000000001	4384
0	1	373	248	176.24144431452797	0.6000000000000001	5520
0	1	373	248	176.24144431452797	0.625	6592
0	1	373	248	176.24144431452797	0.65	6480
0	1	373	248	176.24144431452797	0.675	6352
0	1	373	248	176.24144431452797	0.7000000000000001	4416
0	1	373	248	176.24144431452797	0.7250000000000001	2992
0	1	373	248	176.24144431452797	0.75	2672
0	1	373	248	176.24144431452797	0.775	2224
0	1	373	248	176.24144431452797	0.8	2400
0	1	373	248	176.24144431452797	0.8250000000000001	2480
0	1	373	248	176.24144431452797	0.8500000000000001	2144
0	1	373	248	176.24144431452797	0.875	2560
0	1	373	248	176.24144431452797	0.9	2448
0	1	373	248	176.24144431452797	0.925	2560
0	1	373	248	176.24144431452797	0.9500000000000001	2272
0	1	373	248	176.24144431452797	0.9750000000000001	2368
0	2	372	265	151.61664585847015	0.0	2528
0	2	372	265	151.61664585847015	0.025	2624
0	2	372	265	151.61664585847015	0.05	2352
0	2	372	265	151.61664585847015	0.07500000000000001	2432
0	2	372	265	151.61664585847015	0.1	2272
0	2	372	265	151.61664585847015	0.125	2464
0	2	372	265	151.61664585847015	0.15000000000000002	2448
0	2	372	265	151.61664585847015	0.17500000000000002	2544
0	2	372	265	151.61664585847015	0.2	2768
0	2	372	265	151.61664585847015	0.225	2704
0	2	372	265	151.61664585847015	0.25	3760
0	2	372	265	151.61664585847015	0.275	4720
0	2	372	265	151.61664585847015	0.30000000000000004	11680
0	2	372	265	151.61664585847015	0.325	14368
0	2	372	265	151.61664585847015	0.35000000000000003	14768
0	2	372	265	151.61664585847015	0.375	12864
0	2	372	265	151.61664585847015	0.4	11040
0	2	372	265	151.61664585847015	0.42500000000000004	8144
0	2	372	265	151.61664585847015	0.45	4624
0	2	372	265	151.61664585847015	0.47500000000000003	3792
0	2	372	265	151.61664585847015	0.5	3504
0	2	372	265	151.61664585847015	0.525	3120
0	2	372	265	151.61664585847015	0.55	3296
0	2	372	265	151.61664585847015	0.5750000000000001	3680
0	2	372	265	151.61664585847015	0.6000000000000001	3936
0	2	372	265	151.61664585847015	0.625	4848
0	2	372	265	151.61664585847015	0.65	6592
0	2	372	265	151.61664585847015	0.675	7104
0	2	372	265	151.61664585847015	0.7000000000000001	7264
0	2	372	265	151.61664585847015	0.7250000000000001	5840
0	2	372	265	151.61664585847015	0.75	4144
0	2	372	265	151.61664585847015	0.775	2784
0	2	372	265	151.61664585847015	0.8	2608
0	2	372	265	151.61664585847015	0.8250000000000001	2176
0	2	372	265	151.61664585847015	0.8500000000000001	2352
0	2	372	265	151.61664585847015	0.875	2384
0	2	372	265	151.61664585847015	0.9	2288
0	2	372	265	151.61664585847015	0.925	2688
0	2	372	265	151.61664585847015	0.9500000000000001	2400
0	2	372	265	151.61664585847015	0.9750000000000001	2496
0	3	379	280	149.71204700933401	0.0	2688
0	3	379	280	149.71204700933401	0.025	2336
0	3	379	280	149.71204700933401	0.05	2384
0	3	379	280	149.71204700933401	0.07500000000000001	2224
0	3	379	280	149.71204700933401	0.1	2336
0	3	379	280	149.71204700933401	0.125	2432
0	3	379	280	149.71204700933401	0.15000000000000002	2528
0	3	379	280	149.71204700933401	0.17500000000000002	2592
0	3	379	280	149.71204700933401	0.2	2576
0	3	379	280	149.71204700933401	0.225	2704
0	3	379	280	149.71204700933401	0.25	2768
0	3	379	280	149.71204700933401	0.275	3216
0	3	379	280	149.71204700933401	0.30000000000000004	5056
0	3	379	280	149.71204700933401	0.325	11296
0	3	379	280	149.71204700933401	0.35000000000000003	16304
0	3	379	280	149.71204700933401	0.375	16576
0	3	379	280	149.71204700933401	0.4	12736
0	3	379	280	149.71204700933401	0.42500000000000004	10720
0	3	379	280	149.71204700933401	0.45	5376
0	3	379	280	149.71204700933401	0.47500000000000003	3440
0	3	379	280	149.71204700933401	0.5	3440
0	3	379	280	149.71204700933401	0.525	2848
0	3	379	280	149.71204700933401	0.55	2720
0	3	379	280	149.71204700933401	0.5750000000000001	2640
0	3	379	280	149.71204700933401	0.6000000000000001	2624
0	3	379	280	149.71204700933401	0.625	2560
0	3	379	280	149.71204700933401	0.65	2464
0	3	379	280	149.71204700933401	0.675	3040
0	3	379	280	149.71204700933401	0.7000000000000001	3200
0	3	379	280	149.71204700933401	0.7250000000000001	3968
0	3	379	280	149.71204700933401	0.75	3888
0	3	379	280	149.71204700933401	0.775	4240
0	3	379	280	149.71204700933401	0.8	4256
0	3	379	280	149.71204700933401	0.8250000000000001	2992
0	3	379	280	149.71204700933401	0.8500000000000001	2624
0	3	379	280	149.71204700933401	0.875	2528
0	3	379	280	149.71204700933401	0.9	2288
0	3	379	280	149.71204700933401	0.925	2304
0	3	379	280	149.71204700933401	0.9500000000000001	2208
0	3	379	280	149.71204700933401	0.9750000000000001	2400
0	4	392	289	145.30484646876604	0.0	2432
0	4	392	289	145.30484646876604	0.025	2528
0	4	392	289	145.30484646876604	0.05	2368
0	4	392	289	145.30484646876604	0.07500000000000001	2448
0	4	392	289	145.30484646876604	0.1	2624
0	4	392	289	145.30484646876604	0.125	2416
0	4	392	289	145.30484646876604	0.15000000000000002	2608
0	4	392	289	145.30484646876604	0.17500000000000002	2672
0	4	392	289	145.30484646876604	0.2	2560
0	4	392	289	145.30484646876604	0.225	2976
0	4	392	289	145.30484646876604	0.25	3328
0	4	392	289	145.30484646876604	0.275	5872
0	4	392	289	145.30484646876604	0.30000000000000004	10016
0	4	392	289	145.30484646876604	0.325	13664
0	4	392	289	145.30484646876604	0.35000000000000003	16448
0	4	392	289	145.30484646876604	0.375	15696
0	4	392	289	145.30484646876604	0.4	14544
0	4	392	289	145.30484646876604	0.42500000000000004	11744
0	4	392	289	145.30484646876604	0.45	8992
0	4	392	289	145.30484646876604	0.47500000000000003	7008
0	4	392	289	145.30484646876604	0.5	5088
0	4	392	289	145.30484646876604	0.525	4544
0	4	392	289	145.30484646876604	0.55	3936
0	4	392	289	145.30484646876604	0.5750000000000001	3664
0	4	392	289	145.30484646876604	0.6000000000000001	3440
0	4	392	289	145.30484646876604	0.625	3520
0	4	392	289	145.30484646876604	0.65	3616
0	4	392	289	145.30484646876604	0.675	3920
0	4	392	289	145.30484646876604	0.7000000000000001	4512
0	4	392	289	145.30484646876604	0.7250000000000001	5056
0	4	392	289	145.30484646876604	0.75	4944
0	4	392	289	145.30484646876604	0.775	4768
0	4	392	289	145.30484646876604	0.8	4048
0	4	392	289	145.30484646876604	0.8250000000000001	3264
0	4	392	289	145.30484646876604	0.8500000000000001	3424
0	4	392	289	145.30484646876604	0.875	2688
0	4	392	289	145.30484646876604	0.9	2448
0	4	392	289	145.30484646876604	0.925	2368
0	4	392	289	145.30484646876604	0.9500000000000001	2352
0	4	392	289	145.30484646876604	0.9750000000000001	2336
0	5	409	289	162.64597536373867	0.0	2544
0	5	409	289	162.64597536373867	0.025	2544
0	5	409	289	162.64597536373867	0.05	2656
0	5	409	289	162.64597536373867	0.07500000000000001	2704
0	5	409	289	162.64597536373867	0.1	3328
0	5	409	289	162.64597536373867	0.125	4048
0	5	409	289	162.64597536373867	0.15000000000000002	4896
0	5	409	289	162.64597536373867	0.17500000000000002	5920
0	5	409	289	162.64597536373867	0.2	5584
0	5	409	289	162.64597536373867	0.225	5360
0	5	409	289	162.64597536373867	0.25	4944
0	5	409	289	162.64597536373867	0.275	4496
0	5	409	289	162.64597536373867	0.30000000000000004	3616
0	5	409	289	162.64597536373867	0.325	2960
0	5	409	289	162.64597536373867	0.35000000000000003	3184
0	5	409	289	162.64597536373867	0.375	3152
0	5	409	289	162.64597536373867	0.4	3504
0	5	409	289	162.64597536373867	0.42500000000000004	4112
0	5	409	289	162.64597536373867	0.45	4560
0	5	409	289	162.64597536373867	0.47500000000000003	5056
0	5	409	289	162.64597536373867	0.5	6208
0	5	409	289	162.64597536373867	0.525	7136
0	5	409	289	162.64597536373867	0.55	8480
0	5	409	289	162.64597536373867	0.5750000000000001	10032
0	5	409	289	162.64597536373867	0.6000000000000001	10432
0	5	409	289	162.64597536373867	0.625	9648
0	5	409	289	162.64597536373867	0.65	8240
0	5	409	289	162.64597536373867	0.675	6080
0	5	409	289	162.64597536373867	0.7000000000000001	3856
0	5	409	289	162.64597536373867	0.7250000000000001	3008
0	5	409	289	162.64597536373867	0.75	2624
0	5	409	289	162.64597536373867	0.775	2416
0	5	409	289	162.64597536373867	0.8	2432
0	5	409	289	162.64597536373867	0.8250000000000001	2608
0	5	409	289	162.64597536373867	0.8500000000000001	2352
0	5	409	289	162.64597536373867	0.875	2464
0	5	409	289	162.64597536373867	0.9	2320
0	5	409	289	162.64597536373867	0.925	2368
0	5	409	289	162.64597536373867	0.9500000000000001	2256
0	5	409	289	162.64597536373867	0.9750000000000001	2496
0	6	425	284	170.78897345918332	0.0	2448
0	6	425	284	170.78897345918332	0.025	2432
0	6	425	284	170.78897345918332	0.05	2272
0	6	425	284	170.78897345918332	0.07500000000000001	2560
0	6	425	284	170.78897345918332	0.1	3008
0	6	425	284	170.78897345918332	0.125	3200
0	6	425	284	170.78897345918332	0.15000000000000002	3584
0	6	425	284	170.78897345918332	0.17500000000000002	4560
0	6	425	284	170.78897345918332	0.2	5920
0	6	425	284	170.78897345918332	0.225	6096
0	6	425	284	170.78897345918332	0.25	5184
0	6	425	284	170.78897345918332	0.275	5040
0	6	425	284	170.78897345918332	0.30000000000000004	4176
0	6	425	284	170.78897345918332	0.325	3616
0	6	425	284	170.78897345918332	0.35000000000000003	3184
0	6	425	284	170.78897345918332	0.375	2832
0	6	425	284	170.78897345918332	0.4	2656
0	6	425	284	170.78897345918332	0.42500000000000004	3344
0	6	425	284	170.78897345918332	0.45	3136
0	6	425	284	170.78897345918332	0.47500000000000003	4096
0	6	425	284	170.78897345918332	0.5	4096
0	6	425	284	170.78897345918332	0.525	4096
0	6	425	284	170.78897345918332	0.55	4912
0	6	425	284	170.78897345918332	0.5750000000000001	5840
0	6	425	284	170.78897345918332	0.6000000000000001	7312
0	6	425	284	170.78897345918332	0.625	7520
0	6	425	284	170.78897345918332	0.65	7024
0	6	425	284	170.78897345918332	0.675	5568
0	6	425	284	170.78897345918332	0.7000000000000001	4432
0	6	425	284	170.78897345918332	0.7250000000000001	3024
0	6	425	284	170.78897345918332	0.75	2592
0	6	425	284	170.78897345918332	0.775	2592
0	6	425	284	170.78897345918332	0.8	2288
0	6	425	284	170.78897345918332	0.8250000000000001	2400
0	6	425	284	170.78897345918332	0.8500000000000001	2448
0	6	425	284	170.78897345918332	0.875	2560
0	6	425	284	170.78897345918332	0.9	2624
0	6	425	284	170.78897345918332	0.925	2624
0	6	425	284	170.78897345918332	0.9500000000000001	2352
0	6	425	284	170.78897345918332	0.9750000000000001	2352
0	7	439	277	171.86989764584405	0.0	2448
0	7	439	277	171.86989764584405	0.025	2464
0	7	439	277	171.86989764584405	0.05	2464
0	7	439	277	171.86989764584405	0.07500000000000001	2432
0	7	439	277	171.86989764584405	0.1	2336
0	7	439	277	171.86989764584405	0.125	2784
0	7	439	277	171.86989764584405	0.15000000000000002	2896
0	7	439	277	171.86989764584405	0.17500000000000002	3392
0	7	439	277	171.86989764584405	0.2	5008
0	7	439	277	171.86989764584405	0.225	6032
0	7	439	277	171.86989764584405	0.25	6752
0	7	439	277	171.86989764584405	0.275	6800
0	7	439	277	171.86989764584405	0.30000000000000004	5936
0	7	439	277	171.86989764584405	0.325	4208
0	7	439	277	171.86989764584405	0.35000000000000003	3008
0	7	439	277	171.86989764584405	0.375	2816
0	7	439	277	171.86989764584405	0.4	2688
0	7	439	277	171.86989764584405	0.42500000000000004	2784
0	7	439	277	171.86989764584405	0.45	2624
0	7	439	277	171.86989764584405	0.47500000000000003	2688
0	7	439	277	171.86989764584405	0.5	2688
0	7	439	277	171.86989764584405	0.525	2896
0	7	439	277	171.86989764584405	0.55	3008
0	7	439	277	171.86989764584405	0.5750000000000001	3344
0	7	439	277	171.86989764584405	0.6000000000000001	4224
0	7	439	277	171.86989764584405	0.625	4368
0	7	439	277	171.86989764584405	0.65	4608
0	7	439	277	171.86989764584405	0.675	4624
0	7	439	277	171.86989764584405	0.7000000000000001	3872
0	7	439	277	171.86989764584405	0.7250000000000001	3328
0	7	439	277	171.86989764584405	0.75	2960
0	7	439	277	171.86989764584405	0.775	2736
0	7	439	277	171.86989764584405	0.8	2528
0	7	439	277	171.86989764584405	0.8250000000000001	2448
0	7	439	277	171.86989764584405	0.8500000000000001	2528
0	7	439	277	171.86989764584405	0.875	2352
0	7	439	277	171.86989764584405	0.9	2368
0	7	439	277	171.86989764584405	0.925	2288
0	7	439	277	171.86989764584405	0.9500000000000001	2640
0	7	439	277	171.86989764584405	0.9750000000000001	2640
0	8	454	272	164.93151184050774	0.0	2464
0	8	454	272	164.93151184050774	0.025	2288
0	8	454	272	164.93151184050774	0.05	2544
0	8	454	272	164.93151184050774	0.07500000000000001	2192
0	8	454	272	164.93151184050774	0.1	2464
0	8	454	272	164.93151184050774	0.125	2272
0	8	454	272	164.93151184050774	0.15000000000000002	2592
0	8	454	272	164.93151184050774	0.17500000000000002	2528
0	8	454	272	164.93151184050774	0.2	2960
0	8	454	272	164.93151184050774	0.225	3504
0	8	454	272	164.93151184050774	0.25	4848
0	8	454	272	164.93151184050774	0.275	6144
0	8	454	272	164.93151184050774	0.30000000000000004	6944
0	8	454	272	164.93151184050774	0.325	7776
0	8	454	272	164.93151184050774	0.35000000000000003	7120
0	8	454	272	164.93151184050774	0.375	7008
0	8	454	272	164.93151184050774	0.4	5552
0	8	454	272	164.93151184050774	0.42500000000000004	3456
0	8	454	272	164.93151184050774	0.45	3136
0	8	454	272	164.93151184050774	0.47500000000000003	2912
0	8	454	272	164.93151184050774	0.5	2992
0	8	454	272	164.93151184050774	0.525	2800
0	8	454	272	164.93151184050774	0.55	2624
0	8	454	272	164.93151184050774	0.5750000000000001	2912
0	8	454	272	164.93151184050774	0.6000000000000001	2784
0	8	454	272	164.93151184050774	0.625	3040
0	8	454	272	164.93151184050774	0.65	3968
0	8	454	272	164.93151184050774	0.675	4224
0	8	454	272	164.93151184050774	0.7000000000000001	4464
0	8	454	272	164.93151184050774	0.7250000000000001	3952
0	8	454	272	164.93151184050774	0.75	3584
0	8	454	272	164.93151184050774	0.775	3168
0	8	454	272	164.93151184050774	0.8	3040
0	8	454	272	164.93151184050774	0.8250000000000001	3024
0	8	454	272	164.93151184050774	0.8500000000000001	2496
0	8	454	272	164.93151184050774	0.875	2336
0	8	454	272	164.93151184050774	0.9	2512
0	8	454	272	164.93151184050774	0.925	2432
0	8	454	272	164.93151184050774	0.9500000000000001	2368
0	8	454	272	164.93151184050774	0.9750000000000001	2560
0	9	471	271	146.88865803962798	0.0	2288
0	9	471	271	146.88865803962798	0.025	2528
0	9	471	271	146.88865803962798	0.05	2432
0	9	471	271	146.88865803962798	0.07500000000000001	2336
0	9	471	271	146.88865803962798	0.1	2656
0	9	471	271	146.88865803962798	0.125	2768
0	9	471	271	146.88865803962798	0.15000000000000002	2944
0	9	471	271	146.88865803962798	0.17500000000000002	3360
0	9	471	271	146.88865803962798	0.2	3616
0	9	471	271	146.88865803962798	0.225	3712
0	9	471	271	146.88865803962798	0.25	3664
0	9	471	271	146.88865803962798	0.275	3552
0	9	471	271	146.88865803962798	0.30000000000000004	3696
0	9	471	271	146.88865803962798	0.325	4000
0	9	471	271	146.88865803962798	0.35000000000000003	3568
0	9	471	271	146.88865803962798	0.375	3648
0	9	471	271	146.88865803962798	0.4	3376
0	9	471	271	146.88865803962798	0.42500000000000004	3504
0	9	471	271	146.88865803962798	0.45	3488
0	9	471	271	146.88865803962798	0.47500000000000003	3376
0	9	471	271	146.88865803962798	0.5	4512
0	9	471	271	146.88865803962798	0.525	6816
0	9	471	271	146.88865803962798	0.55	11008
0	9	471	271	146.88865803962798	0.5750000000000001	14064
0	9	471	271	146.88865803962798	0.6000000000000001	16176
0	9	471	271	146.88865803962798	0.625	16336
0	9	471	271	146.88865803962798	0.65	12432
0	9	471	271	146.88865803962798	0.675	10320
0	9	471	271	146.88865803962798	0.7000000000000001	7136
0	9	471	271	146.88865803962798	0.7250000000000001	4288
0	9	471	271	146.88865803962798	0.75	3184
0	9	471	271	146.88865803962798	0.775	2928
0	9	471	271	146.88865803962798	0.8	2496
0	9	471	271	146.88865803962798	0.8250000000000001	2432
0	9	471	271	146.88865803962798	0.8500000000000001	2304
0	9	471	271	146.88865803962798	0.875	2384
0	9	471	271	146.88865803962798	0.9	2624
0	9	471	271	146.88865803962798	0.925	2432
0	9	471	271	146.88865803962798	0.9500000000000001	2448
0	9	471	271	146.88865803962798	0.9750000000000001	2480
0	10	485	279	141.54629078329404	0.0	2400
0	10	485	279	141.54629078329404	0.025	2496
0	10	485	279	141.54629078329404	0.05	2304
0	10	485	279	141.54629078329404	0.07500000000000001	2480
0	10	485	279	141.54629078329404	0.1	2464
0	10	485	279	141.54629078329404	0.125	2640
0	10	485	279	141.54629078329404	0.15000000000000002	2608
0	10	485	279	141.54629078329404	0.17500000000000002	3168
0	10	485	279	141.54629078329404	0.2	4304
0	10	485	279	141.54629078329404	0.225	4928
0	10	485	279	141.54629078329404	0.25	4928
0	10	485	279	141.54629078329404	0.275	4128
0	10	485	279	141.54629078329404	0.30000000000000004	3408
0	10	485	279	141.54629078329404	0.325	3072
0	10	485	279	141.54629078329404	0.35000000000000003	3120
0	10	485	279	141.54629078329404	0.375	3408
0	10	485	279	141.54629078329404	0.4	2928
0	10	485	279	141.54629078329404	0.42500000000000004	2816
0	10	485	279	141.54629078329404	0.45	3104
0	10	485	279	141.54629078329404	0.47500000000000003	3472
0	10	485	279	141.54629078329404	0.5	3472
0	10	485	279	141.54629078329404	0.525	5072
0	10	485	279	141.54629078329404	0.55	9168
0	10	485	279	141.54629078329404	0.5750000000000001	10064
0	10	485	279	141.54629078329404	0.6000000000000001	12528
0	10	485	279	141.54629078329404	0.625	12800
0	10	485	279	141.54629078329404	0.65	11328
0	10	485	279	141.54629078329404	0.675	10048
0	10	485	279	141.54629078329404	0.7000000000000001	5200
0	10	485	279	141.54629078329404	0.7250000000000001	3152
0	10	485	279	141.54629078329404	0.75	3152
0	10	485	279	141.54629078329404	0.775	2560
0	10	485	279	141.54629078329404	0.8	2672
0	10	485	279	141.54629078329404	0.8250000000000001	2656
0	10	485	279	141.54629078329404	0.8500000000000001	2624
0	10	485	279	141.54629078329404	0.875	2400
0	10	485	279	141.54629078329404	0.9	2304
0	10	485	279	141.54629078329404	0.925	2528
0	10	485	279	141.54629078329404	0.9500000000000001	2336
0	10	485	279	141.54629078329404	0.9750000000000001	2352
0	11	491	294	158.1985905136482	0.0	2224
0	11	491	294	158.1985905136482	0.025	2320
0	11	491	294	158.1985905136482	0.05	2368
0	11	491	294	158.1985905136482	0.07500000000000001	2400
0	11	491	294	158.1985905136482	0.1	2368
0	11	491	294	158.1985905136482	0.125	2704
0	11	491	294	158.1985905136482	0.15000000000000002	3344
0	11	491	294	158.1985905136482	0.17500000000000002	4400
0	11	491	294	158.1985905136482	0.2	4640
0	11	491	294	158.1985905136482	0.225	4688
0	11	491	294	158.1985905136482	0.25	3920
0	11	491	294	158.1985905136482	0.275	3088
0	11	491	294	158.1985905136482	0.30000000000000004	2656
0	11	491	294	158.1985905136482	0.325	2336
0	11	491	294	158.1985905136482	0.35000000000000003	2592
0	11	491	294	158.1985905136482	0.375	2944
0	11	491	294	158.1985905136482	0.4	2944
0	11	491	294	158.1985905136482	0.42500000000000004	3456
0	11	491	294	158.1985905136482	0.45	3680
0	11	491	294	158.1985905136482	0.47500000000000003	3808
0	11	491	294	158.1985905136482	0.5	5024
0	11	491	294	158.1985905136482	0.525	6416
0	11	491	294	158.1985905136482	0.55	7392
0	11	491	294	158.1985905136482	0.5750000000000001	7872
0	11	491	294	158.1985905136482	0.6000000000000001	10352
0	11	491	294	158.1985905136482	0.625	10080
0	11	491	294	158.1985905136482	0.65	7440
0	11	491	294	158.1985905136482	0.675	4432
0	11	491	294	158.1985905136482	0.7000000000000001	2944
0	11	491	294	158.1985905136482	0.7250000000000001	2736
0	11	491	294	158.1985905136482	0.75	2512
0	11	491	294	158.1985905136482	0.775	2528
0	11	491	294	158.1985905136482	0.8	2448
0	11	491	294	158.1985905136482	0.8250000000000001	2784
0	11	491	294	158.1985905136482	0.8500000000000001	2096
0	11	491	294	158.1985905136482	0.875	2544
0	11	491	294	158.1985905136482	0.9	2528
0	11	491	294	158.1985905136482	0.925	2272
0	11	491	294	158.1985905136482	0.9500000000000001	2400
0	11	491	294	158.1985905136482	0.9750000000000001	2448
0	12	491	311	158.1985905136482	0.0	2352
0	12	491	311	158.1985905136482	0.025	2304
0	12	491	311	158.1985905136482	0.05	2400
0	12	491	311	158.1985905136482	0.07500000000000001	2400
0	12	491	311	158.1985905136482	0.1	2480
0	12	491	311	158.1985905136482	0.125	2432
0	12	491	311	158.1985905136482	0.15000000000000002	2672
0	12	491	311	158.1985905136482	0.17500000000000002	3712
0	12	491	311	158.1985905136482	0.2	5600
0	12	491	311	158.1985905136482	0.225	5856
0	12	491	311	158.1985905136482	0.25	5280
0	12	491	311	158.1985905136482	0.275	4320
0	12	491	311	158.1985905136482	0.30000000000000004	3072
0	12	491	311	158.1985905136482	0.325	3072
0	12	491	311	158.1985905136482	0.35000000000000003	3264
0	12	491	311	158.1985905136482	0.375	2928
0	12	491	311	158.1985905136482	0.4	2944
0	12	491	311	158.1985905136482	0.42500000000000004	3040
0	12	491	311	158.1985905136482	0.45	3072
0	12	491	311	158.1985905136482	0.47500000000000003	3456
0	12	491	311	158.1985905136482	0.5	3808
0	12	491	311	158.1985905136482	0.525	4064
0	12	491	311	158.1985905136482	0.55	5616
0	12	491	311	158.1985905136482	0.5750000000000001	8208
0	12	491	311	158.1985905136482	0.6000000000000001	7296
0	12	491	311	158.1985905136482	0.625	6784
0	12	491	311	158.1985905136482	0.65	6720
0	12	491	311	158.1985905136482	0.675	5280
0	12	491	311	158.1985905136482	0.7000000000000001	3040
0	12	491	311	158.1985905136482	0.7250000000000001	2976
0	12	491	311	158.1985905136482	0.75	2640
0	12	491	311	158.1985905136482	0.775	2432
0	12	491	311	158.1985905136482	0.8	2368
0	12	491	311	158.1985905136482	0.8250000000000001	2432
0	12	491	311	158.1985905136482	0.8500000000000001	2528
0	12	491	311	158.1985905136482	0.875	2528
0	12	491	311	158.1985905136482	0.9	2208
0	12	491	311	158.1985905136482	0.925	2448
0	12	491	311	158.1985905136482	0.9500000000000001	2416
0	12	491	311	158.1985905136482	0.9750000000000001	2720
0	13	485	326	176.78451600825196	0.0	2496
0	13	485	326	176.78451600825196	0.025	2384
0	13	485	326	176.78451600825196	0.05	2480
0	13	485	326	176.78451600825196	0.07500000000000001	2224
0	13	485	326	176.78451600825196	0.1	2400
0	13	485	326	176.78451600825196	0.125	2208
0	13	485	326	176.78451600825196	0.15000000000000002	2400
0	13	485	326	176.78451600825196	0.17500000000000002	2672
0	13	485	326	176.78451600825196	0.2	3392
0	13	485	326	176.78451600825196	0.225	3856
0	13	485	326	176.78451600825196	0.25	3584
0	13	485	326	176.78451600825196	0.275	3280
0	13	485	326	176.78451600825196	0.30000000000000004	3120
0	13	485	326	176.78451600825196	0.325	2912
0	13	485	326	176.78451600825196	0.35000000000000003	2880
0	13	485	326	176.78451600825196	0.375	3024
0	13	485	326	176.78451600825196	0.4	2896
0	13	485	326	176.78451600825196	0.42500000000000004	2992
0	13	485	326	176.78451600825196	0.45	3024
0	13	485	326	176.78451600825196	0.47500000000000003	3520
0	13	485	326	176.78451600825196	0.5	3520
0	13	485	326	176.78451600825196	0.525	3632
0	13	485	326	176.78451600825196	0.55	3856
0	13	485	326	176.78451600825196	0.5750000000000001	3904
0	13	485	326	176.78451600825196	0.6000000000000001	4080
0	13	485	326	176.78451600825196	0.625	4464
0	13	485	326	176.78451600825196	0.65	3936
0	13	485	326	176.78451600825196	0.675	3344
0	13	485	326	176.78451600825196	0.7000000000000001	2960
0	13	485	326	176.78451600825196	0.7250000000000001	2240
0	13	485	326	176.78451600825196	0.75	2816
0	13	485	326	176.78451600825196	0.775	2336
0	13	485	326	176.78451600825196	0.8	2288
0	13	485	326	176.78451600825196	0.8250000000000001	2448
0	13	485	326	176.78451600825196	0.8500000000000001	2528
0	13	485	326	176.78451600825196	0.875	2384
0	13	485	326	176.78451600825196	0.9	2480
0	13	485	326	176.78451600825196	0.925	2400
0	13	485	326	176.78451600825196	0.9500000000000001	2368
0	13	485	326	176.78451600825196	0.9750000000000001	2368
0	14	478	341	173.41805534482197	0.0	2480
0	14	478	341	173.41805534482197	0.025	2288
0	14	478	341	173.41805534482197	0.05	2640
0	14	478	341	173.41805534482197	0.07500000000000001	2400
0	14	478	341	173.41805534482197	0.1	2368
0	14	478	341	173.41805534482197	0.125	2448
0	14	478	341	173.41805534482197	0.15000000000000002	2416
0	14	478	341	173.41805534482197	0.17500000000000002	2688
0	14	478	341	173.41805534482197	0.2	3248
0	14	478	341	173.41805534482197	0.225	4096
0	14	478	341	173.41805534482197	0.25	4320
0	14	478	341	173.41805534482197	0.275	4032
0	14	478	341	173.41805534482197	0.30000000000000004	3424
0	14	478	341	173.41805534482197	0.325	3040
0	14	478	341	173.41805534482197	0.35000000000000003	2896
0	14	478	341	173.41805534482197	0.375	2896
0	14	478	341	173.41805534482197	0.4	2864
0	14	478	341	173.41805534482197	0.42500000000000004	2352
0	14	478	341	173.41805534482197	0.45	2784
0	14	478	341	173.41805534482197	0.47500000000000003	2832
0	14	478	341	173.41805534482197	0.5	2832
0	14	478	341	173.41805534482197	0.525	2720
0	14	478	341	173.41805534482197	0.55	3008
0	14	478	341	173.41805534482197	0.5750000000000001	3392
0	14	478	341	173.41805534482197	0.6000000000000001	3696
0	14	478	341	173.41805534482197	0.625	3728
0	14	478	341	173.41805534482197	0.65	3712
0	14	478	341	173.41805534482197	0.675	3232
0	14	478	341	173.41805534482197	0.7000000000000001	2864
0	14	478	341	173.41805534482197	0.7250000000000001	2416
0	14	478	341	173.41805534482197	0.75	2496
0	14	478	341	173.41805534482197	0.775	2208
0	14	478	341	173.41805534482197	0.8	2288
0	14	478	341	173.41805534482197	0.8250000000000001	2448
0	14	478	341	173.41805534482197	0.8500000000000001	2368
0	14	478	341	173.41805534482197	0.875	2400
0	14	478	341	173.41805534482197	0.9	2608
0	14	478	341	173.41805534482197	0.925	2560
0	14	478	341	173.41805534482197	0.9500000000000001	2368
0	14	478	341	173.41805534482197	0.9750000000000001	2368
0	15	473	356	164.93151184050774	0.0	2432
0	15	473	356	164.93151184050774	0.025	2528
0	15	473	356	164.93151184050774	0.05	2288
0	15	473	356	164.93151184050774	0.07500000000000001	2560
0	15	473	356	164.93151184050774	0.1	2384
0	15	473	356	164.93151184050774	0.125	2480
0	15	473	356	164.93151184050774	0.15000000000000002	2432
0	15	473	356	164.93151184050774	0.17500000000000002	2544
0	15	473	356	164.93151184050774	0.2	2736
0	15	473	356	164.93151184050774	0.225	3344
0	15	473	356	164.93151184050774	0.25	4272
0	15	473	356	164.93151184050774	0.275	5360
0	15	473	356	164.93151184050774	0.30000000000000004	5472
0	15	473	356	164.93151184050774	0.325	5056
0	15	473	356	164.93151184050774	0.35000000000000003	3696
0	15	473	356	164.93151184050774	0.375	2944
0	15	473	356	164.93151184050774	0.4	3008
0	15	473	356	164.93151184050774	0.42500000000000004	2944
0	15	473	356	164.93151184050774	0.45	2688
0	15	473	356	164.93151184050774	0.47500000000000003	2864
0	15	473	356	164.93151184050774	0.5	2800
0	15	473	356	164.93151184050774	0.525	2496
0	15	473	356	164.93151184050774	0.55	3024
0	15	473	356	164.93151184050774	0.5750000000000001	2992
0	15	473	356	164.93151184050774	0.6000000000000001	3472
0	15	473	356	164.93151184050774	0.625	3584
0	15	473	356	164.93151184050774	0.65	3696
0	15	473	356	164.93151184050774	0.675	3120
0	15	473	356	164.93151184050774	0.7000000000000001	3104
0	15	473	356	164.93151184050774	0.7250000000000001	2672
0	15	473	356	164.93151184050774	0.75	2656
0	15	473	356	164.93151184050774	0.775	2448
0	15	473	356	164.93151184050774	0.8	2352
0	15	473	356	164.93151184050774	0.8250000000000001	2352
0	15	473	356	164.93151184050774	0.8500000000000001	2304
0	15	473	356	164.93151184050774	0.875	2320
0	15	473	356	164.93151184050774	0.9	2400
0	15	473	356	164.93151184050774	0.925	2304
0	15	473	356	164.93151184050774	0.9500000000000001	2304
0	15	473	356	164.93151184050774	0.9750000000000001	2288
0	16	472	373	162.5972958686437	0.0	2528
0	16	472	373	162.5972958686437	0.025	2448
0	16	472	373	162.5972958686437	0.05	2608
0	16	472	373	162.5972958686437	0.07500000000000001	2528
0	16	472	373	162.5972958686437	0.1	2528
0	16	472	373	162.5972958686437	0.125	2624
0	16	472	373	162.5972958686437	0.15000000000000002	2432
0	16	472	373	162.5972958686437	0.17500000000000002	2448
0	16	472	373	162.5972958686437	0.2	2480
0	16	472	373	162.5972958686437	0.225	2224
0	16	472	373	162.5972958686437	0.25	2928
0	16	472	373	162.5972958686437	0.275	3152
0	16	472	373	162.5972958686437	0.30000000000000004	3824
0	16	472	373	162.5972958686437	0.325	5424
0	16	472	373	162.5972958686437	0.35000000000000003	6352
0	16	472	373	162.5972958686437	0.375	5744
0	16	472	373	162.5972958686437	0.4	5120
0	16	472	373	162.5972958686437	0.42500000000000004	3744
0	16	472	373	162.5972958686437	0.45	3424
0	16	472	373	162.5972958686437	0.47500000000000003	3024
0	16	472	373	162.5972958686437	0.5	2928
0	16	472	373	162.5972958686437	0.525	2672
0	16	472	373	162.5972958686437	0.55	2688
0	16	472	373	162.5972958686437	0.5750000000000001	2976
0	16	472	373	162.5972958686437	0.6000000000000001	3040
0	16	472	373	162.5972958686437	0.625	3456
0	16	472	373	162.5972958686437	0.65	3792
0	16	472	373	162.5972958686437	0.675	4064
0	16	472	373	162.5972958686437	0.7000000000000001	3872
0	16	472	373	162.5972958686437	0.7250000000000001	3360
0	16	472	373	162.5972958686437	0.75	2656
0	16	472	373	162.5972958686437	0.775	2496
0	16	472	373	162.5972958686437	0.8	2560
0	16	472	373	162.5972958686437	0.8250000000000001	2480
0	16	472	373	162.5972958686437	0.8500000000000001	2352
0	16	472	373	162.5972958686437	0.875	2448
0	16	472	373	162.5972958686437	0.9	2304
0	16	472	373	162.5972958686437	0.925	2128
0	16	472	373	162.5972958686437	0.9500000000000001	2224
0	16	472	373	162.5972958686437	0.9750000000000001	2400
0	17	476	389	153.79988515865267	0.0	2352
0	17	476	389	153.79988515865267	0.025	2544
0	17	476	389	153.79988515865267	0.05	2512
0	17	476	389	153.79988515865267	0.07500000000000001	2528
0	17	476	389	153.79988515865267	0.1	2432
0	17	476	389	153.79988515865267	0.125	2208
0	17	476	389	153.79988515865267	0.15000000000000002	2624
0	17	476	389	153.79988515865267	0.17500000000000002	2368
0	17	476	389	153.79988515865267	0.2	2352
0	17	476	389	153.79988515865267	0.225	2496
0	17	476	389	153.79988515865267	0.25	2496
0	17	476	389	153.79988515865267	0.275	2752
0	17	476	389	153.79988515865267	0.30000000000000004	3216
0	17	476	389	153.79988515865267	0.325	4736
0	17	476	389	153.79988515865267	0.35000000000000003	6208
0	17	476	389	153.79988515865267	0.375	5840
0	17	476	389	153.79988515865267	0.4	5184
0	17	476	389	153.79988515865267	0.42500000000000004	3824
0	17	476	389	153.79988515865267	0.45	3024
0	17	476	389	153.79988515865267	0.47500000000000003	2640
0	17	476	389	153.79988515865267	0.5	2640
0	17	476	389	153.79988515865267	0.525	2592
0	17	476	389	153.79988515865267	0.55	2592
0	17	476	389	153.79988515865267	0.5750000000000001	2832
0	17	476	389	153.79988515865267	0.6000000000000001	3040
0	17	476	389	153.79988515865267	0.625	3200
0	17	476	389	153.79988515865267	0.65	3552
0	17	476	389	153.79988515865267	0.675	3616
0	17	476	389	153.79988515865267	0.7000000000000001	3232
0	17	476	389	153.79988515865267	0.7250000000000001	2608
0	17	476	389	153.79988515865267	0.75	2608
0	17	476	389	153.79988515865267	0.775	2608
0	17	476	389	153.79988515865267	0.8	2624
0	17	476	389	153.79988515865267	0.8250000000000001	2384
0	17	476	389	153.79988515865267	0.8500000000000001	2400
0	17	476	389	153.79988515865267	0.875	2384
0	17	476	389	153.79988515865267	0.9	2432
0	17	476	389	153.79988515865267	0.925	2384
0	17	476	389	153.79988515865267	0.9500000000000001	2528
0	17	476	389	153.79988515865267	0.9750000000000001	2448
0	18	487	402	155.25325178737384	0.0	2592
0	18	487	402	155.25325178737384	0.025	2432
0	18	487	402	155.25325178737384	0.05	2368
0	18	487	402	155.25325178737384	0.07500000000000001	2304
0	18	487	402	155.25325178737384	0.1	2608
0	18	487	402	155.25325178737384	0.125	2528
0	18	487	402	155.25325178737384	0.15000000000000002	2576
0	18	487	402	155.25325178737384	0.17500000000000002	2560
0	18	487	402	155.25325178737384	0.2	2368
0	18	487	402	155.25325178737384	0.225	2672
0	18	487	402	155.25325178737384	0.25	2768
0	18	487	402	155.25325178737384	0.275	3168
0	18	487	402	155.25325178737384	0.30000000000000004	3248
0	18	487	402	155.25325178737384	0.325	4656
0	18	487	402	155.25325178737384	0.35000000000000003	5024
0	18	487	402	155.25325178737384	0.375	5968
0	18	487	402	155.25325178737384	0.4	5584
0	18	487	402	155.25325178737384	0.42500000000000004	5328
0	18	487	402	155.25325178737384	0.45	3680
0	18	487	402	155.25325178737384	0.47500000000000003	3312
0	18	487	402	155.25325178737384	0.5	3312
0	18	487	402	155.25325178737384	0.525	3168
0	18	487	402	155.25325178737384	0.55	3152
0	18	487	402	155.25325178737384	0.5750000000000001	3200
0	18	487	402	155.25325178737384	0.6000000000000001	3616
0	18	487	402	155.25325178737384	0.625	3744
0	18	487	402	155.25325178737384	0.65	3872
0	18	487	402	155.25325178737384	0.675	3552
0	18	487	402	155.25325178737384	0.7000000000000001	3488
0	18	487	402	155.25325178737384	0.7250000000000001	2944
0	18	487	402	155.25325178737384	0.75	2704
0	18	487	402	155.25325178737384	0.775	2592
0	18	487	402	155.25325178737384	0.8	2304
0	18	487	402	155.25325178737384	0.8250000000000001	2304
0	18	487	402	155.25325178737384	0.8500000000000001	2576
0	18	487	402	155.25325178737384	0.875	2368
0	18	487	402	155.25325178737384	0.9	2400
0	18	487	402	155.25325178737384	0.925	2384
0	18	487	402	155.25325178737384	0.9500000000000001	2368
0	18	487	402	155.25325178737384	0.9750000000000001	2512
1	1	373	241	169.33021719550328	0.0	2400
1	1	373	241	169.33021719550328	0.025	2288
1	1	373	241	169.33021719550328	0.05	2464
1	1	373	241	169.33021719550328	0.07500000000000001	2272
1	1	373	241	169.33021719550328	0.1	2672
1	1	373	241	169.33021719550328	0.125	2240
1	1	373	241	169.33021719550328	0.15000000000000002	2544
1	1	373	241	169.33021719550328	0.17500000000000002	2432
1	1	373	241	169.33021719550328	0.2	2496
1	1	373	241	169.33021719550328	0.225	2848
1	1	373	241	169.33021719550328	0.25	3408
1	1	373	241	169.33021719550328	0.275	5632
1	1	373	241	169.33021719550328	0.30000000000000004	7360
1	1	373	241	169.33021719550328	0.325	7216
1	1	373	241	169.33021719550328	0.35000000000000003	6672
1	1	373	241	169.33021719550328	0.375	5952
1	1	373	241	169.33021719550328	0.4	4752
1	1	373	241	169.33021719550328	0.42500000000000004	3280
1	1	373	241	169.33021719550328	0.45	2752
1	1	373	241	169.33021719550328	0.47500000000000003	2512
1	1	373	241	169.33021719550328	0.5	2976
1	1	373	241	169.33021719550328	0.525	3376
1	1	373	241	169.33021719550328	0.55	4592
1	1	373	241	169.33021719550328	0.5750000000000001	6224
1	1	373	241	169.33021719550328	0.6000000000000001	7328
1	1	373	241	169.33021719550328	0.625	7072
1	1	373	241	169.33021719550328	0.65	5760
1	1	373	241	169.33021719550328	0.675	4192
1	1	373	241	169.33021719550328	0.7000000000000001	2944
1	1	373	241	169.33021719550328	0.7250000000000001	2464
1	1	373	241	169.33021719550328	0.75	2512
1	1	373	241	169.33021719550328	0.775	2448
1	1	373	241	169.33021719550328	0.8	2528
1	1	373	241	169.33021719550328	0.8250000000000001	2368
1	1	373	241	169.33021719550328	0.8500000000000001	2384
1	1	373	241	169.33021719550328	0.875	2368
1	1	373	241	169.33021719550328	0.9	2640
1	1	373	241	169.33021719550328	0.925	2368
1	1	373	241	169.33021719550328	0.9500000000000001	2624
1	1	373	241	169.33021719550328	0.9750000000000001	2112
1	2	372	258	159.27951470030885	0.0	2368
1	2	372	258	159.27951470030885	0.025	2608
1	2	372	258	159.27951470030885	0.05	2368
1	2	372	258	159.27951470030885	0.07500000000000001	2384
1	2	372	258	159.27951470030885	0.1	2512
1	2	372	258	159.27951470030885	0.125	2528
1	2	372	258	159.27951470030885	0.15000000000000002	2176
1	2	372	258	159.27951470030885	0.17500000000000002	2624
1	2	372	258	159.27951470030885	0.2	2656
1	2	372	258	159.27951470030885	0.225	2720
1	2	372	258	159.27951470030885	0.25	3616
1	2	372	258	159.27951470030885	0.275	5872
1	2	372	258	159.27951470030885	0.30000000000000004	9488
1	2	372	258	159.27951470030885	0.325	10896
1	2	372	258	159.27951470030885	0.35000000000000003	10832
1	2	372	258	159.27951470030885	0.375	10080
1	2	372	258	159.27951470030885	0.4	8096
1	2	372	258	159.27951470030885	0.42500000000000004	5552
1	2	372	258	159.27951470030885	0.45	3856
1	2	372	258	159.27951470030885	0.47500000000000003	2992
1	2	372	258	159.27951470030885	0.5	2976
1	2	372	258	159.27951470030885	0.525	2928
1	2	372	258	159.27951470030885	0.55	2816
1	2	372	258	159.27951470030885	0.5750000000000001	3040
1	2	372	258	159.27951470030885	0.6000000000000001	3728
1	2	372	258	159.27951470030885	0.625	5104
1	2	372	258	159.27951470030885	0.65	5664
1	2	372	258	159.27951470030885	0.675	5696
1	2	372	258	159.27951470030885	0.7000000000000001	4912
1	2	372	258	159.27951470030885	0.7250000000000001	4560
1	2	372	258	159.27951470030885	0.75	3584
1	2	372	258	159.27951470030885	0.775	2608
1	2	372	258	159.27951470030885	0.8	2528
1	2	372	258	159.27951470030885	0.8250000000000001	2464
1	2	372	258	159.27951470030885	0.8500000000000001	2432
1	2	372	258	159.27951470030885	0.875	2544
1	2	372	258	159.27951470030885	0.9	2400
1	2	372	258	159.27951470030885	0.925	2288
1	2	372	258	159.27951470030885	0.9500000000000001	2448
1	2	372	258	159.27951470030885	0.9750000000000001	2352
1	3	377	274	164.61879836415372	0.0	2528
1	3	377	274	164.61879836415372	0.025	2528
1	3	377	274	164.61879836415372	0.05	2256
1	3	377	274	164.61879836415372	0.07500000000000001	2640
1	3	377	274	164.61879836415372	0.1	2432
1	3	377	274	164.61879836415372	0.125	2352
1	3	377	274	164.61879836415372	0.15000000000000002	2368
1	3	377	274	164.61879836415372	0.17500000000000002	2384
1	3	377	274	164.61879836415372	0.2	2352
1	3	377	274	164.61879836415372	0.225	2320
1	3	377	274	164.61879836415372	0.25	2672
1	3	377	274	164.61879836415372	0.275	3008
1	3	377	274	164.61879836415372	0.30000000000000004	3648
1	3	377	274	164.61879836415372	0.325	5840
1	3	377	274	164.61879836415372	0.35000000000000003	13264
1	3	377	274	164.61879836415372	0.375	16672
1	3	377	274	164.61879836415372	0.4	16528
1	3	377	274	164.61879836415372	0.42500000000000004	12304
1	3	377	274	164.61879836415372	0.45	10848
1	3	377	274	164.61879836415372	0.47500000000000003	5600
1	3	377	274	164.61879836415372	0.5	5600
1	3	377	274	164.61879836415372	0.525	2864
1	3	377	274	164.61879836415372	0.55	2816
1	3	377	274	164.61879836415372	0.5750000000000001	2800
1	3	377	274	164.61879836415372	0.6000000000000001	2384
1	3	377	274	164.61879836415372	0.625	2736
1	3	377	274	164.61879836415372	0.65	2560
1	3	377	274	164.61879836415372	0.675	2752
1	3	377	274	164.61879836415372	0.7000000000000001	3472
1	3	377	274	164.61879836415372	0.7250000000000001	3968
1	3	377	274	164.61879836415372	0.75	3792
1	3	377	274	164.61879836415372	0.775	4528
1	3	377	274	164.61879836415372	0.8	3952
1	3	377	274	164.61879836415372	0.8250000000000001	2976
1	3	377	274	164.61879836415372	0.8500000000000001	2368
1	3	377	274	164.61879836415372	0.875	2352
1	3	377	274	164.61879836415372	0.9	2544
1	3	377	274	164.61879836415372	0.925	2256
1	3	377	274	164.61879836415372	0.9500000000000001	2496
1	3	377	274	164.61879836415372	0.9750000000000001	2496
1	4	386	288	136.7714697400341	0.0	2528
1	4	386	288	136.7714697400341	0.025	2256
1	4	386	288	136.7714697400341	0.05	2432
1	4	386	288	136.7714697400341	0.07500000000000001	2624
1	4	386	288	136.7714697400341	0.1	2352
1	4	386	288	136.7714697400341	0.125	2512
1	4	386	288	136.7714697400341	0.15000000000000002	2592
1	4	386	288	136.7714697400341	0.17500000000000002	2656
1	4	386	288	136.7714697400341	0.2	2464
1	4	386	288	136.7714697400341	0.225	2816
1	4	386	288	136.7714697400341	0.25	3456
1	4	386	288	136.7714697400341	0.275	6768
1	4	386	288	136.7714697400341	0.30000000000000004	12848
1	4	386	288	136.7714697400341	0.325	16304
1	4	386	288	136.7714697400341	0.35000000000000003	16512
1	4	386	288	136.7714697400341	0.375	15264
1	4	386	288	136.7714697400341	0.4	13328
1	4	386	288	136.7714697400341	0.42500000000000004	11040
1	4	386	288	136.7714697400341	0.45	8064
1	4	386	288	136.7714697400341	0.47500000000000003	5088
1	4	386	288	136.7714697400341	0.5	5088
1	4	386	288	136.7714697400341	0.525	3840
1	4	386	288	136.7714697400341	0.55	3728
1	4	386	288	136.7714697400341	0.5750000000000001	3264
1	4	386	288	136.7714697400341	0.6000000000000001	3168
1	4	386	288	136.7714697400341	0.625	3184
1	4	386	288	136.7714697400341	0.65	3456
1	4	386	288	136.7714697400341	0.675	3456
1	4	386	288	136.7714697400341	0.7000000000000001	5552
1	4	386	288	136.7714697400341	0.7250000000000001	5808
1	4	386	288	136.7714697400341	0.75	5536
1	4	386	288	136.7714697400341	0.775	4736
1	4	386	288	136.7714697400341	0.8	3712
1	4	386	288	136.7714697400341	0.8250000000000001	3568
1	4	386	288	136.7714697400341	0.8500000000000001	2448
1	4	386	288	136.7714697400341	0.875	2560
1	4	386	288	136.7714697400341	0.9	2176
1	4	386	288	136.7714697400341	0.925	2304
1	4	386	288	136.7714697400341	0.9500000000000001	2512
1	4	386	288	136.7714697400341	0.9750000000000001	2208
1	5	402	292	155.3441012559184	0.0	2624
1	5	402	292	155.3441012559184	0.025	2304
1	5	402	292	155.3441012559184	0.05	2304
1	5	402	292	155.3441012559184	0.07500000000000001	2560
1	5	402	292	155.3441012559184	0.1	2432
1	5	402	292	155.3441012559184	0.125	2416
1	5	402	292	155.3441012559184	0.15000000000000002	2688
1	5	402	292	155.3441012559184	0.17500000000000002	2560
1	5	402	292	155.3441012559184	0.2	2752
1	5	402	292	155.3441012559184	0.225	3136
1	5	402	292	155.3441012559184	0.25	4000
1	5	402	292	155.3441012559184	0.275	5840
1	5	402	292	155.3441012559184	0.30000000000000004	9536
1	5	402	292	155.3441012559184	0.325	13248
1	5	402	292	155.3441012559184	0.35000000000000003	14672
1	5	402	292	155.3441012559184	0.375	14112
1	5	402	292	155.3441012559184	0.4	11936
1	5	402	292	155.3441012559184	0.42500000000000004	10592
1	5	402	292	155.3441012559184	0.45	8464
1	5	402	292	155.3441012559184	0.47500000000000003	5408
1	5	402	292	155.3441012559184	0.5	4784
1	5	402	292	155.3441012559184	0.525	4144
1	5	402	292	155.3441012559184	0.55	3904
1	5	402	292	155.3441012559184	0.5750000000000001	3632
1	5	402	292	155.3441012559184	0.6000000000000001	3216
1	5	402	292	155.3441012559184	0.625	2960
1	5	402	292	155.3441012559184	0.65	3440
1	5	402	292	155.3441012559184	0.675	3536
1	5	402	292	155.3441012559184	0.7000000000000001	4672
1	5	402	292	155.3441012559184	0.7250000000000001	4976
1	5	402	292	155.3441012559184	0.75	5376
1	5	402	292	155.3441012559184	0.775	5664
1	5	402	292	155.3441012559184	0.8	4448
1	5	402	292	155.3441012559184	0.8250000000000001	3552
1	5	402	292	155.3441012559184	0.8500000000000001	2624
1	5	402	292	155.3441012559184	0.875	2576
1	5	402	292	155.3441012559184	0.9	2336
1	5	402	292	155.3441012559184	0.925	2528
1	5	402	292	155.3441012559184	0.9500000000000001	2368
1	5	402	292	155.3441012559184	0.9750000000000001	2640
1	6	418	289	165.60276179805513	0.0	2208
1	6	418	289	165.60276179805513	0.025	2544
1	6	418	289	165.60276179805513	0.05	2352
1	6	418	289	165.60276179805513	0.07500000000000001	2352
1	6	418	289	165.60276179805513	0.1	2416
1	6	418	289	165.60276179805513	0.125	2704
1	6	418	289	165.60276179805513	0.15000000000000002	3040
1	6	418	289	165.60276179805513	0.17500000000000002	3712
1	6	418	289	165.60276179805513	0.2	4640
1	6	418	289	165.60276179805513	0.225	5184
1	6	418	289	165.60276179805513	0.25	5408
1	6	418	289	165.60276179805513	0.275	4736
1	6	418	289	165.60276179805513	0.30000000000000004	4144
1	6	418	289	165.60276179805513	0.325	3440
1	6	418	289	165.60276179805513	0.35000000000000003	3392
1	6	418	289	165.60276179805513	0.375	2960
1	6	418	289	165.60276179805513	0.4	2592
1	6	418	289	165.60276179805513	0.42500000000000004	2944
1	6	418	289	165.60276179805513	0.45	2816
1	6	418	289	165.60276179805513	0.47500000000000003	3152
1	6	418	289	165.60276179805513	0.5	3360
1	6	418	289	165.60276179805513	0.525	3456
1	6	418	289	165.60276179805513	0.55	5152
1	6	418	289	165.60276179805513	0.5750000000000001	7152
1	6	418	289	165.60276179805513	0.6000000000000001	7856
1	6	418	289	165.60276179805513	0.625	8464
1	6	418	289	165.60276179805513	0.65	6864
1	6	418	289	165.60276179805513	0.675	6320
1	6	418	289	165.60276179805513	0.7000000000000001	4672
1	6	418	289	165.60276179805513	0.7250000000000001	3584
1	6	418	289	165.60276179805513	0.75	2864
1	6	418	289	165.60276179805513	0.775	2656
1	6	418	289	165.60276179805513	0.8	2512
1	6	418	289	165.60276179805513	0.8250000000000001	2624
1	6	418	289	165.60276179805513	0.8500000000000001	2528
1	6	418	289	165.60276179805513	0.875	2528
1	6	418	289	165.60276179805513	0.9	2352
1	6	418	289	165.60276179805513	0.925	2368
1	6	418	289	165.60276179805513	0.9500000000000001	2464
1	6	418	289	165.60276179805513	0.9750000000000001	2544
1	7	433	282	180.0	0.0	2448
1	7	433	282	180.0	0.025	2512
1	7	433	282	180.0	0.05	2400
1	7	433	282	180.0	0.07500000000000001	2416
1	7	433	282	180.0	0.1	2512
1	7	433	282	180.0	0.125	2656
1	7	433	282	180.0	0.15000000000000002	2592
1	7	433	282	180.0	0.17500000000000002	3568
1	7	433	282	180.0	0.2	3904
1	7	433	282	180.0	0.225	5008
1	7	433	282	180.0	0.25	7472
1	7	433	282	180.0	0.275	6640
1	7	433	282	180.0	0.30000000000000004	3648
1	7	433	282	180.0	0.325	3200
1	7	433	282	180.0	0.35000000000000003	3072
1	7	433	282	180.0	0.375	2960
1	7	433	282	180.0	0.4	3024
1	7	433	282	180.0	0.42500000000000004	2864
1	7	433	282	180.0	0.45	2528
1	7	433	282	180.0	0.47500000000000003	2768
1	7	433	282	180.0	0.5	2768
1	7	433	282	180.0	0.525	2880
1	7	433	282	180.0	0.55	3264
1	7	433	282	180.0	0.5750000000000001	3696
1	7	433	282	180.0	0.6000000000000001	4656
1	7	433	282	180.0	0.625	4880
1	7	433	282	180.0	0.65	6480
1	7	433	282	180.0	0.675	5712
1	7	433	282	180.0	0.7000000000000001	4080
1	7	433	282	180.0	0.7250000000000001	3296
1	7	433	282	180.0	0.75	2832
1	7	433	282	180.0	0.775	2400
1	7	433	282	180.0	0.8	2336
1	7	433	282	180.0	0.8250000000000001	2352
1	7	433	282	180.0	0.8500000000000001	2624
1	7	433	282	180.0	0.875	2496
1	7	433	282	180.0	0.9	2288
1	7	433	282	180.0	0.925	2464
1	7	433	282	180.0	0.9500000000000001	2576
1	7	433	282	180.0	0.9750000000000001	2576
1	8	448	275	169.01934998982645	0.0	2560
1	8	448	275	169.01934998982645	0.025	2096
1	8	448	275	169.01934998982645	0.05	2272
1	8	448	275	169.01934998982645	0.07500000000000001	2528
1	8	448	275	169.01934998982645	0.1	2528
1	8	448	275	169.01934998982645	0.125	2528
1	8	448	275	169.01934998982645	0.15000000000000002	2480
1	8	448	275	169.01934998982645	0.17500000000000002	2896
1	8	448	275	169.01934998982645	0.2	3472
1	8	448	275	169.01934998982645	0.225	4192
1	8	448	275	169.01934998982645	0.25	5808
1	8	448	275	169.01934998982645	0.275	6704
1	8	448	275	169.01934998982645	0.30000000000000004	7696
1	8	448	275	169.01934998982645	0.325	7200
1	8	448	275	169.01934998982645	0.35000000000000003	4496
1	8	448	275	169.01934998982645	0.375	3536
1	8	448	275	169.01934998982645	0.4	2816
1	8	448	275	169.01934998982645	0.42500000000000004	3104
1	8	448	275	169.01934998982645	0.45	2896
1	8	448	275	169.01934998982645	0.47500000000000003	3184
1	8	448	275	169.01934998982645	0.5	3184
1	8	448	275	169.01934998982645	0.525	3056
1	8	448	275	169.01934998982645	0.55	2912
1	8	448	275	169.01934998982645	0.5750000000000001	2992
1	8	448	275	169.01934998982645	0.6000000000000001	2976
1	8	448	275	169.01934998982645	0.625	4208
1	8	448	275	169.01934998982645	0.65	4736
1	8	448	275	169.01934998982645	0.675	4608
1	8	448	275	169.01934998982645	0.7000000000000001	4160
1	8	448	275	169.01934998982645	0.7250000000000001	3424
1	8	448	275	169.01934998982645	0.75	3248
1	8	448	275	169.01934998982645	0.775	2896
1	8	448	275	169.01934998982645	0.8	2864
1	8	448	275	169.01934998982645	0.8250000000000001	2432
1	8	448	275	169.01934998982645	0.8500000000000001	2496
1	8	448	275	169.01934998982645	0.875	2400
1	8	448	275	169.01934998982645	0.9	2192
1	8	448	275	169.01934998982645	0.925	2544
1	8	448	275	169.01934998982645	0.9500000000000001	2448
1	8	448	275	169.01934998982645	0.9750000000000001	2448
1	9	464	271	148.60973189581222	0.0	2560
1	9	464	271	148.60973189581222	0.025	2352
1	9	464	271	148.60973189581222	0.05	2352
1	9	464	271	148.60973189581222	0.07500000000000001	2528
1	9	464	271	148.60973189581222	0.1	2528
1	9	464	271	148.60973189581222	0.125	2464
1	9	464	271	148.60973189581222	0.15000000000000002	2672
1	9	464	271	148.60973189581222	0.17500000000000002	3168
1	9	464	271	148.60973189581222	0.2	3664
1	9	464	271	148.60973189581222	0.225	4528
1	9	464	271	148.60973189581222	0.25	4352
1	9	464	271	148.60973189581222	0.275	3792
1	9	464	271	148.60973189581222	0.30000000000000004	3728
1	9	464	271	148.60973189581222	0.325	3440
1	9	464	271	148.60973189581222	0.35000000000000003	3264
1	9	464	271	148.60973189581222	0.375	3200
1	9	464	271	148.60973189581222	0.4	3120
1	9	464	271	148.60973189581222	0.42500000000000004	3248
1	9	464	271	148.60973189581222	0.45	3264
1	9	464	271	148.60973189581222	0.47500000000000003	3264
1	9	464	271	148.60973189581222	0.5	3440
1	9	464	271	148.60973189581222	0.525	4016
1	9	464	271	148.60973189581222	0.55	5424
1	9	464	271	148.60973189581222	0.5750000000000001	8720
1	9	464	271	148.60973189581222	0.6000000000000001	11728
1	9	464	271	148.60973189581222	0.625	15344
1	9	464	271	148.60973189581222	0.65	16528
1	9	464	271	148.60973189581222	0.675	14832
1	9	464	271	148.60973189581222	0.7000000000000001	9840
1	9	464	271	148.60973189581222	0.7250000000000001	6064
1	9	464	271	148.60973189581222	0.75	4384
1	9	464	271	148.60973189581222	0.775	3184
1	9	464	271	148.60973189581222	0.8	2848
1	9	464	271	148.60973189581222	0.8250000000000001	2464
1	9	464	271	148.60973189581222	0.8500000000000001	2416
1	9	464	271	148.60973189581222	0.875	2304
1	9	464	271	148.60973189581222	0.9	2400
1	9	464	271	148.60973189581222	0.925	2560
1	9	464	271	148.60973189581222	0.9500000000000001	2528
1	9	464	271	148.60973189581222	0.9750000000000001	2448
1	10	480	276	144.9226166650888	0.0	2352
1	10	480	276	144.9226166650888	0.025	2480
1	10	480	276	144.9226166650888	0.05	2352
1	10	480	276	144.9226166650888	0.07500000000000001	2544
1	10	480	276	144.9226166650888	0.1	2432
1	10	480	276	144.9226166650888	0.125	2592
1	10	480	276	144.9226166650888	0.15000000000000002	3344
1	10	480	276	144.9226166650888	0.17500000000000002	3712
1	10	480	276	144.9226166650888	0.2	4448
1	10	480	276	144.9226166650888	0.225	4816
1	10	480	276	144.9226166650888	0.25	4704
1	10	480	276	144.9226166650888	0.275	4032
1	10	480	276	144.9226166650888	0.30000000000000004	2960
1	10	480	276	144.9226166650888	0.325	2832
1	10	480	276	144.9226166650888	0.35000000000000003	2624
1	10	480	276	144.9226166650888	0.375	3040
1	10	480	276	144.9226166650888	0.4	3280
1	10	480	276	144.9226166650888	0.42500000000000004	3520
1	10	480	276	144.9226166650888	0.45	3280
1	10	480	276	144.9226166650888	0.47500000000000003	4000
1	10	480	276	144.9226166650888	0.5	4000
1	10	480	276	144.9226166650888	0.525	5360
1	10	480	276	144.9226166650888	0.55	8144
1	10	480	276	144.9226166650888	0.5750000000000001	11056
1	10	480	276	144.9226166650888	0.6000000000000001	12720
1	10	480	276	144.9226166650888	0.625	13712
1	10	480	276	144.9226166650888	0.65	14048
1	10	480	276	144.9226166650888	0.675	14048
1	10	480	276	144.9226166650888	0.7000000000000001	6608
1	10	480	276	144.9226166650888	0.7250000000000001	3584
1	10	480	276	144.9226166650888	0.75	2688
1	10	480	276	144.9226166650888	0.775	2560
1	10	480	276	144.9226166650888	0.8	2432
1	10	480	276	144.9226166650888	0.8250000000000001	2432
1	10	480	276	144.9226166650888	0.8500000000000001	2480
1	10	480	276	144.9226166650888	0.875	2304
1	10	480	276	144.9226166650888	0.9	2448
1	10	480	276	144.9226166650888	0.925	2528
1	10	480	276	144.9226166650888	0.9500000000000001	2336
1	10	480	276	144.9226166650888	0.9750000000000001	2288
1	11	490	289	145.79786863460228	0.0	2560
1	11	490	289	145.79786863460228	0.025	2384
1	11	490	289	145.79786863460228	0.05	2544
1	11	490	289	145.79786863460228	0.07500000000000001	2528
1	11	490	289	145.79786863460228	0.1	2608
1	11	490	289	145.79786863460228	0.125	2768
1	11	490	289	145.79786863460228	0.15000000000000002	3904
1	11	490	289	145.79786863460228	0.17500000000000002	4320
1	11	490	289	145.79786863460228	0.2	4528
1	11	490	289	145.79786863460228	0.225	4688
1	11	490	289	145.79786863460228	0.25	3520
1	11	490	289	145.79786863460228	0.275	2704
1	11	490	289	145.79786863460228	0.30000000000000004	2560
1	11	490	289	145.79786863460228	0.325	2720
1	11	490	289	145.79786863460228	0.35000000000000003	2992
1	11	490	289	145.79786863460228	0.375	2864
1	11	490	289	145.79786863460228	0.4	3152
1	11	490	289	145.79786863460228	0.42500000000000004	3216
1	11	490	289	145.79786863460228	0.45	3856
1	11	490	289	145.79786863460228	0.47500000000000003	3728
1	11	490	289	145.79786863460228	0.5	3728
1	11	490	289	145.79786863460228	0.525	5520
1	11	490	289	145.79786863460228	0.55	7376
1	11	490	289	145.79786863460228	0.5750000000000001	9120
1	11	490	289	145.79786863460228	0.6000000000000001	14144
1	11	490	289	145.79786863460228	0.625	14608
1	11	490	289	145.79786863460228	0.65	10816
1	11	490	289	145.79786863460228	0.675	4688
1	11	490	289	145.79786863460228	0.7000000000000001	3264
1	11	490	289	145.79786863460228	0.7250000000000001	2592
1	11	490	289	145.79786863460228	0.75	2528
1	11	490	289	145.79786863460228	0.775	2352
1	11	490	289	145.79786863460228	0.8	2496
1	11	490	289	145.79786863460228	0.8250000000000001	2432
1	11	490	289	145.79786863460228	0.8500000000000001	2432
1	11	490	289	145.79786863460228	0.875	2624
1	11	490	289	145.79786863460228	0.9	2192
1	11	490	289	145.79786863460228	0.925	2864
1	11	490	289	145.79786863460228	0.9500000000000001	2384
1	11	490	289	145.79786863460228	0.9750000000000001	2208
1	12	491	306	162.5972958686437	0.0	2496
1	12	491	306	162.5972958686437	0.025	2384
1	12	491	306	162.5972958686437	0.05	2496
1	12	491	306	162.5972958686437	0.07500000000000001	2496
1	12	491	306	162.5972958686437	0.1	2624
1	12	491	306	162.5972958686437	0.125	2816
1	12	491	306	162.5972958686437	0.15000000000000002	3712
1	12	491	306	162.5972958686437	0.17500000000000002	4304
1	12	491	306	162.5972958686437	0.2	4464
1	12	491	306	162.5972958686437	0.225	3520
1	12	491	306	162.5972958686437	0.25	2944
1	12	491	306	162.5972958686437	0.275	3008
1	12	491	306	162.5972958686437	0.30000000000000004	2720
1	12	491	306	162.5972958686437	0.325	2864
1	12	491	306	162.5972958686437	0.35000000000000003	3072
1	12	491	306	162.5972958686437	0.375	2736
1	12	491	306	162.5972958686437	0.4	3168
1	12	491	306	162.5972958686437	0.42500000000000004	3184
1	12	491	306	162.5972958686437	0.45	3312
1	12	491	306	162.5972958686437	0.47500000000000003	3520
1	12	491	306	162.5972958686437	0.5	5136
1	12	491	306	162.5972958686437	0.525	7568
1	12	491	306	162.5972958686437	0.55	8704
1	12	491	306	162.5972958686437	0.5750000000000001	7904
1	12	491	306	162.5972958686437	0.6000000000000001	8224
1	12	491	306	162.5972958686437	0.625	7760
1	12	491	306	162.5972958686437	0.65	4704
1	12	491	306	162.5972958686437	0.675	3264
1	12	491	306	162.5972958686437	0.7000000000000001	2688
1	12	491	306	162.5972958686437	0.7250000000000001	2768
1	12	491	306	162.5972958686437	0.75	2208
1	12	491	306	162.5972958686437	0.775	2448
1	12	491	306	162.5972958686437	0.8	2512
1	12	491	306	162.5972958686437	0.8250000000000001	2448
1	12	491	306	162.5972958686437	0.8500000000000001	2544
1	12	491	306	162.5972958686437	0.875	2432
1	12	491	306	162.5972958686437	0.9	2544
1	12	491	306	162.5972958686437	0.925	2272
1	12	491	306	162.5972958686437	0.9500000000000001	2624
1	12	491	306	162.5972958686437	0.9750000000000001	2384
1	13	487	322	169.01934998982645	0.0	2128
1	13	487	322	169.01934998982645	0.025	2432
1	13	487	322	169.01934998982645	0.05	2128
1	13	487	322	169.01934998982645	0.07500000000000001	2400
1	13	487	322	169.01934998982645	0.1	2544
1	13	487	322	169.01934998982645	0.125	2352
1	13	487	322	169.01934998982645	0.15000000000000002	2640
1	13	487	322	169.01934998982645	0.17500000000000002	3056
1	13	487	322	169.01934998982645	0.2	3552
1	13	487	322	169.01934998982645	0.225	3200
1	13	487	322	169.01934998982645	0.25	3360
1	13	487	322	169.01934998982645	0.275	3024
1	13	487	322	169.01934998982645	0.30000000000000004	2704
1	13	487	322	169.01934998982645	0.325	2816
1	13	487	322	169.01934998982645	0.35000000000000003	3040
1	13	487	322	169.01934998982645	0.375	2960
1	13	487	322	169.01934998982645	0.4	2976
1	13	487	322	169.01934998982645	0.42500000000000004	3104
1	13	487	322	169.01934998982645	0.45	3392
1	13	487	322	169.01934998982645	0.47500000000000003	3616
1	13	487	322	169.01934998982645	0.5	3616
1	13	487	322	169.01934998982645	0.525	4176
1	13	487	322	169.01934998982645	0.55	4064
1	13	487	322	169.01934998982645	0.5750000000000001	5008
1	13	487	322	169.01934998982645	0.6000000000000001	4608
1	13	487	322	169.01934998982645	0.625	4224
1	13	487	322	169.01934998982645	0.65	3952
1	13	487	322	169.01934998982645	0.675	3216
1	13	487	322	169.01934998982645	0.7000000000000001	2352
1	13	487	322	169.01934998982645	0.7250000000000001	2416
1	13	487	322	169.01934998982645	0.75	2528
1	13	487	322	169.01934998982645	0.775	2448
1	13	487	322	169.01934998982645	0.8	2624
1	13	487	322	169.01934998982645	0.8250000000000001	2432
1	13	487	322	169.01934998982645	0.8500000000000001	2640
1	13	487	322	169.01934998982645	0.875	2400
1	13	487	322	169.01934998982645	0.9	2304
1	13	487	322	169.01934998982645	0.925	2288
1	13	487	322	169.01934998982645	0.9500000000000001	2528
1	13	487	322	169.01934998982645	0.9750000000000001	2528
1	14	480	337	173.41805534482197	0.0	2384
1	14	480	337	173.41805534482197	0.025	2384
1	14	480	337	173.41805534482197	0.05	2384
1	14	480	337	173.41805534482197	0.07500000000000001	2384
1	14	480	337	173.41805534482197	0.1	2544
1	14	480	337	173.41805534482197	0.125	2528
1	14	480	337	173.41805534482197	0.15000000000000002	2736
1	14	480	337	173.41805534482197	0.17500000000000002	2960
1	14	480	337	173.41805534482197	0.2	3872
1	14	480	337	173.41805534482197	0.225	4272
1	14	480	337	173.41805534482197	0.25	3968
1	14	480	337	173.41805534482197	0.275	3968
1	14	480	337	173.41805534482197	0.30000000000000004	3360
1	14	480	337	173.41805534482197	0.325	3408
1	14	480	337	173.41805534482197	0.35000000000000003	2848
1	14	480	337	173.41805534482197	0.375	2688
1	14	480	337	173.41805534482197	0.4	2432
1	14	480	337	173.41805534482197	0.42500000000000004	2544
1	14	480	337	173.41805534482197	0.45	2784
1	14	480	337	173.41805534482197	0.47500000000000003	2784
1	14	480	337	173.41805534482197	0.5	2784
1	14	480	337	173.41805534482197	0.525	2992
1	14	480	337	173.41805534482197	0.55	2912
1	14	480	337	173.41805534482197	0.5750000000000001	3344
1	14	480	337	173.41805534482197	0.6000000000000001	3792
1	14	480	337	173.41805534482197	0.625	4144
1	14	480	337	173.41805534482197	0.65	3696
1	14	480	337	173.41805534482197	0.675	2928
1	14	480	337	173.41805534482197	0.7000000000000001	2512
1	14	480	337	173.41805534482197	0.7250000000000001	2256
1	14	480	337	173.41805534482197	0.75	2448
1	14	480	337	173.41805534482197	0.775	2432
1	14	480	337	173.41805534482197	0.8	2368
1	14	480	337	173.41805534482197	0.8250000000000001	2512
1	14	480	337	173.41805534482197	0.8500000000000001	2720
1	14	480	337	173.41805534482197	0.875	2384
1	14	480	337	173.41805534482197	0.9	2368
1	14	480	337	173.41805534482197	0.925	2448
1	14	480	337	173.41805534482197	0.9500000000000001	2432
1	14	480	337	173.41805534482197	0.9750000000000001	2432
1	15	475	352	171.57303097851937	0.0	2512
1	15	475	352	171.57303097851937	0.025	2544
1	15	475	352	171.57303097851937	0.05	2368
1	15	475	352	171.57303097851937	0.07500000000000001	2464
1	15	475	352	171.57303097851937	0.1	2256
1	15	475	352	171.57303097851937	0.125	2528
1	15	475	352	171.57303097851937	0.15000000000000002	2528
1	15	475	352	171.57303097851937	0.17500000000000002	2480
1	15	475	352	171.57303097851937	0.2	2736
1	15	475	352	171.57303097851937	0.225	3488
1	15	475	352	171.57303097851937	0.25	4240
1	15	475	352	171.57303097851937	0.275	5456
1	15	475	352	171.57303097851937	0.30000000000000004	4960
1	15	475	352	171.57303097851937	0.325	4784
1	15	475	352	171.57303097851937	0.35000000000000003	3920
1	15	475	352	171.57303097851937	0.375	2944
1	15	475	352	171.57303097851937	0.4	2688
1	15	475	352	171.57303097851937	0.42500000000000004	2560
1	15	475	352	171.57303097851937	0.45	2800
1	15	475	352	171.57303097851937	0.47500000000000003	2480
1	15	475	352	171.57303097851937	0.5	2400
1	15	475	352	171.57303097851937	0.525	2816
1	15	475	352	171.57303097851937	0.55	2752
1	15	475	352	171.57303097851937	0.5750000000000001	3168
1	15	475	352	171.57303097851937	0.6000000000000001	3392
1	15	475	352	171.57303097851937	0.625	3840
1	15	475	352	171.57303097851937	0.65	3424
1	15	475	352	171.57303097851937	0.675	3360
1	15	475	352	171.57303097851937	0.7000000000000001	3024
1	15	475	352	171.57303097851937	0.7250000000000001	2432
1	15	475	352	171.57303097851937	0.75	2624
1	15	475	352	171.57303097851937	0.775	2384
1	15	475	352	171.57303097851937	0.8	2480
1	15	475	352	171.57303097851937	0.8250000000000001	2208
1	15	475	352	171.57303097851937	0.8500000000000001	2304
1	15	475	352	171.57303097851937	0.875	2448
1	15	475	352	171.57303097851937	0.9	2368
1	15	475	352	171.57303097851937	0.925	2288
1	15	475	352	171.57303097851937	0.9500000000000001	2496
1	15	475	352	171.57303097851937	0.9750000000000001	2208
1	16	472	369	162.8670038496569	0.0	2448
1	16	472	369	162.8670038496569	0.025	2464
1	16	472	369	162.8670038496569	0.05	2448
1	16	472	369	162.8670038496569	0.07500000000000001	2272
1	16	472	369	162.8670038496569	0.1	2528
1	16	472	369	162.8670038496569	0.125	2528
1	16	472	369	162.8670038496569	0.15000000000000002	2432
1	16	472	369	162.8670038496569	0.17500000000000002	2432
1	16	472	369	162.8670038496569	0.2	2448
1	16	472	369	162.8670038496569	0.225	2432
1	16	472	369	162.8670038496569	0.25	2880
1	16	472	369	162.8670038496569	0.275	3504
1	16	472	369	162.8670038496569	0.30000000000000004	4784
1	16	472	369	162.8670038496569	0.325	5616
1	16	472	369	162.8670038496569	0.35000000000000003	5280
1	16	472	369	162.8670038496569	0.375	4384
1	16	472	369	162.8670038496569	0.4	3280
1	16	472	369	162.8670038496569	0.42500000000000004	2864
1	16	472	369	162.8670038496569	0.45	2928
1	16	472	369	162.8670038496569	0.47500000000000003	2928
1	16	472	369	162.8670038496569	0.5	2608
1	16	472	369	162.8670038496569	0.525	2608
1	16	472	369	162.8670038496569	0.55	2864
1	16	472	369	162.8670038496569	0.5750000000000001	2960
1	16	472	369	162.8670038496569	0.6000000000000001	3072
1	16	472	369	162.8670038496569	0.625	4016
1	16	472	369	162.8670038496569	0.65	3968
1	16	472	369	162.8670038496569	0.675	3616
1	16	472	369	162.8670038496569	0.7000000000000001	3328
1	16	472	369	162.8670038496569	0.7250000000000001	2960
1	16	472	369	162.8670038496569	0.75	2544
1	16	472	369	162.8670038496569	0.775	2464
1	16	472	369	162.8670038496569	0.8	2304
1	16	472	369	162.8670038496569	0.8250000000000001	2384
1	16	472	369	162.8670038496569	0.8500000000000001	2288
1	16	472	369	162.8670038496569	0.875	2640
1	16	472	369	162.8670038496569	0.9	2112
1	16	472	369	162.8670038496569	0.925	2496
1	16	472	369	162.8670038496569	0.9500000000000001	2208
1	16	472	369	162.8670038496569	0.9750000000000001	2384
1	17	474	385	154.3897900767942	0.0	2400
1	17	474	385	154.3897900767942	0.025	2304
1	17	474	385	154.3897900767942	0.05	2400
1	17	474	385	154.3897900767942	0.07500000000000001	2528
1	17	474	385	154.3897900767942	0.1	2432
1	17	474	385	154.3897900767942	0.125	2336
1	17	474	385	154.3897900767942	0.15000000000000002	2320
1	17	474	385	154.3897900767942	0.17500000000000002	2544
1	17	474	385	154.3897900767942	0.2	2416
1	17	474	385	154.3897900767942	0.225	2560
1	17	474	385	154.3897900767942	0.25	2832
1	17	474	385	154.3897900767942	0.275	3360
1	17	474	385	154.3897900767942	0.30000000000000004	4192
1	17	474	385	154.3897900767942	0.325	5712
1	17	474	385	154.3897900767942	0.35000000000000003	6016
1	17	474	385	154.3897900767942	0.375	5120
1	17	474	385	154.3897900767942	0.4	3888
1	17	474	385	154.3897900767942	0.42500000000000004	3552
1	17	474	385	154.3897900767942	0.45	3040
1	17	474	385	154.3897900767942	0.47500000000000003	2848
1	17	474	385	154.3897900767942	0.5	2848
1	17	474	385	154.3897900767942	0.525	2528
1	17	474	385	154.3897900767942	0.55	2720
1	17	474	385	154.3897900767942	0.5750000000000001	2736
1	17	474	385	154.3897900767942	0.6000000000000001	2928
1	17	474	385	154.3897900767942	0.625	3472
1	17	474	385	154.3897900767942	0.65	3488
1	17	474	385	154.3897900767942	0.675	3792
1	17	474	385	154.3897900767942	0.7000000000000001	3504
1	17	474	385	154.3897900767942	0.7250000000000001	2960
1	17	474	385	154.3897900767942	0.75	2688
1	17	474	385	154.3897900767942	0.775	2384
1	17	474	385	154.3897900767942	0.8	2256
1	17	474	385	154.3897900767942	0.8250000000000001	2368
1	17	474	385	154.3897900767942	0.8500000000000001	2400
1	17	474	385	154.3897900767942	0.875	2304
1	17	474	385	154.3897900767942	0.9	2192
1	17	474	385	154.3897900767942	0.925	2288
1	17	474	385	154.3897900767942	0.9500000000000001	2304
1	17	474	385	154.3897900767942	0.9750000000000001	2464
1	18	483	399	156.4252937980874	0.0	2208
1	18	483	399	156.4252937980874	0.025	2464
1	18	483	399	156.4252937980874	0.05	2240
1	18	483	399	156.4252937980874	0.07500000000000001	2288
1	18	483	399	156.4252937980874	0.1	2288
1	18	483	399	156.4252937980874	0.125	2624
1	18	483	399	156.4252937980874	0.15000000000000002	2480
1	18	483	399	156.4252937980874	0.17500000000000002	2336
1	18	483	399	156.4252937980874	0.2	2336
1	18	483	399	156.4252937980874	0.225	2512
1	18	483	399	156.4252937980874	0.25	2592
1	18	483	399	156.4252937980874	0.275	2960
1	18	483	399	156.4252937980874	0.30000000000000004	2960
1	18	483	399	156.4252937980874	0.325	3616
1	18	483	399	156.4252937980874	0.35000000000000003	5264
1	18	483	399	156.4252937980874	0.375	7152
1	18	483	399	156.4252937980874	0.4	7152
1	18	483	399	156.4252937980874	0.42500000000000004	5440
1	18	483	399	156.4252937980874	0.45	3744
1	18	483	399	156.4252937980874	0.47500000000000003	3184
1	18	483	399	156.4252937980874	0.5	3184
1	18	483	399	156.4252937980874	0.525	3168
1	18	483	399	156.4252937980874	0.55	3008
1	18	483	399	156.4252937980874	0.5750000000000001	3264
1	18	483	399	156.4252937980874	0.6000000000000001	3264
1	18	483	399	156.4252937980874	0.625	3440
1	18	483	399	156.4252937980874	0.65	3840
1	18	483	399	156.4252937980874	0.675	3728
1	18	483	399	156.4252937980874	0.7000000000000001	3728
1	18	483	399	156.4252937980874	0.7250000000000001	3168
1	18	483	399	156.4252937980874	0.75	2560
1	18	483	399	156.4252937980874	0.775	2464
1	18	483	399	156.4252937980874	0.8	2464
1	18	483	399	156.4252937980874	0.8250000000000001	2496
1	18	483	399	156.4252937980874	0.8500000000000001	2464
1	18	483	399	156.4252937980874	0.875	2208
1	18	483	399	156.4252937980874	0.9	2208
1	18	483	399	156.4252937980874	0.925	2384
1	18	483	399	156.4252937980874	0.9500000000000001	2400
1	18	483	399	156.4252937980874	0.9750000000000001	2560
2	1	387	243	166.41568582356135	0.0	2368
2	1	387	243	166.41568582356135	0.025	2480
2	1	387	243	166.41568582356135	0.05	2528
2	1	387	243	166.41568582356135	0.07500000000000001	2528
2	1	387	243	166.41568582356135	0.1	2352
2	1	387	243	166.41568582356135	0.125	2560
2	1	387	243	166.41568582356135	0.15000000000000002	2336
2	1	387	243	166.41568582356135	0.17500000000000002	2496
2	1	387	243	166.41568582356135	0.2	2752
2	1	387	243	166.41568582356135	0.225	3424
2	1	387	243	166.41568582356135	0.25	4000
2	1	387	243	166.41568582356135	0.275	5264
2	1	387	243	166.41568582356135	0.30000000000000004	5952
2	1	387	243	166.41568582356135	0.325	6272
2	1	387	243	166.41568582356135	0.35000000000000003	6240
2	1	387	243	166.41568582356135	0.375	5456
2	1	387	243	166.41568582356135	0.4	4416
2	1	387	243	166.41568582356135	0.42500000000000004	3872
2	1	387	243	166.41568582356135	0.45	3264
2	1	387	243	166.41568582356135	0.47500000000000003	2976
2	1	387	243	166.41568582356135	0.5	3424
2	1	387	243	166.41568582356135	0.525	4240
2	1	387	243	166.41568582356135	0.55	5696
2	1	387	243	166.41568582356135	0.5750000000000001	6816
2	1	387	243	166.41568582356135	0.6000000000000001	7520
2	1	387	243	166.41568582356135	0.625	7840
2	1	387	243	166.41568582356135	0.65	7200
2	1	387	243	166.41568582356135	0.675	5840
2	1	387	243	166.41568582356135	0.7000000000000001	4752
2	1	387	243	166.41568582356135	0.7250000000000001	3424
2	1	387	243	166.41568582356135	0.75	2848
2	1	387	243	166.41568582356135	0.775	2256
2	1	387	243	166.41568582356135	0.8	2368
2	1	387	243	166.41568582356135	0.8250000000000001	2368
2	1	387	243	166.41568582356135	0.8500000000000001	2640
2	1	387	243	166.41568582356135	0.875	2304
2	1	387	243	166.41568582356135	0.9	2400
2	1	387	243	166.41568582356135	0.925	2032
2	1	387	243	166.41568582356135	0.9500000000000001	2400
2	1	387	243	166.41568582356135	0.9750000000000001	2128
2	2	384	260	162.8670038496569	0.0	2384
2	2	384	260	162.8670038496569	0.025	2288
2	2	384	260	162.8670038496569	0.05	2208
2	2	384	260	162.8670038496569	0.07500000000000001	2544
2	2	384	260	162.8670038496569	0.1	2528
2	2	384	260	162.8670038496569	0.125	2480
2	2	384	260	162.8670038496569	0.15000000000000002	2784
2	2	384	260	162.8670038496569	0.17500000000000002	3040
2	2	384	260	162.8670038496569	0.2	4000
2	2	384	260	162.8670038496569	0.225	5664
2	2	384	260	162.8670038496569	0.25	6720
2	2	384	260	162.8670038496569	0.275	8304
2	2	384	260	162.8670038496569	0.30000000000000004	9168
2	2	384	260	162.8670038496569	0.325	9008
2	2	384	260	162.8670038496569	0.35000000000000003	7168
2	2	384	260	162.8670038496569	0.375	5856
2	2	384	260	162.8670038496569	0.4	4592
2	2	384	260	162.8670038496569	0.42500000000000004	3552
2	2	384	260	162.8670038496569	0.45	2880
2	2	384	260	162.8670038496569	0.47500000000000003	2816
2	2	384	260	162.8670038496569	0.5	3008
2	2	384	260	162.8670038496569	0.525	3840
2	2	384	260	162.8670038496569	0.55	4768
2	2	384	260	162.8670038496569	0.5750000000000001	5424
2	2	384	260	162.8670038496569	0.6000000000000001	5856
2	2	384	260	162.8670038496569	0.625	6544
2	2	384	260	162.8670038496569	0.65	6432
2	2	384	260	162.8670038496569	0.675	6032
2	2	384	260	162.8670038496569	0.7000000000000001	4992
2	2	384	260	162.8670038496569	0.7250000000000001	4464
2	2	384	260	162.8670038496569	0.75	3616
2	2	384	260	162.8670038496569	0.775	2800
2	2	384	260	162.8670038496569	0.8	2464
2	2	384	260	162.8670038496569	0.8250000000000001	2432
2	2	384	260	162.8670038496569	0.8500000000000001	2448
2	2	384	260	162.8670038496569	0.875	2528
2	2	384	260	162.8670038496569	0.9	2336
2	2	384	260	162.8670038496569	0.925	2560
2	2	384	260	162.8670038496569	0.9500000000000001	2464
2	2	384	260	162.8670038496569	0.9750000000000001	2384
2	3	386	276	176.24144431452797	0.0	2272
2	3	386	276	176.24144431452797	0.025	2528
2	3	386	276	176.24144431452797	0.05	2448
2	3	386	276	176.24144431452797	0.07500000000000001	2192
2	3	386	276	176.24144431452797	0.1	2464
2	3	386	276	176.24144431452797	0.125	2528
2	3	386	276	176.24144431452797	0.15000000000000002	2448
2	3	386	276	176.24144431452797	0.17500000000000002	2496
2	3	386	276	176.24144431452797	0.2	2752
2	3	386	276	176.24144431452797	0.225	2608
2	3	386	276	176.24144431452797	0.25	3200
2	3	386	276	176.24144431452797	0.275	3840
2	3	386	276	176.24144431452797	0.30000000000000004	5808
2	3	386	276	176.24144431452797	0.325	7968
2	3	386	276	176.24144431452797	0.35000000000000003	9488
2	3	386	276	176.24144431452797	0.375	10640
2	3	386	276	176.24144431452797	0.4	10208
2	3	386	276	176.24144431452797	0.42500000000000004	7744
2	3	386	276	176.24144431452797	0.45	5136
2	3	386	276	176.24144431452797	0.47500000000000003	3456
2	3	386	276	176.24144431452797	0.5	3104
2	3	386	276	176.24144431452797	0.525	2752
2	3	386	276	176.24144431452797	0.55	2624
2	3	386	276	176.24144431452797	0.5750000000000001	2624
2	3	386	276	176.24144431452797	0.6000000000000001	2560
2	3	386	276	176.24144431452797	0.625	2768
2	3	386	276	176.24144431452797	0.65	3008
2	3	386	276	176.24144431452797	0.675	3344
2	3	386	276	176.24144431452797	0.7000000000000001	3456
2	3	386	276	176.24144431452797	0.7250000000000001	3712
2	3	386	276	176.24144431452797	0.75	4128
2	3	386	276	176.24144431452797	0.775	3968
2	3	386	276	176.24144431452797	0.8	3424
2	3	386	276	176.24144431452797	0.8250000000000001	3312
2	3	386	276	176.24144431452797	0.8500000000000001	2752
2	3	386	276	176.24144431452797	0.875	2336
2	3	386	276	176.24144431452797	0.9	2560
2	3	386	276	176.24144431452797	0.925	2448
2	3	386	276	176.24144431452797	0.9500000000000001	2304
2	3	386	276	176.24144431452797	0.9750000000000001	2304
2	4	387	293	138.3664606634298	0.0	2496
2	4	387	293	138.3664606634298	0.025	2288
2	4	387	293	138.3664606634298	0.05	2480
2	4	387	293	138.3664606634298	0.07500000000000001	2528
2	4	387	293	138.3664606634298	0.1	2528
2	4	387	293	138.3664606634298	0.125	2512
2	4	387	293	138.3664606634298	0.15000000000000002	2560
2	4	387	293	138.3664606634298	0.17500000000000002	2896
2	4	387	293	138.3664606634298	0.2	2800
2	4	387	293	138.3664606634298	0.225	3344
2	4	387	293	138.3664606634298	0.25	5664
2	4	387	293	138.3664606634298	0.275	9792
2	4	387	293	138.3664606634298	0.30000000000000004	14432
2	4	387	293	138.3664606634298	0.325	13104
2	4	387	293	138.3664606634298	0.35000000000000003	10320
2	4	387	293	138.3664606634298	0.375	8096
2	4	387	293	138.3664606634298	0.4	6592
2	4	387	293	138.3664606634298	0.42500000000000004	4704
2	4	387	293	138.3664606634298	0.45	3616
2	4	387	293	138.3664606634298	0.47500000000000003	3344
2	4	387	293	138.3664606634298	0.5	3344
2	4	387	293	138.3664606634298	0.525	3680
2	4	387	293	138.3664606634298	0.55	3104
2	4	387	293	138.3664606634298	0.5750000000000001	3008
2	4	387	293	138.3664606634298	0.6000000000000001	3136
2	4	387	293	138.3664606634298	0.625	3440
2	4	387	293	138.3664606634298	0.65	5648
2	4	387	293	138.3664606634298	0.675	6288
2	4	387	293	138.3664606634298	0.7000000000000001	5648
2	4	387	293	138.3664606634298	0.7250000000000001	4992
2	4	387	293	138.3664606634298	0.75	3920
2	4	387	293	138.3664606634298	0.775	3072
2	4	387	293	138.3664606634298	0.8	2784
2	4	387	293	138.3664606634298	0.8250000000000001	2608
2	4	387	293	138.3664606634298	0.8500000000000001	2464
2	4	387	293	138.3664606634298	0.875	2352
2	4	387	293	138.3664606634298	0.9	2288
2	4	387	293	138.3664606634298	0.925	2512
2	4	387	293	138.3664606634298	0.9500000000000001	2336
2	4	387	293	138.3664606634298	0.9750000000000001	2208
2	5	399	305	145.00797980144137	0.0	2448
2	5	399	305	145.00797980144137	0.025	2368
2	5	399	305	145.00797980144137	0.05	2448
2	5	399	305	145.00797980144137	0.07500000000000001	2592
2	5	399	305	145.00797980144137	0.1	2240
2	5	399	305	145.00797980144137	0.125	2256
2	5	399	305	145.00797980144137	0.15000000000000002	2592
2	5	399	305	145.00797980144137	0.17500000000000002	2624
2	5	399	305	145.00797980144137	0.2	2752
2	5	399	305	145.00797980144137	0.225	3664
2	5	399	305	145.00797980144137	0.25	3664
2	5	399	305	145.00797980144137	0.275	5392
2	5	399	305	145.00797980144137	0.30000000000000004	8512
2	5	399	305	145.00797980144137	0.325	15296
2	5	399	305	145.00797980144137	0.35000000000000003	17136
2	5	399	305	145.00797980144137	0.375	16480
2	5	399	305	145.00797980144137	0.4	13680
2	5	399	305	145.00797980144137	0.42500000000000004	9456
2	5	399	305	145.00797980144137	0.45	7296
2	5	399	305	145.00797980144137	0.47500000000000003	5440
2	5	399	305	145.00797980144137	0.5	5440
2	5	399	305	145.00797980144137	0.525	4560
2	5	399	305	145.00797980144137	0.55	4176
2	5	399	305	145.00797980144137	0.5750000000000001	4064
2	5	399	305	145.00797980144137	0.6000000000000001	3456
2	5	399	305	145.00797980144137	0.625	3200
2	5	399	305	145.00797980144137	0.65	3616
2	5	399	305	145.00797980144137	0.675	4480
2	5	399	305	145.00797980144137	0.7000000000000001	4416
2	5	399	305	145.00797980144137	0.7250000000000001	5728
2	5	399	305	145.00797980144137	0.75	5728
2	5	399	305	145.00797980144137	0.775	5472
2	5	399	305	145.00797980144137	0.8	4112
2	5	399	305	145.00797980144137	0.8250000000000001	2976
2	5	399	305	145.00797980144137	0.8500000000000001	2912
2	5	399	305	145.00797980144137	0.875	2512
2	5	399	305	145.00797980144137	0.9	2384
2	5	399	305	145.00797980144137	0.925	2288
2	5	399	305	145.00797980144137	0.9500000000000001	2464
2	5	399	305	145.00797980144137	0.9750000000000001	2400
2	6	416	308	155.9557767306322	0.0	2496
2	6	416	308	155.9557767306322	0.025	2352
2	6	416	308	155.9557767306322	0.05	2560
2	6	416	308	155.9557767306322	0.07500000000000001	2752
2	6	416	308	155.9557767306322	0.1	2976
2	6	416	308	155.9557767306322	0.125	3280
2	6	416	308	155.9557767306322	0.15000000000000002	3856
2	6	416	308	155.9557767306322	0.17500000000000002	3696
2	6	416	308	155.9557767306322	0.2	4400
2	6	416	308	155.9557767306322	0.225	4352
2	6	416	308	155.9557767306322	0.25	4112
2	6	416	308	155.9557767306322	0.275	4112
2	6	416	308	155.9557767306322	0.30000000000000004	3648
2	6	416	308	155.9557767306322	0.325	3696
2	6	416	308	155.9557767306322	0.35000000000000003	3376
2	6	416	308	155.9557767306322	0.375	3120
2	6	416	308	155.9557767306322	0.4	2848
2	6	416	308	155.9557767306322	0.42500000000000004	3024
2	6	416	308	155.9557767306322	0.45	3376
2	6	416	308	155.9557767306322	0.47500000000000003	3792
2	6	416	308	155.9557767306322	0.5	4416
2	6	416	308	155.9557767306322	0.525	6304
2	6	416	308	155.9557767306322	0.55	6880
2	6	416	308	155.9557767306322	0.5750000000000001	7808
2	6	416	308	155.9557767306322	0.6000000000000001	8800
2	6	416	308	155.9557767306322	0.625	9312
2	6	416	308	155.9557767306322	0.65	9296
2	6	416	308	155.9557767306322	0.675	7952
2	6	416	308	155.9557767306322	0.7000000000000001	6608
2	6	416	308	155.9557767306322	0.7250000000000001	5024
2	6	416	308	155.9557767306322	0.75	3360
2	6	416	308	155.9557767306322	0.775	3104
2	6	416	308	155.9557767306322	0.8	2608
2	6	416	308	155.9557767306322	0.8250000000000001	2432
2	6	416	308	155.9557767306322	0.8500000000000001	2624
2	6	416	308	155.9557767306322	0.875	2416
2	6	416	308	155.9557767306322	0.9	2624
2	6	416	308	155.9557767306322	0.925	2192
2	6	416	308	155.9557767306322	0.9500000000000001	2560
2	6	416	308	155.9557767306322	0.9750000000000001	2368
2	7	432	304	169.01934998982645	0.0	2400
2	7	432	304	169.01934998982645	0.025	2496
2	7	432	304	169.01934998982645	0.05	2752
2	7	432	304	169.01934998982645	0.07500000000000001	2624
2	7	432	304	169.01934998982645	0.1	2928
2	7	432	304	169.01934998982645	0.125	3456
2	7	432	304	169.01934998982645	0.15000000000000002	3920
2	7	432	304	169.01934998982645	0.17500000000000002	4240
2	7	432	304	169.01934998982645	0.2	4368
2	7	432	304	169.01934998982645	0.225	4368
2	7	432	304	169.01934998982645	0.25	4512
2	7	432	304	169.01934998982645	0.275	4416
2	7	432	304	169.01934998982645	0.30000000000000004	3760
2	7	432	304	169.01934998982645	0.325	2880
2	7	432	304	169.01934998982645	0.35000000000000003	2656
2	7	432	304	169.01934998982645	0.375	2800
2	7	432	304	169.01934998982645	0.4	2832
2	7	432	304	169.01934998982645	0.42500000000000004	2864
2	7	432	304	169.01934998982645	0.45	3184
2	7	432	304	169.01934998982645	0.47500000000000003	4016
2	7	432	304	169.01934998982645	0.5	4016
2	7	432	304	169.01934998982645	0.525	4288
2	7	432	304	169.01934998982645	0.55	5488
2	7	432	304	169.01934998982645	0.5750000000000001	5536
2	7	432	304	169.01934998982645	0.6000000000000001	5888
2	7	432	304	169.01934998982645	0.625	6368
2	7	432	304	169.01934998982645	0.65	5744
2	7	432	304	169.01934998982645	0.675	5360
2	7	432	304	169.01934998982645	0.7000000000000001	4656
2	7	432	304	169.01934998982645	0.7250000000000001	3952
2	7	432	304	169.01934998982645	0.75	3104
2	7	432	304	169.01934998982645	0.775	2784
2	7	432	304	169.01934998982645	0.8	2464
2	7	432	304	169.01934998982645	0.8250000000000001	2496
2	7	432	304	169.01934998982645	0.8500000000000001	2432
2	7	432	304	169.01934998982645	0.875	2448
2	7	432	304	169.01934998982645	0.9	2368
2	7	432	304	169.01934998982645	0.925	2448
2	7	432	304	169.01934998982645	0.9500000000000001	2208
2	7	432	304	169.01934998982645	0.9750000000000001	2208
2	8	447	297	178.45184230102203	0.0	2192
2	8	447	297	178.45184230102203	0.025	2464
2	8	447	297	178.45184230102203	0.05	2528
2	8	447	297	178.45184230102203	0.07500000000000001	2512
2	8	447	297	178.45184230102203	0.1	2640
2	8	447	297	178.45184230102203	0.125	2784
2	8	447	297	178.45184230102203	0.15000000000000002	3120
2	8	447	297	178.45184230102203	0.17500000000000002	3680
2	8	447	297	178.45184230102203	0.2	4144
2	8	447	297	178.45184230102203	0.225	4672
2	8	447	297	178.45184230102203	0.25	4528
2	8	447	297	178.45184230102203	0.275	4688
2	8	447	297	178.45184230102203	0.30000000000000004	4624
2	8	447	297	178.45184230102203	0.325	4304
2	8	447	297	178.45184230102203	0.35000000000000003	3536
2	8	447	297	178.45184230102203	0.375	2992
2	8	447	297	178.45184230102203	0.4	2720
2	8	447	297	178.45184230102203	0.42500000000000004	2960
2	8	447	297	178.45184230102203	0.45	3024
2	8	447	297	178.45184230102203	0.47500000000000003	3120
2	8	447	297	178.45184230102203	0.5	3120
2	8	447	297	178.45184230102203	0.525	3760
2	8	447	297	178.45184230102203	0.55	3824
2	8	447	297	178.45184230102203	0.5750000000000001	4096
2	8	447	297	178.45184230102203	0.6000000000000001	4288
2	8	447	297	178.45184230102203	0.625	4640
2	8	447	297	178.45184230102203	0.65	4672
2	8	447	297	178.45184230102203	0.675	4432
2	8	447	297	178.45184230102203	0.7000000000000001	3552
2	8	447	297	178.45184230102203	0.7250000000000001	3232
2	8	447	297	178.45184230102203	0.75	3184
2	8	447	297	178.45184230102203	0.775	2960
2	8	447	297	178.45184230102203	0.8	2624
2	8	447	297	178.45184230102203	0.8250000000000001	2448
2	8	447	297	178.45184230102203	0.8500000000000001	2432
2	8	447	297	178.45184230102203	0.875	2448
2	8	447	297	178.45184230102203	0.9	2384
2	8	447	297	178.45184230102203	0.925	2528
2	8	447	297	178.45184230102203	0.9500000000000001	2624
2	8	447	297	178.45184230102203	0.9750000000000001	2624
2	9	461	290	156.8014094863518	0.0	2448
2	9	461	290	156.8014094863518	0.025	2496
2	9	461	290	156.8014094863518	0.05	2448
2	9	461	290	156.8014094863518	0.07500000000000001	2256
2	9	461	290	156.8014094863518	0.1	2560
2	9	461	290	156.8014094863518	0.125	2816
2	9	461	290	156.8014094863518	0.15000000000000002	2992
2	9	461	290	156.8014094863518	0.17500000000000002	4144
2	9	461	290	156.8014094863518	0.2	4784
2	9	461	290	156.8014094863518	0.225	5856
2	9	461	290	156.8014094863518	0.25	6368
2	9	461	290	156.8014094863518	0.275	7056
2	9	461	290	156.8014094863518	0.30000000000000004	7536
2	9	461	290	156.8014094863518	0.325	7712
2	9	461	290	156.8014094863518	0.35000000000000003	6992
2	9	461	290	156.8014094863518	0.375	5984
2	9	461	290	156.8014094863518	0.4	4576
2	9	461	290	156.8014094863518	0.42500000000000004	3664
2	9	461	290	156.8014094863518	0.45	3440
2	9	461	290	156.8014094863518	0.47500000000000003	3600
2	9	461	290	156.8014094863518	0.5	3360
2	9	461	290	156.8014094863518	0.525	3360
2	9	461	290	156.8014094863518	0.55	3616
2	9	461	290	156.8014094863518	0.5750000000000001	3712
2	9	461	290	156.8014094863518	0.6000000000000001	3872
2	9	461	290	156.8014094863518	0.625	4384
2	9	461	290	156.8014094863518	0.65	4096
2	9	461	290	156.8014094863518	0.675	3936
2	9	461	290	156.8014094863518	0.7000000000000001	3872
2	9	461	290	156.8014094863518	0.7250000000000001	3920
2	9	461	290	156.8014094863518	0.75	3488
2	9	461	290	156.8014094863518	0.775	2928
2	9	461	290	156.8014094863518	0.8	2832
2	9	461	290	156.8014094863518	0.8250000000000001	2848
2	9	461	290	156.8014094863518	0.8500000000000001	2512
2	9	461	290	156.8014094863518	0.875	2128
2	9	461	290	156.8014094863518	0.9	2384
2	9	461	290	156.8014094863518	0.925	2448
2	9	461	290	156.8014094863518	0.9500000000000001	2432
2	9	461	290	156.8014094863518	0.9750000000000001	2480
2	10	478	289	154.8321298502184	0.0	2288
2	10	478	289	154.8321298502184	0.025	2560
2	10	478	289	154.8321298502184	0.05	2400
2	10	478	289	154.8321298502184	0.07500000000000001	2720
2	10	478	289	154.8321298502184	0.1	2928
2	10	478	289	154.8321298502184	0.125	2832
2	10	478	289	154.8321298502184	0.15000000000000002	3568
2	10	478	289	154.8321298502184	0.17500000000000002	3712
2	10	478	289	154.8321298502184	0.2	3904
2	10	478	289	154.8321298502184	0.225	3936
2	10	478	289	154.8321298502184	0.25	3552
2	10	478	289	154.8321298502184	0.275	3488
2	10	478	289	154.8321298502184	0.30000000000000004	3280
2	10	478	289	154.8321298502184	0.325	3680
2	10	478	289	154.8321298502184	0.35000000000000003	3136
2	10	478	289	154.8321298502184	0.375	3168
2	10	478	289	154.8321298502184	0.4	3216
2	10	478	289	154.8321298502184	0.42500000000000004	3360
2	10	478	289	154.8321298502184	0.45	3744
2	10	478	289	154.8321298502184	0.47500000000000003	4944
2	10	478	289	154.8321298502184	0.5	6192
2	10	478	289	154.8321298502184	0.525	7936
2	10	478	289	154.8321298502184	0.55	8752
2	10	478	289	154.8321298502184	0.5750000000000001	9904
2	10	478	289	154.8321298502184	0.6000000000000001	11472
2	10	478	289	154.8321298502184	0.625	10144
2	10	478	289	154.8321298502184	0.65	8400
2	10	478	289	154.8321298502184	0.675	6720
2	10	478	289	154.8321298502184	0.7000000000000001	5456
2	10	478	289	154.8321298502184	0.7250000000000001	4592
2	10	478	289	154.8321298502184	0.75	3776
2	10	478	289	154.8321298502184	0.775	2912
2	10	478	289	154.8321298502184	0.8	2624
2	10	478	289	154.8321298502184	0.8250000000000001	2576
2	10	478	289	154.8321298502184	0.8500000000000001	2592
2	10	478	289	154.8321298502184	0.875	2368
2	10	478	289	154.8321298502184	0.9	2384
2	10	478	289	154.8321298502184	0.925	2304
2	10	478	289	154.8321298502184	0.9500000000000001	2480
2	10	478	289	154.8321298502184	0.9750000000000001	2432
2	11	493	295	141.54629078329404	0.0	2304
2	11	493	295	141.54629078329404	0.025	2304
2	11	493	295	141.54629078329404	0.05	2480
2	11	493	295	141.54629078329404	0.07500000000000001	2448
2	11	493	295	141.54629078329404	0.1	2528
2	11	493	295	141.54629078329404	0.125	2352
2	11	493	295	141.54629078329404	0.15000000000000002	2864
2	11	493	295	141.54629078329404	0.17500000000000002	3680
2	11	493	295	141.54629078329404	0.2	4080
2	11	493	295	141.54629078329404	0.225	4240
2	11	493	295	141.54629078329404	0.25	4240
2	11	493	295	141.54629078329404	0.275	3360
2	11	493	295	141.54629078329404	0.30000000000000004	2784
2	11	493	295	141.54629078329404	0.325	2688
2	11	493	295	141.54629078329404	0.35000000000000003	2784
2	11	493	295	141.54629078329404	0.375	2704
2	11	493	295	141.54629078329404	0.4	3376
2	11	493	295	141.54629078329404	0.42500000000000004	3392
2	11	493	295	141.54629078329404	0.45	3344
2	11	493	295	141.54629078329404	0.47500000000000003	3968
2	11	493	295	141.54629078329404	0.5	3968
2	11	493	295	141.54629078329404	0.525	6160
2	11	493	295	141.54629078329404	0.55	9584
2	11	493	295	141.54629078329404	0.5750000000000001	11216
2	11	493	295	141.54629078329404	0.6000000000000001	14256
2	11	493	295	141.54629078329404	0.625	13456
2	11	493	295	141.54629078329404	0.65	10160
2	11	493	295	141.54629078329404	0.675	5312
2	11	493	295	141.54629078329404	0.7000000000000001	3392
2	11	493	295	141.54629078329404	0.7250000000000001	2752
2	11	493	295	141.54629078329404	0.75	2752
2	11	493	295	141.54629078329404	0.775	2496
2	11	493	295	141.54629078329404	0.8	2224
2	11	493	295	141.54629078329404	0.8250000000000001	2464
2	11	493	295	141.54629078329404	0.8500000000000001	2432
2	11	493	295	141.54629078329404	0.875	2448
2	11	493	295	141.54629078329404	0.9	2512
2	11	493	295	141.54629078329404	0.925	2496
2	11	493	295	141.54629078329404	0.9500000000000001	2464
2	11	493	295	141.54629078329404	0.9750000000000001	2368
2	12	501	309	150.2551187030578	0.0	2304
2	12	501	309	150.2551187030578	0.025	2240
2	12	501	309	150.2551187030578	0.05	2304
2	12	501	309	150.2551187030578	0.07500000000000001	2544
2	12	501	309	150.2551187030578	0.1	2400
2	12	501	309	150.2551187030578	0.125	2640
2	12	501	309	150.2551187030578	0.15000000000000002	3376
2	12	501	309	150.2551187030578	0.17500000000000002	3840
2	12	501	309	150.2551187030578	0.2	3936
2	12	501	309	150.2551187030578	0.225	3632
2	12	501	309	150.2551187030578	0.25	3152
2	12	501	309	150.2551187030578	0.275	2720
2	12	501	309	150.2551187030578	0.30000000000000004	2608
2	12	501	309	150.2551187030578	0.325	3056
2	12	501	309	150.2551187030578	0.35000000000000003	2976
2	12	501	309	150.2551187030578	0.375	2960
2	12	501	309	150.2551187030578	0.4	2976
2	12	501	309	150.2551187030578	0.42500000000000004	3488
2	12	501	309	150.2551187030578	0.45	3552
2	12	501	309	150.2551187030578	0.47500000000000003	4032
2	12	501	309	150.2551187030578	0.5	5232
2	12	501	309	150.2551187030578	0.525	7280
2	12	501	309	150.2551187030578	0.55	9360
2	12	501	309	150.2551187030578	0.5750000000000001	9824
2	12	501	309	150.2551187030578	0.6000000000000001	9040
2	12	501	309	150.2551187030578	0.625	7872
2	12	501	309	150.2551187030578	0.65	5328
2	12	501	309	150.2551187030578	0.675	3408
2	12	501	309	150.2551187030578	0.7000000000000001	2912
2	12	501	309	150.2551187030578	0.7250000000000001	2400
2	12	501	309	150.2551187030578	0.75	2624
2	12	501	309	150.2551187030578	0.775	2288
2	12	501	309	150.2551187030578	0.8	2288
2	12	501	309	150.2551187030578	0.8250000000000001	2464
2	12	501	309	150.2551187030578	0.8500000000000001	2400
2	12	501	309	150.2551187030578	0.875	2272
2	12	501	309	150.2551187030578	0.9	2544
2	12	501	309	150.2551187030578	0.925	2432
2	12	501	309	150.2551187030578	0.9500000000000001	2464
2	12	501	309	150.2551187030578	0.9750000000000001	2384
2	13	501	326	165.06858282186246	0.0	2544
2	13	501	326	165.06858282186246	0.025	2208
2	13	501	326	165.06858282186246	0.05	2208
2	13	501	326	165.06858282186246	0.07500000000000001	2432
2	13	501	326	165.06858282186246	0.1	2480
2	13	501	326	165.06858282186246	0.125	2688
2	13	501	326	165.06858282186246	0.15000000000000002	2720
2	13	501	326	165.06858282186246	0.17500000000000002	3104
2	13	501	326	165.06858282186246	0.2	3200
2	13	501	326	165.06858282186246	0.225	3296
2	13	501	326	165.06858282186246	0.25	3184
2	13	501	326	165.06858282186246	0.275	2960
2	13	501	326	165.06858282186246	0.30000000000000004	2896
2	13	501	326	165.06858282186246	0.325	2816
2	13	501	326	165.06858282186246	0.35000000000000003	2704
2	13	501	326	165.06858282186246	0.375	2944
2	13	501	326	165.06858282186246	0.4	3056
2	13	501	326	165.06858282186246	0.42500000000000004	3200
2	13	501	326	165.06858282186246	0.45	3264
2	13	501	326	165.06858282186246	0.47500000000000003	3600
2	13	501	326	165.06858282186246	0.5	4064
2	13	501	326	165.06858282186246	0.525	4160
2	13	501	326	165.06858282186246	0.55	4640
2	13	501	326	165.06858282186246	0.5750000000000001	4464
2	13	501	326	165.06858282186246	0.6000000000000001	4560
2	13	501	326	165.06858282186246	0.625	4416
2	13	501	326	165.06858282186246	0.65	3776
2	13	501	326	165.06858282186246	0.675	3504
2	13	501	326	165.06858282186246	0.7000000000000001	2912
2	13	501	326	165.06858282186246	0.7250000000000001	2560
2	13	501	326	165.06858282186246	0.75	2416
2	13	501	326	165.06858282186246	0.775	2624
2	13	501	326	165.06858282186246	0.8	2384
2	13	501	326	165.06858282186246	0.8250000000000001	2384
2	13	501	326	165.06858282186246	0.8500000000000001	2464
2	13	501	326	165.06858282186246	0.875	2384
2	13	501	326	165.06858282186246	0.9	2464
2	13	501	326	165.06858282186246	0.925	2352
2	13	501	326	165.06858282186246	0.9500000000000001	2208
2	13	501	326	165.06858282186246	0.9750000000000001	2656
2	14	497	341	169.91452370003753	0.0	2432
2	14	497	341	169.91452370003753	0.025	2352
2	14	497	341	169.91452370003753	0.05	2624
2	14	497	341	169.91452370003753	0.07500000000000001	2544
2	14	497	341	169.91452370003753	0.1	2336
2	14	497	341	169.91452370003753	0.125	2656
2	14	497	341	169.91452370003753	0.15000000000000002	2704
2	14	497	341	169.91452370003753	0.17500000000000002	3136
2	14	497	341	169.91452370003753	0.2	3072
2	14	497	341	169.91452370003753	0.225	3440
2	14	497	341	169.91452370003753	0.25	3584
2	14	497	341	169.91452370003753	0.275	3792
2	14	497	341	169.91452370003753	0.30000000000000004	3376
2	14	497	341	169.91452370003753	0.325	3344
2	14	497	341	169.91452370003753	0.35000000000000003	3152
2	14	497	341	169.91452370003753	0.375	3152
2	14	497	341	169.91452370003753	0.4	2752
2	14	497	341	169.91452370003753	0.42500000000000004	2928
2	14	497	341	169.91452370003753	0.45	2816
2	14	497	341	169.91452370003753	0.47500000000000003	2800
2	14	497	341	169.91452370003753	0.5	2800
2	14	497	341	169.91452370003753	0.525	3008
2	14	497	341	169.91452370003753	0.55	3200
2	14	497	341	169.91452370003753	0.5750000000000001	3408
2	14	497	341	169.91452370003753	0.6000000000000001	3616
2	14	497	341	169.91452370003753	0.625	3680
2	14	497	341	169.91452370003753	0.65	3696
2	14	497	341	169.91452370003753	0.675	3440
2	14	497	341	169.91452370003753	0.7000000000000001	3008
2	14	497	341	169.91452370003753	0.7250000000000001	2848
2	14	497	341	169.91452370003753	0.75	2560
2	14	497	341	169.91452370003753	0.775	2432
2	14	497	341	169.91452370003753	0.8	2528
2	14	497	341	169.91452370003753	0.8250000000000001	2432
2	14	497	341	169.91452370003753	0.8500000000000001	2272
2	14	497	341	169.91452370003753	0.875	2384
2	14	497	341	169.91452370003753	0.9	2384
2	14	497	341	169.91452370003753	0.925	2288
2	14	497	341	169.91452370003753	0.9500000000000001	2400
[truncated: 53,041 more rows]
