# Supplementary material for: An epifluorescence microscope design for naturalistic behavior and cellular activity in freely moving Caenorhabditis elegans
Source: Nat Commun. 2026 May 19;17:4411. doi: 10.1038/s41467-026-72709-w (PMC13187321; doi:10.1038/s41467-026-72709-w)
Supplement: Supplementary file 8 — Source data [file 41467_2026_72709_MOESM8_ESM.zip › fig2 Muscle/MMH116/worm4.csv]

frame	order	x	y	angle	segment_position	intensity
0	1	337	172	162.530126169623	0.0	1968
0	1	337	172	162.530126169623	0.025	1792
0	1	337	172	162.530126169623	0.05	2048
0	1	337	172	162.530126169623	0.07500000000000001	2144
0	1	337	172	162.530126169623	0.1	2064
0	1	337	172	162.530126169623	0.125	2144
0	1	337	172	162.530126169623	0.15000000000000002	2144
0	1	337	172	162.530126169623	0.17500000000000002	2192
0	1	337	172	162.530126169623	0.2	2672
0	1	337	172	162.530126169623	0.225	3984
0	1	337	172	162.530126169623	0.25	4368
0	1	337	172	162.530126169623	0.275	6144
0	1	337	172	162.530126169623	0.30000000000000004	6080
0	1	337	172	162.530126169623	0.325	5456
0	1	337	172	162.530126169623	0.35000000000000003	4176
0	1	337	172	162.530126169623	0.375	3968
0	1	337	172	162.530126169623	0.4	3184
0	1	337	172	162.530126169623	0.42500000000000004	3248
0	1	337	172	162.530126169623	0.45	2640
0	1	337	172	162.530126169623	0.47500000000000003	2816
0	1	337	172	162.530126169623	0.5	2816
0	1	337	172	162.530126169623	0.525	2656
0	1	337	172	162.530126169623	0.55	2464
0	1	337	172	162.530126169623	0.5750000000000001	2272
0	1	337	172	162.530126169623	0.6000000000000001	2336
0	1	337	172	162.530126169623	0.625	2656
0	1	337	172	162.530126169623	0.65	3024
0	1	337	172	162.530126169623	0.675	2928
0	1	337	172	162.530126169623	0.7000000000000001	3168
0	1	337	172	162.530126169623	0.7250000000000001	3584
0	1	337	172	162.530126169623	0.75	3680
0	1	337	172	162.530126169623	0.775	4576
0	1	337	172	162.530126169623	0.8	4960
0	1	337	172	162.530126169623	0.8250000000000001	3952
0	1	337	172	162.530126169623	0.8500000000000001	3296
0	1	337	172	162.530126169623	0.875	2816
0	1	337	172	162.530126169623	0.9	2208
0	1	337	172	162.530126169623	0.925	2016
0	1	337	172	162.530126169623	0.9500000000000001	2048
0	1	337	172	162.530126169623	0.9750000000000001	2144
0	2	348	182	174.5962086397502	0.0	1952
0	2	348	182	174.5962086397502	0.025	2128
0	2	348	182	174.5962086397502	0.05	2368
0	2	348	182	174.5962086397502	0.07500000000000001	2048
0	2	348	182	174.5962086397502	0.1	2144
0	2	348	182	174.5962086397502	0.125	2144
0	2	348	182	174.5962086397502	0.15000000000000002	2128
0	2	348	182	174.5962086397502	0.17500000000000002	1952
0	2	348	182	174.5962086397502	0.2	2080
0	2	348	182	174.5962086397502	0.225	1920
0	2	348	182	174.5962086397502	0.25	1888
0	2	348	182	174.5962086397502	0.275	2128
0	2	348	182	174.5962086397502	0.30000000000000004	2160
0	2	348	182	174.5962086397502	0.325	2768
0	2	348	182	174.5962086397502	0.35000000000000003	3776
0	2	348	182	174.5962086397502	0.375	5584
0	2	348	182	174.5962086397502	0.4	8544
0	2	348	182	174.5962086397502	0.42500000000000004	8576
0	2	348	182	174.5962086397502	0.45	7232
0	2	348	182	174.5962086397502	0.47500000000000003	5280
0	2	348	182	174.5962086397502	0.5	5280
0	2	348	182	174.5962086397502	0.525	4080
0	2	348	182	174.5962086397502	0.55	3152
0	2	348	182	174.5962086397502	0.5750000000000001	2784
0	2	348	182	174.5962086397502	0.6000000000000001	2736
0	2	348	182	174.5962086397502	0.625	2416
0	2	348	182	174.5962086397502	0.65	2528
0	2	348	182	174.5962086397502	0.675	2304
0	2	348	182	174.5962086397502	0.7000000000000001	2208
0	2	348	182	174.5962086397502	0.7250000000000001	2576
0	2	348	182	174.5962086397502	0.75	2464
0	2	348	182	174.5962086397502	0.775	2624
0	2	348	182	174.5962086397502	0.8	3008
0	2	348	182	174.5962086397502	0.8250000000000001	2576
0	2	348	182	174.5962086397502	0.8500000000000001	3200
0	2	348	182	174.5962086397502	0.875	3328
0	2	348	182	174.5962086397502	0.9	3264
0	2	348	182	174.5962086397502	0.925	3392
0	2	348	182	174.5962086397502	0.9500000000000001	3104
0	2	348	182	174.5962086397502	0.9750000000000001	3040
0	3	360	191	166.32869286780416	0.0	2144
0	3	360	191	166.32869286780416	0.025	1984
0	3	360	191	166.32869286780416	0.05	2144
0	3	360	191	166.32869286780416	0.07500000000000001	2144
0	3	360	191	166.32869286780416	0.1	2224
0	3	360	191	166.32869286780416	0.125	2144
0	3	360	191	166.32869286780416	0.15000000000000002	2128
0	3	360	191	166.32869286780416	0.17500000000000002	2048
0	3	360	191	166.32869286780416	0.2	2304
0	3	360	191	166.32869286780416	0.225	2064
0	3	360	191	166.32869286780416	0.25	2064
0	3	360	191	166.32869286780416	0.275	2048
0	3	360	191	166.32869286780416	0.30000000000000004	1936
0	3	360	191	166.32869286780416	0.325	2080
0	3	360	191	166.32869286780416	0.35000000000000003	2320
0	3	360	191	166.32869286780416	0.375	2848
0	3	360	191	166.32869286780416	0.4	3168
0	3	360	191	166.32869286780416	0.42500000000000004	4736
0	3	360	191	166.32869286780416	0.45	5904
0	3	360	191	166.32869286780416	0.47500000000000003	6032
0	3	360	191	166.32869286780416	0.5	6032
0	3	360	191	166.32869286780416	0.525	6096
0	3	360	191	166.32869286780416	0.55	5392
0	3	360	191	166.32869286780416	0.5750000000000001	4144
0	3	360	191	166.32869286780416	0.6000000000000001	3408
0	3	360	191	166.32869286780416	0.625	2704
0	3	360	191	166.32869286780416	0.65	2368
0	3	360	191	166.32869286780416	0.675	2640
0	3	360	191	166.32869286780416	0.7000000000000001	2336
0	3	360	191	166.32869286780416	0.7250000000000001	2160
0	3	360	191	166.32869286780416	0.75	2160
0	3	360	191	166.32869286780416	0.775	2304
0	3	360	191	166.32869286780416	0.8	2480
0	3	360	191	166.32869286780416	0.8250000000000001	2496
0	3	360	191	166.32869286780416	0.8500000000000001	2896
0	3	360	191	166.32869286780416	0.875	2720
0	3	360	191	166.32869286780416	0.9	3104
0	3	360	191	166.32869286780416	0.925	3136
0	3	360	191	166.32869286780416	0.9500000000000001	2992
0	3	360	191	166.32869286780416	0.9750000000000001	2912
0	4	374	197	176.45523354440502	0.0	2192
0	4	374	197	176.45523354440502	0.025	2304
0	4	374	197	176.45523354440502	0.05	2144
0	4	374	197	176.45523354440502	0.07500000000000001	2320
0	4	374	197	176.45523354440502	0.1	2112
0	4	374	197	176.45523354440502	0.125	2352
0	4	374	197	176.45523354440502	0.15000000000000002	2112
0	4	374	197	176.45523354440502	0.17500000000000002	2224
0	4	374	197	176.45523354440502	0.2	2048
0	4	374	197	176.45523354440502	0.225	2240
0	4	374	197	176.45523354440502	0.25	2128
0	4	374	197	176.45523354440502	0.275	2448
0	4	374	197	176.45523354440502	0.30000000000000004	2480
0	4	374	197	176.45523354440502	0.325	2720
0	4	374	197	176.45523354440502	0.35000000000000003	3440
0	4	374	197	176.45523354440502	0.375	3808
0	4	374	197	176.45523354440502	0.4	4432
0	4	374	197	176.45523354440502	0.42500000000000004	4816
0	4	374	197	176.45523354440502	0.45	6288
0	4	374	197	176.45523354440502	0.47500000000000003	6224
0	4	374	197	176.45523354440502	0.5	6224
0	4	374	197	176.45523354440502	0.525	5664
0	4	374	197	176.45523354440502	0.55	4944
0	4	374	197	176.45523354440502	0.5750000000000001	3840
0	4	374	197	176.45523354440502	0.6000000000000001	3008
0	4	374	197	176.45523354440502	0.625	2752
0	4	374	197	176.45523354440502	0.65	2784
0	4	374	197	176.45523354440502	0.675	2944
0	4	374	197	176.45523354440502	0.7000000000000001	2720
0	4	374	197	176.45523354440502	0.7250000000000001	2560
0	4	374	197	176.45523354440502	0.75	2576
0	4	374	197	176.45523354440502	0.775	2592
0	4	374	197	176.45523354440502	0.8	2544
0	4	374	197	176.45523354440502	0.8250000000000001	2688
0	4	374	197	176.45523354440502	0.8500000000000001	3056
0	4	374	197	176.45523354440502	0.875	3392
0	4	374	197	176.45523354440502	0.9	3584
0	4	374	197	176.45523354440502	0.925	4048
0	4	374	197	176.45523354440502	0.9500000000000001	4000
0	4	374	197	176.45523354440502	0.9750000000000001	4096
0	5	388	202	168.47627829610266	0.0	2224
0	5	388	202	168.47627829610266	0.025	2256
0	5	388	202	168.47627829610266	0.05	2144
0	5	388	202	168.47627829610266	0.07500000000000001	2304
0	5	388	202	168.47627829610266	0.1	2208
0	5	388	202	168.47627829610266	0.125	2016
0	5	388	202	168.47627829610266	0.15000000000000002	2192
0	5	388	202	168.47627829610266	0.17500000000000002	2384
0	5	388	202	168.47627829610266	0.2	2960
0	5	388	202	168.47627829610266	0.225	4048
0	5	388	202	168.47627829610266	0.25	4672
0	5	388	202	168.47627829610266	0.275	5936
0	5	388	202	168.47627829610266	0.30000000000000004	7824
0	5	388	202	168.47627829610266	0.325	9920
0	5	388	202	168.47627829610266	0.35000000000000003	10560
0	5	388	202	168.47627829610266	0.375	10304
0	5	388	202	168.47627829610266	0.4	9792
0	5	388	202	168.47627829610266	0.42500000000000004	8960
0	5	388	202	168.47627829610266	0.45	7536
0	5	388	202	168.47627829610266	0.47500000000000003	5936
0	5	388	202	168.47627829610266	0.5	4112
0	5	388	202	168.47627829610266	0.525	3008
0	5	388	202	168.47627829610266	0.55	2960
0	5	388	202	168.47627829610266	0.5750000000000001	2704
0	5	388	202	168.47627829610266	0.6000000000000001	2624
0	5	388	202	168.47627829610266	0.625	2864
0	5	388	202	168.47627829610266	0.65	2832
0	5	388	202	168.47627829610266	0.675	2864
0	5	388	202	168.47627829610266	0.7000000000000001	2912
0	5	388	202	168.47627829610266	0.7250000000000001	2784
0	5	388	202	168.47627829610266	0.75	3024
0	5	388	202	168.47627829610266	0.775	3264
0	5	388	202	168.47627829610266	0.8	3264
0	5	388	202	168.47627829610266	0.8250000000000001	3472
0	5	388	202	168.47627829610266	0.8500000000000001	3680
0	5	388	202	168.47627829610266	0.875	3392
0	5	388	202	168.47627829610266	0.9	3264
0	5	388	202	168.47627829610266	0.925	2944
0	5	388	202	168.47627829610266	0.9500000000000001	2336
0	5	388	202	168.47627829610266	0.9750000000000001	2192
0	6	402	204	173.19868517601844	0.0	2048
0	6	402	204	173.19868517601844	0.025	2048
0	6	402	204	173.19868517601844	0.05	2128
0	6	402	204	173.19868517601844	0.07500000000000001	2288
0	6	402	204	173.19868517601844	0.1	2208
0	6	402	204	173.19868517601844	0.125	2240
0	6	402	204	173.19868517601844	0.15000000000000002	2512
0	6	402	204	173.19868517601844	0.17500000000000002	3040
0	6	402	204	173.19868517601844	0.2	3024
0	6	402	204	173.19868517601844	0.225	3152
0	6	402	204	173.19868517601844	0.25	3296
0	6	402	204	173.19868517601844	0.275	3776
0	6	402	204	173.19868517601844	0.30000000000000004	4272
0	6	402	204	173.19868517601844	0.325	4208
0	6	402	204	173.19868517601844	0.35000000000000003	4096
0	6	402	204	173.19868517601844	0.375	3376
0	6	402	204	173.19868517601844	0.4	3392
0	6	402	204	173.19868517601844	0.42500000000000004	3328
0	6	402	204	173.19868517601844	0.45	3264
0	6	402	204	173.19868517601844	0.47500000000000003	2960
0	6	402	204	173.19868517601844	0.5	2816
0	6	402	204	173.19868517601844	0.525	2640
0	6	402	204	173.19868517601844	0.55	2576
0	6	402	204	173.19868517601844	0.5750000000000001	2624
0	6	402	204	173.19868517601844	0.6000000000000001	2560
0	6	402	204	173.19868517601844	0.625	2688
0	6	402	204	173.19868517601844	0.65	2816
0	6	402	204	173.19868517601844	0.675	3008
0	6	402	204	173.19868517601844	0.7000000000000001	3008
0	6	402	204	173.19868517601844	0.7250000000000001	3600
0	6	402	204	173.19868517601844	0.75	4128
0	6	402	204	173.19868517601844	0.775	4464
0	6	402	204	173.19868517601844	0.8	4672
0	6	402	204	173.19868517601844	0.8250000000000001	4896
0	6	402	204	173.19868517601844	0.8500000000000001	4128
0	6	402	204	173.19868517601844	0.875	3136
0	6	402	204	173.19868517601844	0.9	2432
0	6	402	204	173.19868517601844	0.925	2128
0	6	402	204	173.19868517601844	0.9500000000000001	1808
0	6	402	204	173.19868517601844	0.9750000000000001	2016
0	7	417	208	177.16333989887445	0.0	2336
0	7	417	208	177.16333989887445	0.025	2320
0	7	417	208	177.16333989887445	0.05	2496
0	7	417	208	177.16333989887445	0.07500000000000001	2800
0	7	417	208	177.16333989887445	0.1	3216
0	7	417	208	177.16333989887445	0.125	4096
0	7	417	208	177.16333989887445	0.15000000000000002	4848
0	7	417	208	177.16333989887445	0.17500000000000002	5440
0	7	417	208	177.16333989887445	0.2	5056
0	7	417	208	177.16333989887445	0.225	4704
0	7	417	208	177.16333989887445	0.25	4160
0	7	417	208	177.16333989887445	0.275	3728
0	7	417	208	177.16333989887445	0.30000000000000004	3376
0	7	417	208	177.16333989887445	0.325	2848
0	7	417	208	177.16333989887445	0.35000000000000003	2848
0	7	417	208	177.16333989887445	0.375	2752
0	7	417	208	177.16333989887445	0.4	2576
0	7	417	208	177.16333989887445	0.42500000000000004	2512
0	7	417	208	177.16333989887445	0.45	2448
0	7	417	208	177.16333989887445	0.47500000000000003	2528
0	7	417	208	177.16333989887445	0.5	2656
0	7	417	208	177.16333989887445	0.525	2656
0	7	417	208	177.16333989887445	0.55	2752
0	7	417	208	177.16333989887445	0.5750000000000001	3232
0	7	417	208	177.16333989887445	0.6000000000000001	3552
0	7	417	208	177.16333989887445	0.625	4304
0	7	417	208	177.16333989887445	0.65	4960
0	7	417	208	177.16333989887445	0.675	5328
0	7	417	208	177.16333989887445	0.7000000000000001	5344
0	7	417	208	177.16333989887445	0.7250000000000001	5872
0	7	417	208	177.16333989887445	0.75	5728
0	7	417	208	177.16333989887445	0.775	3952
0	7	417	208	177.16333989887445	0.8	2768
0	7	417	208	177.16333989887445	0.8250000000000001	2000
0	7	417	208	177.16333989887445	0.8500000000000001	2144
0	7	417	208	177.16333989887445	0.875	1872
0	7	417	208	177.16333989887445	0.9	2144
0	7	417	208	177.16333989887445	0.925	2176
0	7	417	208	177.16333989887445	0.9500000000000001	2080
0	7	417	208	177.16333989887445	0.9750000000000001	2080
0	8	431	211	176.14936117608923	0.0	2256
0	8	431	211	176.14936117608923	0.025	2032
0	8	431	211	176.14936117608923	0.05	2416
0	8	431	211	176.14936117608923	0.07500000000000001	3232
0	8	431	211	176.14936117608923	0.1	3296
0	8	431	211	176.14936117608923	0.125	3936
0	8	431	211	176.14936117608923	0.15000000000000002	4448
0	8	431	211	176.14936117608923	0.17500000000000002	4256
0	8	431	211	176.14936117608923	0.2	3968
0	8	431	211	176.14936117608923	0.225	3712
0	8	431	211	176.14936117608923	0.25	3264
0	8	431	211	176.14936117608923	0.275	2880
0	8	431	211	176.14936117608923	0.30000000000000004	2560
0	8	431	211	176.14936117608923	0.325	2368
0	8	431	211	176.14936117608923	0.35000000000000003	2528
0	8	431	211	176.14936117608923	0.375	2720
0	8	431	211	176.14936117608923	0.4	2720
0	8	431	211	176.14936117608923	0.42500000000000004	2576
0	8	431	211	176.14936117608923	0.45	2672
0	8	431	211	176.14936117608923	0.47500000000000003	2800
0	8	431	211	176.14936117608923	0.5	2768
0	8	431	211	176.14936117608923	0.525	2848
0	8	431	211	176.14936117608923	0.55	3200
0	8	431	211	176.14936117608923	0.5750000000000001	3664
0	8	431	211	176.14936117608923	0.6000000000000001	4256
0	8	431	211	176.14936117608923	0.625	4912
0	8	431	211	176.14936117608923	0.65	5136
0	8	431	211	176.14936117608923	0.675	5536
0	8	431	211	176.14936117608923	0.7000000000000001	5408
0	8	431	211	176.14936117608923	0.7250000000000001	5504
0	8	431	211	176.14936117608923	0.75	4160
0	8	431	211	176.14936117608923	0.775	2656
0	8	431	211	176.14936117608923	0.8	2176
0	8	431	211	176.14936117608923	0.8250000000000001	2144
0	8	431	211	176.14936117608923	0.8500000000000001	1984
0	8	431	211	176.14936117608923	0.875	1888
0	8	431	211	176.14936117608923	0.9	2112
0	8	431	211	176.14936117608923	0.925	2192
0	8	431	211	176.14936117608923	0.9500000000000001	1984
0	8	431	211	176.14936117608923	0.9750000000000001	1920
0	9	445	215	153.67170689482913	0.0	2400
0	9	445	215	153.67170689482913	0.025	2112
0	9	445	215	153.67170689482913	0.05	2032
0	9	445	215	153.67170689482913	0.07500000000000001	2240
0	9	445	215	153.67170689482913	0.1	2688
0	9	445	215	153.67170689482913	0.125	3136
0	9	445	215	153.67170689482913	0.15000000000000002	3600
0	9	445	215	153.67170689482913	0.17500000000000002	4432
0	9	445	215	153.67170689482913	0.2	4720
0	9	445	215	153.67170689482913	0.225	4864
0	9	445	215	153.67170689482913	0.25	4864
0	9	445	215	153.67170689482913	0.275	4432
0	9	445	215	153.67170689482913	0.30000000000000004	3632
0	9	445	215	153.67170689482913	0.325	2912
0	9	445	215	153.67170689482913	0.35000000000000003	2592
0	9	445	215	153.67170689482913	0.375	2592
0	9	445	215	153.67170689482913	0.4	2432
0	9	445	215	153.67170689482913	0.42500000000000004	2416
0	9	445	215	153.67170689482913	0.45	2512
0	9	445	215	153.67170689482913	0.47500000000000003	2480
0	9	445	215	153.67170689482913	0.5	2480
0	9	445	215	153.67170689482913	0.525	2688
0	9	445	215	153.67170689482913	0.55	2624
0	9	445	215	153.67170689482913	0.5750000000000001	2928
0	9	445	215	153.67170689482913	0.6000000000000001	3664
0	9	445	215	153.67170689482913	0.625	4192
0	9	445	215	153.67170689482913	0.65	4864
0	9	445	215	153.67170689482913	0.675	6528
0	9	445	215	153.67170689482913	0.7000000000000001	6880
0	9	445	215	153.67170689482913	0.7250000000000001	6944
0	9	445	215	153.67170689482913	0.75	6944
0	9	445	215	153.67170689482913	0.775	6448
0	9	445	215	153.67170689482913	0.8	4800
0	9	445	215	153.67170689482913	0.8250000000000001	2384
0	9	445	215	153.67170689482913	0.8500000000000001	2256
0	9	445	215	153.67170689482913	0.875	2048
0	9	445	215	153.67170689482913	0.9	2128
0	9	445	215	153.67170689482913	0.925	2176
0	9	445	215	153.67170689482913	0.9500000000000001	2080
0	9	445	215	153.67170689482913	0.9750000000000001	2192
0	10	456	225	147.2051061842313	0.0	2048
0	10	456	225	147.2051061842313	0.025	2032
0	10	456	225	147.2051061842313	0.05	2336
0	10	456	225	147.2051061842313	0.07500000000000001	2368
0	10	456	225	147.2051061842313	0.1	3376
0	10	456	225	147.2051061842313	0.125	3792
0	10	456	225	147.2051061842313	0.15000000000000002	4240
0	10	456	225	147.2051061842313	0.17500000000000002	4064
0	10	456	225	147.2051061842313	0.2	3568
0	10	456	225	147.2051061842313	0.225	3568
0	10	456	225	147.2051061842313	0.25	3568
0	10	456	225	147.2051061842313	0.275	3088
0	10	456	225	147.2051061842313	0.30000000000000004	2848
0	10	456	225	147.2051061842313	0.325	2928
0	10	456	225	147.2051061842313	0.35000000000000003	2864
0	10	456	225	147.2051061842313	0.375	2672
0	10	456	225	147.2051061842313	0.4	2656
0	10	456	225	147.2051061842313	0.42500000000000004	2560
0	10	456	225	147.2051061842313	0.45	3056
0	10	456	225	147.2051061842313	0.47500000000000003	3072
0	10	456	225	147.2051061842313	0.5	3072
0	10	456	225	147.2051061842313	0.525	3184
0	10	456	225	147.2051061842313	0.55	3296
0	10	456	225	147.2051061842313	0.5750000000000001	3856
0	10	456	225	147.2051061842313	0.6000000000000001	3872
0	10	456	225	147.2051061842313	0.625	5440
0	10	456	225	147.2051061842313	0.65	8560
0	10	456	225	147.2051061842313	0.675	9552
0	10	456	225	147.2051061842313	0.7000000000000001	12352
0	10	456	225	147.2051061842313	0.7250000000000001	11168
0	10	456	225	147.2051061842313	0.75	7968
0	10	456	225	147.2051061842313	0.775	4848
0	10	456	225	147.2051061842313	0.8	2512
0	10	456	225	147.2051061842313	0.8250000000000001	2176
0	10	456	225	147.2051061842313	0.8500000000000001	2176
0	10	456	225	147.2051061842313	0.875	2288
0	10	456	225	147.2051061842313	0.9	2208
0	10	456	225	147.2051061842313	0.925	2032
0	10	456	225	147.2051061842313	0.9500000000000001	2160
0	10	456	225	147.2051061842313	0.9750000000000001	2304
0	11	460	240	165.06858282186246	0.0	2992
0	11	460	240	165.06858282186246	0.025	3104
0	11	460	240	165.06858282186246	0.05	3216
0	11	460	240	165.06858282186246	0.07500000000000001	3712
0	11	460	240	165.06858282186246	0.1	3392
0	11	460	240	165.06858282186246	0.125	3248
0	11	460	240	165.06858282186246	0.15000000000000002	3200
0	11	460	240	165.06858282186246	0.17500000000000002	2768
0	11	460	240	165.06858282186246	0.2	2672
0	11	460	240	165.06858282186246	0.225	2432
0	11	460	240	165.06858282186246	0.25	2592
0	11	460	240	165.06858282186246	0.275	2656
0	11	460	240	165.06858282186246	0.30000000000000004	2736
0	11	460	240	165.06858282186246	0.325	2976
0	11	460	240	165.06858282186246	0.35000000000000003	2720
0	11	460	240	165.06858282186246	0.375	2640
0	11	460	240	165.06858282186246	0.4	2736
0	11	460	240	165.06858282186246	0.42500000000000004	3200
0	11	460	240	165.06858282186246	0.45	4208
0	11	460	240	165.06858282186246	0.47500000000000003	5024
0	11	460	240	165.06858282186246	0.5	5776
0	11	460	240	165.06858282186246	0.525	6960
0	11	460	240	165.06858282186246	0.55	8384
0	11	460	240	165.06858282186246	0.5750000000000001	10304
0	11	460	240	165.06858282186246	0.6000000000000001	11792
0	11	460	240	165.06858282186246	0.625	14960
0	11	460	240	165.06858282186246	0.65	13328
0	11	460	240	165.06858282186246	0.675	8240
0	11	460	240	165.06858282186246	0.7000000000000001	4224
0	11	460	240	165.06858282186246	0.7250000000000001	2704
0	11	460	240	165.06858282186246	0.75	2464
0	11	460	240	165.06858282186246	0.775	2224
0	11	460	240	165.06858282186246	0.8	2256
0	11	460	240	165.06858282186246	0.8250000000000001	2256
0	11	460	240	165.06858282186246	0.8500000000000001	2208
0	11	460	240	165.06858282186246	0.875	2112
0	11	460	240	165.06858282186246	0.9	2176
0	11	460	240	165.06858282186246	0.925	2176
0	11	460	240	165.06858282186246	0.9500000000000001	2272
0	11	460	240	165.06858282186246	0.9750000000000001	2272
0	12	460	256	180.0	0.0	2576
0	12	460	256	180.0	0.025	4016
0	12	460	256	180.0	0.05	4224
0	12	460	256	180.0	0.07500000000000001	3936
0	12	460	256	180.0	0.1	3648
0	12	460	256	180.0	0.125	3360
0	12	460	256	180.0	0.15000000000000002	2944
0	12	460	256	180.0	0.17500000000000002	2752
0	12	460	256	180.0	0.2	2544
0	12	460	256	180.0	0.225	2400
0	12	460	256	180.0	0.25	2768
0	12	460	256	180.0	0.275	2432
0	12	460	256	180.0	0.30000000000000004	2448
0	12	460	256	180.0	0.325	2672
0	12	460	256	180.0	0.35000000000000003	2608
0	12	460	256	180.0	0.375	2880
0	12	460	256	180.0	0.4	3056
0	12	460	256	180.0	0.42500000000000004	3600
0	12	460	256	180.0	0.45	3888
0	12	460	256	180.0	0.47500000000000003	3936
0	12	460	256	180.0	0.5	4192
0	12	460	256	180.0	0.525	5296
0	12	460	256	180.0	0.55	6400
0	12	460	256	180.0	0.5750000000000001	7680
0	12	460	256	180.0	0.6000000000000001	8560
0	12	460	256	180.0	0.625	7968
0	12	460	256	180.0	0.65	6560
0	12	460	256	180.0	0.675	4768
0	12	460	256	180.0	0.7000000000000001	3776
0	12	460	256	180.0	0.7250000000000001	3024
0	12	460	256	180.0	0.75	2432
0	12	460	256	180.0	0.775	2320
0	12	460	256	180.0	0.8	2176
0	12	460	256	180.0	0.8250000000000001	2208
0	12	460	256	180.0	0.8500000000000001	2224
0	12	460	256	180.0	0.875	2272
0	12	460	256	180.0	0.9	1936
0	12	460	256	180.0	0.925	2304
0	12	460	256	180.0	0.9500000000000001	1952
0	12	460	256	180.0	0.9750000000000001	2112
0	13	460	270	160.3461759419467	0.0	1936
0	13	460	270	160.3461759419467	0.025	2112
0	13	460	270	160.3461759419467	0.05	2256
0	13	460	270	160.3461759419467	0.07500000000000001	2336
0	13	460	270	160.3461759419467	0.1	3040
0	13	460	270	160.3461759419467	0.125	3552
0	13	460	270	160.3461759419467	0.15000000000000002	4896
0	13	460	270	160.3461759419467	0.17500000000000002	5728
0	13	460	270	160.3461759419467	0.2	6128
0	13	460	270	160.3461759419467	0.225	6352
0	13	460	270	160.3461759419467	0.25	5376
0	13	460	270	160.3461759419467	0.275	4672
0	13	460	270	160.3461759419467	0.30000000000000004	3872
0	13	460	270	160.3461759419467	0.325	3440
0	13	460	270	160.3461759419467	0.35000000000000003	3136
0	13	460	270	160.3461759419467	0.375	3024
0	13	460	270	160.3461759419467	0.4	2784
0	13	460	270	160.3461759419467	0.42500000000000004	3040
0	13	460	270	160.3461759419467	0.45	3152
0	13	460	270	160.3461759419467	0.47500000000000003	3264
0	13	460	270	160.3461759419467	0.5	3440
0	13	460	270	160.3461759419467	0.525	3696
0	13	460	270	160.3461759419467	0.55	4096
0	13	460	270	160.3461759419467	0.5750000000000001	4624
0	13	460	270	160.3461759419467	0.6000000000000001	5696
0	13	460	270	160.3461759419467	0.625	6864
0	13	460	270	160.3461759419467	0.65	7392
0	13	460	270	160.3461759419467	0.675	7632
0	13	460	270	160.3461759419467	0.7000000000000001	7328
0	13	460	270	160.3461759419467	0.7250000000000001	6416
0	13	460	270	160.3461759419467	0.75	5040
0	13	460	270	160.3461759419467	0.775	4112
0	13	460	270	160.3461759419467	0.8	3872
0	13	460	270	160.3461759419467	0.8250000000000001	3184
0	13	460	270	160.3461759419467	0.8500000000000001	2032
0	13	460	270	160.3461759419467	0.875	2512
0	13	460	270	160.3461759419467	0.9	2080
0	13	460	270	160.3461759419467	0.925	2448
0	13	460	270	160.3461759419467	0.9500000000000001	2176
0	13	460	270	160.3461759419467	0.9750000000000001	2176
0	14	455	284	171.65610841596688	0.0	2208
0	14	455	284	171.65610841596688	0.025	2272
0	14	455	284	171.65610841596688	0.05	2064
0	14	455	284	171.65610841596688	0.07500000000000001	2240
0	14	455	284	171.65610841596688	0.1	2768
0	14	455	284	171.65610841596688	0.125	3472
0	14	455	284	171.65610841596688	0.15000000000000002	4576
0	14	455	284	171.65610841596688	0.17500000000000002	5712
0	14	455	284	171.65610841596688	0.2	6960
0	14	455	284	171.65610841596688	0.225	7136
0	14	455	284	171.65610841596688	0.25	7168
0	14	455	284	171.65610841596688	0.275	7040
0	14	455	284	171.65610841596688	0.30000000000000004	6592
0	14	455	284	171.65610841596688	0.325	5680
0	14	455	284	171.65610841596688	0.35000000000000003	4736
0	14	455	284	171.65610841596688	0.375	3776
0	14	455	284	171.65610841596688	0.4	3296
0	14	455	284	171.65610841596688	0.42500000000000004	3312
0	14	455	284	171.65610841596688	0.45	3200
0	14	455	284	171.65610841596688	0.47500000000000003	3856
0	14	455	284	171.65610841596688	0.5	3936
0	14	455	284	171.65610841596688	0.525	4624
0	14	455	284	171.65610841596688	0.55	4480
0	14	455	284	171.65610841596688	0.5750000000000001	5136
0	14	455	284	171.65610841596688	0.6000000000000001	5872
0	14	455	284	171.65610841596688	0.625	6800
0	14	455	284	171.65610841596688	0.65	7056
0	14	455	284	171.65610841596688	0.675	7648
0	14	455	284	171.65610841596688	0.7000000000000001	6896
0	14	455	284	171.65610841596688	0.7250000000000001	6288
0	14	455	284	171.65610841596688	0.75	5248
0	14	455	284	171.65610841596688	0.775	4080
0	14	455	284	171.65610841596688	0.8	3200
0	14	455	284	171.65610841596688	0.8250000000000001	2608
0	14	455	284	171.65610841596688	0.8500000000000001	2448
0	14	455	284	171.65610841596688	0.875	2352
0	14	455	284	171.65610841596688	0.9	2256
0	14	455	284	171.65610841596688	0.925	2096
0	14	455	284	171.65610841596688	0.9500000000000001	2128
0	14	455	284	171.65610841596688	0.9750000000000001	2128
0	15	452	299	172.50414236027012	0.0	2176
0	15	452	299	172.50414236027012	0.025	2080
0	15	452	299	172.50414236027012	0.05	2240
0	15	452	299	172.50414236027012	0.07500000000000001	2240
0	15	452	299	172.50414236027012	0.1	2096
0	15	452	299	172.50414236027012	0.125	2336
0	15	452	299	172.50414236027012	0.15000000000000002	2736
0	15	452	299	172.50414236027012	0.17500000000000002	4176
0	15	452	299	172.50414236027012	0.2	6496
0	15	452	299	172.50414236027012	0.225	7728
0	15	452	299	172.50414236027012	0.25	8704
0	15	452	299	172.50414236027012	0.275	8960
0	15	452	299	172.50414236027012	0.30000000000000004	9008
0	15	452	299	172.50414236027012	0.325	8656
0	15	452	299	172.50414236027012	0.35000000000000003	8112
0	15	452	299	172.50414236027012	0.375	6992
0	15	452	299	172.50414236027012	0.4	5136
0	15	452	299	172.50414236027012	0.42500000000000004	4304
0	15	452	299	172.50414236027012	0.45	3584
0	15	452	299	172.50414236027012	0.47500000000000003	3024
0	15	452	299	172.50414236027012	0.5	2912
0	15	452	299	172.50414236027012	0.525	2896
0	15	452	299	172.50414236027012	0.55	2688
0	15	452	299	172.50414236027012	0.5750000000000001	2768
0	15	452	299	172.50414236027012	0.6000000000000001	2944
0	15	452	299	172.50414236027012	0.625	3232
0	15	452	299	172.50414236027012	0.65	3552
0	15	452	299	172.50414236027012	0.675	4368
0	15	452	299	172.50414236027012	0.7000000000000001	4736
0	15	452	299	172.50414236027012	0.7250000000000001	5792
0	15	452	299	172.50414236027012	0.75	5888
0	15	452	299	172.50414236027012	0.775	6560
0	15	452	299	172.50414236027012	0.8	5584
0	15	452	299	172.50414236027012	0.8250000000000001	4352
0	15	452	299	172.50414236027012	0.8500000000000001	3648
0	15	452	299	172.50414236027012	0.875	2880
0	15	452	299	172.50414236027012	0.9	2304
0	15	452	299	172.50414236027012	0.925	2400
0	15	452	299	172.50414236027012	0.9500000000000001	2512
0	15	452	299	172.50414236027012	0.9750000000000001	2272
0	16	451	314	172.60959079071228	0.0	2176
0	16	451	314	172.60959079071228	0.025	2320
0	16	451	314	172.60959079071228	0.05	2272
0	16	451	314	172.60959079071228	0.07500000000000001	2240
0	16	451	314	172.60959079071228	0.1	2336
0	16	451	314	172.60959079071228	0.125	2176
0	16	451	314	172.60959079071228	0.15000000000000002	2256
0	16	451	314	172.60959079071228	0.17500000000000002	2240
0	16	451	314	172.60959079071228	0.2	2592
0	16	451	314	172.60959079071228	0.225	4016
0	16	451	314	172.60959079071228	0.25	6640
0	16	451	314	172.60959079071228	0.275	9008
0	16	451	314	172.60959079071228	0.30000000000000004	11296
0	16	451	314	172.60959079071228	0.325	11536
0	16	451	314	172.60959079071228	0.35000000000000003	10080
0	16	451	314	172.60959079071228	0.375	8288
0	16	451	314	172.60959079071228	0.4	6416
0	16	451	314	172.60959079071228	0.42500000000000004	4896
0	16	451	314	172.60959079071228	0.45	3792
0	16	451	314	172.60959079071228	0.47500000000000003	2960
0	16	451	314	172.60959079071228	0.5	2672
0	16	451	314	172.60959079071228	0.525	2464
0	16	451	314	172.60959079071228	0.55	2512
0	16	451	314	172.60959079071228	0.5750000000000001	2336
0	16	451	314	172.60959079071228	0.6000000000000001	2400
0	16	451	314	172.60959079071228	0.625	2368
0	16	451	314	172.60959079071228	0.65	2496
0	16	451	314	172.60959079071228	0.675	2768
0	16	451	314	172.60959079071228	0.7000000000000001	3072
0	16	451	314	172.60959079071228	0.7250000000000001	3792
0	16	451	314	172.60959079071228	0.75	4672
0	16	451	314	172.60959079071228	0.775	6128
0	16	451	314	172.60959079071228	0.8	6432
0	16	451	314	172.60959079071228	0.8250000000000001	6160
0	16	451	314	172.60959079071228	0.8500000000000001	4624
0	16	451	314	172.60959079071228	0.875	3296
0	16	451	314	172.60959079071228	0.9	2672
0	16	451	314	172.60959079071228	0.925	2304
0	16	451	314	172.60959079071228	0.9500000000000001	2176
0	16	451	314	172.60959079071228	0.9750000000000001	2368
0	17	452	330	155.275578608991	0.0	2368
0	17	452	330	155.275578608991	0.025	2320
0	17	452	330	155.275578608991	0.05	2336
0	17	452	330	155.275578608991	0.07500000000000001	2016
0	17	452	330	155.275578608991	0.1	2352
0	17	452	330	155.275578608991	0.125	2224
0	17	452	330	155.275578608991	0.15000000000000002	2336
0	17	452	330	155.275578608991	0.17500000000000002	2240
0	17	452	330	155.275578608991	0.2	2432
0	17	452	330	155.275578608991	0.225	2784
0	17	452	330	155.275578608991	0.25	4496
0	17	452	330	155.275578608991	0.275	11024
0	17	452	330	155.275578608991	0.30000000000000004	14752
0	17	452	330	155.275578608991	0.325	14768
0	17	452	330	155.275578608991	0.35000000000000003	12480
0	17	452	330	155.275578608991	0.375	10592
0	17	452	330	155.275578608991	0.4	10192
0	17	452	330	155.275578608991	0.42500000000000004	8368
0	17	452	330	155.275578608991	0.45	5872
0	17	452	330	155.275578608991	0.47500000000000003	4592
0	17	452	330	155.275578608991	0.5	3856
0	17	452	330	155.275578608991	0.525	3328
0	17	452	330	155.275578608991	0.55	2928
0	17	452	330	155.275578608991	0.5750000000000001	2896
0	17	452	330	155.275578608991	0.6000000000000001	2912
0	17	452	330	155.275578608991	0.625	3536
0	17	452	330	155.275578608991	0.65	3968
0	17	452	330	155.275578608991	0.675	5680
0	17	452	330	155.275578608991	0.7000000000000001	7440
0	17	452	330	155.275578608991	0.7250000000000001	9472
0	17	452	330	155.275578608991	0.75	12592
0	17	452	330	155.275578608991	0.775	14576
0	17	452	330	155.275578608991	0.8	10464
0	17	452	330	155.275578608991	0.8250000000000001	4976
0	17	452	330	155.275578608991	0.8500000000000001	2512
0	17	452	330	155.275578608991	0.875	2384
0	17	452	330	155.275578608991	0.9	2272
0	17	452	330	155.275578608991	0.925	2176
0	17	452	330	155.275578608991	0.9500000000000001	2368
0	17	452	330	155.275578608991	0.9750000000000001	2016
0	18	459	343	158.1063268582716	0.0	2208
0	18	459	343	158.1063268582716	0.025	2256
0	18	459	343	158.1063268582716	0.05	2160
0	18	459	343	158.1063268582716	0.07500000000000001	2240
0	18	459	343	158.1063268582716	0.1	2240
0	18	459	343	158.1063268582716	0.125	2160
0	18	459	343	158.1063268582716	0.15000000000000002	2320
0	18	459	343	158.1063268582716	0.17500000000000002	2256
0	18	459	343	158.1063268582716	0.2	2224
0	18	459	343	158.1063268582716	0.225	2512
0	18	459	343	158.1063268582716	0.25	2576
0	18	459	343	158.1063268582716	0.275	5152
0	18	459	343	158.1063268582716	0.30000000000000004	9952
0	18	459	343	158.1063268582716	0.325	12400
0	18	459	343	158.1063268582716	0.35000000000000003	11952
0	18	459	343	158.1063268582716	0.375	10640
0	18	459	343	158.1063268582716	0.4	7344
0	18	459	343	158.1063268582716	0.42500000000000004	6784
0	18	459	343	158.1063268582716	0.45	6112
0	18	459	343	158.1063268582716	0.47500000000000003	4832
0	18	459	343	158.1063268582716	0.5	4832
0	18	459	343	158.1063268582716	0.525	3152
0	18	459	343	158.1063268582716	0.55	2560
0	18	459	343	158.1063268582716	0.5750000000000001	2448
0	18	459	343	158.1063268582716	0.6000000000000001	2656
0	18	459	343	158.1063268582716	0.625	3008
0	18	459	343	158.1063268582716	0.65	3712
0	18	459	343	158.1063268582716	0.675	4944
0	18	459	343	158.1063268582716	0.7000000000000001	6000
0	18	459	343	158.1063268582716	0.7250000000000001	7968
0	18	459	343	158.1063268582716	0.75	7872
0	18	459	343	158.1063268582716	0.775	7920
0	18	459	343	158.1063268582716	0.8	4976
0	18	459	343	158.1063268582716	0.8250000000000001	2448
0	18	459	343	158.1063268582716	0.8500000000000001	2496
0	18	459	343	158.1063268582716	0.875	2144
0	18	459	343	158.1063268582716	0.9	2208
0	18	459	343	158.1063268582716	0.925	2176
0	18	459	343	158.1063268582716	0.9500000000000001	2080
0	18	459	343	158.1063268582716	0.9750000000000001	2272
1	1	330	166	152.4209701001367	0.0	2224
1	1	330	166	152.4209701001367	0.025	1968
1	1	330	166	152.4209701001367	0.05	1968
1	1	330	166	152.4209701001367	0.07500000000000001	1840
1	1	330	166	152.4209701001367	0.1	2416
1	1	330	166	152.4209701001367	0.125	2672
1	1	330	166	152.4209701001367	0.15000000000000002	3728
1	1	330	166	152.4209701001367	0.17500000000000002	5312
1	1	330	166	152.4209701001367	0.2	6000
1	1	330	166	152.4209701001367	0.225	5776
1	1	330	166	152.4209701001367	0.25	5776
1	1	330	166	152.4209701001367	0.275	4848
1	1	330	166	152.4209701001367	0.30000000000000004	3984
1	1	330	166	152.4209701001367	0.325	2912
1	1	330	166	152.4209701001367	0.35000000000000003	2912
1	1	330	166	152.4209701001367	0.375	2704
1	1	330	166	152.4209701001367	0.4	2752
1	1	330	166	152.4209701001367	0.42500000000000004	2416
1	1	330	166	152.4209701001367	0.45	2576
1	1	330	166	152.4209701001367	0.47500000000000003	2480
1	1	330	166	152.4209701001367	0.5	2480
1	1	330	166	152.4209701001367	0.525	2688
1	1	330	166	152.4209701001367	0.55	2576
1	1	330	166	152.4209701001367	0.5750000000000001	2576
1	1	330	166	152.4209701001367	0.6000000000000001	2736
1	1	330	166	152.4209701001367	0.625	3152
1	1	330	166	152.4209701001367	0.65	3152
1	1	330	166	152.4209701001367	0.675	3568
1	1	330	166	152.4209701001367	0.7000000000000001	3536
1	1	330	166	152.4209701001367	0.7250000000000001	3200
1	1	330	166	152.4209701001367	0.75	3200
1	1	330	166	152.4209701001367	0.775	2624
1	1	330	166	152.4209701001367	0.8	2576
1	1	330	166	152.4209701001367	0.8250000000000001	1968
1	1	330	166	152.4209701001367	0.8500000000000001	2080
1	1	330	166	152.4209701001367	0.875	2000
1	1	330	166	152.4209701001367	0.9	1984
1	1	330	166	152.4209701001367	0.925	2160
1	1	330	166	152.4209701001367	0.9500000000000001	1952
1	1	330	166	152.4209701001367	0.9750000000000001	2048
1	2	341	178	164.11794932424976	0.0	1888
1	2	341	178	164.11794932424976	0.025	2080
1	2	341	178	164.11794932424976	0.05	2080
1	2	341	178	164.11794932424976	0.07500000000000001	1968
1	2	341	178	164.11794932424976	0.1	1824
1	2	341	178	164.11794932424976	0.125	2096
1	2	341	178	164.11794932424976	0.15000000000000002	1792
1	2	341	178	164.11794932424976	0.17500000000000002	2272
1	2	341	178	164.11794932424976	0.2	2176
1	2	341	178	164.11794932424976	0.225	2448
1	2	341	178	164.11794932424976	0.25	3376
1	2	341	178	164.11794932424976	0.275	5376
1	2	341	178	164.11794932424976	0.30000000000000004	6032
1	2	341	178	164.11794932424976	0.325	6848
1	2	341	178	164.11794932424976	0.35000000000000003	6656
1	2	341	178	164.11794932424976	0.375	5744
1	2	341	178	164.11794932424976	0.4	4128
1	2	341	178	164.11794932424976	0.42500000000000004	3936
1	2	341	178	164.11794932424976	0.45	3536
1	2	341	178	164.11794932424976	0.47500000000000003	3072
1	2	341	178	164.11794932424976	0.5	3072
1	2	341	178	164.11794932424976	0.525	3296
1	2	341	178	164.11794932424976	0.55	2560
1	2	341	178	164.11794932424976	0.5750000000000001	2528
1	2	341	178	164.11794932424976	0.6000000000000001	2352
1	2	341	178	164.11794932424976	0.625	2688
1	2	341	178	164.11794932424976	0.65	2752
1	2	341	178	164.11794932424976	0.675	2608
1	2	341	178	164.11794932424976	0.7000000000000001	2352
1	2	341	178	164.11794932424976	0.7250000000000001	2544
1	2	341	178	164.11794932424976	0.75	2816
1	2	341	178	164.11794932424976	0.775	2976
1	2	341	178	164.11794932424976	0.8	3088
1	2	341	178	164.11794932424976	0.8250000000000001	3824
1	2	341	178	164.11794932424976	0.8500000000000001	3728
1	2	341	178	164.11794932424976	0.875	3872
1	2	341	178	164.11794932424976	0.9	3008
1	2	341	178	164.11794932424976	0.925	2624
1	2	341	178	164.11794932424976	0.9500000000000001	1968
1	2	341	178	164.11794932424976	0.9750000000000001	1840
1	3	354	186	178.8722759741412	0.0	2208
1	3	354	186	178.8722759741412	0.025	1952
1	3	354	186	178.8722759741412	0.05	2144
1	3	354	186	178.8722759741412	0.07500000000000001	2128
1	3	354	186	178.8722759741412	0.1	2112
1	3	354	186	178.8722759741412	0.125	2096
1	3	354	186	178.8722759741412	0.15000000000000002	2208
1	3	354	186	178.8722759741412	0.17500000000000002	2208
1	3	354	186	178.8722759741412	0.2	2064
1	3	354	186	178.8722759741412	0.225	2080
1	3	354	186	178.8722759741412	0.25	2080
1	3	354	186	178.8722759741412	0.275	2208
1	3	354	186	178.8722759741412	0.30000000000000004	2272
1	3	354	186	178.8722759741412	0.325	2208
1	3	354	186	178.8722759741412	0.35000000000000003	2608
1	3	354	186	178.8722759741412	0.375	4176
1	3	354	186	178.8722759741412	0.4	4928
1	3	354	186	178.8722759741412	0.42500000000000004	6944
1	3	354	186	178.8722759741412	0.45	7136
1	3	354	186	178.8722759741412	0.47500000000000003	6336
1	3	354	186	178.8722759741412	0.5	6336
1	3	354	186	178.8722759741412	0.525	5280
1	3	354	186	178.8722759741412	0.55	5008
1	3	354	186	178.8722759741412	0.5750000000000001	3536
1	3	354	186	178.8722759741412	0.6000000000000001	3296
1	3	354	186	178.8722759741412	0.625	2672
1	3	354	186	178.8722759741412	0.65	2704
1	3	354	186	178.8722759741412	0.675	2592
1	3	354	186	178.8722759741412	0.7000000000000001	2528
1	3	354	186	178.8722759741412	0.7250000000000001	2384
1	3	354	186	178.8722759741412	0.75	2512
1	3	354	186	178.8722759741412	0.775	2528
1	3	354	186	178.8722759741412	0.8	2496
1	3	354	186	178.8722759741412	0.8250000000000001	2496
1	3	354	186	178.8722759741412	0.8500000000000001	2672
1	3	354	186	178.8722759741412	0.875	2912
1	3	354	186	178.8722759741412	0.9	2720
1	3	354	186	178.8722759741412	0.925	3280
1	3	354	186	178.8722759741412	0.9500000000000001	3104
1	3	354	186	178.8722759741412	0.9750000000000001	3184
1	4	368	195	157.88442900404752	0.0	1968
1	4	368	195	157.88442900404752	0.025	2144
1	4	368	195	157.88442900404752	0.05	2208
1	4	368	195	157.88442900404752	0.07500000000000001	2144
1	4	368	195	157.88442900404752	0.1	2192
1	4	368	195	157.88442900404752	0.125	1952
1	4	368	195	157.88442900404752	0.15000000000000002	2144
1	4	368	195	157.88442900404752	0.17500000000000002	2224
1	4	368	195	157.88442900404752	0.2	2096
1	4	368	195	157.88442900404752	0.225	2192
1	4	368	195	157.88442900404752	0.25	2048
1	4	368	195	157.88442900404752	0.275	2112
1	4	368	195	157.88442900404752	0.30000000000000004	2336
1	4	368	195	157.88442900404752	0.325	2496
1	4	368	195	157.88442900404752	0.35000000000000003	3456
1	4	368	195	157.88442900404752	0.375	4656
1	4	368	195	157.88442900404752	0.4	6512
1	4	368	195	157.88442900404752	0.42500000000000004	7504
1	4	368	195	157.88442900404752	0.45	7744
1	4	368	195	157.88442900404752	0.47500000000000003	5920
1	4	368	195	157.88442900404752	0.5	5920
1	4	368	195	157.88442900404752	0.525	4528
1	4	368	195	157.88442900404752	0.55	3552
1	4	368	195	157.88442900404752	0.5750000000000001	2944
1	4	368	195	157.88442900404752	0.6000000000000001	2608
1	4	368	195	157.88442900404752	0.625	2560
1	4	368	195	157.88442900404752	0.65	2656
1	4	368	195	157.88442900404752	0.675	2240
1	4	368	195	157.88442900404752	0.7000000000000001	2464
1	4	368	195	157.88442900404752	0.7250000000000001	2496
1	4	368	195	157.88442900404752	0.75	2304
1	4	368	195	157.88442900404752	0.775	2496
1	4	368	195	157.88442900404752	0.8	2480
1	4	368	195	157.88442900404752	0.8250000000000001	2752
1	4	368	195	157.88442900404752	0.8500000000000001	3200
1	4	368	195	157.88442900404752	0.875	3312
1	4	368	195	157.88442900404752	0.9	3424
1	4	368	195	157.88442900404752	0.925	3072
1	4	368	195	157.88442900404752	0.9500000000000001	2992
1	4	368	195	157.88442900404752	0.9750000000000001	2656
1	5	384	198	180.0	0.0	2144
1	5	384	198	180.0	0.025	2048
1	5	384	198	180.0	0.05	1856
1	5	384	198	180.0	0.07500000000000001	2096
1	5	384	198	180.0	0.1	2272
1	5	384	198	180.0	0.125	2192
1	5	384	198	180.0	0.15000000000000002	2144
1	5	384	198	180.0	0.17500000000000002	2144
1	5	384	198	180.0	0.2	2256
1	5	384	198	180.0	0.225	2320
1	5	384	198	180.0	0.25	2816
1	5	384	198	180.0	0.275	4736
1	5	384	198	180.0	0.30000000000000004	11392
1	5	384	198	180.0	0.325	18272
1	5	384	198	180.0	0.35000000000000003	22016
1	5	384	198	180.0	0.375	21728
1	5	384	198	180.0	0.4	19024
1	5	384	198	180.0	0.42500000000000004	13888
1	5	384	198	180.0	0.45	10432
1	5	384	198	180.0	0.47500000000000003	7872
1	5	384	198	180.0	0.5	6576
1	5	384	198	180.0	0.525	4640
1	5	384	198	180.0	0.55	3920
1	5	384	198	180.0	0.5750000000000001	3056
1	5	384	198	180.0	0.6000000000000001	3104
1	5	384	198	180.0	0.625	2896
1	5	384	198	180.0	0.65	2896
1	5	384	198	180.0	0.675	2816
1	5	384	198	180.0	0.7000000000000001	2640
1	5	384	198	180.0	0.7250000000000001	2496
1	5	384	198	180.0	0.75	2688
1	5	384	198	180.0	0.775	2400
1	5	384	198	180.0	0.8	2864
1	5	384	198	180.0	0.8250000000000001	3008
1	5	384	198	180.0	0.8500000000000001	2992
1	5	384	198	180.0	0.875	3424
1	5	384	198	180.0	0.9	3888
1	5	384	198	180.0	0.925	3488
1	5	384	198	180.0	0.9500000000000001	2928
1	5	384	198	180.0	0.9750000000000001	2528
1	6	400	201	175.68823809801756	0.0	2112
1	6	400	201	175.68823809801756	0.025	2112
1	6	400	201	175.68823809801756	0.05	1968
1	6	400	201	175.68823809801756	0.07500000000000001	2112
1	6	400	201	175.68823809801756	0.1	2272
1	6	400	201	175.68823809801756	0.125	2032
1	6	400	201	175.68823809801756	0.15000000000000002	2272
1	6	400	201	175.68823809801756	0.17500000000000002	2288
1	6	400	201	175.68823809801756	0.2	2640
1	6	400	201	175.68823809801756	0.225	3040
1	6	400	201	175.68823809801756	0.25	3280
1	6	400	201	175.68823809801756	0.275	4048
1	6	400	201	175.68823809801756	0.30000000000000004	4480
1	6	400	201	175.68823809801756	0.325	4272
1	6	400	201	175.68823809801756	0.35000000000000003	4304
1	6	400	201	175.68823809801756	0.375	4112
1	6	400	201	175.68823809801756	0.4	3856
1	6	400	201	175.68823809801756	0.42500000000000004	3328
1	6	400	201	175.68823809801756	0.45	3200
1	6	400	201	175.68823809801756	0.47500000000000003	2816
1	6	400	201	175.68823809801756	0.5	2688
1	6	400	201	175.68823809801756	0.525	2864
1	6	400	201	175.68823809801756	0.55	2608
1	6	400	201	175.68823809801756	0.5750000000000001	2784
1	6	400	201	175.68823809801756	0.6000000000000001	2624
1	6	400	201	175.68823809801756	0.625	2528
1	6	400	201	175.68823809801756	0.65	2784
1	6	400	201	175.68823809801756	0.675	2832
1	6	400	201	175.68823809801756	0.7000000000000001	3392
1	6	400	201	175.68823809801756	0.7250000000000001	3936
1	6	400	201	175.68823809801756	0.75	4592
1	6	400	201	175.68823809801756	0.775	5344
1	6	400	201	175.68823809801756	0.8	5712
1	6	400	201	175.68823809801756	0.8250000000000001	5232
1	6	400	201	175.68823809801756	0.8500000000000001	4256
1	6	400	201	175.68823809801756	0.875	3216
1	6	400	201	175.68823809801756	0.9	2480
1	6	400	201	175.68823809801756	0.925	2416
1	6	400	201	175.68823809801756	0.9500000000000001	2080
1	6	400	201	175.68823809801756	0.9750000000000001	2112
1	7	415	205	179.10482628978863	0.0	2048
1	7	415	205	179.10482628978863	0.025	2272
1	7	415	205	179.10482628978863	0.05	2416
1	7	415	205	179.10482628978863	0.07500000000000001	2256
1	7	415	205	179.10482628978863	0.1	3120
1	7	415	205	179.10482628978863	0.125	3840
1	7	415	205	179.10482628978863	0.15000000000000002	4640
1	7	415	205	179.10482628978863	0.17500000000000002	5376
1	7	415	205	179.10482628978863	0.2	4864
1	7	415	205	179.10482628978863	0.225	4800
1	7	415	205	179.10482628978863	0.25	4448
1	7	415	205	179.10482628978863	0.275	3456
1	7	415	205	179.10482628978863	0.30000000000000004	3104
1	7	415	205	179.10482628978863	0.325	2880
1	7	415	205	179.10482628978863	0.35000000000000003	2784
1	7	415	205	179.10482628978863	0.375	2560
1	7	415	205	179.10482628978863	0.4	2592
1	7	415	205	179.10482628978863	0.42500000000000004	2400
1	7	415	205	179.10482628978863	0.45	2416
1	7	415	205	179.10482628978863	0.47500000000000003	2496
1	7	415	205	179.10482628978863	0.5	2384
1	7	415	205	179.10482628978863	0.525	2656
1	7	415	205	179.10482628978863	0.55	3280
1	7	415	205	179.10482628978863	0.5750000000000001	3440
1	7	415	205	179.10482628978863	0.6000000000000001	3712
1	7	415	205	179.10482628978863	0.625	4000
1	7	415	205	179.10482628978863	0.65	4704
1	7	415	205	179.10482628978863	0.675	5776
1	7	415	205	179.10482628978863	0.7000000000000001	6080
1	7	415	205	179.10482628978863	0.7250000000000001	6336
1	7	415	205	179.10482628978863	0.75	4736
1	7	415	205	179.10482628978863	0.775	3488
1	7	415	205	179.10482628978863	0.8	2848
1	7	415	205	179.10482628978863	0.8250000000000001	2160
1	7	415	205	179.10482628978863	0.8500000000000001	2128
1	7	415	205	179.10482628978863	0.875	2144
1	7	415	205	179.10482628978863	0.9	1952
1	7	415	205	179.10482628978863	0.925	2240
1	7	415	205	179.10482628978863	0.9500000000000001	2144
1	7	415	205	179.10482628978863	0.9750000000000001	2304
1	8	431	209	172.23483398157475	0.0	2096
1	8	431	209	172.23483398157475	0.025	2112
1	8	431	209	172.23483398157475	0.05	2288
1	8	431	209	172.23483398157475	0.07500000000000001	2848
1	8	431	209	172.23483398157475	0.1	3632
1	8	431	209	172.23483398157475	0.125	4320
1	8	431	209	172.23483398157475	0.15000000000000002	4928
1	8	431	209	172.23483398157475	0.17500000000000002	4384
1	8	431	209	172.23483398157475	0.2	3904
1	8	431	209	172.23483398157475	0.225	3936
1	8	431	209	172.23483398157475	0.25	3184
1	8	431	209	172.23483398157475	0.275	2720
1	8	431	209	172.23483398157475	0.30000000000000004	2624
1	8	431	209	172.23483398157475	0.325	2656
1	8	431	209	172.23483398157475	0.35000000000000003	2752
1	8	431	209	172.23483398157475	0.375	2576
1	8	431	209	172.23483398157475	0.4	2640
1	8	431	209	172.23483398157475	0.42500000000000004	2528
1	8	431	209	172.23483398157475	0.45	2432
1	8	431	209	172.23483398157475	0.47500000000000003	2544
1	8	431	209	172.23483398157475	0.5	2800
1	8	431	209	172.23483398157475	0.525	2992
1	8	431	209	172.23483398157475	0.55	3216
1	8	431	209	172.23483398157475	0.5750000000000001	3488
1	8	431	209	172.23483398157475	0.6000000000000001	4400
1	8	431	209	172.23483398157475	0.625	5280
1	8	431	209	172.23483398157475	0.65	6208
1	8	431	209	172.23483398157475	0.675	6352
1	8	431	209	172.23483398157475	0.7000000000000001	6848
1	8	431	209	172.23483398157475	0.7250000000000001	5536
1	8	431	209	172.23483398157475	0.75	3488
1	8	431	209	172.23483398157475	0.775	2192
1	8	431	209	172.23483398157475	0.8	1952
1	8	431	209	172.23483398157475	0.8250000000000001	2032
1	8	431	209	172.23483398157475	0.8500000000000001	2448
1	8	431	209	172.23483398157475	0.875	2032
1	8	431	209	172.23483398157475	0.9	2128
1	8	431	209	172.23483398157475	0.925	2240
1	8	431	209	172.23483398157475	0.9500000000000001	2096
1	8	431	209	172.23483398157475	0.9750000000000001	2256
1	9	446	215	154.31185656435267	0.0	2368
1	9	446	215	154.31185656435267	0.025	2048
1	9	446	215	154.31185656435267	0.05	2208
1	9	446	215	154.31185656435267	0.07500000000000001	2080
1	9	446	215	154.31185656435267	0.1	2592
1	9	446	215	154.31185656435267	0.125	3200
1	9	446	215	154.31185656435267	0.15000000000000002	3936
1	9	446	215	154.31185656435267	0.17500000000000002	4400
1	9	446	215	154.31185656435267	0.2	4784
1	9	446	215	154.31185656435267	0.225	4800
1	9	446	215	154.31185656435267	0.25	3968
1	9	446	215	154.31185656435267	0.275	3744
1	9	446	215	154.31185656435267	0.30000000000000004	2848
1	9	446	215	154.31185656435267	0.325	2848
1	9	446	215	154.31185656435267	0.35000000000000003	2720
1	9	446	215	154.31185656435267	0.375	2416
1	9	446	215	154.31185656435267	0.4	2416
1	9	446	215	154.31185656435267	0.42500000000000004	2416
1	9	446	215	154.31185656435267	0.45	2688
1	9	446	215	154.31185656435267	0.47500000000000003	2656
1	9	446	215	154.31185656435267	0.5	2656
1	9	446	215	154.31185656435267	0.525	2560
1	9	446	215	154.31185656435267	0.55	2832
1	9	446	215	154.31185656435267	0.5750000000000001	3552
1	9	446	215	154.31185656435267	0.6000000000000001	4576
1	9	446	215	154.31185656435267	0.625	4752
1	9	446	215	154.31185656435267	0.65	6032
1	9	446	215	154.31185656435267	0.675	6032
1	9	446	215	154.31185656435267	0.7000000000000001	7072
1	9	446	215	154.31185656435267	0.7250000000000001	7232
1	9	446	215	154.31185656435267	0.75	6816
1	9	446	215	154.31185656435267	0.775	4128
1	9	446	215	154.31185656435267	0.8	2880
1	9	446	215	154.31185656435267	0.8250000000000001	2080
1	9	446	215	154.31185656435267	0.8500000000000001	2048
1	9	446	215	154.31185656435267	0.875	2032
1	9	446	215	154.31185656435267	0.9	2176
1	9	446	215	154.31185656435267	0.925	2384
1	9	446	215	154.31185656435267	0.9500000000000001	2048
1	9	446	215	154.31185656435267	0.9750000000000001	2272
1	10	457	227	144.61456927090097	0.0	2016
1	10	457	227	144.61456927090097	0.025	2288
1	10	457	227	144.61456927090097	0.05	2272
1	10	457	227	144.61456927090097	0.07500000000000001	2640
1	10	457	227	144.61456927090097	0.1	3008
1	10	457	227	144.61456927090097	0.125	3632
1	10	457	227	144.61456927090097	0.15000000000000002	3984
1	10	457	227	144.61456927090097	0.17500000000000002	3760
1	10	457	227	144.61456927090097	0.2	3712
1	10	457	227	144.61456927090097	0.225	3248
1	10	457	227	144.61456927090097	0.25	3184
1	10	457	227	144.61456927090097	0.275	2944
1	10	457	227	144.61456927090097	0.30000000000000004	2688
1	10	457	227	144.61456927090097	0.325	2864
1	10	457	227	144.61456927090097	0.35000000000000003	2656
1	10	457	227	144.61456927090097	0.375	2368
1	10	457	227	144.61456927090097	0.4	2816
1	10	457	227	144.61456927090097	0.42500000000000004	2640
1	10	457	227	144.61456927090097	0.45	2752
1	10	457	227	144.61456927090097	0.47500000000000003	3120
1	10	457	227	144.61456927090097	0.5	3120
1	10	457	227	144.61456927090097	0.525	2784
1	10	457	227	144.61456927090097	0.55	2864
1	10	457	227	144.61456927090097	0.5750000000000001	4256
1	10	457	227	144.61456927090097	0.6000000000000001	4384
1	10	457	227	144.61456927090097	0.625	5456
1	10	457	227	144.61456927090097	0.65	8928
1	10	457	227	144.61456927090097	0.675	10560
1	10	457	227	144.61456927090097	0.7000000000000001	11536
1	10	457	227	144.61456927090097	0.7250000000000001	10992
1	10	457	227	144.61456927090097	0.75	5904
1	10	457	227	144.61456927090097	0.775	3360
1	10	457	227	144.61456927090097	0.8	2464
1	10	457	227	144.61456927090097	0.8250000000000001	2448
1	10	457	227	144.61456927090097	0.8500000000000001	2112
1	10	457	227	144.61456927090097	0.875	2176
1	10	457	227	144.61456927090097	0.9	2368
1	10	457	227	144.61456927090097	0.925	2032
1	10	457	227	144.61456927090097	0.9500000000000001	2384
1	10	457	227	144.61456927090097	0.9750000000000001	2176
1	11	459	243	172.87498365109823	0.0	2720
1	11	459	243	172.87498365109823	0.025	2992
1	11	459	243	172.87498365109823	0.05	3648
1	11	459	243	172.87498365109823	0.07500000000000001	3792
1	11	459	243	172.87498365109823	0.1	3664
1	11	459	243	172.87498365109823	0.125	3040
1	11	459	243	172.87498365109823	0.15000000000000002	3056
1	11	459	243	172.87498365109823	0.17500000000000002	2656
1	11	459	243	172.87498365109823	0.2	2704
1	11	459	243	172.87498365109823	0.225	2672
1	11	459	243	172.87498365109823	0.25	2368
1	11	459	243	172.87498365109823	0.275	2400
1	11	459	243	172.87498365109823	0.30000000000000004	2288
1	11	459	243	172.87498365109823	0.325	2416
1	11	459	243	172.87498365109823	0.35000000000000003	2736
1	11	459	243	172.87498365109823	0.375	2832
1	11	459	243	172.87498365109823	0.4	3056
1	11	459	243	172.87498365109823	0.42500000000000004	3104
1	11	459	243	172.87498365109823	0.45	3808
1	11	459	243	172.87498365109823	0.47500000000000003	4320
1	11	459	243	172.87498365109823	0.5	5216
1	11	459	243	172.87498365109823	0.525	6384
1	11	459	243	172.87498365109823	0.55	6912
1	11	459	243	172.87498365109823	0.5750000000000001	8128
1	11	459	243	172.87498365109823	0.6000000000000001	8704
1	11	459	243	172.87498365109823	0.625	10288
1	11	459	243	172.87498365109823	0.65	8480
1	11	459	243	172.87498365109823	0.675	6784
1	11	459	243	172.87498365109823	0.7000000000000001	4592
1	11	459	243	172.87498365109823	0.7250000000000001	2960
1	11	459	243	172.87498365109823	0.75	2496
1	11	459	243	172.87498365109823	0.775	2224
1	11	459	243	172.87498365109823	0.8	2336
1	11	459	243	172.87498365109823	0.8250000000000001	2288
1	11	459	243	172.87498365109823	0.8500000000000001	2208
1	11	459	243	172.87498365109823	0.875	2176
1	11	459	243	172.87498365109823	0.9	2336
1	11	459	243	172.87498365109823	0.925	2288
1	11	459	243	172.87498365109823	0.9500000000000001	2080
1	11	459	243	172.87498365109823	0.9750000000000001	2336
1	12	459	260	165.06858282186246	0.0	2352
1	12	459	260	165.06858282186246	0.025	2272
1	12	459	260	165.06858282186246	0.05	2608
1	12	459	260	165.06858282186246	0.07500000000000001	3328
1	12	459	260	165.06858282186246	0.1	3440
1	12	459	260	165.06858282186246	0.125	3968
1	12	459	260	165.06858282186246	0.15000000000000002	3840
1	12	459	260	165.06858282186246	0.17500000000000002	3968
1	12	459	260	165.06858282186246	0.2	3248
1	12	459	260	165.06858282186246	0.225	2992
1	12	459	260	165.06858282186246	0.25	2800
1	12	459	260	165.06858282186246	0.275	2864
1	12	459	260	165.06858282186246	0.30000000000000004	2416
1	12	459	260	165.06858282186246	0.325	2384
1	12	459	260	165.06858282186246	0.35000000000000003	2368
1	12	459	260	165.06858282186246	0.375	2512
1	12	459	260	165.06858282186246	0.4	2528
1	12	459	260	165.06858282186246	0.42500000000000004	2720
1	12	459	260	165.06858282186246	0.45	3488
1	12	459	260	165.06858282186246	0.47500000000000003	3616
1	12	459	260	165.06858282186246	0.5	4096
1	12	459	260	165.06858282186246	0.525	4080
1	12	459	260	165.06858282186246	0.55	3920
1	12	459	260	165.06858282186246	0.5750000000000001	4416
1	12	459	260	165.06858282186246	0.6000000000000001	5344
1	12	459	260	165.06858282186246	0.625	6288
1	12	459	260	165.06858282186246	0.65	7696
1	12	459	260	165.06858282186246	0.675	7552
1	12	459	260	165.06858282186246	0.7000000000000001	7056
1	12	459	260	165.06858282186246	0.7250000000000001	6336
1	12	459	260	165.06858282186246	0.75	4896
1	12	459	260	165.06858282186246	0.775	2944
1	12	459	260	165.06858282186246	0.8	2176
1	12	459	260	165.06858282186246	0.8250000000000001	2336
1	12	459	260	165.06858282186246	0.8500000000000001	2336
1	12	459	260	165.06858282186246	0.875	2016
1	12	459	260	165.06858282186246	0.9	2288
1	12	459	260	165.06858282186246	0.925	2016
1	12	459	260	165.06858282186246	0.9500000000000001	2192
1	12	459	260	165.06858282186246	0.9750000000000001	2208
1	13	455	275	177.5773925418762	0.0	1952
1	13	455	275	177.5773925418762	0.025	2112
1	13	455	275	177.5773925418762	0.05	2176
1	13	455	275	177.5773925418762	0.07500000000000001	2240
1	13	455	275	177.5773925418762	0.1	2640
1	13	455	275	177.5773925418762	0.125	3520
1	13	455	275	177.5773925418762	0.15000000000000002	4384
1	13	455	275	177.5773925418762	0.17500000000000002	5936
1	13	455	275	177.5773925418762	0.2	6560
1	13	455	275	177.5773925418762	0.225	7232
1	13	455	275	177.5773925418762	0.25	7104
1	13	455	275	177.5773925418762	0.275	5568
1	13	455	275	177.5773925418762	0.30000000000000004	4816
1	13	455	275	177.5773925418762	0.325	4464
1	13	455	275	177.5773925418762	0.35000000000000003	3952
1	13	455	275	177.5773925418762	0.375	3360
1	13	455	275	177.5773925418762	0.4	2944
1	13	455	275	177.5773925418762	0.42500000000000004	3040
1	13	455	275	177.5773925418762	0.45	3264
1	13	455	275	177.5773925418762	0.47500000000000003	2992
1	13	455	275	177.5773925418762	0.5	3104
1	13	455	275	177.5773925418762	0.525	3488
1	13	455	275	177.5773925418762	0.55	4400
1	13	455	275	177.5773925418762	0.5750000000000001	4560
1	13	455	275	177.5773925418762	0.6000000000000001	5536
1	13	455	275	177.5773925418762	0.625	6656
1	13	455	275	177.5773925418762	0.65	7168
1	13	455	275	177.5773925418762	0.675	7360
1	13	455	275	177.5773925418762	0.7000000000000001	7952
1	13	455	275	177.5773925418762	0.7250000000000001	7024
1	13	455	275	177.5773925418762	0.75	6224
1	13	455	275	177.5773925418762	0.775	5200
1	13	455	275	177.5773925418762	0.8	3248
1	13	455	275	177.5773925418762	0.8250000000000001	2336
1	13	455	275	177.5773925418762	0.8500000000000001	2176
1	13	455	275	177.5773925418762	0.875	2144
1	13	455	275	177.5773925418762	0.9	2176
1	13	455	275	177.5773925418762	0.925	2176
1	13	455	275	177.5773925418762	0.9500000000000001	2144
1	13	455	275	177.5773925418762	0.9750000000000001	2272
1	14	450	291	162.64597536373867	0.0	2320
1	14	450	291	162.64597536373867	0.025	2096
1	14	450	291	162.64597536373867	0.05	2352
1	14	450	291	162.64597536373867	0.07500000000000001	2496
1	14	450	291	162.64597536373867	0.1	2480
1	14	450	291	162.64597536373867	0.125	3184
1	14	450	291	162.64597536373867	0.15000000000000002	4288
1	14	450	291	162.64597536373867	0.17500000000000002	6448
1	14	450	291	162.64597536373867	0.2	7968
1	14	450	291	162.64597536373867	0.225	9152
1	14	450	291	162.64597536373867	0.25	9616
1	14	450	291	162.64597536373867	0.275	9392
1	14	450	291	162.64597536373867	0.30000000000000004	8592
1	14	450	291	162.64597536373867	0.325	7488
1	14	450	291	162.64597536373867	0.35000000000000003	6032
1	14	450	291	162.64597536373867	0.375	5520
1	14	450	291	162.64597536373867	0.4	4704
1	14	450	291	162.64597536373867	0.42500000000000004	3824
1	14	450	291	162.64597536373867	0.45	3232
1	14	450	291	162.64597536373867	0.47500000000000003	3168
1	14	450	291	162.64597536373867	0.5	3024
1	14	450	291	162.64597536373867	0.525	2992
1	14	450	291	162.64597536373867	0.55	3008
1	14	450	291	162.64597536373867	0.5750000000000001	3456
1	14	450	291	162.64597536373867	0.6000000000000001	4144
1	14	450	291	162.64597536373867	0.625	4496
1	14	450	291	162.64597536373867	0.65	5760
1	14	450	291	162.64597536373867	0.675	6736
1	14	450	291	162.64597536373867	0.7000000000000001	7264
1	14	450	291	162.64597536373867	0.7250000000000001	7728
1	14	450	291	162.64597536373867	0.75	7136
1	14	450	291	162.64597536373867	0.775	5232
1	14	450	291	162.64597536373867	0.8	4528
1	14	450	291	162.64597536373867	0.8250000000000001	3344
1	14	450	291	162.64597536373867	0.8500000000000001	2720
1	14	450	291	162.64597536373867	0.875	2352
1	14	450	291	162.64597536373867	0.9	2320
1	14	450	291	162.64597536373867	0.925	2256
1	14	450	291	162.64597536373867	0.9500000000000001	2176
1	14	450	291	162.64597536373867	0.9750000000000001	2080
1	15	450	298	180.0	0.0	2272
1	15	450	298	180.0	0.025	2112
1	15	450	298	180.0	0.05	2080
1	15	450	298	180.0	0.07500000000000001	2176
1	15	450	298	180.0	0.1	2240
1	15	450	298	180.0	0.125	2576
1	15	450	298	180.0	0.15000000000000002	3200
1	15	450	298	180.0	0.17500000000000002	4288
1	15	450	298	180.0	0.2	5776
1	15	450	298	180.0	0.225	7552
1	15	450	298	180.0	0.25	9104
1	15	450	298	180.0	0.275	9440
1	15	450	298	180.0	0.30000000000000004	9344
1	15	450	298	180.0	0.325	9184
1	15	450	298	180.0	0.35000000000000003	7888
1	15	450	298	180.0	0.375	6944
1	15	450	298	180.0	0.4	6048
1	15	450	298	180.0	0.42500000000000004	5232
1	15	450	298	180.0	0.45	4384
1	15	450	298	180.0	0.47500000000000003	3456
1	15	450	298	180.0	0.5	3152
1	15	450	298	180.0	0.525	2864
1	15	450	298	180.0	0.55	2912
1	15	450	298	180.0	0.5750000000000001	2880
1	15	450	298	180.0	0.6000000000000001	2784
1	15	450	298	180.0	0.625	3376
1	15	450	298	180.0	0.65	3424
1	15	450	298	180.0	0.675	3984
1	15	450	298	180.0	0.7000000000000001	4112
1	15	450	298	180.0	0.7250000000000001	4800
1	15	450	298	180.0	0.75	5520
1	15	450	298	180.0	0.775	5664
1	15	450	298	180.0	0.8	5856
1	15	450	298	180.0	0.8250000000000001	5584
1	15	450	298	180.0	0.8500000000000001	5056
1	15	450	298	180.0	0.875	3696
1	15	450	298	180.0	0.9	2752
1	15	450	298	180.0	0.925	2208
1	15	450	298	180.0	0.9500000000000001	2160
1	15	450	298	180.0	0.9750000000000001	2176
1	16	450	314	180.0	0.0	2256
1	16	450	314	180.0	0.025	2256
1	16	450	314	180.0	0.05	2128
1	16	450	314	180.0	0.07500000000000001	2224
1	16	450	314	180.0	0.1	2416
1	16	450	314	180.0	0.125	2080
1	16	450	314	180.0	0.15000000000000002	2256
1	16	450	314	180.0	0.17500000000000002	2240
1	16	450	314	180.0	0.2	2272
1	16	450	314	180.0	0.225	3056
1	16	450	314	180.0	0.25	4368
1	16	450	314	180.0	0.275	6912
1	16	450	314	180.0	0.30000000000000004	9680
1	16	450	314	180.0	0.325	11472
1	16	450	314	180.0	0.35000000000000003	11328
1	16	450	314	180.0	0.375	10144
1	16	450	314	180.0	0.4	8480
1	16	450	314	180.0	0.42500000000000004	6208
1	16	450	314	180.0	0.45	4656
1	16	450	314	180.0	0.47500000000000003	3648
1	16	450	314	180.0	0.5	3040
1	16	450	314	180.0	0.525	2640
1	16	450	314	180.0	0.55	2592
1	16	450	314	180.0	0.5750000000000001	2336
1	16	450	314	180.0	0.6000000000000001	2576
1	16	450	314	180.0	0.625	2624
1	16	450	314	180.0	0.65	2608
1	16	450	314	180.0	0.675	2544
1	16	450	314	180.0	0.7000000000000001	2816
1	16	450	314	180.0	0.7250000000000001	3200
1	16	450	314	180.0	0.75	3776
1	16	450	314	180.0	0.775	4768
1	16	450	314	180.0	0.8	5392
1	16	450	314	180.0	0.8250000000000001	5840
1	16	450	314	180.0	0.8500000000000001	6080
1	16	450	314	180.0	0.875	4624
1	16	450	314	180.0	0.9	3568
1	16	450	314	180.0	0.925	2928
1	16	450	314	180.0	0.9500000000000001	2256
1	16	450	314	180.0	0.9750000000000001	2320
1	17	450	330	142.4314079711725	0.0	2064
1	17	450	330	142.4314079711725	0.025	2256
1	17	450	330	142.4314079711725	0.05	2272
1	17	450	330	142.4314079711725	0.07500000000000001	2240
1	17	450	330	142.4314079711725	0.1	2240
1	17	450	330	142.4314079711725	0.125	2496
1	17	450	330	142.4314079711725	0.15000000000000002	2400
1	17	450	330	142.4314079711725	0.17500000000000002	3120
1	17	450	330	142.4314079711725	0.2	5648
1	17	450	330	142.4314079711725	0.225	11856
1	17	450	330	142.4314079711725	0.25	16416
1	17	450	330	142.4314079711725	0.275	17312
1	17	450	330	142.4314079711725	0.30000000000000004	13984
1	17	450	330	142.4314079711725	0.325	12544
1	17	450	330	142.4314079711725	0.35000000000000003	11456
1	17	450	330	142.4314079711725	0.375	8672
1	17	450	330	142.4314079711725	0.4	7680
1	17	450	330	142.4314079711725	0.42500000000000004	5888
1	17	450	330	142.4314079711725	0.45	4096
1	17	450	330	142.4314079711725	0.47500000000000003	3120
1	17	450	330	142.4314079711725	0.5	3120
1	17	450	330	142.4314079711725	0.525	2944
1	17	450	330	142.4314079711725	0.55	2896
1	17	450	330	142.4314079711725	0.5750000000000001	2832
1	17	450	330	142.4314079711725	0.6000000000000001	2896
1	17	450	330	142.4314079711725	0.625	3168
1	17	450	330	142.4314079711725	0.65	4496
1	17	450	330	142.4314079711725	0.675	6864
1	17	450	330	142.4314079711725	0.7000000000000001	10000
1	17	450	330	142.4314079711725	0.7250000000000001	13680
1	17	450	330	142.4314079711725	0.75	16752
1	17	450	330	142.4314079711725	0.775	13136
1	17	450	330	142.4314079711725	0.8	7184
1	17	450	330	142.4314079711725	0.8250000000000001	2896
1	17	450	330	142.4314079711725	0.8500000000000001	2288
1	17	450	330	142.4314079711725	0.875	2176
1	17	450	330	142.4314079711725	0.9	2272
1	17	450	330	142.4314079711725	0.925	2352
1	17	450	330	142.4314079711725	0.9500000000000001	2224
1	17	450	330	142.4314079711725	0.9750000000000001	2336
1	18	460	343	155.64107896468042	0.0	2256
1	18	460	343	155.64107896468042	0.025	2096
1	18	460	343	155.64107896468042	0.05	2224
1	18	460	343	155.64107896468042	0.07500000000000001	2496
1	18	460	343	155.64107896468042	0.1	2240
1	18	460	343	155.64107896468042	0.125	2224
1	18	460	343	155.64107896468042	0.15000000000000002	2304
1	18	460	343	155.64107896468042	0.17500000000000002	2304
1	18	460	343	155.64107896468042	0.2	2512
1	18	460	343	155.64107896468042	0.225	2464
1	18	460	343	155.64107896468042	0.25	3040
1	18	460	343	155.64107896468042	0.275	7152
1	18	460	343	155.64107896468042	0.30000000000000004	11008
1	18	460	343	155.64107896468042	0.325	14032
1	18	460	343	155.64107896468042	0.35000000000000003	11616
1	18	460	343	155.64107896468042	0.375	10608
1	18	460	343	155.64107896468042	0.4	8096
1	18	460	343	155.64107896468042	0.42500000000000004	6784
1	18	460	343	155.64107896468042	0.45	6032
1	18	460	343	155.64107896468042	0.47500000000000003	4848
1	18	460	343	155.64107896468042	0.5	4848
1	18	460	343	155.64107896468042	0.525	2896
1	18	460	343	155.64107896468042	0.55	2576
1	18	460	343	155.64107896468042	0.5750000000000001	2640
1	18	460	343	155.64107896468042	0.6000000000000001	2576
1	18	460	343	155.64107896468042	0.625	3072
1	18	460	343	155.64107896468042	0.65	3440
1	18	460	343	155.64107896468042	0.675	4880
1	18	460	343	155.64107896468042	0.7000000000000001	6368
1	18	460	343	155.64107896468042	0.7250000000000001	7600
1	18	460	343	155.64107896468042	0.75	8064
1	18	460	343	155.64107896468042	0.775	7376
1	18	460	343	155.64107896468042	0.8	4304
1	18	460	343	155.64107896468042	0.8250000000000001	2448
1	18	460	343	155.64107896468042	0.8500000000000001	2336
1	18	460	343	155.64107896468042	0.875	2176
1	18	460	343	155.64107896468042	0.9	2224
1	18	460	343	155.64107896468042	0.925	2096
1	18	460	343	155.64107896468042	0.9500000000000001	2176
1	18	460	343	155.64107896468042	0.9750000000000001	2256
2	1	332	170	153.43494882292202	0.0	2048
2	1	332	170	153.43494882292202	0.025	2144
2	1	332	170	153.43494882292202	0.05	1952
2	1	332	170	153.43494882292202	0.07500000000000001	2224
2	1	332	170	153.43494882292202	0.1	2144
2	1	332	170	153.43494882292202	0.125	2080
2	1	332	170	153.43494882292202	0.15000000000000002	3120
2	1	332	170	153.43494882292202	0.17500000000000002	3840
2	1	332	170	153.43494882292202	0.2	6496
2	1	332	170	153.43494882292202	0.225	6576
2	1	332	170	153.43494882292202	0.25	6560
2	1	332	170	153.43494882292202	0.275	6064
2	1	332	170	153.43494882292202	0.30000000000000004	4752
2	1	332	170	153.43494882292202	0.325	3456
2	1	332	170	153.43494882292202	0.35000000000000003	3008
2	1	332	170	153.43494882292202	0.375	2944
2	1	332	170	153.43494882292202	0.4	2704
2	1	332	170	153.43494882292202	0.42500000000000004	2848
2	1	332	170	153.43494882292202	0.45	2512
2	1	332	170	153.43494882292202	0.47500000000000003	2528
2	1	332	170	153.43494882292202	0.5	2528
2	1	332	170	153.43494882292202	0.525	2400
2	1	332	170	153.43494882292202	0.55	2640
2	1	332	170	153.43494882292202	0.5750000000000001	2768
2	1	332	170	153.43494882292202	0.6000000000000001	2544
2	1	332	170	153.43494882292202	0.625	2592
2	1	332	170	153.43494882292202	0.65	3088
2	1	332	170	153.43494882292202	0.675	3504
2	1	332	170	153.43494882292202	0.7000000000000001	3536
2	1	332	170	153.43494882292202	0.7250000000000001	3696
2	1	332	170	153.43494882292202	0.75	3088
2	1	332	170	153.43494882292202	0.775	2880
2	1	332	170	153.43494882292202	0.8	2400
2	1	332	170	153.43494882292202	0.8250000000000001	2048
2	1	332	170	153.43494882292202	0.8500000000000001	2176
2	1	332	170	153.43494882292202	0.875	1728
2	1	332	170	153.43494882292202	0.9	2064
2	1	332	170	153.43494882292202	0.925	2064
2	1	332	170	153.43494882292202	0.9500000000000001	2240
2	1	332	170	153.43494882292202	0.9750000000000001	2128
2	2	343	181	164.74488129694225	0.0	2048
2	2	343	181	164.74488129694225	0.025	2144
2	2	343	181	164.74488129694225	0.05	2048
2	2	343	181	164.74488129694225	0.07500000000000001	2048
2	2	343	181	164.74488129694225	0.1	2160
2	2	343	181	164.74488129694225	0.125	1904
2	2	343	181	164.74488129694225	0.15000000000000002	2160
2	2	343	181	164.74488129694225	0.17500000000000002	2144
2	2	343	181	164.74488129694225	0.2	2240
2	2	343	181	164.74488129694225	0.225	2256
2	2	343	181	164.74488129694225	0.25	2896
2	2	343	181	164.74488129694225	0.275	5536
2	2	343	181	164.74488129694225	0.30000000000000004	6640
2	2	343	181	164.74488129694225	0.325	6864
2	2	343	181	164.74488129694225	0.35000000000000003	7008
2	2	343	181	164.74488129694225	0.375	5888
2	2	343	181	164.74488129694225	0.4	4288
2	2	343	181	164.74488129694225	0.42500000000000004	4208
2	2	343	181	164.74488129694225	0.45	3424
2	2	343	181	164.74488129694225	0.47500000000000003	3072
2	2	343	181	164.74488129694225	0.5	3072
2	2	343	181	164.74488129694225	0.525	3024
2	2	343	181	164.74488129694225	0.55	2640
2	2	343	181	164.74488129694225	0.5750000000000001	2512
2	2	343	181	164.74488129694225	0.6000000000000001	2368
2	2	343	181	164.74488129694225	0.625	2432
2	2	343	181	164.74488129694225	0.65	2512
2	2	343	181	164.74488129694225	0.675	2768
2	2	343	181	164.74488129694225	0.7000000000000001	2432
2	2	343	181	164.74488129694225	0.7250000000000001	2704
2	2	343	181	164.74488129694225	0.75	2976
2	2	343	181	164.74488129694225	0.775	2944
2	2	343	181	164.74488129694225	0.8	3392
2	2	343	181	164.74488129694225	0.8250000000000001	3936
2	2	343	181	164.74488129694225	0.8500000000000001	3728
2	2	343	181	164.74488129694225	0.875	3408
2	2	343	181	164.74488129694225	0.9	2720
2	2	343	181	164.74488129694225	0.925	2112
2	2	343	181	164.74488129694225	0.9500000000000001	2144
2	2	343	181	164.74488129694225	0.9750000000000001	2144
2	3	357	189	176.82016988013598	0.0	2048
2	3	357	189	176.82016988013598	0.025	2112
2	3	357	189	176.82016988013598	0.05	2048
2	3	357	189	176.82016988013598	0.07500000000000001	2144
2	3	357	189	176.82016988013598	0.1	1984
2	3	357	189	176.82016988013598	0.125	1984
2	3	357	189	176.82016988013598	0.15000000000000002	1984
2	3	357	189	176.82016988013598	0.17500000000000002	2144
2	3	357	189	176.82016988013598	0.2	2048
2	3	357	189	176.82016988013598	0.225	2144
2	3	357	189	176.82016988013598	0.25	2144
2	3	357	189	176.82016988013598	0.275	2032
2	3	357	189	176.82016988013598	0.30000000000000004	2304
2	3	357	189	176.82016988013598	0.325	2144
2	3	357	189	176.82016988013598	0.35000000000000003	2480
2	3	357	189	176.82016988013598	0.375	4400
2	3	357	189	176.82016988013598	0.4	6272
2	3	357	189	176.82016988013598	0.42500000000000004	7456
2	3	357	189	176.82016988013598	0.45	6944
2	3	357	189	176.82016988013598	0.47500000000000003	6496
2	3	357	189	176.82016988013598	0.5	6496
2	3	357	189	176.82016988013598	0.525	5152
2	3	357	189	176.82016988013598	0.55	4528
2	3	357	189	176.82016988013598	0.5750000000000001	3088
2	3	357	189	176.82016988013598	0.6000000000000001	2960
2	3	357	189	176.82016988013598	0.625	2784
2	3	357	189	176.82016988013598	0.65	2576
2	3	357	189	176.82016988013598	0.675	2208
2	3	357	189	176.82016988013598	0.7000000000000001	2304
2	3	357	189	176.82016988013598	0.7250000000000001	2384
2	3	357	189	176.82016988013598	0.75	2384
2	3	357	189	176.82016988013598	0.775	2512
2	3	357	189	176.82016988013598	0.8	2592
2	3	357	189	176.82016988013598	0.8250000000000001	2784
2	3	357	189	176.82016988013598	0.8500000000000001	2848
2	3	357	189	176.82016988013598	0.875	2816
2	3	357	189	176.82016988013598	0.9	3024
2	3	357	189	176.82016988013598	0.925	3248
2	3	357	189	176.82016988013598	0.9500000000000001	3008
2	3	357	189	176.82016988013598	0.9750000000000001	2784
2	4	371	196	160.55996517182385	0.0	2368
2	4	371	196	160.55996517182385	0.025	2240
2	4	371	196	160.55996517182385	0.05	1840
2	4	371	196	160.55996517182385	0.07500000000000001	2464
2	4	371	196	160.55996517182385	0.1	1856
2	4	371	196	160.55996517182385	0.125	2368
2	4	371	196	160.55996517182385	0.15000000000000002	2288
2	4	371	196	160.55996517182385	0.17500000000000002	2048
2	4	371	196	160.55996517182385	0.2	2048
2	4	371	196	160.55996517182385	0.225	2048
2	4	371	196	160.55996517182385	0.25	2144
2	4	371	196	160.55996517182385	0.275	2016
2	4	371	196	160.55996517182385	0.30000000000000004	2224
2	4	371	196	160.55996517182385	0.325	3024
2	4	371	196	160.55996517182385	0.35000000000000003	3504
2	4	371	196	160.55996517182385	0.375	5872
2	4	371	196	160.55996517182385	0.4	6928
2	4	371	196	160.55996517182385	0.42500000000000004	7360
2	4	371	196	160.55996517182385	0.45	6704
2	4	371	196	160.55996517182385	0.47500000000000003	5296
2	4	371	196	160.55996517182385	0.5	4256
2	4	371	196	160.55996517182385	0.525	3488
2	4	371	196	160.55996517182385	0.55	2784
2	4	371	196	160.55996517182385	0.5750000000000001	2720
2	4	371	196	160.55996517182385	0.6000000000000001	2688
2	4	371	196	160.55996517182385	0.625	2576
2	4	371	196	160.55996517182385	0.65	2352
2	4	371	196	160.55996517182385	0.675	2480
2	4	371	196	160.55996517182385	0.7000000000000001	2208
2	4	371	196	160.55996517182385	0.7250000000000001	2512
2	4	371	196	160.55996517182385	0.75	2240
2	4	371	196	160.55996517182385	0.775	2352
2	4	371	196	160.55996517182385	0.8	2848
2	4	371	196	160.55996517182385	0.8250000000000001	2848
2	4	371	196	160.55996517182385	0.8500000000000001	3136
2	4	371	196	160.55996517182385	0.875	3408
2	4	371	196	160.55996517182385	0.9	3408
2	4	371	196	160.55996517182385	0.925	2960
2	4	371	196	160.55996517182385	0.9500000000000001	2656
2	4	371	196	160.55996517182385	0.9750000000000001	2416
2	5	387	198	168.6900675259798	0.0	2304
2	5	387	198	168.6900675259798	0.025	2272
2	5	387	198	168.6900675259798	0.05	2112
2	5	387	198	168.6900675259798	0.07500000000000001	2048
2	5	387	198	168.6900675259798	0.1	2224
2	5	387	198	168.6900675259798	0.125	2144
2	5	387	198	168.6900675259798	0.15000000000000002	2208
2	5	387	198	168.6900675259798	0.17500000000000002	2352
2	5	387	198	168.6900675259798	0.2	2080
2	5	387	198	168.6900675259798	0.225	2144
2	5	387	198	168.6900675259798	0.25	2704
2	5	387	198	168.6900675259798	0.275	5376
2	5	387	198	168.6900675259798	0.30000000000000004	10960
2	5	387	198	168.6900675259798	0.325	16528
2	5	387	198	168.6900675259798	0.35000000000000003	18288
2	5	387	198	168.6900675259798	0.375	17136
2	5	387	198	168.6900675259798	0.4	14912
2	5	387	198	168.6900675259798	0.42500000000000004	11616
2	5	387	198	168.6900675259798	0.45	7952
2	5	387	198	168.6900675259798	0.47500000000000003	6640
2	5	387	198	168.6900675259798	0.5	4832
2	5	387	198	168.6900675259798	0.525	3840
2	5	387	198	168.6900675259798	0.55	3136
2	5	387	198	168.6900675259798	0.5750000000000001	2992
2	5	387	198	168.6900675259798	0.6000000000000001	2720
2	5	387	198	168.6900675259798	0.625	3248
2	5	387	198	168.6900675259798	0.65	2768
2	5	387	198	168.6900675259798	0.675	2736
2	5	387	198	168.6900675259798	0.7000000000000001	2528
2	5	387	198	168.6900675259798	0.7250000000000001	2752
2	5	387	198	168.6900675259798	0.75	2656
2	5	387	198	168.6900675259798	0.775	2576
2	5	387	198	168.6900675259798	0.8	2544
2	5	387	198	168.6900675259798	0.8250000000000001	3040
2	5	387	198	168.6900675259798	0.8500000000000001	3344
2	5	387	198	168.6900675259798	0.875	4032
2	5	387	198	168.6900675259798	0.9	4208
2	5	387	198	168.6900675259798	0.925	3904
2	5	387	198	168.6900675259798	0.9500000000000001	3328
2	5	387	198	168.6900675259798	0.9750000000000001	2592
2	6	402	203	172.18470645323313	0.0	2112
2	6	402	203	172.18470645323313	0.025	2144
2	6	402	203	172.18470645323313	0.05	1952
2	6	402	203	172.18470645323313	0.07500000000000001	2304
2	6	402	203	172.18470645323313	0.1	2080
2	6	402	203	172.18470645323313	0.125	2384
2	6	402	203	172.18470645323313	0.15000000000000002	2592
2	6	402	203	172.18470645323313	0.17500000000000002	2944
2	6	402	203	172.18470645323313	0.2	3552
2	6	402	203	172.18470645323313	0.225	4544
2	6	402	203	172.18470645323313	0.25	4912
2	6	402	203	172.18470645323313	0.275	4960
2	6	402	203	172.18470645323313	0.30000000000000004	4928
2	6	402	203	172.18470645323313	0.325	4704
2	6	402	203	172.18470645323313	0.35000000000000003	4192
2	6	402	203	172.18470645323313	0.375	3888
2	6	402	203	172.18470645323313	0.4	3216
2	6	402	203	172.18470645323313	0.42500000000000004	2640
2	6	402	203	172.18470645323313	0.45	2720
2	6	402	203	172.18470645323313	0.47500000000000003	2624
2	6	402	203	172.18470645323313	0.5	2704
2	6	402	203	172.18470645323313	0.525	2704
2	6	402	203	172.18470645323313	0.55	2704
2	6	402	203	172.18470645323313	0.5750000000000001	2544
2	6	402	203	172.18470645323313	0.6000000000000001	2848
2	6	402	203	172.18470645323313	0.625	3008
2	6	402	203	172.18470645323313	0.65	3232
2	6	402	203	172.18470645323313	0.675	3792
2	6	402	203	172.18470645323313	0.7000000000000001	4512
2	6	402	203	172.18470645323313	0.7250000000000001	5328
2	6	402	203	172.18470645323313	0.75	5344
2	6	402	203	172.18470645323313	0.775	5280
2	6	402	203	172.18470645323313	0.8	4176
2	6	402	203	172.18470645323313	0.8250000000000001	3280
2	6	402	203	172.18470645323313	0.8500000000000001	2464
2	6	402	203	172.18470645323313	0.875	2304
2	6	402	203	172.18470645323313	0.9	2112
2	6	402	203	172.18470645323313	0.925	2240
2	6	402	203	172.18470645323313	0.9500000000000001	2144
2	6	402	203	172.18470645323313	0.9750000000000001	2048
2	7	418	206	176.58341180822873	0.0	1968
2	7	418	206	176.58341180822873	0.025	2048
2	7	418	206	176.58341180822873	0.05	2304
2	7	418	206	176.58341180822873	0.07500000000000001	2608
2	7	418	206	176.58341180822873	0.1	3120
2	7	418	206	176.58341180822873	0.125	4304
2	7	418	206	176.58341180822873	0.15000000000000002	4464
2	7	418	206	176.58341180822873	0.17500000000000002	5072
2	7	418	206	176.58341180822873	0.2	5056
2	7	418	206	176.58341180822873	0.225	4448
2	7	418	206	176.58341180822873	0.25	4016
2	7	418	206	176.58341180822873	0.275	3136
2	7	418	206	176.58341180822873	0.30000000000000004	3136
2	7	418	206	176.58341180822873	0.325	2848
2	7	418	206	176.58341180822873	0.35000000000000003	2912
2	7	418	206	176.58341180822873	0.375	2496
2	7	418	206	176.58341180822873	0.4	2416
2	7	418	206	176.58341180822873	0.42500000000000004	2688
2	7	418	206	176.58341180822873	0.45	2576
2	7	418	206	176.58341180822873	0.47500000000000003	2640
2	7	418	206	176.58341180822873	0.5	2912
2	7	418	206	176.58341180822873	0.525	3072
2	7	418	206	176.58341180822873	0.55	3440
2	7	418	206	176.58341180822873	0.5750000000000001	3920
2	7	418	206	176.58341180822873	0.6000000000000001	4288
2	7	418	206	176.58341180822873	0.625	5088
2	7	418	206	176.58341180822873	0.65	5440
2	7	418	206	176.58341180822873	0.675	6368
2	7	418	206	176.58341180822873	0.7000000000000001	6720
2	7	418	206	176.58341180822873	0.7250000000000001	5872
2	7	418	206	176.58341180822873	0.75	4288
2	7	418	206	176.58341180822873	0.775	3312
2	7	418	206	176.58341180822873	0.8	2576
2	7	418	206	176.58341180822873	0.8250000000000001	2208
2	7	418	206	176.58341180822873	0.8500000000000001	2320
2	7	418	206	176.58341180822873	0.875	1904
2	7	418	206	176.58341180822873	0.9	2240
2	7	418	206	176.58341180822873	0.925	1968
2	7	418	206	176.58341180822873	0.9500000000000001	2144
2	7	418	206	176.58341180822873	0.9750000000000001	2144
2	8	434	210	167.47119229084848	0.0	2080
2	8	434	210	167.47119229084848	0.025	2176
2	8	434	210	167.47119229084848	0.05	2320
2	8	434	210	167.47119229084848	0.07500000000000001	2704
2	8	434	210	167.47119229084848	0.1	3600
2	8	434	210	167.47119229084848	0.125	4208
2	8	434	210	167.47119229084848	0.15000000000000002	4256
2	8	434	210	167.47119229084848	0.17500000000000002	4256
2	8	434	210	167.47119229084848	0.2	4384
2	8	434	210	167.47119229084848	0.225	3648
2	8	434	210	167.47119229084848	0.25	3360
2	8	434	210	167.47119229084848	0.275	3040
2	8	434	210	167.47119229084848	0.30000000000000004	2432
2	8	434	210	167.47119229084848	0.325	2544
2	8	434	210	167.47119229084848	0.35000000000000003	2400
2	8	434	210	167.47119229084848	0.375	2656
2	8	434	210	167.47119229084848	0.4	2560
2	8	434	210	167.47119229084848	0.42500000000000004	2560
2	8	434	210	167.47119229084848	0.45	2544
2	8	434	210	167.47119229084848	0.47500000000000003	2560
2	8	434	210	167.47119229084848	0.5	2560
2	8	434	210	167.47119229084848	0.525	2624
2	8	434	210	167.47119229084848	0.55	2880
2	8	434	210	167.47119229084848	0.5750000000000001	3456
2	8	434	210	167.47119229084848	0.6000000000000001	3552
2	8	434	210	167.47119229084848	0.625	4208
2	8	434	210	167.47119229084848	0.65	4880
2	8	434	210	167.47119229084848	0.675	6336
2	8	434	210	167.47119229084848	0.7000000000000001	7472
2	8	434	210	167.47119229084848	0.7250000000000001	7712
2	8	434	210	167.47119229084848	0.75	6352
2	8	434	210	167.47119229084848	0.775	3552
2	8	434	210	167.47119229084848	0.8	2400
2	8	434	210	167.47119229084848	0.8250000000000001	2192
2	8	434	210	167.47119229084848	0.8500000000000001	1984
2	8	434	210	167.47119229084848	0.875	1952
2	8	434	210	167.47119229084848	0.9	2048
2	8	434	210	167.47119229084848	0.925	2288
2	8	434	210	167.47119229084848	0.9500000000000001	1952
2	8	434	210	167.47119229084848	0.9750000000000001	2000
2	9	448	217	154.13364320590549	0.0	2048
2	9	448	217	154.13364320590549	0.025	1968
2	9	448	217	154.13364320590549	0.05	2368
2	9	448	217	154.13364320590549	0.07500000000000001	2384
2	9	448	217	154.13364320590549	0.1	2944
2	9	448	217	154.13364320590549	0.125	3568
2	9	448	217	154.13364320590549	0.15000000000000002	3952
2	9	448	217	154.13364320590549	0.17500000000000002	4944
2	9	448	217	154.13364320590549	0.2	4880
2	9	448	217	154.13364320590549	0.225	4624
2	9	448	217	154.13364320590549	0.25	4512
2	9	448	217	154.13364320590549	0.275	3760
2	9	448	217	154.13364320590549	0.30000000000000004	3040
2	9	448	217	154.13364320590549	0.325	2688
2	9	448	217	154.13364320590549	0.35000000000000003	2560
2	9	448	217	154.13364320590549	0.375	2656
2	9	448	217	154.13364320590549	0.4	2576
2	9	448	217	154.13364320590549	0.42500000000000004	2656
2	9	448	217	154.13364320590549	0.45	2512
2	9	448	217	154.13364320590549	0.47500000000000003	2512
2	9	448	217	154.13364320590549	0.5	2512
2	9	448	217	154.13364320590549	0.525	2496
2	9	448	217	154.13364320590549	0.55	2928
2	9	448	217	154.13364320590549	0.5750000000000001	3456
2	9	448	217	154.13364320590549	0.6000000000000001	4768
2	9	448	217	154.13364320590549	0.625	5440
2	9	448	217	154.13364320590549	0.65	5664
2	9	448	217	154.13364320590549	0.675	7152
2	9	448	217	154.13364320590549	0.7000000000000001	7680
2	9	448	217	154.13364320590549	0.7250000000000001	7504
2	9	448	217	154.13364320590549	0.75	6928
2	9	448	217	154.13364320590549	0.775	5952
2	9	448	217	154.13364320590549	0.8	2784
2	9	448	217	154.13364320590549	0.8250000000000001	2176
2	9	448	217	154.13364320590549	0.8500000000000001	2176
2	9	448	217	154.13364320590549	0.875	2208
2	9	448	217	154.13364320590549	0.9	2208
2	9	448	217	154.13364320590549	0.925	2192
2	9	448	217	154.13364320590549	0.9500000000000001	2176
2	9	448	217	154.13364320590549	0.9750000000000001	2368
2	10	458	230	142.4314079711725	0.0	2128
2	10	458	230	142.4314079711725	0.025	2192
2	10	458	230	142.4314079711725	0.05	2352
2	10	458	230	142.4314079711725	0.07500000000000001	3232
2	10	458	230	142.4314079711725	0.1	3584
2	10	458	230	142.4314079711725	0.125	4032
2	10	458	230	142.4314079711725	0.15000000000000002	4048
2	10	458	230	142.4314079711725	0.17500000000000002	3712
2	10	458	230	142.4314079711725	0.2	3648
2	10	458	230	142.4314079711725	0.225	2880
2	10	458	230	142.4314079711725	0.25	2992
2	10	458	230	142.4314079711725	0.275	2432
2	10	458	230	142.4314079711725	0.30000000000000004	2544
2	10	458	230	142.4314079711725	0.325	2752
2	10	458	230	142.4314079711725	0.35000000000000003	2656
2	10	458	230	142.4314079711725	0.375	2816
2	10	458	230	142.4314079711725	0.4	2752
2	10	458	230	142.4314079711725	0.42500000000000004	2832
2	10	458	230	142.4314079711725	0.45	3168
2	10	458	230	142.4314079711725	0.47500000000000003	3168
2	10	458	230	142.4314079711725	0.5	3168
2	10	458	230	142.4314079711725	0.525	3088
2	10	458	230	142.4314079711725	0.55	3408
2	10	458	230	142.4314079711725	0.5750000000000001	3520
2	10	458	230	142.4314079711725	0.6000000000000001	4672
2	10	458	230	142.4314079711725	0.625	6000
2	10	458	230	142.4314079711725	0.65	8192
2	10	458	230	142.4314079711725	0.675	11744
2	10	458	230	142.4314079711725	0.7000000000000001	11600
2	10	458	230	142.4314079711725	0.7250000000000001	11072
2	10	458	230	142.4314079711725	0.75	6128
2	10	458	230	142.4314079711725	0.775	3280
2	10	458	230	142.4314079711725	0.8	2592
2	10	458	230	142.4314079711725	0.8250000000000001	2400
2	10	458	230	142.4314079711725	0.8500000000000001	2080
2	10	458	230	142.4314079711725	0.875	2288
2	10	458	230	142.4314079711725	0.9	2080
2	10	458	230	142.4314079711725	0.925	2272
2	10	458	230	142.4314079711725	0.9500000000000001	2208
2	10	458	230	142.4314079711725	0.9750000000000001	2128
2	11	458	246	180.0	0.0	2704
2	11	458	246	180.0	0.025	3072
2	11	458	246	180.0	0.05	3408
2	11	458	246	180.0	0.07500000000000001	3440
2	11	458	246	180.0	0.1	3296
2	11	458	246	180.0	0.125	3184
2	11	458	246	180.0	0.15000000000000002	2720
2	11	458	246	180.0	0.17500000000000002	2880
2	11	458	246	180.0	0.2	2304
2	11	458	246	180.0	0.225	2448
2	11	458	246	180.0	0.25	2256
2	11	458	246	180.0	0.275	2528
2	11	458	246	180.0	0.30000000000000004	2304
2	11	458	246	180.0	0.325	2912
2	11	458	246	180.0	0.35000000000000003	2688
2	11	458	246	180.0	0.375	3152
2	11	458	246	180.0	0.4	3680
2	11	458	246	180.0	0.42500000000000004	4032
2	11	458	246	180.0	0.45	4512
2	11	458	246	180.0	0.47500000000000003	5648
2	11	458	246	180.0	0.5	6272
2	11	458	246	180.0	0.525	7184
2	11	458	246	180.0	0.55	7936
2	11	458	246	180.0	0.5750000000000001	9200
2	11	458	246	180.0	0.6000000000000001	9216
2	11	458	246	180.0	0.625	7968
2	11	458	246	180.0	0.65	5904
2	11	458	246	180.0	0.675	4208
2	11	458	246	180.0	0.7000000000000001	3136
2	11	458	246	180.0	0.7250000000000001	2576
2	11	458	246	180.0	0.75	2384
2	11	458	246	180.0	0.775	2160
2	11	458	246	180.0	0.8	2176
2	11	458	246	180.0	0.8250000000000001	2144
2	11	458	246	180.0	0.8500000000000001	2240
2	11	458	246	180.0	0.875	2176
2	11	458	246	180.0	0.9	2192
2	11	458	246	180.0	0.925	2048
2	11	458	246	180.0	0.9500000000000001	2192
2	11	458	246	180.0	0.9750000000000001	2112
2	12	458	263	165.96375653207352	0.0	2352
2	12	458	263	165.96375653207352	0.025	2512
2	12	458	263	165.96375653207352	0.05	3040
2	12	458	263	165.96375653207352	0.07500000000000001	3648
2	12	458	263	165.96375653207352	0.1	3968
2	12	458	263	165.96375653207352	0.125	4192
2	12	458	263	165.96375653207352	0.15000000000000002	4208
2	12	458	263	165.96375653207352	0.17500000000000002	3680
2	12	458	263	165.96375653207352	0.2	3280
2	12	458	263	165.96375653207352	0.225	3008
2	12	458	263	165.96375653207352	0.25	2608
2	12	458	263	165.96375653207352	0.275	2656
2	12	458	263	165.96375653207352	0.30000000000000004	2480
2	12	458	263	165.96375653207352	0.325	2432
2	12	458	263	165.96375653207352	0.35000000000000003	2384
2	12	458	263	165.96375653207352	0.375	2608
2	12	458	263	165.96375653207352	0.4	2464
2	12	458	263	165.96375653207352	0.42500000000000004	2608
2	12	458	263	165.96375653207352	0.45	2784
2	12	458	263	165.96375653207352	0.47500000000000003	3168
2	12	458	263	165.96375653207352	0.5	3584
2	12	458	263	165.96375653207352	0.525	3552
2	12	458	263	165.96375653207352	0.55	3776
2	12	458	263	165.96375653207352	0.5750000000000001	4080
2	12	458	263	165.96375653207352	0.6000000000000001	4880
2	12	458	263	165.96375653207352	0.625	5312
2	12	458	263	165.96375653207352	0.65	6112
2	12	458	263	165.96375653207352	0.675	6640
2	12	458	263	165.96375653207352	0.7000000000000001	6144
2	12	458	263	165.96375653207352	0.7250000000000001	5728
2	12	458	263	165.96375653207352	0.75	4560
2	12	458	263	165.96375653207352	0.775	3472
2	12	458	263	165.96375653207352	0.8	2480
2	12	458	263	165.96375653207352	0.8250000000000001	2416
2	12	458	263	165.96375653207352	0.8500000000000001	2080
2	12	458	263	165.96375653207352	0.875	2368
2	12	458	263	165.96375653207352	0.9	2272
2	12	458	263	165.96375653207352	0.925	2080
2	12	458	263	165.96375653207352	0.9500000000000001	2176
2	12	458	263	165.96375653207352	0.9750000000000001	2192
2	13	454	279	175.60129464500443	0.0	2192
2	13	454	279	175.60129464500443	0.025	2176
2	13	454	279	175.60129464500443	0.05	2176
2	13	454	279	175.60129464500443	0.07500000000000001	2240
2	13	454	279	175.60129464500443	0.1	2640
2	13	454	279	175.60129464500443	0.125	3088
2	13	454	279	175.60129464500443	0.15000000000000002	4192
2	13	454	279	175.60129464500443	0.17500000000000002	5152
2	13	454	279	175.60129464500443	0.2	6368
2	13	454	279	175.60129464500443	0.225	7344
2	13	454	279	175.60129464500443	0.25	7120
2	13	454	279	175.60129464500443	0.275	6384
2	13	454	279	175.60129464500443	0.30000000000000004	6208
2	13	454	279	175.60129464500443	0.325	5440
2	13	454	279	175.60129464500443	0.35000000000000003	4448
2	13	454	279	175.60129464500443	0.375	3504
2	13	454	279	175.60129464500443	0.4	3200
2	13	454	279	175.60129464500443	0.42500000000000004	3008
2	13	454	279	175.60129464500443	0.45	3184
2	13	454	279	175.60129464500443	0.47500000000000003	3216
2	13	454	279	175.60129464500443	0.5	3168
2	13	454	279	175.60129464500443	0.525	3168
2	13	454	279	175.60129464500443	0.55	3760
2	13	454	279	175.60129464500443	0.5750000000000001	4336
2	13	454	279	175.60129464500443	0.6000000000000001	4800
2	13	454	279	175.60129464500443	0.625	5616
2	13	454	279	175.60129464500443	0.65	6496
2	13	454	279	175.60129464500443	0.675	7232
2	13	454	279	175.60129464500443	0.7000000000000001	7312
2	13	454	279	175.60129464500443	0.7250000000000001	6880
2	13	454	279	175.60129464500443	0.75	6160
2	13	454	279	175.60129464500443	0.775	5744
2	13	454	279	175.60129464500443	0.8	3760
2	13	454	279	175.60129464500443	0.8250000000000001	2896
2	13	454	279	175.60129464500443	0.8500000000000001	2512
2	13	454	279	175.60129464500443	0.875	2256
2	13	454	279	175.60129464500443	0.9	2176
2	13	454	279	175.60129464500443	0.925	2416
2	13	454	279	175.60129464500443	0.9500000000000001	2368
2	13	454	279	175.60129464500443	0.9750000000000001	2272
2	14	449	294	161.565051177078	0.0	2272
2	14	449	294	161.565051177078	0.025	2016
2	14	449	294	161.565051177078	0.05	2272
2	14	449	294	161.565051177078	0.07500000000000001	2080
2	14	449	294	161.565051177078	0.1	2496
2	14	449	294	161.565051177078	0.125	3616
2	14	449	294	161.565051177078	0.15000000000000002	4512
2	14	449	294	161.565051177078	0.17500000000000002	5856
2	14	449	294	161.565051177078	0.2	7904
2	14	449	294	161.565051177078	0.225	9088
2	14	449	294	161.565051177078	0.25	9472
2	14	449	294	161.565051177078	0.275	9136
2	14	449	294	161.565051177078	0.30000000000000004	8928
2	14	449	294	161.565051177078	0.325	7968
2	14	449	294	161.565051177078	0.35000000000000003	6192
2	14	449	294	161.565051177078	0.375	5536
2	14	449	294	161.565051177078	0.4	4736
2	14	449	294	161.565051177078	0.42500000000000004	4016
2	14	449	294	161.565051177078	0.45	3392
2	14	449	294	161.565051177078	0.47500000000000003	3456
2	14	449	294	161.565051177078	0.5	3216
2	14	449	294	161.565051177078	0.525	2976
2	14	449	294	161.565051177078	0.55	3360
2	14	449	294	161.565051177078	0.5750000000000001	3744
2	14	449	294	161.565051177078	0.6000000000000001	4448
2	14	449	294	161.565051177078	0.625	4752
2	14	449	294	161.565051177078	0.65	5888
2	14	449	294	161.565051177078	0.675	6976
2	14	449	294	161.565051177078	0.7000000000000001	6912
2	14	449	294	161.565051177078	0.7250000000000001	6608
2	14	449	294	161.565051177078	0.75	6320
2	14	449	294	161.565051177078	0.775	5232
2	14	449	294	161.565051177078	0.8	4144
2	14	449	294	161.565051177078	0.8250000000000001	3328
2	14	449	294	161.565051177078	0.8500000000000001	2608
2	14	449	294	161.565051177078	0.875	2176
2	14	449	294	161.565051177078	0.9	2112
2	14	449	294	161.565051177078	0.925	2336
2	14	449	294	161.565051177078	0.9500000000000001	2272
[truncated: 62,521 more rows]
