# Supplementary material for: An epifluorescence microscope design for naturalistic behavior and cellular activity in freely moving Caenorhabditis elegans
Source: Nat Commun. 2026 May 19;17:4411. doi: 10.1038/s41467-026-72709-w (PMC13187321; doi:10.1038/s41467-026-72709-w)
Supplement: Supplementary file 8 — Source data [file 41467_2026_72709_MOESM8_ESM.zip › fig2 Muscle/MMH116/worm5.csv]

frame	order	x	y	angle	segment_position	intensity
0	1	412	310	148.74768294428281	0.0	3504
0	1	412	310	148.74768294428281	0.025	3584
0	1	412	310	148.74768294428281	0.05	3248
0	1	412	310	148.74768294428281	0.07500000000000001	3280
0	1	412	310	148.74768294428281	0.1	3232
0	1	412	310	148.74768294428281	0.125	3424
0	1	412	310	148.74768294428281	0.15000000000000002	3344
0	1	412	310	148.74768294428281	0.17500000000000002	3344
0	1	412	310	148.74768294428281	0.2	3328
0	1	412	310	148.74768294428281	0.225	3328
0	1	412	310	148.74768294428281	0.25	3328
0	1	412	310	148.74768294428281	0.275	3536
0	1	412	310	148.74768294428281	0.30000000000000004	4160
0	1	412	310	148.74768294428281	0.325	5168
0	1	412	310	148.74768294428281	0.35000000000000003	7344
0	1	412	310	148.74768294428281	0.375	9296
0	1	412	310	148.74768294428281	0.4	9088
0	1	412	310	148.74768294428281	0.42500000000000004	8256
0	1	412	310	148.74768294428281	0.45	7744
0	1	412	310	148.74768294428281	0.47500000000000003	5584
0	1	412	310	148.74768294428281	0.5	5584
0	1	412	310	148.74768294428281	0.525	4496
0	1	412	310	148.74768294428281	0.55	4000
0	1	412	310	148.74768294428281	0.5750000000000001	3776
0	1	412	310	148.74768294428281	0.6000000000000001	3504
0	1	412	310	148.74768294428281	0.625	3712
0	1	412	310	148.74768294428281	0.65	3584
0	1	412	310	148.74768294428281	0.675	3680
0	1	412	310	148.74768294428281	0.7000000000000001	3744
0	1	412	310	148.74768294428281	0.7250000000000001	3872
0	1	412	310	148.74768294428281	0.75	4096
0	1	412	310	148.74768294428281	0.775	4368
0	1	412	310	148.74768294428281	0.8	4416
0	1	412	310	148.74768294428281	0.8250000000000001	4416
0	1	412	310	148.74768294428281	0.8500000000000001	4496
0	1	412	310	148.74768294428281	0.875	3744
0	1	412	310	148.74768294428281	0.9	3504
0	1	412	310	148.74768294428281	0.925	3504
0	1	412	310	148.74768294428281	0.9500000000000001	3296
0	1	412	310	148.74768294428281	0.9750000000000001	3104
0	2	405	287	118.07248693585296	0.0	3296
0	2	405	287	118.07248693585296	0.025	3200
0	2	405	287	118.07248693585296	0.05	3104
0	2	405	287	118.07248693585296	0.07500000000000001	3264
0	2	405	287	118.07248693585296	0.1	3520
0	2	405	287	118.07248693585296	0.125	3520
0	2	405	287	118.07248693585296	0.15000000000000002	3168
0	2	405	287	118.07248693585296	0.17500000000000002	3472
0	2	405	287	118.07248693585296	0.2	3808
0	2	405	287	118.07248693585296	0.225	6336
0	2	405	287	118.07248693585296	0.25	9456
0	2	405	287	118.07248693585296	0.275	9712
0	2	405	287	118.07248693585296	0.30000000000000004	11520
0	2	405	287	118.07248693585296	0.325	12144
0	2	405	287	118.07248693585296	0.35000000000000003	10784
0	2	405	287	118.07248693585296	0.375	8912
0	2	405	287	118.07248693585296	0.4	7312
0	2	405	287	118.07248693585296	0.42500000000000004	6144
0	2	405	287	118.07248693585296	0.45	5152
0	2	405	287	118.07248693585296	0.47500000000000003	4064
0	2	405	287	118.07248693585296	0.5	3840
0	2	405	287	118.07248693585296	0.525	3936
0	2	405	287	118.07248693585296	0.55	3376
0	2	405	287	118.07248693585296	0.5750000000000001	3536
0	2	405	287	118.07248693585296	0.6000000000000001	3904
0	2	405	287	118.07248693585296	0.625	4432
0	2	405	287	118.07248693585296	0.65	4640
0	2	405	287	118.07248693585296	0.675	4816
0	2	405	287	118.07248693585296	0.7000000000000001	4512
0	2	405	287	118.07248693585296	0.7250000000000001	4240
0	2	405	287	118.07248693585296	0.75	4160
0	2	405	287	118.07248693585296	0.775	3872
0	2	405	287	118.07248693585296	0.8	3584
0	2	405	287	118.07248693585296	0.8250000000000001	3616
0	2	405	287	118.07248693585296	0.8500000000000001	3328
0	2	405	287	118.07248693585296	0.875	3344
0	2	405	287	118.07248693585296	0.9	3440
0	2	405	287	118.07248693585296	0.925	3376
0	2	405	287	118.07248693585296	0.9500000000000001	3008
0	2	405	287	118.07248693585296	0.9750000000000001	3200
0	3	422	270	135.0	0.0	3280
0	3	422	270	135.0	0.025	3360
0	3	422	270	135.0	0.05	3440
0	3	422	270	135.0	0.07500000000000001	3296
0	3	422	270	135.0	0.1	3424
0	3	422	270	135.0	0.125	3328
0	3	422	270	135.0	0.15000000000000002	3360
0	3	422	270	135.0	0.17500000000000002	3344
0	3	422	270	135.0	0.2	3904
0	3	422	270	135.0	0.225	5488
0	3	422	270	135.0	0.25	6560
0	3	422	270	135.0	0.275	10224
0	3	422	270	135.0	0.30000000000000004	11248
0	3	422	270	135.0	0.325	11408
0	3	422	270	135.0	0.35000000000000003	8976
0	3	422	270	135.0	0.375	7200
0	3	422	270	135.0	0.4	4720
0	3	422	270	135.0	0.42500000000000004	4176
0	3	422	270	135.0	0.45	3872
0	3	422	270	135.0	0.47500000000000003	4032
0	3	422	270	135.0	0.5	4032
0	3	422	270	135.0	0.525	3664
0	3	422	270	135.0	0.55	3584
0	3	422	270	135.0	0.5750000000000001	3648
0	3	422	270	135.0	0.6000000000000001	4560
0	3	422	270	135.0	0.625	6192
0	3	422	270	135.0	0.65	6944
0	3	422	270	135.0	0.675	6944
0	3	422	270	135.0	0.7000000000000001	5696
0	3	422	270	135.0	0.7250000000000001	4448
0	3	422	270	135.0	0.75	3632
0	3	422	270	135.0	0.775	3824
0	3	422	270	135.0	0.8	3312
0	3	422	270	135.0	0.8250000000000001	3280
0	3	422	270	135.0	0.8500000000000001	3120
0	3	422	270	135.0	0.875	3440
0	3	422	270	135.0	0.9	3264
0	3	422	270	135.0	0.925	3024
0	3	422	270	135.0	0.9500000000000001	3280
0	3	422	270	135.0	0.9750000000000001	3280
0	4	448	270	160.8209919741893	0.0	3232
0	4	448	270	160.8209919741893	0.025	3344
0	4	448	270	160.8209919741893	0.05	3520
0	4	448	270	160.8209919741893	0.07500000000000001	3232
0	4	448	270	160.8209919741893	0.1	3072
0	4	448	270	160.8209919741893	0.125	3424
0	4	448	270	160.8209919741893	0.15000000000000002	3872
0	4	448	270	160.8209919741893	0.17500000000000002	4960
0	4	448	270	160.8209919741893	0.2	9040
0	4	448	270	160.8209919741893	0.225	10016
0	4	448	270	160.8209919741893	0.25	11088
0	4	448	270	160.8209919741893	0.275	10944
0	4	448	270	160.8209919741893	0.30000000000000004	10192
0	4	448	270	160.8209919741893	0.325	7968
0	4	448	270	160.8209919741893	0.35000000000000003	4400
0	4	448	270	160.8209919741893	0.375	3856
0	4	448	270	160.8209919741893	0.4	3840
0	4	448	270	160.8209919741893	0.42500000000000004	3488
0	4	448	270	160.8209919741893	0.45	3712
0	4	448	270	160.8209919741893	0.47500000000000003	3856
0	4	448	270	160.8209919741893	0.5	3984
0	4	448	270	160.8209919741893	0.525	4144
0	4	448	270	160.8209919741893	0.55	4624
0	4	448	270	160.8209919741893	0.5750000000000001	5872
0	4	448	270	160.8209919741893	0.6000000000000001	7632
0	4	448	270	160.8209919741893	0.625	11136
0	4	448	270	160.8209919741893	0.65	12288
0	4	448	270	160.8209919741893	0.675	12512
0	4	448	270	160.8209919741893	0.7000000000000001	9120
0	4	448	270	160.8209919741893	0.7250000000000001	6368
0	4	448	270	160.8209919741893	0.75	3888
0	4	448	270	160.8209919741893	0.775	3648
0	4	448	270	160.8209919741893	0.8	3552
0	4	448	270	160.8209919741893	0.8250000000000001	3488
0	4	448	270	160.8209919741893	0.8500000000000001	3264
0	4	448	270	160.8209919741893	0.875	3296
0	4	448	270	160.8209919741893	0.9	3200
0	4	448	270	160.8209919741893	0.925	3248
0	4	448	270	160.8209919741893	0.9500000000000001	3504
0	4	448	270	160.8209919741893	0.9750000000000001	3296
0	5	471	278	172.1309244482095	0.0	3360
0	5	471	278	172.1309244482095	0.025	3200
0	5	471	278	172.1309244482095	0.05	3520
0	5	471	278	172.1309244482095	0.07500000000000001	3168
0	5	471	278	172.1309244482095	0.1	3328
0	5	471	278	172.1309244482095	0.125	3328
0	5	471	278	172.1309244482095	0.15000000000000002	3392
0	5	471	278	172.1309244482095	0.17500000000000002	3696
0	5	471	278	172.1309244482095	0.2	5376
0	5	471	278	172.1309244482095	0.225	7440
0	5	471	278	172.1309244482095	0.25	9984
0	5	471	278	172.1309244482095	0.275	10272
0	5	471	278	172.1309244482095	0.30000000000000004	9072
0	5	471	278	172.1309244482095	0.325	7728
0	5	471	278	172.1309244482095	0.35000000000000003	6032
0	5	471	278	172.1309244482095	0.375	4256
0	5	471	278	172.1309244482095	0.4	3568
0	5	471	278	172.1309244482095	0.42500000000000004	3600
0	5	471	278	172.1309244482095	0.45	3520
0	5	471	278	172.1309244482095	0.47500000000000003	3312
0	5	471	278	172.1309244482095	0.5	3680
0	5	471	278	172.1309244482095	0.525	3680
0	5	471	278	172.1309244482095	0.55	3712
0	5	471	278	172.1309244482095	0.5750000000000001	3872
0	5	471	278	172.1309244482095	0.6000000000000001	3984
0	5	471	278	172.1309244482095	0.625	5632
0	5	471	278	172.1309244482095	0.65	6480
0	5	471	278	172.1309244482095	0.675	7200
0	5	471	278	172.1309244482095	0.7000000000000001	9744
0	5	471	278	172.1309244482095	0.7250000000000001	7072
0	5	471	278	172.1309244482095	0.75	4768
0	5	471	278	172.1309244482095	0.775	3744
0	5	471	278	172.1309244482095	0.8	3504
0	5	471	278	172.1309244482095	0.8250000000000001	3248
0	5	471	278	172.1309244482095	0.8500000000000001	3344
0	5	471	278	172.1309244482095	0.875	3328
0	5	471	278	172.1309244482095	0.9	3280
0	5	471	278	172.1309244482095	0.925	3296
0	5	471	278	172.1309244482095	0.9500000000000001	3216
0	5	471	278	172.1309244482095	0.9750000000000001	3360
0	6	496	283	166.30412349559097	0.0	3360
0	6	496	283	166.30412349559097	0.025	3424
0	6	496	283	166.30412349559097	0.05	3344
0	6	496	283	166.30412349559097	0.07500000000000001	3216
0	6	496	283	166.30412349559097	0.1	3040
0	6	496	283	166.30412349559097	0.125	3456
0	6	496	283	166.30412349559097	0.15000000000000002	3408
0	6	496	283	166.30412349559097	0.17500000000000002	3136
0	6	496	283	166.30412349559097	0.2	3264
0	6	496	283	166.30412349559097	0.225	3248
0	6	496	283	166.30412349559097	0.25	3648
0	6	496	283	166.30412349559097	0.275	4256
0	6	496	283	166.30412349559097	0.30000000000000004	5984
0	6	496	283	166.30412349559097	0.325	8304
0	6	496	283	166.30412349559097	0.35000000000000003	9920
0	6	496	283	166.30412349559097	0.375	9056
0	6	496	283	166.30412349559097	0.4	8624
0	6	496	283	166.30412349559097	0.42500000000000004	7376
0	6	496	283	166.30412349559097	0.45	5456
0	6	496	283	166.30412349559097	0.47500000000000003	4272
0	6	496	283	166.30412349559097	0.5	3712
0	6	496	283	166.30412349559097	0.525	3488
0	6	496	283	166.30412349559097	0.55	3680
0	6	496	283	166.30412349559097	0.5750000000000001	3488
0	6	496	283	166.30412349559097	0.6000000000000001	3872
0	6	496	283	166.30412349559097	0.625	3696
0	6	496	283	166.30412349559097	0.65	3856
0	6	496	283	166.30412349559097	0.675	3776
0	6	496	283	166.30412349559097	0.7000000000000001	3392
0	6	496	283	166.30412349559097	0.7250000000000001	4432
0	6	496	283	166.30412349559097	0.75	5760
0	6	496	283	166.30412349559097	0.775	5648
0	6	496	283	166.30412349559097	0.8	5936
0	6	496	283	166.30412349559097	0.8250000000000001	5632
0	6	496	283	166.30412349559097	0.8500000000000001	4608
0	6	496	283	166.30412349559097	0.875	3824
0	6	496	283	166.30412349559097	0.9	3488
0	6	496	283	166.30412349559097	0.925	3216
0	6	496	283	166.30412349559097	0.9500000000000001	3216
0	6	496	283	166.30412349559097	0.9750000000000001	3136
0	7	520	282	134.019483366959	0.0	3104
0	7	520	282	134.019483366959	0.025	3280
0	7	520	282	134.019483366959	0.05	3536
0	7	520	282	134.019483366959	0.07500000000000001	3424
0	7	520	282	134.019483366959	0.1	3488
0	7	520	282	134.019483366959	0.125	4368
0	7	520	282	134.019483366959	0.15000000000000002	6048
0	7	520	282	134.019483366959	0.17500000000000002	8144
0	7	520	282	134.019483366959	0.2	8352
0	7	520	282	134.019483366959	0.225	7520
0	7	520	282	134.019483366959	0.25	6384
0	7	520	282	134.019483366959	0.275	4544
0	7	520	282	134.019483366959	0.30000000000000004	4032
0	7	520	282	134.019483366959	0.325	3904
0	7	520	282	134.019483366959	0.35000000000000003	3968
0	7	520	282	134.019483366959	0.375	4032
0	7	520	282	134.019483366959	0.4	4160
0	7	520	282	134.019483366959	0.42500000000000004	4944
0	7	520	282	134.019483366959	0.45	6016
0	7	520	282	134.019483366959	0.47500000000000003	11056
0	7	520	282	134.019483366959	0.5	11056
0	7	520	282	134.019483366959	0.525	14560
0	7	520	282	134.019483366959	0.55	17440
0	7	520	282	134.019483366959	0.5750000000000001	19792
0	7	520	282	134.019483366959	0.6000000000000001	20896
0	7	520	282	134.019483366959	0.625	19568
0	7	520	282	134.019483366959	0.65	15264
0	7	520	282	134.019483366959	0.675	9344
0	7	520	282	134.019483366959	0.7000000000000001	4512
0	7	520	282	134.019483366959	0.7250000000000001	3680
0	7	520	282	134.019483366959	0.75	3232
0	7	520	282	134.019483366959	0.775	3680
0	7	520	282	134.019483366959	0.8	3232
0	7	520	282	134.019483366959	0.8250000000000001	3344
0	7	520	282	134.019483366959	0.8500000000000001	3344
0	7	520	282	134.019483366959	0.875	3504
0	7	520	282	134.019483366959	0.9	3264
0	7	520	282	134.019483366959	0.925	3328
0	7	520	282	134.019483366959	0.9500000000000001	3408
0	7	520	282	134.019483366959	0.9750000000000001	3408
0	8	536	264	131.241444314528	0.0	3168
0	8	536	264	131.241444314528	0.025	3104
0	8	536	264	131.241444314528	0.05	3424
0	8	536	264	131.241444314528	0.07500000000000001	3568
0	8	536	264	131.241444314528	0.1	5056
0	8	536	264	131.241444314528	0.125	5776
0	8	536	264	131.241444314528	0.15000000000000002	6272
0	8	536	264	131.241444314528	0.17500000000000002	6368
0	8	536	264	131.241444314528	0.2	6000
0	8	536	264	131.241444314528	0.225	6048
0	8	536	264	131.241444314528	0.25	5760
0	8	536	264	131.241444314528	0.275	5136
0	8	536	264	131.241444314528	0.30000000000000004	4736
0	8	536	264	131.241444314528	0.325	4784
0	8	536	264	131.241444314528	0.35000000000000003	5136
0	8	536	264	131.241444314528	0.375	6048
0	8	536	264	131.241444314528	0.4	6624
0	8	536	264	131.241444314528	0.42500000000000004	9008
0	8	536	264	131.241444314528	0.45	12592
0	8	536	264	131.241444314528	0.47500000000000003	15760
0	8	536	264	131.241444314528	0.5	20432
0	8	536	264	131.241444314528	0.525	22064
0	8	536	264	131.241444314528	0.55	21792
0	8	536	264	131.241444314528	0.5750000000000001	22128
0	8	536	264	131.241444314528	0.6000000000000001	17760
0	8	536	264	131.241444314528	0.625	12464
0	8	536	264	131.241444314528	0.65	10384
0	8	536	264	131.241444314528	0.675	8176
0	8	536	264	131.241444314528	0.7000000000000001	5312
0	8	536	264	131.241444314528	0.7250000000000001	3600
0	8	536	264	131.241444314528	0.75	3520
0	8	536	264	131.241444314528	0.775	3472
0	8	536	264	131.241444314528	0.8	3328
0	8	536	264	131.241444314528	0.8250000000000001	3520
0	8	536	264	131.241444314528	0.8500000000000001	3232
0	8	536	264	131.241444314528	0.875	3424
0	8	536	264	131.241444314528	0.9	3360
0	8	536	264	131.241444314528	0.925	3248
0	8	536	264	131.241444314528	0.9500000000000001	3264
0	8	536	264	131.241444314528	0.9750000000000001	3504
0	9	533	240	147.0241088026896	0.0	3424
0	9	533	240	147.0241088026896	0.025	3328
0	9	533	240	147.0241088026896	0.05	3312
0	9	533	240	147.0241088026896	0.07500000000000001	3376
0	9	533	240	147.0241088026896	0.1	3280
0	9	533	240	147.0241088026896	0.125	3280
0	9	533	240	147.0241088026896	0.15000000000000002	3552
0	9	533	240	147.0241088026896	0.17500000000000002	5360
0	9	533	240	147.0241088026896	0.2	7360
0	9	533	240	147.0241088026896	0.225	7120
0	9	533	240	147.0241088026896	0.25	6688
0	9	533	240	147.0241088026896	0.275	6240
0	9	533	240	147.0241088026896	0.30000000000000004	4672
0	9	533	240	147.0241088026896	0.325	4048
0	9	533	240	147.0241088026896	0.35000000000000003	3696
0	9	533	240	147.0241088026896	0.375	3872
0	9	533	240	147.0241088026896	0.4	4032
0	9	533	240	147.0241088026896	0.42500000000000004	3968
0	9	533	240	147.0241088026896	0.45	4096
0	9	533	240	147.0241088026896	0.47500000000000003	6320
0	9	533	240	147.0241088026896	0.5	6320
0	9	533	240	147.0241088026896	0.525	10928
0	9	533	240	147.0241088026896	0.55	13616
0	9	533	240	147.0241088026896	0.5750000000000001	18976
0	9	533	240	147.0241088026896	0.6000000000000001	22048
0	9	533	240	147.0241088026896	0.625	19728
0	9	533	240	147.0241088026896	0.65	10896
0	9	533	240	147.0241088026896	0.675	7920
0	9	533	240	147.0241088026896	0.7000000000000001	5024
0	9	533	240	147.0241088026896	0.7250000000000001	4304
0	9	533	240	147.0241088026896	0.75	3664
0	9	533	240	147.0241088026896	0.775	3488
0	9	533	240	147.0241088026896	0.8	3344
0	9	533	240	147.0241088026896	0.8250000000000001	3520
0	9	533	240	147.0241088026896	0.8500000000000001	3152
0	9	533	240	147.0241088026896	0.875	3232
0	9	533	240	147.0241088026896	0.9	3072
0	9	533	240	147.0241088026896	0.925	3328
0	9	533	240	147.0241088026896	0.9500000000000001	3488
0	9	533	240	147.0241088026896	0.9750000000000001	3584
0	10	517	221	178.1136950503956	0.0	3232
0	10	517	221	178.1136950503956	0.025	3488
0	10	517	221	178.1136950503956	0.05	3408
0	10	517	221	178.1136950503956	0.07500000000000001	3376
0	10	517	221	178.1136950503956	0.1	3232
0	10	517	221	178.1136950503956	0.125	3664
0	10	517	221	178.1136950503956	0.15000000000000002	3152
0	10	517	221	178.1136950503956	0.17500000000000002	3584
0	10	517	221	178.1136950503956	0.2	3424
0	10	517	221	178.1136950503956	0.225	3824
0	10	517	221	178.1136950503956	0.25	3824
0	10	517	221	178.1136950503956	0.275	6672
0	10	517	221	178.1136950503956	0.30000000000000004	10448
0	10	517	221	178.1136950503956	0.325	12128
0	10	517	221	178.1136950503956	0.35000000000000003	12112
0	10	517	221	178.1136950503956	0.375	10432
0	10	517	221	178.1136950503956	0.4	6352
0	10	517	221	178.1136950503956	0.42500000000000004	4816
0	10	517	221	178.1136950503956	0.45	3952
0	10	517	221	178.1136950503956	0.47500000000000003	3936
0	10	517	221	178.1136950503956	0.5	3936
0	10	517	221	178.1136950503956	0.525	4848
0	10	517	221	178.1136950503956	0.55	7568
0	10	517	221	178.1136950503956	0.5750000000000001	9344
0	10	517	221	178.1136950503956	0.6000000000000001	12816
0	10	517	221	178.1136950503956	0.625	14272
0	10	517	221	178.1136950503956	0.65	12336
0	10	517	221	178.1136950503956	0.675	9984
0	10	517	221	178.1136950503956	0.7000000000000001	5920
0	10	517	221	178.1136950503956	0.7250000000000001	3744
0	10	517	221	178.1136950503956	0.75	3744
0	10	517	221	178.1136950503956	0.775	3552
0	10	517	221	178.1136950503956	0.8	3440
0	10	517	221	178.1136950503956	0.8250000000000001	3328
0	10	517	221	178.1136950503956	0.8500000000000001	3424
0	10	517	221	178.1136950503956	0.875	3424
0	10	517	221	178.1136950503956	0.9	3584
0	10	517	221	178.1136950503956	0.925	3424
0	10	517	221	178.1136950503956	0.9500000000000001	3072
0	10	517	221	178.1136950503956	0.9750000000000001	3280
0	11	499	201	56.02345596374314	0.0	3504
0	11	499	201	56.02345596374314	0.025	3408
0	11	499	201	56.02345596374314	0.05	3504
0	11	499	201	56.02345596374314	0.07500000000000001	3168
0	11	499	201	56.02345596374314	0.1	3472
0	11	499	201	56.02345596374314	0.125	3408
0	11	499	201	56.02345596374314	0.15000000000000002	4864
0	11	499	201	56.02345596374314	0.17500000000000002	6304
0	11	499	201	56.02345596374314	0.2	7568
0	11	499	201	56.02345596374314	0.225	8576
0	11	499	201	56.02345596374314	0.25	9392
0	11	499	201	56.02345596374314	0.275	10224
0	11	499	201	56.02345596374314	0.30000000000000004	10128
0	11	499	201	56.02345596374314	0.325	9648
0	11	499	201	56.02345596374314	0.35000000000000003	8736
0	11	499	201	56.02345596374314	0.375	8320
0	11	499	201	56.02345596374314	0.4	7648
0	11	499	201	56.02345596374314	0.42500000000000004	6480
0	11	499	201	56.02345596374314	0.45	6000
0	11	499	201	56.02345596374314	0.47500000000000003	6064
0	11	499	201	56.02345596374314	0.5	6832
0	11	499	201	56.02345596374314	0.525	7264
0	11	499	201	56.02345596374314	0.55	8096
0	11	499	201	56.02345596374314	0.5750000000000001	10400
0	11	499	201	56.02345596374314	0.6000000000000001	10896
0	11	499	201	56.02345596374314	0.625	10752
0	11	499	201	56.02345596374314	0.65	11344
0	11	499	201	56.02345596374314	0.675	11040
0	11	499	201	56.02345596374314	0.7000000000000001	7360
0	11	499	201	56.02345596374314	0.7250000000000001	6480
0	11	499	201	56.02345596374314	0.75	5568
0	11	499	201	56.02345596374314	0.775	4848
0	11	499	201	56.02345596374314	0.8	4208
0	11	499	201	56.02345596374314	0.8250000000000001	3920
0	11	499	201	56.02345596374314	0.8500000000000001	3712
0	11	499	201	56.02345596374314	0.875	3232
0	11	499	201	56.02345596374314	0.9	3344
0	11	499	201	56.02345596374314	0.925	3424
0	11	499	201	56.02345596374314	0.9500000000000001	3408
0	11	499	201	56.02345596374314	0.9750000000000001	3520
0	12	495	217	172.3039482779834	0.0	4496
0	12	495	217	172.3039482779834	0.025	4544
0	12	495	217	172.3039482779834	0.05	5200
0	12	495	217	172.3039482779834	0.07500000000000001	7360
0	12	495	217	172.3039482779834	0.1	8944
0	12	495	217	172.3039482779834	0.125	10176
0	12	495	217	172.3039482779834	0.15000000000000002	9968
0	12	495	217	172.3039482779834	0.17500000000000002	10848
0	12	495	217	172.3039482779834	0.2	10688
0	12	495	217	172.3039482779834	0.225	11616
0	12	495	217	172.3039482779834	0.25	11216
0	12	495	217	172.3039482779834	0.275	8208
0	12	495	217	172.3039482779834	0.30000000000000004	7968
0	12	495	217	172.3039482779834	0.325	5904
0	12	495	217	172.3039482779834	0.35000000000000003	4784
0	12	495	217	172.3039482779834	0.375	4016
0	12	495	217	172.3039482779834	0.4	3664
0	12	495	217	172.3039482779834	0.42500000000000004	3344
0	12	495	217	172.3039482779834	0.45	3328
0	12	495	217	172.3039482779834	0.47500000000000003	3232
0	12	495	217	172.3039482779834	0.5	3232
0	12	495	217	172.3039482779834	0.525	3424
0	12	495	217	172.3039482779834	0.55	3440
0	12	495	217	172.3039482779834	0.5750000000000001	3168
0	12	495	217	172.3039482779834	0.6000000000000001	3584
0	12	495	217	172.3039482779834	0.625	3424
0	12	495	217	172.3039482779834	0.65	3328
0	12	495	217	172.3039482779834	0.675	3424
0	12	495	217	172.3039482779834	0.7000000000000001	3488
0	12	495	217	172.3039482779834	0.7250000000000001	3584
0	12	495	217	172.3039482779834	0.75	3248
0	12	495	217	172.3039482779834	0.775	3168
0	12	495	217	172.3039482779834	0.8	3424
0	12	495	217	172.3039482779834	0.8250000000000001	3424
0	12	495	217	172.3039482779834	0.8500000000000001	3504
0	12	495	217	172.3039482779834	0.875	3232
0	12	495	217	172.3039482779834	0.9	3424
0	12	495	217	172.3039482779834	0.925	3424
0	12	495	217	172.3039482779834	0.9500000000000001	3424
0	12	495	217	172.3039482779834	0.9750000000000001	3312
0	13	492	244	178.05851360908548	0.0	3424
0	13	492	244	178.05851360908548	0.025	3344
0	13	492	244	178.05851360908548	0.05	3184
0	13	492	244	178.05851360908548	0.07500000000000001	3104
0	13	492	244	178.05851360908548	0.1	3376
0	13	492	244	178.05851360908548	0.125	3280
0	13	492	244	178.05851360908548	0.15000000000000002	3168
0	13	492	244	178.05851360908548	0.17500000000000002	3440
0	13	492	244	178.05851360908548	0.2	3408
0	13	492	244	178.05851360908548	0.225	3152
0	13	492	244	178.05851360908548	0.25	3264
0	13	492	244	178.05851360908548	0.275	3280
0	13	492	244	178.05851360908548	0.30000000000000004	3104
0	13	492	244	178.05851360908548	0.325	3520
0	13	492	244	178.05851360908548	0.35000000000000003	3488
0	13	492	244	178.05851360908548	0.375	3456
0	13	492	244	178.05851360908548	0.4	3216
0	13	492	244	178.05851360908548	0.42500000000000004	3360
0	13	492	244	178.05851360908548	0.45	3392
0	13	492	244	178.05851360908548	0.47500000000000003	3536
0	13	492	244	178.05851360908548	0.5	3248
0	13	492	244	178.05851360908548	0.525	3232
0	13	492	244	178.05851360908548	0.55	3344
0	13	492	244	178.05851360908548	0.5750000000000001	3408
0	13	492	244	178.05851360908548	0.6000000000000001	3392
0	13	492	244	178.05851360908548	0.625	3488
0	13	492	244	178.05851360908548	0.65	3488
0	13	492	244	178.05851360908548	0.675	3104
0	13	492	244	178.05851360908548	0.7000000000000001	3344
0	13	492	244	178.05851360908548	0.7250000000000001	3360
0	13	492	244	178.05851360908548	0.75	3536
0	13	492	244	178.05851360908548	0.775	3424
0	13	492	244	178.05851360908548	0.8	3248
0	13	492	244	178.05851360908548	0.8250000000000001	3424
0	13	492	244	178.05851360908548	0.8500000000000001	3504
0	13	492	244	178.05851360908548	0.875	3424
0	13	492	244	178.05851360908548	0.9	3280
0	13	492	244	178.05851360908548	0.925	3168
0	13	492	244	178.05851360908548	0.9500000000000001	3440
0	13	492	244	178.05851360908548	0.9750000000000001	3088
0	14	490	270	179.99999879258172	0.0	3248
0	14	490	270	179.99999879258172	0.025	3456
0	14	490	270	179.99999879258172	0.05	3328
0	14	490	270	179.99999879258172	0.07500000000000001	3328
0	14	490	270	179.99999879258172	0.1	3424
0	14	490	270	179.99999879258172	0.125	3200
0	14	490	270	179.99999879258172	0.15000000000000002	3120
0	14	490	270	179.99999879258172	0.17500000000000002	3200
0	14	490	270	179.99999879258172	0.2	3184
0	14	490	270	179.99999879258172	0.225	3408
0	14	490	270	179.99999879258172	0.25	3424
0	14	490	270	179.99999879258172	0.275	3360
0	14	490	270	179.99999879258172	0.30000000000000004	3408
0	14	490	270	179.99999879258172	0.325	3136
0	14	490	270	179.99999879258172	0.35000000000000003	3472
0	14	490	270	179.99999879258172	0.375	3424
0	14	490	270	179.99999879258172	0.4	3344
0	14	490	270	179.99999879258172	0.42500000000000004	3440
0	14	490	270	179.99999879258172	0.45	3328
0	14	490	270	179.99999879258172	0.47500000000000003	3520
0	14	490	270	179.99999879258172	0.5	3520
0	14	490	270	179.99999879258172	0.525	3440
0	14	490	270	179.99999879258172	0.55	3552
0	14	490	270	179.99999879258172	0.5750000000000001	3520
0	14	490	270	179.99999879258172	0.6000000000000001	3600
0	14	490	270	179.99999879258172	0.625	3664
0	14	490	270	179.99999879258172	0.65	4000
0	14	490	270	179.99999879258172	0.675	3536
0	14	490	270	179.99999879258172	0.7000000000000001	3616
0	14	490	270	179.99999879258172	0.7250000000000001	3792
0	14	490	270	179.99999879258172	0.75	4016
0	14	490	270	179.99999879258172	0.775	4752
0	14	490	270	179.99999879258172	0.8	5744
0	14	490	270	179.99999879258172	0.8250000000000001	7040
0	14	490	270	179.99999879258172	0.8500000000000001	8064
0	14	490	270	179.99999879258172	0.875	9168
0	14	490	270	179.99999879258172	0.9	9984
0	14	490	270	179.99999879258172	0.925	9952
0	14	490	270	179.99999879258172	0.9500000000000001	9808
0	14	490	270	179.99999879258172	0.9750000000000001	9872
0	15	488	296	178.05851360908548	0.0	6048
0	15	488	296	178.05851360908548	0.025	8544
0	15	488	296	178.05851360908548	0.05	8960
0	15	488	296	178.05851360908548	0.07500000000000001	9680
0	15	488	296	178.05851360908548	0.1	10112
0	15	488	296	178.05851360908548	0.125	9776
0	15	488	296	178.05851360908548	0.15000000000000002	8560
0	15	488	296	178.05851360908548	0.17500000000000002	7376
0	15	488	296	178.05851360908548	0.2	6336
0	15	488	296	178.05851360908548	0.225	6000
0	15	488	296	178.05851360908548	0.25	5904
0	15	488	296	178.05851360908548	0.275	5824
0	15	488	296	178.05851360908548	0.30000000000000004	5600
0	15	488	296	178.05851360908548	0.325	5632
0	15	488	296	178.05851360908548	0.35000000000000003	6000
0	15	488	296	178.05851360908548	0.375	5984
0	15	488	296	178.05851360908548	0.4	5808
0	15	488	296	178.05851360908548	0.42500000000000004	5792
0	15	488	296	178.05851360908548	0.45	5616
0	15	488	296	178.05851360908548	0.47500000000000003	5568
0	15	488	296	178.05851360908548	0.5	4672
0	15	488	296	178.05851360908548	0.525	4880
0	15	488	296	178.05851360908548	0.55	4480
0	15	488	296	178.05851360908548	0.5750000000000001	4352
0	15	488	296	178.05851360908548	0.6000000000000001	3904
0	15	488	296	178.05851360908548	0.625	3952
0	15	488	296	178.05851360908548	0.65	3712
0	15	488	296	178.05851360908548	0.675	4192
0	15	488	296	178.05851360908548	0.7000000000000001	3888
0	15	488	296	178.05851360908548	0.7250000000000001	3504
0	15	488	296	178.05851360908548	0.75	3456
0	15	488	296	178.05851360908548	0.775	3120
0	15	488	296	178.05851360908548	0.8	3584
0	15	488	296	178.05851360908548	0.8250000000000001	3440
0	15	488	296	178.05851360908548	0.8500000000000001	3360
0	15	488	296	178.05851360908548	0.875	3168
0	15	488	296	178.05851360908548	0.9	3184
0	15	488	296	178.05851360908548	0.925	3616
0	15	488	296	178.05851360908548	0.9500000000000001	3008
0	15	488	296	178.05851360908548	0.9750000000000001	3296
0	16	485	323	179.37040139158933	0.0	3120
0	16	485	323	179.37040139158933	0.025	3216
0	16	485	323	179.37040139158933	0.05	3200
0	16	485	323	179.37040139158933	0.07500000000000001	3248
0	16	485	323	179.37040139158933	0.1	3040
0	16	485	323	179.37040139158933	0.125	3184
0	16	485	323	179.37040139158933	0.15000000000000002	3328
0	16	485	323	179.37040139158933	0.17500000000000002	3296
0	16	485	323	179.37040139158933	0.2	3200
0	16	485	323	179.37040139158933	0.225	3232
0	16	485	323	179.37040139158933	0.25	3200
0	16	485	323	179.37040139158933	0.275	3200
0	16	485	323	179.37040139158933	0.30000000000000004	3040
0	16	485	323	179.37040139158933	0.325	3056
0	16	485	323	179.37040139158933	0.35000000000000003	3184
0	16	485	323	179.37040139158933	0.375	3248
0	16	485	323	179.37040139158933	0.4	3440
0	16	485	323	179.37040139158933	0.42500000000000004	3424
0	16	485	323	179.37040139158933	0.45	3424
0	16	485	323	179.37040139158933	0.47500000000000003	3200
0	16	485	323	179.37040139158933	0.5	3456
0	16	485	323	179.37040139158933	0.525	3104
0	16	485	323	179.37040139158933	0.55	3248
0	16	485	323	179.37040139158933	0.5750000000000001	3424
0	16	485	323	179.37040139158933	0.6000000000000001	3216
0	16	485	323	179.37040139158933	0.625	3264
0	16	485	323	179.37040139158933	0.65	3232
0	16	485	323	179.37040139158933	0.675	3168
0	16	485	323	179.37040139158933	0.7000000000000001	3456
0	16	485	323	179.37040139158933	0.7250000000000001	3360
0	16	485	323	179.37040139158933	0.75	3424
0	16	485	323	179.37040139158933	0.775	3168
0	16	485	323	179.37040139158933	0.8	3360
0	16	485	323	179.37040139158933	0.8250000000000001	3152
0	16	485	323	179.37040139158933	0.8500000000000001	3520
0	16	485	323	179.37040139158933	0.875	3040
0	16	485	323	179.37040139158933	0.9	3232
0	16	485	323	179.37040139158933	0.925	3200
0	16	485	323	179.37040139158933	0.9500000000000001	3360
0	16	485	323	179.37040139158933	0.9750000000000001	3344
0	17	484	333	95.71059313749964	0.0	3248
0	17	484	333	95.71059313749964	0.025	3072
0	17	484	333	95.71059313749964	0.05	3584
0	17	484	333	95.71059313749964	0.07500000000000001	3456
0	17	484	333	95.71059313749964	0.1	3264
0	17	484	333	95.71059313749964	0.125	3376
0	17	484	333	95.71059313749964	0.15000000000000002	3280
0	17	484	333	95.71059313749964	0.17500000000000002	3232
0	17	484	333	95.71059313749964	0.2	3520
0	17	484	333	95.71059313749964	0.225	3616
0	17	484	333	95.71059313749964	0.25	4160
0	17	484	333	95.71059313749964	0.275	4624
0	17	484	333	95.71059313749964	0.30000000000000004	5152
0	17	484	333	95.71059313749964	0.325	4768
0	17	484	333	95.71059313749964	0.35000000000000003	4256
0	17	484	333	95.71059313749964	0.375	4224
0	17	484	333	95.71059313749964	0.4	3840
0	17	484	333	95.71059313749964	0.42500000000000004	3776
0	17	484	333	95.71059313749964	0.45	3680
0	17	484	333	95.71059313749964	0.47500000000000003	3968
0	17	484	333	95.71059313749964	0.5	3968
0	17	484	333	95.71059313749964	0.525	4688
0	17	484	333	95.71059313749964	0.55	5664
0	17	484	333	95.71059313749964	0.5750000000000001	6672
0	17	484	333	95.71059313749964	0.6000000000000001	7248
0	17	484	333	95.71059313749964	0.625	7040
0	17	484	333	95.71059313749964	0.65	5744
0	17	484	333	95.71059313749964	0.675	4336
0	17	484	333	95.71059313749964	0.7000000000000001	3872
0	17	484	333	95.71059313749964	0.7250000000000001	3376
0	17	484	333	95.71059313749964	0.75	3248
0	17	484	333	95.71059313749964	0.775	3264
0	17	484	333	95.71059313749964	0.8	3280
0	17	484	333	95.71059313749964	0.8250000000000001	3344
0	17	484	333	95.71059313749964	0.8500000000000001	3312
0	17	484	333	95.71059313749964	0.875	3040
0	17	484	333	95.71059313749964	0.9	3376
0	17	484	333	95.71059313749964	0.925	3216
0	17	484	333	95.71059313749964	0.9500000000000001	3344
0	17	484	333	95.71059313749964	0.9750000000000001	3344
0	18	458	333	165.96375653207355	0.0	3200
0	18	458	333	165.96375653207355	0.025	3360
0	18	458	333	165.96375653207355	0.05	3360
0	18	458	333	165.96375653207355	0.07500000000000001	3328
0	18	458	333	165.96375653207355	0.1	3312
0	18	458	333	165.96375653207355	0.125	3104
0	18	458	333	165.96375653207355	0.15000000000000002	3152
0	18	458	333	165.96375653207355	0.17500000000000002	3136
0	18	458	333	165.96375653207355	0.2	3264
0	18	458	333	165.96375653207355	0.225	3296
0	18	458	333	165.96375653207355	0.25	3888
0	18	458	333	165.96375653207355	0.275	4432
0	18	458	333	165.96375653207355	0.30000000000000004	5760
0	18	458	333	165.96375653207355	0.325	6864
0	18	458	333	165.96375653207355	0.35000000000000003	7152
0	18	458	333	165.96375653207355	0.375	6736
0	18	458	333	165.96375653207355	0.4	5216
0	18	458	333	165.96375653207355	0.42500000000000004	4048
0	18	458	333	165.96375653207355	0.45	3632
0	18	458	333	165.96375653207355	0.47500000000000003	3680
0	18	458	333	165.96375653207355	0.5	3568
0	18	458	333	165.96375653207355	0.525	3664
0	18	458	333	165.96375653207355	0.55	3824
0	18	458	333	165.96375653207355	0.5750000000000001	3552
0	18	458	333	165.96375653207355	0.6000000000000001	3792
0	18	458	333	165.96375653207355	0.625	4432
0	18	458	333	165.96375653207355	0.65	5184
0	18	458	333	165.96375653207355	0.675	5712
0	18	458	333	165.96375653207355	0.7000000000000001	5680
0	18	458	333	165.96375653207355	0.7250000000000001	4656
0	18	458	333	165.96375653207355	0.75	4000
0	18	458	333	165.96375653207355	0.775	3616
0	18	458	333	165.96375653207355	0.8	3504
0	18	458	333	165.96375653207355	0.8250000000000001	3248
0	18	458	333	165.96375653207355	0.8500000000000001	3360
0	18	458	333	165.96375653207355	0.875	3104
0	18	458	333	165.96375653207355	0.9	3200
0	18	458	333	165.96375653207355	0.925	3376
0	18	458	333	165.96375653207355	0.9500000000000001	3264
0	18	458	333	165.96375653207355	0.9750000000000001	3472
1	1	422	322	164.79759129082387	0.0	3456
1	1	422	322	164.79759129082387	0.025	3360
1	1	422	322	164.79759129082387	0.05	3200
1	1	422	322	164.79759129082387	0.07500000000000001	3136
1	1	422	322	164.79759129082387	0.1	3136
1	1	422	322	164.79759129082387	0.125	3520
1	1	422	322	164.79759129082387	0.15000000000000002	3392
1	1	422	322	164.79759129082387	0.17500000000000002	3216
1	1	422	322	164.79759129082387	0.2	3216
1	1	422	322	164.79759129082387	0.225	3280
1	1	422	322	164.79759129082387	0.25	3168
1	1	422	322	164.79759129082387	0.275	3664
1	1	422	322	164.79759129082387	0.30000000000000004	3664
1	1	422	322	164.79759129082387	0.325	4592
1	1	422	322	164.79759129082387	0.35000000000000003	7120
1	1	422	322	164.79759129082387	0.375	9712
1	1	422	322	164.79759129082387	0.4	9712
1	1	422	322	164.79759129082387	0.42500000000000004	8160
1	1	422	322	164.79759129082387	0.45	5920
1	1	422	322	164.79759129082387	0.47500000000000003	3920
1	1	422	322	164.79759129082387	0.5	3920
1	1	422	322	164.79759129082387	0.525	3568
1	1	422	322	164.79759129082387	0.55	3536
1	1	422	322	164.79759129082387	0.5750000000000001	3472
1	1	422	322	164.79759129082387	0.6000000000000001	3472
1	1	422	322	164.79759129082387	0.625	3408
1	1	422	322	164.79759129082387	0.65	3440
1	1	422	322	164.79759129082387	0.675	3568
1	1	422	322	164.79759129082387	0.7000000000000001	3568
1	1	422	322	164.79759129082387	0.7250000000000001	4064
1	1	422	322	164.79759129082387	0.75	4720
1	1	422	322	164.79759129082387	0.775	4880
1	1	422	322	164.79759129082387	0.8	4880
1	1	422	322	164.79759129082387	0.8250000000000001	4240
1	1	422	322	164.79759129082387	0.8500000000000001	3456
1	1	422	322	164.79759129082387	0.875	3136
1	1	422	322	164.79759129082387	0.9	3136
1	1	422	322	164.79759129082387	0.925	3136
1	1	422	322	164.79759129082387	0.9500000000000001	3200
1	1	422	322	164.79759129082387	0.9750000000000001	3296
1	2	407	304	140.19442890773482	0.0	3216
1	2	407	304	140.19442890773482	0.025	3264
1	2	407	304	140.19442890773482	0.05	3424
1	2	407	304	140.19442890773482	0.07500000000000001	3104
1	2	407	304	140.19442890773482	0.1	3104
1	2	407	304	140.19442890773482	0.125	3360
1	2	407	304	140.19442890773482	0.15000000000000002	3360
1	2	407	304	140.19442890773482	0.17500000000000002	3200
1	2	407	304	140.19442890773482	0.2	3456
1	2	407	304	140.19442890773482	0.225	3424
1	2	407	304	140.19442890773482	0.25	3600
1	2	407	304	140.19442890773482	0.275	4048
1	2	407	304	140.19442890773482	0.30000000000000004	5776
1	2	407	304	140.19442890773482	0.325	6528
1	2	407	304	140.19442890773482	0.35000000000000003	7952
1	2	407	304	140.19442890773482	0.375	9200
1	2	407	304	140.19442890773482	0.4	8800
1	2	407	304	140.19442890773482	0.42500000000000004	8464
1	2	407	304	140.19442890773482	0.45	6384
1	2	407	304	140.19442890773482	0.47500000000000003	5040
1	2	407	304	140.19442890773482	0.5	5040
1	2	407	304	140.19442890773482	0.525	3776
1	2	407	304	140.19442890773482	0.55	3568
1	2	407	304	140.19442890773482	0.5750000000000001	3584
1	2	407	304	140.19442890773482	0.6000000000000001	3456
1	2	407	304	140.19442890773482	0.625	3584
1	2	407	304	140.19442890773482	0.65	3088
1	2	407	304	140.19442890773482	0.675	3472
1	2	407	304	140.19442890773482	0.7000000000000001	3712
1	2	407	304	140.19442890773482	0.7250000000000001	4032
1	2	407	304	140.19442890773482	0.75	4192
1	2	407	304	140.19442890773482	0.775	4288
1	2	407	304	140.19442890773482	0.8	4592
1	2	407	304	140.19442890773482	0.8250000000000001	4368
1	2	407	304	140.19442890773482	0.8500000000000001	3584
1	2	407	304	140.19442890773482	0.875	3440
1	2	407	304	140.19442890773482	0.9	3296
1	2	407	304	140.19442890773482	0.925	3216
1	2	407	304	140.19442890773482	0.9500000000000001	3296
1	2	407	304	140.19442890773482	0.9750000000000001	3312
1	3	407	279	119.74488129694222	0.0	3200
1	3	407	279	119.74488129694222	0.025	3360
1	3	407	279	119.74488129694222	0.05	3328
1	3	407	279	119.74488129694222	0.07500000000000001	3200
1	3	407	279	119.74488129694222	0.1	3456
1	3	407	279	119.74488129694222	0.125	3248
1	3	407	279	119.74488129694222	0.15000000000000002	3328
1	3	407	279	119.74488129694222	0.17500000000000002	4016
1	3	407	279	119.74488129694222	0.2	4624
1	3	407	279	119.74488129694222	0.225	6768
1	3	407	279	119.74488129694222	0.25	6768
1	3	407	279	119.74488129694222	0.275	8208
1	3	407	279	119.74488129694222	0.30000000000000004	10800
1	3	407	279	119.74488129694222	0.325	11680
1	3	407	279	119.74488129694222	0.35000000000000003	10512
1	3	407	279	119.74488129694222	0.375	8304
1	3	407	279	119.74488129694222	0.4	6624
1	3	407	279	119.74488129694222	0.42500000000000004	4784
1	3	407	279	119.74488129694222	0.45	4016
1	3	407	279	119.74488129694222	0.47500000000000003	3872
1	3	407	279	119.74488129694222	0.5	3872
1	3	407	279	119.74488129694222	0.525	3808
1	3	407	279	119.74488129694222	0.55	3712
1	3	407	279	119.74488129694222	0.5750000000000001	3872
1	3	407	279	119.74488129694222	0.6000000000000001	3936
1	3	407	279	119.74488129694222	0.625	4496
1	3	407	279	119.74488129694222	0.65	4768
1	3	407	279	119.74488129694222	0.675	4992
1	3	407	279	119.74488129694222	0.7000000000000001	5088
1	3	407	279	119.74488129694222	0.7250000000000001	4496
1	3	407	279	119.74488129694222	0.75	4496
1	3	407	279	119.74488129694222	0.775	3952
1	3	407	279	119.74488129694222	0.8	3648
1	3	407	279	119.74488129694222	0.8250000000000001	3104
1	3	407	279	119.74488129694222	0.8500000000000001	3136
1	3	407	279	119.74488129694222	0.875	2960
1	3	407	279	119.74488129694222	0.9	3200
1	3	407	279	119.74488129694222	0.925	3392
1	3	407	279	119.74488129694222	0.9500000000000001	3264
1	3	407	279	119.74488129694222	0.9750000000000001	3264
1	4	428	267	141.16484178223547	0.0	3280
1	4	428	267	141.16484178223547	0.025	3440
1	4	428	267	141.16484178223547	0.05	3328
1	4	428	267	141.16484178223547	0.07500000000000001	3232
1	4	428	267	141.16484178223547	0.1	3424
1	4	428	267	141.16484178223547	0.125	3424
1	4	428	267	141.16484178223547	0.15000000000000002	3328
1	4	428	267	141.16484178223547	0.17500000000000002	3296
1	4	428	267	141.16484178223547	0.2	3568
1	4	428	267	141.16484178223547	0.225	4640
1	4	428	267	141.16484178223547	0.25	6240
1	4	428	267	141.16484178223547	0.275	9440
1	4	428	267	141.16484178223547	0.30000000000000004	11760
1	4	428	267	141.16484178223547	0.325	11552
1	4	428	267	141.16484178223547	0.35000000000000003	8768
1	4	428	267	141.16484178223547	0.375	6240
1	4	428	267	141.16484178223547	0.4	4544
1	4	428	267	141.16484178223547	0.42500000000000004	4384
1	4	428	267	141.16484178223547	0.45	4256
1	4	428	267	141.16484178223547	0.47500000000000003	4080
1	4	428	267	141.16484178223547	0.5	3632
1	4	428	267	141.16484178223547	0.525	3696
1	4	428	267	141.16484178223547	0.55	3504
1	4	428	267	141.16484178223547	0.5750000000000001	3584
1	4	428	267	141.16484178223547	0.6000000000000001	3840
1	4	428	267	141.16484178223547	0.625	5600
1	4	428	267	141.16484178223547	0.65	8000
1	4	428	267	141.16484178223547	0.675	8832
1	4	428	267	141.16484178223547	0.7000000000000001	6208
1	4	428	267	141.16484178223547	0.7250000000000001	4368
1	4	428	267	141.16484178223547	0.75	4000
1	4	428	267	141.16484178223547	0.775	4208
1	4	428	267	141.16484178223547	0.8	3600
1	4	428	267	141.16484178223547	0.8250000000000001	3296
1	4	428	267	141.16484178223547	0.8500000000000001	3296
1	4	428	267	141.16484178223547	0.875	3296
1	4	428	267	141.16484178223547	0.9	3216
1	4	428	267	141.16484178223547	0.925	3152
1	4	428	267	141.16484178223547	0.9500000000000001	3296
1	4	428	267	141.16484178223547	0.9750000000000001	3216
1	5	453	271	165.59171124487017	0.0	3008
1	5	453	271	165.59171124487017	0.025	3280
1	5	453	271	165.59171124487017	0.05	3200
1	5	453	271	165.59171124487017	0.07500000000000001	3312
1	5	453	271	165.59171124487017	0.1	3200
1	5	453	271	165.59171124487017	0.125	3616
1	5	453	271	165.59171124487017	0.15000000000000002	3312
1	5	453	271	165.59171124487017	0.17500000000000002	3568
1	5	453	271	165.59171124487017	0.2	5392
1	5	453	271	165.59171124487017	0.225	6912
1	5	453	271	165.59171124487017	0.25	9696
1	5	453	271	165.59171124487017	0.275	9600
1	5	453	271	165.59171124487017	0.30000000000000004	8384
1	5	453	271	165.59171124487017	0.325	8480
1	5	453	271	165.59171124487017	0.35000000000000003	6976
1	5	453	271	165.59171124487017	0.375	3856
1	5	453	271	165.59171124487017	0.4	3792
1	5	453	271	165.59171124487017	0.42500000000000004	3808
1	5	453	271	165.59171124487017	0.45	3792
1	5	453	271	165.59171124487017	0.47500000000000003	3840
1	5	453	271	165.59171124487017	0.5	3824
1	5	453	271	165.59171124487017	0.525	3968
1	5	453	271	165.59171124487017	0.55	4288
1	5	453	271	165.59171124487017	0.5750000000000001	4544
1	5	453	271	165.59171124487017	0.6000000000000001	5632
1	5	453	271	165.59171124487017	0.625	9552
1	5	453	271	165.59171124487017	0.65	10240
1	5	453	271	165.59171124487017	0.675	10752
1	5	453	271	165.59171124487017	0.7000000000000001	9552
1	5	453	271	165.59171124487017	0.7250000000000001	6224
1	5	453	271	165.59171124487017	0.75	4256
1	5	453	271	165.59171124487017	0.775	3552
1	5	453	271	165.59171124487017	0.8	3408
1	5	453	271	165.59171124487017	0.8250000000000001	3280
1	5	453	271	165.59171124487017	0.8500000000000001	3360
1	5	453	271	165.59171124487017	0.875	3424
1	5	453	271	165.59171124487017	0.9	3456
1	5	453	271	165.59171124487017	0.925	3376
1	5	453	271	165.59171124487017	0.9500000000000001	3280
1	5	453	271	165.59171124487017	0.9750000000000001	3520
1	6	476	281	158.7040324858137	0.0	3152
1	6	476	281	158.7040324858137	0.025	3264
1	6	476	281	158.7040324858137	0.05	3536
1	6	476	281	158.7040324858137	0.07500000000000001	3072
1	6	476	281	158.7040324858137	0.1	3360
1	6	476	281	158.7040324858137	0.125	3472
1	6	476	281	158.7040324858137	0.15000000000000002	3936
1	6	476	281	158.7040324858137	0.17500000000000002	4448
1	6	476	281	158.7040324858137	0.2	6288
1	6	476	281	158.7040324858137	0.225	8080
1	6	476	281	158.7040324858137	0.25	10288
1	6	476	281	158.7040324858137	0.275	9952
1	6	476	281	158.7040324858137	0.30000000000000004	9360
1	6	476	281	158.7040324858137	0.325	7808
1	6	476	281	158.7040324858137	0.35000000000000003	5152
1	6	476	281	158.7040324858137	0.375	4144
1	6	476	281	158.7040324858137	0.4	3584
1	6	476	281	158.7040324858137	0.42500000000000004	3792
1	6	476	281	158.7040324858137	0.45	3536
1	6	476	281	158.7040324858137	0.47500000000000003	3760
1	6	476	281	158.7040324858137	0.5	3744
1	6	476	281	158.7040324858137	0.525	3760
1	6	476	281	158.7040324858137	0.55	3600
1	6	476	281	158.7040324858137	0.5750000000000001	3936
1	6	476	281	158.7040324858137	0.6000000000000001	4000
1	6	476	281	158.7040324858137	0.625	5168
1	6	476	281	158.7040324858137	0.65	6336
1	6	476	281	158.7040324858137	0.675	7904
1	6	476	281	158.7040324858137	0.7000000000000001	8144
1	6	476	281	158.7040324858137	0.7250000000000001	5936
1	6	476	281	158.7040324858137	0.75	4240
1	6	476	281	158.7040324858137	0.775	3328
1	6	476	281	158.7040324858137	0.8	3104
1	6	476	281	158.7040324858137	0.8250000000000001	3376
1	6	476	281	158.7040324858137	0.8500000000000001	3296
1	6	476	281	158.7040324858137	0.875	3280
1	6	476	281	158.7040324858137	0.9	3376
1	6	476	281	158.7040324858137	0.925	3264
1	6	476	281	158.7040324858137	0.9500000000000001	3424
1	6	476	281	158.7040324858137	0.9750000000000001	3264
1	7	502	282	164.3016685574384	0.0	3120
1	7	502	282	164.3016685574384	0.025	3184
1	7	502	282	164.3016685574384	0.05	3392
1	7	502	282	164.3016685574384	0.07500000000000001	3488
1	7	502	282	164.3016685574384	0.1	4448
1	7	502	282	164.3016685574384	0.125	5152
1	7	502	282	164.3016685574384	0.15000000000000002	5968
1	7	502	282	164.3016685574384	0.17500000000000002	5728
1	7	502	282	164.3016685574384	0.2	5344
1	7	502	282	164.3016685574384	0.225	4288
1	7	502	282	164.3016685574384	0.25	3728
1	7	502	282	164.3016685574384	0.275	3600
1	7	502	282	164.3016685574384	0.30000000000000004	3664
1	7	502	282	164.3016685574384	0.325	3600
1	7	502	282	164.3016685574384	0.35000000000000003	3712
1	7	502	282	164.3016685574384	0.375	3584
1	7	502	282	164.3016685574384	0.4	3856
1	7	502	282	164.3016685574384	0.42500000000000004	3808
1	7	502	282	164.3016685574384	0.45	3840
1	7	502	282	164.3016685574384	0.47500000000000003	4400
1	7	502	282	164.3016685574384	0.5	6704
1	7	502	282	164.3016685574384	0.525	7696
1	7	502	282	164.3016685574384	0.55	9040
1	7	502	282	164.3016685574384	0.5750000000000001	10528
1	7	502	282	164.3016685574384	0.6000000000000001	11392
1	7	502	282	164.3016685574384	0.625	8032
1	7	502	282	164.3016685574384	0.65	6304
1	7	502	282	164.3016685574384	0.675	4496
1	7	502	282	164.3016685574384	0.7000000000000001	3888
1	7	502	282	164.3016685574384	0.7250000000000001	3296
1	7	502	282	164.3016685574384	0.75	3328
1	7	502	282	164.3016685574384	0.775	3408
1	7	502	282	164.3016685574384	0.8	3568
1	7	502	282	164.3016685574384	0.8250000000000001	3344
1	7	502	282	164.3016685574384	0.8500000000000001	3248
1	7	502	282	164.3016685574384	0.875	3104
1	7	502	282	164.3016685574384	0.9	3424
1	7	502	282	164.3016685574384	0.925	3440
1	7	502	282	164.3016685574384	0.9500000000000001	3248
1	7	502	282	164.3016685574384	0.9750000000000001	3152
1	8	527	276	122.67474130660653	0.0	3200
1	8	527	276	122.67474130660653	0.025	3232
1	8	527	276	122.67474130660653	0.05	3200
1	8	527	276	122.67474130660653	0.07500000000000001	3504
1	8	527	276	122.67474130660653	0.1	3664
1	8	527	276	122.67474130660653	0.125	4400
1	8	527	276	122.67474130660653	0.15000000000000002	5632
1	8	527	276	122.67474130660653	0.17500000000000002	6208
1	8	527	276	122.67474130660653	0.2	7392
1	8	527	276	122.67474130660653	0.225	7120
1	8	527	276	122.67474130660653	0.25	7120
1	8	527	276	122.67474130660653	0.275	5216
1	8	527	276	122.67474130660653	0.30000000000000004	3808
1	8	527	276	122.67474130660653	0.325	4208
1	8	527	276	122.67474130660653	0.35000000000000003	3904
1	8	527	276	122.67474130660653	0.375	4160
1	8	527	276	122.67474130660653	0.4	4256
1	8	527	276	122.67474130660653	0.42500000000000004	4912
1	8	527	276	122.67474130660653	0.45	8048
1	8	527	276	122.67474130660653	0.47500000000000003	10768
1	8	527	276	122.67474130660653	0.5	10768
1	8	527	276	122.67474130660653	0.525	16304
1	8	527	276	122.67474130660653	0.55	22160
1	8	527	276	122.67474130660653	0.5750000000000001	24672
1	8	527	276	122.67474130660653	0.6000000000000001	22080
1	8	527	276	122.67474130660653	0.625	20576
1	8	527	276	122.67474130660653	0.65	22464
1	8	527	276	122.67474130660653	0.675	8528
1	8	527	276	122.67474130660653	0.7000000000000001	4128
1	8	527	276	122.67474130660653	0.7250000000000001	3456
1	8	527	276	122.67474130660653	0.75	3456
1	8	527	276	122.67474130660653	0.775	3312
1	8	527	276	122.67474130660653	0.8	3424
1	8	527	276	122.67474130660653	0.8250000000000001	3360
1	8	527	276	122.67474130660653	0.8500000000000001	3120
1	8	527	276	122.67474130660653	0.875	3120
1	8	527	276	122.67474130660653	0.9	3280
1	8	527	276	122.67474130660653	0.925	3280
1	8	527	276	122.67474130660653	0.9500000000000001	3280
1	8	527	276	122.67474130660653	0.9750000000000001	3280
1	9	535	253	137.3224262982372	0.0	3216
1	9	535	253	137.3224262982372	0.025	3120
1	9	535	253	137.3224262982372	0.05	3472
1	9	535	253	137.3224262982372	0.07500000000000001	3728
1	9	535	253	137.3224262982372	0.1	3984
1	9	535	253	137.3224262982372	0.125	4784
1	9	535	253	137.3224262982372	0.15000000000000002	5088
1	9	535	253	137.3224262982372	0.17500000000000002	6336
1	9	535	253	137.3224262982372	0.2	7216
1	9	535	253	137.3224262982372	0.225	6928
1	9	535	253	137.3224262982372	0.25	6416
1	9	535	253	137.3224262982372	0.275	5248
1	9	535	253	137.3224262982372	0.30000000000000004	4928
1	9	535	253	137.3224262982372	0.325	4544
1	9	535	253	137.3224262982372	0.35000000000000003	4832
1	9	535	253	137.3224262982372	0.375	4880
1	9	535	253	137.3224262982372	0.4	5808
1	9	535	253	137.3224262982372	0.42500000000000004	7072
1	9	535	253	137.3224262982372	0.45	8768
1	9	535	253	137.3224262982372	0.47500000000000003	10192
1	9	535	253	137.3224262982372	0.5	12960
1	9	535	253	137.3224262982372	0.525	16320
1	9	535	253	137.3224262982372	0.55	18352
1	9	535	253	137.3224262982372	0.5750000000000001	21168
1	9	535	253	137.3224262982372	0.6000000000000001	21680
1	9	535	253	137.3224262982372	0.625	17936
1	9	535	253	137.3224262982372	0.65	13024
1	9	535	253	137.3224262982372	0.675	10624
1	9	535	253	137.3224262982372	0.7000000000000001	5872
1	9	535	253	137.3224262982372	0.7250000000000001	3744
1	9	535	253	137.3224262982372	0.75	3920
1	9	535	253	137.3224262982372	0.775	3440
1	9	535	253	137.3224262982372	0.8	3392
1	9	535	253	137.3224262982372	0.8250000000000001	3392
1	9	535	253	137.3224262982372	0.8500000000000001	3008
1	9	535	253	137.3224262982372	0.875	3424
1	9	535	253	137.3224262982372	0.9	3136
1	9	535	253	137.3224262982372	0.925	3184
1	9	535	253	137.3224262982372	0.9500000000000001	3328
1	9	535	253	137.3224262982372	0.9750000000000001	3152
1	10	525	230	161.67839579581633	0.0	3232
1	10	525	230	161.67839579581633	0.025	3344
1	10	525	230	161.67839579581633	0.05	3296
1	10	525	230	161.67839579581633	0.07500000000000001	3440
1	10	525	230	161.67839579581633	0.1	3264
1	10	525	230	161.67839579581633	0.125	3008
1	10	525	230	161.67839579581633	0.15000000000000002	3568
1	10	525	230	161.67839579581633	0.17500000000000002	3568
1	10	525	230	161.67839579581633	0.2	5184
1	10	525	230	161.67839579581633	0.225	6320
1	10	525	230	161.67839579581633	0.25	7968
1	10	525	230	161.67839579581633	0.275	7936
1	10	525	230	161.67839579581633	0.30000000000000004	6528
1	10	525	230	161.67839579581633	0.325	5136
1	10	525	230	161.67839579581633	0.35000000000000003	4512
1	10	525	230	161.67839579581633	0.375	3760
1	10	525	230	161.67839579581633	0.4	3728
1	10	525	230	161.67839579581633	0.42500000000000004	3632
1	10	525	230	161.67839579581633	0.45	3856
1	10	525	230	161.67839579581633	0.47500000000000003	3968
1	10	525	230	161.67839579581633	0.5	3968
1	10	525	230	161.67839579581633	0.525	5264
1	10	525	230	161.67839579581633	0.55	6928
1	10	525	230	161.67839579581633	0.5750000000000001	9872
1	10	525	230	161.67839579581633	0.6000000000000001	11376
1	10	525	230	161.67839579581633	0.625	16304
1	10	525	230	161.67839579581633	0.65	15552
1	10	525	230	161.67839579581633	0.675	14784
1	10	525	230	161.67839579581633	0.7000000000000001	8672
1	10	525	230	161.67839579581633	0.7250000000000001	6160
1	10	525	230	161.67839579581633	0.75	3808
1	10	525	230	161.67839579581633	0.775	3504
1	10	525	230	161.67839579581633	0.8	3152
1	10	525	230	161.67839579581633	0.8250000000000001	3152
1	10	525	230	161.67839579581633	0.8500000000000001	3440
1	10	525	230	161.67839579581633	0.875	3168
1	10	525	230	161.67839579581633	0.9	3344
1	10	525	230	161.67839579581633	0.925	3344
1	10	525	230	161.67839579581633	0.9500000000000001	3120
1	10	525	230	161.67839579581633	0.9750000000000001	3184
1	11	508	211	169.9393102046771	0.0	3424
1	11	508	211	169.9393102046771	0.025	3424
1	11	508	211	169.9393102046771	0.05	3440
1	11	508	211	169.9393102046771	0.07500000000000001	3472
1	11	508	211	169.9393102046771	0.1	3264
1	11	508	211	169.9393102046771	0.125	3488
1	11	508	211	169.9393102046771	0.15000000000000002	3488
1	11	508	211	169.9393102046771	0.17500000000000002	3440
1	11	508	211	169.9393102046771	0.2	3280
1	11	508	211	169.9393102046771	0.225	3616
1	11	508	211	169.9393102046771	0.25	5376
1	11	508	211	169.9393102046771	0.275	7792
1	11	508	211	169.9393102046771	0.30000000000000004	10576
1	11	508	211	169.9393102046771	0.325	15824
1	11	508	211	169.9393102046771	0.35000000000000003	15776
1	11	508	211	169.9393102046771	0.375	12256
1	11	508	211	169.9393102046771	0.4	8960
1	11	508	211	169.9393102046771	0.42500000000000004	6224
1	11	508	211	169.9393102046771	0.45	4256
1	11	508	211	169.9393102046771	0.47500000000000003	3792
1	11	508	211	169.9393102046771	0.5	4240
1	11	508	211	169.9393102046771	0.525	4608
1	11	508	211	169.9393102046771	0.55	6560
1	11	508	211	169.9393102046771	0.5750000000000001	8080
1	11	508	211	169.9393102046771	0.6000000000000001	10320
1	11	508	211	169.9393102046771	0.625	12512
1	11	508	211	169.9393102046771	0.65	12608
1	11	508	211	169.9393102046771	0.675	11584
1	11	508	211	169.9393102046771	0.7000000000000001	9440
1	11	508	211	169.9393102046771	0.7250000000000001	7760
1	11	508	211	169.9393102046771	0.75	4176
1	11	508	211	169.9393102046771	0.775	3520
1	11	508	211	169.9393102046771	0.8	3472
1	11	508	211	169.9393102046771	0.8250000000000001	3488
1	11	508	211	169.9393102046771	0.8500000000000001	3488
1	11	508	211	169.9393102046771	0.875	3424
1	11	508	211	169.9393102046771	0.9	3152
1	11	508	211	169.9393102046771	0.925	3520
1	11	508	211	169.9393102046771	0.9500000000000001	3296
1	11	508	211	169.9393102046771	0.9750000000000001	3248
1	12	495	190	44.7540968767293	0.0	3232
1	12	495	190	44.7540968767293	0.025	3552
1	12	495	190	44.7540968767293	0.05	3312
1	12	495	190	44.7540968767293	0.07500000000000001	3488
1	12	495	190	44.7540968767293	0.1	3392
1	12	495	190	44.7540968767293	0.125	3792
1	12	495	190	44.7540968767293	0.15000000000000002	3888
1	12	495	190	44.7540968767293	0.17500000000000002	5328
1	12	495	190	44.7540968767293	0.2	5632
1	12	495	190	44.7540968767293	0.225	6144
1	12	495	190	44.7540968767293	0.25	8208
1	12	495	190	44.7540968767293	0.275	9104
1	12	495	190	44.7540968767293	0.30000000000000004	12080
1	12	495	190	44.7540968767293	0.325	12992
1	12	495	190	44.7540968767293	0.35000000000000003	11856
1	12	495	190	44.7540968767293	0.375	11968
1	12	495	190	44.7540968767293	0.4	12000
1	12	495	190	44.7540968767293	0.42500000000000004	9536
1	12	495	190	44.7540968767293	0.45	8320
1	12	495	190	44.7540968767293	0.47500000000000003	6176
1	12	495	190	44.7540968767293	0.5	6176
1	12	495	190	44.7540968767293	0.525	6240
1	12	495	190	44.7540968767293	0.55	6800
1	12	495	190	44.7540968767293	0.5750000000000001	8272
1	12	495	190	44.7540968767293	0.6000000000000001	8288
1	12	495	190	44.7540968767293	0.625	8848
1	12	495	190	44.7540968767293	0.65	10032
1	12	495	190	44.7540968767293	0.675	9888
1	12	495	190	44.7540968767293	0.7000000000000001	9136
1	12	495	190	44.7540968767293	0.7250000000000001	9008
1	12	495	190	44.7540968767293	0.75	8048
1	12	495	190	44.7540968767293	0.775	7040
1	12	495	190	44.7540968767293	0.8	5792
1	12	495	190	44.7540968767293	0.8250000000000001	3536
1	12	495	190	44.7540968767293	0.8500000000000001	3520
1	12	495	190	44.7540968767293	0.875	3520
1	12	495	190	44.7540968767293	0.9	3232
1	12	495	190	44.7540968767293	0.925	3056
1	12	495	190	44.7540968767293	0.9500000000000001	3424
1	12	495	190	44.7540968767293	0.9750000000000001	3264
1	13	492	203	171.2417780071423	0.0	15776
1	13	492	203	171.2417780071423	0.025	14352
1	13	492	203	171.2417780071423	0.05	14528
1	13	492	203	171.2417780071423	0.07500000000000001	13472
1	13	492	203	171.2417780071423	0.1	10752
1	13	492	203	171.2417780071423	0.125	8336
1	13	492	203	171.2417780071423	0.15000000000000002	5696
1	13	492	203	171.2417780071423	0.17500000000000002	4864
1	13	492	203	171.2417780071423	0.2	4704
1	13	492	203	171.2417780071423	0.225	3984
1	13	492	203	171.2417780071423	0.25	4096
1	13	492	203	171.2417780071423	0.275	4064
1	13	492	203	171.2417780071423	0.30000000000000004	5376
1	13	492	203	171.2417780071423	0.325	6208
1	13	492	203	171.2417780071423	0.35000000000000003	7280
1	13	492	203	171.2417780071423	0.375	8656
1	13	492	203	171.2417780071423	0.4	9296
1	13	492	203	171.2417780071423	0.42500000000000004	9856
1	13	492	203	171.2417780071423	0.45	9232
1	13	492	203	171.2417780071423	0.47500000000000003	8160
1	13	492	203	171.2417780071423	0.5	7872
1	13	492	203	171.2417780071423	0.525	5568
1	13	492	203	171.2417780071423	0.55	3968
1	13	492	203	171.2417780071423	0.5750000000000001	3520
1	13	492	203	171.2417780071423	0.6000000000000001	3472
1	13	492	203	171.2417780071423	0.625	3504
1	13	492	203	171.2417780071423	0.65	3424
1	13	492	203	171.2417780071423	0.675	3136
1	13	492	203	171.2417780071423	0.7000000000000001	3536
1	13	492	203	171.2417780071423	0.7250000000000001	3328
1	13	492	203	171.2417780071423	0.75	3520
1	13	492	203	171.2417780071423	0.775	3008
1	13	492	203	171.2417780071423	0.8	3280
1	13	492	203	171.2417780071423	0.8250000000000001	3440
1	13	492	203	171.2417780071423	0.8500000000000001	3232
1	13	492	203	171.2417780071423	0.875	3408
1	13	492	203	171.2417780071423	0.9	3136
1	13	492	203	171.2417780071423	0.925	3424
1	13	492	203	171.2417780071423	0.9500000000000001	3424
1	13	492	203	171.2417780071423	0.9750000000000001	3248
1	14	490	230	179.83768944406037	0.0	3680
1	14	490	230	179.83768944406037	0.025	3456
1	14	490	230	179.83768944406037	0.05	3424
1	14	490	230	179.83768944406037	0.07500000000000001	3328
1	14	490	230	179.83768944406037	0.1	3232
1	14	490	230	179.83768944406037	0.125	3488
1	14	490	230	179.83768944406037	0.15000000000000002	3296
1	14	490	230	179.83768944406037	0.17500000000000002	3264
1	14	490	230	179.83768944406037	0.2	3520
1	14	490	230	179.83768944406037	0.225	3392
1	14	490	230	179.83768944406037	0.25	3424
1	14	490	230	179.83768944406037	0.275	3344
1	14	490	230	179.83768944406037	0.30000000000000004	3600
1	14	490	230	179.83768944406037	0.325	3328
1	14	490	230	179.83768944406037	0.35000000000000003	3248
1	14	490	230	179.83768944406037	0.375	3520
1	14	490	230	179.83768944406037	0.4	3168
1	14	490	230	179.83768944406037	0.42500000000000004	3424
1	14	490	230	179.83768944406037	0.45	3408
1	14	490	230	179.83768944406037	0.47500000000000003	3296
1	14	490	230	179.83768944406037	0.5	3328
1	14	490	230	179.83768944406037	0.525	3344
1	14	490	230	179.83768944406037	0.55	3376
1	14	490	230	179.83768944406037	0.5750000000000001	3536
1	14	490	230	179.83768944406037	0.6000000000000001	3248
1	14	490	230	179.83768944406037	0.625	3296
1	14	490	230	179.83768944406037	0.65	3360
1	14	490	230	179.83768944406037	0.675	3424
1	14	490	230	179.83768944406037	0.7000000000000001	3520
1	14	490	230	179.83768944406037	0.7250000000000001	3328
1	14	490	230	179.83768944406037	0.75	3328
1	14	490	230	179.83768944406037	0.775	3424
1	14	490	230	179.83768944406037	0.8	3440
1	14	490	230	179.83768944406037	0.8250000000000001	3424
1	14	490	230	179.83768944406037	0.8500000000000001	3504
1	14	490	230	179.83768944406037	0.875	3248
1	14	490	230	179.83768944406037	0.9	3088
1	14	490	230	179.83768944406037	0.925	3248
1	14	490	230	179.83768944406037	0.9500000000000001	3184
1	14	490	230	179.83768944406037	0.9750000000000001	3264
1	15	488	256	178.05851360908548	0.0	3088
1	15	488	256	178.05851360908548	0.025	3280
1	15	488	256	178.05851360908548	0.05	3440
1	15	488	256	178.05851360908548	0.07500000000000001	3232
1	15	488	256	178.05851360908548	0.1	3424
1	15	488	256	178.05851360908548	0.125	3424
1	15	488	256	178.05851360908548	0.15000000000000002	3696
1	15	488	256	178.05851360908548	0.17500000000000002	3280
1	15	488	256	178.05851360908548	0.2	3328
1	15	488	256	178.05851360908548	0.225	3264
1	15	488	256	178.05851360908548	0.25	3184
1	15	488	256	178.05851360908548	0.275	3360
1	15	488	256	178.05851360908548	0.30000000000000004	3184
1	15	488	256	178.05851360908548	0.325	3296
1	15	488	256	178.05851360908548	0.35000000000000003	3296
1	15	488	256	178.05851360908548	0.375	3200
1	15	488	256	178.05851360908548	0.4	2960
1	15	488	256	178.05851360908548	0.42500000000000004	3120
1	15	488	256	178.05851360908548	0.45	3120
1	15	488	256	178.05851360908548	0.47500000000000003	3216
1	15	488	256	178.05851360908548	0.5	3360
1	15	488	256	178.05851360908548	0.525	3200
1	15	488	256	178.05851360908548	0.55	3104
1	15	488	256	178.05851360908548	0.5750000000000001	3280
1	15	488	256	178.05851360908548	0.6000000000000001	3360
1	15	488	256	178.05851360908548	0.625	3520
1	15	488	256	178.05851360908548	0.65	3072
1	15	488	256	178.05851360908548	0.675	3248
1	15	488	256	178.05851360908548	0.7000000000000001	3344
1	15	488	256	178.05851360908548	0.7250000000000001	3328
1	15	488	256	178.05851360908548	0.75	3280
1	15	488	256	178.05851360908548	0.775	3264
1	15	488	256	178.05851360908548	0.8	3328
1	15	488	256	178.05851360908548	0.8250000000000001	3424
1	15	488	256	178.05851360908548	0.8500000000000001	3280
1	15	488	256	178.05851360908548	0.875	3424
1	15	488	256	178.05851360908548	0.9	3312
1	15	488	256	178.05851360908548	0.925	3424
1	15	488	256	178.05851360908548	0.9500000000000001	3328
1	15	488	256	178.05851360908548	0.9750000000000001	3408
1	16	485	283	177.89620305314898	0.0	3792
1	16	485	283	177.89620305314898	0.025	3776
1	16	485	283	177.89620305314898	0.05	3664
1	16	485	283	177.89620305314898	0.07500000000000001	3840
1	16	485	283	177.89620305314898	0.1	4112
1	16	485	283	177.89620305314898	0.125	3696
1	16	485	283	177.89620305314898	0.15000000000000002	3728
1	16	485	283	177.89620305314898	0.17500000000000002	3744
1	16	485	283	177.89620305314898	0.2	3488
1	16	485	283	177.89620305314898	0.225	3488
1	16	485	283	177.89620305314898	0.25	3696
1	16	485	283	177.89620305314898	0.275	3584
1	16	485	283	177.89620305314898	0.30000000000000004	3488
1	16	485	283	177.89620305314898	0.325	3584
1	16	485	283	177.89620305314898	0.35000000000000003	3328
1	16	485	283	177.89620305314898	0.375	3520
1	16	485	283	177.89620305314898	0.4	3536
1	16	485	283	177.89620305314898	0.42500000000000004	3584
1	16	485	283	177.89620305314898	0.45	3424
1	16	485	283	177.89620305314898	0.47500000000000003	3504
1	16	485	283	177.89620305314898	0.5	3776
1	16	485	283	177.89620305314898	0.525	3616
1	16	485	283	177.89620305314898	0.55	3616
1	16	485	283	177.89620305314898	0.5750000000000001	3584
1	16	485	283	177.89620305314898	0.6000000000000001	3360
1	16	485	283	177.89620305314898	0.625	3696
1	16	485	283	177.89620305314898	0.65	3408
1	16	485	283	177.89620305314898	0.675	3504
1	16	485	283	177.89620305314898	0.7000000000000001	3664
1	16	485	283	177.89620305314898	0.7250000000000001	3744
1	16	485	283	177.89620305314898	0.75	3584
1	16	485	283	177.89620305314898	0.775	3536
1	16	485	283	177.89620305314898	0.8	3872
1	16	485	283	177.89620305314898	0.8250000000000001	3824
1	16	485	283	177.89620305314898	0.8500000000000001	3968
1	16	485	283	177.89620305314898	0.875	4144
1	16	485	283	177.89620305314898	0.9	4624
1	16	485	283	177.89620305314898	0.925	5088
1	16	485	283	177.89620305314898	0.9500000000000001	5728
1	16	485	283	177.89620305314898	0.9750000000000001	6704
1	17	483	310	166.5862705791287	0.0	3152
1	17	483	310	166.5862705791287	0.025	3136
1	17	483	310	166.5862705791287	0.05	3392
1	17	483	310	166.5862705791287	0.07500000000000001	3136
1	17	483	310	166.5862705791287	0.1	3216
1	17	483	310	166.5862705791287	0.125	3312
1	17	483	310	166.5862705791287	0.15000000000000002	3232
1	17	483	310	166.5862705791287	0.17500000000000002	3328
1	17	483	310	166.5862705791287	0.2	3056
1	17	483	310	166.5862705791287	0.225	3104
1	17	483	310	166.5862705791287	0.25	3200
1	17	483	310	166.5862705791287	0.275	3168
1	17	483	310	166.5862705791287	0.30000000000000004	3200
1	17	483	310	166.5862705791287	0.325	3328
1	17	483	310	166.5862705791287	0.35000000000000003	3136
1	17	483	310	166.5862705791287	0.375	3104
1	17	483	310	166.5862705791287	0.4	3360
1	17	483	310	166.5862705791287	0.42500000000000004	3248
1	17	483	310	166.5862705791287	0.45	3456
1	17	483	310	166.5862705791287	0.47500000000000003	3152
1	17	483	310	166.5862705791287	0.5	3264
1	17	483	310	166.5862705791287	0.525	2944
1	17	483	310	166.5862705791287	0.55	3408
1	17	483	310	166.5862705791287	0.5750000000000001	3440
1	17	483	310	166.5862705791287	0.6000000000000001	3424
1	17	483	310	166.5862705791287	0.625	3072
1	17	483	310	166.5862705791287	0.65	3280
1	17	483	310	166.5862705791287	0.675	3136
1	17	483	310	166.5862705791287	0.7000000000000001	3232
1	17	483	310	166.5862705791287	0.7250000000000001	2960
1	17	483	310	166.5862705791287	0.75	3392
1	17	483	310	166.5862705791287	0.775	3280
1	17	483	310	166.5862705791287	0.8	3264
1	17	483	310	166.5862705791287	0.8250000000000001	3360
1	17	483	310	166.5862705791287	0.8500000000000001	3264
1	17	483	310	166.5862705791287	0.875	3392
1	17	483	310	166.5862705791287	0.9	3024
1	17	483	310	166.5862705791287	0.925	3200
1	17	483	310	166.5862705791287	0.9500000000000001	3344
1	17	483	310	166.5862705791287	0.9750000000000001	3120
1	18	476	332	105.3595141772916	0.0	3456
1	18	476	332	105.3595141772916	0.025	3360
1	18	476	332	105.3595141772916	0.05	3152
1	18	476	332	105.3595141772916	0.07500000000000001	3232
1	18	476	332	105.3595141772916	0.1	3216
1	18	476	332	105.3595141772916	0.125	3440
1	18	476	332	105.3595141772916	0.15000000000000002	3280
1	18	476	332	105.3595141772916	0.17500000000000002	3280
1	18	476	332	105.3595141772916	0.2	3024
1	18	476	332	105.3595141772916	0.225	3360
1	18	476	332	105.3595141772916	0.25	3248
1	18	476	332	105.3595141772916	0.275	4064
1	18	476	332	105.3595141772916	0.30000000000000004	4704
1	18	476	332	105.3595141772916	0.325	4704
1	18	476	332	105.3595141772916	0.35000000000000003	4464
1	18	476	332	105.3595141772916	0.375	3776
1	18	476	332	105.3595141772916	0.4	3680
1	18	476	332	105.3595141772916	0.42500000000000004	3984
1	18	476	332	105.3595141772916	0.45	3808
1	18	476	332	105.3595141772916	0.47500000000000003	4192
1	18	476	332	105.3595141772916	0.5	4192
1	18	476	332	105.3595141772916	0.525	4544
1	18	476	332	105.3595141772916	0.55	5472
1	18	476	332	105.3595141772916	0.5750000000000001	7088
1	18	476	332	105.3595141772916	0.6000000000000001	7616
1	18	476	332	105.3595141772916	0.625	6224
1	18	476	332	105.3595141772916	0.65	6224
1	18	476	332	105.3595141772916	0.675	5344
1	18	476	332	105.3595141772916	0.7000000000000001	4064
1	18	476	332	105.3595141772916	0.7250000000000001	3504
1	18	476	332	105.3595141772916	0.75	3504
1	18	476	332	105.3595141772916	0.775	3440
1	18	476	332	105.3595141772916	0.8	3280
1	18	476	332	105.3595141772916	0.8250000000000001	3280
1	18	476	332	105.3595141772916	0.8500000000000001	3328
1	18	476	332	105.3595141772916	0.875	3136
1	18	476	332	105.3595141772916	0.9	3200
1	18	476	332	105.3595141772916	0.925	3088
1	18	476	332	105.3595141772916	0.9500000000000001	3328
1	18	476	332	105.3595141772916	0.9750000000000001	3328
2	1	418	351	28.3007557660064	0.0	3232
2	1	418	351	28.3007557660064	0.025	3136
2	1	418	351	28.3007557660064	0.05	3312
2	1	418	351	28.3007557660064	0.07500000000000001	3200
2	1	418	351	28.3007557660064	0.1	3376
2	1	418	351	28.3007557660064	0.125	3200
2	1	418	351	28.3007557660064	0.15000000000000002	3536
2	1	418	351	28.3007557660064	0.17500000000000002	3104
2	1	418	351	28.3007557660064	0.2	3472
2	1	418	351	28.3007557660064	0.225	3152
2	1	418	351	28.3007557660064	0.25	3328
2	1	418	351	28.3007557660064	0.275	3568
2	1	418	351	28.3007557660064	0.30000000000000004	3856
2	1	418	351	28.3007557660064	0.325	4640
2	1	418	351	28.3007557660064	0.35000000000000003	5824
2	1	418	351	28.3007557660064	0.375	6912
2	1	418	351	28.3007557660064	0.4	7264
2	1	418	351	28.3007557660064	0.42500000000000004	7984
2	1	418	351	28.3007557660064	0.45	6160
2	1	418	351	28.3007557660064	0.47500000000000003	4880
2	1	418	351	28.3007557660064	0.5	4192
2	1	418	351	28.3007557660064	0.525	3616
2	1	418	351	28.3007557660064	0.55	3776
2	1	418	351	28.3007557660064	0.5750000000000001	3488
2	1	418	351	28.3007557660064	0.6000000000000001	3808
2	1	418	351	28.3007557660064	0.625	3936
2	1	418	351	28.3007557660064	0.65	3952
2	1	418	351	28.3007557660064	0.675	4560
2	1	418	351	28.3007557660064	0.7000000000000001	4096
2	1	418	351	28.3007557660064	0.7250000000000001	4816
2	1	418	351	28.3007557660064	0.75	4816
2	1	418	351	28.3007557660064	0.775	4208
2	1	418	351	28.3007557660064	0.8	3840
2	1	418	351	28.3007557660064	0.8250000000000001	3616
2	1	418	351	28.3007557660064	0.8500000000000001	3344
2	1	418	351	28.3007557660064	0.875	3200
2	1	418	351	28.3007557660064	0.9	3488
2	1	418	351	28.3007557660064	0.925	3296
2	1	418	351	28.3007557660064	0.9500000000000001	3216
2	1	418	351	28.3007557660064	0.9750000000000001	3296
2	2	438	357	18.838433557980753	0.0	3280
2	2	438	357	18.838433557980753	0.025	3248
2	2	438	357	18.838433557980753	0.05	3248
2	2	438	357	18.838433557980753	0.07500000000000001	3264
2	2	438	357	18.838433557980753	0.1	3424
2	2	438	357	18.838433557980753	0.125	3248
2	2	438	357	18.838433557980753	0.15000000000000002	3520
2	2	438	357	18.838433557980753	0.17500000000000002	3248
2	2	438	357	18.838433557980753	0.2	3520
2	2	438	357	18.838433557980753	0.225	3328
2	2	438	357	18.838433557980753	0.25	3392
2	2	438	357	18.838433557980753	0.275	3872
2	2	438	357	18.838433557980753	0.30000000000000004	4192
2	2	438	357	18.838433557980753	0.325	5056
2	2	438	357	18.838433557980753	0.35000000000000003	6048
2	2	438	357	18.838433557980753	0.375	6896
2	2	438	357	18.838433557980753	0.4	7104
2	2	438	357	18.838433557980753	0.42500000000000004	6464
2	2	438	357	18.838433557980753	0.45	5856
2	2	438	357	18.838433557980753	0.47500000000000003	4736
2	2	438	357	18.838433557980753	0.5	4240
2	2	438	357	18.838433557980753	0.525	4064
2	2	438	357	18.838433557980753	0.55	3920
2	2	438	357	18.838433557980753	0.5750000000000001	4208
2	2	438	357	18.838433557980753	0.6000000000000001	4240
2	2	438	357	18.838433557980753	0.625	4496
2	2	438	357	18.838433557980753	0.65	4416
2	2	438	357	18.838433557980753	0.675	4480
2	2	438	357	18.838433557980753	0.7000000000000001	4448
2	2	438	357	18.838433557980753	0.7250000000000001	4080
2	2	438	357	18.838433557980753	0.75	3648
2	2	438	357	18.838433557980753	0.775	3552
2	2	438	357	18.838433557980753	0.8	3392
2	2	438	357	18.838433557980753	0.8250000000000001	3376
2	2	438	357	18.838433557980753	0.8500000000000001	3216
2	2	438	357	18.838433557980753	0.875	3232
2	2	438	357	18.838433557980753	0.9	3424
2	2	438	357	18.838433557980753	0.925	3280
2	2	438	357	18.838433557980753	0.9500000000000001	3072
2	2	438	357	18.838433557980753	0.9750000000000001	3232
2	3	431	352	169.80849814997234	0.0	3280
2	3	431	352	169.80849814997234	0.025	3296
2	3	431	352	169.80849814997234	0.05	3456
2	3	431	352	169.80849814997234	0.07500000000000001	3088
2	3	431	352	169.80849814997234	0.1	3264
2	3	431	352	169.80849814997234	0.125	3136
2	3	431	352	169.80849814997234	0.15000000000000002	3360
2	3	431	352	169.80849814997234	0.17500000000000002	3440
2	3	431	352	169.80849814997234	0.2	3248
2	3	431	352	169.80849814997234	0.225	3088
2	3	431	352	169.80849814997234	0.25	3088
2	3	431	352	169.80849814997234	0.275	3408
2	3	431	352	169.80849814997234	0.30000000000000004	3408
2	3	431	352	169.80849814997234	0.325	3440
2	3	431	352	169.80849814997234	0.35000000000000003	3616
2	3	431	352	169.80849814997234	0.375	4016
2	3	431	352	169.80849814997234	0.4	4096
2	3	431	352	169.80849814997234	0.42500000000000004	5264
2	3	431	352	169.80849814997234	0.45	6400
2	3	431	352	169.80849814997234	0.47500000000000003	7984
2	3	431	352	169.80849814997234	0.5	7984
2	3	431	352	169.80849814997234	0.525	7680
2	3	431	352	169.80849814997234	0.55	7168
2	3	431	352	169.80849814997234	0.5750000000000001	5232
2	3	431	352	169.80849814997234	0.6000000000000001	4640
2	3	431	352	169.80849814997234	0.625	3936
2	3	431	352	169.80849814997234	0.65	3776
2	3	431	352	169.80849814997234	0.675	3760
2	3	431	352	169.80849814997234	0.7000000000000001	3904
2	3	431	352	169.80849814997234	0.7250000000000001	4080
2	3	431	352	169.80849814997234	0.75	4080
2	3	431	352	169.80849814997234	0.775	4672
2	3	431	352	169.80849814997234	0.8	4496
2	3	431	352	169.80849814997234	0.8250000000000001	5136
2	3	431	352	169.80849814997234	0.8500000000000001	4688
2	3	431	352	169.80849814997234	0.875	4112
2	3	431	352	169.80849814997234	0.9	3728
2	3	431	352	169.80849814997234	0.925	3408
2	3	431	352	169.80849814997234	0.9500000000000001	3248
2	3	431	352	169.80849814997234	0.9750000000000001	3536
2	4	412	343	172.44093301895882	0.0	3264
2	4	412	343	172.44093301895882	0.025	3264
2	4	412	343	172.44093301895882	0.05	3280
2	4	412	343	172.44093301895882	0.07500000000000001	3200
2	4	412	343	172.44093301895882	0.1	3200
2	4	412	343	172.44093301895882	0.125	3264
2	4	412	343	172.44093301895882	0.15000000000000002	3024
2	4	412	343	172.44093301895882	0.17500000000000002	3280
2	4	412	343	172.44093301895882	0.2	3296
2	4	412	343	172.44093301895882	0.225	3264
2	4	412	343	172.44093301895882	0.25	3264
2	4	412	343	172.44093301895882	0.275	3168
2	4	412	343	172.44093301895882	0.30000000000000004	2992
2	4	412	343	172.44093301895882	0.325	3232
2	4	412	343	172.44093301895882	0.35000000000000003	3360
2	4	412	343	172.44093301895882	0.375	3408
2	4	412	343	172.44093301895882	0.4	4128
2	4	412	343	172.44093301895882	0.42500000000000004	5040
2	4	412	343	172.44093301895882	0.45	5712
2	4	412	343	172.44093301895882	0.47500000000000003	8208
2	4	412	343	172.44093301895882	0.5	8208
2	4	412	343	172.44093301895882	0.525	7776
2	4	412	343	172.44093301895882	0.55	6560
2	4	412	343	172.44093301895882	0.5750000000000001	4320
2	4	412	343	172.44093301895882	0.6000000000000001	3776
2	4	412	343	172.44093301895882	0.625	3744
2	4	412	343	172.44093301895882	0.65	3776
2	4	412	343	172.44093301895882	0.675	3584
2	4	412	343	172.44093301895882	0.7000000000000001	3488
2	4	412	343	172.44093301895882	0.7250000000000001	3712
2	4	412	343	172.44093301895882	0.75	3712
2	4	412	343	172.44093301895882	0.775	4048
2	4	412	343	172.44093301895882	0.8	4320
2	4	412	343	172.44093301895882	0.8250000000000001	4480
2	4	412	343	172.44093301895882	0.8500000000000001	5360
2	4	412	343	172.44093301895882	0.875	4848
2	4	412	343	172.44093301895882	0.9	4304
2	4	412	343	172.44093301895882	0.925	3344
2	4	412	343	172.44093301895882	0.9500000000000001	3424
2	4	412	343	172.44093301895882	0.9750000000000001	3280
2	5	395	332	125.76764814909964	0.0	3408
2	5	395	332	125.76764814909964	0.025	3120
2	5	395	332	125.76764814909964	0.05	3296
2	5	395	332	125.76764814909964	0.07500000000000001	3488
2	5	395	332	125.76764814909964	0.1	3408
2	5	395	332	125.76764814909964	0.125	3296
2	5	395	332	125.76764814909964	0.15000000000000002	3008
2	5	395	332	125.76764814909964	0.17500000000000002	3648
2	5	395	332	125.76764814909964	0.2	4080
2	5	395	332	125.76764814909964	0.225	5600
2	5	395	332	125.76764814909964	0.25	6128
2	5	395	332	125.76764814909964	0.275	9440
2	5	395	332	125.76764814909964	0.30000000000000004	9184
2	5	395	332	125.76764814909964	0.325	9872
2	5	395	332	125.76764814909964	0.35000000000000003	7136
2	5	395	332	125.76764814909964	0.375	4400
2	5	395	332	125.76764814909964	0.4	3744
2	5	395	332	125.76764814909964	0.42500000000000004	3696
2	5	395	332	125.76764814909964	0.45	3328
2	5	395	332	125.76764814909964	0.47500000000000003	3552
2	5	395	332	125.76764814909964	0.5	3552
2	5	395	332	125.76764814909964	0.525	3568
2	5	395	332	125.76764814909964	0.55	3552
2	5	395	332	125.76764814909964	0.5750000000000001	3456
2	5	395	332	125.76764814909964	0.6000000000000001	3424
2	5	395	332	125.76764814909964	0.625	3744
2	5	395	332	125.76764814909964	0.65	4752
2	5	395	332	125.76764814909964	0.675	4960
2	5	395	332	125.76764814909964	0.7000000000000001	4432
2	5	395	332	125.76764814909964	0.7250000000000001	4000
2	5	395	332	125.76764814909964	0.75	3712
2	5	395	332	125.76764814909964	0.775	3168
2	5	395	332	125.76764814909964	0.8	3216
2	5	395	332	125.76764814909964	0.8250000000000001	2976
2	5	395	332	125.76764814909964	0.8500000000000001	3392
2	5	395	332	125.76764814909964	0.875	3120
2	5	395	332	125.76764814909964	0.9	3200
2	5	395	332	125.76764814909964	0.925	3312
2	5	395	332	125.76764814909964	0.9500000000000001	3232
2	5	395	332	125.76764814909964	0.9750000000000001	3328
2	6	394	312	132.13759477388825	0.0	3360
2	6	394	312	132.13759477388825	0.025	3216
2	6	394	312	132.13759477388825	0.05	3120
2	6	394	312	132.13759477388825	0.07500000000000001	3264
2	6	394	312	132.13759477388825	0.1	3344
2	6	394	312	132.13759477388825	0.125	3408
2	6	394	312	132.13759477388825	0.15000000000000002	3488
2	6	394	312	132.13759477388825	0.17500000000000002	3728
2	6	394	312	132.13759477388825	0.2	4976
2	6	394	312	132.13759477388825	0.225	6816
2	6	394	312	132.13759477388825	0.25	9632
2	6	394	312	132.13759477388825	0.275	9008
2	6	394	312	132.13759477388825	0.30000000000000004	9216
2	6	394	312	132.13759477388825	0.325	6896
2	6	394	312	132.13759477388825	0.35000000000000003	4736
2	6	394	312	132.13759477388825	0.375	3984
2	6	394	312	132.13759477388825	0.4	3728
2	6	394	312	132.13759477388825	0.42500000000000004	3856
2	6	394	312	132.13759477388825	0.45	3376
2	6	394	312	132.13759477388825	0.47500000000000003	3312
2	6	394	312	132.13759477388825	0.5	3312
2	6	394	312	132.13759477388825	0.525	3408
2	6	394	312	132.13759477388825	0.55	3680
2	6	394	312	132.13759477388825	0.5750000000000001	3680
2	6	394	312	132.13759477388825	0.6000000000000001	3440
2	6	394	312	132.13759477388825	0.625	4272
2	6	394	312	132.13759477388825	0.65	4416
2	6	394	312	132.13759477388825	0.675	4688
2	6	394	312	132.13759477388825	0.7000000000000001	4560
2	6	394	312	132.13759477388825	0.7250000000000001	4240
2	6	394	312	132.13759477388825	0.75	4000
2	6	394	312	132.13759477388825	0.775	3200
2	6	394	312	132.13759477388825	0.8	3456
2	6	394	312	132.13759477388825	0.8250000000000001	3040
2	6	394	312	132.13759477388825	0.8500000000000001	3056
2	6	394	312	132.13759477388825	0.875	3392
2	6	394	312	132.13759477388825	0.9	3200
2	6	394	312	132.13759477388825	0.925	3216
2	6	394	312	132.13759477388825	0.9500000000000001	2976
2	6	394	312	132.13759477388825	0.9750000000000001	2976
2	7	407	299	146.30993247402026	0.0	3456
2	7	407	299	146.30993247402026	0.025	3120
2	7	407	299	146.30993247402026	0.05	3472
2	7	407	299	146.30993247402026	0.07500000000000001	3152
2	7	407	299	146.30993247402026	0.1	3168
2	7	407	299	146.30993247402026	0.125	3520
2	7	407	299	146.30993247402026	0.15000000000000002	3488
2	7	407	299	146.30993247402026	0.17500000000000002	3328
2	7	407	299	146.30993247402026	0.2	3520
2	7	407	299	146.30993247402026	0.225	4032
2	7	407	299	146.30993247402026	0.25	4032
2	7	407	299	146.30993247402026	0.275	5472
2	7	407	299	146.30993247402026	0.30000000000000004	7072
2	7	407	299	146.30993247402026	0.325	9632
2	7	407	299	146.30993247402026	0.35000000000000003	9504
2	7	407	299	146.30993247402026	0.375	8288
2	7	407	299	146.30993247402026	0.4	7328
2	7	407	299	146.30993247402026	0.42500000000000004	4880
2	7	407	299	146.30993247402026	0.45	4528
2	7	407	299	146.30993247402026	0.47500000000000003	3776
2	7	407	299	146.30993247402026	0.5	3776
2	7	407	299	146.30993247402026	0.525	3648
2	7	407	299	146.30993247402026	0.55	3760
2	7	407	299	146.30993247402026	0.5750000000000001	3360
2	7	407	299	146.30993247402026	0.6000000000000001	3792
2	7	407	299	146.30993247402026	0.625	3680
2	7	407	299	146.30993247402026	0.65	3968
2	7	407	299	146.30993247402026	0.675	4784
2	7	407	299	146.30993247402026	0.7000000000000001	4800
2	7	407	299	146.30993247402026	0.7250000000000001	4464
2	7	407	299	146.30993247402026	0.75	4464
2	7	407	299	146.30993247402026	0.775	3984
2	7	407	299	146.30993247402026	0.8	3904
2	7	407	299	146.30993247402026	0.8250000000000001	3488
2	7	407	299	146.30993247402026	0.8500000000000001	3328
2	7	407	299	146.30993247402026	0.875	3040
2	7	407	299	146.30993247402026	0.9	3312
2	7	407	299	146.30993247402026	0.925	2944
2	7	407	299	146.30993247402026	0.9500000000000001	3120
2	7	407	299	146.30993247402026	0.9750000000000001	3120
2	8	427	295	162.97947438848018	0.0	3456
2	8	427	295	162.97947438848018	0.025	3168
2	8	427	295	162.97947438848018	0.05	3296
2	8	427	295	162.97947438848018	0.07500000000000001	3360
2	8	427	295	162.97947438848018	0.1	3504
2	8	427	295	162.97947438848018	0.125	3248
2	8	427	295	162.97947438848018	0.15000000000000002	3328
2	8	427	295	162.97947438848018	0.17500000000000002	3520
2	8	427	295	162.97947438848018	0.2	3552
2	8	427	295	162.97947438848018	0.225	3712
2	8	427	295	162.97947438848018	0.25	4000
2	8	427	295	162.97947438848018	0.275	5520
2	8	427	295	162.97947438848018	0.30000000000000004	7568
2	8	427	295	162.97947438848018	0.325	10624
2	8	427	295	162.97947438848018	0.35000000000000003	12208
2	8	427	295	162.97947438848018	0.375	9456
2	8	427	295	162.97947438848018	0.4	7312
2	8	427	295	162.97947438848018	0.42500000000000004	6176
2	8	427	295	162.97947438848018	0.45	5696
2	8	427	295	162.97947438848018	0.47500000000000003	4768
2	8	427	295	162.97947438848018	0.5	4336
2	8	427	295	162.97947438848018	0.525	4032
2	8	427	295	162.97947438848018	0.55	3920
2	8	427	295	162.97947438848018	0.5750000000000001	3888
2	8	427	295	162.97947438848018	0.6000000000000001	3888
2	8	427	295	162.97947438848018	0.625	3936
2	8	427	295	162.97947438848018	0.65	4000
2	8	427	295	162.97947438848018	0.675	5248
2	8	427	295	162.97947438848018	0.7000000000000001	6816
2	8	427	295	162.97947438848018	0.7250000000000001	7248
2	8	427	295	162.97947438848018	0.75	6576
2	8	427	295	162.97947438848018	0.775	5472
2	8	427	295	162.97947438848018	0.8	5280
2	8	427	295	162.97947438848018	0.8250000000000001	4400
2	8	427	295	162.97947438848018	0.8500000000000001	3968
2	8	427	295	162.97947438848018	0.875	3504
2	8	427	295	162.97947438848018	0.9	3504
2	8	427	295	162.97947438848018	0.925	3168
2	8	427	295	162.97947438848018	0.9500000000000001	3360
2	8	427	295	162.97947438848018	0.9750000000000001	3200
2	9	447	297	165.4857337063316	0.0	3424
2	9	447	297	165.4857337063316	0.025	3168
2	9	447	297	165.4857337063316	0.05	3456
2	9	447	297	165.4857337063316	0.07500000000000001	3264
2	9	447	297	165.4857337063316	0.1	3456
2	9	447	297	165.4857337063316	0.125	3376
2	9	447	297	165.4857337063316	0.15000000000000002	3488
2	9	447	297	165.4857337063316	0.17500000000000002	3520
2	9	447	297	165.4857337063316	0.2	3696
2	9	447	297	165.4857337063316	0.225	4448
2	9	447	297	165.4857337063316	0.25	5136
2	9	447	297	165.4857337063316	0.275	5472
2	9	447	297	165.4857337063316	0.30000000000000004	6480
2	9	447	297	165.4857337063316	0.325	8512
2	9	447	297	165.4857337063316	0.35000000000000003	10496
2	9	447	297	165.4857337063316	0.375	10000
2	9	447	297	165.4857337063316	0.4	7280
2	9	447	297	165.4857337063316	0.42500000000000004	4848
2	9	447	297	165.4857337063316	0.45	3856
2	9	447	297	165.4857337063316	0.47500000000000003	3552
2	9	447	297	165.4857337063316	0.5	3664
2	9	447	297	165.4857337063316	0.525	3712
2	9	447	297	165.4857337063316	0.55	4320
2	9	447	297	165.4857337063316	0.5750000000000001	4352
2	9	447	297	165.4857337063316	0.6000000000000001	4784
2	9	447	297	165.4857337063316	0.625	5696
2	9	447	297	165.4857337063316	0.65	6176
2	9	447	297	165.4857337063316	0.675	8880
2	9	447	297	165.4857337063316	0.7000000000000001	10208
2	9	447	297	165.4857337063316	0.7250000000000001	8752
2	9	447	297	165.4857337063316	0.75	7312
2	9	447	297	165.4857337063316	0.775	4848
2	9	447	297	165.4857337063316	0.8	4048
2	9	447	297	165.4857337063316	0.8250000000000001	3424
2	9	447	297	165.4857337063316	0.8500000000000001	3488
2	9	447	297	165.4857337063316	0.875	3424
2	9	447	297	165.4857337063316	0.9	3344
2	9	447	297	165.4857337063316	0.925	3344
2	9	447	297	165.4857337063316	0.9500000000000001	3360
2	9	447	297	165.4857337063316	0.9750000000000001	3408
2	10	466	304	168.30590617878008	0.0	3264
2	10	466	304	168.30590617878008	0.025	3376
2	10	466	304	168.30590617878008	0.05	3104
2	10	466	304	168.30590617878008	0.07500000000000001	3184
2	10	466	304	168.30590617878008	0.1	3296
2	10	466	304	168.30590617878008	0.125	3696
2	10	466	304	168.30590617878008	0.15000000000000002	3392
2	10	466	304	168.30590617878008	0.17500000000000002	3712
2	10	466	304	168.30590617878008	0.2	4096
2	10	466	304	168.30590617878008	0.225	4816
2	10	466	304	168.30590617878008	0.25	5968
2	10	466	304	168.30590617878008	0.275	8000
2	10	466	304	168.30590617878008	0.30000000000000004	9600
2	10	466	304	168.30590617878008	0.325	11168
2	10	466	304	168.30590617878008	0.35000000000000003	10528
2	10	466	304	168.30590617878008	0.375	9360
2	10	466	304	168.30590617878008	0.4	8512
2	10	466	304	168.30590617878008	0.42500000000000004	7008
2	10	466	304	168.30590617878008	0.45	3936
2	10	466	304	168.30590617878008	0.47500000000000003	3760
2	10	466	304	168.30590617878008	0.5	3712
2	10	466	304	168.30590617878008	0.525	3792
2	10	466	304	168.30590617878008	0.55	3856
2	10	466	304	168.30590617878008	0.5750000000000001	4064
2	10	466	304	168.30590617878008	0.6000000000000001	4064
2	10	466	304	168.30590617878008	0.625	4464
2	10	466	304	168.30590617878008	0.65	4992
2	10	466	304	168.30590617878008	0.675	6016
2	10	466	304	168.30590617878008	0.7000000000000001	6960
2	10	466	304	168.30590617878008	0.7250000000000001	8960
2	10	466	304	168.30590617878008	0.75	8672
2	10	466	304	168.30590617878008	0.775	7200
2	10	466	304	168.30590617878008	0.8	5584
2	10	466	304	168.30590617878008	0.8250000000000001	4272
2	10	466	304	168.30590617878008	0.8500000000000001	3712
2	10	466	304	168.30590617878008	0.875	3392
2	10	466	304	168.30590617878008	0.9	3376
2	10	466	304	168.30590617878008	0.925	3104
2	10	466	304	168.30590617878008	0.9500000000000001	3296
2	10	466	304	168.30590617878008	0.9750000000000001	3280
2	12	506	304	154.02224262227972	0.0	3552
2	12	506	304	154.02224262227972	0.025	3792
2	12	506	304	154.02224262227972	0.05	4896
2	12	506	304	154.02224262227972	0.07500000000000001	5648
2	12	506	304	154.02224262227972	0.1	5392
2	12	506	304	154.02224262227972	0.125	5248
2	12	506	304	154.02224262227972	0.15000000000000002	4320
2	12	506	304	154.02224262227972	0.17500000000000002	3920
2	12	506	304	154.02224262227972	0.2	3712
2	12	506	304	154.02224262227972	0.225	3584
2	12	506	304	154.02224262227972	0.25	3536
2	12	506	304	154.02224262227972	0.275	3504
2	12	506	304	154.02224262227972	0.30000000000000004	3536
2	12	506	304	154.02224262227972	0.325	3488
2	12	506	304	154.02224262227972	0.35000000000000003	3872
2	12	506	304	154.02224262227972	0.375	4096
2	12	506	304	154.02224262227972	0.4	5728
2	12	506	304	154.02224262227972	0.42500000000000004	7328
2	12	506	304	154.02224262227972	0.45	9760
2	12	506	304	154.02224262227972	0.47500000000000003	14480
2	12	506	304	154.02224262227972	0.5	14480
2	12	506	304	154.02224262227972	0.525	14544
2	12	506	304	154.02224262227972	0.55	11552
2	12	506	304	154.02224262227972	0.5750000000000001	9264
2	12	506	304	154.02224262227972	0.6000000000000001	5584
2	12	506	304	154.02224262227972	0.625	4640
2	12	506	304	154.02224262227972	0.65	3872
2	12	506	304	154.02224262227972	0.675	3744
2	12	506	304	154.02224262227972	0.7000000000000001	3568
2	12	506	304	154.02224262227972	0.7250000000000001	3520
2	12	506	304	154.02224262227972	0.75	3264
2	12	506	304	154.02224262227972	0.775	3440
2	12	506	304	154.02224262227972	0.8	3104
2	12	506	304	154.02224262227972	0.8250000000000001	3440
2	12	506	304	154.02224262227972	0.8500000000000001	3184
2	12	506	304	154.02224262227972	0.875	3360
2	12	506	304	154.02224262227972	0.9	3072
2	12	506	304	154.02224262227972	0.925	3328
2	12	506	304	154.02224262227972	0.9500000000000001	3344
2	12	506	304	154.02224262227972	0.9750000000000001	3344
2	13	522	293	133.03928859761655	0.0	3216
2	13	522	293	133.03928859761655	0.025	3296
2	13	522	293	133.03928859761655	0.05	3328
2	13	522	293	133.03928859761655	0.07500000000000001	3600
2	13	522	293	133.03928859761655	0.1	4368
2	13	522	293	133.03928859761655	0.125	5264
2	13	522	293	133.03928859761655	0.15000000000000002	7392
2	13	522	293	133.03928859761655	0.17500000000000002	7584
2	13	522	293	133.03928859761655	0.2	6384
2	13	522	293	133.03928859761655	0.225	5136
2	13	522	293	133.03928859761655	0.25	4752
2	13	522	293	133.03928859761655	0.275	4256
2	13	522	293	133.03928859761655	0.30000000000000004	3840
2	13	522	293	133.03928859761655	0.325	4000
2	13	522	293	133.03928859761655	0.35000000000000003	4224
2	13	522	293	133.03928859761655	0.375	4112
2	13	522	293	133.03928859761655	0.4	4704
2	13	522	293	133.03928859761655	0.42500000000000004	7472
2	13	522	293	133.03928859761655	0.45	11280
2	13	522	293	133.03928859761655	0.47500000000000003	14944
2	13	522	293	133.03928859761655	0.5	14944
2	13	522	293	133.03928859761655	0.525	16304
2	13	522	293	133.03928859761655	0.55	15200
2	13	522	293	133.03928859761655	0.5750000000000001	14608
2	13	522	293	133.03928859761655	0.6000000000000001	12272
2	13	522	293	133.03928859761655	0.625	6240
2	13	522	293	133.03928859761655	0.65	4576
2	13	522	293	133.03928859761655	0.675	3488
2	13	522	293	133.03928859761655	0.7000000000000001	3184
2	13	522	293	133.03928859761655	0.7250000000000001	3312
2	13	522	293	133.03928859761655	0.75	3280
2	13	522	293	133.03928859761655	0.775	3520
2	13	522	293	133.03928859761655	0.8	3248
2	13	522	293	133.03928859761655	0.8250000000000001	3296
2	13	522	293	133.03928859761655	0.8500000000000001	3440
2	13	522	293	133.03928859761655	0.875	3280
2	13	522	293	133.03928859761655	0.9	3264
2	13	522	293	133.03928859761655	0.925	3248
2	13	522	293	133.03928859761655	0.9500000000000001	3184
2	13	522	293	133.03928859761655	0.9750000000000001	3184
2	14	525	273	144.9041832129739	0.0	3360
2	14	525	273	144.9041832129739	0.025	3360
2	14	525	273	144.9041832129739	0.05	3200
2	14	525	273	144.9041832129739	0.07500000000000001	3344
2	14	525	273	144.9041832129739	0.1	3264
2	14	525	273	144.9041832129739	0.125	3312
2	14	525	273	144.9041832129739	0.15000000000000002	4000
2	14	525	273	144.9041832129739	0.17500000000000002	5408
2	14	525	273	144.9041832129739	0.2	7152
2	14	525	273	144.9041832129739	0.225	8112
2	14	525	273	144.9041832129739	0.25	8992
2	14	525	273	144.9041832129739	0.275	6656
2	14	525	273	144.9041832129739	0.30000000000000004	4672
2	14	525	273	144.9041832129739	0.325	4384
2	14	525	273	144.9041832129739	0.35000000000000003	4128
2	14	525	273	144.9041832129739	0.375	4000
2	14	525	273	144.9041832129739	0.4	3904
2	14	525	273	144.9041832129739	0.42500000000000004	4336
2	14	525	273	144.9041832129739	0.45	4544
2	14	525	273	144.9041832129739	0.47500000000000003	4752
2	14	525	273	144.9041832129739	0.5	5872
2	14	525	273	144.9041832129739	0.525	9712
2	14	525	273	144.9041832129739	0.55	14624
2	14	525	273	144.9041832129739	0.5750000000000001	17152
2	14	525	273	144.9041832129739	0.6000000000000001	17408
2	14	525	273	144.9041832129739	0.625	15376
2	14	525	273	144.9041832129739	0.65	11792
2	14	525	273	144.9041832129739	0.675	8784
2	14	525	273	144.9041832129739	0.7000000000000001	4656
2	14	525	273	144.9041832129739	0.7250000000000001	3776
2	14	525	273	144.9041832129739	0.75	3920
2	14	525	273	144.9041832129739	0.775	3664
2	14	525	273	144.9041832129739	0.8	3040
2	14	525	273	144.9041832129739	0.8250000000000001	3600
2	14	525	273	144.9041832129739	0.8500000000000001	3600
2	14	525	273	144.9041832129739	0.875	3184
2	14	525	273	144.9041832129739	0.9	3328
2	14	525	273	144.9041832129739	0.925	3264
2	14	525	273	144.9041832129739	0.9500000000000001	3376
2	14	525	273	144.9041832129739	0.9750000000000001	3344
2	15	516	255	167.4711922908485	0.0	3168
2	15	516	255	167.4711922908485	0.025	3424
2	15	516	255	167.4711922908485	0.05	3520
2	15	516	255	167.4711922908485	0.07500000000000001	3424
2	15	516	255	167.4711922908485	0.1	3488
2	15	516	255	167.4711922908485	0.125	3472
2	15	516	255	167.4711922908485	0.15000000000000002	3728
2	15	516	255	167.4711922908485	0.17500000000000002	3728
2	15	516	255	167.4711922908485	0.2	5328
2	15	516	255	167.4711922908485	0.225	6848
2	15	516	255	167.4711922908485	0.25	9456
2	15	516	255	167.4711922908485	0.275	9568
2	15	516	255	167.4711922908485	0.30000000000000004	8560
2	15	516	255	167.4711922908485	0.325	6992
2	15	516	255	167.4711922908485	0.35000000000000003	5760
2	15	516	255	167.4711922908485	0.375	4944
2	15	516	255	167.4711922908485	0.4	4208
2	15	516	255	167.4711922908485	0.42500000000000004	4208
2	15	516	255	167.4711922908485	0.45	4016
2	15	516	255	167.4711922908485	0.47500000000000003	4528
2	15	516	255	167.4711922908485	0.5	4528
2	15	516	255	167.4711922908485	0.525	5840
2	15	516	255	167.4711922908485	0.55	6560
2	15	516	255	167.4711922908485	0.5750000000000001	11696
2	15	516	255	167.4711922908485	0.6000000000000001	13584
2	15	516	255	167.4711922908485	0.625	14880
2	15	516	255	167.4711922908485	0.65	15376
2	15	516	255	167.4711922908485	0.675	15552
2	15	516	255	167.4711922908485	0.7000000000000001	10240
2	15	516	255	167.4711922908485	0.7250000000000001	7856
2	15	516	255	167.4711922908485	0.75	4656
2	15	516	255	167.4711922908485	0.775	3616
2	15	516	255	167.4711922908485	0.8	3488
2	15	516	255	167.4711922908485	0.8250000000000001	3488
2	15	516	255	167.4711922908485	0.8500000000000001	3376
2	15	516	255	167.4711922908485	0.875	3296
2	15	516	255	167.4711922908485	0.9	3168
2	15	516	255	167.4711922908485	0.925	3376
2	15	516	255	167.4711922908485	0.9500000000000001	3344
[truncated: 54,121 more rows]
