# Supplementary material for: An epifluorescence microscope design for naturalistic behavior and cellular activity in freely moving Caenorhabditis elegans
Source: Nat Commun. 2026 May 19;17:4411. doi: 10.1038/s41467-026-72709-w (PMC13187321; doi:10.1038/s41467-026-72709-w)
Supplement: Supplementary file 8 — Source data [file 41467_2026_72709_MOESM8_ESM.zip › fig2 Muscle/MMH116/worm6.csv]

frame	order	x	y	angle	segment_position	intensity
0	1	411	353	175.94146915222413	0.0	2720
0	1	411	353	175.94146915222413	0.025	2864
0	1	411	353	175.94146915222413	0.05	2784
0	1	411	353	175.94146915222413	0.07500000000000001	2784
0	1	411	353	175.94146915222413	0.1	2608
0	1	411	353	175.94146915222413	0.125	2784
0	1	411	353	175.94146915222413	0.15000000000000002	2784
0	1	411	353	175.94146915222413	0.17500000000000002	2752
0	1	411	353	175.94146915222413	0.2	3200
0	1	411	353	175.94146915222413	0.225	5296
0	1	411	353	175.94146915222413	0.25	5296
0	1	411	353	175.94146915222413	0.275	14608
0	1	411	353	175.94146915222413	0.30000000000000004	16400
0	1	411	353	175.94146915222413	0.325	13920
0	1	411	353	175.94146915222413	0.35000000000000003	10480
0	1	411	353	175.94146915222413	0.375	9952
0	1	411	353	175.94146915222413	0.4	8464
0	1	411	353	175.94146915222413	0.42500000000000004	8288
0	1	411	353	175.94146915222413	0.45	6096
0	1	411	353	175.94146915222413	0.47500000000000003	4352
0	1	411	353	175.94146915222413	0.5	4352
0	1	411	353	175.94146915222413	0.525	4896
0	1	411	353	175.94146915222413	0.55	7440
0	1	411	353	175.94146915222413	0.5750000000000001	10032
0	1	411	353	175.94146915222413	0.6000000000000001	15008
0	1	411	353	175.94146915222413	0.625	16000
0	1	411	353	175.94146915222413	0.65	18512
0	1	411	353	175.94146915222413	0.675	19888
0	1	411	353	175.94146915222413	0.7000000000000001	14544
0	1	411	353	175.94146915222413	0.7250000000000001	5616
0	1	411	353	175.94146915222413	0.75	5616
0	1	411	353	175.94146915222413	0.775	3248
0	1	411	353	175.94146915222413	0.8	2912
0	1	411	353	175.94146915222413	0.8250000000000001	2528
0	1	411	353	175.94146915222413	0.8500000000000001	2768
0	1	411	353	175.94146915222413	0.875	2720
0	1	411	353	175.94146915222413	0.9	2384
0	1	411	353	175.94146915222413	0.925	2608
0	1	411	353	175.94146915222413	0.9500000000000001	2576
0	1	411	353	175.94146915222413	0.9750000000000001	2640
0	2	395	340	170.27978405193915	0.0	2848
0	2	395	340	170.27978405193915	0.025	2592
0	2	395	340	170.27978405193915	0.05	2624
0	2	395	340	170.27978405193915	0.07500000000000001	2784
0	2	395	340	170.27978405193915	0.1	2784
0	2	395	340	170.27978405193915	0.125	2496
0	2	395	340	170.27978405193915	0.15000000000000002	3168
0	2	395	340	170.27978405193915	0.17500000000000002	3328
0	2	395	340	170.27978405193915	0.2	4288
0	2	395	340	170.27978405193915	0.225	13184
0	2	395	340	170.27978405193915	0.25	18528
0	2	395	340	170.27978405193915	0.275	18768
0	2	395	340	170.27978405193915	0.30000000000000004	17168
0	2	395	340	170.27978405193915	0.325	17152
0	2	395	340	170.27978405193915	0.35000000000000003	16528
0	2	395	340	170.27978405193915	0.375	13376
0	2	395	340	170.27978405193915	0.4	12336
0	2	395	340	170.27978405193915	0.42500000000000004	8480
0	2	395	340	170.27978405193915	0.45	5120
0	2	395	340	170.27978405193915	0.47500000000000003	4816
0	2	395	340	170.27978405193915	0.5	4816
0	2	395	340	170.27978405193915	0.525	4640
0	2	395	340	170.27978405193915	0.55	4672
0	2	395	340	170.27978405193915	0.5750000000000001	4544
0	2	395	340	170.27978405193915	0.6000000000000001	5840
0	2	395	340	170.27978405193915	0.625	10128
0	2	395	340	170.27978405193915	0.65	12512
0	2	395	340	170.27978405193915	0.675	16176
0	2	395	340	170.27978405193915	0.7000000000000001	17392
0	2	395	340	170.27978405193915	0.7250000000000001	16048
0	2	395	340	170.27978405193915	0.75	12320
0	2	395	340	170.27978405193915	0.775	4512
0	2	395	340	170.27978405193915	0.8	3648
0	2	395	340	170.27978405193915	0.8250000000000001	2928
0	2	395	340	170.27978405193915	0.8500000000000001	2688
0	2	395	340	170.27978405193915	0.875	2864
0	2	395	340	170.27978405193915	0.9	2864
0	2	395	340	170.27978405193915	0.925	2864
0	2	395	340	170.27978405193915	0.9500000000000001	2800
0	2	395	340	170.27978405193915	0.9750000000000001	2960
0	3	381	324	167.86867893336748	0.0	2592
0	3	381	324	167.86867893336748	0.025	2784
0	3	381	324	167.86867893336748	0.05	2880
0	3	381	324	167.86867893336748	0.07500000000000001	2736
0	3	381	324	167.86867893336748	0.1	2832
0	3	381	324	167.86867893336748	0.125	2928
0	3	381	324	167.86867893336748	0.15000000000000002	2960
0	3	381	324	167.86867893336748	0.17500000000000002	3440
0	3	381	324	167.86867893336748	0.2	4720
0	3	381	324	167.86867893336748	0.225	13568
0	3	381	324	167.86867893336748	0.25	20720
0	3	381	324	167.86867893336748	0.275	24176
0	3	381	324	167.86867893336748	0.30000000000000004	19632
0	3	381	324	167.86867893336748	0.325	19632
0	3	381	324	167.86867893336748	0.35000000000000003	14864
0	3	381	324	167.86867893336748	0.375	12064
0	3	381	324	167.86867893336748	0.4	7728
0	3	381	324	167.86867893336748	0.42500000000000004	5312
0	3	381	324	167.86867893336748	0.45	4096
0	3	381	324	167.86867893336748	0.47500000000000003	3680
0	3	381	324	167.86867893336748	0.5	3680
0	3	381	324	167.86867893336748	0.525	3664
0	3	381	324	167.86867893336748	0.55	3296
0	3	381	324	167.86867893336748	0.5750000000000001	3376
0	3	381	324	167.86867893336748	0.6000000000000001	3696
0	3	381	324	167.86867893336748	0.625	4464
0	3	381	324	167.86867893336748	0.65	5360
0	3	381	324	167.86867893336748	0.675	6400
0	3	381	324	167.86867893336748	0.7000000000000001	7600
0	3	381	324	167.86867893336748	0.7250000000000001	9888
0	3	381	324	167.86867893336748	0.75	10592
0	3	381	324	167.86867893336748	0.775	9968
0	3	381	324	167.86867893336748	0.8	7088
0	3	381	324	167.86867893336748	0.8250000000000001	5056
0	3	381	324	167.86867893336748	0.8500000000000001	2864
0	3	381	324	167.86867893336748	0.875	2528
0	3	381	324	167.86867893336748	0.9	2656
0	3	381	324	167.86867893336748	0.925	2624
0	3	381	324	167.86867893336748	0.9500000000000001	2624
0	3	381	324	167.86867893336748	0.9750000000000001	2560
0	4	371	306	153.8078011270346	0.0	2528
0	4	371	306	153.8078011270346	0.025	2624
0	4	371	306	153.8078011270346	0.05	2768
0	4	371	306	153.8078011270346	0.07500000000000001	2592
0	4	371	306	153.8078011270346	0.1	2688
0	4	371	306	153.8078011270346	0.125	2992
0	4	371	306	153.8078011270346	0.15000000000000002	2912
0	4	371	306	153.8078011270346	0.17500000000000002	3328
0	4	371	306	153.8078011270346	0.2	6656
0	4	371	306	153.8078011270346	0.225	9968
0	4	371	306	153.8078011270346	0.25	12416
0	4	371	306	153.8078011270346	0.275	16048
0	4	371	306	153.8078011270346	0.30000000000000004	14464
0	4	371	306	153.8078011270346	0.325	12544
0	4	371	306	153.8078011270346	0.35000000000000003	10176
0	4	371	306	153.8078011270346	0.375	8912
0	4	371	306	153.8078011270346	0.4	7360
0	4	371	306	153.8078011270346	0.42500000000000004	5728
0	4	371	306	153.8078011270346	0.45	4912
0	4	371	306	153.8078011270346	0.47500000000000003	4096
0	4	371	306	153.8078011270346	0.5	4224
0	4	371	306	153.8078011270346	0.525	3952
0	4	371	306	153.8078011270346	0.55	4048
0	4	371	306	153.8078011270346	0.5750000000000001	4048
0	4	371	306	153.8078011270346	0.6000000000000001	4288
0	4	371	306	153.8078011270346	0.625	4544
0	4	371	306	153.8078011270346	0.65	4944
0	4	371	306	153.8078011270346	0.675	5344
0	4	371	306	153.8078011270346	0.7000000000000001	5632
0	4	371	306	153.8078011270346	0.7250000000000001	6048
0	4	371	306	153.8078011270346	0.75	6480
0	4	371	306	153.8078011270346	0.775	6400
0	4	371	306	153.8078011270346	0.8	5360
0	4	371	306	153.8078011270346	0.8250000000000001	4384
0	4	371	306	153.8078011270346	0.8500000000000001	3360
0	4	371	306	153.8078011270346	0.875	2640
0	4	371	306	153.8078011270346	0.9	2720
0	4	371	306	153.8078011270346	0.925	2752
0	4	371	306	153.8078011270346	0.9500000000000001	2656
0	4	371	306	153.8078011270346	0.9750000000000001	2560
0	5	370	286	148.0829906748111	0.0	2704
0	5	370	286	148.0829906748111	0.025	2880
0	5	370	286	148.0829906748111	0.05	2688
0	5	370	286	148.0829906748111	0.07500000000000001	2752
0	5	370	286	148.0829906748111	0.1	2704
0	5	370	286	148.0829906748111	0.125	3024
0	5	370	286	148.0829906748111	0.15000000000000002	3200
0	5	370	286	148.0829906748111	0.17500000000000002	4128
0	5	370	286	148.0829906748111	0.2	9008
0	5	370	286	148.0829906748111	0.225	21664
0	5	370	286	148.0829906748111	0.25	29008
0	5	370	286	148.0829906748111	0.275	37920
0	5	370	286	148.0829906748111	0.30000000000000004	40912
0	5	370	286	148.0829906748111	0.325	35936
0	5	370	286	148.0829906748111	0.35000000000000003	26512
0	5	370	286	148.0829906748111	0.375	19088
0	5	370	286	148.0829906748111	0.4	14000
0	5	370	286	148.0829906748111	0.42500000000000004	10432
0	5	370	286	148.0829906748111	0.45	8400
0	5	370	286	148.0829906748111	0.47500000000000003	7488
0	5	370	286	148.0829906748111	0.5	6944
0	5	370	286	148.0829906748111	0.525	6800
0	5	370	286	148.0829906748111	0.55	6224
0	5	370	286	148.0829906748111	0.5750000000000001	5632
0	5	370	286	148.0829906748111	0.6000000000000001	5344
0	5	370	286	148.0829906748111	0.625	5456
0	5	370	286	148.0829906748111	0.65	6176
0	5	370	286	148.0829906748111	0.675	7264
0	5	370	286	148.0829906748111	0.7000000000000001	8144
0	5	370	286	148.0829906748111	0.7250000000000001	8960
0	5	370	286	148.0829906748111	0.75	9472
0	5	370	286	148.0829906748111	0.775	9216
0	5	370	286	148.0829906748111	0.8	8288
0	5	370	286	148.0829906748111	0.8250000000000001	7408
0	5	370	286	148.0829906748111	0.8500000000000001	4896
0	5	370	286	148.0829906748111	0.875	3664
0	5	370	286	148.0829906748111	0.9	2960
0	5	370	286	148.0829906748111	0.925	2688
0	5	370	286	148.0829906748111	0.9500000000000001	2608
0	5	370	286	148.0829906748111	0.9750000000000001	2704
0	6	380	268	137.48955292199915	0.0	2528
0	6	380	268	137.48955292199915	0.025	2848
0	6	380	268	137.48955292199915	0.05	2800
0	6	380	268	137.48955292199915	0.07500000000000001	2928
0	6	380	268	137.48955292199915	0.1	3120
0	6	380	268	137.48955292199915	0.125	2976
0	6	380	268	137.48955292199915	0.15000000000000002	4048
0	6	380	268	137.48955292199915	0.17500000000000002	6576
0	6	380	268	137.48955292199915	0.2	23328
0	6	380	268	137.48955292199915	0.225	42624
0	6	380	268	137.48955292199915	0.25	42624
0	6	380	268	137.48955292199915	0.275	38528
0	6	380	268	137.48955292199915	0.30000000000000004	29904
0	6	380	268	137.48955292199915	0.325	26928
0	6	380	268	137.48955292199915	0.35000000000000003	15408
0	6	380	268	137.48955292199915	0.375	12288
0	6	380	268	137.48955292199915	0.4	7520
0	6	380	268	137.48955292199915	0.42500000000000004	6192
0	6	380	268	137.48955292199915	0.45	6448
0	6	380	268	137.48955292199915	0.47500000000000003	6912
0	6	380	268	137.48955292199915	0.5	6912
0	6	380	268	137.48955292199915	0.525	6384
0	6	380	268	137.48955292199915	0.55	6256
0	6	380	268	137.48955292199915	0.5750000000000001	6464
0	6	380	268	137.48955292199915	0.6000000000000001	6800
0	6	380	268	137.48955292199915	0.625	7408
0	6	380	268	137.48955292199915	0.65	7456
0	6	380	268	137.48955292199915	0.675	8336
0	6	380	268	137.48955292199915	0.7000000000000001	9504
0	6	380	268	137.48955292199915	0.7250000000000001	9776
0	6	380	268	137.48955292199915	0.75	9776
0	6	380	268	137.48955292199915	0.775	8080
0	6	380	268	137.48955292199915	0.8	4880
0	6	380	268	137.48955292199915	0.8250000000000001	3408
0	6	380	268	137.48955292199915	0.8500000000000001	2624
0	6	380	268	137.48955292199915	0.875	2688
0	6	380	268	137.48955292199915	0.9	2752
0	6	380	268	137.48955292199915	0.925	2624
0	6	380	268	137.48955292199915	0.9500000000000001	2864
0	6	380	268	137.48955292199915	0.9750000000000001	2864
0	7	398	262	155.85445803957836	0.0	3008
0	7	398	262	155.85445803957836	0.025	2784
0	7	398	262	155.85445803957836	0.05	2720
0	7	398	262	155.85445803957836	0.07500000000000001	2624
0	7	398	262	155.85445803957836	0.1	2784
0	7	398	262	155.85445803957836	0.125	2752
0	7	398	262	155.85445803957836	0.15000000000000002	2784
0	7	398	262	155.85445803957836	0.17500000000000002	3104
0	7	398	262	155.85445803957836	0.2	4160
0	7	398	262	155.85445803957836	0.225	6864
0	7	398	262	155.85445803957836	0.25	14160
0	7	398	262	155.85445803957836	0.275	17792
0	7	398	262	155.85445803957836	0.30000000000000004	19696
0	7	398	262	155.85445803957836	0.325	18272
0	7	398	262	155.85445803957836	0.35000000000000003	15664
0	7	398	262	155.85445803957836	0.375	10976
0	7	398	262	155.85445803957836	0.4	7248
0	7	398	262	155.85445803957836	0.42500000000000004	5216
0	7	398	262	155.85445803957836	0.45	4480
0	7	398	262	155.85445803957836	0.47500000000000003	4592
0	7	398	262	155.85445803957836	0.5	4480
0	7	398	262	155.85445803957836	0.525	4192
0	7	398	262	155.85445803957836	0.55	4448
0	7	398	262	155.85445803957836	0.5750000000000001	4656
0	7	398	262	155.85445803957836	0.6000000000000001	4432
0	7	398	262	155.85445803957836	0.625	4288
0	7	398	262	155.85445803957836	0.65	4464
0	7	398	262	155.85445803957836	0.675	4224
0	7	398	262	155.85445803957836	0.7000000000000001	4848
0	7	398	262	155.85445803957836	0.7250000000000001	5712
0	7	398	262	155.85445803957836	0.75	6528
0	7	398	262	155.85445803957836	0.775	6544
0	7	398	262	155.85445803957836	0.8	6672
0	7	398	262	155.85445803957836	0.8250000000000001	6160
0	7	398	262	155.85445803957836	0.8500000000000001	4192
0	7	398	262	155.85445803957836	0.875	2880
0	7	398	262	155.85445803957836	0.9	2704
0	7	398	262	155.85445803957836	0.925	2544
0	7	398	262	155.85445803957836	0.9500000000000001	2560
0	7	398	262	155.85445803957836	0.9750000000000001	2704
0	8	418	264	156.65598903842252	0.0	2736
0	8	418	264	156.65598903842252	0.025	2608
0	8	418	264	156.65598903842252	0.05	2720
0	8	418	264	156.65598903842252	0.07500000000000001	2608
0	8	418	264	156.65598903842252	0.1	2800
0	8	418	264	156.65598903842252	0.125	2960
0	8	418	264	156.65598903842252	0.15000000000000002	4304
0	8	418	264	156.65598903842252	0.17500000000000002	6352
0	8	418	264	156.65598903842252	0.2	7392
0	8	418	264	156.65598903842252	0.225	7024
0	8	418	264	156.65598903842252	0.25	7072
0	8	418	264	156.65598903842252	0.275	6848
0	8	418	264	156.65598903842252	0.30000000000000004	5808
0	8	418	264	156.65598903842252	0.325	5008
0	8	418	264	156.65598903842252	0.35000000000000003	4576
0	8	418	264	156.65598903842252	0.375	4240
0	8	418	264	156.65598903842252	0.4	4368
0	8	418	264	156.65598903842252	0.42500000000000004	4352
0	8	418	264	156.65598903842252	0.45	4544
0	8	418	264	156.65598903842252	0.47500000000000003	4352
0	8	418	264	156.65598903842252	0.5	4416
0	8	418	264	156.65598903842252	0.525	4464
0	8	418	264	156.65598903842252	0.55	4656
0	8	418	264	156.65598903842252	0.5750000000000001	5696
0	8	418	264	156.65598903842252	0.6000000000000001	6960
0	8	418	264	156.65598903842252	0.625	9328
0	8	418	264	156.65598903842252	0.65	10720
0	8	418	264	156.65598903842252	0.675	11696
0	8	418	264	156.65598903842252	0.7000000000000001	12352
0	8	418	264	156.65598903842252	0.7250000000000001	12160
0	8	418	264	156.65598903842252	0.75	9824
0	8	418	264	156.65598903842252	0.775	5856
0	8	418	264	156.65598903842252	0.8	3456
0	8	418	264	156.65598903842252	0.8250000000000001	3120
0	8	418	264	156.65598903842252	0.8500000000000001	2768
0	8	418	264	156.65598903842252	0.875	2944
0	8	418	264	156.65598903842252	0.9	2544
0	8	418	264	156.65598903842252	0.925	2608
0	8	418	264	156.65598903842252	0.9500000000000001	2768
0	8	418	264	156.65598903842252	0.9750000000000001	2624
0	9	436	274	167.86867893336748	0.0	2560
0	9	436	274	167.86867893336748	0.025	2544
0	9	436	274	167.86867893336748	0.05	2688
0	9	436	274	167.86867893336748	0.07500000000000001	2608
0	9	436	274	167.86867893336748	0.1	2816
0	9	436	274	167.86867893336748	0.125	2928
0	9	436	274	167.86867893336748	0.15000000000000002	4752
0	9	436	274	167.86867893336748	0.17500000000000002	5856
0	9	436	274	167.86867893336748	0.2	7104
0	9	436	274	167.86867893336748	0.225	7504
0	9	436	274	167.86867893336748	0.25	6880
0	9	436	274	167.86867893336748	0.275	5168
0	9	436	274	167.86867893336748	0.30000000000000004	4896
0	9	436	274	167.86867893336748	0.325	4576
0	9	436	274	167.86867893336748	0.35000000000000003	4112
0	9	436	274	167.86867893336748	0.375	4000
0	9	436	274	167.86867893336748	0.4	4064
0	9	436	274	167.86867893336748	0.42500000000000004	3904
0	9	436	274	167.86867893336748	0.45	3904
0	9	436	274	167.86867893336748	0.47500000000000003	3984
0	9	436	274	167.86867893336748	0.5	3984
0	9	436	274	167.86867893336748	0.525	4128
0	9	436	274	167.86867893336748	0.55	4208
0	9	436	274	167.86867893336748	0.5750000000000001	4448
0	9	436	274	167.86867893336748	0.6000000000000001	5264
0	9	436	274	167.86867893336748	0.625	5808
0	9	436	274	167.86867893336748	0.65	8768
0	9	436	274	167.86867893336748	0.675	8768
0	9	436	274	167.86867893336748	0.7000000000000001	11104
0	9	436	274	167.86867893336748	0.7250000000000001	13136
0	9	436	274	167.86867893336748	0.75	12864
0	9	436	274	167.86867893336748	0.775	8688
0	9	436	274	167.86867893336748	0.8	6272
0	9	436	274	167.86867893336748	0.8250000000000001	4592
0	9	436	274	167.86867893336748	0.8500000000000001	2992
0	9	436	274	167.86867893336748	0.875	2832
0	9	436	274	167.86867893336748	0.9	2560
0	9	436	274	167.86867893336748	0.925	2864
0	9	436	274	167.86867893336748	0.9500000000000001	2416
0	9	436	274	167.86867893336748	0.9750000000000001	2576
0	10	452	288	180.0	0.0	2816
0	10	452	288	180.0	0.025	2672
0	10	452	288	180.0	0.05	2688
0	10	452	288	180.0	0.07500000000000001	2736
0	10	452	288	180.0	0.1	2656
0	10	452	288	180.0	0.125	2864
0	10	452	288	180.0	0.15000000000000002	3392
0	10	452	288	180.0	0.17500000000000002	4240
0	10	452	288	180.0	0.2	6832
0	10	452	288	180.0	0.225	8544
0	10	452	288	180.0	0.25	8544
0	10	452	288	180.0	0.275	8160
0	10	452	288	180.0	0.30000000000000004	6688
0	10	452	288	180.0	0.325	6400
0	10	452	288	180.0	0.35000000000000003	5232
0	10	452	288	180.0	0.375	4416
0	10	452	288	180.0	0.4	4128
0	10	452	288	180.0	0.42500000000000004	3888
0	10	452	288	180.0	0.45	3968
0	10	452	288	180.0	0.47500000000000003	3936
0	10	452	288	180.0	0.5	3936
0	10	452	288	180.0	0.525	4272
0	10	452	288	180.0	0.55	4272
0	10	452	288	180.0	0.5750000000000001	4176
0	10	452	288	180.0	0.6000000000000001	4432
0	10	452	288	180.0	0.625	4656
0	10	452	288	180.0	0.65	5024
0	10	452	288	180.0	0.675	5728
0	10	452	288	180.0	0.7000000000000001	7568
0	10	452	288	180.0	0.7250000000000001	8416
0	10	452	288	180.0	0.75	8416
0	10	452	288	180.0	0.775	7856
0	10	452	288	180.0	0.8	5616
0	10	452	288	180.0	0.8250000000000001	4672
0	10	452	288	180.0	0.8500000000000001	2960
0	10	452	288	180.0	0.875	2848
0	10	452	288	180.0	0.9	2608
0	10	452	288	180.0	0.925	2464
0	10	452	288	180.0	0.9500000000000001	2704
0	10	452	288	180.0	0.9750000000000001	2800
0	11	468	302	159.0389342654584	0.0	2448
0	11	468	302	159.0389342654584	0.025	2640
0	11	468	302	159.0389342654584	0.05	2480
0	11	468	302	159.0389342654584	0.07500000000000001	2560
0	11	468	302	159.0389342654584	0.1	2608
0	11	468	302	159.0389342654584	0.125	2432
0	11	468	302	159.0389342654584	0.15000000000000002	3072
0	11	468	302	159.0389342654584	0.17500000000000002	3200
0	11	468	302	159.0389342654584	0.2	4864
0	11	468	302	159.0389342654584	0.225	6688
0	11	468	302	159.0389342654584	0.25	7072
0	11	468	302	159.0389342654584	0.275	6960
0	11	468	302	159.0389342654584	0.30000000000000004	8384
0	11	468	302	159.0389342654584	0.325	8560
0	11	468	302	159.0389342654584	0.35000000000000003	7968
0	11	468	302	159.0389342654584	0.375	5968
0	11	468	302	159.0389342654584	0.4	4928
0	11	468	302	159.0389342654584	0.42500000000000004	4352
0	11	468	302	159.0389342654584	0.45	4192
0	11	468	302	159.0389342654584	0.47500000000000003	4112
0	11	468	302	159.0389342654584	0.5	4112
0	11	468	302	159.0389342654584	0.525	4144
0	11	468	302	159.0389342654584	0.55	3920
0	11	468	302	159.0389342654584	0.5750000000000001	4032
0	11	468	302	159.0389342654584	0.6000000000000001	3840
0	11	468	302	159.0389342654584	0.625	4080
0	11	468	302	159.0389342654584	0.65	4160
0	11	468	302	159.0389342654584	0.675	4496
0	11	468	302	159.0389342654584	0.7000000000000001	5600
0	11	468	302	159.0389342654584	0.7250000000000001	6064
0	11	468	302	159.0389342654584	0.75	6992
0	11	468	302	159.0389342654584	0.775	6416
0	11	468	302	159.0389342654584	0.8	6128
0	11	468	302	159.0389342654584	0.8250000000000001	4832
0	11	468	302	159.0389342654584	0.8500000000000001	3120
0	11	468	302	159.0389342654584	0.875	2816
0	11	468	302	159.0389342654584	0.9	2560
0	11	468	302	159.0389342654584	0.925	2656
0	11	468	302	159.0389342654584	0.9500000000000001	2720
0	11	468	302	159.0389342654584	0.9750000000000001	2544
0	12	487	309	154.0645474313323	0.0	2560
0	12	487	309	154.0645474313323	0.025	2544
0	12	487	309	154.0645474313323	0.05	2800
0	12	487	309	154.0645474313323	0.07500000000000001	2784
0	12	487	309	154.0645474313323	0.1	2688
0	12	487	309	154.0645474313323	0.125	2816
0	12	487	309	154.0645474313323	0.15000000000000002	2512
0	12	487	309	154.0645474313323	0.17500000000000002	2880
0	12	487	309	154.0645474313323	0.2	3376
0	12	487	309	154.0645474313323	0.225	4608
0	12	487	309	154.0645474313323	0.25	8096
0	12	487	309	154.0645474313323	0.275	11120
0	12	487	309	154.0645474313323	0.30000000000000004	13776
0	12	487	309	154.0645474313323	0.325	17184
0	12	487	309	154.0645474313323	0.35000000000000003	17648
0	12	487	309	154.0645474313323	0.375	16288
0	12	487	309	154.0645474313323	0.4	14464
0	12	487	309	154.0645474313323	0.42500000000000004	13968
0	12	487	309	154.0645474313323	0.45	12016
0	12	487	309	154.0645474313323	0.47500000000000003	8816
0	12	487	309	154.0645474313323	0.5	7152
0	12	487	309	154.0645474313323	0.525	5632
0	12	487	309	154.0645474313323	0.55	5632
0	12	487	309	154.0645474313323	0.5750000000000001	5760
0	12	487	309	154.0645474313323	0.6000000000000001	5536
0	12	487	309	154.0645474313323	0.625	5312
0	12	487	309	154.0645474313323	0.65	5264
0	12	487	309	154.0645474313323	0.675	5088
0	12	487	309	154.0645474313323	0.7000000000000001	5472
0	12	487	309	154.0645474313323	0.7250000000000001	5376
0	12	487	309	154.0645474313323	0.75	5424
0	12	487	309	154.0645474313323	0.775	5904
0	12	487	309	154.0645474313323	0.8	6432
0	12	487	309	154.0645474313323	0.8250000000000001	6784
0	12	487	309	154.0645474313323	0.8500000000000001	5264
0	12	487	309	154.0645474313323	0.875	3600
0	12	487	309	154.0645474313323	0.9	3024
0	12	487	309	154.0645474313323	0.925	2784
0	12	487	309	154.0645474313323	0.9500000000000001	2736
0	12	487	309	154.0645474313323	0.9750000000000001	2656
0	13	507	307	142.6855271483816	0.0	2560
0	13	507	307	142.6855271483816	0.025	2400
0	13	507	307	142.6855271483816	0.05	2720
0	13	507	307	142.6855271483816	0.07500000000000001	2976
0	13	507	307	142.6855271483816	0.1	3392
0	13	507	307	142.6855271483816	0.125	4752
0	13	507	307	142.6855271483816	0.15000000000000002	5184
0	13	507	307	142.6855271483816	0.17500000000000002	4992
0	13	507	307	142.6855271483816	0.2	4400
0	13	507	307	142.6855271483816	0.225	3888
0	13	507	307	142.6855271483816	0.25	3808
0	13	507	307	142.6855271483816	0.275	4208
0	13	507	307	142.6855271483816	0.30000000000000004	4816
0	13	507	307	142.6855271483816	0.325	4848
0	13	507	307	142.6855271483816	0.35000000000000003	5008
0	13	507	307	142.6855271483816	0.375	4864
0	13	507	307	142.6855271483816	0.4	4800
0	13	507	307	142.6855271483816	0.42500000000000004	5280
0	13	507	307	142.6855271483816	0.45	5184
0	13	507	307	142.6855271483816	0.47500000000000003	5424
0	13	507	307	142.6855271483816	0.5	5424
0	13	507	307	142.6855271483816	0.525	7392
0	13	507	307	142.6855271483816	0.55	9648
0	13	507	307	142.6855271483816	0.5750000000000001	11936
0	13	507	307	142.6855271483816	0.6000000000000001	12080
0	13	507	307	142.6855271483816	0.625	11904
0	13	507	307	142.6855271483816	0.65	9600
0	13	507	307	142.6855271483816	0.675	6368
0	13	507	307	142.6855271483816	0.7000000000000001	4112
0	13	507	307	142.6855271483816	0.7250000000000001	2976
0	13	507	307	142.6855271483816	0.75	2768
0	13	507	307	142.6855271483816	0.775	2736
0	13	507	307	142.6855271483816	0.8	2624
0	13	507	307	142.6855271483816	0.8250000000000001	2384
0	13	507	307	142.6855271483816	0.8500000000000001	2576
0	13	507	307	142.6855271483816	0.875	2544
0	13	507	307	142.6855271483816	0.9	2640
0	13	507	307	142.6855271483816	0.925	2736
0	13	507	307	142.6855271483816	0.9500000000000001	2560
0	13	507	307	142.6855271483816	0.9750000000000001	2560
0	14	522	293	147.76862882558876	0.0	2560
0	14	522	293	147.76862882558876	0.025	2656
0	14	522	293	147.76862882558876	0.05	2464
0	14	522	293	147.76862882558876	0.07500000000000001	2704
0	14	522	293	147.76862882558876	0.1	3936
0	14	522	293	147.76862882558876	0.125	4400
0	14	522	293	147.76862882558876	0.15000000000000002	5520
0	14	522	293	147.76862882558876	0.17500000000000002	6128
0	14	522	293	147.76862882558876	0.2	4896
0	14	522	293	147.76862882558876	0.225	4208
0	14	522	293	147.76862882558876	0.25	3616
0	14	522	293	147.76862882558876	0.275	3696
0	14	522	293	147.76862882558876	0.30000000000000004	3408
0	14	522	293	147.76862882558876	0.325	3184
0	14	522	293	147.76862882558876	0.35000000000000003	3344
0	14	522	293	147.76862882558876	0.375	3440
0	14	522	293	147.76862882558876	0.4	3280
0	14	522	293	147.76862882558876	0.42500000000000004	3520
0	14	522	293	147.76862882558876	0.45	3232
0	14	522	293	147.76862882558876	0.47500000000000003	3344
0	14	522	293	147.76862882558876	0.5	3344
0	14	522	293	147.76862882558876	0.525	4176
0	14	522	293	147.76862882558876	0.55	4656
0	14	522	293	147.76862882558876	0.5750000000000001	5824
0	14	522	293	147.76862882558876	0.6000000000000001	6720
0	14	522	293	147.76862882558876	0.625	7296
0	14	522	293	147.76862882558876	0.65	6528
0	14	522	293	147.76862882558876	0.675	5056
0	14	522	293	147.76862882558876	0.7000000000000001	3184
0	14	522	293	147.76862882558876	0.7250000000000001	2896
0	14	522	293	147.76862882558876	0.75	2592
0	14	522	293	147.76862882558876	0.775	2576
0	14	522	293	147.76862882558876	0.8	2656
0	14	522	293	147.76862882558876	0.8250000000000001	2656
0	14	522	293	147.76862882558876	0.8500000000000001	2720
0	14	522	293	147.76862882558876	0.875	2800
0	14	522	293	147.76862882558876	0.9	2832
0	14	522	293	147.76862882558876	0.925	2624
0	14	522	293	147.76862882558876	0.9500000000000001	2640
0	14	522	293	147.76862882558876	0.9750000000000001	2640
0	15	527	274	151.2201936956028	0.0	2576
0	15	527	274	151.2201936956028	0.025	2400
0	15	527	274	151.2201936956028	0.05	2752
0	15	527	274	151.2201936956028	0.07500000000000001	2720
0	15	527	274	151.2201936956028	0.1	2816
0	15	527	274	151.2201936956028	0.125	3104
0	15	527	274	151.2201936956028	0.15000000000000002	3984
0	15	527	274	151.2201936956028	0.17500000000000002	4928
0	15	527	274	151.2201936956028	0.2	4720
0	15	527	274	151.2201936956028	0.225	4416
0	15	527	274	151.2201936956028	0.25	4656
0	15	527	274	151.2201936956028	0.275	3808
0	15	527	274	151.2201936956028	0.30000000000000004	3648
0	15	527	274	151.2201936956028	0.325	3328
0	15	527	274	151.2201936956028	0.35000000000000003	3328
0	15	527	274	151.2201936956028	0.375	3280
0	15	527	274	151.2201936956028	0.4	3632
0	15	527	274	151.2201936956028	0.42500000000000004	3504
0	15	527	274	151.2201936956028	0.45	3776
0	15	527	274	151.2201936956028	0.47500000000000003	3504
0	15	527	274	151.2201936956028	0.5	3760
0	15	527	274	151.2201936956028	0.525	3936
0	15	527	274	151.2201936956028	0.55	3984
0	15	527	274	151.2201936956028	0.5750000000000001	5408
0	15	527	274	151.2201936956028	0.6000000000000001	6704
0	15	527	274	151.2201936956028	0.625	8384
0	15	527	274	151.2201936956028	0.65	9120
0	15	527	274	151.2201936956028	0.675	8656
0	15	527	274	151.2201936956028	0.7000000000000001	7072
0	15	527	274	151.2201936956028	0.7250000000000001	5088
0	15	527	274	151.2201936956028	0.75	3584
0	15	527	274	151.2201936956028	0.775	3152
0	15	527	274	151.2201936956028	0.8	2992
0	15	527	274	151.2201936956028	0.8250000000000001	2864
0	15	527	274	151.2201936956028	0.8500000000000001	2640
0	15	527	274	151.2201936956028	0.875	2704
0	15	527	274	151.2201936956028	0.9	2592
0	15	527	274	151.2201936956028	0.925	2544
0	15	527	274	151.2201936956028	0.9500000000000001	2656
0	15	527	274	151.2201936956028	0.9750000000000001	2656
0	16	522	254	154.94238458169698	0.0	2656
0	16	522	254	154.94238458169698	0.025	2720
0	16	522	254	154.94238458169698	0.05	2448
0	16	522	254	154.94238458169698	0.07500000000000001	2672
0	16	522	254	154.94238458169698	0.1	2496
0	16	522	254	154.94238458169698	0.125	2832
0	16	522	254	154.94238458169698	0.15000000000000002	3200
0	16	522	254	154.94238458169698	0.17500000000000002	4560
0	16	522	254	154.94238458169698	0.2	5408
0	16	522	254	154.94238458169698	0.225	6688
0	16	522	254	154.94238458169698	0.25	6576
0	16	522	254	154.94238458169698	0.275	6384
0	16	522	254	154.94238458169698	0.30000000000000004	6032
0	16	522	254	154.94238458169698	0.325	4832
0	16	522	254	154.94238458169698	0.35000000000000003	4032
0	16	522	254	154.94238458169698	0.375	4096
0	16	522	254	154.94238458169698	0.4	3840
0	16	522	254	154.94238458169698	0.42500000000000004	4144
0	16	522	254	154.94238458169698	0.45	4208
0	16	522	254	154.94238458169698	0.47500000000000003	3616
0	16	522	254	154.94238458169698	0.5	3616
0	16	522	254	154.94238458169698	0.525	3968
0	16	522	254	154.94238458169698	0.55	3696
0	16	522	254	154.94238458169698	0.5750000000000001	4560
0	16	522	254	154.94238458169698	0.6000000000000001	4912
0	16	522	254	154.94238458169698	0.625	6352
0	16	522	254	154.94238458169698	0.65	8576
0	16	522	254	154.94238458169698	0.675	9776
0	16	522	254	154.94238458169698	0.7000000000000001	9024
0	16	522	254	154.94238458169698	0.7250000000000001	7456
0	16	522	254	154.94238458169698	0.75	5904
0	16	522	254	154.94238458169698	0.775	3856
0	16	522	254	154.94238458169698	0.8	3280
0	16	522	254	154.94238458169698	0.8250000000000001	2640
0	16	522	254	154.94238458169698	0.8500000000000001	2544
0	16	522	254	154.94238458169698	0.875	2560
0	16	522	254	154.94238458169698	0.9	2560
0	16	522	254	154.94238458169698	0.925	2656
0	16	522	254	154.94238458169698	0.9500000000000001	2544
0	16	522	254	154.94238458169698	0.9750000000000001	2784
0	17	509	238	172.24624862023492	0.0	2880
0	17	509	238	172.24624862023492	0.025	2624
0	17	509	238	172.24624862023492	0.05	2768
0	17	509	238	172.24624862023492	0.07500000000000001	2464
0	17	509	238	172.24624862023492	0.1	2464
0	17	509	238	172.24624862023492	0.125	2496
0	17	509	238	172.24624862023492	0.15000000000000002	2816
0	17	509	238	172.24624862023492	0.17500000000000002	2688
0	17	509	238	172.24624862023492	0.2	2688
0	17	509	238	172.24624862023492	0.225	3984
0	17	509	238	172.24624862023492	0.25	4576
0	17	509	238	172.24624862023492	0.275	4928
0	17	509	238	172.24624862023492	0.30000000000000004	4592
0	17	509	238	172.24624862023492	0.325	3936
0	17	509	238	172.24624862023492	0.35000000000000003	3712
0	17	509	238	172.24624862023492	0.375	3392
0	17	509	238	172.24624862023492	0.4	3328
0	17	509	238	172.24624862023492	0.42500000000000004	3264
0	17	509	238	172.24624862023492	0.45	3392
0	17	509	238	172.24624862023492	0.47500000000000003	3040
0	17	509	238	172.24624862023492	0.5	3040
0	17	509	238	172.24624862023492	0.525	3264
0	17	509	238	172.24624862023492	0.55	3312
0	17	509	238	172.24624862023492	0.5750000000000001	3440
0	17	509	238	172.24624862023492	0.6000000000000001	3504
0	17	509	238	172.24624862023492	0.625	4800
0	17	509	238	172.24624862023492	0.65	6144
0	17	509	238	172.24624862023492	0.675	6400
0	17	509	238	172.24624862023492	0.7000000000000001	5888
0	17	509	238	172.24624862023492	0.7250000000000001	4048
0	17	509	238	172.24624862023492	0.75	3552
0	17	509	238	172.24624862023492	0.775	3008
0	17	509	238	172.24624862023492	0.8	2656
0	17	509	238	172.24624862023492	0.8250000000000001	2688
0	17	509	238	172.24624862023492	0.8500000000000001	2896
0	17	509	238	172.24624862023492	0.875	2976
0	17	509	238	172.24624862023492	0.9	2976
0	17	509	238	172.24624862023492	0.925	2736
0	17	509	238	172.24624862023492	0.9500000000000001	2624
0	17	509	238	172.24624862023492	0.9750000000000001	2736
0	18	493	223	176.1774557231233	0.0	2784
0	18	493	223	176.1774557231233	0.025	2624
0	18	493	223	176.1774557231233	0.05	2736
0	18	493	223	176.1774557231233	0.07500000000000001	2560
0	18	493	223	176.1774557231233	0.1	2560
0	18	493	223	176.1774557231233	0.125	2912
0	18	493	223	176.1774557231233	0.15000000000000002	2736
0	18	493	223	176.1774557231233	0.17500000000000002	2576
0	18	493	223	176.1774557231233	0.2	2576
0	18	493	223	176.1774557231233	0.225	2784
0	18	493	223	176.1774557231233	0.25	3200
0	18	493	223	176.1774557231233	0.275	5264
0	18	493	223	176.1774557231233	0.30000000000000004	5264
0	18	493	223	176.1774557231233	0.325	7056
0	18	493	223	176.1774557231233	0.35000000000000003	6560
0	18	493	223	176.1774557231233	0.375	4512
0	18	493	223	176.1774557231233	0.4	4512
0	18	493	223	176.1774557231233	0.42500000000000004	3904
0	18	493	223	176.1774557231233	0.45	3856
0	18	493	223	176.1774557231233	0.47500000000000003	3952
0	18	493	223	176.1774557231233	0.5	3952
0	18	493	223	176.1774557231233	0.525	3760
0	18	493	223	176.1774557231233	0.55	3936
0	18	493	223	176.1774557231233	0.5750000000000001	4672
0	18	493	223	176.1774557231233	0.6000000000000001	4672
0	18	493	223	176.1774557231233	0.625	6016
0	18	493	223	176.1774557231233	0.65	7040
0	18	493	223	176.1774557231233	0.675	6096
0	18	493	223	176.1774557231233	0.7000000000000001	6096
0	18	493	223	176.1774557231233	0.7250000000000001	4128
0	18	493	223	176.1774557231233	0.75	2944
0	18	493	223	176.1774557231233	0.775	2848
0	18	493	223	176.1774557231233	0.8	2848
0	18	493	223	176.1774557231233	0.8250000000000001	2688
0	18	493	223	176.1774557231233	0.8500000000000001	2608
0	18	493	223	176.1774557231233	0.875	2544
0	18	493	223	176.1774557231233	0.9	2544
0	18	493	223	176.1774557231233	0.925	2736
0	18	493	223	176.1774557231233	0.9500000000000001	2560
0	18	493	223	176.1774557231233	0.9750000000000001	2624
1	1	420	364	153.37894123615405	0.0	2640
1	1	420	364	153.37894123615405	0.025	2464
1	1	420	364	153.37894123615405	0.05	2752
1	1	420	364	153.37894123615405	0.07500000000000001	2624
1	1	420	364	153.37894123615405	0.1	2704
1	1	420	364	153.37894123615405	0.125	2896
1	1	420	364	153.37894123615405	0.15000000000000002	2864
1	1	420	364	153.37894123615405	0.17500000000000002	3024
1	1	420	364	153.37894123615405	0.2	3392
1	1	420	364	153.37894123615405	0.225	5136
1	1	420	364	153.37894123615405	0.25	10208
1	1	420	364	153.37894123615405	0.275	11872
1	1	420	364	153.37894123615405	0.30000000000000004	9824
1	1	420	364	153.37894123615405	0.325	8800
1	1	420	364	153.37894123615405	0.35000000000000003	8736
1	1	420	364	153.37894123615405	0.375	7968
1	1	420	364	153.37894123615405	0.4	7568
1	1	420	364	153.37894123615405	0.42500000000000004	5744
1	1	420	364	153.37894123615405	0.45	4656
1	1	420	364	153.37894123615405	0.47500000000000003	5504
1	1	420	364	153.37894123615405	0.5	5504
1	1	420	364	153.37894123615405	0.525	8464
1	1	420	364	153.37894123615405	0.55	12656
1	1	420	364	153.37894123615405	0.5750000000000001	19248
1	1	420	364	153.37894123615405	0.6000000000000001	21856
1	1	420	364	153.37894123615405	0.625	21808
1	1	420	364	153.37894123615405	0.65	21616
1	1	420	364	153.37894123615405	0.675	18480
1	1	420	364	153.37894123615405	0.7000000000000001	7392
1	1	420	364	153.37894123615405	0.7250000000000001	4864
1	1	420	364	153.37894123615405	0.75	3008
1	1	420	364	153.37894123615405	0.775	2848
1	1	420	364	153.37894123615405	0.8	2752
1	1	420	364	153.37894123615405	0.8250000000000001	2544
1	1	420	364	153.37894123615405	0.8500000000000001	2640
1	1	420	364	153.37894123615405	0.875	2640
1	1	420	364	153.37894123615405	0.9	2736
1	1	420	364	153.37894123615405	0.925	2800
1	1	420	364	153.37894123615405	0.9500000000000001	2784
1	1	420	364	153.37894123615405	0.9750000000000001	2784
1	2	407	347	172.40535663140852	0.0	2688
1	2	407	347	172.40535663140852	0.025	2688
1	2	407	347	172.40535663140852	0.05	2720
1	2	407	347	172.40535663140852	0.07500000000000001	2624
1	2	407	347	172.40535663140852	0.1	2784
1	2	407	347	172.40535663140852	0.125	2688
1	2	407	347	172.40535663140852	0.15000000000000002	3040
1	2	407	347	172.40535663140852	0.17500000000000002	3136
1	2	407	347	172.40535663140852	0.2	5968
1	2	407	347	172.40535663140852	0.225	10400
1	2	407	347	172.40535663140852	0.25	10400
1	2	407	347	172.40535663140852	0.275	13136
1	2	407	347	172.40535663140852	0.30000000000000004	12832
1	2	407	347	172.40535663140852	0.325	12592
1	2	407	347	172.40535663140852	0.35000000000000003	12672
1	2	407	347	172.40535663140852	0.375	11328
1	2	407	347	172.40535663140852	0.4	7200
1	2	407	347	172.40535663140852	0.42500000000000004	5760
1	2	407	347	172.40535663140852	0.45	4560
1	2	407	347	172.40535663140852	0.47500000000000003	4816
1	2	407	347	172.40535663140852	0.5	4816
1	2	407	347	172.40535663140852	0.525	5104
1	2	407	347	172.40535663140852	0.55	7088
1	2	407	347	172.40535663140852	0.5750000000000001	9120
1	2	407	347	172.40535663140852	0.6000000000000001	16128
1	2	407	347	172.40535663140852	0.625	19424
1	2	407	347	172.40535663140852	0.65	22208
1	2	407	347	172.40535663140852	0.675	21680
1	2	407	347	172.40535663140852	0.7000000000000001	17040
1	2	407	347	172.40535663140852	0.7250000000000001	6560
1	2	407	347	172.40535663140852	0.75	6560
1	2	407	347	172.40535663140852	0.775	3632
1	2	407	347	172.40535663140852	0.8	2896
1	2	407	347	172.40535663140852	0.8250000000000001	2688
1	2	407	347	172.40535663140852	0.8500000000000001	2592
1	2	407	347	172.40535663140852	0.875	2704
1	2	407	347	172.40535663140852	0.9	2880
1	2	407	347	172.40535663140852	0.925	2880
1	2	407	347	172.40535663140852	0.9500000000000001	2624
1	2	407	347	172.40535663140852	0.9750000000000001	2624
1	3	392	332	178.1523897340053	0.0	2464
1	3	392	332	178.1523897340053	0.025	2784
1	3	392	332	178.1523897340053	0.05	2592
1	3	392	332	178.1523897340053	0.07500000000000001	2880
1	3	392	332	178.1523897340053	0.1	2880
1	3	392	332	178.1523897340053	0.125	2848
1	3	392	332	178.1523897340053	0.15000000000000002	3040
1	3	392	332	178.1523897340053	0.17500000000000002	3632
1	3	392	332	178.1523897340053	0.2	4624
1	3	392	332	178.1523897340053	0.225	12960
1	3	392	332	178.1523897340053	0.25	15552
1	3	392	332	178.1523897340053	0.275	17888
1	3	392	332	178.1523897340053	0.30000000000000004	17184
1	3	392	332	178.1523897340053	0.325	12192
1	3	392	332	178.1523897340053	0.35000000000000003	10256
1	3	392	332	178.1523897340053	0.375	7568
1	3	392	332	178.1523897340053	0.4	6752
1	3	392	332	178.1523897340053	0.42500000000000004	5408
1	3	392	332	178.1523897340053	0.45	3600
1	3	392	332	178.1523897340053	0.47500000000000003	3408
1	3	392	332	178.1523897340053	0.5	3408
1	3	392	332	178.1523897340053	0.525	3696
1	3	392	332	178.1523897340053	0.55	3424
1	3	392	332	178.1523897340053	0.5750000000000001	3728
1	3	392	332	178.1523897340053	0.6000000000000001	4208
1	3	392	332	178.1523897340053	0.625	6288
1	3	392	332	178.1523897340053	0.65	8256
1	3	392	332	178.1523897340053	0.675	8608
1	3	392	332	178.1523897340053	0.7000000000000001	11168
1	3	392	332	178.1523897340053	0.7250000000000001	13872
1	3	392	332	178.1523897340053	0.75	14112
1	3	392	332	178.1523897340053	0.775	9408
1	3	392	332	178.1523897340053	0.8	6000
1	3	392	332	178.1523897340053	0.8250000000000001	3952
1	3	392	332	178.1523897340053	0.8500000000000001	2720
1	3	392	332	178.1523897340053	0.875	2720
1	3	392	332	178.1523897340053	0.9	2720
1	3	392	332	178.1523897340053	0.925	2576
1	3	392	332	178.1523897340053	0.9500000000000001	2656
1	3	392	332	178.1523897340053	0.9750000000000001	2752
1	4	377	316	154.37317863971745	0.0	2496
1	4	377	316	154.37317863971745	0.025	2784
1	4	377	316	154.37317863971745	0.05	2560
1	4	377	316	154.37317863971745	0.07500000000000001	2656
1	4	377	316	154.37317863971745	0.1	2656
1	4	377	316	154.37317863971745	0.125	2944
1	4	377	316	154.37317863971745	0.15000000000000002	2928
1	4	377	316	154.37317863971745	0.17500000000000002	3552
1	4	377	316	154.37317863971745	0.2	6752
1	4	377	316	154.37317863971745	0.225	12592
1	4	377	316	154.37317863971745	0.25	18992
1	4	377	316	154.37317863971745	0.275	21104
1	4	377	316	154.37317863971745	0.30000000000000004	14080
1	4	377	316	154.37317863971745	0.325	12144
1	4	377	316	154.37317863971745	0.35000000000000003	11504
1	4	377	316	154.37317863971745	0.375	9712
1	4	377	316	154.37317863971745	0.4	7664
1	4	377	316	154.37317863971745	0.42500000000000004	4688
1	4	377	316	154.37317863971745	0.45	4176
1	4	377	316	154.37317863971745	0.47500000000000003	4208
1	4	377	316	154.37317863971745	0.5	4208
1	4	377	316	154.37317863971745	0.525	3968
1	4	377	316	154.37317863971745	0.55	3840
1	4	377	316	154.37317863971745	0.5750000000000001	3728
1	4	377	316	154.37317863971745	0.6000000000000001	3712
1	4	377	316	154.37317863971745	0.625	4400
1	4	377	316	154.37317863971745	0.65	6096
1	4	377	316	154.37317863971745	0.675	6720
1	4	377	316	154.37317863971745	0.7000000000000001	6752
1	4	377	316	154.37317863971745	0.7250000000000001	6880
1	4	377	316	154.37317863971745	0.75	7024
1	4	377	316	154.37317863971745	0.775	7344
1	4	377	316	154.37317863971745	0.8	5760
1	4	377	316	154.37317863971745	0.8250000000000001	4192
1	4	377	316	154.37317863971745	0.8500000000000001	2688
1	4	377	316	154.37317863971745	0.875	2720
1	4	377	316	154.37317863971745	0.9	2720
1	4	377	316	154.37317863971745	0.925	2640
1	4	377	316	154.37317863971745	0.9500000000000001	2912
1	4	377	316	154.37317863971745	0.9750000000000001	2544
1	5	371	297	153.943666016329	0.0	2640
1	5	371	297	153.943666016329	0.025	2640
1	5	371	297	153.943666016329	0.05	2608
1	5	371	297	153.943666016329	0.07500000000000001	2864
1	5	371	297	153.943666016329	0.1	2688
1	5	371	297	153.943666016329	0.125	2912
1	5	371	297	153.943666016329	0.15000000000000002	2880
1	5	371	297	153.943666016329	0.17500000000000002	3280
1	5	371	297	153.943666016329	0.2	3360
1	5	371	297	153.943666016329	0.225	5216
1	5	371	297	153.943666016329	0.25	13104
1	5	371	297	153.943666016329	0.275	25664
1	5	371	297	153.943666016329	0.30000000000000004	29344
1	5	371	297	153.943666016329	0.325	30592
1	5	371	297	153.943666016329	0.35000000000000003	30416
1	5	371	297	153.943666016329	0.375	24928
1	5	371	297	153.943666016329	0.4	18944
1	5	371	297	153.943666016329	0.42500000000000004	13616
1	5	371	297	153.943666016329	0.45	9968
1	5	371	297	153.943666016329	0.47500000000000003	8480
1	5	371	297	153.943666016329	0.5	7664
1	5	371	297	153.943666016329	0.525	7008
1	5	371	297	153.943666016329	0.55	6736
1	5	371	297	153.943666016329	0.5750000000000001	6816
1	5	371	297	153.943666016329	0.6000000000000001	5760
1	5	371	297	153.943666016329	0.625	5776
1	5	371	297	153.943666016329	0.65	5312
1	5	371	297	153.943666016329	0.675	6048
1	5	371	297	153.943666016329	0.7000000000000001	6896
1	5	371	297	153.943666016329	0.7250000000000001	7936
1	5	371	297	153.943666016329	0.75	8640
1	5	371	297	153.943666016329	0.775	8960
1	5	371	297	153.943666016329	0.8	9024
1	5	371	297	153.943666016329	0.8250000000000001	9488
1	5	371	297	153.943666016329	0.8500000000000001	7760
1	5	371	297	153.943666016329	0.875	5776
1	5	371	297	153.943666016329	0.9	4592
1	5	371	297	153.943666016329	0.925	3344
1	5	371	297	153.943666016329	0.9500000000000001	2912
1	5	371	297	153.943666016329	0.9750000000000001	2496
1	6	374	277	131.43600853293603	0.0	2512
1	6	374	277	131.43600853293603	0.025	3008
1	6	374	277	131.43600853293603	0.05	2896
1	6	374	277	131.43600853293603	0.07500000000000001	3152
1	6	374	277	131.43600853293603	0.1	3952
1	6	374	277	131.43600853293603	0.125	5952
1	6	374	277	131.43600853293603	0.15000000000000002	18960
1	6	374	277	131.43600853293603	0.17500000000000002	18960
1	6	374	277	131.43600853293603	0.2	24912
1	6	374	277	131.43600853293603	0.225	26160
1	6	374	277	131.43600853293603	0.25	30896
1	6	374	277	131.43600853293603	0.275	29712
1	6	374	277	131.43600853293603	0.30000000000000004	22432
1	6	374	277	131.43600853293603	0.325	22432
1	6	374	277	131.43600853293603	0.35000000000000003	16464
1	6	374	277	131.43600853293603	0.375	12416
1	6	374	277	131.43600853293603	0.4	10544
1	6	374	277	131.43600853293603	0.42500000000000004	7968
1	6	374	277	131.43600853293603	0.45	6992
1	6	374	277	131.43600853293603	0.47500000000000003	6912
1	6	374	277	131.43600853293603	0.5	6912
1	6	374	277	131.43600853293603	0.525	6560
1	6	374	277	131.43600853293603	0.55	6416
1	6	374	277	131.43600853293603	0.5750000000000001	6352
1	6	374	277	131.43600853293603	0.6000000000000001	6352
1	6	374	277	131.43600853293603	0.625	7488
1	6	374	277	131.43600853293603	0.65	7488
1	6	374	277	131.43600853293603	0.675	8336
1	6	374	277	131.43600853293603	0.7000000000000001	9520
1	6	374	277	131.43600853293603	0.7250000000000001	9776
1	6	374	277	131.43600853293603	0.75	8208
1	6	374	277	131.43600853293603	0.775	6624
1	6	374	277	131.43600853293603	0.8	5248
1	6	374	277	131.43600853293603	0.8250000000000001	5248
1	6	374	277	131.43600853293603	0.8500000000000001	4096
1	6	374	277	131.43600853293603	0.875	3376
1	6	374	277	131.43600853293603	0.9	2992
1	6	374	277	131.43600853293603	0.925	2704
1	6	374	277	131.43600853293603	0.9500000000000001	2720
1	6	374	277	131.43600853293603	0.9750000000000001	2720
1	7	391	266	149.95716230312385	0.0	2688
1	7	391	266	149.95716230312385	0.025	2784
1	7	391	266	149.95716230312385	0.05	2688
1	7	391	266	149.95716230312385	0.07500000000000001	2800
1	7	391	266	149.95716230312385	0.1	2832
1	7	391	266	149.95716230312385	0.125	3040
1	7	391	266	149.95716230312385	0.15000000000000002	3216
1	7	391	266	149.95716230312385	0.17500000000000002	4640
1	7	391	266	149.95716230312385	0.2	6256
1	7	391	266	149.95716230312385	0.225	8880
1	7	391	266	149.95716230312385	0.25	11872
1	7	391	266	149.95716230312385	0.275	13360
1	7	391	266	149.95716230312385	0.30000000000000004	14560
1	7	391	266	149.95716230312385	0.325	14896
1	7	391	266	149.95716230312385	0.35000000000000003	14432
1	7	391	266	149.95716230312385	0.375	11760
1	7	391	266	149.95716230312385	0.4	9504
1	7	391	266	149.95716230312385	0.42500000000000004	7136
1	7	391	266	149.95716230312385	0.45	6112
1	7	391	266	149.95716230312385	0.47500000000000003	4768
1	7	391	266	149.95716230312385	0.5	4448
1	7	391	266	149.95716230312385	0.525	4608
1	7	391	266	149.95716230312385	0.55	4256
1	7	391	266	149.95716230312385	0.5750000000000001	4448
1	7	391	266	149.95716230312385	0.6000000000000001	4256
1	7	391	266	149.95716230312385	0.625	4512
1	7	391	266	149.95716230312385	0.65	4576
1	7	391	266	149.95716230312385	0.675	5168
1	7	391	266	149.95716230312385	0.7000000000000001	5328
1	7	391	266	149.95716230312385	0.7250000000000001	5728
1	7	391	266	149.95716230312385	0.75	5616
1	7	391	266	149.95716230312385	0.775	5312
1	7	391	266	149.95716230312385	0.8	4784
1	7	391	266	149.95716230312385	0.8250000000000001	4640
1	7	391	266	149.95716230312385	0.8500000000000001	3744
1	7	391	266	149.95716230312385	0.875	3552
1	7	391	266	149.95716230312385	0.9	2832
1	7	391	266	149.95716230312385	0.925	2784
1	7	391	266	149.95716230312385	0.9500000000000001	2832
1	7	391	266	149.95716230312385	0.9750000000000001	2800
1	8	411	265	156.91273534272014	0.0	2816
1	8	411	265	156.91273534272014	0.025	2688
1	8	411	265	156.91273534272014	0.05	2736
1	8	411	265	156.91273534272014	0.07500000000000001	3136
1	8	411	265	156.91273534272014	0.1	4080
1	8	411	265	156.91273534272014	0.125	4656
1	8	411	265	156.91273534272014	0.15000000000000002	5296
1	8	411	265	156.91273534272014	0.17500000000000002	6240
1	8	411	265	156.91273534272014	0.2	6512
1	8	411	265	156.91273534272014	0.225	6112
1	8	411	265	156.91273534272014	0.25	6448
1	8	411	265	156.91273534272014	0.275	5472
1	8	411	265	156.91273534272014	0.30000000000000004	5216
1	8	411	265	156.91273534272014	0.325	5040
1	8	411	265	156.91273534272014	0.35000000000000003	4704
1	8	411	265	156.91273534272014	0.375	4400
1	8	411	265	156.91273534272014	0.4	4592
1	8	411	265	156.91273534272014	0.42500000000000004	4368
1	8	411	265	156.91273534272014	0.45	4368
1	8	411	265	156.91273534272014	0.47500000000000003	4432
1	8	411	265	156.91273534272014	0.5	4560
1	8	411	265	156.91273534272014	0.525	4976
1	8	411	265	156.91273534272014	0.55	5696
1	8	411	265	156.91273534272014	0.5750000000000001	6944
1	8	411	265	156.91273534272014	0.6000000000000001	7904
1	8	411	265	156.91273534272014	0.625	9680
1	8	411	265	156.91273534272014	0.65	10592
1	8	411	265	156.91273534272014	0.675	11728
1	8	411	265	156.91273534272014	0.7000000000000001	11440
1	8	411	265	156.91273534272014	0.7250000000000001	9952
1	8	411	265	156.91273534272014	0.75	7888
1	8	411	265	156.91273534272014	0.775	7136
1	8	411	265	156.91273534272014	0.8	5312
1	8	411	265	156.91273534272014	0.8250000000000001	3712
1	8	411	265	156.91273534272014	0.8500000000000001	3152
1	8	411	265	156.91273534272014	0.875	2720
1	8	411	265	156.91273534272014	0.9	2848
1	8	411	265	156.91273534272014	0.925	2704
1	8	411	265	156.91273534272014	0.9500000000000001	2848
1	8	411	265	156.91273534272014	0.9750000000000001	2624
1	9	430	272	160.75239958282427	0.0	2464
1	9	430	272	160.75239958282427	0.025	2624
1	9	430	272	160.75239958282427	0.05	2608
1	9	430	272	160.75239958282427	0.07500000000000001	2736
1	9	430	272	160.75239958282427	0.1	2832
1	9	430	272	160.75239958282427	0.125	3488
1	9	430	272	160.75239958282427	0.15000000000000002	5040
1	9	430	272	160.75239958282427	0.17500000000000002	5536
1	9	430	272	160.75239958282427	0.2	6832
1	9	430	272	160.75239958282427	0.225	6240
1	9	430	272	160.75239958282427	0.25	6512
1	9	430	272	160.75239958282427	0.275	5920
1	9	430	272	160.75239958282427	0.30000000000000004	4848
1	9	430	272	160.75239958282427	0.325	4336
1	9	430	272	160.75239958282427	0.35000000000000003	4048
1	9	430	272	160.75239958282427	0.375	3840
1	9	430	272	160.75239958282427	0.4	3936
1	9	430	272	160.75239958282427	0.42500000000000004	3728
1	9	430	272	160.75239958282427	0.45	4080
1	9	430	272	160.75239958282427	0.47500000000000003	3920
1	9	430	272	160.75239958282427	0.5	3920
1	9	430	272	160.75239958282427	0.525	4256
1	9	430	272	160.75239958282427	0.55	3984
1	9	430	272	160.75239958282427	0.5750000000000001	4608
1	9	430	272	160.75239958282427	0.6000000000000001	5168
1	9	430	272	160.75239958282427	0.625	6768
1	9	430	272	160.75239958282427	0.65	8848
1	9	430	272	160.75239958282427	0.675	11824
1	9	430	272	160.75239958282427	0.7000000000000001	13072
1	9	430	272	160.75239958282427	0.7250000000000001	12896
1	9	430	272	160.75239958282427	0.75	11520
1	9	430	272	160.75239958282427	0.775	8912
1	9	430	272	160.75239958282427	0.8	5424
1	9	430	272	160.75239958282427	0.8250000000000001	4432
1	9	430	272	160.75239958282427	0.8500000000000001	3184
1	9	430	272	160.75239958282427	0.875	2752
1	9	430	272	160.75239958282427	0.9	2848
1	9	430	272	160.75239958282427	0.925	2768
1	9	430	272	160.75239958282427	0.9500000000000001	2464
1	9	430	272	160.75239958282427	0.9750000000000001	2560
1	10	447	286	178.2865346826344	0.0	2560
1	10	447	286	178.2865346826344	0.025	2640
1	10	447	286	178.2865346826344	0.05	2640
1	10	447	286	178.2865346826344	0.07500000000000001	2880
1	10	447	286	178.2865346826344	0.1	2832
1	10	447	286	178.2865346826344	0.125	3600
1	10	447	286	178.2865346826344	0.15000000000000002	4864
1	10	447	286	178.2865346826344	0.17500000000000002	7408
1	10	447	286	178.2865346826344	0.2	8272
1	10	447	286	178.2865346826344	0.225	8288
1	10	447	286	178.2865346826344	0.25	7728
1	10	447	286	178.2865346826344	0.275	6080
1	10	447	286	178.2865346826344	0.30000000000000004	5712
1	10	447	286	178.2865346826344	0.325	4640
1	10	447	286	178.2865346826344	0.35000000000000003	4032
1	10	447	286	178.2865346826344	0.375	3792
1	10	447	286	178.2865346826344	0.4	3840
1	10	447	286	178.2865346826344	0.42500000000000004	4320
1	10	447	286	178.2865346826344	0.45	3968
1	10	447	286	178.2865346826344	0.47500000000000003	4000
1	10	447	286	178.2865346826344	0.5	4000
1	10	447	286	178.2865346826344	0.525	4096
1	10	447	286	178.2865346826344	0.55	4192
1	10	447	286	178.2865346826344	0.5750000000000001	3984
1	10	447	286	178.2865346826344	0.6000000000000001	5024
1	10	447	286	178.2865346826344	0.625	5280
1	10	447	286	178.2865346826344	0.65	5760
1	10	447	286	178.2865346826344	0.675	7840
1	10	447	286	178.2865346826344	0.7000000000000001	8144
1	10	447	286	178.2865346826344	0.7250000000000001	8720
1	10	447	286	178.2865346826344	0.75	8768
1	10	447	286	178.2865346826344	0.775	7408
1	10	447	286	178.2865346826344	0.8	4816
1	10	447	286	178.2865346826344	0.8250000000000001	3536
1	10	447	286	178.2865346826344	0.8500000000000001	2736
1	10	447	286	178.2865346826344	0.875	2752
1	10	447	286	178.2865346826344	0.9	2704
1	10	447	286	178.2865346826344	0.925	2752
1	10	447	286	178.2865346826344	0.9500000000000001	2512
1	10	447	286	178.2865346826344	0.9750000000000001	2624
1	11	463	300	165.37912601136833	0.0	2816
1	11	463	300	165.37912601136833	0.025	2544
1	11	463	300	165.37912601136833	0.05	2768
1	11	463	300	165.37912601136833	0.07500000000000001	2624
1	11	463	300	165.37912601136833	0.1	2768
1	11	463	300	165.37912601136833	0.125	2864
1	11	463	300	165.37912601136833	0.15000000000000002	4048
1	11	463	300	165.37912601136833	0.17500000000000002	4800
1	11	463	300	165.37912601136833	0.2	5520
1	11	463	300	165.37912601136833	0.225	6496
1	11	463	300	165.37912601136833	0.25	7488
1	11	463	300	165.37912601136833	0.275	8224
1	11	463	300	165.37912601136833	0.30000000000000004	7840
1	11	463	300	165.37912601136833	0.325	7056
1	11	463	300	165.37912601136833	0.35000000000000003	6416
1	11	463	300	165.37912601136833	0.375	5344
1	11	463	300	165.37912601136833	0.4	4352
1	11	463	300	165.37912601136833	0.42500000000000004	4144
1	11	463	300	165.37912601136833	0.45	4048
1	11	463	300	165.37912601136833	0.47500000000000003	3664
1	11	463	300	165.37912601136833	0.5	3664
1	11	463	300	165.37912601136833	0.525	4096
1	11	463	300	165.37912601136833	0.55	3840
1	11	463	300	165.37912601136833	0.5750000000000001	4032
1	11	463	300	165.37912601136833	0.6000000000000001	3840
1	11	463	300	165.37912601136833	0.625	3840
1	11	463	300	165.37912601136833	0.65	4720
1	11	463	300	165.37912601136833	0.675	4720
1	11	463	300	165.37912601136833	0.7000000000000001	6080
1	11	463	300	165.37912601136833	0.7250000000000001	7296
1	11	463	300	165.37912601136833	0.75	7440
1	11	463	300	165.37912601136833	0.775	6048
1	11	463	300	165.37912601136833	0.8	4416
1	11	463	300	165.37912601136833	0.8250000000000001	4064
1	11	463	300	165.37912601136833	0.8500000000000001	2992
1	11	463	300	165.37912601136833	0.875	2768
1	11	463	300	165.37912601136833	0.9	2784
1	11	463	300	165.37912601136833	0.925	2720
1	11	463	300	165.37912601136833	0.9500000000000001	2656
1	11	463	300	165.37912601136833	0.9750000000000001	2560
1	12	481	309	153.434948822922	0.0	2880
1	12	481	309	153.434948822922	0.025	2544
1	12	481	309	153.434948822922	0.05	2608
1	12	481	309	153.434948822922	0.07500000000000001	2688
1	12	481	309	153.434948822922	0.1	2544
1	12	481	309	153.434948822922	0.125	2688
1	12	481	309	153.434948822922	0.15000000000000002	2752
1	12	481	309	153.434948822922	0.17500000000000002	3904
1	12	481	309	153.434948822922	0.2	5744
1	12	481	309	153.434948822922	0.225	9056
1	12	481	309	153.434948822922	0.25	10960
1	12	481	309	153.434948822922	0.275	14608
1	12	481	309	153.434948822922	0.30000000000000004	16736
1	12	481	309	153.434948822922	0.325	16848
1	12	481	309	153.434948822922	0.35000000000000003	15424
1	12	481	309	153.434948822922	0.375	15168
1	12	481	309	153.434948822922	0.4	13808
1	12	481	309	153.434948822922	0.42500000000000004	11856
1	12	481	309	153.434948822922	0.45	8464
1	12	481	309	153.434948822922	0.47500000000000003	7600
1	12	481	309	153.434948822922	0.5	6000
1	12	481	309	153.434948822922	0.525	5584
1	12	481	309	153.434948822922	0.55	5120
1	12	481	309	153.434948822922	0.5750000000000001	5264
1	12	481	309	153.434948822922	0.6000000000000001	5472
1	12	481	309	153.434948822922	0.625	5296
1	12	481	309	153.434948822922	0.65	5488
1	12	481	309	153.434948822922	0.675	5584
1	12	481	309	153.434948822922	0.7000000000000001	5312
1	12	481	309	153.434948822922	0.7250000000000001	5984
1	12	481	309	153.434948822922	0.75	6032
1	12	481	309	153.434948822922	0.775	6512
1	12	481	309	153.434948822922	0.8	6080
1	12	481	309	153.434948822922	0.8250000000000001	4544
1	12	481	309	153.434948822922	0.8500000000000001	4224
1	12	481	309	153.434948822922	0.875	3056
1	12	481	309	153.434948822922	0.9	2672
1	12	481	309	153.434948822922	0.925	2720
1	12	481	309	153.434948822922	0.9500000000000001	2784
1	12	481	309	153.434948822922	0.9750000000000001	2464
1	13	502	309	149.5344550805401	0.0	2544
1	13	502	309	149.5344550805401	0.025	2640
1	13	502	309	149.5344550805401	0.05	2752
1	13	502	309	149.5344550805401	0.07500000000000001	3488
1	13	502	309	149.5344550805401	0.1	4016
1	13	502	309	149.5344550805401	0.125	4112
1	13	502	309	149.5344550805401	0.15000000000000002	4112
1	13	502	309	149.5344550805401	0.17500000000000002	4304
1	13	502	309	149.5344550805401	0.2	4512
1	13	502	309	149.5344550805401	0.225	4496
1	13	502	309	149.5344550805401	0.25	4528
1	13	502	309	149.5344550805401	0.275	4608
1	13	502	309	149.5344550805401	0.30000000000000004	5088
1	13	502	309	149.5344550805401	0.325	4960
1	13	502	309	149.5344550805401	0.35000000000000003	4720
1	13	502	309	149.5344550805401	0.375	5104
1	13	502	309	149.5344550805401	0.4	4800
1	13	502	309	149.5344550805401	0.42500000000000004	4752
1	13	502	309	149.5344550805401	0.45	5552
1	13	502	309	149.5344550805401	0.47500000000000003	6832
1	13	502	309	149.5344550805401	0.5	8000
1	13	502	309	149.5344550805401	0.525	9008
1	13	502	309	149.5344550805401	0.55	9904
1	13	502	309	149.5344550805401	0.5750000000000001	10176
1	13	502	309	149.5344550805401	0.6000000000000001	10512
1	13	502	309	149.5344550805401	0.625	8640
1	13	502	309	149.5344550805401	0.65	7568
1	13	502	309	149.5344550805401	0.675	6848
1	13	502	309	149.5344550805401	0.7000000000000001	5136
1	13	502	309	149.5344550805401	0.7250000000000001	3632
1	13	502	309	149.5344550805401	0.75	2896
1	13	502	309	149.5344550805401	0.775	2832
1	13	502	309	149.5344550805401	0.8	2640
1	13	502	309	149.5344550805401	0.8250000000000001	2576
1	13	502	309	149.5344550805401	0.8500000000000001	2720
1	13	502	309	149.5344550805401	0.875	2784
1	13	502	309	149.5344550805401	0.9	2832
1	13	502	309	149.5344550805401	0.925	2464
1	13	502	309	149.5344550805401	0.9500000000000001	2832
1	13	502	309	149.5344550805401	0.9750000000000001	2688
1	14	519	299	143.29919909737743	0.0	2592
1	14	519	299	143.29919909737743	0.025	2816
1	14	519	299	143.29919909737743	0.05	2880
1	14	519	299	143.29919909737743	0.07500000000000001	4128
1	14	519	299	143.29919909737743	0.1	4768
1	14	519	299	143.29919909737743	0.125	5072
1	14	519	299	143.29919909737743	0.15000000000000002	4800
1	14	519	299	143.29919909737743	0.17500000000000002	4000
1	14	519	299	143.29919909737743	0.2	3920
1	14	519	299	143.29919909737743	0.225	3760
1	14	519	299	143.29919909737743	0.25	3760
1	14	519	299	143.29919909737743	0.275	3616
1	14	519	299	143.29919909737743	0.30000000000000004	3248
1	14	519	299	143.29919909737743	0.325	3232
1	14	519	299	143.29919909737743	0.35000000000000003	3200
1	14	519	299	143.29919909737743	0.375	3280
1	14	519	299	143.29919909737743	0.4	3152
1	14	519	299	143.29919909737743	0.42500000000000004	3504
1	14	519	299	143.29919909737743	0.45	3552
1	14	519	299	143.29919909737743	0.47500000000000003	3856
1	14	519	299	143.29919909737743	0.5	3856
1	14	519	299	143.29919909737743	0.525	4752
1	14	519	299	143.29919909737743	0.55	5520
1	14	519	299	143.29919909737743	0.5750000000000001	6016
1	14	519	299	143.29919909737743	0.6000000000000001	6400
1	14	519	299	143.29919909737743	0.625	6192
1	14	519	299	143.29919909737743	0.65	5520
1	14	519	299	143.29919909737743	0.675	4704
1	14	519	299	143.29919909737743	0.7000000000000001	4096
1	14	519	299	143.29919909737743	0.7250000000000001	2992
1	14	519	299	143.29919909737743	0.75	2992
1	14	519	299	143.29919909737743	0.775	2608
1	14	519	299	143.29919909737743	0.8	2848
1	14	519	299	143.29919909737743	0.8250000000000001	2752
1	14	519	299	143.29919909737743	0.8500000000000001	2880
1	14	519	299	143.29919909737743	0.875	2560
1	14	519	299	143.29919909737743	0.9	2624
1	14	519	299	143.29919909737743	0.925	2784
1	14	519	299	143.29919909737743	0.9500000000000001	2704
1	14	519	299	143.29919909737743	0.9750000000000001	2704
1	15	527	280	146.38204795451986	0.0	2416
1	15	527	280	146.38204795451986	0.025	2752
1	15	527	280	146.38204795451986	0.05	2656
1	15	527	280	146.38204795451986	0.07500000000000001	2528
1	15	527	280	146.38204795451986	0.1	2944
1	15	527	280	146.38204795451986	0.125	3536
1	15	527	280	146.38204795451986	0.15000000000000002	4896
1	15	527	280	146.38204795451986	0.17500000000000002	5136
1	15	527	280	146.38204795451986	0.2	5056
1	15	527	280	146.38204795451986	0.225	4928
1	15	527	280	146.38204795451986	0.25	3968
1	15	527	280	146.38204795451986	0.275	3728
1	15	527	280	146.38204795451986	0.30000000000000004	3392
1	15	527	280	146.38204795451986	0.325	3104
1	15	527	280	146.38204795451986	0.35000000000000003	3392
1	15	527	280	146.38204795451986	0.375	3152
1	15	527	280	146.38204795451986	0.4	3632
1	15	527	280	146.38204795451986	0.42500000000000004	3440
1	15	527	280	146.38204795451986	0.45	3648
1	15	527	280	146.38204795451986	0.47500000000000003	3952
1	15	527	280	146.38204795451986	0.5	4288
1	15	527	280	146.38204795451986	0.525	4432
1	15	527	280	146.38204795451986	0.55	5248
1	15	527	280	146.38204795451986	0.5750000000000001	6656
1	15	527	280	146.38204795451986	0.6000000000000001	8640
1	15	527	280	146.38204795451986	0.625	9120
1	15	527	280	146.38204795451986	0.65	9088
1	15	527	280	146.38204795451986	0.675	7440
1	15	527	280	146.38204795451986	0.7000000000000001	5504
1	15	527	280	146.38204795451986	0.7250000000000001	4752
1	15	527	280	146.38204795451986	0.75	3152
1	15	527	280	146.38204795451986	0.775	2960
1	15	527	280	146.38204795451986	0.8	2752
1	15	527	280	146.38204795451986	0.8250000000000001	2720
1	15	527	280	146.38204795451986	0.8500000000000001	2560
1	15	527	280	146.38204795451986	0.875	2560
1	15	527	280	146.38204795451986	0.9	2656
1	15	527	280	146.38204795451986	0.925	2752
1	15	527	280	146.38204795451986	0.9500000000000001	2560
1	15	527	280	146.38204795451986	0.9750000000000001	2464
1	16	523	259	153.37894123615405	0.0	2640
1	16	523	259	153.37894123615405	0.025	2544
1	16	523	259	153.37894123615405	0.05	2768
1	16	523	259	153.37894123615405	0.07500000000000001	2320
1	16	523	259	153.37894123615405	0.1	2608
1	16	523	259	153.37894123615405	0.125	2624
1	16	523	259	153.37894123615405	0.15000000000000002	2912
1	16	523	259	153.37894123615405	0.17500000000000002	3616
1	16	523	259	153.37894123615405	0.2	4736
1	16	523	259	153.37894123615405	0.225	5696
1	16	523	259	153.37894123615405	0.25	6400
1	16	523	259	153.37894123615405	0.275	6176
1	16	523	259	153.37894123615405	0.30000000000000004	5728
1	16	523	259	153.37894123615405	0.325	4128
1	16	523	259	153.37894123615405	0.35000000000000003	3648
1	16	523	259	153.37894123615405	0.375	3664
1	16	523	259	153.37894123615405	0.4	3824
1	16	523	259	153.37894123615405	0.42500000000000004	3552
1	16	523	259	153.37894123615405	0.45	3440
1	16	523	259	153.37894123615405	0.47500000000000003	3392
1	16	523	259	153.37894123615405	0.5	3392
1	16	523	259	153.37894123615405	0.525	3808
1	16	523	259	153.37894123615405	0.55	3840
1	16	523	259	153.37894123615405	0.5750000000000001	5264
1	16	523	259	153.37894123615405	0.6000000000000001	6272
1	16	523	259	153.37894123615405	0.625	7792
1	16	523	259	153.37894123615405	0.65	10192
1	16	523	259	153.37894123615405	0.675	10272
1	16	523	259	153.37894123615405	0.7000000000000001	6256
1	16	523	259	153.37894123615405	0.7250000000000001	3680
1	16	523	259	153.37894123615405	0.75	2912
1	16	523	259	153.37894123615405	0.775	2752
1	16	523	259	153.37894123615405	0.8	2704
1	16	523	259	153.37894123615405	0.8250000000000001	2656
1	16	523	259	153.37894123615405	0.8500000000000001	2480
1	16	523	259	153.37894123615405	0.875	2464
1	16	523	259	153.37894123615405	0.9	2720
1	16	523	259	153.37894123615405	0.925	2672
1	16	523	259	153.37894123615405	0.9500000000000001	2752
1	16	523	259	153.37894123615405	0.9750000000000001	2384
1	17	510	242	170.43042262052657	0.0	2736
1	17	510	242	170.43042262052657	0.025	2528
1	17	510	242	170.43042262052657	0.05	2576
1	17	510	242	170.43042262052657	0.07500000000000001	2560
1	17	510	242	170.43042262052657	0.1	2560
1	17	510	242	170.43042262052657	0.125	2624
1	17	510	242	170.43042262052657	0.15000000000000002	2544
1	17	510	242	170.43042262052657	0.17500000000000002	2816
1	17	510	242	170.43042262052657	0.2	3312
1	17	510	242	170.43042262052657	0.225	4736
1	17	510	242	170.43042262052657	0.25	5520
1	17	510	242	170.43042262052657	0.275	5248
1	17	510	242	170.43042262052657	0.30000000000000004	5232
1	17	510	242	170.43042262052657	0.325	4544
1	17	510	242	170.43042262052657	0.35000000000000003	4352
1	17	510	242	170.43042262052657	0.375	3888
1	17	510	242	170.43042262052657	0.4	3360
1	17	510	242	170.43042262052657	0.42500000000000004	3424
1	17	510	242	170.43042262052657	0.45	3120
1	17	510	242	170.43042262052657	0.47500000000000003	3200
1	17	510	242	170.43042262052657	0.5	3200
1	17	510	242	170.43042262052657	0.525	3152
1	17	510	242	170.43042262052657	0.55	3440
1	17	510	242	170.43042262052657	0.5750000000000001	3312
1	17	510	242	170.43042262052657	0.6000000000000001	3984
1	17	510	242	170.43042262052657	0.625	6560
1	17	510	242	170.43042262052657	0.65	6944
1	17	510	242	170.43042262052657	0.675	6640
1	17	510	242	170.43042262052657	0.7000000000000001	5472
1	17	510	242	170.43042262052657	0.7250000000000001	3952
1	17	510	242	170.43042262052657	0.75	3232
1	17	510	242	170.43042262052657	0.775	2912
1	17	510	242	170.43042262052657	0.8	2848
1	17	510	242	170.43042262052657	0.8250000000000001	2784
1	17	510	242	170.43042262052657	0.8500000000000001	2544
1	17	510	242	170.43042262052657	0.875	2704
1	17	510	242	170.43042262052657	0.9	2704
1	17	510	242	170.43042262052657	0.925	2720
1	17	510	242	170.43042262052657	0.9500000000000001	2640
1	17	510	242	170.43042262052657	0.9750000000000001	2688
1	18	495	228	174.2109911548276	0.0	2624
1	18	495	228	174.2109911548276	0.025	2720
1	18	495	228	174.2109911548276	0.05	2544
1	18	495	228	174.2109911548276	0.07500000000000001	2432
1	18	495	228	174.2109911548276	0.1	2432
1	18	495	228	174.2109911548276	0.125	2800
1	18	495	228	174.2109911548276	0.15000000000000002	2560
1	18	495	228	174.2109911548276	0.17500000000000002	2624
1	18	495	228	174.2109911548276	0.2	2720
1	18	495	228	174.2109911548276	0.225	3440
1	18	495	228	174.2109911548276	0.25	4192
1	18	495	228	174.2109911548276	0.275	6448
1	18	495	228	174.2109911548276	0.30000000000000004	7520
1	18	495	228	174.2109911548276	0.325	6336
1	18	495	228	174.2109911548276	0.35000000000000003	5568
1	18	495	228	174.2109911548276	0.375	4800
1	18	495	228	174.2109911548276	0.4	4208
1	18	495	228	174.2109911548276	0.42500000000000004	4096
1	18	495	228	174.2109911548276	0.45	3936
1	18	495	228	174.2109911548276	0.47500000000000003	4096
1	18	495	228	174.2109911548276	0.5	4096
1	18	495	228	174.2109911548276	0.525	4144
1	18	495	228	174.2109911548276	0.55	4288
1	18	495	228	174.2109911548276	0.5750000000000001	4512
1	18	495	228	174.2109911548276	0.6000000000000001	5376
1	18	495	228	174.2109911548276	0.625	7104
1	18	495	228	174.2109911548276	0.65	6864
1	18	495	228	174.2109911548276	0.675	5808
1	18	495	228	174.2109911548276	0.7000000000000001	5360
1	18	495	228	174.2109911548276	0.7250000000000001	3472
1	18	495	228	174.2109911548276	0.75	2976
1	18	495	228	174.2109911548276	0.775	2816
1	18	495	228	174.2109911548276	0.8	2832
1	18	495	228	174.2109911548276	0.8250000000000001	2768
1	18	495	228	174.2109911548276	0.8500000000000001	2768
1	18	495	228	174.2109911548276	0.875	2784
1	18	495	228	174.2109911548276	0.9	2784
1	18	495	228	174.2109911548276	0.925	2912
1	18	495	228	174.2109911548276	0.9500000000000001	2816
1	18	495	228	174.2109911548276	0.9750000000000001	2464
2	1	420	373	163.57235900692297	0.0	2640
2	1	420	373	163.57235900692297	0.025	2912
2	1	420	373	163.57235900692297	0.05	2448
2	1	420	373	163.57235900692297	0.07500000000000001	2656
2	1	420	373	163.57235900692297	0.1	2576
2	1	420	373	163.57235900692297	0.125	2704
2	1	420	373	163.57235900692297	0.15000000000000002	2912
2	1	420	373	163.57235900692297	0.17500000000000002	3904
2	1	420	373	163.57235900692297	0.2	6944
2	1	420	373	163.57235900692297	0.225	7792
2	1	420	373	163.57235900692297	0.25	8448
2	1	420	373	163.57235900692297	0.275	9840
2	1	420	373	163.57235900692297	0.30000000000000004	11264
2	1	420	373	163.57235900692297	0.325	9808
2	1	420	373	163.57235900692297	0.35000000000000003	8512
2	1	420	373	163.57235900692297	0.375	7520
2	1	420	373	163.57235900692297	0.4	6736
2	1	420	373	163.57235900692297	0.42500000000000004	6384
2	1	420	373	163.57235900692297	0.45	6208
2	1	420	373	163.57235900692297	0.47500000000000003	7120
2	1	420	373	163.57235900692297	0.5	8672
2	1	420	373	163.57235900692297	0.525	11040
2	1	420	373	163.57235900692297	0.55	13296
2	1	420	373	163.57235900692297	0.5750000000000001	16224
2	1	420	373	163.57235900692297	0.6000000000000001	17808
2	1	420	373	163.57235900692297	0.625	19440
2	1	420	373	163.57235900692297	0.65	17056
2	1	420	373	163.57235900692297	0.675	13088
2	1	420	373	163.57235900692297	0.7000000000000001	10768
2	1	420	373	163.57235900692297	0.7250000000000001	8864
2	1	420	373	163.57235900692297	0.75	4992
2	1	420	373	163.57235900692297	0.775	3152
2	1	420	373	163.57235900692297	0.8	2640
2	1	420	373	163.57235900692297	0.8250000000000001	2880
2	1	420	373	163.57235900692297	0.8500000000000001	2928
2	1	420	373	163.57235900692297	0.875	2768
2	1	420	373	163.57235900692297	0.9	2704
2	1	420	373	163.57235900692297	0.925	2624
2	1	420	373	163.57235900692297	0.9500000000000001	2880
2	1	420	373	163.57235900692297	0.9750000000000001	3040
2	2	413	353	160.19618733295923	0.0	2560
2	2	413	353	160.19618733295923	0.025	2880
2	2	413	353	160.19618733295923	0.05	2704
2	2	413	353	160.19618733295923	0.07500000000000001	2720
2	2	413	353	160.19618733295923	0.1	2752
2	2	413	353	160.19618733295923	0.125	3040
2	2	413	353	160.19618733295923	0.15000000000000002	3408
2	2	413	353	160.19618733295923	0.17500000000000002	6096
2	2	413	353	160.19618733295923	0.2	7920
2	2	413	353	160.19618733295923	0.225	10688
2	2	413	353	160.19618733295923	0.25	10688
2	2	413	353	160.19618733295923	0.275	12080
2	2	413	353	160.19618733295923	0.30000000000000004	12496
2	2	413	353	160.19618733295923	0.325	11328
2	2	413	353	160.19618733295923	0.35000000000000003	10400
2	2	413	353	160.19618733295923	0.375	8624
2	2	413	353	160.19618733295923	0.4	7296
2	2	413	353	160.19618733295923	0.42500000000000004	5376
2	2	413	353	160.19618733295923	0.45	5184
2	2	413	353	160.19618733295923	0.47500000000000003	4544
2	2	413	353	160.19618733295923	0.5	4544
2	2	413	353	160.19618733295923	0.525	5504
2	2	413	353	160.19618733295923	0.55	7344
2	2	413	353	160.19618733295923	0.5750000000000001	11600
2	2	413	353	160.19618733295923	0.6000000000000001	14544
2	2	413	353	160.19618733295923	0.625	18480
2	2	413	353	160.19618733295923	0.65	19808
2	2	413	353	160.19618733295923	0.675	19584
2	2	413	353	160.19618733295923	0.7000000000000001	15744
2	2	413	353	160.19618733295923	0.7250000000000001	11072
2	2	413	353	160.19618733295923	0.75	11072
2	2	413	353	160.19618733295923	0.775	4480
2	2	413	353	160.19618733295923	0.8	3200
2	2	413	353	160.19618733295923	0.8250000000000001	2896
2	2	413	353	160.19618733295923	0.8500000000000001	2848
2	2	413	353	160.19618733295923	0.875	2608
2	2	413	353	160.19618733295923	0.9	2624
2	2	413	353	160.19618733295923	0.925	2800
2	2	413	353	160.19618733295923	0.9500000000000001	2560
2	2	413	353	160.19618733295923	0.9750000000000001	2544
2	3	400	337	170.27978405193915	0.0	2464
2	3	400	337	170.27978405193915	0.025	2560
2	3	400	337	170.27978405193915	0.05	2560
2	3	400	337	170.27978405193915	0.07500000000000001	2848
2	3	400	337	170.27978405193915	0.1	2848
2	3	400	337	170.27978405193915	0.125	2736
2	3	400	337	170.27978405193915	0.15000000000000002	3328
2	3	400	337	170.27978405193915	0.17500000000000002	4432
2	3	400	337	170.27978405193915	0.2	6176
2	3	400	337	170.27978405193915	0.225	10448
2	3	400	337	170.27978405193915	0.25	12160
2	3	400	337	170.27978405193915	0.275	12992
2	3	400	337	170.27978405193915	0.30000000000000004	12368
2	3	400	337	170.27978405193915	0.325	9200
2	3	400	337	170.27978405193915	0.35000000000000003	7600
2	3	400	337	170.27978405193915	0.375	5936
2	3	400	337	170.27978405193915	0.4	5264
2	3	400	337	170.27978405193915	0.42500000000000004	4272
2	3	400	337	170.27978405193915	0.45	3536
2	3	400	337	170.27978405193915	0.47500000000000003	3616
2	3	400	337	170.27978405193915	0.5	3616
2	3	400	337	170.27978405193915	0.525	3504
2	3	400	337	170.27978405193915	0.55	3888
2	3	400	337	170.27978405193915	0.5750000000000001	4128
2	3	400	337	170.27978405193915	0.6000000000000001	5328
2	3	400	337	170.27978405193915	0.625	8176
2	3	400	337	170.27978405193915	0.65	10720
2	3	400	337	170.27978405193915	0.675	11952
2	3	400	337	170.27978405193915	0.7000000000000001	14080
2	3	400	337	170.27978405193915	0.7250000000000001	15600
2	3	400	337	170.27978405193915	0.75	13376
2	3	400	337	170.27978405193915	0.775	8720
2	3	400	337	170.27978405193915	0.8	5424
2	3	400	337	170.27978405193915	0.8250000000000001	3840
2	3	400	337	170.27978405193915	0.8500000000000001	3024
2	3	400	337	170.27978405193915	0.875	2544
2	3	400	337	170.27978405193915	0.9	2544
2	3	400	337	170.27978405193915	0.925	2608
2	3	400	337	170.27978405193915	0.9500000000000001	2592
2	3	400	337	170.27978405193915	0.9750000000000001	2704
2	4	384	323	166.40351813390234	0.0	2688
2	4	384	323	166.40351813390234	0.025	2720
2	4	384	323	166.40351813390234	0.05	2672
2	4	384	323	166.40351813390234	0.07500000000000001	2912
2	4	384	323	166.40351813390234	0.1	2912
2	4	384	323	166.40351813390234	0.125	2944
2	4	384	323	166.40351813390234	0.15000000000000002	3952
2	4	384	323	166.40351813390234	0.17500000000000002	4880
2	4	384	323	166.40351813390234	0.2	8944
2	4	384	323	166.40351813390234	0.225	17856
2	4	384	323	166.40351813390234	0.25	17632
2	4	384	323	166.40351813390234	0.275	20624
2	4	384	323	166.40351813390234	0.30000000000000004	18128
2	4	384	323	166.40351813390234	0.325	12432
2	4	384	323	166.40351813390234	0.35000000000000003	10912
2	4	384	323	166.40351813390234	0.375	8976
2	4	384	323	166.40351813390234	0.4	8208
2	4	384	323	166.40351813390234	0.42500000000000004	5728
2	4	384	323	166.40351813390234	0.45	4288
2	4	384	323	166.40351813390234	0.47500000000000003	3968
2	4	384	323	166.40351813390234	0.5	3968
2	4	384	323	166.40351813390234	0.525	4112
2	4	384	323	166.40351813390234	0.55	3968
2	4	384	323	166.40351813390234	0.5750000000000001	3760
2	4	384	323	166.40351813390234	0.6000000000000001	4304
2	4	384	323	166.40351813390234	0.625	5024
2	4	384	323	166.40351813390234	0.65	6624
2	4	384	323	166.40351813390234	0.675	7280
2	4	384	323	166.40351813390234	0.7000000000000001	7936
2	4	384	323	166.40351813390234	0.7250000000000001	8864
2	4	384	323	166.40351813390234	0.75	8080
2	4	384	323	166.40351813390234	0.775	7072
2	4	384	323	166.40351813390234	0.8	6256
2	4	384	323	166.40351813390234	0.8250000000000001	4928
2	4	384	323	166.40351813390234	0.8500000000000001	2960
2	4	384	323	166.40351813390234	0.875	2688
2	4	384	323	166.40351813390234	0.9	2688
2	4	384	323	166.40351813390234	0.925	2560
2	4	384	323	166.40351813390234	0.9500000000000001	2640
2	4	384	323	166.40351813390234	0.9750000000000001	2736
2	5	372	306	147.50871802571353	0.0	2720
2	5	372	306	147.50871802571353	0.025	2688
2	5	372	306	147.50871802571353	0.05	2496
2	5	372	306	147.50871802571353	0.07500000000000001	2816
2	5	372	306	147.50871802571353	0.1	2752
2	5	372	306	147.50871802571353	0.125	3056
2	5	372	306	147.50871802571353	0.15000000000000002	3408
2	5	372	306	147.50871802571353	0.17500000000000002	4016
2	5	372	306	147.50871802571353	0.2	8224
2	5	372	306	147.50871802571353	0.225	14352
2	5	372	306	147.50871802571353	0.25	18624
2	5	372	306	147.50871802571353	0.275	24976
2	5	372	306	147.50871802571353	0.30000000000000004	26128
2	5	372	306	147.50871802571353	0.325	23840
2	5	372	306	147.50871802571353	0.35000000000000003	23264
2	5	372	306	147.50871802571353	0.375	17872
2	5	372	306	147.50871802571353	0.4	13280
2	5	372	306	147.50871802571353	0.42500000000000004	9920
2	5	372	306	147.50871802571353	0.45	8128
2	5	372	306	147.50871802571353	0.47500000000000003	7472
2	5	372	306	147.50871802571353	0.5	7472
2	5	372	306	147.50871802571353	0.525	7024
2	5	372	306	147.50871802571353	0.55	6720
2	5	372	306	147.50871802571353	0.5750000000000001	6624
2	5	372	306	147.50871802571353	0.6000000000000001	6064
2	5	372	306	147.50871802571353	0.625	6288
2	5	372	306	147.50871802571353	0.65	6688
2	5	372	306	147.50871802571353	0.675	7376
2	5	372	306	147.50871802571353	0.7000000000000001	7776
2	5	372	306	147.50871802571353	0.7250000000000001	8704
2	5	372	306	147.50871802571353	0.75	9408
2	5	372	306	147.50871802571353	0.775	8496
2	5	372	306	147.50871802571353	0.8	7360
2	5	372	306	147.50871802571353	0.8250000000000001	5744
2	5	372	306	147.50871802571353	0.8500000000000001	4992
2	5	372	306	147.50871802571353	0.875	3408
2	5	372	306	147.50871802571353	0.9	2752
2	5	372	306	147.50871802571353	0.925	2784
2	5	372	306	147.50871802571353	0.9500000000000001	2624
2	5	372	306	147.50871802571353	0.9750000000000001	2960
2	6	371	285	138.17983011986425	0.0	2704
2	6	371	285	138.17983011986425	0.025	2944
2	6	371	285	138.17983011986425	0.05	2832
2	6	371	285	138.17983011986425	0.07500000000000001	2912
2	6	371	285	138.17983011986425	0.1	2992
2	6	371	285	138.17983011986425	0.125	3040
2	6	371	285	138.17983011986425	0.15000000000000002	3312
2	6	371	285	138.17983011986425	0.17500000000000002	5472
2	6	371	285	138.17983011986425	0.2	12272
2	6	371	285	138.17983011986425	0.225	20608
2	6	371	285	138.17983011986425	0.25	26832
2	6	371	285	138.17983011986425	0.275	29664
2	6	371	285	138.17983011986425	0.30000000000000004	34096
2	6	371	285	138.17983011986425	0.325	29856
2	6	371	285	138.17983011986425	0.35000000000000003	23616
2	6	371	285	138.17983011986425	0.375	17952
2	6	371	285	138.17983011986425	0.4	13040
2	6	371	285	138.17983011986425	0.42500000000000004	9024
2	6	371	285	138.17983011986425	0.45	7040
2	6	371	285	138.17983011986425	0.47500000000000003	6384
2	6	371	285	138.17983011986425	0.5	6992
2	6	371	285	138.17983011986425	0.525	6624
2	6	371	285	138.17983011986425	0.55	6608
2	6	371	285	138.17983011986425	0.5750000000000001	6608
2	6	371	285	138.17983011986425	0.6000000000000001	6816
2	6	371	285	138.17983011986425	0.625	7040
2	6	371	285	138.17983011986425	0.65	7248
2	6	371	285	138.17983011986425	0.675	8144
2	6	371	285	138.17983011986425	0.7000000000000001	8544
2	6	371	285	138.17983011986425	0.7250000000000001	8992
2	6	371	285	138.17983011986425	0.75	8864
2	6	371	285	138.17983011986425	0.775	7520
2	6	371	285	138.17983011986425	0.8	6272
2	6	371	285	138.17983011986425	0.8250000000000001	5600
2	6	371	285	138.17983011986425	0.8500000000000001	3760
2	6	371	285	138.17983011986425	0.875	3248
2	6	371	285	138.17983011986425	0.9	2768
2	6	371	285	138.17983011986425	0.925	2560
2	6	371	285	138.17983011986425	0.9500000000000001	2624
2	6	371	285	138.17983011986425	0.9750000000000001	2464
2	7	384	269	140.40379136024973	0.0	2768
2	7	384	269	140.40379136024973	0.025	2784
2	7	384	269	140.40379136024973	0.05	2752
2	7	384	269	140.40379136024973	0.07500000000000001	2816
2	7	384	269	140.40379136024973	0.1	2784
2	7	384	269	140.40379136024973	0.125	3456
2	7	384	269	140.40379136024973	0.15000000000000002	4608
2	7	384	269	140.40379136024973	0.17500000000000002	7536
2	7	384	269	140.40379136024973	0.2	11840
2	7	384	269	140.40379136024973	0.225	16352
2	7	384	269	140.40379136024973	0.25	18224
2	7	384	269	140.40379136024973	0.275	17808
2	7	384	269	140.40379136024973	0.30000000000000004	14640
2	7	384	269	140.40379136024973	0.325	12112
2	7	384	269	140.40379136024973	0.35000000000000003	7488
2	7	384	269	140.40379136024973	0.375	5552
2	7	384	269	140.40379136024973	0.4	4704
2	7	384	269	140.40379136024973	0.42500000000000004	4512
2	7	384	269	140.40379136024973	0.45	4432
2	7	384	269	140.40379136024973	0.47500000000000003	4352
2	7	384	269	140.40379136024973	0.5	4352
2	7	384	269	140.40379136024973	0.525	4848
2	7	384	269	140.40379136024973	0.55	4432
2	7	384	269	140.40379136024973	0.5750000000000001	4288
2	7	384	269	140.40379136024973	0.6000000000000001	4160
2	7	384	269	140.40379136024973	0.625	4320
2	7	384	269	140.40379136024973	0.65	5232
2	7	384	269	140.40379136024973	0.675	6016
2	7	384	269	140.40379136024973	0.7000000000000001	6160
2	7	384	269	140.40379136024973	0.7250000000000001	5920
2	7	384	269	140.40379136024973	0.75	5616
2	7	384	269	140.40379136024973	0.775	4512
2	7	384	269	140.40379136024973	0.8	3488
2	7	384	269	140.40379136024973	0.8250000000000001	3104
2	7	384	269	140.40379136024973	0.8500000000000001	2544
2	7	384	269	140.40379136024973	0.875	2928
2	7	384	269	140.40379136024973	0.9	2752
2	7	384	269	140.40379136024973	0.925	2560
2	7	384	269	140.40379136024973	0.9500000000000001	2880
2	7	384	269	140.40379136024973	0.9750000000000001	2880
2	8	404	265	154.65382405805332	0.0	2544
2	8	404	265	154.65382405805332	0.025	2688
2	8	404	265	154.65382405805332	0.05	2592
2	8	404	265	154.65382405805332	0.07500000000000001	2928
2	8	404	265	154.65382405805332	0.1	2896
2	8	404	265	154.65382405805332	0.125	4000
2	8	404	265	154.65382405805332	0.15000000000000002	5600
2	8	404	265	154.65382405805332	0.17500000000000002	6336
2	8	404	265	154.65382405805332	0.2	6512
2	8	404	265	154.65382405805332	0.225	6656
2	8	404	265	154.65382405805332	0.25	6976
2	8	404	265	154.65382405805332	0.275	6560
2	8	404	265	154.65382405805332	0.30000000000000004	5584
2	8	404	265	154.65382405805332	0.325	4784
2	8	404	265	154.65382405805332	0.35000000000000003	4608
2	8	404	265	154.65382405805332	0.375	4736
2	8	404	265	154.65382405805332	0.4	4288
2	8	404	265	154.65382405805332	0.42500000000000004	4640
2	8	404	265	154.65382405805332	0.45	4560
2	8	404	265	154.65382405805332	0.47500000000000003	4368
2	8	404	265	154.65382405805332	0.5	4448
2	8	404	265	154.65382405805332	0.525	4560
2	8	404	265	154.65382405805332	0.55	4768
2	8	404	265	154.65382405805332	0.5750000000000001	4896
2	8	404	265	154.65382405805332	0.6000000000000001	6208
2	8	404	265	154.65382405805332	0.625	8944
2	8	404	265	154.65382405805332	0.65	11536
2	8	404	265	154.65382405805332	0.675	12592
2	8	404	265	154.65382405805332	0.7000000000000001	13168
2	8	404	265	154.65382405805332	0.7250000000000001	13376
2	8	404	265	154.65382405805332	0.75	13056
2	8	404	265	154.65382405805332	0.775	9024
2	8	404	265	154.65382405805332	0.8	4912
2	8	404	265	154.65382405805332	0.8250000000000001	3472
2	8	404	265	154.65382405805332	0.8500000000000001	2896
2	8	404	265	154.65382405805332	0.875	2832
2	8	404	265	154.65382405805332	0.9	2608
2	8	404	265	154.65382405805332	0.925	2704
2	8	404	265	154.65382405805332	0.9500000000000001	2592
2	8	404	265	154.65382405805332	0.9750000000000001	2784
2	9	424	270	161.1310005449386	0.0	2480
2	9	424	270	161.1310005449386	0.025	2544
2	9	424	270	161.1310005449386	0.05	2528
2	9	424	270	161.1310005449386	0.07500000000000001	2496
2	9	424	270	161.1310005449386	0.1	3072
2	9	424	270	161.1310005449386	0.125	3280
2	9	424	270	161.1310005449386	0.15000000000000002	4624
2	9	424	270	161.1310005449386	0.17500000000000002	6176
2	9	424	270	161.1310005449386	0.2	7568
2	9	424	270	161.1310005449386	0.225	7120
2	9	424	270	161.1310005449386	0.25	5824
2	9	424	270	161.1310005449386	0.275	5600
2	9	424	270	161.1310005449386	0.30000000000000004	4448
2	9	424	270	161.1310005449386	0.325	3872
2	9	424	270	161.1310005449386	0.35000000000000003	3920
2	9	424	270	161.1310005449386	0.375	3824
2	9	424	270	161.1310005449386	0.4	4192
2	9	424	270	161.1310005449386	0.42500000000000004	3936
2	9	424	270	161.1310005449386	0.45	3968
2	9	424	270	161.1310005449386	0.47500000000000003	3872
2	9	424	270	161.1310005449386	0.5	3872
2	9	424	270	161.1310005449386	0.525	3856
2	9	424	270	161.1310005449386	0.55	4160
2	9	424	270	161.1310005449386	0.5750000000000001	4112
2	9	424	270	161.1310005449386	0.6000000000000001	4608
2	9	424	270	161.1310005449386	0.625	5680
2	9	424	270	161.1310005449386	0.65	7552
2	9	424	270	161.1310005449386	0.675	12064
2	9	424	270	161.1310005449386	0.7000000000000001	14032
2	9	424	270	161.1310005449386	0.7250000000000001	14512
2	9	424	270	161.1310005449386	0.75	13472
2	9	424	270	161.1310005449386	0.775	9264
2	9	424	270	161.1310005449386	0.8	4688
2	9	424	270	161.1310005449386	0.8250000000000001	3408
2	9	424	270	161.1310005449386	0.8500000000000001	3040
2	9	424	270	161.1310005449386	0.875	2768
2	9	424	270	161.1310005449386	0.9	2528
2	9	424	270	161.1310005449386	0.925	2704
2	9	424	270	161.1310005449386	0.9500000000000001	2720
2	9	424	270	161.1310005449386	0.9750000000000001	2560
2	10	441	281	171.71931775727822	0.0	2784
2	10	441	281	171.71931775727822	0.025	2624
2	10	441	281	171.71931775727822	0.05	2688
2	10	441	281	171.71931775727822	0.07500000000000001	2672
2	10	441	281	171.71931775727822	0.1	2992
2	10	441	281	171.71931775727822	0.125	3472
2	10	441	281	171.71931775727822	0.15000000000000002	4000
2	10	441	281	171.71931775727822	0.17500000000000002	6224
2	10	441	281	171.71931775727822	0.2	7904
2	10	441	281	171.71931775727822	0.225	7872
2	10	441	281	171.71931775727822	0.25	7760
2	10	441	281	171.71931775727822	0.275	6448
2	10	441	281	171.71931775727822	0.30000000000000004	5568
2	10	441	281	171.71931775727822	0.325	4656
2	10	441	281	171.71931775727822	0.35000000000000003	4336
2	10	441	281	171.71931775727822	0.375	4112
2	10	441	281	171.71931775727822	0.4	4240
2	10	441	281	171.71931775727822	0.42500000000000004	4128
2	10	441	281	171.71931775727822	0.45	4032
2	10	441	281	171.71931775727822	0.47500000000000003	3952
2	10	441	281	171.71931775727822	0.5	3952
2	10	441	281	171.71931775727822	0.525	4224
2	10	441	281	171.71931775727822	0.55	4144
2	10	441	281	171.71931775727822	0.5750000000000001	4208
2	10	441	281	171.71931775727822	0.6000000000000001	4704
2	10	441	281	171.71931775727822	0.625	5216
2	10	441	281	171.71931775727822	0.65	5984
2	10	441	281	171.71931775727822	0.675	8016
2	10	441	281	171.71931775727822	0.7000000000000001	8944
2	10	441	281	171.71931775727822	0.7250000000000001	9344
2	10	441	281	171.71931775727822	0.75	8896
2	10	441	281	171.71931775727822	0.775	8144
2	10	441	281	171.71931775727822	0.8	5808
2	10	441	281	171.71931775727822	0.8250000000000001	3392
2	10	441	281	171.71931775727822	0.8500000000000001	3104
2	10	441	281	171.71931775727822	0.875	2832
2	10	441	281	171.71931775727822	0.9	2464
2	10	441	281	171.71931775727822	0.925	2448
2	10	441	281	171.71931775727822	0.9500000000000001	2656
2	10	441	281	171.71931775727822	0.9750000000000001	2656
2	11	457	295	172.50414236027007	0.0	2768
2	11	457	295	172.50414236027007	0.025	2784
2	11	457	295	172.50414236027007	0.05	2544
2	11	457	295	172.50414236027007	0.07500000000000001	2736
2	11	457	295	172.50414236027007	0.1	2816
2	11	457	295	172.50414236027007	0.125	2944
2	11	457	295	172.50414236027007	0.15000000000000002	3088
2	11	457	295	172.50414236027007	0.17500000000000002	4160
2	11	457	295	172.50414236027007	0.2	5552
2	11	457	295	172.50414236027007	0.225	6128
2	11	457	295	172.50414236027007	0.25	6720
2	11	457	295	172.50414236027007	0.275	8048
2	11	457	295	172.50414236027007	0.30000000000000004	8400
2	11	457	295	172.50414236027007	0.325	6448
2	11	457	295	172.50414236027007	0.35000000000000003	5472
2	11	457	295	172.50414236027007	0.375	4848
2	11	457	295	172.50414236027007	0.4	4384
2	11	457	295	172.50414236027007	0.42500000000000004	3824
2	11	457	295	172.50414236027007	0.45	4208
2	11	457	295	172.50414236027007	0.47500000000000003	3936
2	11	457	295	172.50414236027007	0.5	3936
2	11	457	295	172.50414236027007	0.525	3824
2	11	457	295	172.50414236027007	0.55	3936
2	11	457	295	172.50414236027007	0.5750000000000001	3936
2	11	457	295	172.50414236027007	0.6000000000000001	3792
2	11	457	295	172.50414236027007	0.625	3968
2	11	457	295	172.50414236027007	0.65	4096
2	11	457	295	172.50414236027007	0.675	5808
2	11	457	295	172.50414236027007	0.7000000000000001	6352
2	11	457	295	172.50414236027007	0.7250000000000001	7872
2	11	457	295	172.50414236027007	0.75	7888
2	11	457	295	172.50414236027007	0.775	7504
2	11	457	295	172.50414236027007	0.8	5648
2	11	457	295	172.50414236027007	0.8250000000000001	3728
2	11	457	295	172.50414236027007	0.8500000000000001	3168
2	11	457	295	172.50414236027007	0.875	2992
2	11	457	295	172.50414236027007	0.9	2720
2	11	457	295	172.50414236027007	0.925	2720
2	11	457	295	172.50414236027007	0.9500000000000001	2656
2	11	457	295	172.50414236027007	0.9750000000000001	2560
2	12	475	307	157.6198649480404	0.0	2656
2	12	475	307	157.6198649480404	0.025	2688
2	12	475	307	157.6198649480404	0.05	2624
2	12	475	307	157.6198649480404	0.07500000000000001	2752
2	12	475	307	157.6198649480404	0.1	2688
2	12	475	307	157.6198649480404	0.125	2768
2	12	475	307	157.6198649480404	0.15000000000000002	3088
2	12	475	307	157.6198649480404	0.17500000000000002	3472
2	12	475	307	157.6198649480404	0.2	5552
2	12	475	307	157.6198649480404	0.225	6912
2	12	475	307	157.6198649480404	0.25	9248
2	12	475	307	157.6198649480404	0.275	12560
2	12	475	307	157.6198649480404	0.30000000000000004	13600
2	12	475	307	157.6198649480404	0.325	14288
2	12	475	307	157.6198649480404	0.35000000000000003	12816
2	12	475	307	157.6198649480404	0.375	12000
2	12	475	307	157.6198649480404	0.4	9856
2	12	475	307	157.6198649480404	0.42500000000000004	8816
2	12	475	307	157.6198649480404	0.45	6512
2	12	475	307	157.6198649480404	0.47500000000000003	5152
2	12	475	307	157.6198649480404	0.5	5152
2	12	475	307	157.6198649480404	0.525	5360
2	12	475	307	157.6198649480404	0.55	5456
2	12	475	307	157.6198649480404	0.5750000000000001	5424
2	12	475	307	157.6198649480404	0.6000000000000001	5056
2	12	475	307	157.6198649480404	0.625	5168
2	12	475	307	157.6198649480404	0.65	4896
2	12	475	307	157.6198649480404	0.675	5328
2	12	475	307	157.6198649480404	0.7000000000000001	5872
2	12	475	307	157.6198649480404	0.7250000000000001	7008
2	12	475	307	157.6198649480404	0.75	7568
2	12	475	307	157.6198649480404	0.775	7328
2	12	475	307	157.6198649480404	0.8	6032
2	12	475	307	157.6198649480404	0.8250000000000001	4640
2	12	475	307	157.6198649480404	0.8500000000000001	3200
2	12	475	307	157.6198649480404	0.875	2896
2	12	475	307	157.6198649480404	0.9	2688
2	12	475	307	157.6198649480404	0.925	2624
2	12	475	307	157.6198649480404	0.9500000000000001	2656
2	12	475	307	157.6198649480404	0.9750000000000001	2656
2	13	495	311	151.16449915225692	0.0	2304
2	13	495	311	151.16449915225692	0.025	2608
2	13	495	311	151.16449915225692	0.05	2704
2	13	495	311	151.16449915225692	0.07500000000000001	2544
2	13	495	311	151.16449915225692	0.1	3488
2	13	495	311	151.16449915225692	0.125	4496
2	13	495	311	151.16449915225692	0.15000000000000002	5360
2	13	495	311	151.16449915225692	0.17500000000000002	4672
2	13	495	311	151.16449915225692	0.2	4816
2	13	495	311	151.16449915225692	0.225	4112
2	13	495	311	151.16449915225692	0.25	4096
2	13	495	311	151.16449915225692	0.275	4320
2	13	495	311	151.16449915225692	0.30000000000000004	4624
2	13	495	311	151.16449915225692	0.325	4976
2	13	495	311	151.16449915225692	0.35000000000000003	4864
2	13	495	311	151.16449915225692	0.375	4944
2	13	495	311	151.16449915225692	0.4	5008
2	13	495	311	151.16449915225692	0.42500000000000004	5168
2	13	495	311	151.16449915225692	0.45	5056
2	13	495	311	151.16449915225692	0.47500000000000003	5440
2	13	495	311	151.16449915225692	0.5	5616
2	13	495	311	151.16449915225692	0.525	5424
2	13	495	311	151.16449915225692	0.55	6752
2	13	495	311	151.16449915225692	0.5750000000000001	10016
2	13	495	311	151.16449915225692	0.6000000000000001	10992
2	13	495	311	151.16449915225692	0.625	11280
2	13	495	311	151.16449915225692	0.65	10192
2	13	495	311	151.16449915225692	0.675	8304
2	13	495	311	151.16449915225692	0.7000000000000001	6320
2	13	495	311	151.16449915225692	0.7250000000000001	4544
2	13	495	311	151.16449915225692	0.75	3440
2	13	495	311	151.16449915225692	0.775	3008
2	13	495	311	151.16449915225692	0.8	2848
2	13	495	311	151.16449915225692	0.8250000000000001	2640
2	13	495	311	151.16449915225692	0.8500000000000001	2736
2	13	495	311	151.16449915225692	0.875	2640
2	13	495	311	151.16449915225692	0.9	2464
2	13	495	311	151.16449915225692	0.925	2640
2	13	495	311	151.16449915225692	0.9500000000000001	2640
2	13	495	311	151.16449915225692	0.9750000000000001	2448
2	14	514	305	141.21563589970262	0.0	2496
2	14	514	305	141.21563589970262	0.025	2480
2	14	514	305	141.21563589970262	0.05	2544
2	14	514	305	141.21563589970262	0.07500000000000001	2672
2	14	514	305	141.21563589970262	0.1	3360
2	14	514	305	141.21563589970262	0.125	3952
2	14	514	305	141.21563589970262	0.15000000000000002	4480
2	14	514	305	141.21563589970262	0.17500000000000002	4848
2	14	514	305	141.21563589970262	0.2	4208
2	14	514	305	141.21563589970262	0.225	4032
2	14	514	305	141.21563589970262	0.25	3616
2	14	514	305	141.21563589970262	0.275	3424
2	14	514	305	141.21563589970262	0.30000000000000004	3440
2	14	514	305	141.21563589970262	0.325	3344
2	14	514	305	141.21563589970262	0.35000000000000003	3328
2	14	514	305	141.21563589970262	0.375	3424
2	14	514	305	141.21563589970262	0.4	3392
2	14	514	305	141.21563589970262	0.42500000000000004	3200
2	14	514	305	141.21563589970262	0.45	3440
2	14	514	305	141.21563589970262	0.47500000000000003	3424
2	14	514	305	141.21563589970262	0.5	3424
2	14	514	305	141.21563589970262	0.525	3568
2	14	514	305	141.21563589970262	0.55	4848
2	14	514	305	141.21563589970262	0.5750000000000001	5328
2	14	514	305	141.21563589970262	0.6000000000000001	6080
2	14	514	305	141.21563589970262	0.625	6496
2	14	514	305	141.21563589970262	0.65	6096
2	14	514	305	141.21563589970262	0.675	5264
2	14	514	305	141.21563589970262	0.7000000000000001	4480
2	14	514	305	141.21563589970262	0.7250000000000001	3312
2	14	514	305	141.21563589970262	0.75	3200
2	14	514	305	141.21563589970262	0.775	2816
2	14	514	305	141.21563589970262	0.8	2528
2	14	514	305	141.21563589970262	0.8250000000000001	2480
2	14	514	305	141.21563589970262	0.8500000000000001	2656
2	14	514	305	141.21563589970262	0.875	2640
2	14	514	305	141.21563589970262	0.9	2384
2	14	514	305	141.21563589970262	0.925	2544
2	14	514	305	141.21563589970262	0.9500000000000001	2560
[truncated: 58,321 more rows]
