# Supplementary material for: An epifluorescence microscope design for naturalistic behavior and cellular activity in freely moving Caenorhabditis elegans
Source: Nat Commun. 2026 May 19;17:4411. doi: 10.1038/s41467-026-72709-w (PMC13187321; doi:10.1038/s41467-026-72709-w)
Supplement: Supplementary file 8 — Source data [file 41467_2026_72709_MOESM8_ESM.zip › fig2 Muscle/MMH116/worm7.csv]

frame	order	x	y	angle	segment_position	intensity
0	1	349	245	171.59108826739933	0.0	2576
0	1	349	245	171.59108826739933	0.025	2624
0	1	349	245	171.59108826739933	0.05	2736
0	1	349	245	171.59108826739933	0.07500000000000001	2656
0	1	349	245	171.59108826739933	0.1	2416
0	1	349	245	171.59108826739933	0.125	2656
0	1	349	245	171.59108826739933	0.15000000000000002	2560
0	1	349	245	171.59108826739933	0.17500000000000002	2784
0	1	349	245	171.59108826739933	0.2	2816
0	1	349	245	171.59108826739933	0.225	3296
0	1	349	245	171.59108826739933	0.25	3296
0	1	349	245	171.59108826739933	0.275	4288
0	1	349	245	171.59108826739933	0.30000000000000004	4912
0	1	349	245	171.59108826739933	0.325	5088
0	1	349	245	171.59108826739933	0.35000000000000003	4496
0	1	349	245	171.59108826739933	0.375	4112
0	1	349	245	171.59108826739933	0.4	3520
0	1	349	245	171.59108826739933	0.42500000000000004	3168
0	1	349	245	171.59108826739933	0.45	3152
0	1	349	245	171.59108826739933	0.47500000000000003	3360
0	1	349	245	171.59108826739933	0.5	3360
0	1	349	245	171.59108826739933	0.525	3840
0	1	349	245	171.59108826739933	0.55	4192
0	1	349	245	171.59108826739933	0.5750000000000001	5152
0	1	349	245	171.59108826739933	0.6000000000000001	4592
0	1	349	245	171.59108826739933	0.625	4192
0	1	349	245	171.59108826739933	0.65	3648
0	1	349	245	171.59108826739933	0.675	2928
0	1	349	245	171.59108826739933	0.7000000000000001	2672
0	1	349	245	171.59108826739933	0.7250000000000001	2672
0	1	349	245	171.59108826739933	0.75	2672
0	1	349	245	171.59108826739933	0.775	2400
0	1	349	245	171.59108826739933	0.8	2512
0	1	349	245	171.59108826739933	0.8250000000000001	2656
0	1	349	245	171.59108826739933	0.8500000000000001	2496
0	1	349	245	171.59108826739933	0.875	2528
0	1	349	245	171.59108826739933	0.9	2528
0	1	349	245	171.59108826739933	0.925	2528
0	1	349	245	171.59108826739933	0.9500000000000001	2608
0	1	349	245	171.59108826739933	0.9750000000000001	2608
0	2	363	239	160.37774386134916	0.0	2656
0	2	363	239	160.37774386134916	0.025	2560
0	2	363	239	160.37774386134916	0.05	2560
0	2	363	239	160.37774386134916	0.07500000000000001	2512
0	2	363	239	160.37774386134916	0.1	2432
0	2	363	239	160.37774386134916	0.125	2560
0	2	363	239	160.37774386134916	0.15000000000000002	2752
0	2	363	239	160.37774386134916	0.17500000000000002	2368
0	2	363	239	160.37774386134916	0.2	2624
0	2	363	239	160.37774386134916	0.225	2960
0	2	363	239	160.37774386134916	0.25	3216
0	2	363	239	160.37774386134916	0.275	4320
0	2	363	239	160.37774386134916	0.30000000000000004	5216
0	2	363	239	160.37774386134916	0.325	5888
0	2	363	239	160.37774386134916	0.35000000000000003	5488
0	2	363	239	160.37774386134916	0.375	5024
0	2	363	239	160.37774386134916	0.4	4240
0	2	363	239	160.37774386134916	0.42500000000000004	3440
0	2	363	239	160.37774386134916	0.45	3088
0	2	363	239	160.37774386134916	0.47500000000000003	2624
0	2	363	239	160.37774386134916	0.5	3040
0	2	363	239	160.37774386134916	0.525	2992
0	2	363	239	160.37774386134916	0.55	3584
0	2	363	239	160.37774386134916	0.5750000000000001	4032
0	2	363	239	160.37774386134916	0.6000000000000001	4176
0	2	363	239	160.37774386134916	0.625	4320
0	2	363	239	160.37774386134916	0.65	4368
0	2	363	239	160.37774386134916	0.675	3744
0	2	363	239	160.37774386134916	0.7000000000000001	3280
0	2	363	239	160.37774386134916	0.7250000000000001	2800
0	2	363	239	160.37774386134916	0.75	2768
0	2	363	239	160.37774386134916	0.775	2592
0	2	363	239	160.37774386134916	0.8	2880
0	2	363	239	160.37774386134916	0.8250000000000001	2560
0	2	363	239	160.37774386134916	0.8500000000000001	2496
0	2	363	239	160.37774386134916	0.875	2496
0	2	363	239	160.37774386134916	0.9	2512
0	2	363	239	160.37774386134916	0.925	2336
0	2	363	239	160.37774386134916	0.9500000000000001	2592
0	2	363	239	160.37774386134916	0.9750000000000001	2512
0	3	379	238	139.55376797915864	0.0	2496
0	3	379	238	139.55376797915864	0.025	2336
0	3	379	238	139.55376797915864	0.05	2656
0	3	379	238	139.55376797915864	0.07500000000000001	2560
0	3	379	238	139.55376797915864	0.1	2560
0	3	379	238	139.55376797915864	0.125	2736
0	3	379	238	139.55376797915864	0.15000000000000002	2720
0	3	379	238	139.55376797915864	0.17500000000000002	2880
0	3	379	238	139.55376797915864	0.2	2992
0	3	379	238	139.55376797915864	0.225	2992
0	3	379	238	139.55376797915864	0.25	3392
0	3	379	238	139.55376797915864	0.275	3744
0	3	379	238	139.55376797915864	0.30000000000000004	4448
0	3	379	238	139.55376797915864	0.325	4176
0	3	379	238	139.55376797915864	0.35000000000000003	3792
0	3	379	238	139.55376797915864	0.375	3264
0	3	379	238	139.55376797915864	0.4	3024
0	3	379	238	139.55376797915864	0.42500000000000004	2912
0	3	379	238	139.55376797915864	0.45	2720
0	3	379	238	139.55376797915864	0.47500000000000003	3088
0	3	379	238	139.55376797915864	0.5	3280
0	3	379	238	139.55376797915864	0.525	3632
0	3	379	238	139.55376797915864	0.55	4512
0	3	379	238	139.55376797915864	0.5750000000000001	5760
0	3	379	238	139.55376797915864	0.6000000000000001	7232
0	3	379	238	139.55376797915864	0.625	6784
0	3	379	238	139.55376797915864	0.65	6192
0	3	379	238	139.55376797915864	0.675	4464
0	3	379	238	139.55376797915864	0.7000000000000001	3616
0	3	379	238	139.55376797915864	0.7250000000000001	3424
0	3	379	238	139.55376797915864	0.75	2752
0	3	379	238	139.55376797915864	0.775	2512
0	3	379	238	139.55376797915864	0.8	2496
0	3	379	238	139.55376797915864	0.8250000000000001	2416
0	3	379	238	139.55376797915864	0.8500000000000001	2256
0	3	379	238	139.55376797915864	0.875	2864
0	3	379	238	139.55376797915864	0.9	2752
0	3	379	238	139.55376797915864	0.925	2576
0	3	379	238	139.55376797915864	0.9500000000000001	2496
0	3	379	238	139.55376797915864	0.9750000000000001	2608
0	4	391	247	171.86989764584405	0.0	2496
0	4	391	247	171.86989764584405	0.025	2432
0	4	391	247	171.86989764584405	0.05	2464
0	4	391	247	171.86989764584405	0.07500000000000001	2592
0	4	391	247	171.86989764584405	0.1	2880
0	4	391	247	171.86989764584405	0.125	3072
0	4	391	247	171.86989764584405	0.15000000000000002	3296
0	4	391	247	171.86989764584405	0.17500000000000002	3536
0	4	391	247	171.86989764584405	0.2	3520
0	4	391	247	171.86989764584405	0.225	3504
0	4	391	247	171.86989764584405	0.25	3504
0	4	391	247	171.86989764584405	0.275	3120
0	4	391	247	171.86989764584405	0.30000000000000004	2816
0	4	391	247	171.86989764584405	0.325	2672
0	4	391	247	171.86989764584405	0.35000000000000003	2880
0	4	391	247	171.86989764584405	0.375	2960
0	4	391	247	171.86989764584405	0.4	3200
0	4	391	247	171.86989764584405	0.42500000000000004	3472
0	4	391	247	171.86989764584405	0.45	4288
0	4	391	247	171.86989764584405	0.47500000000000003	6160
0	4	391	247	171.86989764584405	0.5	6160
0	4	391	247	171.86989764584405	0.525	8272
0	4	391	247	171.86989764584405	0.55	8048
0	4	391	247	171.86989764584405	0.5750000000000001	6112
0	4	391	247	171.86989764584405	0.6000000000000001	3792
0	4	391	247	171.86989764584405	0.625	3424
0	4	391	247	171.86989764584405	0.65	2720
0	4	391	247	171.86989764584405	0.675	2576
0	4	391	247	171.86989764584405	0.7000000000000001	2560
0	4	391	247	171.86989764584405	0.7250000000000001	2544
0	4	391	247	171.86989764584405	0.75	2544
0	4	391	247	171.86989764584405	0.775	2656
0	4	391	247	171.86989764584405	0.8	2592
0	4	391	247	171.86989764584405	0.8250000000000001	2576
0	4	391	247	171.86989764584405	0.8500000000000001	2464
0	4	391	247	171.86989764584405	0.875	2560
0	4	391	247	171.86989764584405	0.9	2480
0	4	391	247	171.86989764584405	0.925	2656
0	4	391	247	171.86989764584405	0.9500000000000001	2768
0	4	391	247	171.86989764584405	0.9750000000000001	2736
0	5	402	258	154.65382405805332	0.0	2560
0	5	402	258	154.65382405805332	0.025	2576
0	5	402	258	154.65382405805332	0.05	2512
0	5	402	258	154.65382405805332	0.07500000000000001	2480
0	5	402	258	154.65382405805332	0.1	2560
0	5	402	258	154.65382405805332	0.125	2624
0	5	402	258	154.65382405805332	0.15000000000000002	2816
0	5	402	258	154.65382405805332	0.17500000000000002	2816
0	5	402	258	154.65382405805332	0.2	3120
0	5	402	258	154.65382405805332	0.225	3136
0	5	402	258	154.65382405805332	0.25	3632
0	5	402	258	154.65382405805332	0.275	3504
0	5	402	258	154.65382405805332	0.30000000000000004	2928
0	5	402	258	154.65382405805332	0.325	2944
0	5	402	258	154.65382405805332	0.35000000000000003	2848
0	5	402	258	154.65382405805332	0.375	2992
0	5	402	258	154.65382405805332	0.4	3024
0	5	402	258	154.65382405805332	0.42500000000000004	3184
0	5	402	258	154.65382405805332	0.45	3520
0	5	402	258	154.65382405805332	0.47500000000000003	4624
0	5	402	258	154.65382405805332	0.5	4624
0	5	402	258	154.65382405805332	0.525	5424
0	5	402	258	154.65382405805332	0.55	5984
0	5	402	258	154.65382405805332	0.5750000000000001	6384
0	5	402	258	154.65382405805332	0.6000000000000001	6512
0	5	402	258	154.65382405805332	0.625	5392
0	5	402	258	154.65382405805332	0.65	5104
0	5	402	258	154.65382405805332	0.675	3680
0	5	402	258	154.65382405805332	0.7000000000000001	2816
0	5	402	258	154.65382405805332	0.7250000000000001	2720
0	5	402	258	154.65382405805332	0.75	2384
0	5	402	258	154.65382405805332	0.775	2656
0	5	402	258	154.65382405805332	0.8	2576
0	5	402	258	154.65382405805332	0.8250000000000001	2576
0	5	402	258	154.65382405805332	0.8500000000000001	2640
0	5	402	258	154.65382405805332	0.875	2560
0	5	402	258	154.65382405805332	0.9	2560
0	5	402	258	154.65382405805332	0.925	2592
0	5	402	258	154.65382405805332	0.9500000000000001	2544
0	5	402	258	154.65382405805332	0.9750000000000001	2784
0	6	407	272	170.9658312181018	0.0	2592
0	6	407	272	170.9658312181018	0.025	2336
0	6	407	272	170.9658312181018	0.05	2656
0	6	407	272	170.9658312181018	0.07500000000000001	2288
0	6	407	272	170.9658312181018	0.1	2640
0	6	407	272	170.9658312181018	0.125	2640
0	6	407	272	170.9658312181018	0.15000000000000002	2704
0	6	407	272	170.9658312181018	0.17500000000000002	2816
0	6	407	272	170.9658312181018	0.2	3264
0	6	407	272	170.9658312181018	0.225	3648
0	6	407	272	170.9658312181018	0.25	4016
0	6	407	272	170.9658312181018	0.275	4512
0	6	407	272	170.9658312181018	0.30000000000000004	4896
0	6	407	272	170.9658312181018	0.325	4816
0	6	407	272	170.9658312181018	0.35000000000000003	3840
0	6	407	272	170.9658312181018	0.375	3136
0	6	407	272	170.9658312181018	0.4	2976
0	6	407	272	170.9658312181018	0.42500000000000004	2816
0	6	407	272	170.9658312181018	0.45	2736
0	6	407	272	170.9658312181018	0.47500000000000003	3104
0	6	407	272	170.9658312181018	0.5	3040
0	6	407	272	170.9658312181018	0.525	3392
0	6	407	272	170.9658312181018	0.55	3920
0	6	407	272	170.9658312181018	0.5750000000000001	4464
0	6	407	272	170.9658312181018	0.6000000000000001	5008
0	6	407	272	170.9658312181018	0.625	5648
0	6	407	272	170.9658312181018	0.65	5008
0	6	407	272	170.9658312181018	0.675	4688
0	6	407	272	170.9658312181018	0.7000000000000001	4000
0	6	407	272	170.9658312181018	0.7250000000000001	3296
0	6	407	272	170.9658312181018	0.75	2656
0	6	407	272	170.9658312181018	0.775	2640
0	6	407	272	170.9658312181018	0.8	2320
0	6	407	272	170.9658312181018	0.8250000000000001	2608
0	6	407	272	170.9658312181018	0.8500000000000001	2560
0	6	407	272	170.9658312181018	0.875	2576
0	6	407	272	170.9658312181018	0.9	2432
0	6	407	272	170.9658312181018	0.925	2464
0	6	407	272	170.9658312181018	0.9500000000000001	2704
0	6	407	272	170.9658312181018	0.9750000000000001	2656
0	7	410	288	174.67425937523228	0.0	2528
0	7	410	288	174.67425937523228	0.025	2464
0	7	410	288	174.67425937523228	0.05	2576
0	7	410	288	174.67425937523228	0.07500000000000001	2576
0	7	410	288	174.67425937523228	0.1	2464
0	7	410	288	174.67425937523228	0.125	2800
0	7	410	288	174.67425937523228	0.15000000000000002	2848
0	7	410	288	174.67425937523228	0.17500000000000002	2880
0	7	410	288	174.67425937523228	0.2	3216
0	7	410	288	174.67425937523228	0.225	3856
0	7	410	288	174.67425937523228	0.25	4608
0	7	410	288	174.67425937523228	0.275	5184
0	7	410	288	174.67425937523228	0.30000000000000004	6240
0	7	410	288	174.67425937523228	0.325	6272
0	7	410	288	174.67425937523228	0.35000000000000003	5984
0	7	410	288	174.67425937523228	0.375	4144
0	7	410	288	174.67425937523228	0.4	2768
0	7	410	288	174.67425937523228	0.42500000000000004	2816
0	7	410	288	174.67425937523228	0.45	2736
0	7	410	288	174.67425937523228	0.47500000000000003	2736
0	7	410	288	174.67425937523228	0.5	2912
0	7	410	288	174.67425937523228	0.525	3056
0	7	410	288	174.67425937523228	0.55	3056
0	7	410	288	174.67425937523228	0.5750000000000001	3408
0	7	410	288	174.67425937523228	0.6000000000000001	3744
0	7	410	288	174.67425937523228	0.625	4384
0	7	410	288	174.67425937523228	0.65	4688
0	7	410	288	174.67425937523228	0.675	4592
0	7	410	288	174.67425937523228	0.7000000000000001	4448
0	7	410	288	174.67425937523228	0.7250000000000001	3872
0	7	410	288	174.67425937523228	0.75	2768
0	7	410	288	174.67425937523228	0.775	2592
0	7	410	288	174.67425937523228	0.8	2560
0	7	410	288	174.67425937523228	0.8250000000000001	2656
0	7	410	288	174.67425937523228	0.8500000000000001	2560
0	7	410	288	174.67425937523228	0.875	2656
0	7	410	288	174.67425937523228	0.9	2560
0	7	410	288	174.67425937523228	0.925	2656
0	7	410	288	174.67425937523228	0.9500000000000001	2752
0	7	410	288	174.67425937523228	0.9750000000000001	2736
0	8	414	302	150.94539590092288	0.0	2592
0	8	414	302	150.94539590092288	0.025	2560
0	8	414	302	150.94539590092288	0.05	2240
0	8	414	302	150.94539590092288	0.07500000000000001	2368
0	8	414	302	150.94539590092288	0.1	2416
0	8	414	302	150.94539590092288	0.125	2528
0	8	414	302	150.94539590092288	0.15000000000000002	2704
0	8	414	302	150.94539590092288	0.17500000000000002	3152
0	8	414	302	150.94539590092288	0.2	3040
0	8	414	302	150.94539590092288	0.225	3376
0	8	414	302	150.94539590092288	0.25	3840
0	8	414	302	150.94539590092288	0.275	4688
0	8	414	302	150.94539590092288	0.30000000000000004	4912
0	8	414	302	150.94539590092288	0.325	6064
0	8	414	302	150.94539590092288	0.35000000000000003	6096
0	8	414	302	150.94539590092288	0.375	4192
0	8	414	302	150.94539590092288	0.4	3168
0	8	414	302	150.94539590092288	0.42500000000000004	2544
0	8	414	302	150.94539590092288	0.45	2816
0	8	414	302	150.94539590092288	0.47500000000000003	2896
0	8	414	302	150.94539590092288	0.5	2896
0	8	414	302	150.94539590092288	0.525	2976
0	8	414	302	150.94539590092288	0.55	3184
0	8	414	302	150.94539590092288	0.5750000000000001	3232
0	8	414	302	150.94539590092288	0.6000000000000001	3696
0	8	414	302	150.94539590092288	0.625	4176
0	8	414	302	150.94539590092288	0.65	4512
0	8	414	302	150.94539590092288	0.675	4464
0	8	414	302	150.94539590092288	0.7000000000000001	3744
0	8	414	302	150.94539590092288	0.7250000000000001	3200
0	8	414	302	150.94539590092288	0.75	2944
0	8	414	302	150.94539590092288	0.775	2848
0	8	414	302	150.94539590092288	0.8	2624
0	8	414	302	150.94539590092288	0.8250000000000001	2384
0	8	414	302	150.94539590092288	0.8500000000000001	2688
0	8	414	302	150.94539590092288	0.875	2656
0	8	414	302	150.94539590092288	0.9	2656
0	8	414	302	150.94539590092288	0.925	2656
0	8	414	302	150.94539590092288	0.9500000000000001	2288
0	8	414	302	150.94539590092288	0.9750000000000001	2848
0	9	425	313	164.74488129694225	0.0	2656
0	9	425	313	164.74488129694225	0.025	2736
0	9	425	313	164.74488129694225	0.05	2720
0	9	425	313	164.74488129694225	0.07500000000000001	2720
0	9	425	313	164.74488129694225	0.1	2544
0	9	425	313	164.74488129694225	0.125	2736
0	9	425	313	164.74488129694225	0.15000000000000002	2640
0	9	425	313	164.74488129694225	0.17500000000000002	2592
0	9	425	313	164.74488129694225	0.2	2880
0	9	425	313	164.74488129694225	0.225	2464
0	9	425	313	164.74488129694225	0.25	2768
0	9	425	313	164.74488129694225	0.275	3200
0	9	425	313	164.74488129694225	0.30000000000000004	3504
0	9	425	313	164.74488129694225	0.325	4656
0	9	425	313	164.74488129694225	0.35000000000000003	5152
0	9	425	313	164.74488129694225	0.375	6784
0	9	425	313	164.74488129694225	0.4	9328
0	9	425	313	164.74488129694225	0.42500000000000004	10464
0	9	425	313	164.74488129694225	0.45	8960
0	9	425	313	164.74488129694225	0.47500000000000003	5664
0	9	425	313	164.74488129694225	0.5	5664
0	9	425	313	164.74488129694225	0.525	3424
0	9	425	313	164.74488129694225	0.55	2960
0	9	425	313	164.74488129694225	0.5750000000000001	2816
0	9	425	313	164.74488129694225	0.6000000000000001	2912
0	9	425	313	164.74488129694225	0.625	3008
0	9	425	313	164.74488129694225	0.65	3120
0	9	425	313	164.74488129694225	0.675	3184
0	9	425	313	164.74488129694225	0.7000000000000001	3488
0	9	425	313	164.74488129694225	0.7250000000000001	3856
0	9	425	313	164.74488129694225	0.75	4016
0	9	425	313	164.74488129694225	0.775	4576
0	9	425	313	164.74488129694225	0.8	4528
0	9	425	313	164.74488129694225	0.8250000000000001	3712
0	9	425	313	164.74488129694225	0.8500000000000001	3328
0	9	425	313	164.74488129694225	0.875	3120
0	9	425	313	164.74488129694225	0.9	2544
0	9	425	313	164.74488129694225	0.925	2560
0	9	425	313	164.74488129694225	0.9500000000000001	2656
0	9	425	313	164.74488129694225	0.9750000000000001	2416
0	10	439	321	142.12501634890182	0.0	2480
0	10	439	321	142.12501634890182	0.025	2736
0	10	439	321	142.12501634890182	0.05	2640
0	10	439	321	142.12501634890182	0.07500000000000001	2672
0	10	439	321	142.12501634890182	0.1	2784
0	10	439	321	142.12501634890182	0.125	2464
0	10	439	321	142.12501634890182	0.15000000000000002	2544
0	10	439	321	142.12501634890182	0.17500000000000002	2464
0	10	439	321	142.12501634890182	0.2	2400
0	10	439	321	142.12501634890182	0.225	2992
0	10	439	321	142.12501634890182	0.25	2592
0	10	439	321	142.12501634890182	0.275	2912
0	10	439	321	142.12501634890182	0.30000000000000004	2912
0	10	439	321	142.12501634890182	0.325	3680
0	10	439	321	142.12501634890182	0.35000000000000003	4752
0	10	439	321	142.12501634890182	0.375	5664
0	10	439	321	142.12501634890182	0.4	7296
0	10	439	321	142.12501634890182	0.42500000000000004	8384
0	10	439	321	142.12501634890182	0.45	8368
0	10	439	321	142.12501634890182	0.47500000000000003	6960
0	10	439	321	142.12501634890182	0.5	5664
0	10	439	321	142.12501634890182	0.525	4480
0	10	439	321	142.12501634890182	0.55	2944
0	10	439	321	142.12501634890182	0.5750000000000001	2880
0	10	439	321	142.12501634890182	0.6000000000000001	2912
0	10	439	321	142.12501634890182	0.625	2912
0	10	439	321	142.12501634890182	0.65	2928
0	10	439	321	142.12501634890182	0.675	2976
0	10	439	321	142.12501634890182	0.7000000000000001	2976
0	10	439	321	142.12501634890182	0.7250000000000001	3504
0	10	439	321	142.12501634890182	0.75	4032
0	10	439	321	142.12501634890182	0.775	4432
0	10	439	321	142.12501634890182	0.8	3968
0	10	439	321	142.12501634890182	0.8250000000000001	3344
0	10	439	321	142.12501634890182	0.8500000000000001	3312
0	10	439	321	142.12501634890182	0.875	2880
0	10	439	321	142.12501634890182	0.9	2832
0	10	439	321	142.12501634890182	0.925	2704
0	10	439	321	142.12501634890182	0.9500000000000001	2816
0	10	439	321	142.12501634890182	0.9750000000000001	2656
0	11	453	319	164.93151184050774	0.0	2784
0	11	453	319	164.93151184050774	0.025	2688
0	11	453	319	164.93151184050774	0.05	2704
0	11	453	319	164.93151184050774	0.07500000000000001	2912
0	11	453	319	164.93151184050774	0.1	3136
0	11	453	319	164.93151184050774	0.125	3472
0	11	453	319	164.93151184050774	0.15000000000000002	4352
0	11	453	319	164.93151184050774	0.17500000000000002	4816
0	11	453	319	164.93151184050774	0.2	4480
0	11	453	319	164.93151184050774	0.225	3872
0	11	453	319	164.93151184050774	0.25	3264
0	11	453	319	164.93151184050774	0.275	3040
0	11	453	319	164.93151184050774	0.30000000000000004	2960
0	11	453	319	164.93151184050774	0.325	3040
0	11	453	319	164.93151184050774	0.35000000000000003	2912
0	11	453	319	164.93151184050774	0.375	2960
0	11	453	319	164.93151184050774	0.4	3088
0	11	453	319	164.93151184050774	0.42500000000000004	3232
0	11	453	319	164.93151184050774	0.45	4224
0	11	453	319	164.93151184050774	0.47500000000000003	5328
0	11	453	319	164.93151184050774	0.5	6432
0	11	453	319	164.93151184050774	0.525	7216
0	11	453	319	164.93151184050774	0.55	6528
0	11	453	319	164.93151184050774	0.5750000000000001	5968
0	11	453	319	164.93151184050774	0.6000000000000001	4880
0	11	453	319	164.93151184050774	0.625	3776
0	11	453	319	164.93151184050774	0.65	3280
0	11	453	319	164.93151184050774	0.675	2976
0	11	453	319	164.93151184050774	0.7000000000000001	2848
0	11	453	319	164.93151184050774	0.7250000000000001	2720
0	11	453	319	164.93151184050774	0.75	2464
0	11	453	319	164.93151184050774	0.775	2720
0	11	453	319	164.93151184050774	0.8	2672
0	11	453	319	164.93151184050774	0.8250000000000001	2352
0	11	453	319	164.93151184050774	0.8500000000000001	2384
0	11	453	319	164.93151184050774	0.875	2496
0	11	453	319	164.93151184050774	0.9	2480
0	11	453	319	164.93151184050774	0.925	2464
0	11	453	319	164.93151184050774	0.9500000000000001	2656
0	11	453	319	164.93151184050774	0.9750000000000001	2560
0	12	467	313	168.5034369824142	0.0	2384
0	12	467	313	168.5034369824142	0.025	2640
0	12	467	313	168.5034369824142	0.05	2688
0	12	467	313	168.5034369824142	0.07500000000000001	2592
0	12	467	313	168.5034369824142	0.1	2784
0	12	467	313	168.5034369824142	0.125	3472
0	12	467	313	168.5034369824142	0.15000000000000002	3968
0	12	467	313	168.5034369824142	0.17500000000000002	5472
0	12	467	313	168.5034369824142	0.2	6128
0	12	467	313	168.5034369824142	0.225	5488
0	12	467	313	168.5034369824142	0.25	5488
0	12	467	313	168.5034369824142	0.275	4592
0	12	467	313	168.5034369824142	0.30000000000000004	3808
0	12	467	313	168.5034369824142	0.325	3296
0	12	467	313	168.5034369824142	0.35000000000000003	3104
0	12	467	313	168.5034369824142	0.375	2976
0	12	467	313	168.5034369824142	0.4	3008
0	12	467	313	168.5034369824142	0.42500000000000004	3424
0	12	467	313	168.5034369824142	0.45	3792
0	12	467	313	168.5034369824142	0.47500000000000003	5248
0	12	467	313	168.5034369824142	0.5	5248
0	12	467	313	168.5034369824142	0.525	8016
0	12	467	313	168.5034369824142	0.55	8784
0	12	467	313	168.5034369824142	0.5750000000000001	9120
0	12	467	313	168.5034369824142	0.6000000000000001	7504
0	12	467	313	168.5034369824142	0.625	5888
0	12	467	313	168.5034369824142	0.65	4752
0	12	467	313	168.5034369824142	0.675	3568
0	12	467	313	168.5034369824142	0.7000000000000001	3360
0	12	467	313	168.5034369824142	0.7250000000000001	2688
0	12	467	313	168.5034369824142	0.75	2688
0	12	467	313	168.5034369824142	0.775	2544
0	12	467	313	168.5034369824142	0.8	2720
0	12	467	313	168.5034369824142	0.8250000000000001	2736
0	12	467	313	168.5034369824142	0.8500000000000001	2656
0	12	467	313	168.5034369824142	0.875	2624
0	12	467	313	168.5034369824142	0.9	2800
0	12	467	313	168.5034369824142	0.925	2464
0	12	467	313	168.5034369824142	0.9500000000000001	2576
0	12	467	313	168.5034369824142	0.9750000000000001	2576
0	13	480	304	177.82525588539002	0.0	2640
0	13	480	304	177.82525588539002	0.025	2720
0	13	480	304	177.82525588539002	0.05	2560
0	13	480	304	177.82525588539002	0.07500000000000001	2736
0	13	480	304	177.82525588539002	0.1	2624
0	13	480	304	177.82525588539002	0.125	2928
0	13	480	304	177.82525588539002	0.15000000000000002	3216
0	13	480	304	177.82525588539002	0.17500000000000002	3872
0	13	480	304	177.82525588539002	0.2	4384
0	13	480	304	177.82525588539002	0.225	6272
0	13	480	304	177.82525588539002	0.25	7008
0	13	480	304	177.82525588539002	0.275	6176
0	13	480	304	177.82525588539002	0.30000000000000004	5408
0	13	480	304	177.82525588539002	0.325	5408
0	13	480	304	177.82525588539002	0.35000000000000003	4352
0	13	480	304	177.82525588539002	0.375	3920
0	13	480	304	177.82525588539002	0.4	3424
0	13	480	304	177.82525588539002	0.42500000000000004	3456
0	13	480	304	177.82525588539002	0.45	3392
0	13	480	304	177.82525588539002	0.47500000000000003	3328
0	13	480	304	177.82525588539002	0.5	3328
0	13	480	304	177.82525588539002	0.525	3808
0	13	480	304	177.82525588539002	0.55	5056
0	13	480	304	177.82525588539002	0.5750000000000001	6576
0	13	480	304	177.82525588539002	0.6000000000000001	6912
0	13	480	304	177.82525588539002	0.625	6784
0	13	480	304	177.82525588539002	0.65	6272
0	13	480	304	177.82525588539002	0.675	5664
0	13	480	304	177.82525588539002	0.7000000000000001	4160
0	13	480	304	177.82525588539002	0.7250000000000001	3360
0	13	480	304	177.82525588539002	0.75	3072
0	13	480	304	177.82525588539002	0.775	2944
0	13	480	304	177.82525588539002	0.8	2688
0	13	480	304	177.82525588539002	0.8250000000000001	2720
0	13	480	304	177.82525588539002	0.8500000000000001	2560
0	13	480	304	177.82525588539002	0.875	2608
0	13	480	304	177.82525588539002	0.9	2752
0	13	480	304	177.82525588539002	0.925	2560
0	13	480	304	177.82525588539002	0.9500000000000001	2640
0	13	480	304	177.82525588539002	0.9750000000000001	2640
0	14	492	295	166.32869286780416	0.0	2656
0	14	492	295	166.32869286780416	0.025	2560
0	14	492	295	166.32869286780416	0.05	2560
0	14	492	295	166.32869286780416	0.07500000000000001	2816
0	14	492	295	166.32869286780416	0.1	2704
0	14	492	295	166.32869286780416	0.125	2544
0	14	492	295	166.32869286780416	0.15000000000000002	3232
0	14	492	295	166.32869286780416	0.17500000000000002	3840
0	14	492	295	166.32869286780416	0.2	5168
0	14	492	295	166.32869286780416	0.225	7920
0	14	492	295	166.32869286780416	0.25	7920
0	14	492	295	166.32869286780416	0.275	9152
0	14	492	295	166.32869286780416	0.30000000000000004	8528
0	14	492	295	166.32869286780416	0.325	6448
0	14	492	295	166.32869286780416	0.35000000000000003	5232
0	14	492	295	166.32869286780416	0.375	4208
0	14	492	295	166.32869286780416	0.4	4048
0	14	492	295	166.32869286780416	0.42500000000000004	3696
0	14	492	295	166.32869286780416	0.45	3312
0	14	492	295	166.32869286780416	0.47500000000000003	3264
0	14	492	295	166.32869286780416	0.5	3264
0	14	492	295	166.32869286780416	0.525	3472
0	14	492	295	166.32869286780416	0.55	3984
0	14	492	295	166.32869286780416	0.5750000000000001	6112
0	14	492	295	166.32869286780416	0.6000000000000001	7264
0	14	492	295	166.32869286780416	0.625	7024
0	14	492	295	166.32869286780416	0.65	6352
0	14	492	295	166.32869286780416	0.675	5088
0	14	492	295	166.32869286780416	0.7000000000000001	3968
0	14	492	295	166.32869286780416	0.7250000000000001	3360
0	14	492	295	166.32869286780416	0.75	3360
0	14	492	295	166.32869286780416	0.775	2816
0	14	492	295	166.32869286780416	0.8	2928
0	14	492	295	166.32869286780416	0.8250000000000001	2736
0	14	492	295	166.32869286780416	0.8500000000000001	2512
0	14	492	295	166.32869286780416	0.875	2816
0	14	492	295	166.32869286780416	0.9	2736
0	14	492	295	166.32869286780416	0.925	2672
0	14	492	295	166.32869286780416	0.9500000000000001	2576
0	14	492	295	166.32869286780416	0.9750000000000001	2576
0	15	506	289	153.22507511135444	0.0	2736
0	15	506	289	153.22507511135444	0.025	2640
0	15	506	289	153.22507511135444	0.05	2800
0	15	506	289	153.22507511135444	0.07500000000000001	2528
0	15	506	289	153.22507511135444	0.1	2608
0	15	506	289	153.22507511135444	0.125	3008
0	15	506	289	153.22507511135444	0.15000000000000002	3312
0	15	506	289	153.22507511135444	0.17500000000000002	4032
0	15	506	289	153.22507511135444	0.2	5280
0	15	506	289	153.22507511135444	0.225	7552
0	15	506	289	153.22507511135444	0.25	10128
0	15	506	289	153.22507511135444	0.275	11248
0	15	506	289	153.22507511135444	0.30000000000000004	11488
0	15	506	289	153.22507511135444	0.325	8752
0	15	506	289	153.22507511135444	0.35000000000000003	7040
0	15	506	289	153.22507511135444	0.375	5216
0	15	506	289	153.22507511135444	0.4	4320
0	15	506	289	153.22507511135444	0.42500000000000004	4160
0	15	506	289	153.22507511135444	0.45	3664
0	15	506	289	153.22507511135444	0.47500000000000003	3840
0	15	506	289	153.22507511135444	0.5	3584
0	15	506	289	153.22507511135444	0.525	3680
0	15	506	289	153.22507511135444	0.55	4224
0	15	506	289	153.22507511135444	0.5750000000000001	5504
0	15	506	289	153.22507511135444	0.6000000000000001	6784
0	15	506	289	153.22507511135444	0.625	7040
0	15	506	289	153.22507511135444	0.65	7664
0	15	506	289	153.22507511135444	0.675	6672
0	15	506	289	153.22507511135444	0.7000000000000001	5200
0	15	506	289	153.22507511135444	0.7250000000000001	4576
0	15	506	289	153.22507511135444	0.75	3824
0	15	506	289	153.22507511135444	0.775	3248
0	15	506	289	153.22507511135444	0.8	2960
0	15	506	289	153.22507511135444	0.8250000000000001	2800
0	15	506	289	153.22507511135444	0.8500000000000001	2736
0	15	506	289	153.22507511135444	0.875	2400
0	15	506	289	153.22507511135444	0.9	2560
0	15	506	289	153.22507511135444	0.925	2672
0	15	506	289	153.22507511135444	0.9500000000000001	2560
0	15	506	289	153.22507511135444	0.9750000000000001	2560
0	16	522	290	172.95667909884222	0.0	2640
0	16	522	290	172.95667909884222	0.025	2496
0	16	522	290	172.95667909884222	0.05	2560
0	16	522	290	172.95667909884222	0.07500000000000001	2608
0	16	522	290	172.95667909884222	0.1	2880
0	16	522	290	172.95667909884222	0.125	2960
0	16	522	290	172.95667909884222	0.15000000000000002	3680
0	16	522	290	172.95667909884222	0.17500000000000002	4112
0	16	522	290	172.95667909884222	0.2	5456
0	16	522	290	172.95667909884222	0.225	5872
0	16	522	290	172.95667909884222	0.25	6432
0	16	522	290	172.95667909884222	0.275	5568
0	16	522	290	172.95667909884222	0.30000000000000004	4672
0	16	522	290	172.95667909884222	0.325	3488
0	16	522	290	172.95667909884222	0.35000000000000003	3232
0	16	522	290	172.95667909884222	0.375	2944
0	16	522	290	172.95667909884222	0.4	3040
0	16	522	290	172.95667909884222	0.42500000000000004	3040
0	16	522	290	172.95667909884222	0.45	2944
0	16	522	290	172.95667909884222	0.47500000000000003	2816
0	16	522	290	172.95667909884222	0.5	3344
0	16	522	290	172.95667909884222	0.525	4688
0	16	522	290	172.95667909884222	0.55	7376
0	16	522	290	172.95667909884222	0.5750000000000001	10912
0	16	522	290	172.95667909884222	0.6000000000000001	14800
0	16	522	290	172.95667909884222	0.625	13024
0	16	522	290	172.95667909884222	0.65	10208
0	16	522	290	172.95667909884222	0.675	6672
0	16	522	290	172.95667909884222	0.7000000000000001	4496
0	16	522	290	172.95667909884222	0.7250000000000001	3456
0	16	522	290	172.95667909884222	0.75	3008
0	16	522	290	172.95667909884222	0.775	2816
0	16	522	290	172.95667909884222	0.8	2592
0	16	522	290	172.95667909884222	0.8250000000000001	2688
0	16	522	290	172.95667909884222	0.8500000000000001	2896
0	16	522	290	172.95667909884222	0.875	2656
0	16	522	290	172.95667909884222	0.9	2656
0	16	522	290	172.95667909884222	0.925	2624
0	16	522	290	172.95667909884222	0.9500000000000001	2624
0	16	522	290	172.95667909884222	0.9750000000000001	2752
0	17	538	293	148.10920819815428	0.0	2656
0	17	538	293	148.10920819815428	0.025	2576
0	17	538	293	148.10920819815428	0.05	2464
0	17	538	293	148.10920819815428	0.07500000000000001	2640
0	17	538	293	148.10920819815428	0.1	2656
0	17	538	293	148.10920819815428	0.125	2464
0	17	538	293	148.10920819815428	0.15000000000000002	2832
0	17	538	293	148.10920819815428	0.17500000000000002	3184
0	17	538	293	148.10920819815428	0.2	3808
0	17	538	293	148.10920819815428	0.225	4224
0	17	538	293	148.10920819815428	0.25	4752
0	17	538	293	148.10920819815428	0.275	5552
0	17	538	293	148.10920819815428	0.30000000000000004	7120
0	17	538	293	148.10920819815428	0.325	7520
0	17	538	293	148.10920819815428	0.35000000000000003	8368
0	17	538	293	148.10920819815428	0.375	7536
0	17	538	293	148.10920819815428	0.4	5824
0	17	538	293	148.10920819815428	0.42500000000000004	4272
0	17	538	293	148.10920819815428	0.45	3936
0	17	538	293	148.10920819815428	0.47500000000000003	4768
0	17	538	293	148.10920819815428	0.5	4768
0	17	538	293	148.10920819815428	0.525	6336
0	17	538	293	148.10920819815428	0.55	9104
0	17	538	293	148.10920819815428	0.5750000000000001	14368
0	17	538	293	148.10920819815428	0.6000000000000001	19872
0	17	538	293	148.10920819815428	0.625	22480
0	17	538	293	148.10920819815428	0.65	20944
0	17	538	293	148.10920819815428	0.675	17552
0	17	538	293	148.10920819815428	0.7000000000000001	9184
0	17	538	293	148.10920819815428	0.7250000000000001	5216
0	17	538	293	148.10920819815428	0.75	4720
0	17	538	293	148.10920819815428	0.775	3600
0	17	538	293	148.10920819815428	0.8	3040
0	17	538	293	148.10920819815428	0.8250000000000001	2960
0	17	538	293	148.10920819815428	0.8500000000000001	2592
0	17	538	293	148.10920819815428	0.875	2880
0	17	538	293	148.10920819815428	0.9	2560
0	17	538	293	148.10920819815428	0.925	2688
0	17	538	293	148.10920819815428	0.9500000000000001	2608
0	17	538	293	148.10920819815428	0.9750000000000001	2544
0	18	550	304	167.20560060923484	0.0	2528
0	18	550	304	167.20560060923484	0.025	2528
0	18	550	304	167.20560060923484	0.05	2640
0	18	550	304	167.20560060923484	0.07500000000000001	2832
0	18	550	304	167.20560060923484	0.1	2720
0	18	550	304	167.20560060923484	0.125	2576
0	18	550	304	167.20560060923484	0.15000000000000002	2848
0	18	550	304	167.20560060923484	0.17500000000000002	2800
0	18	550	304	167.20560060923484	0.2	3536
0	18	550	304	167.20560060923484	0.225	4416
0	18	550	304	167.20560060923484	0.25	4416
0	18	550	304	167.20560060923484	0.275	5952
0	18	550	304	167.20560060923484	0.30000000000000004	8080
0	18	550	304	167.20560060923484	0.325	8208
0	18	550	304	167.20560060923484	0.35000000000000003	8128
0	18	550	304	167.20560060923484	0.375	8080
0	18	550	304	167.20560060923484	0.4	5456
0	18	550	304	167.20560060923484	0.42500000000000004	4128
0	18	550	304	167.20560060923484	0.45	3760
0	18	550	304	167.20560060923484	0.47500000000000003	5552
0	18	550	304	167.20560060923484	0.5	5552
0	18	550	304	167.20560060923484	0.525	8352
0	18	550	304	167.20560060923484	0.55	12480
0	18	550	304	167.20560060923484	0.5750000000000001	16016
0	18	550	304	167.20560060923484	0.6000000000000001	16112
0	18	550	304	167.20560060923484	0.625	15184
0	18	550	304	167.20560060923484	0.65	10496
0	18	550	304	167.20560060923484	0.675	6784
0	18	550	304	167.20560060923484	0.7000000000000001	3536
0	18	550	304	167.20560060923484	0.7250000000000001	3088
0	18	550	304	167.20560060923484	0.75	3088
0	18	550	304	167.20560060923484	0.775	2784
0	18	550	304	167.20560060923484	0.8	2608
0	18	550	304	167.20560060923484	0.8250000000000001	2688
0	18	550	304	167.20560060923484	0.8500000000000001	2784
0	18	550	304	167.20560060923484	0.875	2704
0	18	550	304	167.20560060923484	0.9	2432
0	18	550	304	167.20560060923484	0.925	2864
0	18	550	304	167.20560060923484	0.9500000000000001	2624
0	18	550	304	167.20560060923484	0.9750000000000001	2656
1	1	352	243	170.13419305691565	0.0	2512
1	1	352	243	170.13419305691565	0.025	2512
1	1	352	243	170.13419305691565	0.05	2736
1	1	352	243	170.13419305691565	0.07500000000000001	2576
1	1	352	243	170.13419305691565	0.1	2656
1	1	352	243	170.13419305691565	0.125	2432
1	1	352	243	170.13419305691565	0.15000000000000002	2672
1	1	352	243	170.13419305691565	0.17500000000000002	2480
1	1	352	243	170.13419305691565	0.2	2688
1	1	352	243	170.13419305691565	0.225	3248
1	1	352	243	170.13419305691565	0.25	3552
1	1	352	243	170.13419305691565	0.275	4800
1	1	352	243	170.13419305691565	0.30000000000000004	5616
1	1	352	243	170.13419305691565	0.325	5344
1	1	352	243	170.13419305691565	0.35000000000000003	4048
1	1	352	243	170.13419305691565	0.375	3840
1	1	352	243	170.13419305691565	0.4	2944
1	1	352	243	170.13419305691565	0.42500000000000004	2848
1	1	352	243	170.13419305691565	0.45	2912
1	1	352	243	170.13419305691565	0.47500000000000003	3360
1	1	352	243	170.13419305691565	0.5	3360
1	1	352	243	170.13419305691565	0.525	3824
1	1	352	243	170.13419305691565	0.55	4576
1	1	352	243	170.13419305691565	0.5750000000000001	4800
1	1	352	243	170.13419305691565	0.6000000000000001	4816
1	1	352	243	170.13419305691565	0.625	3696
1	1	352	243	170.13419305691565	0.65	3472
1	1	352	243	170.13419305691565	0.675	2720
1	1	352	243	170.13419305691565	0.7000000000000001	2704
1	1	352	243	170.13419305691565	0.7250000000000001	2752
1	1	352	243	170.13419305691565	0.75	2560
1	1	352	243	170.13419305691565	0.775	2512
1	1	352	243	170.13419305691565	0.8	2608
1	1	352	243	170.13419305691565	0.8250000000000001	2432
1	1	352	243	170.13419305691565	0.8500000000000001	2592
1	1	352	243	170.13419305691565	0.875	2480
1	1	352	243	170.13419305691565	0.9	2432
1	1	352	243	170.13419305691565	0.925	2608
1	1	352	243	170.13419305691565	0.9500000000000001	2320
1	1	352	243	170.13419305691565	0.9750000000000001	2320
1	2	367	238	165.37912601136836	0.0	2240
1	2	367	238	165.37912601136836	0.025	2752
1	2	367	238	165.37912601136836	0.05	2512
1	2	367	238	165.37912601136836	0.07500000000000001	2656
1	2	367	238	165.37912601136836	0.1	2656
1	2	367	238	165.37912601136836	0.125	2608
1	2	367	238	165.37912601136836	0.15000000000000002	2736
1	2	367	238	165.37912601136836	0.17500000000000002	2720
1	2	367	238	165.37912601136836	0.2	2544
1	2	367	238	165.37912601136836	0.225	2784
1	2	367	238	165.37912601136836	0.25	3104
1	2	367	238	165.37912601136836	0.275	3600
1	2	367	238	165.37912601136836	0.30000000000000004	5408
1	2	367	238	165.37912601136836	0.325	6112
1	2	367	238	165.37912601136836	0.35000000000000003	6464
1	2	367	238	165.37912601136836	0.375	5184
1	2	367	238	165.37912601136836	0.4	3984
1	2	367	238	165.37912601136836	0.42500000000000004	2960
1	2	367	238	165.37912601136836	0.45	3008
1	2	367	238	165.37912601136836	0.47500000000000003	2960
1	2	367	238	165.37912601136836	0.5	2880
1	2	367	238	165.37912601136836	0.525	3104
1	2	367	238	165.37912601136836	0.55	3232
1	2	367	238	165.37912601136836	0.5750000000000001	3744
1	2	367	238	165.37912601136836	0.6000000000000001	4272
1	2	367	238	165.37912601136836	0.625	4960
1	2	367	238	165.37912601136836	0.65	4592
1	2	367	238	165.37912601136836	0.675	4000
1	2	367	238	165.37912601136836	0.7000000000000001	3280
1	2	367	238	165.37912601136836	0.7250000000000001	2880
1	2	367	238	165.37912601136836	0.75	2688
1	2	367	238	165.37912601136836	0.775	2464
1	2	367	238	165.37912601136836	0.8	2672
1	2	367	238	165.37912601136836	0.8250000000000001	2464
1	2	367	238	165.37912601136836	0.8500000000000001	2400
1	2	367	238	165.37912601136836	0.875	2688
1	2	367	238	165.37912601136836	0.9	2464
1	2	367	238	165.37912601136836	0.925	2560
1	2	367	238	165.37912601136836	0.9500000000000001	2528
1	2	367	238	165.37912601136836	0.9750000000000001	2528
1	3	382	237	133.67547808770883	0.0	2480
1	3	382	237	133.67547808770883	0.025	2560
1	3	382	237	133.67547808770883	0.05	2480
1	3	382	237	133.67547808770883	0.07500000000000001	2672
1	3	382	237	133.67547808770883	0.1	2592
1	3	382	237	133.67547808770883	0.125	2656
1	3	382	237	133.67547808770883	0.15000000000000002	2912
1	3	382	237	133.67547808770883	0.17500000000000002	2576
1	3	382	237	133.67547808770883	0.2	2640
1	3	382	237	133.67547808770883	0.225	2768
1	3	382	237	133.67547808770883	0.25	2816
1	3	382	237	133.67547808770883	0.275	3408
1	3	382	237	133.67547808770883	0.30000000000000004	3760
1	3	382	237	133.67547808770883	0.325	4064
1	3	382	237	133.67547808770883	0.35000000000000003	3984
1	3	382	237	133.67547808770883	0.375	3760
1	3	382	237	133.67547808770883	0.4	3200
1	3	382	237	133.67547808770883	0.42500000000000004	3184
1	3	382	237	133.67547808770883	0.45	2784
1	3	382	237	133.67547808770883	0.47500000000000003	3024
1	3	382	237	133.67547808770883	0.5	3024
1	3	382	237	133.67547808770883	0.525	3056
1	3	382	237	133.67547808770883	0.55	3584
1	3	382	237	133.67547808770883	0.5750000000000001	4256
1	3	382	237	133.67547808770883	0.6000000000000001	5776
1	3	382	237	133.67547808770883	0.625	7056
1	3	382	237	133.67547808770883	0.65	7424
1	3	382	237	133.67547808770883	0.675	6512
1	3	382	237	133.67547808770883	0.7000000000000001	5744
1	3	382	237	133.67547808770883	0.7250000000000001	4080
1	3	382	237	133.67547808770883	0.75	3600
1	3	382	237	133.67547808770883	0.775	2800
1	3	382	237	133.67547808770883	0.8	2480
1	3	382	237	133.67547808770883	0.8250000000000001	2688
1	3	382	237	133.67547808770883	0.8500000000000001	2416
1	3	382	237	133.67547808770883	0.875	2752
1	3	382	237	133.67547808770883	0.9	2496
1	3	382	237	133.67547808770883	0.925	2560
1	3	382	237	133.67547808770883	0.9500000000000001	2496
1	3	382	237	133.67547808770883	0.9750000000000001	2464
1	4	394	248	166.2005146039806	0.0	2688
1	4	394	248	166.2005146039806	0.025	2592
1	4	394	248	166.2005146039806	0.05	2640
1	4	394	248	166.2005146039806	0.07500000000000001	2656
1	4	394	248	166.2005146039806	0.1	2912
1	4	394	248	166.2005146039806	0.125	2848
1	4	394	248	166.2005146039806	0.15000000000000002	3344
1	4	394	248	166.2005146039806	0.17500000000000002	3488
1	4	394	248	166.2005146039806	0.2	3504
1	4	394	248	166.2005146039806	0.225	3296
1	4	394	248	166.2005146039806	0.25	3296
1	4	394	248	166.2005146039806	0.275	3120
1	4	394	248	166.2005146039806	0.30000000000000004	2896
1	4	394	248	166.2005146039806	0.325	2688
1	4	394	248	166.2005146039806	0.35000000000000003	2880
1	4	394	248	166.2005146039806	0.375	2848
1	4	394	248	166.2005146039806	0.4	3296
1	4	394	248	166.2005146039806	0.42500000000000004	3856
1	4	394	248	166.2005146039806	0.45	6176
1	4	394	248	166.2005146039806	0.47500000000000003	8064
1	4	394	248	166.2005146039806	0.5	8064
1	4	394	248	166.2005146039806	0.525	6912
1	4	394	248	166.2005146039806	0.55	6256
1	4	394	248	166.2005146039806	0.5750000000000001	5936
1	4	394	248	166.2005146039806	0.6000000000000001	4800
1	4	394	248	166.2005146039806	0.625	3648
1	4	394	248	166.2005146039806	0.65	3104
1	4	394	248	166.2005146039806	0.675	2784
1	4	394	248	166.2005146039806	0.7000000000000001	2576
1	4	394	248	166.2005146039806	0.7250000000000001	2672
1	4	394	248	166.2005146039806	0.75	2672
1	4	394	248	166.2005146039806	0.775	2336
1	4	394	248	166.2005146039806	0.8	2464
1	4	394	248	166.2005146039806	0.8250000000000001	2448
1	4	394	248	166.2005146039806	0.8500000000000001	2816
1	4	394	248	166.2005146039806	0.875	2720
1	4	394	248	166.2005146039806	0.9	2656
1	4	394	248	166.2005146039806	0.925	2560
1	4	394	248	166.2005146039806	0.9500000000000001	2560
1	4	394	248	166.2005146039806	0.9750000000000001	2672
1	5	402	260	168.1113419603721	0.0	2336
1	5	402	260	168.1113419603721	0.025	2576
1	5	402	260	168.1113419603721	0.05	2656
1	5	402	260	168.1113419603721	0.07500000000000001	2784
1	5	402	260	168.1113419603721	0.1	2864
1	5	402	260	168.1113419603721	0.125	3040
1	5	402	260	168.1113419603721	0.15000000000000002	3216
1	5	402	260	168.1113419603721	0.17500000000000002	3152
1	5	402	260	168.1113419603721	0.2	2912
1	5	402	260	168.1113419603721	0.225	3264
1	5	402	260	168.1113419603721	0.25	3264
1	5	402	260	168.1113419603721	0.275	3088
1	5	402	260	168.1113419603721	0.30000000000000004	2880
1	5	402	260	168.1113419603721	0.325	2832
1	5	402	260	168.1113419603721	0.35000000000000003	2672
1	5	402	260	168.1113419603721	0.375	3008
1	5	402	260	168.1113419603721	0.4	3424
1	5	402	260	168.1113419603721	0.42500000000000004	4048
1	5	402	260	168.1113419603721	0.45	5248
1	5	402	260	168.1113419603721	0.47500000000000003	5792
1	5	402	260	168.1113419603721	0.5	5792
1	5	402	260	168.1113419603721	0.525	5680
1	5	402	260	168.1113419603721	0.55	5328
1	5	402	260	168.1113419603721	0.5750000000000001	4960
1	5	402	260	168.1113419603721	0.6000000000000001	4480
1	5	402	260	168.1113419603721	0.625	3776
1	5	402	260	168.1113419603721	0.65	2848
1	5	402	260	168.1113419603721	0.675	2624
1	5	402	260	168.1113419603721	0.7000000000000001	2736
1	5	402	260	168.1113419603721	0.7250000000000001	2656
1	5	402	260	168.1113419603721	0.75	2656
1	5	402	260	168.1113419603721	0.775	2496
1	5	402	260	168.1113419603721	0.8	2720
1	5	402	260	168.1113419603721	0.8250000000000001	2496
1	5	402	260	168.1113419603721	0.8500000000000001	2768
1	5	402	260	168.1113419603721	0.875	2560
1	5	402	260	168.1113419603721	0.9	2656
1	5	402	260	168.1113419603721	0.925	2480
1	5	402	260	168.1113419603721	0.9500000000000001	2752
1	5	402	260	168.1113419603721	0.9750000000000001	2592
1	6	408	275	173.1300076917858	0.0	2656
1	6	408	275	173.1300076917858	0.025	2656
1	6	408	275	173.1300076917858	0.05	2480
1	6	408	275	173.1300076917858	0.07500000000000001	2848
1	6	408	275	173.1300076917858	0.1	2688
1	6	408	275	173.1300076917858	0.125	2832
1	6	408	275	173.1300076917858	0.15000000000000002	3072
1	6	408	275	173.1300076917858	0.17500000000000002	3648
1	6	408	275	173.1300076917858	0.2	3984
1	6	408	275	173.1300076917858	0.225	4000
1	6	408	275	173.1300076917858	0.25	3920
1	6	408	275	173.1300076917858	0.275	3968
1	6	408	275	173.1300076917858	0.30000000000000004	3904
1	6	408	275	173.1300076917858	0.325	3728
1	6	408	275	173.1300076917858	0.35000000000000003	2816
1	6	408	275	173.1300076917858	0.375	2816
1	6	408	275	173.1300076917858	0.4	3072
1	6	408	275	173.1300076917858	0.42500000000000004	2752
1	6	408	275	173.1300076917858	0.45	2896
1	6	408	275	173.1300076917858	0.47500000000000003	3584
1	6	408	275	173.1300076917858	0.5	3584
1	6	408	275	173.1300076917858	0.525	4000
1	6	408	275	173.1300076917858	0.55	4656
1	6	408	275	173.1300076917858	0.5750000000000001	4752
1	6	408	275	173.1300076917858	0.6000000000000001	4896
1	6	408	275	173.1300076917858	0.625	4384
1	6	408	275	173.1300076917858	0.65	4176
1	6	408	275	173.1300076917858	0.675	3712
1	6	408	275	173.1300076917858	0.7000000000000001	3360
1	6	408	275	173.1300076917858	0.7250000000000001	2912
1	6	408	275	173.1300076917858	0.75	2736
1	6	408	275	173.1300076917858	0.775	2720
1	6	408	275	173.1300076917858	0.8	2560
1	6	408	275	173.1300076917858	0.8250000000000001	2432
1	6	408	275	173.1300076917858	0.8500000000000001	2640
1	6	408	275	173.1300076917858	0.875	2576
1	6	408	275	173.1300076917858	0.9	2576
1	6	408	275	173.1300076917858	0.925	2576
1	6	408	275	173.1300076917858	0.9500000000000001	2496
1	6	408	275	173.1300076917858	0.9750000000000001	2496
1	7	412	290	171.73282666448932	0.0	2640
1	7	412	290	171.73282666448932	0.025	2656
1	7	412	290	171.73282666448932	0.05	2544
1	7	412	290	171.73282666448932	0.07500000000000001	2656
1	7	412	290	171.73282666448932	0.1	2560
1	7	412	290	171.73282666448932	0.125	2640
1	7	412	290	171.73282666448932	0.15000000000000002	2592
1	7	412	290	171.73282666448932	0.17500000000000002	3184
1	7	412	290	171.73282666448932	0.2	3520
1	7	412	290	171.73282666448932	0.225	4528
1	7	412	290	171.73282666448932	0.25	6032
1	7	412	290	171.73282666448932	0.275	7104
1	7	412	290	171.73282666448932	0.30000000000000004	5856
1	7	412	290	171.73282666448932	0.325	5536
1	7	412	290	171.73282666448932	0.35000000000000003	5568
1	7	412	290	171.73282666448932	0.375	5008
1	7	412	290	171.73282666448932	0.4	4000
1	7	412	290	171.73282666448932	0.42500000000000004	3296
1	7	412	290	171.73282666448932	0.45	2960
1	7	412	290	171.73282666448932	0.47500000000000003	2720
1	7	412	290	171.73282666448932	0.5	2720
1	7	412	290	171.73282666448932	0.525	2864
1	7	412	290	171.73282666448932	0.55	3008
1	7	412	290	171.73282666448932	0.5750000000000001	3360
1	7	412	290	171.73282666448932	0.6000000000000001	4352
1	7	412	290	171.73282666448932	0.625	4752
1	7	412	290	171.73282666448932	0.65	4704
1	7	412	290	171.73282666448932	0.675	4032
1	7	412	290	171.73282666448932	0.7000000000000001	4176
1	7	412	290	171.73282666448932	0.7250000000000001	3744
1	7	412	290	171.73282666448932	0.75	3648
1	7	412	290	171.73282666448932	0.775	2944
1	7	412	290	171.73282666448932	0.8	2864
1	7	412	290	171.73282666448932	0.8250000000000001	2800
1	7	412	290	171.73282666448932	0.8500000000000001	2656
1	7	412	290	171.73282666448932	0.875	2560
1	7	412	290	171.73282666448932	0.9	2656
1	7	412	290	171.73282666448932	0.925	2640
1	7	412	290	171.73282666448932	0.9500000000000001	2736
1	7	412	290	171.73282666448932	0.9750000000000001	2656
1	8	418	304	160.9249015075544	0.0	2576
1	8	418	304	160.9249015075544	0.025	2416
1	8	418	304	160.9249015075544	0.05	2528
1	8	418	304	160.9249015075544	0.07500000000000001	2528
1	8	418	304	160.9249015075544	0.1	2608
1	8	418	304	160.9249015075544	0.125	2448
1	8	418	304	160.9249015075544	0.15000000000000002	2560
1	8	418	304	160.9249015075544	0.17500000000000002	2560
1	8	418	304	160.9249015075544	0.2	2784
1	8	418	304	160.9249015075544	0.225	3216
1	8	418	304	160.9249015075544	0.25	3392
1	8	418	304	160.9249015075544	0.275	4304
1	8	418	304	160.9249015075544	0.30000000000000004	5744
1	8	418	304	160.9249015075544	0.325	5680
1	8	418	304	160.9249015075544	0.35000000000000003	5536
1	8	418	304	160.9249015075544	0.375	4624
1	8	418	304	160.9249015075544	0.4	4464
1	8	418	304	160.9249015075544	0.42500000000000004	4528
1	8	418	304	160.9249015075544	0.45	3936
1	8	418	304	160.9249015075544	0.47500000000000003	2832
1	8	418	304	160.9249015075544	0.5	2832
1	8	418	304	160.9249015075544	0.525	2736
1	8	418	304	160.9249015075544	0.55	2816
1	8	418	304	160.9249015075544	0.5750000000000001	2880
1	8	418	304	160.9249015075544	0.6000000000000001	2944
1	8	418	304	160.9249015075544	0.625	3440
1	8	418	304	160.9249015075544	0.65	3888
1	8	418	304	160.9249015075544	0.675	3888
1	8	418	304	160.9249015075544	0.7000000000000001	4000
1	8	418	304	160.9249015075544	0.7250000000000001	3696
1	8	418	304	160.9249015075544	0.75	3760
1	8	418	304	160.9249015075544	0.775	3760
1	8	418	304	160.9249015075544	0.8	3232
1	8	418	304	160.9249015075544	0.8250000000000001	3232
1	8	418	304	160.9249015075544	0.8500000000000001	2688
1	8	418	304	160.9249015075544	0.875	2768
1	8	418	304	160.9249015075544	0.9	2672
1	8	418	304	160.9249015075544	0.925	2400
1	8	418	304	160.9249015075544	0.9500000000000001	2448
1	8	418	304	160.9249015075544	0.9750000000000001	2752
1	9	428	315	162.01857030303597	0.0	2544
1	9	428	315	162.01857030303597	0.025	2496
1	9	428	315	162.01857030303597	0.05	2496
1	9	428	315	162.01857030303597	0.07500000000000001	2656
1	9	428	315	162.01857030303597	0.1	2832
1	9	428	315	162.01857030303597	0.125	2464
1	9	428	315	162.01857030303597	0.15000000000000002	2576
1	9	428	315	162.01857030303597	0.17500000000000002	2480
1	9	428	315	162.01857030303597	0.2	2464
1	9	428	315	162.01857030303597	0.225	2784
1	9	428	315	162.01857030303597	0.25	2736
1	9	428	315	162.01857030303597	0.275	3232
1	9	428	315	162.01857030303597	0.30000000000000004	3824
1	9	428	315	162.01857030303597	0.325	5728
1	9	428	315	162.01857030303597	0.35000000000000003	6832
1	9	428	315	162.01857030303597	0.375	8000
1	9	428	315	162.01857030303597	0.4	7952
1	9	428	315	162.01857030303597	0.42500000000000004	8208
1	9	428	315	162.01857030303597	0.45	7504
1	9	428	315	162.01857030303597	0.47500000000000003	5584
1	9	428	315	162.01857030303597	0.5	5584
1	9	428	315	162.01857030303597	0.525	3824
1	9	428	315	162.01857030303597	0.55	2896
1	9	428	315	162.01857030303597	0.5750000000000001	2880
1	9	428	315	162.01857030303597	0.6000000000000001	2880
1	9	428	315	162.01857030303597	0.625	3408
1	9	428	315	162.01857030303597	0.65	3024
1	9	428	315	162.01857030303597	0.675	3456
1	9	428	315	162.01857030303597	0.7000000000000001	3680
1	9	428	315	162.01857030303597	0.7250000000000001	3856
1	9	428	315	162.01857030303597	0.75	3808
1	9	428	315	162.01857030303597	0.775	3664
1	9	428	315	162.01857030303597	0.8	3744
1	9	428	315	162.01857030303597	0.8250000000000001	3568
1	9	428	315	162.01857030303597	0.8500000000000001	3280
1	9	428	315	162.01857030303597	0.875	2960
1	9	428	315	162.01857030303597	0.9	2704
1	9	428	315	162.01857030303597	0.925	2464
1	9	428	315	162.01857030303597	0.9500000000000001	2464
1	9	428	315	162.01857030303597	0.9750000000000001	2496
1	10	442	323	138.94518622903757	0.0	2224
1	10	442	323	138.94518622903757	0.025	2432
1	10	442	323	138.94518622903757	0.05	2752
1	10	442	323	138.94518622903757	0.07500000000000001	2800
1	10	442	323	138.94518622903757	0.1	2384
1	10	442	323	138.94518622903757	0.125	2464
1	10	442	323	138.94518622903757	0.15000000000000002	2544
1	10	442	323	138.94518622903757	0.17500000000000002	2640
1	10	442	323	138.94518622903757	0.2	2640
1	10	442	323	138.94518622903757	0.225	2736
1	10	442	323	138.94518622903757	0.25	3136
1	10	442	323	138.94518622903757	0.275	3744
1	10	442	323	138.94518622903757	0.30000000000000004	4704
1	10	442	323	138.94518622903757	0.325	5856
1	10	442	323	138.94518622903757	0.35000000000000003	7328
1	10	442	323	138.94518622903757	0.375	8032
1	10	442	323	138.94518622903757	0.4	7568
1	10	442	323	138.94518622903757	0.42500000000000004	6576
1	10	442	323	138.94518622903757	0.45	4800
1	10	442	323	138.94518622903757	0.47500000000000003	4032
1	10	442	323	138.94518622903757	0.5	3136
1	10	442	323	138.94518622903757	0.525	3040
1	10	442	323	138.94518622903757	0.55	2576
1	10	442	323	138.94518622903757	0.5750000000000001	2752
1	10	442	323	138.94518622903757	0.6000000000000001	2752
1	10	442	323	138.94518622903757	0.625	2736
1	10	442	323	138.94518622903757	0.65	3056
1	10	442	323	138.94518622903757	0.675	3600
1	10	442	323	138.94518622903757	0.7000000000000001	4192
1	10	442	323	138.94518622903757	0.7250000000000001	4736
1	10	442	323	138.94518622903757	0.75	4192
1	10	442	323	138.94518622903757	0.775	3456
1	10	442	323	138.94518622903757	0.8	3072
1	10	442	323	138.94518622903757	0.8250000000000001	2736
1	10	442	323	138.94518622903757	0.8500000000000001	2464
1	10	442	323	138.94518622903757	0.875	2832
1	10	442	323	138.94518622903757	0.9	2496
1	10	442	323	138.94518622903757	0.925	2560
1	10	442	323	138.94518622903757	0.9500000000000001	2576
1	10	442	323	138.94518622903757	0.9750000000000001	2752
1	11	457	320	159.70243022777134	0.0	2464
1	11	457	320	159.70243022777134	0.025	2320
1	11	457	320	159.70243022777134	0.05	2656
1	11	457	320	159.70243022777134	0.07500000000000001	2624
1	11	457	320	159.70243022777134	0.1	2864
1	11	457	320	159.70243022777134	0.125	2688
1	11	457	320	159.70243022777134	0.15000000000000002	2992
1	11	457	320	159.70243022777134	0.17500000000000002	3632
1	11	457	320	159.70243022777134	0.2	4480
1	11	457	320	159.70243022777134	0.225	5056
1	11	457	320	159.70243022777134	0.25	5088
1	11	457	320	159.70243022777134	0.275	3632
1	11	457	320	159.70243022777134	0.30000000000000004	3104
1	11	457	320	159.70243022777134	0.325	3024
1	11	457	320	159.70243022777134	0.35000000000000003	2992
1	11	457	320	159.70243022777134	0.375	2928
1	11	457	320	159.70243022777134	0.4	2992
1	11	457	320	159.70243022777134	0.42500000000000004	2896
1	11	457	320	159.70243022777134	0.45	2816
1	11	457	320	159.70243022777134	0.47500000000000003	3168
1	11	457	320	159.70243022777134	0.5	3168
1	11	457	320	159.70243022777134	0.525	4304
1	11	457	320	159.70243022777134	0.55	5712
1	11	457	320	159.70243022777134	0.5750000000000001	7024
1	11	457	320	159.70243022777134	0.6000000000000001	8336
1	11	457	320	159.70243022777134	0.625	6848
1	11	457	320	159.70243022777134	0.65	5280
1	11	457	320	159.70243022777134	0.675	3600
1	11	457	320	159.70243022777134	0.7000000000000001	3216
1	11	457	320	159.70243022777134	0.7250000000000001	2992
1	11	457	320	159.70243022777134	0.75	2672
1	11	457	320	159.70243022777134	0.775	2784
1	11	457	320	159.70243022777134	0.8	2816
1	11	457	320	159.70243022777134	0.8250000000000001	2784
1	11	457	320	159.70243022777134	0.8500000000000001	2720
1	11	457	320	159.70243022777134	0.875	2688
1	11	457	320	159.70243022777134	0.9	2624
1	11	457	320	159.70243022777134	0.925	2672
1	11	457	320	159.70243022777134	0.9500000000000001	2400
1	11	457	320	159.70243022777134	0.9750000000000001	2400
1	12	470	312	176.9123487150151	0.0	2624
1	12	470	312	176.9123487150151	0.025	2448
1	12	470	312	176.9123487150151	0.05	2656
1	12	470	312	176.9123487150151	0.07500000000000001	2736
1	12	470	312	176.9123487150151	0.1	2672
1	12	470	312	176.9123487150151	0.125	2944
1	12	470	312	176.9123487150151	0.15000000000000002	3744
1	12	470	312	176.9123487150151	0.17500000000000002	3744
1	12	470	312	176.9123487150151	0.2	5456
1	12	470	312	176.9123487150151	0.225	6000
1	12	470	312	176.9123487150151	0.25	6160
1	12	470	312	176.9123487150151	0.275	5552
1	12	470	312	176.9123487150151	0.30000000000000004	3632
1	12	470	312	176.9123487150151	0.325	3632
1	12	470	312	176.9123487150151	0.35000000000000003	3152
1	12	470	312	176.9123487150151	0.375	2736
1	12	470	312	176.9123487150151	0.4	3008
1	12	470	312	176.9123487150151	0.42500000000000004	2704
1	12	470	312	176.9123487150151	0.45	2880
1	12	470	312	176.9123487150151	0.47500000000000003	3200
1	12	470	312	176.9123487150151	0.5	3200
1	12	470	312	176.9123487150151	0.525	4240
1	12	470	312	176.9123487150151	0.55	5776
1	12	470	312	176.9123487150151	0.5750000000000001	7888
1	12	470	312	176.9123487150151	0.6000000000000001	9008
1	12	470	312	176.9123487150151	0.625	6704
1	12	470	312	176.9123487150151	0.65	6704
1	12	470	312	176.9123487150151	0.675	4176
1	12	470	312	176.9123487150151	0.7000000000000001	3344
1	12	470	312	176.9123487150151	0.7250000000000001	2992
1	12	470	312	176.9123487150151	0.75	2656
1	12	470	312	176.9123487150151	0.775	2816
1	12	470	312	176.9123487150151	0.8	2656
1	12	470	312	176.9123487150151	0.8250000000000001	2656
1	12	470	312	176.9123487150151	0.8500000000000001	2560
1	12	470	312	176.9123487150151	0.875	2656
1	12	470	312	176.9123487150151	0.9	2576
1	12	470	312	176.9123487150151	0.925	2480
1	12	470	312	176.9123487150151	0.9500000000000001	2752
1	12	470	312	176.9123487150151	0.9750000000000001	2752
1	13	483	303	180.0	0.0	2400
1	13	483	303	180.0	0.025	2736
1	13	483	303	180.0	0.05	2704
1	13	483	303	180.0	0.07500000000000001	2704
1	13	483	303	180.0	0.1	2704
1	13	483	303	180.0	0.125	2608
1	13	483	303	180.0	0.15000000000000002	2832
1	13	483	303	180.0	0.17500000000000002	2832
1	13	483	303	180.0	0.2	3504
1	13	483	303	180.0	0.225	5120
1	13	483	303	180.0	0.25	6272
1	13	483	303	180.0	0.275	7472
1	13	483	303	180.0	0.30000000000000004	5744
1	13	483	303	180.0	0.325	5744
1	13	483	303	180.0	0.35000000000000003	3808
1	13	483	303	180.0	0.375	3536
1	13	483	303	180.0	0.4	3232
1	13	483	303	180.0	0.42500000000000004	3008
1	13	483	303	180.0	0.45	3024
1	13	483	303	180.0	0.47500000000000003	3168
1	13	483	303	180.0	0.5	3168
1	13	483	303	180.0	0.525	3104
1	13	483	303	180.0	0.55	3488
1	13	483	303	180.0	0.5750000000000001	5312
1	13	483	303	180.0	0.6000000000000001	7072
1	13	483	303	180.0	0.625	7088
1	13	483	303	180.0	0.65	6688
1	13	483	303	180.0	0.675	5920
1	13	483	303	180.0	0.7000000000000001	4432
1	13	483	303	180.0	0.7250000000000001	3120
1	13	483	303	180.0	0.75	2928
1	13	483	303	180.0	0.775	2784
1	13	483	303	180.0	0.8	2464
1	13	483	303	180.0	0.8250000000000001	2736
1	13	483	303	180.0	0.8500000000000001	2752
1	13	483	303	180.0	0.875	2448
1	13	483	303	180.0	0.9	2640
1	13	483	303	180.0	0.925	2720
1	13	483	303	180.0	0.9500000000000001	2448
1	13	483	303	180.0	0.9750000000000001	2448
1	14	496	294	164.95867052681936	0.0	2800
1	14	496	294	164.95867052681936	0.025	2656
1	14	496	294	164.95867052681936	0.05	2640
1	14	496	294	164.95867052681936	0.07500000000000001	2384
1	14	496	294	164.95867052681936	0.1	2768
1	14	496	294	164.95867052681936	0.125	2528
1	14	496	294	164.95867052681936	0.15000000000000002	3056
1	14	496	294	164.95867052681936	0.17500000000000002	3552
1	14	496	294	164.95867052681936	0.2	4048
1	14	496	294	164.95867052681936	0.225	6992
1	14	496	294	164.95867052681936	0.25	6992
1	14	496	294	164.95867052681936	0.275	10400
1	14	496	294	164.95867052681936	0.30000000000000004	11760
1	14	496	294	164.95867052681936	0.325	9232
1	14	496	294	164.95867052681936	0.35000000000000003	5952
1	14	496	294	164.95867052681936	0.375	3600
1	14	496	294	164.95867052681936	0.4	3824
1	14	496	294	164.95867052681936	0.42500000000000004	3776
1	14	496	294	164.95867052681936	0.45	3232
1	14	496	294	164.95867052681936	0.47500000000000003	3344
1	14	496	294	164.95867052681936	0.5	3344
1	14	496	294	164.95867052681936	0.525	3392
1	14	496	294	164.95867052681936	0.55	3552
1	14	496	294	164.95867052681936	0.5750000000000001	4528
1	14	496	294	164.95867052681936	0.6000000000000001	5856
1	14	496	294	164.95867052681936	0.625	8112
1	14	496	294	164.95867052681936	0.65	8000
1	14	496	294	164.95867052681936	0.675	5760
1	14	496	294	164.95867052681936	0.7000000000000001	4656
1	14	496	294	164.95867052681936	0.7250000000000001	3616
1	14	496	294	164.95867052681936	0.75	3616
1	14	496	294	164.95867052681936	0.775	2896
1	14	496	294	164.95867052681936	0.8	2752
1	14	496	294	164.95867052681936	0.8250000000000001	2448
1	14	496	294	164.95867052681936	0.8500000000000001	2496
1	14	496	294	164.95867052681936	0.875	2656
1	14	496	294	164.95867052681936	0.9	2800
1	14	496	294	164.95867052681936	0.925	2448
1	14	496	294	164.95867052681936	0.9500000000000001	2480
1	14	496	294	164.95867052681936	0.9750000000000001	2480
1	15	510	289	156.97971527851686	0.0	2624
1	15	510	289	156.97971527851686	0.025	2816
1	15	510	289	156.97971527851686	0.05	2560
1	15	510	289	156.97971527851686	0.07500000000000001	2608
1	15	510	289	156.97971527851686	0.1	2720
1	15	510	289	156.97971527851686	0.125	2560
1	15	510	289	156.97971527851686	0.15000000000000002	2704
1	15	510	289	156.97971527851686	0.17500000000000002	3104
1	15	510	289	156.97971527851686	0.2	3632
1	15	510	289	156.97971527851686	0.225	4880
1	15	510	289	156.97971527851686	0.25	7312
1	15	510	289	156.97971527851686	0.275	12480
1	15	510	289	156.97971527851686	0.30000000000000004	15472
1	15	510	289	156.97971527851686	0.325	14608
1	15	510	289	156.97971527851686	0.35000000000000003	12496
1	15	510	289	156.97971527851686	0.375	8064
1	15	510	289	156.97971527851686	0.4	5376
1	15	510	289	156.97971527851686	0.42500000000000004	4400
1	15	510	289	156.97971527851686	0.45	4064
1	15	510	289	156.97971527851686	0.47500000000000003	3936
1	15	510	289	156.97971527851686	0.5	3712
1	15	510	289	156.97971527851686	0.525	3472
1	15	510	289	156.97971527851686	0.55	3744
1	15	510	289	156.97971527851686	0.5750000000000001	3696
1	15	510	289	156.97971527851686	0.6000000000000001	4784
1	15	510	289	156.97971527851686	0.625	6784
1	15	510	289	156.97971527851686	0.65	7376
1	15	510	289	156.97971527851686	0.675	7936
1	15	510	289	156.97971527851686	0.7000000000000001	7872
1	15	510	289	156.97971527851686	0.7250000000000001	6320
1	15	510	289	156.97971527851686	0.75	4752
1	15	510	289	156.97971527851686	0.775	4080
1	15	510	289	156.97971527851686	0.8	3344
1	15	510	289	156.97971527851686	0.8250000000000001	2928
1	15	510	289	156.97971527851686	0.8500000000000001	2848
1	15	510	289	156.97971527851686	0.875	2592
1	15	510	289	156.97971527851686	0.9	2736
1	15	510	289	156.97971527851686	0.925	2464
1	15	510	289	156.97971527851686	0.9500000000000001	2656
1	15	510	289	156.97971527851686	0.9750000000000001	2624
1	16	527	290	167.42106476250692	0.0	2576
1	16	527	290	167.42106476250692	0.025	2752
1	16	527	290	167.42106476250692	0.05	2464
1	16	527	290	167.42106476250692	0.07500000000000001	2624
1	16	527	290	167.42106476250692	0.1	2784
1	16	527	290	167.42106476250692	0.125	3280
1	16	527	290	167.42106476250692	0.15000000000000002	3840
1	16	527	290	167.42106476250692	0.17500000000000002	4736
1	16	527	290	167.42106476250692	0.2	5328
1	16	527	290	167.42106476250692	0.225	6048
1	16	527	290	167.42106476250692	0.25	6128
1	16	527	290	167.42106476250692	0.275	5056
1	16	527	290	167.42106476250692	0.30000000000000004	4064
1	16	527	290	167.42106476250692	0.325	3392
1	16	527	290	167.42106476250692	0.35000000000000003	3104
1	16	527	290	167.42106476250692	0.375	2896
1	16	527	290	167.42106476250692	0.4	2704
1	16	527	290	167.42106476250692	0.42500000000000004	2864
1	16	527	290	167.42106476250692	0.45	3184
1	16	527	290	167.42106476250692	0.47500000000000003	3264
1	16	527	290	167.42106476250692	0.5	4128
1	16	527	290	167.42106476250692	0.525	6336
1	16	527	290	167.42106476250692	0.55	10688
1	16	527	290	167.42106476250692	0.5750000000000001	15664
1	16	527	290	167.42106476250692	0.6000000000000001	15888
1	16	527	290	167.42106476250692	0.625	12272
1	16	527	290	167.42106476250692	0.65	8448
1	16	527	290	167.42106476250692	0.675	5488
1	16	527	290	167.42106476250692	0.7000000000000001	4032
1	16	527	290	167.42106476250692	0.7250000000000001	3376
1	16	527	290	167.42106476250692	0.75	2656
1	16	527	290	167.42106476250692	0.775	2592
1	16	527	290	167.42106476250692	0.8	2640
1	16	527	290	167.42106476250692	0.8250000000000001	2816
1	16	527	290	167.42106476250692	0.8500000000000001	2656
1	16	527	290	167.42106476250692	0.875	2656
1	16	527	290	167.42106476250692	0.9	2656
1	16	527	290	167.42106476250692	0.925	2624
1	16	527	290	167.42106476250692	0.9500000000000001	2688
1	16	527	290	167.42106476250692	0.9750000000000001	2592
1	17	541	294	150.94539590092288	0.0	2816
1	17	541	294	150.94539590092288	0.025	2400
1	17	541	294	150.94539590092288	0.05	2400
1	17	541	294	150.94539590092288	0.07500000000000001	2752
1	17	541	294	150.94539590092288	0.1	2656
1	17	541	294	150.94539590092288	0.125	2784
1	17	541	294	150.94539590092288	0.15000000000000002	2976
1	17	541	294	150.94539590092288	0.17500000000000002	3088
1	17	541	294	150.94539590092288	0.2	4576
1	17	541	294	150.94539590092288	0.225	5504
1	17	541	294	150.94539590092288	0.25	6016
1	17	541	294	150.94539590092288	0.275	6624
1	17	541	294	150.94539590092288	0.30000000000000004	7616
1	17	541	294	150.94539590092288	0.325	6880
1	17	541	294	150.94539590092288	0.35000000000000003	6368
1	17	541	294	150.94539590092288	0.375	5568
1	17	541	294	150.94539590092288	0.4	4992
1	17	541	294	150.94539590092288	0.42500000000000004	3760
1	17	541	294	150.94539590092288	0.45	3584
1	17	541	294	150.94539590092288	0.47500000000000003	3648
1	17	541	294	150.94539590092288	0.5	3648
1	17	541	294	150.94539590092288	0.525	5600
1	17	541	294	150.94539590092288	0.55	9408
1	17	541	294	150.94539590092288	0.5750000000000001	15760
1	17	541	294	150.94539590092288	0.6000000000000001	20944
1	17	541	294	150.94539590092288	0.625	19312
1	17	541	294	150.94539590092288	0.65	16256
1	17	541	294	150.94539590092288	0.675	11392
1	17	541	294	150.94539590092288	0.7000000000000001	6592
1	17	541	294	150.94539590092288	0.7250000000000001	4672
1	17	541	294	150.94539590092288	0.75	3568
1	17	541	294	150.94539590092288	0.775	3120
1	17	541	294	150.94539590092288	0.8	2784
1	17	541	294	150.94539590092288	0.8250000000000001	2528
1	17	541	294	150.94539590092288	0.8500000000000001	2752
1	17	541	294	150.94539590092288	0.875	2688
1	17	541	294	150.94539590092288	0.9	2704
1	17	541	294	150.94539590092288	0.925	2560
1	17	541	294	150.94539590092288	0.9500000000000001	2560
1	17	541	294	150.94539590092288	0.9750000000000001	2640
1	18	552	305	160.01689347810003	0.0	2480
1	18	552	305	160.01689347810003	0.025	2464
1	18	552	305	160.01689347810003	0.05	2464
1	18	552	305	160.01689347810003	0.07500000000000001	2496
1	18	552	305	160.01689347810003	0.1	2640
1	18	552	305	160.01689347810003	0.125	2624
1	18	552	305	160.01689347810003	0.15000000000000002	2864
1	18	552	305	160.01689347810003	0.17500000000000002	3424
1	18	552	305	160.01689347810003	0.2	4016
1	18	552	305	160.01689347810003	0.225	5504
1	18	552	305	160.01689347810003	0.25	6080
1	18	552	305	160.01689347810003	0.275	7680
1	18	552	305	160.01689347810003	0.30000000000000004	8432
1	18	552	305	160.01689347810003	0.325	8432
1	18	552	305	160.01689347810003	0.35000000000000003	7488
1	18	552	305	160.01689347810003	0.375	6448
1	18	552	305	160.01689347810003	0.4	5552
1	18	552	305	160.01689347810003	0.42500000000000004	4208
1	18	552	305	160.01689347810003	0.45	4288
1	18	552	305	160.01689347810003	0.47500000000000003	6480
1	18	552	305	160.01689347810003	0.5	6480
1	18	552	305	160.01689347810003	0.525	10432
1	18	552	305	160.01689347810003	0.55	12272
1	18	552	305	160.01689347810003	0.5750000000000001	14048
1	18	552	305	160.01689347810003	0.6000000000000001	12880
1	18	552	305	160.01689347810003	0.625	11680
1	18	552	305	160.01689347810003	0.65	10528
1	18	552	305	160.01689347810003	0.675	9280
1	18	552	305	160.01689347810003	0.7000000000000001	6368
1	18	552	305	160.01689347810003	0.7250000000000001	3472
1	18	552	305	160.01689347810003	0.75	3376
1	18	552	305	160.01689347810003	0.775	2832
1	18	552	305	160.01689347810003	0.8	2688
1	18	552	305	160.01689347810003	0.8250000000000001	2624
1	18	552	305	160.01689347810003	0.8500000000000001	2720
1	18	552	305	160.01689347810003	0.875	2560
1	18	552	305	160.01689347810003	0.9	2544
1	18	552	305	160.01689347810003	0.925	2720
1	18	552	305	160.01689347810003	0.9500000000000001	2704
1	18	552	305	160.01689347810003	0.9750000000000001	2624
2	1	478	305	179.99999879258172	0.0	2992
2	1	478	305	179.99999879258172	0.025	2640
2	1	478	305	179.99999879258172	0.05	2640
2	1	478	305	179.99999879258172	0.07500000000000001	2656
2	1	478	305	179.99999879258172	0.1	2944
2	1	478	305	179.99999879258172	0.125	2864
2	1	478	305	179.99999879258172	0.15000000000000002	3552
2	1	478	305	179.99999879258172	0.17500000000000002	3888
2	1	478	305	179.99999879258172	0.2	7040
2	1	478	305	179.99999879258172	0.225	8832
2	1	478	305	179.99999879258172	0.25	9472
2	1	478	305	179.99999879258172	0.275	9200
2	1	478	305	179.99999879258172	0.30000000000000004	4304
2	1	478	305	179.99999879258172	0.325	3280
2	1	478	305	179.99999879258172	0.35000000000000003	3232
2	1	478	305	179.99999879258172	0.375	2864
2	1	478	305	179.99999879258172	0.4	2896
2	1	478	305	179.99999879258172	0.42500000000000004	2816
2	1	478	305	179.99999879258172	0.45	2864
2	1	478	305	179.99999879258172	0.47500000000000003	3456
2	1	478	305	179.99999879258172	0.5	3456
2	1	478	305	179.99999879258172	0.525	5264
2	1	478	305	179.99999879258172	0.55	7072
2	1	478	305	179.99999879258172	0.5750000000000001	10176
2	1	478	305	179.99999879258172	0.6000000000000001	9680
2	1	478	305	179.99999879258172	0.625	6896
2	1	478	305	179.99999879258172	0.65	5216
2	1	478	305	179.99999879258172	0.675	3776
2	1	478	305	179.99999879258172	0.7000000000000001	2864
2	1	478	305	179.99999879258172	0.7250000000000001	2672
2	1	478	305	179.99999879258172	0.75	2864
2	1	478	305	179.99999879258172	0.775	2640
2	1	478	305	179.99999879258172	0.8	2672
2	1	478	305	179.99999879258172	0.8250000000000001	2656
2	1	478	305	179.99999879258172	0.8500000000000001	2752
2	1	478	305	179.99999879258172	0.875	2560
2	1	478	305	179.99999879258172	0.9	2624
2	1	478	305	179.99999879258172	0.925	2816
2	1	478	305	179.99999879258172	0.9500000000000001	2928
2	1	478	305	179.99999879258172	0.9750000000000001	2928
2	2	483	302	179.99999879258172	0.0	2800
2	2	483	302	179.99999879258172	0.025	2832
2	2	483	302	179.99999879258172	0.05	2496
2	2	483	302	179.99999879258172	0.07500000000000001	2400
2	2	483	302	179.99999879258172	0.1	2688
2	2	483	302	179.99999879258172	0.125	2592
2	2	483	302	179.99999879258172	0.15000000000000002	3040
2	2	483	302	179.99999879258172	0.17500000000000002	3328
2	2	483	302	179.99999879258172	0.2	5008
2	2	483	302	179.99999879258172	0.225	7136
2	2	483	302	179.99999879258172	0.25	8128
2	2	483	302	179.99999879258172	0.275	9648
2	2	483	302	179.99999879258172	0.30000000000000004	7536
2	2	483	302	179.99999879258172	0.325	5120
2	2	483	302	179.99999879258172	0.35000000000000003	3248
2	2	483	302	179.99999879258172	0.375	3072
2	2	483	302	179.99999879258172	0.4	3088
2	2	483	302	179.99999879258172	0.42500000000000004	2944
2	2	483	302	179.99999879258172	0.45	2768
2	2	483	302	179.99999879258172	0.47500000000000003	3152
2	2	483	302	179.99999879258172	0.5	3152
2	2	483	302	179.99999879258172	0.525	3728
2	2	483	302	179.99999879258172	0.55	4176
2	2	483	302	179.99999879258172	0.5750000000000001	7392
2	2	483	302	179.99999879258172	0.6000000000000001	8048
2	2	483	302	179.99999879258172	0.625	7392
2	2	483	302	179.99999879258172	0.65	6272
2	2	483	302	179.99999879258172	0.675	4288
2	2	483	302	179.99999879258172	0.7000000000000001	3408
2	2	483	302	179.99999879258172	0.7250000000000001	3104
2	2	483	302	179.99999879258172	0.75	2848
2	2	483	302	179.99999879258172	0.775	2928
2	2	483	302	179.99999879258172	0.8	2736
2	2	483	302	179.99999879258172	0.8250000000000001	2576
2	2	483	302	179.99999879258172	0.8500000000000001	2688
2	2	483	302	179.99999879258172	0.875	2896
2	2	483	302	179.99999879258172	0.9	2752
2	2	483	302	179.99999879258172	0.925	2400
2	2	483	302	179.99999879258172	0.9500000000000001	2560
2	2	483	302	179.99999879258172	0.9750000000000001	2560
2	3	488	299	179.99999879258172	0.0	2736
2	3	488	299	179.99999879258172	0.025	2640
2	3	488	299	179.99999879258172	0.05	2624
2	3	488	299	179.99999879258172	0.07500000000000001	2736
2	3	488	299	179.99999879258172	0.1	2544
2	3	488	299	179.99999879258172	0.125	2720
2	3	488	299	179.99999879258172	0.15000000000000002	2528
2	3	488	299	179.99999879258172	0.17500000000000002	2960
2	3	488	299	179.99999879258172	0.2	3776
2	3	488	299	179.99999879258172	0.225	4768
2	3	488	299	179.99999879258172	0.25	5808
2	3	488	299	179.99999879258172	0.275	7360
2	3	488	299	179.99999879258172	0.30000000000000004	8160
2	3	488	299	179.99999879258172	0.325	6912
2	3	488	299	179.99999879258172	0.35000000000000003	3792
2	3	488	299	179.99999879258172	0.375	3296
2	3	488	299	179.99999879258172	0.4	3328
2	3	488	299	179.99999879258172	0.42500000000000004	3136
2	3	488	299	179.99999879258172	0.45	2976
2	3	488	299	179.99999879258172	0.47500000000000003	2992
2	3	488	299	179.99999879258172	0.5	2992
2	3	488	299	179.99999879258172	0.525	3344
2	3	488	299	179.99999879258172	0.55	3040
2	3	488	299	179.99999879258172	0.5750000000000001	4480
2	3	488	299	179.99999879258172	0.6000000000000001	6416
2	3	488	299	179.99999879258172	0.625	6912
2	3	488	299	179.99999879258172	0.65	6128
2	3	488	299	179.99999879258172	0.675	4624
2	3	488	299	179.99999879258172	0.7000000000000001	4336
2	3	488	299	179.99999879258172	0.7250000000000001	3328
2	3	488	299	179.99999879258172	0.75	3104
2	3	488	299	179.99999879258172	0.775	2640
2	3	488	299	179.99999879258172	0.8	2784
2	3	488	299	179.99999879258172	0.8250000000000001	2784
2	3	488	299	179.99999879258172	0.8500000000000001	2656
2	3	488	299	179.99999879258172	0.875	2464
2	3	488	299	179.99999879258172	0.9	2416
2	3	488	299	179.99999879258172	0.925	2752
2	3	488	299	179.99999879258172	0.9500000000000001	2320
2	3	488	299	179.99999879258172	0.9750000000000001	2320
2	4	493	296	172.3039482779834	0.0	2656
2	4	493	296	172.3039482779834	0.025	2576
2	4	493	296	172.3039482779834	0.05	2736
2	4	493	296	172.3039482779834	0.07500000000000001	2656
2	4	493	296	172.3039482779834	0.1	2480
2	4	493	296	172.3039482779834	0.125	2560
2	4	493	296	172.3039482779834	0.15000000000000002	2736
2	4	493	296	172.3039482779834	0.17500000000000002	2992
2	4	493	296	172.3039482779834	0.2	3040
2	4	493	296	172.3039482779834	0.225	4336
2	4	493	296	172.3039482779834	0.25	5984
2	4	493	296	172.3039482779834	0.275	9552
2	4	493	296	172.3039482779834	0.30000000000000004	9488
2	4	493	296	172.3039482779834	0.325	9488
2	4	493	296	172.3039482779834	0.35000000000000003	5280
2	4	493	296	172.3039482779834	0.375	4336
2	4	493	296	172.3039482779834	0.4	3568
2	4	493	296	172.3039482779834	0.42500000000000004	3616
2	4	493	296	172.3039482779834	0.45	3344
2	4	493	296	172.3039482779834	0.47500000000000003	3248
2	4	493	296	172.3039482779834	0.5	3248
2	4	493	296	172.3039482779834	0.525	3168
2	4	493	296	172.3039482779834	0.55	3168
2	4	493	296	172.3039482779834	0.5750000000000001	3904
2	4	493	296	172.3039482779834	0.6000000000000001	7008
2	4	493	296	172.3039482779834	0.625	7776
2	4	493	296	172.3039482779834	0.65	7344
2	4	493	296	172.3039482779834	0.675	6656
2	4	493	296	172.3039482779834	0.7000000000000001	4688
2	4	493	296	172.3039482779834	0.7250000000000001	4064
2	4	493	296	172.3039482779834	0.75	3024
2	4	493	296	172.3039482779834	0.775	2928
2	4	493	296	172.3039482779834	0.8	2784
2	4	493	296	172.3039482779834	0.8250000000000001	2528
2	4	493	296	172.3039482779834	0.8500000000000001	2656
2	4	493	296	172.3039482779834	0.875	2416
2	4	493	296	172.3039482779834	0.9	2752
2	4	493	296	172.3039482779834	0.925	2560
2	4	493	296	172.3039482779834	0.9500000000000001	2720
2	4	493	296	172.3039482779834	0.9750000000000001	2720
2	5	498	292	163.14160123226176	0.0	2720
2	5	498	292	163.14160123226176	0.025	2640
2	5	498	292	163.14160123226176	0.05	2896
2	5	498	292	163.14160123226176	0.07500000000000001	2544
2	5	498	292	163.14160123226176	0.1	2624
2	5	498	292	163.14160123226176	0.125	2736
2	5	498	292	163.14160123226176	0.15000000000000002	2928
2	5	498	292	163.14160123226176	0.17500000000000002	3392
2	5	498	292	163.14160123226176	0.2	5008
2	5	498	292	163.14160123226176	0.225	7248
2	5	498	292	163.14160123226176	0.25	9264
2	5	498	292	163.14160123226176	0.275	11872
2	5	498	292	163.14160123226176	0.30000000000000004	12832
2	5	498	292	163.14160123226176	0.325	10912
2	5	498	292	163.14160123226176	0.35000000000000003	4800
2	5	498	292	163.14160123226176	0.375	3920
2	5	498	292	163.14160123226176	0.4	3472
2	5	498	292	163.14160123226176	0.42500000000000004	3392
2	5	498	292	163.14160123226176	0.45	3632
2	5	498	292	163.14160123226176	0.47500000000000003	3360
2	5	498	292	163.14160123226176	0.5	3360
2	5	498	292	163.14160123226176	0.525	3328
2	5	498	292	163.14160123226176	0.55	3632
2	5	498	292	163.14160123226176	0.5750000000000001	5376
2	5	498	292	163.14160123226176	0.6000000000000001	7584
2	5	498	292	163.14160123226176	0.625	7952
2	5	498	292	163.14160123226176	0.65	7488
2	5	498	292	163.14160123226176	0.675	5088
2	5	498	292	163.14160123226176	0.7000000000000001	3792
2	5	498	292	163.14160123226176	0.7250000000000001	3200
2	5	498	292	163.14160123226176	0.75	2928
2	5	498	292	163.14160123226176	0.775	2752
2	5	498	292	163.14160123226176	0.8	2656
2	5	498	292	163.14160123226176	0.8250000000000001	2816
2	5	498	292	163.14160123226176	0.8500000000000001	2560
2	5	498	292	163.14160123226176	0.875	2752
2	5	498	292	163.14160123226176	0.9	2656
2	5	498	292	163.14160123226176	0.925	2672
2	5	498	292	163.14160123226176	0.9500000000000001	2576
2	5	498	292	163.14160123226176	0.9750000000000001	2576
2	6	503	290	176.6335393365703	0.0	2448
2	6	503	290	176.6335393365703	0.025	2480
2	6	503	290	176.6335393365703	0.05	2720
2	6	503	290	176.6335393365703	0.07500000000000001	2704
2	6	503	290	176.6335393365703	0.1	2720
2	6	503	290	176.6335393365703	0.125	2704
2	6	503	290	176.6335393365703	0.15000000000000002	2832
2	6	503	290	176.6335393365703	0.17500000000000002	3344
2	6	503	290	176.6335393365703	0.2	3664
2	6	503	290	176.6335393365703	0.225	4928
2	6	503	290	176.6335393365703	0.25	10000
2	6	503	290	176.6335393365703	0.275	12864
2	6	503	290	176.6335393365703	0.30000000000000004	12928
2	6	503	290	176.6335393365703	0.325	8704
2	6	503	290	176.6335393365703	0.35000000000000003	5536
2	6	503	290	176.6335393365703	0.375	3952
2	6	503	290	176.6335393365703	0.4	3648
2	6	503	290	176.6335393365703	0.42500000000000004	3760
2	6	503	290	176.6335393365703	0.45	3520
2	6	503	290	176.6335393365703	0.47500000000000003	3328
2	6	503	290	176.6335393365703	0.5	3328
2	6	503	290	176.6335393365703	0.525	3280
2	6	503	290	176.6335393365703	0.55	3264
2	6	503	290	176.6335393365703	0.5750000000000001	3600
2	6	503	290	176.6335393365703	0.6000000000000001	4512
2	6	503	290	176.6335393365703	0.625	6704
2	6	503	290	176.6335393365703	0.65	8016
2	6	503	290	176.6335393365703	0.675	7680
2	6	503	290	176.6335393365703	0.7000000000000001	5104
2	6	503	290	176.6335393365703	0.7250000000000001	4112
2	6	503	290	176.6335393365703	0.75	3488
2	6	503	290	176.6335393365703	0.775	2880
2	6	503	290	176.6335393365703	0.8	2736
2	6	503	290	176.6335393365703	0.8250000000000001	2624
2	6	503	290	176.6335393365703	0.8500000000000001	2560
2	6	503	290	176.6335393365703	0.875	2400
2	6	503	290	176.6335393365703	0.9	2656
2	6	503	290	176.6335393365703	0.925	2656
2	6	503	290	176.6335393365703	0.9500000000000001	2816
2	6	503	290	176.6335393365703	0.9750000000000001	2816
2	7	509	288	172.87498365109823	0.0	2720
2	7	509	288	172.87498365109823	0.025	2640
2	7	509	288	172.87498365109823	0.05	2720
2	7	509	288	172.87498365109823	0.07500000000000001	2752
2	7	509	288	172.87498365109823	0.1	2656
2	7	509	288	172.87498365109823	0.125	2544
2	7	509	288	172.87498365109823	0.15000000000000002	2848
2	7	509	288	172.87498365109823	0.17500000000000002	2864
2	7	509	288	172.87498365109823	0.2	3600
2	7	509	288	172.87498365109823	0.225	3968
2	7	509	288	172.87498365109823	0.25	6032
2	7	509	288	172.87498365109823	0.275	8400
2	7	509	288	172.87498365109823	0.30000000000000004	11232
2	7	509	288	172.87498365109823	0.325	11568
2	7	509	288	172.87498365109823	0.35000000000000003	10560
2	7	509	288	172.87498365109823	0.375	5344
2	7	509	288	172.87498365109823	0.4	4720
2	7	509	288	172.87498365109823	0.42500000000000004	3952
2	7	509	288	172.87498365109823	0.45	3872
2	7	509	288	172.87498365109823	0.47500000000000003	3568
2	7	509	288	172.87498365109823	0.5	3600
2	7	509	288	172.87498365109823	0.525	3520
2	7	509	288	172.87498365109823	0.55	3520
2	7	509	288	172.87498365109823	0.5750000000000001	3728
2	7	509	288	172.87498365109823	0.6000000000000001	5168
2	7	509	288	172.87498365109823	0.625	6576
2	7	509	288	172.87498365109823	0.65	7248
2	7	509	288	172.87498365109823	0.675	7552
2	7	509	288	172.87498365109823	0.7000000000000001	6064
2	7	509	288	172.87498365109823	0.7250000000000001	4240
2	7	509	288	172.87498365109823	0.75	3520
2	7	509	288	172.87498365109823	0.775	3248
2	7	509	288	172.87498365109823	0.8	2704
2	7	509	288	172.87498365109823	0.8250000000000001	2368
2	7	509	288	172.87498365109823	0.8500000000000001	2560
2	7	509	288	172.87498365109823	0.875	2560
2	7	509	288	172.87498365109823	0.9	2464
2	7	509	288	172.87498365109823	0.925	2560
2	7	509	288	172.87498365109823	0.9500000000000001	2464
2	7	509	288	172.87498365109823	0.9750000000000001	2416
2	8	514	287	168.6900675259798	0.0	2784
2	8	514	287	168.6900675259798	0.025	2640
2	8	514	287	168.6900675259798	0.05	2656
2	8	514	287	168.6900675259798	0.07500000000000001	2656
2	8	514	287	168.6900675259798	0.1	2640
2	8	514	287	168.6900675259798	0.125	2544
2	8	514	287	168.6900675259798	0.15000000000000002	2672
2	8	514	287	168.6900675259798	0.17500000000000002	3184
2	8	514	287	168.6900675259798	0.2	3808
2	8	514	287	168.6900675259798	0.225	5520
2	8	514	287	168.6900675259798	0.25	9696
2	8	514	287	168.6900675259798	0.275	16112
2	8	514	287	168.6900675259798	0.30000000000000004	18640
2	8	514	287	168.6900675259798	0.325	16768
2	8	514	287	168.6900675259798	0.35000000000000003	11120
2	8	514	287	168.6900675259798	0.375	6848
2	8	514	287	168.6900675259798	0.4	5056
2	8	514	287	168.6900675259798	0.42500000000000004	4320
2	8	514	287	168.6900675259798	0.45	4496
2	8	514	287	168.6900675259798	0.47500000000000003	3840
2	8	514	287	168.6900675259798	0.5	4000
2	8	514	287	168.6900675259798	0.525	3840
2	8	514	287	168.6900675259798	0.55	3648
2	8	514	287	168.6900675259798	0.5750000000000001	4064
2	8	514	287	168.6900675259798	0.6000000000000001	5024
2	8	514	287	168.6900675259798	0.625	7264
2	8	514	287	168.6900675259798	0.65	7840
2	8	514	287	168.6900675259798	0.675	8080
2	8	514	287	168.6900675259798	0.7000000000000001	7376
2	8	514	287	168.6900675259798	0.7250000000000001	5280
2	8	514	287	168.6900675259798	0.75	4384
2	8	514	287	168.6900675259798	0.775	3840
2	8	514	287	168.6900675259798	0.8	3376
2	8	514	287	168.6900675259798	0.8250000000000001	2544
2	8	514	287	168.6900675259798	0.8500000000000001	2704
2	8	514	287	168.6900675259798	0.875	2976
2	8	514	287	168.6900675259798	0.9	2480
2	8	514	287	168.6900675259798	0.925	2496
2	8	514	287	168.6900675259798	0.9500000000000001	2384
2	8	514	287	168.6900675259798	0.9750000000000001	2592
2	9	521	287	168.6900675259798	0.0	2368
2	9	521	287	168.6900675259798	0.025	2480
2	9	521	287	168.6900675259798	0.05	2640
2	9	521	287	168.6900675259798	0.07500000000000001	2816
2	9	521	287	168.6900675259798	0.1	2624
2	9	521	287	168.6900675259798	0.125	2816
2	9	521	287	168.6900675259798	0.15000000000000002	2864
2	9	521	287	168.6900675259798	0.17500000000000002	3200
2	9	521	287	168.6900675259798	0.2	3760
2	9	521	287	168.6900675259798	0.225	5568
2	9	521	287	168.6900675259798	0.25	6512
2	9	521	287	168.6900675259798	0.275	6672
2	9	521	287	168.6900675259798	0.30000000000000004	6336
2	9	521	287	168.6900675259798	0.325	6064
2	9	521	287	168.6900675259798	0.35000000000000003	4656
2	9	521	287	168.6900675259798	0.375	4128
2	9	521	287	168.6900675259798	0.4	3712
2	9	521	287	168.6900675259798	0.42500000000000004	3424
2	9	521	287	168.6900675259798	0.45	3600
2	9	521	287	168.6900675259798	0.47500000000000003	3856
2	9	521	287	168.6900675259798	0.5	4144
2	9	521	287	168.6900675259798	0.525	4192
2	9	521	287	168.6900675259798	0.55	4832
2	9	521	287	168.6900675259798	0.5750000000000001	6224
2	9	521	287	168.6900675259798	0.6000000000000001	9168
2	9	521	287	168.6900675259798	0.625	11072
2	9	521	287	168.6900675259798	0.65	12464
2	9	521	287	168.6900675259798	0.675	12144
2	9	521	287	168.6900675259798	0.7000000000000001	8288
2	9	521	287	168.6900675259798	0.7250000000000001	5168
2	9	521	287	168.6900675259798	0.75	4000
2	9	521	287	168.6900675259798	0.775	3072
2	9	521	287	168.6900675259798	0.8	2832
2	9	521	287	168.6900675259798	0.8250000000000001	2784
2	9	521	287	168.6900675259798	0.8500000000000001	2704
2	9	521	287	168.6900675259798	0.875	2736
2	9	521	287	168.6900675259798	0.9	2464
2	9	521	287	168.6900675259798	0.925	2656
2	9	521	287	168.6900675259798	0.9500000000000001	2656
2	9	521	287	168.6900675259798	0.9750000000000001	2784
2	10	526	288	176.82016988013575	0.0	2576
2	10	526	288	176.82016988013575	0.025	2560
2	10	526	288	176.82016988013575	0.05	2480
2	10	526	288	176.82016988013575	0.07500000000000001	2656
2	10	526	288	176.82016988013575	0.1	2768
2	10	526	288	176.82016988013575	0.125	2848
2	10	526	288	176.82016988013575	0.15000000000000002	3312
2	10	526	288	176.82016988013575	0.17500000000000002	3728
2	10	526	288	176.82016988013575	0.2	4688
2	10	526	288	176.82016988013575	0.225	5776
2	10	526	288	176.82016988013575	0.25	6336
2	10	526	288	176.82016988013575	0.275	7088
2	10	526	288	176.82016988013575	0.30000000000000004	6448
2	10	526	288	176.82016988013575	0.325	4960
2	10	526	288	176.82016988013575	0.35000000000000003	3392
2	10	526	288	176.82016988013575	0.375	3280
2	10	526	288	176.82016988013575	0.4	3264
2	10	526	288	176.82016988013575	0.42500000000000004	3424
2	10	526	288	176.82016988013575	0.45	3584
2	10	526	288	176.82016988013575	0.47500000000000003	4192
2	10	526	288	176.82016988013575	0.5	4912
2	10	526	288	176.82016988013575	0.525	6288
2	10	526	288	176.82016988013575	0.55	9856
2	10	526	288	176.82016988013575	0.5750000000000001	14496
2	10	526	288	176.82016988013575	0.6000000000000001	18640
2	10	526	288	176.82016988013575	0.625	22320
2	10	526	288	176.82016988013575	0.65	17376
2	10	526	288	176.82016988013575	0.675	9824
2	10	526	288	176.82016988013575	0.7000000000000001	5504
2	10	526	288	176.82016988013575	0.7250000000000001	3904
2	10	526	288	176.82016988013575	0.75	2896
2	10	526	288	176.82016988013575	0.775	2800
2	10	526	288	176.82016988013575	0.8	2784
2	10	526	288	176.82016988013575	0.8250000000000001	2560
2	10	526	288	176.82016988013575	0.8500000000000001	2960
2	10	526	288	176.82016988013575	0.875	2704
2	10	526	288	176.82016988013575	0.9	2560
2	10	526	288	176.82016988013575	0.925	2720
2	10	526	288	176.82016988013575	0.9500000000000001	2656
2	10	526	288	176.82016988013575	0.9750000000000001	2464
2	11	533	289	166.32869286780416	0.0	2672
2	11	533	289	166.32869286780416	0.025	2640
2	11	533	289	166.32869286780416	0.05	2368
2	11	533	289	166.32869286780416	0.07500000000000001	2928
2	11	533	289	166.32869286780416	0.1	2448
2	11	533	289	166.32869286780416	0.125	2928
2	11	533	289	166.32869286780416	0.15000000000000002	3072
2	11	533	289	166.32869286780416	0.17500000000000002	3456
2	11	533	289	166.32869286780416	0.2	4192
2	11	533	289	166.32869286780416	0.225	5120
2	11	533	289	166.32869286780416	0.25	5760
2	11	533	289	166.32869286780416	0.275	6784
2	11	533	289	166.32869286780416	0.30000000000000004	5968
2	11	533	289	166.32869286780416	0.325	4224
2	11	533	289	166.32869286780416	0.35000000000000003	3168
2	11	533	289	166.32869286780416	0.375	3168
2	11	533	289	166.32869286780416	0.4	3104
2	11	533	289	166.32869286780416	0.42500000000000004	2816
2	11	533	289	166.32869286780416	0.45	2912
2	11	533	289	166.32869286780416	0.47500000000000003	3120
2	11	533	289	166.32869286780416	0.5	3152
2	11	533	289	166.32869286780416	0.525	3216
2	11	533	289	166.32869286780416	0.55	5440
2	11	533	289	166.32869286780416	0.5750000000000001	10272
2	11	533	289	166.32869286780416	0.6000000000000001	16128
2	11	533	289	166.32869286780416	0.625	18304
2	11	533	289	166.32869286780416	0.65	15696
2	11	533	289	166.32869286780416	0.675	8896
2	11	533	289	166.32869286780416	0.7000000000000001	5296
2	11	533	289	166.32869286780416	0.7250000000000001	3776
2	11	533	289	166.32869286780416	0.75	3072
2	11	533	289	166.32869286780416	0.775	2832
2	11	533	289	166.32869286780416	0.8	2784
2	11	533	289	166.32869286780416	0.8250000000000001	2800
2	11	533	289	166.32869286780416	0.8500000000000001	2624
2	11	533	289	166.32869286780416	0.875	2624
2	11	533	289	166.32869286780416	0.9	2544
2	11	533	289	166.32869286780416	0.925	2800
2	11	533	289	166.32869286780416	0.9500000000000001	2704
2	11	533	289	166.32869286780416	0.9750000000000001	2832
2	12	538	291	170.8376529542783	0.0	2752
2	12	538	291	170.8376529542783	0.025	2400
2	12	538	291	170.8376529542783	0.05	2656
2	12	538	291	170.8376529542783	0.07500000000000001	2656
2	12	538	291	170.8376529542783	0.1	2544
2	12	538	291	170.8376529542783	0.125	2784
2	12	538	291	170.8376529542783	0.15000000000000002	2816
2	12	538	291	170.8376529542783	0.17500000000000002	3296
2	12	538	291	170.8376529542783	0.2	3920
2	12	538	291	170.8376529542783	0.225	5056
2	12	538	291	170.8376529542783	0.25	5840
2	12	538	291	170.8376529542783	0.275	6064
2	12	538	291	170.8376529542783	0.30000000000000004	5328
2	12	538	291	170.8376529542783	0.325	4416
2	12	538	291	170.8376529542783	0.35000000000000003	3520
2	12	538	291	170.8376529542783	0.375	2992
2	12	538	291	170.8376529542783	0.4	2976
2	12	538	291	170.8376529542783	0.42500000000000004	2912
2	12	538	291	170.8376529542783	0.45	2736
2	12	538	291	170.8376529542783	0.47500000000000003	3072
2	12	538	291	170.8376529542783	0.5	3072
2	12	538	291	170.8376529542783	0.525	2992
2	12	538	291	170.8376529542783	0.55	3328
2	12	538	291	170.8376529542783	0.5750000000000001	5920
2	12	538	291	170.8376529542783	0.6000000000000001	8800
2	12	538	291	170.8376529542783	0.625	12448
2	12	538	291	170.8376529542783	0.65	11632
2	12	538	291	170.8376529542783	0.675	8176
2	12	538	291	170.8376529542783	0.7000000000000001	4624
2	12	538	291	170.8376529542783	0.7250000000000001	3344
2	12	538	291	170.8376529542783	0.75	3184
2	12	538	291	170.8376529542783	0.775	2784
2	12	538	291	170.8376529542783	0.8	2704
2	12	538	291	170.8376529542783	0.8250000000000001	2720
2	12	538	291	170.8376529542783	0.8500000000000001	2560
2	12	538	291	170.8376529542783	0.875	2560
2	12	538	291	170.8376529542783	0.9	2656
2	12	538	291	170.8376529542783	0.925	2736
2	12	538	291	170.8376529542783	0.9500000000000001	2560
2	12	538	291	170.8376529542783	0.9750000000000001	2656
2	13	543	294	165.9637565320735	0.0	2720
2	13	543	294	165.9637565320735	0.025	2576
2	13	543	294	165.9637565320735	0.05	2592
2	13	543	294	165.9637565320735	0.07500000000000001	2560
2	13	543	294	165.9637565320735	0.1	2544
2	13	543	294	165.9637565320735	0.125	2528
2	13	543	294	165.9637565320735	0.15000000000000002	2704
2	13	543	294	165.9637565320735	0.17500000000000002	3168
2	13	543	294	165.9637565320735	0.2	4000
2	13	543	294	165.9637565320735	0.225	4736
2	13	543	294	165.9637565320735	0.25	5536
2	13	543	294	165.9637565320735	0.275	7184
2	13	543	294	165.9637565320735	0.30000000000000004	7552
2	13	543	294	165.9637565320735	0.325	5744
2	13	543	294	165.9637565320735	0.35000000000000003	4768
2	13	543	294	165.9637565320735	0.375	3808
2	13	543	294	165.9637565320735	0.4	3056
2	13	543	294	165.9637565320735	0.42500000000000004	3008
2	13	543	294	165.9637565320735	0.45	3008
2	13	543	294	165.9637565320735	0.47500000000000003	3456
2	13	543	294	165.9637565320735	0.5	3456
2	13	543	294	165.9637565320735	0.525	3280
2	13	543	294	165.9637565320735	0.55	5520
2	13	543	294	165.9637565320735	0.5750000000000001	8688
2	13	543	294	165.9637565320735	0.6000000000000001	18400
2	13	543	294	165.9637565320735	0.625	18480
2	13	543	294	165.9637565320735	0.65	17568
2	13	543	294	165.9637565320735	0.675	9968
2	13	543	294	165.9637565320735	0.7000000000000001	6112
2	13	543	294	165.9637565320735	0.7250000000000001	3520
2	13	543	294	165.9637565320735	0.75	3280
2	13	543	294	165.9637565320735	0.775	2944
2	13	543	294	165.9637565320735	0.8	3024
2	13	543	294	165.9637565320735	0.8250000000000001	2704
2	13	543	294	165.9637565320735	0.8500000000000001	2688
2	13	543	294	165.9637565320735	0.875	2672
2	13	543	294	165.9637565320735	0.9	2784
2	13	543	294	165.9637565320735	0.925	2640
2	13	543	294	165.9637565320735	0.9500000000000001	2736
2	13	543	294	165.9637565320735	0.9750000000000001	2784
2	14	547	298	173.6598082540901	0.0	2464
2	14	547	298	173.6598082540901	0.025	2624
2	14	547	298	173.6598082540901	0.05	2560
2	14	547	298	173.6598082540901	0.07500000000000001	2576
2	14	547	298	173.6598082540901	0.1	2576
2	14	547	298	173.6598082540901	0.125	2736
2	14	547	298	173.6598082540901	0.15000000000000002	2640
2	14	547	298	173.6598082540901	0.17500000000000002	3136
2	14	547	298	173.6598082540901	0.2	3568
2	14	547	298	173.6598082540901	0.225	5328
2	14	547	298	173.6598082540901	0.25	6368
2	14	547	298	173.6598082540901	0.275	7936
2	14	547	298	173.6598082540901	0.30000000000000004	8960
2	14	547	298	173.6598082540901	0.325	7696
2	14	547	298	173.6598082540901	0.35000000000000003	5952
2	14	547	298	173.6598082540901	0.375	4144
2	14	547	298	173.6598082540901	0.4	3824
2	14	547	298	173.6598082540901	0.42500000000000004	3584
2	14	547	298	173.6598082540901	0.45	4208
2	14	547	298	173.6598082540901	0.47500000000000003	5840
2	14	547	298	173.6598082540901	0.5	5840
2	14	547	298	173.6598082540901	0.525	10192
2	14	547	298	173.6598082540901	0.55	21472
2	14	547	298	173.6598082540901	0.5750000000000001	23600
2	14	547	298	173.6598082540901	0.6000000000000001	26704
2	14	547	298	173.6598082540901	0.625	22816
2	14	547	298	173.6598082540901	0.65	11152
2	14	547	298	173.6598082540901	0.675	7696
2	14	547	298	173.6598082540901	0.7000000000000001	4944
2	14	547	298	173.6598082540901	0.7250000000000001	3168
2	14	547	298	173.6598082540901	0.75	2944
2	14	547	298	173.6598082540901	0.775	2704
2	14	547	298	173.6598082540901	0.8	2864
2	14	547	298	173.6598082540901	0.8250000000000001	2704
2	14	547	298	173.6598082540901	0.8500000000000001	2864
2	14	547	298	173.6598082540901	0.875	2592
2	14	547	298	173.6598082540901	0.9	2592
2	14	547	298	173.6598082540901	0.925	2720
2	14	547	298	173.6598082540901	0.9500000000000001	2704
[truncated: 58,161 more rows]
