# Supplementary material for: An epifluorescence microscope design for naturalistic behavior and cellular activity in freely moving Caenorhabditis elegans
Source: Nat Commun. 2026 May 19;17:4411. doi: 10.1038/s41467-026-72709-w (PMC13187321; doi:10.1038/s41467-026-72709-w)
Supplement: Supplementary file 8 — Source data [file 41467_2026_72709_MOESM8_ESM.zip › fig2 Muscle/MMH116/worm8.csv]

frame	order	x	y	angle	segment_position	intensity
0	1	362	246	178.68811221749553	0.0	2960
0	1	362	246	178.68811221749553	0.025	2848
0	1	362	246	178.68811221749553	0.05	3024
0	1	362	246	178.68811221749553	0.07500000000000001	3104
0	1	362	246	178.68811221749553	0.1	2976
0	1	362	246	178.68811221749553	0.125	3552
0	1	362	246	178.68811221749553	0.15000000000000002	4512
0	1	362	246	178.68811221749553	0.17500000000000002	6112
0	1	362	246	178.68811221749553	0.2	10688
0	1	362	246	178.68811221749553	0.225	12624
0	1	362	246	178.68811221749553	0.25	14384
0	1	362	246	178.68811221749553	0.275	15888
0	1	362	246	178.68811221749553	0.30000000000000004	14912
0	1	362	246	178.68811221749553	0.325	12784
0	1	362	246	178.68811221749553	0.35000000000000003	9408
0	1	362	246	178.68811221749553	0.375	6544
0	1	362	246	178.68811221749553	0.4	5200
0	1	362	246	178.68811221749553	0.42500000000000004	4112
0	1	362	246	178.68811221749553	0.45	4000
0	1	362	246	178.68811221749553	0.47500000000000003	4864
0	1	362	246	178.68811221749553	0.5	4864
0	1	362	246	178.68811221749553	0.525	6528
0	1	362	246	178.68811221749553	0.55	7760
0	1	362	246	178.68811221749553	0.5750000000000001	9728
0	1	362	246	178.68811221749553	0.6000000000000001	10256
0	1	362	246	178.68811221749553	0.625	9792
0	1	362	246	178.68811221749553	0.65	9760
0	1	362	246	178.68811221749553	0.675	8704
0	1	362	246	178.68811221749553	0.7000000000000001	6352
0	1	362	246	178.68811221749553	0.7250000000000001	5104
0	1	362	246	178.68811221749553	0.75	4336
0	1	362	246	178.68811221749553	0.775	3728
0	1	362	246	178.68811221749553	0.8	2992
0	1	362	246	178.68811221749553	0.8250000000000001	3040
0	1	362	246	178.68811221749553	0.8500000000000001	3136
0	1	362	246	178.68811221749553	0.875	3008
0	1	362	246	178.68811221749553	0.9	2976
0	1	362	246	178.68811221749553	0.925	3040
0	1	362	246	178.68811221749553	0.9500000000000001	2784
0	1	362	246	178.68811221749553	0.9750000000000001	2784
0	2	374	227	1.3118877825044672	0.0	2896
0	2	374	227	1.3118877825044672	0.025	2832
0	2	374	227	1.3118877825044672	0.05	2720
0	2	374	227	1.3118877825044672	0.07500000000000001	3072
0	2	374	227	1.3118877825044672	0.1	2880
0	2	374	227	1.3118877825044672	0.125	2944
0	2	374	227	1.3118877825044672	0.15000000000000002	2960
0	2	374	227	1.3118877825044672	0.17500000000000002	2928
0	2	374	227	1.3118877825044672	0.2	3280
0	2	374	227	1.3118877825044672	0.225	3584
0	2	374	227	1.3118877825044672	0.25	4640
0	2	374	227	1.3118877825044672	0.275	5808
0	2	374	227	1.3118877825044672	0.30000000000000004	7456
0	2	374	227	1.3118877825044672	0.325	8144
0	2	374	227	1.3118877825044672	0.35000000000000003	8800
0	2	374	227	1.3118877825044672	0.375	8496
0	2	374	227	1.3118877825044672	0.4	7760
0	2	374	227	1.3118877825044672	0.42500000000000004	6256
0	2	374	227	1.3118877825044672	0.45	5728
0	2	374	227	1.3118877825044672	0.47500000000000003	5344
0	2	374	227	1.3118877825044672	0.5	5312
0	2	374	227	1.3118877825044672	0.525	6384
0	2	374	227	1.3118877825044672	0.55	7840
0	2	374	227	1.3118877825044672	0.5750000000000001	8288
0	2	374	227	1.3118877825044672	0.6000000000000001	8784
0	2	374	227	1.3118877825044672	0.625	9296
0	2	374	227	1.3118877825044672	0.65	9856
0	2	374	227	1.3118877825044672	0.675	9376
0	2	374	227	1.3118877825044672	0.7000000000000001	9152
0	2	374	227	1.3118877825044672	0.7250000000000001	8208
0	2	374	227	1.3118877825044672	0.75	6496
0	2	374	227	1.3118877825044672	0.775	5776
0	2	374	227	1.3118877825044672	0.8	4704
0	2	374	227	1.3118877825044672	0.8250000000000001	3760
0	2	374	227	1.3118877825044672	0.8500000000000001	3152
0	2	374	227	1.3118877825044672	0.875	3008
0	2	374	227	1.3118877825044672	0.9	2976
0	2	374	227	1.3118877825044672	0.925	3088
0	2	374	227	1.3118877825044672	0.9500000000000001	3040
0	2	374	227	1.3118877825044672	0.9750000000000001	2976
0	3	362	247	179.20427644726027	0.0	3040
0	3	362	247	179.20427644726027	0.025	3168
0	3	362	247	179.20427644726027	0.05	2960
0	3	362	247	179.20427644726027	0.07500000000000001	2688
0	3	362	247	179.20427644726027	0.1	2992
0	3	362	247	179.20427644726027	0.125	3264
0	3	362	247	179.20427644726027	0.15000000000000002	4016
0	3	362	247	179.20427644726027	0.17500000000000002	5280
0	3	362	247	179.20427644726027	0.2	8656
0	3	362	247	179.20427644726027	0.225	11360
0	3	362	247	179.20427644726027	0.25	12624
0	3	362	247	179.20427644726027	0.275	15152
0	3	362	247	179.20427644726027	0.30000000000000004	15264
0	3	362	247	179.20427644726027	0.325	14624
0	3	362	247	179.20427644726027	0.35000000000000003	10480
0	3	362	247	179.20427644726027	0.375	7312
0	3	362	247	179.20427644726027	0.4	5776
0	3	362	247	179.20427644726027	0.42500000000000004	4352
0	3	362	247	179.20427644726027	0.45	3888
0	3	362	247	179.20427644726027	0.47500000000000003	3808
0	3	362	247	179.20427644726027	0.5	3808
0	3	362	247	179.20427644726027	0.525	5616
0	3	362	247	179.20427644726027	0.55	6976
0	3	362	247	179.20427644726027	0.5750000000000001	9520
0	3	362	247	179.20427644726027	0.6000000000000001	9664
0	3	362	247	179.20427644726027	0.625	9904
0	3	362	247	179.20427644726027	0.65	9744
0	3	362	247	179.20427644726027	0.675	8864
0	3	362	247	179.20427644726027	0.7000000000000001	6928
0	3	362	247	179.20427644726027	0.7250000000000001	5888
0	3	362	247	179.20427644726027	0.75	5104
0	3	362	247	179.20427644726027	0.775	3920
0	3	362	247	179.20427644726027	0.8	3008
0	3	362	247	179.20427644726027	0.8250000000000001	2832
0	3	362	247	179.20427644726027	0.8500000000000001	2960
0	3	362	247	179.20427644726027	0.875	2944
0	3	362	247	179.20427644726027	0.9	3040
0	3	362	247	179.20427644726027	0.925	2944
0	3	362	247	179.20427644726027	0.9500000000000001	3024
0	3	362	247	179.20427644726027	0.9750000000000001	3024
0	4	349	268	158.54536638395322	0.0	2816
0	4	349	268	158.54536638395322	0.025	2944
0	4	349	268	158.54536638395322	0.05	3184
0	4	349	268	158.54536638395322	0.07500000000000001	2976
0	4	349	268	158.54536638395322	0.1	3376
0	4	349	268	158.54536638395322	0.125	3952
0	4	349	268	158.54536638395322	0.15000000000000002	6416
0	4	349	268	158.54536638395322	0.17500000000000002	10512
0	4	349	268	158.54536638395322	0.2	17568
0	4	349	268	158.54536638395322	0.225	21328
0	4	349	268	158.54536638395322	0.25	23680
0	4	349	268	158.54536638395322	0.275	23376
0	4	349	268	158.54536638395322	0.30000000000000004	19088
0	4	349	268	158.54536638395322	0.325	14224
0	4	349	268	158.54536638395322	0.35000000000000003	9200
0	4	349	268	158.54536638395322	0.375	5392
0	4	349	268	158.54536638395322	0.4	4144
0	4	349	268	158.54536638395322	0.42500000000000004	3904
0	4	349	268	158.54536638395322	0.45	3600
0	4	349	268	158.54536638395322	0.47500000000000003	3552
0	4	349	268	158.54536638395322	0.5	3552
0	4	349	268	158.54536638395322	0.525	3216
0	4	349	268	158.54536638395322	0.55	3632
0	4	349	268	158.54536638395322	0.5750000000000001	3904
0	4	349	268	158.54536638395322	0.6000000000000001	5088
0	4	349	268	158.54536638395322	0.625	5536
0	4	349	268	158.54536638395322	0.65	6256
0	4	349	268	158.54536638395322	0.675	7008
0	4	349	268	158.54536638395322	0.7000000000000001	6896
0	4	349	268	158.54536638395322	0.7250000000000001	5760
0	4	349	268	158.54536638395322	0.75	4912
0	4	349	268	158.54536638395322	0.775	4176
0	4	349	268	158.54536638395322	0.8	3296
0	4	349	268	158.54536638395322	0.8250000000000001	3232
0	4	349	268	158.54536638395322	0.8500000000000001	2944
0	4	349	268	158.54536638395322	0.875	2864
0	4	349	268	158.54536638395322	0.9	2944
0	4	349	268	158.54536638395322	0.925	2720
0	4	349	268	158.54536638395322	0.9500000000000001	2960
0	4	349	268	158.54536638395322	0.9750000000000001	2960
0	5	345	290	151.26020470831196	0.0	2944
0	5	345	290	151.26020470831196	0.025	3456
0	5	345	290	151.26020470831196	0.05	2944
0	5	345	290	151.26020470831196	0.07500000000000001	2864
0	5	345	290	151.26020470831196	0.1	2928
0	5	345	290	151.26020470831196	0.125	3056
0	5	345	290	151.26020470831196	0.15000000000000002	3632
0	5	345	290	151.26020470831196	0.17500000000000002	4128
0	5	345	290	151.26020470831196	0.2	6896
0	5	345	290	151.26020470831196	0.225	12464
0	5	345	290	151.26020470831196	0.25	18256
0	5	345	290	151.26020470831196	0.275	25376
0	5	345	290	151.26020470831196	0.30000000000000004	30160
0	5	345	290	151.26020470831196	0.325	27840
0	5	345	290	151.26020470831196	0.35000000000000003	25872
0	5	345	290	151.26020470831196	0.375	20464
0	5	345	290	151.26020470831196	0.4	13968
0	5	345	290	151.26020470831196	0.42500000000000004	8608
0	5	345	290	151.26020470831196	0.45	5840
0	5	345	290	151.26020470831196	0.47500000000000003	4352
0	5	345	290	151.26020470831196	0.5	4000
0	5	345	290	151.26020470831196	0.525	3392
0	5	345	290	151.26020470831196	0.55	3696
0	5	345	290	151.26020470831196	0.5750000000000001	3424
0	5	345	290	151.26020470831196	0.6000000000000001	3920
0	5	345	290	151.26020470831196	0.625	3504
0	5	345	290	151.26020470831196	0.65	3680
0	5	345	290	151.26020470831196	0.675	4096
0	5	345	290	151.26020470831196	0.7000000000000001	5168
0	5	345	290	151.26020470831196	0.7250000000000001	6720
0	5	345	290	151.26020470831196	0.75	8272
0	5	345	290	151.26020470831196	0.775	9248
0	5	345	290	151.26020470831196	0.8	8832
0	5	345	290	151.26020470831196	0.8250000000000001	8400
0	5	345	290	151.26020470831196	0.8500000000000001	7408
0	5	345	290	151.26020470831196	0.875	5344
0	5	345	290	151.26020470831196	0.9	4544
0	5	345	290	151.26020470831196	0.925	3280
0	5	345	290	151.26020470831196	0.9500000000000001	2928
0	5	345	290	151.26020470831196	0.9750000000000001	2688
0	6	352	311	133.89829388479365	0.0	3200
0	6	352	311	133.89829388479365	0.025	3024
0	6	352	311	133.89829388479365	0.05	3104
0	6	352	311	133.89829388479365	0.07500000000000001	2992
0	6	352	311	133.89829388479365	0.1	2992
0	6	352	311	133.89829388479365	0.125	3264
0	6	352	311	133.89829388479365	0.15000000000000002	3728
0	6	352	311	133.89829388479365	0.17500000000000002	4816
0	6	352	311	133.89829388479365	0.2	5808
0	6	352	311	133.89829388479365	0.225	15392
0	6	352	311	133.89829388479365	0.25	20256
0	6	352	311	133.89829388479365	0.275	29536
0	6	352	311	133.89829388479365	0.30000000000000004	31312
0	6	352	311	133.89829388479365	0.325	27328
0	6	352	311	133.89829388479365	0.35000000000000003	24096
0	6	352	311	133.89829388479365	0.375	18032
0	6	352	311	133.89829388479365	0.4	14192
0	6	352	311	133.89829388479365	0.42500000000000004	10832
0	6	352	311	133.89829388479365	0.45	5600
0	6	352	311	133.89829388479365	0.47500000000000003	5280
0	6	352	311	133.89829388479365	0.5	5280
0	6	352	311	133.89829388479365	0.525	4736
0	6	352	311	133.89829388479365	0.55	4000
0	6	352	311	133.89829388479365	0.5750000000000001	3984
0	6	352	311	133.89829388479365	0.6000000000000001	4176
0	6	352	311	133.89829388479365	0.625	3584
0	6	352	311	133.89829388479365	0.65	3664
0	6	352	311	133.89829388479365	0.675	3680
0	6	352	311	133.89829388479365	0.7000000000000001	3840
0	6	352	311	133.89829388479365	0.7250000000000001	4640
0	6	352	311	133.89829388479365	0.75	5712
0	6	352	311	133.89829388479365	0.775	7216
0	6	352	311	133.89829388479365	0.8	7280
0	6	352	311	133.89829388479365	0.8250000000000001	7248
0	6	352	311	133.89829388479365	0.8500000000000001	5744
0	6	352	311	133.89829388479365	0.875	4112
0	6	352	311	133.89829388479365	0.9	4112
0	6	352	311	133.89829388479365	0.925	3104
0	6	352	311	133.89829388479365	0.9500000000000001	2864
0	6	352	311	133.89829388479365	0.9750000000000001	2976
0	7	373	321	149.5669142100181	0.0	2944
0	7	373	321	149.5669142100181	0.025	3104
0	7	373	321	149.5669142100181	0.05	2848
0	7	373	321	149.5669142100181	0.07500000000000001	3040
0	7	373	321	149.5669142100181	0.1	2848
0	7	373	321	149.5669142100181	0.125	2896
0	7	373	321	149.5669142100181	0.15000000000000002	3152
0	7	373	321	149.5669142100181	0.17500000000000002	4016
0	7	373	321	149.5669142100181	0.2	4656
0	7	373	321	149.5669142100181	0.225	6640
0	7	373	321	149.5669142100181	0.25	9744
0	7	373	321	149.5669142100181	0.275	13376
0	7	373	321	149.5669142100181	0.30000000000000004	15520
0	7	373	321	149.5669142100181	0.325	14800
0	7	373	321	149.5669142100181	0.35000000000000003	12320
0	7	373	321	149.5669142100181	0.375	10944
0	7	373	321	149.5669142100181	0.4	8816
0	7	373	321	149.5669142100181	0.42500000000000004	5536
0	7	373	321	149.5669142100181	0.45	4768
0	7	373	321	149.5669142100181	0.47500000000000003	3984
0	7	373	321	149.5669142100181	0.5	4048
0	7	373	321	149.5669142100181	0.525	3888
0	7	373	321	149.5669142100181	0.55	3600
0	7	373	321	149.5669142100181	0.5750000000000001	3264
0	7	373	321	149.5669142100181	0.6000000000000001	3248
0	7	373	321	149.5669142100181	0.625	3376
0	7	373	321	149.5669142100181	0.65	2928
0	7	373	321	149.5669142100181	0.675	3440
0	7	373	321	149.5669142100181	0.7000000000000001	3840
0	7	373	321	149.5669142100181	0.7250000000000001	3936
0	7	373	321	149.5669142100181	0.75	4320
0	7	373	321	149.5669142100181	0.775	5008
0	7	373	321	149.5669142100181	0.8	6080
0	7	373	321	149.5669142100181	0.8250000000000001	6384
0	7	373	321	149.5669142100181	0.8500000000000001	5680
0	7	373	321	149.5669142100181	0.875	4736
0	7	373	321	149.5669142100181	0.9	4032
0	7	373	321	149.5669142100181	0.925	3552
0	7	373	321	149.5669142100181	0.9500000000000001	3072
0	7	373	321	149.5669142100181	0.9750000000000001	3024
0	8	396	319	158.40468955103233	0.0	2960
0	8	396	319	158.40468955103233	0.025	3216
0	8	396	319	158.40468955103233	0.05	3440
0	8	396	319	158.40468955103233	0.07500000000000001	4160
0	8	396	319	158.40468955103233	0.1	5168
0	8	396	319	158.40468955103233	0.125	6576
0	8	396	319	158.40468955103233	0.15000000000000002	6976
0	8	396	319	158.40468955103233	0.17500000000000002	6752
0	8	396	319	158.40468955103233	0.2	5312
0	8	396	319	158.40468955103233	0.225	4800
0	8	396	319	158.40468955103233	0.25	4128
0	8	396	319	158.40468955103233	0.275	3584
0	8	396	319	158.40468955103233	0.30000000000000004	3648
0	8	396	319	158.40468955103233	0.325	3600
0	8	396	319	158.40468955103233	0.35000000000000003	3648
0	8	396	319	158.40468955103233	0.375	3472
0	8	396	319	158.40468955103233	0.4	3440
0	8	396	319	158.40468955103233	0.42500000000000004	3280
0	8	396	319	158.40468955103233	0.45	3376
0	8	396	319	158.40468955103233	0.47500000000000003	3568
0	8	396	319	158.40468955103233	0.5	3456
0	8	396	319	158.40468955103233	0.525	3696
0	8	396	319	158.40468955103233	0.55	4832
0	8	396	319	158.40468955103233	0.5750000000000001	7392
0	8	396	319	158.40468955103233	0.6000000000000001	10368
0	8	396	319	158.40468955103233	0.625	14352
0	8	396	319	158.40468955103233	0.65	17520
0	8	396	319	158.40468955103233	0.675	17968
0	8	396	319	158.40468955103233	0.7000000000000001	15248
0	8	396	319	158.40468955103233	0.7250000000000001	9856
0	8	396	319	158.40468955103233	0.75	7056
0	8	396	319	158.40468955103233	0.775	5440
0	8	396	319	158.40468955103233	0.8	4048
0	8	396	319	158.40468955103233	0.8250000000000001	3360
0	8	396	319	158.40468955103233	0.8500000000000001	3136
0	8	396	319	158.40468955103233	0.875	3008
0	8	396	319	158.40468955103233	0.9	3104
0	8	396	319	158.40468955103233	0.925	2992
0	8	396	319	158.40468955103233	0.9500000000000001	3040
0	8	396	319	158.40468955103233	0.9750000000000001	2896
0	9	416	309	173.54118362128133	0.0	2800
0	9	416	309	173.54118362128133	0.025	2928
0	9	416	309	173.54118362128133	0.05	3344
0	9	416	309	173.54118362128133	0.07500000000000001	4640
0	9	416	309	173.54118362128133	0.1	5600
0	9	416	309	173.54118362128133	0.125	6928
0	9	416	309	173.54118362128133	0.15000000000000002	7056
0	9	416	309	173.54118362128133	0.17500000000000002	5920
0	9	416	309	173.54118362128133	0.2	4976
0	9	416	309	173.54118362128133	0.225	4032
0	9	416	309	173.54118362128133	0.25	4032
0	9	416	309	173.54118362128133	0.275	3744
0	9	416	309	173.54118362128133	0.30000000000000004	3904
0	9	416	309	173.54118362128133	0.325	3680
0	9	416	309	173.54118362128133	0.35000000000000003	3600
0	9	416	309	173.54118362128133	0.375	3360
0	9	416	309	173.54118362128133	0.4	3376
0	9	416	309	173.54118362128133	0.42500000000000004	3328
0	9	416	309	173.54118362128133	0.45	3216
0	9	416	309	173.54118362128133	0.47500000000000003	4048
0	9	416	309	173.54118362128133	0.5	4048
0	9	416	309	173.54118362128133	0.525	4032
0	9	416	309	173.54118362128133	0.55	4320
0	9	416	309	173.54118362128133	0.5750000000000001	5600
0	9	416	309	173.54118362128133	0.6000000000000001	6960
0	9	416	309	173.54118362128133	0.625	10128
0	9	416	309	173.54118362128133	0.65	11488
0	9	416	309	173.54118362128133	0.675	11808
0	9	416	309	173.54118362128133	0.7000000000000001	10624
0	9	416	309	173.54118362128133	0.7250000000000001	7136
0	9	416	309	173.54118362128133	0.75	7136
0	9	416	309	173.54118362128133	0.775	4432
0	9	416	309	173.54118362128133	0.8	3616
0	9	416	309	173.54118362128133	0.8250000000000001	3216
0	9	416	309	173.54118362128133	0.8500000000000001	2800
0	9	416	309	173.54118362128133	0.875	3296
0	9	416	309	173.54118362128133	0.9	3008
0	9	416	309	173.54118362128133	0.925	3040
0	9	416	309	173.54118362128133	0.9500000000000001	3056
0	9	416	309	173.54118362128133	0.9750000000000001	3056
0	10	436	296	177.04471526606562	0.0	2992
0	10	436	296	177.04471526606562	0.025	2864
0	10	436	296	177.04471526606562	0.05	3168
0	10	436	296	177.04471526606562	0.07500000000000001	2976
0	10	436	296	177.04471526606562	0.1	3872
0	10	436	296	177.04471526606562	0.125	5424
0	10	436	296	177.04471526606562	0.15000000000000002	7152
0	10	436	296	177.04471526606562	0.17500000000000002	7632
0	10	436	296	177.04471526606562	0.2	7472
0	10	436	296	177.04471526606562	0.225	6528
0	10	436	296	177.04471526606562	0.25	6048
0	10	436	296	177.04471526606562	0.275	5264
0	10	436	296	177.04471526606562	0.30000000000000004	4160
0	10	436	296	177.04471526606562	0.325	4112
0	10	436	296	177.04471526606562	0.35000000000000003	3456
0	10	436	296	177.04471526606562	0.375	3536
0	10	436	296	177.04471526606562	0.4	3200
0	10	436	296	177.04471526606562	0.42500000000000004	3424
0	10	436	296	177.04471526606562	0.45	3344
0	10	436	296	177.04471526606562	0.47500000000000003	3152
0	10	436	296	177.04471526606562	0.5	3152
0	10	436	296	177.04471526606562	0.525	3344
0	10	436	296	177.04471526606562	0.55	3488
0	10	436	296	177.04471526606562	0.5750000000000001	4704
0	10	436	296	177.04471526606562	0.6000000000000001	5984
0	10	436	296	177.04471526606562	0.625	8576
0	10	436	296	177.04471526606562	0.65	10816
0	10	436	296	177.04471526606562	0.675	11152
0	10	436	296	177.04471526606562	0.7000000000000001	9216
0	10	436	296	177.04471526606562	0.7250000000000001	7152
0	10	436	296	177.04471526606562	0.75	6272
0	10	436	296	177.04471526606562	0.775	4848
0	10	436	296	177.04471526606562	0.8	3424
0	10	436	296	177.04471526606562	0.8250000000000001	3280
0	10	436	296	177.04471526606562	0.8500000000000001	3040
0	10	436	296	177.04471526606562	0.875	2896
0	10	436	296	177.04471526606562	0.9	2816
0	10	436	296	177.04471526606562	0.925	3008
0	10	436	296	177.04471526606562	0.9500000000000001	2928
0	10	436	296	177.04471526606562	0.9750000000000001	2928
0	11	455	285	157.69658319656287	0.0	2816
0	11	455	285	157.69658319656287	0.025	2912
0	11	455	285	157.69658319656287	0.05	2960
0	11	455	285	157.69658319656287	0.07500000000000001	3072
0	11	455	285	157.69658319656287	0.1	3728
0	11	455	285	157.69658319656287	0.125	4400
0	11	455	285	157.69658319656287	0.15000000000000002	5968
0	11	455	285	157.69658319656287	0.17500000000000002	8048
0	11	455	285	157.69658319656287	0.2	9152
0	11	455	285	157.69658319656287	0.225	9312
0	11	455	285	157.69658319656287	0.25	9072
0	11	455	285	157.69658319656287	0.275	7952
0	11	455	285	157.69658319656287	0.30000000000000004	6496
0	11	455	285	157.69658319656287	0.325	4352
0	11	455	285	157.69658319656287	0.35000000000000003	4496
0	11	455	285	157.69658319656287	0.375	4032
0	11	455	285	157.69658319656287	0.4	3472
0	11	455	285	157.69658319656287	0.42500000000000004	3216
0	11	455	285	157.69658319656287	0.45	3152
0	11	455	285	157.69658319656287	0.47500000000000003	2960
0	11	455	285	157.69658319656287	0.5	2960
0	11	455	285	157.69658319656287	0.525	3168
0	11	455	285	157.69658319656287	0.55	3184
0	11	455	285	157.69658319656287	0.5750000000000001	3488
0	11	455	285	157.69658319656287	0.6000000000000001	3536
0	11	455	285	157.69658319656287	0.625	4608
0	11	455	285	157.69658319656287	0.65	5424
0	11	455	285	157.69658319656287	0.675	6208
0	11	455	285	157.69658319656287	0.7000000000000001	7072
0	11	455	285	157.69658319656287	0.7250000000000001	6960
0	11	455	285	157.69658319656287	0.75	6336
0	11	455	285	157.69658319656287	0.775	5136
0	11	455	285	157.69658319656287	0.8	4160
0	11	455	285	157.69658319656287	0.8250000000000001	3456
0	11	455	285	157.69658319656287	0.8500000000000001	2992
0	11	455	285	157.69658319656287	0.875	2976
0	11	455	285	157.69658319656287	0.9	2864
0	11	455	285	157.69658319656287	0.925	3008
0	11	455	285	157.69658319656287	0.9500000000000001	2624
0	11	455	285	157.69658319656287	0.9750000000000001	2624
0	12	477	282	151.38037594199633	0.0	2736
0	12	477	282	151.38037594199633	0.025	2880
0	12	477	282	151.38037594199633	0.05	3104
0	12	477	282	151.38037594199633	0.07500000000000001	3024
0	12	477	282	151.38037594199633	0.1	3632
0	12	477	282	151.38037594199633	0.125	4128
0	12	477	282	151.38037594199633	0.15000000000000002	4816
0	12	477	282	151.38037594199633	0.17500000000000002	5456
0	12	477	282	151.38037594199633	0.2	5680
0	12	477	282	151.38037594199633	0.225	6560
0	12	477	282	151.38037594199633	0.25	7280
0	12	477	282	151.38037594199633	0.275	6352
0	12	477	282	151.38037594199633	0.30000000000000004	5296
0	12	477	282	151.38037594199633	0.325	3888
0	12	477	282	151.38037594199633	0.35000000000000003	3152
0	12	477	282	151.38037594199633	0.375	3264
0	12	477	282	151.38037594199633	0.4	2896
0	12	477	282	151.38037594199633	0.42500000000000004	3152
0	12	477	282	151.38037594199633	0.45	3168
0	12	477	282	151.38037594199633	0.47500000000000003	3264
0	12	477	282	151.38037594199633	0.5	3216
0	12	477	282	151.38037594199633	0.525	3280
0	12	477	282	151.38037594199633	0.55	3472
0	12	477	282	151.38037594199633	0.5750000000000001	4112
0	12	477	282	151.38037594199633	0.6000000000000001	5088
0	12	477	282	151.38037594199633	0.625	7568
0	12	477	282	151.38037594199633	0.65	9968
0	12	477	282	151.38037594199633	0.675	11104
0	12	477	282	151.38037594199633	0.7000000000000001	10880
0	12	477	282	151.38037594199633	0.7250000000000001	9296
0	12	477	282	151.38037594199633	0.75	6448
0	12	477	282	151.38037594199633	0.775	4544
0	12	477	282	151.38037594199633	0.8	3584
0	12	477	282	151.38037594199633	0.8250000000000001	3280
0	12	477	282	151.38037594199633	0.8500000000000001	2912
0	12	477	282	151.38037594199633	0.875	3232
0	12	477	282	151.38037594199633	0.9	3008
0	12	477	282	151.38037594199633	0.925	2832
0	12	477	282	151.38037594199633	0.9500000000000001	2768
0	12	477	282	151.38037594199633	0.9750000000000001	2816
0	13	498	290	154.11875345065	0.0	2912
0	13	498	290	154.11875345065	0.025	2720
0	13	498	290	154.11875345065	0.05	3216
0	13	498	290	154.11875345065	0.07500000000000001	2880
0	13	498	290	154.11875345065	0.1	3840
0	13	498	290	154.11875345065	0.125	4064
0	13	498	290	154.11875345065	0.15000000000000002	4672
0	13	498	290	154.11875345065	0.17500000000000002	5104
0	13	498	290	154.11875345065	0.2	5312
0	13	498	290	154.11875345065	0.225	4624
0	13	498	290	154.11875345065	0.25	4624
0	13	498	290	154.11875345065	0.275	3840
0	13	498	290	154.11875345065	0.30000000000000004	3072
0	13	498	290	154.11875345065	0.325	3200
0	13	498	290	154.11875345065	0.35000000000000003	3296
0	13	498	290	154.11875345065	0.375	3008
0	13	498	290	154.11875345065	0.4	3216
0	13	498	290	154.11875345065	0.42500000000000004	3056
0	13	498	290	154.11875345065	0.45	3296
0	13	498	290	154.11875345065	0.47500000000000003	3200
0	13	498	290	154.11875345065	0.5	3200
0	13	498	290	154.11875345065	0.525	3360
0	13	498	290	154.11875345065	0.55	3504
0	13	498	290	154.11875345065	0.5750000000000001	3712
0	13	498	290	154.11875345065	0.6000000000000001	5952
0	13	498	290	154.11875345065	0.625	8128
0	13	498	290	154.11875345065	0.65	13648
0	13	498	290	154.11875345065	0.675	13648
0	13	498	290	154.11875345065	0.7000000000000001	13840
0	13	498	290	154.11875345065	0.7250000000000001	10032
0	13	498	290	154.11875345065	0.75	6400
0	13	498	290	154.11875345065	0.775	3504
0	13	498	290	154.11875345065	0.8	3056
0	13	498	290	154.11875345065	0.8250000000000001	2944
0	13	498	290	154.11875345065	0.8500000000000001	2832
0	13	498	290	154.11875345065	0.875	2736
0	13	498	290	154.11875345065	0.9	2832
0	13	498	290	154.11875345065	0.925	2992
0	13	498	290	154.11875345065	0.9500000000000001	3008
0	13	498	290	154.11875345065	0.9750000000000001	2816
0	14	514	307	169.01134890350605	0.0	3040
0	14	514	307	169.01134890350605	0.025	2416
0	14	514	307	169.01134890350605	0.05	2816
0	14	514	307	169.01134890350605	0.07500000000000001	2976
0	14	514	307	169.01134890350605	0.1	3200
0	14	514	307	169.01134890350605	0.125	3504
0	14	514	307	169.01134890350605	0.15000000000000002	4336
0	14	514	307	169.01134890350605	0.17500000000000002	5440
0	14	514	307	169.01134890350605	0.2	6304
0	14	514	307	169.01134890350605	0.225	6032
0	14	514	307	169.01134890350605	0.25	5952
0	14	514	307	169.01134890350605	0.275	4256
0	14	514	307	169.01134890350605	0.30000000000000004	3808
0	14	514	307	169.01134890350605	0.325	3440
0	14	514	307	169.01134890350605	0.35000000000000003	3200
0	14	514	307	169.01134890350605	0.375	2992
0	14	514	307	169.01134890350605	0.4	2944
0	14	514	307	169.01134890350605	0.42500000000000004	2928
0	14	514	307	169.01134890350605	0.45	3152
0	14	514	307	169.01134890350605	0.47500000000000003	3248
0	14	514	307	169.01134890350605	0.5	3248
0	14	514	307	169.01134890350605	0.525	3232
0	14	514	307	169.01134890350605	0.55	3392
0	14	514	307	169.01134890350605	0.5750000000000001	4016
0	14	514	307	169.01134890350605	0.6000000000000001	6000
0	14	514	307	169.01134890350605	0.625	7216
0	14	514	307	169.01134890350605	0.65	9200
0	14	514	307	169.01134890350605	0.675	10064
0	14	514	307	169.01134890350605	0.7000000000000001	10080
0	14	514	307	169.01134890350605	0.7250000000000001	7472
0	14	514	307	169.01134890350605	0.75	6896
0	14	514	307	169.01134890350605	0.775	5120
0	14	514	307	169.01134890350605	0.8	3408
0	14	514	307	169.01134890350605	0.8250000000000001	2992
0	14	514	307	169.01134890350605	0.8500000000000001	2752
0	14	514	307	169.01134890350605	0.875	2704
0	14	514	307	169.01134890350605	0.9	2928
0	14	514	307	169.01134890350605	0.925	2896
0	14	514	307	169.01134890350605	0.9500000000000001	2768
0	14	514	307	169.01134890350605	0.9750000000000001	2688
0	15	526	326	157.59016262850676	0.0	2848
0	15	526	326	157.59016262850676	0.025	2688
0	15	526	326	157.59016262850676	0.05	2528
0	15	526	326	157.59016262850676	0.07500000000000001	3040
0	15	526	326	157.59016262850676	0.1	2576
0	15	526	326	157.59016262850676	0.125	2736
0	15	526	326	157.59016262850676	0.15000000000000002	2816
0	15	526	326	157.59016262850676	0.17500000000000002	2976
0	15	526	326	157.59016262850676	0.2	3072
0	15	526	326	157.59016262850676	0.225	3664
0	15	526	326	157.59016262850676	0.25	5200
0	15	526	326	157.59016262850676	0.275	6528
0	15	526	326	157.59016262850676	0.30000000000000004	7248
0	15	526	326	157.59016262850676	0.325	6352
0	15	526	326	157.59016262850676	0.35000000000000003	5232
0	15	526	326	157.59016262850676	0.375	4416
0	15	526	326	157.59016262850676	0.4	3648
0	15	526	326	157.59016262850676	0.42500000000000004	3392
0	15	526	326	157.59016262850676	0.45	3280
0	15	526	326	157.59016262850676	0.47500000000000003	3136
0	15	526	326	157.59016262850676	0.5	3136
0	15	526	326	157.59016262850676	0.525	3376
0	15	526	326	157.59016262850676	0.55	3072
0	15	526	326	157.59016262850676	0.5750000000000001	3136
0	15	526	326	157.59016262850676	0.6000000000000001	3264
0	15	526	326	157.59016262850676	0.625	2848
0	15	526	326	157.59016262850676	0.65	3072
0	15	526	326	157.59016262850676	0.675	3056
0	15	526	326	157.59016262850676	0.7000000000000001	3280
0	15	526	326	157.59016262850676	0.7250000000000001	4176
0	15	526	326	157.59016262850676	0.75	5344
0	15	526	326	157.59016262850676	0.775	6272
0	15	526	326	157.59016262850676	0.8	6848
0	15	526	326	157.59016262850676	0.8250000000000001	6336
0	15	526	326	157.59016262850676	0.8500000000000001	4800
0	15	526	326	157.59016262850676	0.875	3792
0	15	526	326	157.59016262850676	0.9	2928
0	15	526	326	157.59016262850676	0.925	2896
0	15	526	326	157.59016262850676	0.9500000000000001	2832
0	15	526	326	157.59016262850676	0.9750000000000001	2608
0	16	530	349	162.10726634202436	0.0	2736
0	16	530	349	162.10726634202436	0.025	2752
0	16	530	349	162.10726634202436	0.05	2816
0	16	530	349	162.10726634202436	0.07500000000000001	2928
0	16	530	349	162.10726634202436	0.1	2720
0	16	530	349	162.10726634202436	0.125	2960
0	16	530	349	162.10726634202436	0.15000000000000002	3200
0	16	530	349	162.10726634202436	0.17500000000000002	3744
0	16	530	349	162.10726634202436	0.2	4640
0	16	530	349	162.10726634202436	0.225	6208
0	16	530	349	162.10726634202436	0.25	7232
0	16	530	349	162.10726634202436	0.275	7552
0	16	530	349	162.10726634202436	0.30000000000000004	6352
0	16	530	349	162.10726634202436	0.325	4672
0	16	530	349	162.10726634202436	0.35000000000000003	3744
0	16	530	349	162.10726634202436	0.375	3360
0	16	530	349	162.10726634202436	0.4	2976
0	16	530	349	162.10726634202436	0.42500000000000004	3248
0	16	530	349	162.10726634202436	0.45	3296
0	16	530	349	162.10726634202436	0.47500000000000003	3296
0	16	530	349	162.10726634202436	0.5	3296
0	16	530	349	162.10726634202436	0.525	3200
0	16	530	349	162.10726634202436	0.55	3344
0	16	530	349	162.10726634202436	0.5750000000000001	3264
0	16	530	349	162.10726634202436	0.6000000000000001	3344
0	16	530	349	162.10726634202436	0.625	3520
0	16	530	349	162.10726634202436	0.65	3408
0	16	530	349	162.10726634202436	0.675	3680
0	16	530	349	162.10726634202436	0.7000000000000001	4480
0	16	530	349	162.10726634202436	0.7250000000000001	5216
0	16	530	349	162.10726634202436	0.75	4848
0	16	530	349	162.10726634202436	0.775	4432
0	16	530	349	162.10726634202436	0.8	3648
0	16	530	349	162.10726634202436	0.8250000000000001	3152
0	16	530	349	162.10726634202436	0.8500000000000001	2816
0	16	530	349	162.10726634202436	0.875	2592
0	16	530	349	162.10726634202436	0.9	2688
0	16	530	349	162.10726634202436	0.925	2864
0	16	530	349	162.10726634202436	0.9500000000000001	2768
0	16	530	349	162.10726634202436	0.9750000000000001	2672
0	17	540	368	150.78240815685666	0.0	2640
0	17	540	368	150.78240815685666	0.025	2512
0	17	540	368	150.78240815685666	0.05	2912
0	17	540	368	150.78240815685666	0.07500000000000001	2816
0	17	540	368	150.78240815685666	0.1	2816
0	17	540	368	150.78240815685666	0.125	2912
0	17	540	368	150.78240815685666	0.15000000000000002	2816
0	17	540	368	150.78240815685666	0.17500000000000002	3024
0	17	540	368	150.78240815685666	0.2	3088
0	17	540	368	150.78240815685666	0.225	3440
0	17	540	368	150.78240815685666	0.25	4016
0	17	540	368	150.78240815685666	0.275	5824
0	17	540	368	150.78240815685666	0.30000000000000004	6560
0	17	540	368	150.78240815685666	0.325	7616
0	17	540	368	150.78240815685666	0.35000000000000003	7344
0	17	540	368	150.78240815685666	0.375	5648
0	17	540	368	150.78240815685666	0.4	5200
0	17	540	368	150.78240815685666	0.42500000000000004	4176
0	17	540	368	150.78240815685666	0.45	3536
0	17	540	368	150.78240815685666	0.47500000000000003	3328
0	17	540	368	150.78240815685666	0.5	3328
0	17	540	368	150.78240815685666	0.525	3440
0	17	540	368	150.78240815685666	0.55	3200
0	17	540	368	150.78240815685666	0.5750000000000001	2976
0	17	540	368	150.78240815685666	0.6000000000000001	3216
0	17	540	368	150.78240815685666	0.625	3520
0	17	540	368	150.78240815685666	0.65	3760
0	17	540	368	150.78240815685666	0.675	4016
0	17	540	368	150.78240815685666	0.7000000000000001	3968
0	17	540	368	150.78240815685666	0.7250000000000001	4384
0	17	540	368	150.78240815685666	0.75	4608
0	17	540	368	150.78240815685666	0.775	4032
0	17	540	368	150.78240815685666	0.8	3600
0	17	540	368	150.78240815685666	0.8250000000000001	3216
0	17	540	368	150.78240815685666	0.8500000000000001	2976
0	17	540	368	150.78240815685666	0.875	2752
0	17	540	368	150.78240815685666	0.9	2752
0	17	540	368	150.78240815685666	0.925	2832
0	17	540	368	150.78240815685666	0.9500000000000001	3008
0	17	540	368	150.78240815685666	0.9750000000000001	2736
0	18	560	381	142.00639171609305	0.0	2768
0	18	560	381	142.00639171609305	0.025	2784
0	18	560	381	142.00639171609305	0.05	2784
0	18	560	381	142.00639171609305	0.07500000000000001	2736
0	18	560	381	142.00639171609305	0.1	2976
0	18	560	381	142.00639171609305	0.125	2816
0	18	560	381	142.00639171609305	0.15000000000000002	2816
0	18	560	381	142.00639171609305	0.17500000000000002	2976
0	18	560	381	142.00639171609305	0.2	2768
0	18	560	381	142.00639171609305	0.225	3200
0	18	560	381	142.00639171609305	0.25	3552
0	18	560	381	142.00639171609305	0.275	4672
0	18	560	381	142.00639171609305	0.30000000000000004	5968
0	18	560	381	142.00639171609305	0.325	7840
0	18	560	381	142.00639171609305	0.35000000000000003	10928
0	18	560	381	142.00639171609305	0.375	12176
0	18	560	381	142.00639171609305	0.4	11488
0	18	560	381	142.00639171609305	0.42500000000000004	8896
0	18	560	381	142.00639171609305	0.45	6048
0	18	560	381	142.00639171609305	0.47500000000000003	4336
0	18	560	381	142.00639171609305	0.5	4272
0	18	560	381	142.00639171609305	0.525	4032
0	18	560	381	142.00639171609305	0.55	3616
0	18	560	381	142.00639171609305	0.5750000000000001	3744
0	18	560	381	142.00639171609305	0.6000000000000001	3616
0	18	560	381	142.00639171609305	0.625	3376
0	18	560	381	142.00639171609305	0.65	3360
0	18	560	381	142.00639171609305	0.675	3760
0	18	560	381	142.00639171609305	0.7000000000000001	4352
0	18	560	381	142.00639171609305	0.7250000000000001	4416
0	18	560	381	142.00639171609305	0.75	4640
0	18	560	381	142.00639171609305	0.775	4224
0	18	560	381	142.00639171609305	0.8	3392
0	18	560	381	142.00639171609305	0.8250000000000001	3392
0	18	560	381	142.00639171609305	0.8500000000000001	2864
0	18	560	381	142.00639171609305	0.875	2720
0	18	560	381	142.00639171609305	0.9	2656
0	18	560	381	142.00639171609305	0.925	2912
0	18	560	381	142.00639171609305	0.9500000000000001	2560
0	18	560	381	142.00639171609305	0.9750000000000001	2752
1	1	366	236	177.56030199647194	0.0	2896
1	1	366	236	177.56030199647194	0.025	3040
1	1	366	236	177.56030199647194	0.05	2848
1	1	366	236	177.56030199647194	0.07500000000000001	2992
1	1	366	236	177.56030199647194	0.1	3392
1	1	366	236	177.56030199647194	0.125	3792
1	1	366	236	177.56030199647194	0.15000000000000002	5952
1	1	366	236	177.56030199647194	0.17500000000000002	8144
1	1	366	236	177.56030199647194	0.2	10544
1	1	366	236	177.56030199647194	0.225	11680
1	1	366	236	177.56030199647194	0.25	12112
1	1	366	236	177.56030199647194	0.275	13008
1	1	366	236	177.56030199647194	0.30000000000000004	12992
1	1	366	236	177.56030199647194	0.325	11712
1	1	366	236	177.56030199647194	0.35000000000000003	8960
1	1	366	236	177.56030199647194	0.375	6480
1	1	366	236	177.56030199647194	0.4	5376
1	1	366	236	177.56030199647194	0.42500000000000004	4560
1	1	366	236	177.56030199647194	0.45	4864
1	1	366	236	177.56030199647194	0.47500000000000003	6000
1	1	366	236	177.56030199647194	0.5	6000
1	1	366	236	177.56030199647194	0.525	6896
1	1	366	236	177.56030199647194	0.55	7824
1	1	366	236	177.56030199647194	0.5750000000000001	9296
1	1	366	236	177.56030199647194	0.6000000000000001	10320
1	1	366	236	177.56030199647194	0.625	9616
1	1	366	236	177.56030199647194	0.65	9088
1	1	366	236	177.56030199647194	0.675	7568
1	1	366	236	177.56030199647194	0.7000000000000001	6800
1	1	366	236	177.56030199647194	0.7250000000000001	5408
1	1	366	236	177.56030199647194	0.75	5168
1	1	366	236	177.56030199647194	0.775	3792
1	1	366	236	177.56030199647194	0.8	3072
1	1	366	236	177.56030199647194	0.8250000000000001	2944
1	1	366	236	177.56030199647194	0.8500000000000001	2960
1	1	366	236	177.56030199647194	0.875	2896
1	1	366	236	177.56030199647194	0.9	2992
1	1	366	236	177.56030199647194	0.925	2944
1	1	366	236	177.56030199647194	0.9500000000000001	2896
1	1	366	236	177.56030199647194	0.9750000000000001	2896
1	2	355	253	173.6598082540901	0.0	2976
1	2	355	253	173.6598082540901	0.025	3040
1	2	355	253	173.6598082540901	0.05	2944
1	2	355	253	173.6598082540901	0.07500000000000001	3200
1	2	355	253	173.6598082540901	0.1	3680
1	2	355	253	173.6598082540901	0.125	4576
1	2	355	253	173.6598082540901	0.15000000000000002	6864
1	2	355	253	173.6598082540901	0.17500000000000002	10736
1	2	355	253	173.6598082540901	0.2	12432
1	2	355	253	173.6598082540901	0.225	16336
1	2	355	253	173.6598082540901	0.25	16336
1	2	355	253	173.6598082540901	0.275	17632
1	2	355	253	173.6598082540901	0.30000000000000004	16560
1	2	355	253	173.6598082540901	0.325	13312
1	2	355	253	173.6598082540901	0.35000000000000003	12800
1	2	355	253	173.6598082540901	0.375	7424
1	2	355	253	173.6598082540901	0.4	5936
1	2	355	253	173.6598082540901	0.42500000000000004	4480
1	2	355	253	173.6598082540901	0.45	4576
1	2	355	253	173.6598082540901	0.47500000000000003	4416
1	2	355	253	173.6598082540901	0.5	4416
1	2	355	253	173.6598082540901	0.525	5568
1	2	355	253	173.6598082540901	0.55	6368
1	2	355	253	173.6598082540901	0.5750000000000001	8112
1	2	355	253	173.6598082540901	0.6000000000000001	8480
1	2	355	253	173.6598082540901	0.625	10176
1	2	355	253	173.6598082540901	0.65	10944
1	2	355	253	173.6598082540901	0.675	10928
1	2	355	253	173.6598082540901	0.7000000000000001	9696
1	2	355	253	173.6598082540901	0.7250000000000001	8592
1	2	355	253	173.6598082540901	0.75	8592
1	2	355	253	173.6598082540901	0.775	6704
1	2	355	253	173.6598082540901	0.8	5376
1	2	355	253	173.6598082540901	0.8250000000000001	3424
1	2	355	253	173.6598082540901	0.8500000000000001	3280
1	2	355	253	173.6598082540901	0.875	3008
1	2	355	253	173.6598082540901	0.9	2880
1	2	355	253	173.6598082540901	0.925	2816
1	2	355	253	173.6598082540901	0.9500000000000001	2896
1	2	355	253	173.6598082540901	0.9750000000000001	2896
1	3	346	271	161.96571443287016	0.0	3136
1	3	346	271	161.96571443287016	0.025	3040
1	3	346	271	161.96571443287016	0.05	2992
1	3	346	271	161.96571443287016	0.07500000000000001	3024
1	3	346	271	161.96571443287016	0.1	3424
1	3	346	271	161.96571443287016	0.125	3744
1	3	346	271	161.96571443287016	0.15000000000000002	4320
1	3	346	271	161.96571443287016	0.17500000000000002	8448
1	3	346	271	161.96571443287016	0.2	11408
1	3	346	271	161.96571443287016	0.225	15152
1	3	346	271	161.96571443287016	0.25	16704
1	3	346	271	161.96571443287016	0.275	17664
1	3	346	271	161.96571443287016	0.30000000000000004	18240
1	3	346	271	161.96571443287016	0.325	17152
1	3	346	271	161.96571443287016	0.35000000000000003	15008
1	3	346	271	161.96571443287016	0.375	11472
1	3	346	271	161.96571443287016	0.4	5744
1	3	346	271	161.96571443287016	0.42500000000000004	4320
1	3	346	271	161.96571443287016	0.45	3792
1	3	346	271	161.96571443287016	0.47500000000000003	3168
1	3	346	271	161.96571443287016	0.5	3200
1	3	346	271	161.96571443287016	0.525	3200
1	3	346	271	161.96571443287016	0.55	3136
1	3	346	271	161.96571443287016	0.5750000000000001	3456
1	3	346	271	161.96571443287016	0.6000000000000001	3632
1	3	346	271	161.96571443287016	0.625	4288
1	3	346	271	161.96571443287016	0.65	5104
1	3	346	271	161.96571443287016	0.675	6064
1	3	346	271	161.96571443287016	0.7000000000000001	6160
1	3	346	271	161.96571443287016	0.7250000000000001	6400
1	3	346	271	161.96571443287016	0.75	6208
1	3	346	271	161.96571443287016	0.775	5456
1	3	346	271	161.96571443287016	0.8	4800
1	3	346	271	161.96571443287016	0.8250000000000001	4240
1	3	346	271	161.96571443287016	0.8500000000000001	3600
1	3	346	271	161.96571443287016	0.875	3136
1	3	346	271	161.96571443287016	0.9	2896
1	3	346	271	161.96571443287016	0.925	2976
1	3	346	271	161.96571443287016	0.9500000000000001	2912
1	3	346	271	161.96571443287016	0.9750000000000001	2816
1	4	343	291	148.63558021213433	0.0	2912
1	4	343	291	148.63558021213433	0.025	2960
1	4	343	291	148.63558021213433	0.05	2752
1	4	343	291	148.63558021213433	0.07500000000000001	3168
1	4	343	291	148.63558021213433	0.1	3072
1	4	343	291	148.63558021213433	0.125	3408
1	4	343	291	148.63558021213433	0.15000000000000002	3840
1	4	343	291	148.63558021213433	0.17500000000000002	6016
1	4	343	291	148.63558021213433	0.2	10000
1	4	343	291	148.63558021213433	0.225	12560
1	4	343	291	148.63558021213433	0.25	13584
1	4	343	291	148.63558021213433	0.275	16416
1	4	343	291	148.63558021213433	0.30000000000000004	17968
1	4	343	291	148.63558021213433	0.325	18464
1	4	343	291	148.63558021213433	0.35000000000000003	14544
1	4	343	291	148.63558021213433	0.375	11248
1	4	343	291	148.63558021213433	0.4	9584
1	4	343	291	148.63558021213433	0.42500000000000004	8704
1	4	343	291	148.63558021213433	0.45	7424
1	4	343	291	148.63558021213433	0.47500000000000003	6240
1	4	343	291	148.63558021213433	0.5	5312
1	4	343	291	148.63558021213433	0.525	4768
1	4	343	291	148.63558021213433	0.55	4752
1	4	343	291	148.63558021213433	0.5750000000000001	4704
1	4	343	291	148.63558021213433	0.6000000000000001	4672
1	4	343	291	148.63558021213433	0.625	4848
1	4	343	291	148.63558021213433	0.65	4768
1	4	343	291	148.63558021213433	0.675	5264
1	4	343	291	148.63558021213433	0.7000000000000001	5408
1	4	343	291	148.63558021213433	0.7250000000000001	6128
1	4	343	291	148.63558021213433	0.75	5888
1	4	343	291	148.63558021213433	0.775	6272
1	4	343	291	148.63558021213433	0.8	6304
1	4	343	291	148.63558021213433	0.8250000000000001	5360
1	4	343	291	148.63558021213433	0.8500000000000001	4384
1	4	343	291	148.63558021213433	0.875	4256
1	4	343	291	148.63558021213433	0.9	3776
1	4	343	291	148.63558021213433	0.925	3328
1	4	343	291	148.63558021213433	0.9500000000000001	2784
1	4	343	291	148.63558021213433	0.9750000000000001	2864
1	5	351	310	136.79614315249572	0.0	2816
1	5	351	310	136.79614315249572	0.025	3136
1	5	351	310	136.79614315249572	0.05	2832
1	5	351	310	136.79614315249572	0.07500000000000001	3184
1	5	351	310	136.79614315249572	0.1	3184
1	5	351	310	136.79614315249572	0.125	3104
1	5	351	310	136.79614315249572	0.15000000000000002	3728
1	5	351	310	136.79614315249572	0.17500000000000002	4672
1	5	351	310	136.79614315249572	0.2	6112
1	5	351	310	136.79614315249572	0.225	14640
1	5	351	310	136.79614315249572	0.25	21344
1	5	351	310	136.79614315249572	0.275	25776
1	5	351	310	136.79614315249572	0.30000000000000004	25888
1	5	351	310	136.79614315249572	0.325	24848
1	5	351	310	136.79614315249572	0.35000000000000003	23712
1	5	351	310	136.79614315249572	0.375	20640
1	5	351	310	136.79614315249572	0.4	17440
1	5	351	310	136.79614315249572	0.42500000000000004	13536
1	5	351	310	136.79614315249572	0.45	7696
1	5	351	310	136.79614315249572	0.47500000000000003	5200
1	5	351	310	136.79614315249572	0.5	5200
1	5	351	310	136.79614315249572	0.525	4320
1	5	351	310	136.79614315249572	0.55	4144
1	5	351	310	136.79614315249572	0.5750000000000001	3856
1	5	351	310	136.79614315249572	0.6000000000000001	4016
1	5	351	310	136.79614315249572	0.625	3520
1	5	351	310	136.79614315249572	0.65	3840
1	5	351	310	136.79614315249572	0.675	3904
1	5	351	310	136.79614315249572	0.7000000000000001	4240
1	5	351	310	136.79614315249572	0.7250000000000001	5600
1	5	351	310	136.79614315249572	0.75	6096
1	5	351	310	136.79614315249572	0.775	6272
1	5	351	310	136.79614315249572	0.8	6992
1	5	351	310	136.79614315249572	0.8250000000000001	6544
1	5	351	310	136.79614315249572	0.8500000000000001	5008
1	5	351	310	136.79614315249572	0.875	3936
1	5	351	310	136.79614315249572	0.9	3936
1	5	351	310	136.79614315249572	0.925	3152
1	5	351	310	136.79614315249572	0.9500000000000001	3072
1	5	351	310	136.79614315249572	0.9750000000000001	2640
1	6	369	318	158.7638220193281	0.0	2784
1	6	369	318	158.7638220193281	0.025	2880
1	6	369	318	158.7638220193281	0.05	2944
1	6	369	318	158.7638220193281	0.07500000000000001	2864
1	6	369	318	158.7638220193281	0.1	3072
1	6	369	318	158.7638220193281	0.125	2928
1	6	369	318	158.7638220193281	0.15000000000000002	3152
1	6	369	318	158.7638220193281	0.17500000000000002	3248
1	6	369	318	158.7638220193281	0.2	3328
1	6	369	318	158.7638220193281	0.225	4160
1	6	369	318	158.7638220193281	0.25	6096
1	6	369	318	158.7638220193281	0.275	9360
1	6	369	318	158.7638220193281	0.30000000000000004	14224
1	6	369	318	158.7638220193281	0.325	19040
1	6	369	318	158.7638220193281	0.35000000000000003	15968
1	6	369	318	158.7638220193281	0.375	13840
1	6	369	318	158.7638220193281	0.4	10896
1	6	369	318	158.7638220193281	0.42500000000000004	7440
1	6	369	318	158.7638220193281	0.45	6080
1	6	369	318	158.7638220193281	0.47500000000000003	4864
1	6	369	318	158.7638220193281	0.5	4128
1	6	369	318	158.7638220193281	0.525	3872
1	6	369	318	158.7638220193281	0.55	3504
1	6	369	318	158.7638220193281	0.5750000000000001	3408
1	6	369	318	158.7638220193281	0.6000000000000001	3344
1	6	369	318	158.7638220193281	0.625	3312
1	6	369	318	158.7638220193281	0.65	3040
1	6	369	318	158.7638220193281	0.675	3392
1	6	369	318	158.7638220193281	0.7000000000000001	3008
1	6	369	318	158.7638220193281	0.7250000000000001	3264
1	6	369	318	158.7638220193281	0.75	3472
1	6	369	318	158.7638220193281	0.775	4496
1	6	369	318	158.7638220193281	0.8	4880
1	6	369	318	158.7638220193281	0.8250000000000001	5344
1	6	369	318	158.7638220193281	0.8500000000000001	5616
1	6	369	318	158.7638220193281	0.875	5600
1	6	369	318	158.7638220193281	0.9	4864
1	6	369	318	158.7638220193281	0.925	3792
1	6	369	318	158.7638220193281	0.9500000000000001	3632
1	6	369	318	158.7638220193281	0.9750000000000001	2944
1	7	390	319	154.44003482817618	0.0	3328
1	7	390	319	154.44003482817618	0.025	3424
1	7	390	319	154.44003482817618	0.05	3744
1	7	390	319	154.44003482817618	0.07500000000000001	4368
1	7	390	319	154.44003482817618	0.1	4992
1	7	390	319	154.44003482817618	0.125	5328
1	7	390	319	154.44003482817618	0.15000000000000002	6544
1	7	390	319	154.44003482817618	0.17500000000000002	6240
1	7	390	319	154.44003482817618	0.2	5376
1	7	390	319	154.44003482817618	0.225	4800
1	7	390	319	154.44003482817618	0.25	3808
1	7	390	319	154.44003482817618	0.275	3984
1	7	390	319	154.44003482817618	0.30000000000000004	3584
1	7	390	319	154.44003482817618	0.325	3600
1	7	390	319	154.44003482817618	0.35000000000000003	3584
1	7	390	319	154.44003482817618	0.375	3568
1	7	390	319	154.44003482817618	0.4	3360
1	7	390	319	154.44003482817618	0.42500000000000004	3328
1	7	390	319	154.44003482817618	0.45	3392
1	7	390	319	154.44003482817618	0.47500000000000003	3536
1	7	390	319	154.44003482817618	0.5	3968
1	7	390	319	154.44003482817618	0.525	4384
1	7	390	319	154.44003482817618	0.55	6048
1	7	390	319	154.44003482817618	0.5750000000000001	9136
1	7	390	319	154.44003482817618	0.6000000000000001	10704
1	7	390	319	154.44003482817618	0.625	12944
1	7	390	319	154.44003482817618	0.65	16144
1	7	390	319	154.44003482817618	0.675	16784
1	7	390	319	154.44003482817618	0.7000000000000001	15424
1	7	390	319	154.44003482817618	0.7250000000000001	10960
1	7	390	319	154.44003482817618	0.75	7664
1	7	390	319	154.44003482817618	0.775	5792
1	7	390	319	154.44003482817618	0.8	4400
1	7	390	319	154.44003482817618	0.8250000000000001	3440
1	7	390	319	154.44003482817618	0.8500000000000001	2880
1	7	390	319	154.44003482817618	0.875	2944
1	7	390	319	154.44003482817618	0.9	3056
1	7	390	319	154.44003482817618	0.925	2704
1	7	390	319	154.44003482817618	0.9500000000000001	3008
1	7	390	319	154.44003482817618	0.9750000000000001	2640
1	8	409	311	172.36810925845762	0.0	2944
1	8	409	311	172.36810925845762	0.025	3504
1	8	409	311	172.36810925845762	0.05	4384
1	8	409	311	172.36810925845762	0.07500000000000001	4992
1	8	409	311	172.36810925845762	0.1	5104
1	8	409	311	172.36810925845762	0.125	6144
1	8	409	311	172.36810925845762	0.15000000000000002	6032
1	8	409	311	172.36810925845762	0.17500000000000002	5792
1	8	409	311	172.36810925845762	0.2	4944
1	8	409	311	172.36810925845762	0.225	4032
1	8	409	311	172.36810925845762	0.25	3728
1	8	409	311	172.36810925845762	0.275	3456
1	8	409	311	172.36810925845762	0.30000000000000004	3632
1	8	409	311	172.36810925845762	0.325	3408
1	8	409	311	172.36810925845762	0.35000000000000003	3440
1	8	409	311	172.36810925845762	0.375	3152
1	8	409	311	172.36810925845762	0.4	3088
1	8	409	311	172.36810925845762	0.42500000000000004	3488
1	8	409	311	172.36810925845762	0.45	3616
1	8	409	311	172.36810925845762	0.47500000000000003	3680
1	8	409	311	172.36810925845762	0.5	3680
1	8	409	311	172.36810925845762	0.525	4352
1	8	409	311	172.36810925845762	0.55	5104
1	8	409	311	172.36810925845762	0.5750000000000001	6608
1	8	409	311	172.36810925845762	0.6000000000000001	8480
1	8	409	311	172.36810925845762	0.625	9456
1	8	409	311	172.36810925845762	0.65	10960
1	8	409	311	172.36810925845762	0.675	10592
1	8	409	311	172.36810925845762	0.7000000000000001	11712
1	8	409	311	172.36810925845762	0.7250000000000001	10208
1	8	409	311	172.36810925845762	0.75	8336
1	8	409	311	172.36810925845762	0.775	5824
1	8	409	311	172.36810925845762	0.8	4112
1	8	409	311	172.36810925845762	0.8250000000000001	3232
1	8	409	311	172.36810925845762	0.8500000000000001	3184
1	8	409	311	172.36810925845762	0.875	3104
1	8	409	311	172.36810925845762	0.9	3024
1	8	409	311	172.36810925845762	0.925	3328
1	8	409	311	172.36810925845762	0.9500000000000001	2896
1	8	409	311	172.36810925845762	0.9750000000000001	2896
1	9	426	301	177.56030199647194	0.0	2992
1	9	426	301	177.56030199647194	0.025	2928
1	9	426	301	177.56030199647194	0.05	3360
1	9	426	301	177.56030199647194	0.07500000000000001	4144
1	9	426	301	177.56030199647194	0.1	5680
1	9	426	301	177.56030199647194	0.125	5632
1	9	426	301	177.56030199647194	0.15000000000000002	6288
1	9	426	301	177.56030199647194	0.17500000000000002	6832
1	9	426	301	177.56030199647194	0.2	6480
1	9	426	301	177.56030199647194	0.225	5904
1	9	426	301	177.56030199647194	0.25	5440
1	9	426	301	177.56030199647194	0.275	5008
1	9	426	301	177.56030199647194	0.30000000000000004	4000
1	9	426	301	177.56030199647194	0.325	3520
1	9	426	301	177.56030199647194	0.35000000000000003	3376
1	9	426	301	177.56030199647194	0.375	3216
1	9	426	301	177.56030199647194	0.4	3152
1	9	426	301	177.56030199647194	0.42500000000000004	3120
1	9	426	301	177.56030199647194	0.45	3392
1	9	426	301	177.56030199647194	0.47500000000000003	3216
1	9	426	301	177.56030199647194	0.5	3216
1	9	426	301	177.56030199647194	0.525	3888
1	9	426	301	177.56030199647194	0.55	4416
1	9	426	301	177.56030199647194	0.5750000000000001	6176
1	9	426	301	177.56030199647194	0.6000000000000001	6640
1	9	426	301	177.56030199647194	0.625	8256
1	9	426	301	177.56030199647194	0.65	9648
1	9	426	301	177.56030199647194	0.675	11040
1	9	426	301	177.56030199647194	0.7000000000000001	10112
1	9	426	301	177.56030199647194	0.7250000000000001	8544
1	9	426	301	177.56030199647194	0.75	7296
1	9	426	301	177.56030199647194	0.775	5888
1	9	426	301	177.56030199647194	0.8	3696
1	9	426	301	177.56030199647194	0.8250000000000001	3328
1	9	426	301	177.56030199647194	0.8500000000000001	2848
1	9	426	301	177.56030199647194	0.875	2880
1	9	426	301	177.56030199647194	0.9	3168
1	9	426	301	177.56030199647194	0.925	3040
1	9	426	301	177.56030199647194	0.9500000000000001	2816
1	9	426	301	177.56030199647194	0.9750000000000001	2816
1	10	443	290	169.92841125492964	0.0	2912
1	10	443	290	169.92841125492964	0.025	2800
1	10	443	290	169.92841125492964	0.05	2976
1	10	443	290	169.92841125492964	0.07500000000000001	3168
1	10	443	290	169.92841125492964	0.1	3696
1	10	443	290	169.92841125492964	0.125	4752
1	10	443	290	169.92841125492964	0.15000000000000002	5216
1	10	443	290	169.92841125492964	0.17500000000000002	6656
1	10	443	290	169.92841125492964	0.2	8256
1	10	443	290	169.92841125492964	0.225	7760
1	10	443	290	169.92841125492964	0.25	7760
1	10	443	290	169.92841125492964	0.275	6608
1	10	443	290	169.92841125492964	0.30000000000000004	6432
1	10	443	290	169.92841125492964	0.325	4736
1	10	443	290	169.92841125492964	0.35000000000000003	3968
1	10	443	290	169.92841125492964	0.375	3232
1	10	443	290	169.92841125492964	0.4	3520
1	10	443	290	169.92841125492964	0.42500000000000004	3200
1	10	443	290	169.92841125492964	0.45	3232
1	10	443	290	169.92841125492964	0.47500000000000003	3008
1	10	443	290	169.92841125492964	0.5	3008
1	10	443	290	169.92841125492964	0.525	3376
1	10	443	290	169.92841125492964	0.55	3152
1	10	443	290	169.92841125492964	0.5750000000000001	3552
1	10	443	290	169.92841125492964	0.6000000000000001	4208
1	10	443	290	169.92841125492964	0.625	5488
1	10	443	290	169.92841125492964	0.65	5712
1	10	443	290	169.92841125492964	0.675	7184
1	10	443	290	169.92841125492964	0.7000000000000001	7664
1	10	443	290	169.92841125492964	0.7250000000000001	6912
1	10	443	290	169.92841125492964	0.75	6912
1	10	443	290	169.92841125492964	0.775	5840
1	10	443	290	169.92841125492964	0.8	5232
1	10	443	290	169.92841125492964	0.8250000000000001	3664
1	10	443	290	169.92841125492964	0.8500000000000001	3328
1	10	443	290	169.92841125492964	0.875	3200
1	10	443	290	169.92841125492964	0.9	2816
1	10	443	290	169.92841125492964	0.925	2816
1	10	443	290	169.92841125492964	0.9500000000000001	3168
1	10	443	290	169.92841125492964	0.9750000000000001	3168
1	11	462	282	154.15355831789913	0.0	2960
1	11	462	282	154.15355831789913	0.025	2752
1	11	462	282	154.15355831789913	0.05	2656
1	11	462	282	154.15355831789913	0.07500000000000001	3008
1	11	462	282	154.15355831789913	0.1	2752
1	11	462	282	154.15355831789913	0.125	3520
1	11	462	282	154.15355831789913	0.15000000000000002	4272
1	11	462	282	154.15355831789913	0.17500000000000002	5744
1	11	462	282	154.15355831789913	0.2	7136
1	11	462	282	154.15355831789913	0.225	8160
1	11	462	282	154.15355831789913	0.25	8592
1	11	462	282	154.15355831789913	0.275	9888
1	11	462	282	154.15355831789913	0.30000000000000004	10304
1	11	462	282	154.15355831789913	0.325	8240
1	11	462	282	154.15355831789913	0.35000000000000003	6272
1	11	462	282	154.15355831789913	0.375	4960
1	11	462	282	154.15355831789913	0.4	3600
1	11	462	282	154.15355831789913	0.42500000000000004	3232
1	11	462	282	154.15355831789913	0.45	3232
1	11	462	282	154.15355831789913	0.47500000000000003	3056
1	11	462	282	154.15355831789913	0.5	3056
1	11	462	282	154.15355831789913	0.525	3328
1	11	462	282	154.15355831789913	0.55	3120
1	11	462	282	154.15355831789913	0.5750000000000001	3360
1	11	462	282	154.15355831789913	0.6000000000000001	3456
1	11	462	282	154.15355831789913	0.625	3920
1	11	462	282	154.15355831789913	0.65	4816
1	11	462	282	154.15355831789913	0.675	5248
1	11	462	282	154.15355831789913	0.7000000000000001	6112
1	11	462	282	154.15355831789913	0.7250000000000001	7088
1	11	462	282	154.15355831789913	0.75	7664
1	11	462	282	154.15355831789913	0.775	6992
1	11	462	282	154.15355831789913	0.8	6080
1	11	462	282	154.15355831789913	0.8250000000000001	5328
1	11	462	282	154.15355831789913	0.8500000000000001	4176
1	11	462	282	154.15355831789913	0.875	4160
1	11	462	282	154.15355831789913	0.9	3408
1	11	462	282	154.15355831789913	0.925	3008
1	11	462	282	154.15355831789913	0.9500000000000001	2960
1	11	462	282	154.15355831789913	0.9750000000000001	2912
1	12	481	283	160.1791333262658	0.0	2816
1	12	481	283	160.1791333262658	0.025	3040
1	12	481	283	160.1791333262658	0.05	3040
1	12	481	283	160.1791333262658	0.07500000000000001	3456
1	12	481	283	160.1791333262658	0.1	3968
1	12	481	283	160.1791333262658	0.125	4912
1	12	481	283	160.1791333262658	0.15000000000000002	5616
1	12	481	283	160.1791333262658	0.17500000000000002	5904
1	12	481	283	160.1791333262658	0.2	5488
1	12	481	283	160.1791333262658	0.225	4800
1	12	481	283	160.1791333262658	0.25	4304
1	12	481	283	160.1791333262658	0.275	4016
1	12	481	283	160.1791333262658	0.30000000000000004	3440
1	12	481	283	160.1791333262658	0.325	3520
1	12	481	283	160.1791333262658	0.35000000000000003	3168
1	12	481	283	160.1791333262658	0.375	3280
1	12	481	283	160.1791333262658	0.4	3040
1	12	481	283	160.1791333262658	0.42500000000000004	3392
1	12	481	283	160.1791333262658	0.45	3136
1	12	481	283	160.1791333262658	0.47500000000000003	3184
1	12	481	283	160.1791333262658	0.5	3584
1	12	481	283	160.1791333262658	0.525	3456
1	12	481	283	160.1791333262658	0.55	4736
1	12	481	283	160.1791333262658	0.5750000000000001	7440
1	12	481	283	160.1791333262658	0.6000000000000001	9632
1	12	481	283	160.1791333262658	0.625	13200
1	12	481	283	160.1791333262658	0.65	15344
1	12	481	283	160.1791333262658	0.675	12128
1	12	481	283	160.1791333262658	0.7000000000000001	8560
1	12	481	283	160.1791333262658	0.7250000000000001	6240
1	12	481	283	160.1791333262658	0.75	4496
1	12	481	283	160.1791333262658	0.775	3568
1	12	481	283	160.1791333262658	0.8	3152
1	12	481	283	160.1791333262658	0.8250000000000001	2704
1	12	481	283	160.1791333262658	0.8500000000000001	2848
1	12	481	283	160.1791333262658	0.875	2912
1	12	481	283	160.1791333262658	0.9	2912
1	12	481	283	160.1791333262658	0.925	2720
1	12	481	283	160.1791333262658	0.9500000000000001	2816
1	12	481	283	160.1791333262658	0.9750000000000001	2912
1	13	500	291	155.85872016703553	0.0	3008
1	13	500	291	155.85872016703553	0.025	2720
1	13	500	291	155.85872016703553	0.05	2960
1	13	500	291	155.85872016703553	0.07500000000000001	2928
1	13	500	291	155.85872016703553	0.1	3296
1	13	500	291	155.85872016703553	0.125	3776
1	13	500	291	155.85872016703553	0.15000000000000002	4640
1	13	500	291	155.85872016703553	0.17500000000000002	5072
1	13	500	291	155.85872016703553	0.2	4816
1	13	500	291	155.85872016703553	0.225	4496
1	13	500	291	155.85872016703553	0.25	4272
1	13	500	291	155.85872016703553	0.275	3600
1	13	500	291	155.85872016703553	0.30000000000000004	3360
1	13	500	291	155.85872016703553	0.325	3200
1	13	500	291	155.85872016703553	0.35000000000000003	3440
1	13	500	291	155.85872016703553	0.375	3424
1	13	500	291	155.85872016703553	0.4	3424
1	13	500	291	155.85872016703553	0.42500000000000004	3360
1	13	500	291	155.85872016703553	0.45	3168
1	13	500	291	155.85872016703553	0.47500000000000003	3648
1	13	500	291	155.85872016703553	0.5	3648
1	13	500	291	155.85872016703553	0.525	3360
1	13	500	291	155.85872016703553	0.55	3664
1	13	500	291	155.85872016703553	0.5750000000000001	5008
1	13	500	291	155.85872016703553	0.6000000000000001	7344
1	13	500	291	155.85872016703553	0.625	8528
1	13	500	291	155.85872016703553	0.65	12688
1	13	500	291	155.85872016703553	0.675	12688
1	13	500	291	155.85872016703553	0.7000000000000001	11808
1	13	500	291	155.85872016703553	0.7250000000000001	8752
1	13	500	291	155.85872016703553	0.75	6592
1	13	500	291	155.85872016703553	0.775	3696
1	13	500	291	155.85872016703553	0.8	2960
1	13	500	291	155.85872016703553	0.8250000000000001	2784
1	13	500	291	155.85872016703553	0.8500000000000001	2864
1	13	500	291	155.85872016703553	0.875	2848
1	13	500	291	155.85872016703553	0.9	2656
1	13	500	291	155.85872016703553	0.925	2848
1	13	500	291	155.85872016703553	0.9500000000000001	2688
1	13	500	291	155.85872016703553	0.9750000000000001	2736
1	14	514	306	163.5399851879599	0.0	2832
1	14	514	306	163.5399851879599	0.025	2752
1	14	514	306	163.5399851879599	0.05	3104
1	14	514	306	163.5399851879599	0.07500000000000001	2624
1	14	514	306	163.5399851879599	0.1	2896
1	14	514	306	163.5399851879599	0.125	3344
1	14	514	306	163.5399851879599	0.15000000000000002	4352
1	14	514	306	163.5399851879599	0.17500000000000002	5088
1	14	514	306	163.5399851879599	0.2	5472
1	14	514	306	163.5399851879599	0.225	6144
1	14	514	306	163.5399851879599	0.25	5952
1	14	514	306	163.5399851879599	0.275	5456
1	14	514	306	163.5399851879599	0.30000000000000004	4704
1	14	514	306	163.5399851879599	0.325	4704
1	14	514	306	163.5399851879599	0.35000000000000003	3840
1	14	514	306	163.5399851879599	0.375	3584
1	14	514	306	163.5399851879599	0.4	3424
1	14	514	306	163.5399851879599	0.42500000000000004	3312
1	14	514	306	163.5399851879599	0.45	2976
1	14	514	306	163.5399851879599	0.47500000000000003	3072
1	14	514	306	163.5399851879599	0.5	3072
1	14	514	306	163.5399851879599	0.525	3248
1	14	514	306	163.5399851879599	0.55	3216
1	14	514	306	163.5399851879599	0.5750000000000001	2992
1	14	514	306	163.5399851879599	0.6000000000000001	4160
1	14	514	306	163.5399851879599	0.625	5520
1	14	514	306	163.5399851879599	0.65	5472
1	14	514	306	163.5399851879599	0.675	7104
1	14	514	306	163.5399851879599	0.7000000000000001	7840
1	14	514	306	163.5399851879599	0.7250000000000001	7760
1	14	514	306	163.5399851879599	0.75	6752
1	14	514	306	163.5399851879599	0.775	5984
1	14	514	306	163.5399851879599	0.8	4480
1	14	514	306	163.5399851879599	0.8250000000000001	4384
1	14	514	306	163.5399851879599	0.8500000000000001	3184
1	14	514	306	163.5399851879599	0.875	2736
1	14	514	306	163.5399851879599	0.9	2784
1	14	514	306	163.5399851879599	0.925	2720
1	14	514	306	163.5399851879599	0.9500000000000001	2800
1	14	514	306	163.5399851879599	0.9750000000000001	3008
1	15	523	324	170.13419305691562	0.0	2816
1	15	523	324	170.13419305691562	0.025	3024
1	15	523	324	170.13419305691562	0.05	2832
1	15	523	324	170.13419305691562	0.07500000000000001	2720
1	15	523	324	170.13419305691562	0.1	2944
1	15	523	324	170.13419305691562	0.125	2944
1	15	523	324	170.13419305691562	0.15000000000000002	3056
1	15	523	324	170.13419305691562	0.17500000000000002	3344
1	15	523	324	170.13419305691562	0.2	4464
1	15	523	324	170.13419305691562	0.225	5248
1	15	523	324	170.13419305691562	0.25	5408
1	15	523	324	170.13419305691562	0.275	5440
1	15	523	324	170.13419305691562	0.30000000000000004	5120
1	15	523	324	170.13419305691562	0.325	4528
1	15	523	324	170.13419305691562	0.35000000000000003	4176
1	15	523	324	170.13419305691562	0.375	3696
1	15	523	324	170.13419305691562	0.4	3440
1	15	523	324	170.13419305691562	0.42500000000000004	3216
1	15	523	324	170.13419305691562	0.45	3296
1	15	523	324	170.13419305691562	0.47500000000000003	3040
1	15	523	324	170.13419305691562	0.5	3040
1	15	523	324	170.13419305691562	0.525	3312
1	15	523	324	170.13419305691562	0.55	3296
1	15	523	324	170.13419305691562	0.5750000000000001	3232
1	15	523	324	170.13419305691562	0.6000000000000001	3312
1	15	523	324	170.13419305691562	0.625	3264
1	15	523	324	170.13419305691562	0.65	3888
1	15	523	324	170.13419305691562	0.675	4464
1	15	523	324	170.13419305691562	0.7000000000000001	5392
1	15	523	324	170.13419305691562	0.7250000000000001	6384
1	15	523	324	170.13419305691562	0.75	6800
1	15	523	324	170.13419305691562	0.775	6368
1	15	523	324	170.13419305691562	0.8	5472
1	15	523	324	170.13419305691562	0.8250000000000001	4608
1	15	523	324	170.13419305691562	0.8500000000000001	3680
1	15	523	324	170.13419305691562	0.875	2896
1	15	523	324	170.13419305691562	0.9	2912
1	15	523	324	170.13419305691562	0.925	2592
1	15	523	324	170.13419305691562	0.9500000000000001	2944
1	15	523	324	170.13419305691562	0.9750000000000001	2688
1	16	529	344	176.4743848028255	0.0	2672
1	16	529	344	176.4743848028255	0.025	2784
1	16	529	344	176.4743848028255	0.05	2768
1	16	529	344	176.4743848028255	0.07500000000000001	2656
1	16	529	344	176.4743848028255	0.1	2704
1	16	529	344	176.4743848028255	0.125	2688
1	16	529	344	176.4743848028255	0.15000000000000002	2848
1	16	529	344	176.4743848028255	0.17500000000000002	3184
1	16	529	344	176.4743848028255	0.2	3520
1	16	529	344	176.4743848028255	0.225	4288
1	16	529	344	176.4743848028255	0.25	5296
1	16	529	344	176.4743848028255	0.275	5888
1	16	529	344	176.4743848028255	0.30000000000000004	5392
1	16	529	344	176.4743848028255	0.325	5312
1	16	529	344	176.4743848028255	0.35000000000000003	4576
1	16	529	344	176.4743848028255	0.375	4336
1	16	529	344	176.4743848028255	0.4	3792
1	16	529	344	176.4743848028255	0.42500000000000004	3456
1	16	529	344	176.4743848028255	0.45	2928
1	16	529	344	176.4743848028255	0.47500000000000003	3360
1	16	529	344	176.4743848028255	0.5	3360
1	16	529	344	176.4743848028255	0.525	2848
1	16	529	344	176.4743848028255	0.55	3248
1	16	529	344	176.4743848028255	0.5750000000000001	3168
1	16	529	344	176.4743848028255	0.6000000000000001	3040
1	16	529	344	176.4743848028255	0.625	3392
1	16	529	344	176.4743848028255	0.65	3232
1	16	529	344	176.4743848028255	0.675	3328
1	16	529	344	176.4743848028255	0.7000000000000001	3712
1	16	529	344	176.4743848028255	0.7250000000000001	4080
1	16	529	344	176.4743848028255	0.75	4592
1	16	529	344	176.4743848028255	0.775	4432
1	16	529	344	176.4743848028255	0.8	4016
1	16	529	344	176.4743848028255	0.8250000000000001	3936
1	16	529	344	176.4743848028255	0.8500000000000001	3392
1	16	529	344	176.4743848028255	0.875	3088
1	16	529	344	176.4743848028255	0.9	2848
1	16	529	344	176.4743848028255	0.925	2736
1	16	529	344	176.4743848028255	0.9500000000000001	2800
1	16	529	344	176.4743848028255	0.9750000000000001	3072
1	17	536	363	153.2499254202861	0.0	2656
1	17	536	363	153.2499254202861	0.025	2816
1	17	536	363	153.2499254202861	0.05	2848
1	17	536	363	153.2499254202861	0.07500000000000001	2768
1	17	536	363	153.2499254202861	0.1	2928
1	17	536	363	153.2499254202861	0.125	2816
1	17	536	363	153.2499254202861	0.15000000000000002	3104
1	17	536	363	153.2499254202861	0.17500000000000002	2928
1	17	536	363	153.2499254202861	0.2	3088
1	17	536	363	153.2499254202861	0.225	3440
1	17	536	363	153.2499254202861	0.25	4256
1	17	536	363	153.2499254202861	0.275	5712
1	17	536	363	153.2499254202861	0.30000000000000004	6400
1	17	536	363	153.2499254202861	0.325	6400
1	17	536	363	153.2499254202861	0.35000000000000003	6944
1	17	536	363	153.2499254202861	0.375	5920
1	17	536	363	153.2499254202861	0.4	5296
1	17	536	363	153.2499254202861	0.42500000000000004	4288
1	17	536	363	153.2499254202861	0.45	3616
1	17	536	363	153.2499254202861	0.47500000000000003	3408
1	17	536	363	153.2499254202861	0.5	3408
1	17	536	363	153.2499254202861	0.525	3392
1	17	536	363	153.2499254202861	0.55	3456
1	17	536	363	153.2499254202861	0.5750000000000001	3424
1	17	536	363	153.2499254202861	0.6000000000000001	3360
1	17	536	363	153.2499254202861	0.625	3360
1	17	536	363	153.2499254202861	0.65	3264
1	17	536	363	153.2499254202861	0.675	3888
1	17	536	363	153.2499254202861	0.7000000000000001	4192
1	17	536	363	153.2499254202861	0.7250000000000001	3808
1	17	536	363	153.2499254202861	0.75	4208
1	17	536	363	153.2499254202861	0.775	3808
1	17	536	363	153.2499254202861	0.8	3376
1	17	536	363	153.2499254202861	0.8250000000000001	3264
1	17	536	363	153.2499254202861	0.8500000000000001	2960
1	17	536	363	153.2499254202861	0.875	2912
1	17	536	363	153.2499254202861	0.9	2768
1	17	536	363	153.2499254202861	0.925	2752
1	17	536	363	153.2499254202861	0.9500000000000001	2768
1	17	536	363	153.2499254202861	0.9750000000000001	2784
1	18	551	377	145.5056996208301	0.0	2768
1	18	551	377	145.5056996208301	0.025	2688
1	18	551	377	145.5056996208301	0.05	2736
1	18	551	377	145.5056996208301	0.07500000000000001	3008
1	18	551	377	145.5056996208301	0.1	2848
1	18	551	377	145.5056996208301	0.125	3008
1	18	551	377	145.5056996208301	0.15000000000000002	2768
1	18	551	377	145.5056996208301	0.17500000000000002	2624
1	18	551	377	145.5056996208301	0.2	2960
1	18	551	377	145.5056996208301	0.225	3296
1	18	551	377	145.5056996208301	0.25	3392
1	18	551	377	145.5056996208301	0.275	4112
1	18	551	377	145.5056996208301	0.30000000000000004	6176
1	18	551	377	145.5056996208301	0.325	8288
1	18	551	377	145.5056996208301	0.35000000000000003	11744
1	18	551	377	145.5056996208301	0.375	12160
1	18	551	377	145.5056996208301	0.4	10480
1	18	551	377	145.5056996208301	0.42500000000000004	7488
1	18	551	377	145.5056996208301	0.45	5824
1	18	551	377	145.5056996208301	0.47500000000000003	4352
1	18	551	377	145.5056996208301	0.5	4352
1	18	551	377	145.5056996208301	0.525	3936
1	18	551	377	145.5056996208301	0.55	3648
1	18	551	377	145.5056996208301	0.5750000000000001	3584
1	18	551	377	145.5056996208301	0.6000000000000001	3376
1	18	551	377	145.5056996208301	0.625	3456
1	18	551	377	145.5056996208301	0.65	3296
1	18	551	377	145.5056996208301	0.675	3808
1	18	551	377	145.5056996208301	0.7000000000000001	4480
1	18	551	377	145.5056996208301	0.7250000000000001	4624
1	18	551	377	145.5056996208301	0.75	4720
1	18	551	377	145.5056996208301	0.775	4272
1	18	551	377	145.5056996208301	0.8	4160
1	18	551	377	145.5056996208301	0.8250000000000001	3216
1	18	551	377	145.5056996208301	0.8500000000000001	3200
1	18	551	377	145.5056996208301	0.875	2848
1	18	551	377	145.5056996208301	0.9	2784
1	18	551	377	145.5056996208301	0.925	2736
1	18	551	377	145.5056996208301	0.9500000000000001	2912
1	18	551	377	145.5056996208301	0.9750000000000001	2928
2	1	351	259	167.4195279409979	0.0	3120
2	1	351	259	167.4195279409979	0.025	2944
2	1	351	259	167.4195279409979	0.05	3200
2	1	351	259	167.4195279409979	0.07500000000000001	3008
2	1	351	259	167.4195279409979	0.1	3264
2	1	351	259	167.4195279409979	0.125	3888
2	1	351	259	167.4195279409979	0.15000000000000002	4672
2	1	351	259	167.4195279409979	0.17500000000000002	10096
2	1	351	259	167.4195279409979	0.2	14976
2	1	351	259	167.4195279409979	0.225	18336
2	1	351	259	167.4195279409979	0.25	20208
2	1	351	259	167.4195279409979	0.275	15296
2	1	351	259	167.4195279409979	0.30000000000000004	7984
2	1	351	259	167.4195279409979	0.325	6128
2	1	351	259	167.4195279409979	0.35000000000000003	3968
2	1	351	259	167.4195279409979	0.375	3808
2	1	351	259	167.4195279409979	0.4	3552
2	1	351	259	167.4195279409979	0.42500000000000004	3184
2	1	351	259	167.4195279409979	0.45	3456
2	1	351	259	167.4195279409979	0.47500000000000003	3152
2	1	351	259	167.4195279409979	0.5	3152
2	1	351	259	167.4195279409979	0.525	3376
2	1	351	259	167.4195279409979	0.55	3184
2	1	351	259	167.4195279409979	0.5750000000000001	3616
2	1	351	259	167.4195279409979	0.6000000000000001	4272
2	1	351	259	167.4195279409979	0.625	5168
2	1	351	259	167.4195279409979	0.65	5952
2	1	351	259	167.4195279409979	0.675	6704
2	1	351	259	167.4195279409979	0.7000000000000001	7360
2	1	351	259	167.4195279409979	0.7250000000000001	7232
2	1	351	259	167.4195279409979	0.75	5520
2	1	351	259	167.4195279409979	0.775	4240
2	1	351	259	167.4195279409979	0.8	3264
2	1	351	259	167.4195279409979	0.8250000000000001	2880
2	1	351	259	167.4195279409979	0.8500000000000001	2800
2	1	351	259	167.4195279409979	0.875	2960
2	1	351	259	167.4195279409979	0.9	3072
2	1	351	259	167.4195279409979	0.925	2912
2	1	351	259	167.4195279409979	0.9500000000000001	2800
2	1	351	259	167.4195279409979	0.9750000000000001	2800
2	2	364	238	172.86408470135083	0.0	2784
2	2	364	238	172.86408470135083	0.025	3008
2	2	364	238	172.86408470135083	0.05	2864
2	2	364	238	172.86408470135083	0.07500000000000001	3344
2	2	364	238	172.86408470135083	0.1	3184
2	2	364	238	172.86408470135083	0.125	3360
2	2	364	238	172.86408470135083	0.15000000000000002	4624
2	2	364	238	172.86408470135083	0.17500000000000002	9072
2	2	364	238	172.86408470135083	0.2	12512
2	2	364	238	172.86408470135083	0.225	14688
2	2	364	238	172.86408470135083	0.25	14688
2	2	364	238	172.86408470135083	0.275	15312
2	2	364	238	172.86408470135083	0.30000000000000004	13856
2	2	364	238	172.86408470135083	0.325	8272
2	2	364	238	172.86408470135083	0.35000000000000003	5104
2	2	364	238	172.86408470135083	0.375	3808
2	2	364	238	172.86408470135083	0.4	3424
2	2	364	238	172.86408470135083	0.42500000000000004	3408
2	2	364	238	172.86408470135083	0.45	3264
2	2	364	238	172.86408470135083	0.47500000000000003	3328
2	2	364	238	172.86408470135083	0.5	3328
2	2	364	238	172.86408470135083	0.525	4368
2	2	364	238	172.86408470135083	0.55	6144
2	2	364	238	172.86408470135083	0.5750000000000001	8288
2	2	364	238	172.86408470135083	0.6000000000000001	9168
2	2	364	238	172.86408470135083	0.625	10176
2	2	364	238	172.86408470135083	0.65	9584
2	2	364	238	172.86408470135083	0.675	7760
2	2	364	238	172.86408470135083	0.7000000000000001	6576
2	2	364	238	172.86408470135083	0.7250000000000001	4560
2	2	364	238	172.86408470135083	0.75	4560
2	2	364	238	172.86408470135083	0.775	3264
2	2	364	238	172.86408470135083	0.8	3072
2	2	364	238	172.86408470135083	0.8250000000000001	2944
2	2	364	238	172.86408470135083	0.8500000000000001	2992
2	2	364	238	172.86408470135083	0.875	2960
2	2	364	238	172.86408470135083	0.9	2944
2	2	364	238	172.86408470135083	0.925	2944
2	2	364	238	172.86408470135083	0.9500000000000001	2864
2	2	364	238	172.86408470135083	0.9750000000000001	2864
2	3	375	214	10.587321318237088	0.0	2736
2	3	375	214	10.587321318237088	0.025	2784
2	3	375	214	10.587321318237088	0.05	3040
2	3	375	214	10.587321318237088	0.07500000000000001	2944
2	3	375	214	10.587321318237088	0.1	2880
2	3	375	214	10.587321318237088	0.125	3296
2	3	375	214	10.587321318237088	0.15000000000000002	4208
2	3	375	214	10.587321318237088	0.17500000000000002	4064
2	3	375	214	10.587321318237088	0.2	7088
2	3	375	214	10.587321318237088	0.225	11952
2	3	375	214	10.587321318237088	0.25	13840
2	3	375	214	10.587321318237088	0.275	13344
2	3	375	214	10.587321318237088	0.30000000000000004	12240
2	3	375	214	10.587321318237088	0.325	12240
2	3	375	214	10.587321318237088	0.35000000000000003	9248
2	3	375	214	10.587321318237088	0.375	6800
2	3	375	214	10.587321318237088	0.4	4480
2	3	375	214	10.587321318237088	0.42500000000000004	4352
2	3	375	214	10.587321318237088	0.45	4640
2	3	375	214	10.587321318237088	0.47500000000000003	7184
2	3	375	214	10.587321318237088	0.5	7184
2	3	375	214	10.587321318237088	0.525	9872
2	3	375	214	10.587321318237088	0.55	11808
2	3	375	214	10.587321318237088	0.5750000000000001	11472
2	3	375	214	10.587321318237088	0.6000000000000001	11248
2	3	375	214	10.587321318237088	0.625	10720
2	3	375	214	10.587321318237088	0.65	9504
2	3	375	214	10.587321318237088	0.675	5952
2	3	375	214	10.587321318237088	0.7000000000000001	3152
2	3	375	214	10.587321318237088	0.7250000000000001	2976
2	3	375	214	10.587321318237088	0.75	3040
2	3	375	214	10.587321318237088	0.775	2704
2	3	375	214	10.587321318237088	0.8	3008
2	3	375	214	10.587321318237088	0.8250000000000001	2912
2	3	375	214	10.587321318237088	0.8500000000000001	2896
2	3	375	214	10.587321318237088	0.875	2720
2	3	375	214	10.587321318237088	0.9	2944
2	3	375	214	10.587321318237088	0.925	3008
2	3	375	214	10.587321318237088	0.9500000000000001	2816
2	3	375	214	10.587321318237088	0.9750000000000001	2816
2	4	372	226	102.52880770915151	0.0	3424
2	4	372	226	102.52880770915151	0.025	3888
2	4	372	226	102.52880770915151	0.05	6192
2	4	372	226	102.52880770915151	0.07500000000000001	9312
2	4	372	226	102.52880770915151	0.1	11360
2	4	372	226	102.52880770915151	0.125	11680
2	4	372	226	102.52880770915151	0.15000000000000002	12864
2	4	372	226	102.52880770915151	0.17500000000000002	12208
2	4	372	226	102.52880770915151	0.2	12240
2	4	372	226	102.52880770915151	0.225	10800
2	4	372	226	102.52880770915151	0.25	10800
2	4	372	226	102.52880770915151	0.275	9392
2	4	372	226	102.52880770915151	0.30000000000000004	6704
2	4	372	226	102.52880770915151	0.325	5296
2	4	372	226	102.52880770915151	0.35000000000000003	4112
2	4	372	226	102.52880770915151	0.375	4416
2	4	372	226	102.52880770915151	0.4	4224
2	4	372	226	102.52880770915151	0.42500000000000004	3712
2	4	372	226	102.52880770915151	0.45	3632
2	4	372	226	102.52880770915151	0.47500000000000003	3648
2	4	372	226	102.52880770915151	0.5	3648
2	4	372	226	102.52880770915151	0.525	3568
2	4	372	226	102.52880770915151	0.55	3888
2	4	372	226	102.52880770915151	0.5750000000000001	5280
2	4	372	226	102.52880770915151	0.6000000000000001	6400
2	4	372	226	102.52880770915151	0.625	4960
2	4	372	226	102.52880770915151	0.65	6096
2	4	372	226	102.52880770915151	0.675	8480
2	4	372	226	102.52880770915151	0.7000000000000001	8896
2	4	372	226	102.52880770915151	0.7250000000000001	9232
2	4	372	226	102.52880770915151	0.75	9232
2	4	372	226	102.52880770915151	0.775	8576
2	4	372	226	102.52880770915151	0.8	8112
2	4	372	226	102.52880770915151	0.8250000000000001	9360
2	4	372	226	102.52880770915151	0.8500000000000001	9168
2	4	372	226	102.52880770915151	0.875	8336
2	4	372	226	102.52880770915151	0.9	9408
2	4	372	226	102.52880770915151	0.925	9440
2	4	372	226	102.52880770915151	0.9500000000000001	10096
2	4	372	226	102.52880770915151	0.9750000000000001	10016
2	5	396	238	178.9949139947455	0.0	2528
2	5	396	238	178.9949139947455	0.025	3008
2	5	396	238	178.9949139947455	0.05	2976
2	5	396	238	178.9949139947455	0.07500000000000001	3072
2	5	396	238	178.9949139947455	0.1	2816
2	5	396	238	178.9949139947455	0.125	2800
2	5	396	238	178.9949139947455	0.15000000000000002	2784
2	5	396	238	178.9949139947455	0.17500000000000002	3152
2	5	396	238	178.9949139947455	0.2	2720
2	5	396	238	178.9949139947455	0.225	3008
2	5	396	238	178.9949139947455	0.25	2816
2	5	396	238	178.9949139947455	0.275	2896
2	5	396	238	178.9949139947455	0.30000000000000004	2960
2	5	396	238	178.9949139947455	0.325	2864
2	5	396	238	178.9949139947455	0.35000000000000003	3008
2	5	396	238	178.9949139947455	0.375	2816
2	5	396	238	178.9949139947455	0.4	2848
2	5	396	238	178.9949139947455	0.42500000000000004	2848
2	5	396	238	178.9949139947455	0.45	3040
2	5	396	238	178.9949139947455	0.47500000000000003	2848
2	5	396	238	178.9949139947455	0.5	2848
2	5	396	238	178.9949139947455	0.525	3120
2	5	396	238	178.9949139947455	0.55	2880
2	5	396	238	178.9949139947455	0.5750000000000001	2720
2	5	396	238	178.9949139947455	0.6000000000000001	2800
2	5	396	238	178.9949139947455	0.625	2720
2	5	396	238	178.9949139947455	0.65	3056
2	5	396	238	178.9949139947455	0.675	2816
2	5	396	238	178.9949139947455	0.7000000000000001	2912
2	5	396	238	178.9949139947455	0.7250000000000001	2880
2	5	396	238	178.9949139947455	0.75	3056
2	5	396	238	178.9949139947455	0.775	2816
2	5	396	238	178.9949139947455	0.8	3024
2	5	396	238	178.9949139947455	0.8250000000000001	2816
2	5	396	238	178.9949139947455	0.8500000000000001	2880
2	5	396	238	178.9949139947455	0.875	2960
2	5	396	238	178.9949139947455	0.9	2896
2	5	396	238	178.9949139947455	0.925	2800
2	5	396	238	178.9949139947455	0.9500000000000001	3088
2	5	396	238	178.9949139947455	0.9750000000000001	2896
2	6	419	249	178.9949139947455	0.0	2672
2	6	419	249	178.9949139947455	0.025	2976
2	6	419	249	178.9949139947455	0.05	2976
2	6	419	249	178.9949139947455	0.07500000000000001	2864
2	6	419	249	178.9949139947455	0.1	2736
2	6	419	249	178.9949139947455	0.125	2944
2	6	419	249	178.9949139947455	0.15000000000000002	2832
2	6	419	249	178.9949139947455	0.17500000000000002	2960
2	6	419	249	178.9949139947455	0.2	2896
2	6	419	249	178.9949139947455	0.225	2720
2	6	419	249	178.9949139947455	0.25	2816
2	6	419	249	178.9949139947455	0.275	2992
2	6	419	249	178.9949139947455	0.30000000000000004	2896
2	6	419	249	178.9949139947455	0.325	2816
2	6	419	249	178.9949139947455	0.35000000000000003	2912
2	6	419	249	178.9949139947455	0.375	2832
2	6	419	249	178.9949139947455	0.4	2736
2	6	419	249	178.9949139947455	0.42500000000000004	2896
2	6	419	249	178.9949139947455	0.45	2720
2	6	419	249	178.9949139947455	0.47500000000000003	2816
2	6	419	249	178.9949139947455	0.5	2816
2	6	419	249	178.9949139947455	0.525	2848
2	6	419	249	178.9949139947455	0.55	2848
2	6	419	249	178.9949139947455	0.5750000000000001	3008
2	6	419	249	178.9949139947455	0.6000000000000001	2864
2	6	419	249	178.9949139947455	0.625	2992
2	6	419	249	178.9949139947455	0.65	2800
2	6	419	249	178.9949139947455	0.675	2896
2	6	419	249	178.9949139947455	0.7000000000000001	3040
2	6	419	249	178.9949139947455	0.7250000000000001	2912
2	6	419	249	178.9949139947455	0.75	3056
2	6	419	249	178.9949139947455	0.775	3152
2	6	419	249	178.9949139947455	0.8	2704
2	6	419	249	178.9949139947455	0.8250000000000001	2960
2	6	419	249	178.9949139947455	0.8500000000000001	2816
2	6	419	249	178.9949139947455	0.875	3024
2	6	419	249	178.9949139947455	0.9	2896
2	6	419	249	178.9949139947455	0.925	2880
2	6	419	249	178.9949139947455	0.9500000000000001	3008
2	6	419	249	178.9949139947455	0.9750000000000001	2816
2	7	443	261	179.99999914622634	0.0	2816
2	7	443	261	179.99999914622634	0.025	2816
2	7	443	261	179.99999914622634	0.05	2848
2	7	443	261	179.99999914622634	0.07500000000000001	2752
2	7	443	261	179.99999914622634	0.1	2736
2	7	443	261	179.99999914622634	0.125	2960
2	7	443	261	179.99999914622634	0.15000000000000002	2992
2	7	443	261	179.99999914622634	0.17500000000000002	2816
2	7	443	261	179.99999914622634	0.2	2704
2	7	443	261	179.99999914622634	0.225	2816
2	7	443	261	179.99999914622634	0.25	2912
2	7	443	261	179.99999914622634	0.275	2656
2	7	443	261	179.99999914622634	0.30000000000000004	2848
2	7	443	261	179.99999914622634	0.325	2992
2	7	443	261	179.99999914622634	0.35000000000000003	2720
2	7	443	261	179.99999914622634	0.375	2864
2	7	443	261	179.99999914622634	0.4	2928
2	7	443	261	179.99999914622634	0.42500000000000004	2752
2	7	443	261	179.99999914622634	0.45	2768
2	7	443	261	179.99999914622634	0.47500000000000003	2912
2	7	443	261	179.99999914622634	0.5	2912
2	7	443	261	179.99999914622634	0.525	2912
2	7	443	261	179.99999914622634	0.55	2928
2	7	443	261	179.99999914622634	0.5750000000000001	2832
2	7	443	261	179.99999914622634	0.6000000000000001	2816
2	7	443	261	179.99999914622634	0.625	2656
2	7	443	261	179.99999914622634	0.65	2912
2	7	443	261	179.99999914622634	0.675	2816
2	7	443	261	179.99999914622634	0.7000000000000001	2816
2	7	443	261	179.99999914622634	0.7250000000000001	2720
2	7	443	261	179.99999914622634	0.75	2896
2	7	443	261	179.99999914622634	0.775	2912
2	7	443	261	179.99999914622634	0.8	2928
2	7	443	261	179.99999914622634	0.8250000000000001	2688
2	7	443	261	179.99999914622634	0.8500000000000001	2768
2	7	443	261	179.99999914622634	0.875	2960
2	7	443	261	179.99999914622634	0.9	3024
2	7	443	261	179.99999914622634	0.925	2944
2	7	443	261	179.99999914622634	0.9500000000000001	3168
2	7	443	261	179.99999914622634	0.9750000000000001	3232
2	8	467	273	179.99999914622634	0.0	2912
2	8	467	273	179.99999914622634	0.025	2560
2	8	467	273	179.99999914622634	0.05	2736
2	8	467	273	179.99999914622634	0.07500000000000001	2656
2	8	467	273	179.99999914622634	0.1	2688
2	8	467	273	179.99999914622634	0.125	2752
2	8	467	273	179.99999914622634	0.15000000000000002	2816
2	8	467	273	179.99999914622634	0.17500000000000002	2512
2	8	467	273	179.99999914622634	0.2	2864
2	8	467	273	179.99999914622634	0.225	2768
2	8	467	273	179.99999914622634	0.25	2880
2	8	467	273	179.99999914622634	0.275	3024
2	8	467	273	179.99999914622634	0.30000000000000004	3072
2	8	467	273	179.99999914622634	0.325	3280
2	8	467	273	179.99999914622634	0.35000000000000003	4336
2	8	467	273	179.99999914622634	0.375	5728
2	8	467	273	179.99999914622634	0.4	6368
2	8	467	273	179.99999914622634	0.42500000000000004	7520
2	8	467	273	179.99999914622634	0.45	7328
2	8	467	273	179.99999914622634	0.47500000000000003	6864
2	8	467	273	179.99999914622634	0.5	6864
2	8	467	273	179.99999914622634	0.525	5824
2	8	467	273	179.99999914622634	0.55	4592
2	8	467	273	179.99999914622634	0.5750000000000001	3744
2	8	467	273	179.99999914622634	0.6000000000000001	3808
2	8	467	273	179.99999914622634	0.625	3568
2	8	467	273	179.99999914622634	0.65	3264
2	8	467	273	179.99999914622634	0.675	3104
2	8	467	273	179.99999914622634	0.7000000000000001	3392
2	8	467	273	179.99999914622634	0.7250000000000001	3104
2	8	467	273	179.99999914622634	0.75	3136
2	8	467	273	179.99999914622634	0.775	3296
2	8	467	273	179.99999914622634	0.8	3392
2	8	467	273	179.99999914622634	0.8250000000000001	3136
2	8	467	273	179.99999914622634	0.8500000000000001	3392
2	8	467	273	179.99999914622634	0.875	3280
2	8	467	273	179.99999914622634	0.9	3488
2	8	467	273	179.99999914622634	0.925	3856
2	8	467	273	179.99999914622634	0.9500000000000001	5184
2	8	467	273	179.99999914622634	0.9750000000000001	7296
2	9	491	285	178.9949139947455	0.0	2688
2	9	491	285	178.9949139947455	0.025	2848
2	9	491	285	178.9949139947455	0.05	2816
2	9	491	285	178.9949139947455	0.07500000000000001	2848
2	9	491	285	178.9949139947455	0.1	3040
2	9	491	285	178.9949139947455	0.125	3728
2	9	491	285	178.9949139947455	0.15000000000000002	4512
2	9	491	285	178.9949139947455	0.17500000000000002	5152
2	9	491	285	178.9949139947455	0.2	5088
2	9	491	285	178.9949139947455	0.225	4848
2	9	491	285	178.9949139947455	0.25	4432
2	9	491	285	178.9949139947455	0.275	3776
2	9	491	285	178.9949139947455	0.30000000000000004	3376
2	9	491	285	178.9949139947455	0.325	3344
2	9	491	285	178.9949139947455	0.35000000000000003	3328
2	9	491	285	178.9949139947455	0.375	3424
2	9	491	285	178.9949139947455	0.4	3408
2	9	491	285	178.9949139947455	0.42500000000000004	3344
2	9	491	285	178.9949139947455	0.45	3680
2	9	491	285	178.9949139947455	0.47500000000000003	3216
2	9	491	285	178.9949139947455	0.5	3216
2	9	491	285	178.9949139947455	0.525	3440
2	9	491	285	178.9949139947455	0.55	3616
2	9	491	285	178.9949139947455	0.5750000000000001	3904
2	9	491	285	178.9949139947455	0.6000000000000001	4512
2	9	491	285	178.9949139947455	0.625	6496
2	9	491	285	178.9949139947455	0.65	10976
2	9	491	285	178.9949139947455	0.675	15264
2	9	491	285	178.9949139947455	0.7000000000000001	15216
2	9	491	285	178.9949139947455	0.7250000000000001	13216
2	9	491	285	178.9949139947455	0.75	11744
2	9	491	285	178.9949139947455	0.775	6448
2	9	491	285	178.9949139947455	0.8	4256
2	9	491	285	178.9949139947455	0.8250000000000001	3248
2	9	491	285	178.9949139947455	0.8500000000000001	2992
2	9	491	285	178.9949139947455	0.875	2832
2	9	491	285	178.9949139947455	0.9	2848
2	9	491	285	178.9949139947455	0.925	2896
2	9	491	285	178.9949139947455	0.9500000000000001	2816
2	9	491	285	178.9949139947455	0.9750000000000001	2832
2	10	514	296	4.3094596646907	0.0	2864
2	10	514	296	4.3094596646907	0.025	2704
2	10	514	296	4.3094596646907	0.05	2640
2	10	514	296	4.3094596646907	0.07500000000000001	2608
2	10	514	296	4.3094596646907	0.1	2736
2	10	514	296	4.3094596646907	0.125	2848
2	10	514	296	4.3094596646907	0.15000000000000002	2688
2	10	514	296	4.3094596646907	0.17500000000000002	2768
2	10	514	296	4.3094596646907	0.2	2816
2	10	514	296	4.3094596646907	0.225	2800
2	10	514	296	4.3094596646907	0.25	2944
2	10	514	296	4.3094596646907	0.275	3776
2	10	514	296	4.3094596646907	0.30000000000000004	4112
2	10	514	296	4.3094596646907	0.325	5424
2	10	514	296	4.3094596646907	0.35000000000000003	6528
2	10	514	296	4.3094596646907	0.375	6544
2	10	514	296	4.3094596646907	0.4	5936
2	10	514	296	4.3094596646907	0.42500000000000004	5360
2	10	514	296	4.3094596646907	0.45	3952
2	10	514	296	4.3094596646907	0.47500000000000003	3808
2	10	514	296	4.3094596646907	0.5	3808
2	10	514	296	4.3094596646907	0.525	3744
2	10	514	296	4.3094596646907	0.55	3328
2	10	514	296	4.3094596646907	0.5750000000000001	3264
2	10	514	296	4.3094596646907	0.6000000000000001	3072
2	10	514	296	4.3094596646907	0.625	3168
2	10	514	296	4.3094596646907	0.65	3008
2	10	514	296	4.3094596646907	0.675	2864
2	10	514	296	4.3094596646907	0.7000000000000001	3120
2	10	514	296	4.3094596646907	0.7250000000000001	3040
2	10	514	296	4.3094596646907	0.75	3024
2	10	514	296	4.3094596646907	0.775	3472
2	10	514	296	4.3094596646907	0.8	4768
2	10	514	296	4.3094596646907	0.8250000000000001	7312
2	10	514	296	4.3094596646907	0.8500000000000001	8064
2	10	514	296	4.3094596646907	0.875	9168
2	10	514	296	4.3094596646907	0.9	9456
2	10	514	296	4.3094596646907	0.925	8784
2	10	514	296	4.3094596646907	0.9500000000000001	4960
2	10	514	296	4.3094596646907	0.9750000000000001	4080
2	11	496	289	175.67700755701375	0.0	2816
2	11	496	289	175.67700755701375	0.025	3104
2	11	496	289	175.67700755701375	0.05	3088
2	11	496	289	175.67700755701375	0.07500000000000001	3216
2	11	496	289	175.67700755701375	0.1	3648
2	11	496	289	175.67700755701375	0.125	4304
2	11	496	289	175.67700755701375	0.15000000000000002	4816
2	11	496	289	175.67700755701375	0.17500000000000002	5072
2	11	496	289	175.67700755701375	0.2	5056
2	11	496	289	175.67700755701375	0.225	4528
2	11	496	289	175.67700755701375	0.25	3344
2	11	496	289	175.67700755701375	0.275	3248
2	11	496	289	175.67700755701375	0.30000000000000004	3040
2	11	496	289	175.67700755701375	0.325	3424
2	11	496	289	175.67700755701375	0.35000000000000003	3584
2	11	496	289	175.67700755701375	0.375	3520
2	11	496	289	175.67700755701375	0.4	3472
2	11	496	289	175.67700755701375	0.42500000000000004	3424
2	11	496	289	175.67700755701375	0.45	3184
2	11	496	289	175.67700755701375	0.47500000000000003	3424
2	11	496	289	175.67700755701375	0.5	3424
2	11	496	289	175.67700755701375	0.525	3408
2	11	496	289	175.67700755701375	0.55	4128
2	11	496	289	175.67700755701375	0.5750000000000001	4928
2	11	496	289	175.67700755701375	0.6000000000000001	6352
2	11	496	289	175.67700755701375	0.625	9616
2	11	496	289	175.67700755701375	0.65	11136
2	11	496	289	175.67700755701375	0.675	11520
2	11	496	289	175.67700755701375	0.7000000000000001	11008
2	11	496	289	175.67700755701375	0.7250000000000001	10016
2	11	496	289	175.67700755701375	0.75	7104
2	11	496	289	175.67700755701375	0.775	3632
2	11	496	289	175.67700755701375	0.8	3040
2	11	496	289	175.67700755701375	0.8250000000000001	2752
2	11	496	289	175.67700755701375	0.8500000000000001	2944
2	11	496	289	175.67700755701375	0.875	2848
2	11	496	289	175.67700755701375	0.9	2592
2	11	496	289	175.67700755701375	0.925	2752
2	11	496	289	175.67700755701375	0.9500000000000001	2912
2	11	496	289	175.67700755701375	0.9750000000000001	2912
2	12	473	282	169.78232374360994	0.0	2816
2	12	473	282	169.78232374360994	0.025	2928
2	12	473	282	169.78232374360994	0.05	3008
2	12	473	282	169.78232374360994	0.07500000000000001	3424
2	12	473	282	169.78232374360994	0.1	4016
2	12	473	282	169.78232374360994	0.125	4272
2	12	473	282	169.78232374360994	0.15000000000000002	5360
2	12	473	282	169.78232374360994	0.17500000000000002	6064
2	12	473	282	169.78232374360994	0.2	6432
2	12	473	282	169.78232374360994	0.225	5632
2	12	473	282	169.78232374360994	0.25	4608
2	12	473	282	169.78232374360994	0.275	3904
2	12	473	282	169.78232374360994	0.30000000000000004	3504
2	12	473	282	169.78232374360994	0.325	3456
2	12	473	282	169.78232374360994	0.35000000000000003	3440
2	12	473	282	169.78232374360994	0.375	3264
2	12	473	282	169.78232374360994	0.4	3312
2	12	473	282	169.78232374360994	0.42500000000000004	2960
2	12	473	282	169.78232374360994	0.45	3280
2	12	473	282	169.78232374360994	0.47500000000000003	3200
2	12	473	282	169.78232374360994	0.5	3232
2	12	473	282	169.78232374360994	0.525	3424
2	12	473	282	169.78232374360994	0.55	3504
2	12	473	282	169.78232374360994	0.5750000000000001	4256
2	12	473	282	169.78232374360994	0.6000000000000001	6704
2	12	473	282	169.78232374360994	0.625	9744
2	12	473	282	169.78232374360994	0.65	13344
2	12	473	282	169.78232374360994	0.675	13824
2	12	473	282	169.78232374360994	0.7000000000000001	13840
2	12	473	282	169.78232374360994	0.7250000000000001	10032
2	12	473	282	169.78232374360994	0.75	6608
2	12	473	282	169.78232374360994	0.775	4464
2	12	473	282	169.78232374360994	0.8	3536
2	12	473	282	169.78232374360994	0.8250000000000001	3008
2	12	473	282	169.78232374360994	0.8500000000000001	3088
2	12	473	282	169.78232374360994	0.875	2992
2	12	473	282	169.78232374360994	0.9	2784
2	12	473	282	169.78232374360994	0.925	2816
2	12	473	282	169.78232374360994	0.9500000000000001	2992
2	12	473	282	169.78232374360994	0.9750000000000001	2912
2	13	456	280	139.6000956662633	0.0	2976
2	13	456	280	139.6000956662633	0.025	3040
2	13	456	280	139.6000956662633	0.05	3008
2	13	456	280	139.6000956662633	0.07500000000000001	3184
2	13	456	280	139.6000956662633	0.1	4048
2	13	456	280	139.6000956662633	0.125	5536
2	13	456	280	139.6000956662633	0.15000000000000002	8336
2	13	456	280	139.6000956662633	0.17500000000000002	10720
2	13	456	280	139.6000956662633	0.2	9824
2	13	456	280	139.6000956662633	0.225	8624
2	13	456	280	139.6000956662633	0.25	5184
2	13	456	280	139.6000956662633	0.275	3856
2	13	456	280	139.6000956662633	0.30000000000000004	3488
2	13	456	280	139.6000956662633	0.325	2992
2	13	456	280	139.6000956662633	0.35000000000000003	2848
2	13	456	280	139.6000956662633	0.375	2992
2	13	456	280	139.6000956662633	0.4	3168
2	13	456	280	139.6000956662633	0.42500000000000004	2960
2	13	456	280	139.6000956662633	0.45	3600
2	13	456	280	139.6000956662633	0.47500000000000003	3328
2	13	456	280	139.6000956662633	0.5	3264
2	13	456	280	139.6000956662633	0.525	3904
2	13	456	280	139.6000956662633	0.55	5440
2	13	456	280	139.6000956662633	0.5750000000000001	7056
2	13	456	280	139.6000956662633	0.6000000000000001	7872
2	13	456	280	139.6000956662633	0.625	7712
2	13	456	280	139.6000956662633	0.65	6624
2	13	456	280	139.6000956662633	0.675	5888
2	13	456	280	139.6000956662633	0.7000000000000001	5200
2	13	456	280	139.6000956662633	0.7250000000000001	5024
2	13	456	280	139.6000956662633	0.75	4656
2	13	456	280	139.6000956662633	0.775	3600
2	13	456	280	139.6000956662633	0.8	3072
2	13	456	280	139.6000956662633	0.8250000000000001	2848
2	13	456	280	139.6000956662633	0.8500000000000001	2528
2	13	456	280	139.6000956662633	0.875	3008
2	13	456	280	139.6000956662633	0.9	2816
2	13	456	280	139.6000956662633	0.925	2736
2	13	456	280	139.6000956662633	0.9500000000000001	2752
2	13	456	280	139.6000956662633	0.9750000000000001	2912
2	14	435	294	180.0	0.0	3056
2	14	435	294	180.0	0.025	2704
2	14	435	294	180.0	0.05	3072
2	14	435	294	180.0	0.07500000000000001	3376
2	14	435	294	180.0	0.1	4816
2	14	435	294	180.0	0.125	6736
2	14	435	294	180.0	0.15000000000000002	7344
2	14	435	294	180.0	0.17500000000000002	7536
2	14	435	294	180.0	0.2	8080
2	14	435	294	180.0	0.225	7360
2	14	435	294	180.0	0.25	5840
2	14	435	294	180.0	0.275	3872
2	14	435	294	180.0	0.30000000000000004	3072
2	14	435	294	180.0	0.325	3072
2	14	435	294	180.0	0.35000000000000003	3424
2	14	435	294	180.0	0.375	3056
2	14	435	294	180.0	0.4	3280
2	14	435	294	180.0	0.42500000000000004	3040
2	14	435	294	180.0	0.45	2976
2	14	435	294	180.0	0.47500000000000003	3136
2	14	435	294	180.0	0.5	3136
2	14	435	294	180.0	0.525	3280
2	14	435	294	180.0	0.55	3424
2	14	435	294	180.0	0.5750000000000001	4336
2	14	435	294	180.0	0.6000000000000001	6880
2	14	435	294	180.0	0.625	9072
2	14	435	294	180.0	0.65	9536
2	14	435	294	180.0	0.675	9664
2	14	435	294	180.0	0.7000000000000001	8688
2	14	435	294	180.0	0.7250000000000001	6144
2	14	435	294	180.0	0.75	4528
2	14	435	294	180.0	0.775	3440
2	14	435	294	180.0	0.8	3072
2	14	435	294	180.0	0.8250000000000001	3024
2	14	435	294	180.0	0.8500000000000001	2912
2	14	435	294	180.0	0.875	2976
2	14	435	294	180.0	0.9	3056
2	14	435	294	180.0	0.925	2816
2	14	435	294	180.0	0.9500000000000001	2704
[truncated: 55,001 more rows]
