# Supplementary material for: An epifluorescence microscope design for naturalistic behavior and cellular activity in freely moving Caenorhabditis elegans
Source: Nat Commun. 2026 May 19;17:4411. doi: 10.1038/s41467-026-72709-w (PMC13187321; doi:10.1038/s41467-026-72709-w)
Supplement: Supplementary file 8 — Source data [file 41467_2026_72709_MOESM8_ESM.zip › fig2 Muscle/MMH116/worm9.csv]

frame	order	x	y	angle	segment_position	intensity
0	1	426	365	133.45184230102205	0.0	2880
0	1	426	365	133.45184230102205	0.025	2912
0	1	426	365	133.45184230102205	0.05	2928
0	1	426	365	133.45184230102205	0.07500000000000001	2912
0	1	426	365	133.45184230102205	0.1	2800
0	1	426	365	133.45184230102205	0.125	2992
0	1	426	365	133.45184230102205	0.15000000000000002	3424
0	1	426	365	133.45184230102205	0.17500000000000002	3872
0	1	426	365	133.45184230102205	0.2	3712
0	1	426	365	133.45184230102205	0.225	3744
0	1	426	365	133.45184230102205	0.25	3744
0	1	426	365	133.45184230102205	0.275	3680
0	1	426	365	133.45184230102205	0.30000000000000004	3424
0	1	426	365	133.45184230102205	0.325	3328
0	1	426	365	133.45184230102205	0.35000000000000003	3488
0	1	426	365	133.45184230102205	0.375	4064
0	1	426	365	133.45184230102205	0.4	4832
0	1	426	365	133.45184230102205	0.42500000000000004	7072
0	1	426	365	133.45184230102205	0.45	8848
0	1	426	365	133.45184230102205	0.47500000000000003	10128
0	1	426	365	133.45184230102205	0.5	10128
0	1	426	365	133.45184230102205	0.525	9056
0	1	426	365	133.45184230102205	0.55	6352
0	1	426	365	133.45184230102205	0.5750000000000001	3824
0	1	426	365	133.45184230102205	0.6000000000000001	3248
0	1	426	365	133.45184230102205	0.625	3072
0	1	426	365	133.45184230102205	0.65	3024
0	1	426	365	133.45184230102205	0.675	2960
0	1	426	365	133.45184230102205	0.7000000000000001	2816
0	1	426	365	133.45184230102205	0.7250000000000001	2816
0	1	426	365	133.45184230102205	0.75	2816
0	1	426	365	133.45184230102205	0.775	2912
0	1	426	365	133.45184230102205	0.8	2720
0	1	426	365	133.45184230102205	0.8250000000000001	3088
0	1	426	365	133.45184230102205	0.8500000000000001	2896
0	1	426	365	133.45184230102205	0.875	3056
0	1	426	365	133.45184230102205	0.9	2816
0	1	426	365	133.45184230102205	0.925	2896
0	1	426	365	133.45184230102205	0.9500000000000001	3136
0	1	426	365	133.45184230102205	0.9750000000000001	3136
0	2	429	339	159.92232206402616	0.0	2976
0	2	429	339	159.92232206402616	0.025	2896
0	2	429	339	159.92232206402616	0.05	2912
0	2	429	339	159.92232206402616	0.07500000000000001	3008
0	2	429	339	159.92232206402616	0.1	2816
0	2	429	339	159.92232206402616	0.125	3056
0	2	429	339	159.92232206402616	0.15000000000000002	3024
0	2	429	339	159.92232206402616	0.17500000000000002	3072
0	2	429	339	159.92232206402616	0.2	3680
0	2	429	339	159.92232206402616	0.225	5280
0	2	429	339	159.92232206402616	0.25	7456
0	2	429	339	159.92232206402616	0.275	8432
0	2	429	339	159.92232206402616	0.30000000000000004	7840
0	2	429	339	159.92232206402616	0.325	5888
0	2	429	339	159.92232206402616	0.35000000000000003	3888
0	2	429	339	159.92232206402616	0.375	3344
0	2	429	339	159.92232206402616	0.4	3056
0	2	429	339	159.92232206402616	0.42500000000000004	2896
0	2	429	339	159.92232206402616	0.45	3344
0	2	429	339	159.92232206402616	0.47500000000000003	2976
0	2	429	339	159.92232206402616	0.5	3232
0	2	429	339	159.92232206402616	0.525	3392
0	2	429	339	159.92232206402616	0.55	3168
0	2	429	339	159.92232206402616	0.5750000000000001	3616
0	2	429	339	159.92232206402616	0.6000000000000001	4704
0	2	429	339	159.92232206402616	0.625	6096
0	2	429	339	159.92232206402616	0.65	7152
0	2	429	339	159.92232206402616	0.675	6592
0	2	429	339	159.92232206402616	0.7000000000000001	5184
0	2	429	339	159.92232206402616	0.7250000000000001	4336
0	2	429	339	159.92232206402616	0.75	3184
0	2	429	339	159.92232206402616	0.775	3360
0	2	429	339	159.92232206402616	0.8	2672
0	2	429	339	159.92232206402616	0.8250000000000001	2976
0	2	429	339	159.92232206402616	0.8500000000000001	2912
0	2	429	339	159.92232206402616	0.875	3008
0	2	429	339	159.92232206402616	0.9	2640
0	2	429	339	159.92232206402616	0.925	2928
0	2	429	339	159.92232206402616	0.9500000000000001	2912
0	2	429	339	159.92232206402616	0.9750000000000001	2720
0	3	423	314	150.86202026199547	0.0	2784
0	3	423	314	150.86202026199547	0.025	2816
0	3	423	314	150.86202026199547	0.05	2992
0	3	423	314	150.86202026199547	0.07500000000000001	2816
0	3	423	314	150.86202026199547	0.1	2816
0	3	423	314	150.86202026199547	0.125	2800
0	3	423	314	150.86202026199547	0.15000000000000002	2880
0	3	423	314	150.86202026199547	0.17500000000000002	2880
0	3	423	314	150.86202026199547	0.2	3552
0	3	423	314	150.86202026199547	0.225	4160
0	3	423	314	150.86202026199547	0.25	6672
0	3	423	314	150.86202026199547	0.275	11072
0	3	423	314	150.86202026199547	0.30000000000000004	13424
0	3	423	314	150.86202026199547	0.325	13072
0	3	423	314	150.86202026199547	0.35000000000000003	9248
0	3	423	314	150.86202026199547	0.375	6160
0	3	423	314	150.86202026199547	0.4	4384
0	3	423	314	150.86202026199547	0.42500000000000004	3344
0	3	423	314	150.86202026199547	0.45	3472
0	3	423	314	150.86202026199547	0.47500000000000003	3232
0	3	423	314	150.86202026199547	0.5	3120
0	3	423	314	150.86202026199547	0.525	3072
0	3	423	314	150.86202026199547	0.55	2976
0	3	423	314	150.86202026199547	0.5750000000000001	3424
0	3	423	314	150.86202026199547	0.6000000000000001	3696
0	3	423	314	150.86202026199547	0.625	4624
0	3	423	314	150.86202026199547	0.65	5408
0	3	423	314	150.86202026199547	0.675	5504
0	3	423	314	150.86202026199547	0.7000000000000001	4608
0	3	423	314	150.86202026199547	0.7250000000000001	4496
0	3	423	314	150.86202026199547	0.75	4064
0	3	423	314	150.86202026199547	0.775	3488
0	3	423	314	150.86202026199547	0.8	3120
0	3	423	314	150.86202026199547	0.8250000000000001	2704
0	3	423	314	150.86202026199547	0.8500000000000001	2720
0	3	423	314	150.86202026199547	0.875	2976
0	3	423	314	150.86202026199547	0.9	2864
0	3	423	314	150.86202026199547	0.925	2864
0	3	423	314	150.86202026199547	0.9500000000000001	2912
0	3	423	314	150.86202026199547	0.9750000000000001	2960
0	4	430	289	131.20221162903255	0.0	3152
0	4	430	289	131.20221162903255	0.025	2736
0	4	430	289	131.20221162903255	0.05	2912
0	4	430	289	131.20221162903255	0.07500000000000001	2896
0	4	430	289	131.20221162903255	0.1	2816
0	4	430	289	131.20221162903255	0.125	2816
0	4	430	289	131.20221162903255	0.15000000000000002	3088
0	4	430	289	131.20221162903255	0.17500000000000002	3264
0	4	430	289	131.20221162903255	0.2	3216
0	4	430	289	131.20221162903255	0.225	3840
0	4	430	289	131.20221162903255	0.25	4592
0	4	430	289	131.20221162903255	0.275	6560
0	4	430	289	131.20221162903255	0.30000000000000004	8752
0	4	430	289	131.20221162903255	0.325	10176
0	4	430	289	131.20221162903255	0.35000000000000003	10896
0	4	430	289	131.20221162903255	0.375	9936
0	4	430	289	131.20221162903255	0.4	6544
0	4	430	289	131.20221162903255	0.42500000000000004	3712
0	4	430	289	131.20221162903255	0.45	3232
0	4	430	289	131.20221162903255	0.47500000000000003	2896
0	4	430	289	131.20221162903255	0.5	2896
0	4	430	289	131.20221162903255	0.525	3072
0	4	430	289	131.20221162903255	0.55	3280
0	4	430	289	131.20221162903255	0.5750000000000001	3328
0	4	430	289	131.20221162903255	0.6000000000000001	3888
0	4	430	289	131.20221162903255	0.625	3952
0	4	430	289	131.20221162903255	0.65	4896
0	4	430	289	131.20221162903255	0.675	4880
0	4	430	289	131.20221162903255	0.7000000000000001	4752
0	4	430	289	131.20221162903255	0.7250000000000001	4112
0	4	430	289	131.20221162903255	0.75	3904
0	4	430	289	131.20221162903255	0.775	3552
0	4	430	289	131.20221162903255	0.8	3120
0	4	430	289	131.20221162903255	0.8250000000000001	2944
0	4	430	289	131.20221162903255	0.8500000000000001	3056
0	4	430	289	131.20221162903255	0.875	2992
0	4	430	289	131.20221162903255	0.9	2976
0	4	430	289	131.20221162903255	0.925	2800
0	4	430	289	131.20221162903255	0.9500000000000001	2864
0	4	430	289	131.20221162903255	0.9750000000000001	2864
0	5	453	278	152.39462633928895	0.0	3232
0	5	453	278	152.39462633928895	0.025	2736
0	5	453	278	152.39462633928895	0.05	2752
0	5	453	278	152.39462633928895	0.07500000000000001	2704
0	5	453	278	152.39462633928895	0.1	3136
0	5	453	278	152.39462633928895	0.125	2848
0	5	453	278	152.39462633928895	0.15000000000000002	3120
0	5	453	278	152.39462633928895	0.17500000000000002	2912
0	5	453	278	152.39462633928895	0.2	3168
0	5	453	278	152.39462633928895	0.225	3152
0	5	453	278	152.39462633928895	0.25	3904
0	5	453	278	152.39462633928895	0.275	4976
0	5	453	278	152.39462633928895	0.30000000000000004	7424
0	5	453	278	152.39462633928895	0.325	9120
0	5	453	278	152.39462633928895	0.35000000000000003	11408
0	5	453	278	152.39462633928895	0.375	12528
0	5	453	278	152.39462633928895	0.4	11936
0	5	453	278	152.39462633928895	0.42500000000000004	8160
0	5	453	278	152.39462633928895	0.45	4944
0	5	453	278	152.39462633928895	0.47500000000000003	3872
0	5	453	278	152.39462633928895	0.5	3552
0	5	453	278	152.39462633928895	0.525	3504
0	5	453	278	152.39462633928895	0.55	3680
0	5	453	278	152.39462633928895	0.5750000000000001	3520
0	5	453	278	152.39462633928895	0.6000000000000001	3568
0	5	453	278	152.39462633928895	0.625	3392
0	5	453	278	152.39462633928895	0.65	4336
0	5	453	278	152.39462633928895	0.675	5520
0	5	453	278	152.39462633928895	0.7000000000000001	6320
0	5	453	278	152.39462633928895	0.7250000000000001	5616
0	5	453	278	152.39462633928895	0.75	4736
0	5	453	278	152.39462633928895	0.775	3920
0	5	453	278	152.39462633928895	0.8	3824
0	5	453	278	152.39462633928895	0.8250000000000001	3312
0	5	453	278	152.39462633928895	0.8500000000000001	3104
0	5	453	278	152.39462633928895	0.875	2960
0	5	453	278	152.39462633928895	0.9	2976
0	5	453	278	152.39462633928895	0.925	2976
0	5	453	278	152.39462633928895	0.9500000000000001	2640
0	5	453	278	152.39462633928895	0.9750000000000001	2816
0	6	481	279	177.9545915111128	0.0	2976
0	6	481	279	177.9545915111128	0.025	3040
0	6	481	279	177.9545915111128	0.05	2800
0	6	481	279	177.9545915111128	0.07500000000000001	2928
0	6	481	279	177.9545915111128	0.1	2992
0	6	481	279	177.9545915111128	0.125	3056
0	6	481	279	177.9545915111128	0.15000000000000002	2800
0	6	481	279	177.9545915111128	0.17500000000000002	3040
0	6	481	279	177.9545915111128	0.2	2752
0	6	481	279	177.9545915111128	0.225	3392
0	6	481	279	177.9545915111128	0.25	3664
0	6	481	279	177.9545915111128	0.275	4608
0	6	481	279	177.9545915111128	0.30000000000000004	6480
0	6	481	279	177.9545915111128	0.325	7984
0	6	481	279	177.9545915111128	0.35000000000000003	9840
0	6	481	279	177.9545915111128	0.375	9760
0	6	481	279	177.9545915111128	0.4	9504
0	6	481	279	177.9545915111128	0.42500000000000004	7264
0	6	481	279	177.9545915111128	0.45	4416
0	6	481	279	177.9545915111128	0.47500000000000003	4000
0	6	481	279	177.9545915111128	0.5	3856
0	6	481	279	177.9545915111128	0.525	3248
0	6	481	279	177.9545915111128	0.55	3296
0	6	481	279	177.9545915111128	0.5750000000000001	3216
0	6	481	279	177.9545915111128	0.6000000000000001	3152
0	6	481	279	177.9545915111128	0.625	3344
0	6	481	279	177.9545915111128	0.65	3264
0	6	481	279	177.9545915111128	0.675	3840
0	6	481	279	177.9545915111128	0.7000000000000001	4544
0	6	481	279	177.9545915111128	0.7250000000000001	5632
0	6	481	279	177.9545915111128	0.75	6352
0	6	481	279	177.9545915111128	0.775	7456
0	6	481	279	177.9545915111128	0.8	6384
0	6	481	279	177.9545915111128	0.8250000000000001	4960
0	6	481	279	177.9545915111128	0.8500000000000001	3920
0	6	481	279	177.9545915111128	0.875	3264
0	6	481	279	177.9545915111128	0.9	3136
0	6	481	279	177.9545915111128	0.925	3008
0	6	481	279	177.9545915111128	0.9500000000000001	2864
0	6	481	279	177.9545915111128	0.9750000000000001	3232
0	7	509	279	139.63546342690265	0.0	2976
0	7	509	279	139.63546342690265	0.025	3152
0	7	509	279	139.63546342690265	0.05	3008
0	7	509	279	139.63546342690265	0.07500000000000001	3104
0	7	509	279	139.63546342690265	0.1	3536
0	7	509	279	139.63546342690265	0.125	4416
0	7	509	279	139.63546342690265	0.15000000000000002	6256
0	7	509	279	139.63546342690265	0.17500000000000002	7024
0	7	509	279	139.63546342690265	0.2	6176
0	7	509	279	139.63546342690265	0.225	4912
0	7	509	279	139.63546342690265	0.25	3712
0	7	509	279	139.63546342690265	0.275	3296
0	7	509	279	139.63546342690265	0.30000000000000004	3440
0	7	509	279	139.63546342690265	0.325	3440
0	7	509	279	139.63546342690265	0.35000000000000003	3216
0	7	509	279	139.63546342690265	0.375	3696
0	7	509	279	139.63546342690265	0.4	3712
0	7	509	279	139.63546342690265	0.42500000000000004	3984
0	7	509	279	139.63546342690265	0.45	5136
0	7	509	279	139.63546342690265	0.47500000000000003	8992
0	7	509	279	139.63546342690265	0.5	8992
0	7	509	279	139.63546342690265	0.525	13744
0	7	509	279	139.63546342690265	0.55	16752
0	7	509	279	139.63546342690265	0.5750000000000001	18016
0	7	509	279	139.63546342690265	0.6000000000000001	16912
0	7	509	279	139.63546342690265	0.625	10976
0	7	509	279	139.63546342690265	0.65	6384
0	7	509	279	139.63546342690265	0.675	4560
0	7	509	279	139.63546342690265	0.7000000000000001	3376
0	7	509	279	139.63546342690265	0.7250000000000001	3136
0	7	509	279	139.63546342690265	0.75	3168
0	7	509	279	139.63546342690265	0.775	2768
0	7	509	279	139.63546342690265	0.8	3136
0	7	509	279	139.63546342690265	0.8250000000000001	3024
0	7	509	279	139.63546342690265	0.8500000000000001	2848
0	7	509	279	139.63546342690265	0.875	2864
0	7	509	279	139.63546342690265	0.9	2624
0	7	509	279	139.63546342690265	0.925	3056
0	7	509	279	139.63546342690265	0.9500000000000001	2800
0	7	509	279	139.63546342690265	0.9750000000000001	2800
0	8	529	262	139.11069883565258	0.0	2784
0	8	529	262	139.11069883565258	0.025	2816
0	8	529	262	139.11069883565258	0.05	2912
0	8	529	262	139.11069883565258	0.07500000000000001	2960
0	8	529	262	139.11069883565258	0.1	3152
0	8	529	262	139.11069883565258	0.125	3520
0	8	529	262	139.11069883565258	0.15000000000000002	4112
0	8	529	262	139.11069883565258	0.17500000000000002	6016
0	8	529	262	139.11069883565258	0.2	6992
0	8	529	262	139.11069883565258	0.225	6864
0	8	529	262	139.11069883565258	0.25	6864
0	8	529	262	139.11069883565258	0.275	5808
0	8	529	262	139.11069883565258	0.30000000000000004	4320
0	8	529	262	139.11069883565258	0.325	3808
0	8	529	262	139.11069883565258	0.35000000000000003	3616
0	8	529	262	139.11069883565258	0.375	3680
0	8	529	262	139.11069883565258	0.4	3840
0	8	529	262	139.11069883565258	0.42500000000000004	4000
0	8	529	262	139.11069883565258	0.45	4224
0	8	529	262	139.11069883565258	0.47500000000000003	4992
0	8	529	262	139.11069883565258	0.5	4992
0	8	529	262	139.11069883565258	0.525	7920
0	8	529	262	139.11069883565258	0.55	12336
0	8	529	262	139.11069883565258	0.5750000000000001	20496
0	8	529	262	139.11069883565258	0.6000000000000001	28896
0	8	529	262	139.11069883565258	0.625	24624
0	8	529	262	139.11069883565258	0.65	15488
0	8	529	262	139.11069883565258	0.675	4896
0	8	529	262	139.11069883565258	0.7000000000000001	3712
0	8	529	262	139.11069883565258	0.7250000000000001	3008
0	8	529	262	139.11069883565258	0.75	3008
0	8	529	262	139.11069883565258	0.775	3072
0	8	529	262	139.11069883565258	0.8	2944
0	8	529	262	139.11069883565258	0.8250000000000001	2832
0	8	529	262	139.11069883565258	0.8500000000000001	3040
0	8	529	262	139.11069883565258	0.875	2880
0	8	529	262	139.11069883565258	0.9	3024
0	8	529	262	139.11069883565258	0.925	2800
0	8	529	262	139.11069883565258	0.9500000000000001	2960
0	8	529	262	139.11069883565258	0.9750000000000001	2960
0	9	533	236	169.13274134078335	0.0	2864
0	9	533	236	169.13274134078335	0.025	2816
0	9	533	236	169.13274134078335	0.05	2944
0	9	533	236	169.13274134078335	0.07500000000000001	3040
0	9	533	236	169.13274134078335	0.1	2880
0	9	533	236	169.13274134078335	0.125	3136
0	9	533	236	169.13274134078335	0.15000000000000002	2944
0	9	533	236	169.13274134078335	0.17500000000000002	2912
0	9	533	236	169.13274134078335	0.2	3536
0	9	533	236	169.13274134078335	0.225	4560
0	9	533	236	169.13274134078335	0.25	6352
0	9	533	236	169.13274134078335	0.275	7504
0	9	533	236	169.13274134078335	0.30000000000000004	7600
0	9	533	236	169.13274134078335	0.325	6080
0	9	533	236	169.13274134078335	0.35000000000000003	5616
0	9	533	236	169.13274134078335	0.375	5056
0	9	533	236	169.13274134078335	0.4	3936
0	9	533	236	169.13274134078335	0.42500000000000004	3168
0	9	533	236	169.13274134078335	0.45	2960
0	9	533	236	169.13274134078335	0.47500000000000003	3216
0	9	533	236	169.13274134078335	0.5	3280
0	9	533	236	169.13274134078335	0.525	3264
0	9	533	236	169.13274134078335	0.55	3376
0	9	533	236	169.13274134078335	0.5750000000000001	3760
0	9	533	236	169.13274134078335	0.6000000000000001	5328
0	9	533	236	169.13274134078335	0.625	7008
0	9	533	236	169.13274134078335	0.65	9856
0	9	533	236	169.13274134078335	0.675	10656
0	9	533	236	169.13274134078335	0.7000000000000001	8752
0	9	533	236	169.13274134078335	0.7250000000000001	5408
0	9	533	236	169.13274134078335	0.75	3520
0	9	533	236	169.13274134078335	0.775	3120
0	9	533	236	169.13274134078335	0.8	3168
0	9	533	236	169.13274134078335	0.8250000000000001	2992
0	9	533	236	169.13274134078335	0.8500000000000001	3008
0	9	533	236	169.13274134078335	0.875	3088
0	9	533	236	169.13274134078335	0.9	3152
0	9	533	236	169.13274134078335	0.925	3040
0	9	533	236	169.13274134078335	0.9500000000000001	2896
0	9	533	236	169.13274134078335	0.9750000000000001	2864
0	10	532	209	176.112090439167	0.0	2768
0	10	532	209	176.112090439167	0.025	3104
0	10	532	209	176.112090439167	0.05	3040
0	10	532	209	176.112090439167	0.07500000000000001	2864
0	10	532	209	176.112090439167	0.1	3040
0	10	532	209	176.112090439167	0.125	2944
0	10	532	209	176.112090439167	0.15000000000000002	2880
0	10	532	209	176.112090439167	0.17500000000000002	2976
0	10	532	209	176.112090439167	0.2	2864
0	10	532	209	176.112090439167	0.225	3376
0	10	532	209	176.112090439167	0.25	3664
0	10	532	209	176.112090439167	0.275	5248
0	10	532	209	176.112090439167	0.30000000000000004	7872
0	10	532	209	176.112090439167	0.325	9408
0	10	532	209	176.112090439167	0.35000000000000003	8944
0	10	532	209	176.112090439167	0.375	8688
0	10	532	209	176.112090439167	0.4	7520
0	10	532	209	176.112090439167	0.42500000000000004	5200
0	10	532	209	176.112090439167	0.45	3760
0	10	532	209	176.112090439167	0.47500000000000003	3584
0	10	532	209	176.112090439167	0.5	3152
0	10	532	209	176.112090439167	0.525	3536
0	10	532	209	176.112090439167	0.55	4192
0	10	532	209	176.112090439167	0.5750000000000001	5952
0	10	532	209	176.112090439167	0.6000000000000001	8496
0	10	532	209	176.112090439167	0.625	9728
0	10	532	209	176.112090439167	0.65	10240
0	10	532	209	176.112090439167	0.675	9344
0	10	532	209	176.112090439167	0.7000000000000001	5968
0	10	532	209	176.112090439167	0.7250000000000001	3712
0	10	532	209	176.112090439167	0.75	3008
0	10	532	209	176.112090439167	0.775	3328
0	10	532	209	176.112090439167	0.8	3200
0	10	532	209	176.112090439167	0.8250000000000001	3040
0	10	532	209	176.112090439167	0.8500000000000001	2944
0	10	532	209	176.112090439167	0.875	3024
0	10	532	209	176.112090439167	0.9	3104
0	10	532	209	176.112090439167	0.925	2944
0	10	532	209	176.112090439167	0.9500000000000001	3056
0	10	532	209	176.112090439167	0.9750000000000001	3040
0	11	530	190	39.6990734834743	0.0	7680
0	11	530	190	39.6990734834743	0.025	5200
0	11	530	190	39.6990734834743	0.05	5472
0	11	530	190	39.6990734834743	0.07500000000000001	5424
0	11	530	190	39.6990734834743	0.1	3968
0	11	530	190	39.6990734834743	0.125	3808
0	11	530	190	39.6990734834743	0.15000000000000002	3872
0	11	530	190	39.6990734834743	0.17500000000000002	3872
0	11	530	190	39.6990734834743	0.2	3568
0	11	530	190	39.6990734834743	0.225	3216
0	11	530	190	39.6990734834743	0.25	3488
0	11	530	190	39.6990734834743	0.275	3616
0	11	530	190	39.6990734834743	0.30000000000000004	3840
0	11	530	190	39.6990734834743	0.325	3904
0	11	530	190	39.6990734834743	0.35000000000000003	3728
0	11	530	190	39.6990734834743	0.375	5296
0	11	530	190	39.6990734834743	0.4	5600
0	11	530	190	39.6990734834743	0.42500000000000004	5536
0	11	530	190	39.6990734834743	0.45	7664
0	11	530	190	39.6990734834743	0.47500000000000003	7872
0	11	530	190	39.6990734834743	0.5	7744
0	11	530	190	39.6990734834743	0.525	7712
0	11	530	190	39.6990734834743	0.55	6560
0	11	530	190	39.6990734834743	0.5750000000000001	6304
0	11	530	190	39.6990734834743	0.6000000000000001	5712
0	11	530	190	39.6990734834743	0.625	3632
0	11	530	190	39.6990734834743	0.65	3456
0	11	530	190	39.6990734834743	0.675	3200
0	11	530	190	39.6990734834743	0.7000000000000001	3232
0	11	530	190	39.6990734834743	0.7250000000000001	2976
0	11	530	190	39.6990734834743	0.75	3024
0	11	530	190	39.6990734834743	0.775	2976
0	11	530	190	39.6990734834743	0.8	2976
0	11	530	190	39.6990734834743	0.8250000000000001	2816
0	11	530	190	39.6990734834743	0.8500000000000001	2912
0	11	530	190	39.6990734834743	0.875	2960
0	11	530	190	39.6990734834743	0.9	3104
0	11	530	190	39.6990734834743	0.925	3024
0	11	530	190	39.6990734834743	0.9500000000000001	2752
0	11	530	190	39.6990734834743	0.9750000000000001	3200
0	12	514	214	179.42127443439202	0.0	4160
0	12	514	214	179.42127443439202	0.025	5728
0	12	514	214	179.42127443439202	0.05	7920
0	12	514	214	179.42127443439202	0.07500000000000001	12032
0	12	514	214	179.42127443439202	0.1	13888
0	12	514	214	179.42127443439202	0.125	13584
0	12	514	214	179.42127443439202	0.15000000000000002	11776
0	12	514	214	179.42127443439202	0.17500000000000002	11056
0	12	514	214	179.42127443439202	0.2	6992
0	12	514	214	179.42127443439202	0.225	4016
0	12	514	214	179.42127443439202	0.25	3264
0	12	514	214	179.42127443439202	0.275	3008
0	12	514	214	179.42127443439202	0.30000000000000004	2864
0	12	514	214	179.42127443439202	0.325	2864
0	12	514	214	179.42127443439202	0.35000000000000003	3136
0	12	514	214	179.42127443439202	0.375	2960
0	12	514	214	179.42127443439202	0.4	3024
0	12	514	214	179.42127443439202	0.42500000000000004	3072
0	12	514	214	179.42127443439202	0.45	3200
0	12	514	214	179.42127443439202	0.47500000000000003	2864
0	12	514	214	179.42127443439202	0.5	2864
0	12	514	214	179.42127443439202	0.525	2960
0	12	514	214	179.42127443439202	0.55	3184
0	12	514	214	179.42127443439202	0.5750000000000001	3120
0	12	514	214	179.42127443439202	0.6000000000000001	2784
0	12	514	214	179.42127443439202	0.625	2816
0	12	514	214	179.42127443439202	0.65	3072
0	12	514	214	179.42127443439202	0.675	2784
0	12	514	214	179.42127443439202	0.7000000000000001	3088
0	12	514	214	179.42127443439202	0.7250000000000001	3072
0	12	514	214	179.42127443439202	0.75	3184
0	12	514	214	179.42127443439202	0.775	2944
0	12	514	214	179.42127443439202	0.8	2864
0	12	514	214	179.42127443439202	0.8250000000000001	3072
0	12	514	214	179.42127443439202	0.8500000000000001	3200
0	12	514	214	179.42127443439202	0.875	2928
0	12	514	214	179.42127443439202	0.9	3184
0	12	514	214	179.42127443439202	0.925	2928
0	12	514	214	179.42127443439202	0.9500000000000001	2912
0	12	514	214	179.42127443439202	0.9750000000000001	2912
0	13	499	237	179.42127443439202	0.0	3168
0	13	499	237	179.42127443439202	0.025	2912
0	13	499	237	179.42127443439202	0.05	3104
0	13	499	237	179.42127443439202	0.07500000000000001	3120
0	13	499	237	179.42127443439202	0.1	2960
0	13	499	237	179.42127443439202	0.125	2816
0	13	499	237	179.42127443439202	0.15000000000000002	3136
0	13	499	237	179.42127443439202	0.17500000000000002	2896
0	13	499	237	179.42127443439202	0.2	2944
0	13	499	237	179.42127443439202	0.225	3168
0	13	499	237	179.42127443439202	0.25	3168
0	13	499	237	179.42127443439202	0.275	2832
0	13	499	237	179.42127443439202	0.30000000000000004	2896
0	13	499	237	179.42127443439202	0.325	2896
0	13	499	237	179.42127443439202	0.35000000000000003	2816
0	13	499	237	179.42127443439202	0.375	2912
0	13	499	237	179.42127443439202	0.4	2880
0	13	499	237	179.42127443439202	0.42500000000000004	2896
0	13	499	237	179.42127443439202	0.45	2944
0	13	499	237	179.42127443439202	0.47500000000000003	2992
0	13	499	237	179.42127443439202	0.5	2992
0	13	499	237	179.42127443439202	0.525	2912
0	13	499	237	179.42127443439202	0.55	3184
0	13	499	237	179.42127443439202	0.5750000000000001	3024
0	13	499	237	179.42127443439202	0.6000000000000001	2864
0	13	499	237	179.42127443439202	0.625	2960
0	13	499	237	179.42127443439202	0.65	3040
0	13	499	237	179.42127443439202	0.675	2976
0	13	499	237	179.42127443439202	0.7000000000000001	2800
0	13	499	237	179.42127443439202	0.7250000000000001	2848
0	13	499	237	179.42127443439202	0.75	3280
0	13	499	237	179.42127443439202	0.775	3264
0	13	499	237	179.42127443439202	0.8	2944
0	13	499	237	179.42127443439202	0.8250000000000001	2912
0	13	499	237	179.42127443439202	0.8500000000000001	2864
0	13	499	237	179.42127443439202	0.875	3136
0	13	499	237	179.42127443439202	0.9	2944
0	13	499	237	179.42127443439202	0.925	2880
0	13	499	237	179.42127443439202	0.9500000000000001	2880
0	13	499	237	179.42127443439202	0.9750000000000001	2880
0	14	483	261	178.86557836902324	0.0	4272
0	14	483	261	178.86557836902324	0.025	3376
0	14	483	261	178.86557836902324	0.05	2992
0	14	483	261	178.86557836902324	0.07500000000000001	3168
0	14	483	261	178.86557836902324	0.1	3104
0	14	483	261	178.86557836902324	0.125	3104
0	14	483	261	178.86557836902324	0.15000000000000002	2704
0	14	483	261	178.86557836902324	0.17500000000000002	2944
0	14	483	261	178.86557836902324	0.2	3040
0	14	483	261	178.86557836902324	0.225	2928
0	14	483	261	178.86557836902324	0.25	2960
0	14	483	261	178.86557836902324	0.275	2720
0	14	483	261	178.86557836902324	0.30000000000000004	2960
0	14	483	261	178.86557836902324	0.325	2960
0	14	483	261	178.86557836902324	0.35000000000000003	2800
0	14	483	261	178.86557836902324	0.375	2864
0	14	483	261	178.86557836902324	0.4	2864
0	14	483	261	178.86557836902324	0.42500000000000004	3056
0	14	483	261	178.86557836902324	0.45	2720
0	14	483	261	178.86557836902324	0.47500000000000003	2960
0	14	483	261	178.86557836902324	0.5	2960
0	14	483	261	178.86557836902324	0.525	2976
0	14	483	261	178.86557836902324	0.55	2960
0	14	483	261	178.86557836902324	0.5750000000000001	3040
0	14	483	261	178.86557836902324	0.6000000000000001	2688
0	14	483	261	178.86557836902324	0.625	3072
0	14	483	261	178.86557836902324	0.65	2640
0	14	483	261	178.86557836902324	0.675	2880
0	14	483	261	178.86557836902324	0.7000000000000001	3120
0	14	483	261	178.86557836902324	0.7250000000000001	2800
0	14	483	261	178.86557836902324	0.75	3072
0	14	483	261	178.86557836902324	0.775	2976
0	14	483	261	178.86557836902324	0.8	3136
0	14	483	261	178.86557836902324	0.8250000000000001	2784
0	14	483	261	178.86557836902324	0.8500000000000001	2944
0	14	483	261	178.86557836902324	0.875	3200
0	14	483	261	178.86557836902324	0.9	2864
0	14	483	261	178.86557836902324	0.925	2976
0	14	483	261	178.86557836902324	0.9500000000000001	3056
0	14	483	261	178.86557836902324	0.9750000000000001	3056
0	15	467	284	177.18089405112678	0.0	3136
0	15	467	284	177.18089405112678	0.025	3520
0	15	467	284	177.18089405112678	0.05	4128
0	15	467	284	177.18089405112678	0.07500000000000001	3920
0	15	467	284	177.18089405112678	0.1	4688
0	15	467	284	177.18089405112678	0.125	4368
0	15	467	284	177.18089405112678	0.15000000000000002	5008
0	15	467	284	177.18089405112678	0.17500000000000002	6944
0	15	467	284	177.18089405112678	0.2	6528
0	15	467	284	177.18089405112678	0.225	8048
0	15	467	284	177.18089405112678	0.25	8048
0	15	467	284	177.18089405112678	0.275	9536
0	15	467	284	177.18089405112678	0.30000000000000004	9904
0	15	467	284	177.18089405112678	0.325	9904
0	15	467	284	177.18089405112678	0.35000000000000003	8688
0	15	467	284	177.18089405112678	0.375	10144
0	15	467	284	177.18089405112678	0.4	8592
0	15	467	284	177.18089405112678	0.42500000000000004	6704
0	15	467	284	177.18089405112678	0.45	7456
0	15	467	284	177.18089405112678	0.47500000000000003	6576
0	15	467	284	177.18089405112678	0.5	6576
0	15	467	284	177.18089405112678	0.525	4992
0	15	467	284	177.18089405112678	0.55	5616
0	15	467	284	177.18089405112678	0.5750000000000001	4432
0	15	467	284	177.18089405112678	0.6000000000000001	4080
0	15	467	284	177.18089405112678	0.625	4080
0	15	467	284	177.18089405112678	0.65	3744
0	15	467	284	177.18089405112678	0.675	3472
0	15	467	284	177.18089405112678	0.7000000000000001	3312
0	15	467	284	177.18089405112678	0.7250000000000001	3344
0	15	467	284	177.18089405112678	0.75	3456
0	15	467	284	177.18089405112678	0.775	3104
0	15	467	284	177.18089405112678	0.8	3376
0	15	467	284	177.18089405112678	0.8250000000000001	3168
0	15	467	284	177.18089405112678	0.8500000000000001	3232
0	15	467	284	177.18089405112678	0.875	3376
0	15	467	284	177.18089405112678	0.9	3232
0	15	467	284	177.18089405112678	0.925	3568
0	15	467	284	177.18089405112678	0.9500000000000001	3648
0	15	467	284	177.18089405112678	0.9750000000000001	3648
0	16	452	308	177.18089405112678	0.0	2912
0	16	452	308	177.18089405112678	0.025	2736
0	16	452	308	177.18089405112678	0.05	2816
0	16	452	308	177.18089405112678	0.07500000000000001	2928
0	16	452	308	177.18089405112678	0.1	2816
0	16	452	308	177.18089405112678	0.125	2944
0	16	452	308	177.18089405112678	0.15000000000000002	2720
0	16	452	308	177.18089405112678	0.17500000000000002	2944
0	16	452	308	177.18089405112678	0.2	2880
0	16	452	308	177.18089405112678	0.225	2848
0	16	452	308	177.18089405112678	0.25	3040
0	16	452	308	177.18089405112678	0.275	3072
0	16	452	308	177.18089405112678	0.30000000000000004	3040
0	16	452	308	177.18089405112678	0.325	3040
0	16	452	308	177.18089405112678	0.35000000000000003	3136
0	16	452	308	177.18089405112678	0.375	3056
0	16	452	308	177.18089405112678	0.4	2816
0	16	452	308	177.18089405112678	0.42500000000000004	2800
0	16	452	308	177.18089405112678	0.45	3136
0	16	452	308	177.18089405112678	0.47500000000000003	2976
0	16	452	308	177.18089405112678	0.5	2976
0	16	452	308	177.18089405112678	0.525	3040
0	16	452	308	177.18089405112678	0.55	2896
0	16	452	308	177.18089405112678	0.5750000000000001	2976
0	16	452	308	177.18089405112678	0.6000000000000001	2992
0	16	452	308	177.18089405112678	0.625	2720
0	16	452	308	177.18089405112678	0.65	2912
0	16	452	308	177.18089405112678	0.675	3088
0	16	452	308	177.18089405112678	0.7000000000000001	2944
0	16	452	308	177.18089405112678	0.7250000000000001	3040
0	16	452	308	177.18089405112678	0.75	2944
0	16	452	308	177.18089405112678	0.775	2960
0	16	452	308	177.18089405112678	0.8	2784
0	16	452	308	177.18089405112678	0.8250000000000001	2912
0	16	452	308	177.18089405112678	0.8500000000000001	3200
0	16	452	308	177.18089405112678	0.875	3168
0	16	452	308	177.18089405112678	0.9	3200
0	16	452	308	177.18089405112678	0.925	3632
0	16	452	308	177.18089405112678	0.9500000000000001	5152
0	16	452	308	177.18089405112678	0.9750000000000001	5152
0	17	436	331	178.86557836902324	0.0	2896
0	17	436	331	178.86557836902324	0.025	3152
0	17	436	331	178.86557836902324	0.05	3040
0	17	436	331	178.86557836902324	0.07500000000000001	2864
0	17	436	331	178.86557836902324	0.1	2816
0	17	436	331	178.86557836902324	0.125	2976
0	17	436	331	178.86557836902324	0.15000000000000002	2720
0	17	436	331	178.86557836902324	0.17500000000000002	2912
0	17	436	331	178.86557836902324	0.2	3008
0	17	436	331	178.86557836902324	0.225	2736
0	17	436	331	178.86557836902324	0.25	2960
0	17	436	331	178.86557836902324	0.275	2816
0	17	436	331	178.86557836902324	0.30000000000000004	3072
0	17	436	331	178.86557836902324	0.325	3072
0	17	436	331	178.86557836902324	0.35000000000000003	3440
0	17	436	331	178.86557836902324	0.375	3936
0	17	436	331	178.86557836902324	0.4	4496
0	17	436	331	178.86557836902324	0.42500000000000004	5776
0	17	436	331	178.86557836902324	0.45	8960
0	17	436	331	178.86557836902324	0.47500000000000003	9760
0	17	436	331	178.86557836902324	0.5	9760
0	17	436	331	178.86557836902324	0.525	9744
0	17	436	331	178.86557836902324	0.55	7584
0	17	436	331	178.86557836902324	0.5750000000000001	6112
0	17	436	331	178.86557836902324	0.6000000000000001	4736
0	17	436	331	178.86557836902324	0.625	3936
0	17	436	331	178.86557836902324	0.65	4384
0	17	436	331	178.86557836902324	0.675	3280
0	17	436	331	178.86557836902324	0.7000000000000001	2960
0	17	436	331	178.86557836902324	0.7250000000000001	3328
0	17	436	331	178.86557836902324	0.75	3120
0	17	436	331	178.86557836902324	0.775	3152
0	17	436	331	178.86557836902324	0.8	3232
0	17	436	331	178.86557836902324	0.8250000000000001	3200
0	17	436	331	178.86557836902324	0.8500000000000001	3136
0	17	436	331	178.86557836902324	0.875	3136
0	17	436	331	178.86557836902324	0.9	3360
0	17	436	331	178.86557836902324	0.925	3456
0	17	436	331	178.86557836902324	0.9500000000000001	3824
0	17	436	331	178.86557836902324	0.9750000000000001	3824
0	18	420	355	178.31531568210372	0.0	3616
0	18	420	355	178.31531568210372	0.025	3264
0	18	420	355	178.31531568210372	0.05	3424
0	18	420	355	178.31531568210372	0.07500000000000001	3328
0	18	420	355	178.31531568210372	0.1	3552
0	18	420	355	178.31531568210372	0.125	3712
0	18	420	355	178.31531568210372	0.15000000000000002	4736
0	18	420	355	178.31531568210372	0.17500000000000002	4736
0	18	420	355	178.31531568210372	0.2	6048
0	18	420	355	178.31531568210372	0.225	7856
0	18	420	355	178.31531568210372	0.25	9984
0	18	420	355	178.31531568210372	0.275	10816
0	18	420	355	178.31531568210372	0.30000000000000004	8624
0	18	420	355	178.31531568210372	0.325	8624
0	18	420	355	178.31531568210372	0.35000000000000003	5424
0	18	420	355	178.31531568210372	0.375	3472
0	18	420	355	178.31531568210372	0.4	3056
0	18	420	355	178.31531568210372	0.42500000000000004	3040
0	18	420	355	178.31531568210372	0.45	2944
0	18	420	355	178.31531568210372	0.47500000000000003	2832
0	18	420	355	178.31531568210372	0.5	2832
0	18	420	355	178.31531568210372	0.525	2720
0	18	420	355	178.31531568210372	0.55	2816
0	18	420	355	178.31531568210372	0.5750000000000001	2832
0	18	420	355	178.31531568210372	0.6000000000000001	2768
0	18	420	355	178.31531568210372	0.625	3216
0	18	420	355	178.31531568210372	0.65	3216
0	18	420	355	178.31531568210372	0.675	3072
0	18	420	355	178.31531568210372	0.7000000000000001	3056
0	18	420	355	178.31531568210372	0.7250000000000001	2944
0	18	420	355	178.31531568210372	0.75	3040
0	18	420	355	178.31531568210372	0.775	2752
0	18	420	355	178.31531568210372	0.8	2848
0	18	420	355	178.31531568210372	0.8250000000000001	2848
0	18	420	355	178.31531568210372	0.8500000000000001	2976
0	18	420	355	178.31531568210372	0.875	3056
0	18	420	355	178.31531568210372	0.9	2896
0	18	420	355	178.31531568210372	0.925	2896
0	18	420	355	178.31531568210372	0.9500000000000001	2560
0	18	420	355	178.31531568210372	0.9750000000000001	2560
1	1	419	376	150.0684881594922	0.0	2736
1	1	419	376	150.0684881594922	0.025	2896
1	1	419	376	150.0684881594922	0.05	2912
1	1	419	376	150.0684881594922	0.07500000000000001	2736
1	1	419	376	150.0684881594922	0.1	2816
1	1	419	376	150.0684881594922	0.125	2800
1	1	419	376	150.0684881594922	0.15000000000000002	2960
1	1	419	376	150.0684881594922	0.17500000000000002	3200
1	1	419	376	150.0684881594922	0.2	3712
1	1	419	376	150.0684881594922	0.225	3968
1	1	419	376	150.0684881594922	0.25	4128
1	1	419	376	150.0684881594922	0.275	4800
1	1	419	376	150.0684881594922	0.30000000000000004	4464
1	1	419	376	150.0684881594922	0.325	4288
1	1	419	376	150.0684881594922	0.35000000000000003	3856
1	1	419	376	150.0684881594922	0.375	3808
1	1	419	376	150.0684881594922	0.4	3808
1	1	419	376	150.0684881594922	0.42500000000000004	3872
1	1	419	376	150.0684881594922	0.45	4336
1	1	419	376	150.0684881594922	0.47500000000000003	5440
1	1	419	376	150.0684881594922	0.5	5440
1	1	419	376	150.0684881594922	0.525	6912
1	1	419	376	150.0684881594922	0.55	7168
1	1	419	376	150.0684881594922	0.5750000000000001	6544
1	1	419	376	150.0684881594922	0.6000000000000001	4848
1	1	419	376	150.0684881594922	0.625	4512
1	1	419	376	150.0684881594922	0.65	3760
1	1	419	376	150.0684881594922	0.675	3168
1	1	419	376	150.0684881594922	0.7000000000000001	2880
1	1	419	376	150.0684881594922	0.7250000000000001	3040
1	1	419	376	150.0684881594922	0.75	2880
1	1	419	376	150.0684881594922	0.775	3056
1	1	419	376	150.0684881594922	0.8	2976
1	1	419	376	150.0684881594922	0.8250000000000001	2720
1	1	419	376	150.0684881594922	0.8500000000000001	2816
1	1	419	376	150.0684881594922	0.875	2912
1	1	419	376	150.0684881594922	0.9	3088
1	1	419	376	150.0684881594922	0.925	3040
1	1	419	376	150.0684881594922	0.9500000000000001	2816
1	1	419	376	150.0684881594922	0.9750000000000001	2816
1	2	428	364	146.70643672915335	0.0	2816
1	2	428	364	146.70643672915335	0.025	2656
1	2	428	364	146.70643672915335	0.05	2928
1	2	428	364	146.70643672915335	0.07500000000000001	2752
1	2	428	364	146.70643672915335	0.1	2944
1	2	428	364	146.70643672915335	0.125	2944
1	2	428	364	146.70643672915335	0.15000000000000002	3360
1	2	428	364	146.70643672915335	0.17500000000000002	3616
1	2	428	364	146.70643672915335	0.2	3856
1	2	428	364	146.70643672915335	0.225	4000
1	2	428	364	146.70643672915335	0.25	3520
1	2	428	364	146.70643672915335	0.275	3472
1	2	428	364	146.70643672915335	0.30000000000000004	3392
1	2	428	364	146.70643672915335	0.325	3520
1	2	428	364	146.70643672915335	0.35000000000000003	3312
1	2	428	364	146.70643672915335	0.375	3552
1	2	428	364	146.70643672915335	0.4	3872
1	2	428	364	146.70643672915335	0.42500000000000004	4752
1	2	428	364	146.70643672915335	0.45	5920
1	2	428	364	146.70643672915335	0.47500000000000003	8368
1	2	428	364	146.70643672915335	0.5	8368
1	2	428	364	146.70643672915335	0.525	8848
1	2	428	364	146.70643672915335	0.55	7792
1	2	428	364	146.70643672915335	0.5750000000000001	5856
1	2	428	364	146.70643672915335	0.6000000000000001	4880
1	2	428	364	146.70643672915335	0.625	4000
1	2	428	364	146.70643672915335	0.65	3616
1	2	428	364	146.70643672915335	0.675	3296
1	2	428	364	146.70643672915335	0.7000000000000001	3056
1	2	428	364	146.70643672915335	0.7250000000000001	2960
1	2	428	364	146.70643672915335	0.75	2944
1	2	428	364	146.70643672915335	0.775	2944
1	2	428	364	146.70643672915335	0.8	3008
1	2	428	364	146.70643672915335	0.8250000000000001	2912
1	2	428	364	146.70643672915335	0.8500000000000001	2976
1	2	428	364	146.70643672915335	0.875	3328
1	2	428	364	146.70643672915335	0.9	2784
1	2	428	364	146.70643672915335	0.925	3168
1	2	428	364	146.70643672915335	0.9500000000000001	2816
1	2	428	364	146.70643672915335	0.9750000000000001	2816
1	3	429	348	168.8290222564112	0.0	2976
1	3	429	348	168.8290222564112	0.025	2912
1	3	429	348	168.8290222564112	0.05	2848
1	3	429	348	168.8290222564112	0.07500000000000001	2816
1	3	429	348	168.8290222564112	0.1	2784
1	3	429	348	168.8290222564112	0.125	2736
1	3	429	348	168.8290222564112	0.15000000000000002	3632
1	3	429	348	168.8290222564112	0.17500000000000002	4112
1	3	429	348	168.8290222564112	0.2	4800
1	3	429	348	168.8290222564112	0.225	4752
1	3	429	348	168.8290222564112	0.25	4256
1	3	429	348	168.8290222564112	0.275	3264
1	3	429	348	168.8290222564112	0.30000000000000004	3312
1	3	429	348	168.8290222564112	0.325	3424
1	3	429	348	168.8290222564112	0.35000000000000003	3264
1	3	429	348	168.8290222564112	0.375	3392
1	3	429	348	168.8290222564112	0.4	3264
1	3	429	348	168.8290222564112	0.42500000000000004	3232
1	3	429	348	168.8290222564112	0.45	3232
1	3	429	348	168.8290222564112	0.47500000000000003	3824
1	3	429	348	168.8290222564112	0.5	4496
1	3	429	348	168.8290222564112	0.525	5968
1	3	429	348	168.8290222564112	0.55	6736
1	3	429	348	168.8290222564112	0.5750000000000001	8352
1	3	429	348	168.8290222564112	0.6000000000000001	7472
1	3	429	348	168.8290222564112	0.625	5584
1	3	429	348	168.8290222564112	0.65	4352
1	3	429	348	168.8290222564112	0.675	3984
1	3	429	348	168.8290222564112	0.7000000000000001	3664
1	3	429	348	168.8290222564112	0.7250000000000001	3488
1	3	429	348	168.8290222564112	0.75	3280
1	3	429	348	168.8290222564112	0.775	3248
1	3	429	348	168.8290222564112	0.8	2848
1	3	429	348	168.8290222564112	0.8250000000000001	3040
1	3	429	348	168.8290222564112	0.8500000000000001	2976
1	3	429	348	168.8290222564112	0.875	2880
1	3	429	348	168.8290222564112	0.9	2800
1	3	429	348	168.8290222564112	0.925	2816
1	3	429	348	168.8290222564112	0.9500000000000001	2912
1	3	429	348	168.8290222564112	0.9750000000000001	3136
1	4	427	333	180.0	0.0	2720
1	4	427	333	180.0	0.025	2928
1	4	427	333	180.0	0.05	2816
1	4	427	333	180.0	0.07500000000000001	2976
1	4	427	333	180.0	0.1	2880
1	4	427	333	180.0	0.125	3024
1	4	427	333	180.0	0.15000000000000002	3152
1	4	427	333	180.0	0.17500000000000002	3408
1	4	427	333	180.0	0.2	4560
1	4	427	333	180.0	0.225	6032
1	4	427	333	180.0	0.25	8368
1	4	427	333	180.0	0.275	8576
1	4	427	333	180.0	0.30000000000000004	8192
1	4	427	333	180.0	0.325	6656
1	4	427	333	180.0	0.35000000000000003	5136
1	4	427	333	180.0	0.375	4304
1	4	427	333	180.0	0.4	3872
1	4	427	333	180.0	0.42500000000000004	3552
1	4	427	333	180.0	0.45	3648
1	4	427	333	180.0	0.47500000000000003	3456
1	4	427	333	180.0	0.5	3216
1	4	427	333	180.0	0.525	3232
1	4	427	333	180.0	0.55	3008
1	4	427	333	180.0	0.5750000000000001	3424
1	4	427	333	180.0	0.6000000000000001	4816
1	4	427	333	180.0	0.625	5552
1	4	427	333	180.0	0.65	6192
1	4	427	333	180.0	0.675	5600
1	4	427	333	180.0	0.7000000000000001	4832
1	4	427	333	180.0	0.7250000000000001	4112
1	4	427	333	180.0	0.75	3488
1	4	427	333	180.0	0.775	3408
1	4	427	333	180.0	0.8	3216
1	4	427	333	180.0	0.8250000000000001	3264
1	4	427	333	180.0	0.8500000000000001	3040
1	4	427	333	180.0	0.875	3136
1	4	427	333	180.0	0.9	2992
1	4	427	333	180.0	0.925	2976
1	4	427	333	180.0	0.9500000000000001	2880
1	4	427	333	180.0	0.9750000000000001	2992
1	5	425	318	172.40535663140858	0.0	2848
1	5	425	318	172.40535663140858	0.025	2896
1	5	425	318	172.40535663140858	0.05	2816
1	5	425	318	172.40535663140858	0.07500000000000001	2992
1	5	425	318	172.40535663140858	0.1	3184
1	5	425	318	172.40535663140858	0.125	3184
1	5	425	318	172.40535663140858	0.15000000000000002	2880
1	5	425	318	172.40535663140858	0.17500000000000002	3056
1	5	425	318	172.40535663140858	0.2	3024
1	5	425	318	172.40535663140858	0.225	3424
1	5	425	318	172.40535663140858	0.25	3808
1	5	425	318	172.40535663140858	0.275	5536
1	5	425	318	172.40535663140858	0.30000000000000004	7632
1	5	425	318	172.40535663140858	0.325	10720
1	5	425	318	172.40535663140858	0.35000000000000003	8784
1	5	425	318	172.40535663140858	0.375	7072
1	5	425	318	172.40535663140858	0.4	5632
1	5	425	318	172.40535663140858	0.42500000000000004	4256
1	5	425	318	172.40535663140858	0.45	4320
1	5	425	318	172.40535663140858	0.47500000000000003	3824
1	5	425	318	172.40535663140858	0.5	3600
1	5	425	318	172.40535663140858	0.525	3280
1	5	425	318	172.40535663140858	0.55	3376
1	5	425	318	172.40535663140858	0.5750000000000001	3104
1	5	425	318	172.40535663140858	0.6000000000000001	3248
1	5	425	318	172.40535663140858	0.625	3792
1	5	425	318	172.40535663140858	0.65	4912
1	5	425	318	172.40535663140858	0.675	5376
1	5	425	318	172.40535663140858	0.7000000000000001	5376
1	5	425	318	172.40535663140858	0.7250000000000001	5248
1	5	425	318	172.40535663140858	0.75	5552
1	5	425	318	172.40535663140858	0.775	4576
1	5	425	318	172.40535663140858	0.8	3792
1	5	425	318	172.40535663140858	0.8250000000000001	3488
1	5	425	318	172.40535663140858	0.8500000000000001	3136
1	5	425	318	172.40535663140858	0.875	3168
1	5	425	318	172.40535663140858	0.9	3072
1	5	425	318	172.40535663140858	0.925	3024
1	5	425	318	172.40535663140858	0.9500000000000001	2864
1	5	425	318	172.40535663140858	0.9750000000000001	2976
1	6	425	303	156.80140948635182	0.0	3280
1	6	425	303	156.80140948635182	0.025	3216
1	6	425	303	156.80140948635182	0.05	2864
1	6	425	303	156.80140948635182	0.07500000000000001	2960
1	6	425	303	156.80140948635182	0.1	2896
1	6	425	303	156.80140948635182	0.125	2880
1	6	425	303	156.80140948635182	0.15000000000000002	3040
1	6	425	303	156.80140948635182	0.17500000000000002	2816
1	6	425	303	156.80140948635182	0.2	2848
1	6	425	303	156.80140948635182	0.225	3392
1	6	425	303	156.80140948635182	0.25	4160
1	6	425	303	156.80140948635182	0.275	5680
1	6	425	303	156.80140948635182	0.30000000000000004	10704
1	6	425	303	156.80140948635182	0.325	15904
1	6	425	303	156.80140948635182	0.35000000000000003	16064
1	6	425	303	156.80140948635182	0.375	11440
1	6	425	303	156.80140948635182	0.4	8208
1	6	425	303	156.80140948635182	0.42500000000000004	6400
1	6	425	303	156.80140948635182	0.45	5360
1	6	425	303	156.80140948635182	0.47500000000000003	4416
1	6	425	303	156.80140948635182	0.5	3776
1	6	425	303	156.80140948635182	0.525	3312
1	6	425	303	156.80140948635182	0.55	3200
1	6	425	303	156.80140948635182	0.5750000000000001	3296
1	6	425	303	156.80140948635182	0.6000000000000001	3360
1	6	425	303	156.80140948635182	0.625	3488
1	6	425	303	156.80140948635182	0.65	4496
1	6	425	303	156.80140948635182	0.675	5472
1	6	425	303	156.80140948635182	0.7000000000000001	5392
1	6	425	303	156.80140948635182	0.7250000000000001	5440
1	6	425	303	156.80140948635182	0.75	4960
1	6	425	303	156.80140948635182	0.775	3936
1	6	425	303	156.80140948635182	0.8	3616
1	6	425	303	156.80140948635182	0.8250000000000001	3104
1	6	425	303	156.80140948635182	0.8500000000000001	3184
1	6	425	303	156.80140948635182	0.875	3008
1	6	425	303	156.80140948635182	0.9	2880
1	6	425	303	156.80140948635182	0.925	2912
1	6	425	303	156.80140948635182	0.9500000000000001	2816
1	6	425	303	156.80140948635182	0.9750000000000001	3008
1	7	431	289	146.88865803962798	0.0	2960
1	7	431	289	146.88865803962798	0.025	2864
1	7	431	289	146.88865803962798	0.05	2976
1	7	431	289	146.88865803962798	0.07500000000000001	2720
1	7	431	289	146.88865803962798	0.1	3072
1	7	431	289	146.88865803962798	0.125	2704
1	7	431	289	146.88865803962798	0.15000000000000002	2880
1	7	431	289	146.88865803962798	0.17500000000000002	2912
1	7	431	289	146.88865803962798	0.2	3360
1	7	431	289	146.88865803962798	0.225	3600
1	7	431	289	146.88865803962798	0.25	4016
1	7	431	289	146.88865803962798	0.275	7120
1	7	431	289	146.88865803962798	0.30000000000000004	8224
1	7	431	289	146.88865803962798	0.325	12032
1	7	431	289	146.88865803962798	0.35000000000000003	13424
1	7	431	289	146.88865803962798	0.375	11104
1	7	431	289	146.88865803962798	0.4	6064
1	7	431	289	146.88865803962798	0.42500000000000004	4736
1	7	431	289	146.88865803962798	0.45	3056
1	7	431	289	146.88865803962798	0.47500000000000003	3296
1	7	431	289	146.88865803962798	0.5	3296
1	7	431	289	146.88865803962798	0.525	3264
1	7	431	289	146.88865803962798	0.55	3168
1	7	431	289	146.88865803962798	0.5750000000000001	3072
1	7	431	289	146.88865803962798	0.6000000000000001	3408
1	7	431	289	146.88865803962798	0.625	3664
1	7	431	289	146.88865803962798	0.65	3984
1	7	431	289	146.88865803962798	0.675	4592
1	7	431	289	146.88865803962798	0.7000000000000001	4432
1	7	431	289	146.88865803962798	0.7250000000000001	4672
1	7	431	289	146.88865803962798	0.75	4080
1	7	431	289	146.88865803962798	0.775	3808
1	7	431	289	146.88865803962798	0.8	3168
1	7	431	289	146.88865803962798	0.8250000000000001	2816
1	7	431	289	146.88865803962798	0.8500000000000001	2992
1	7	431	289	146.88865803962798	0.875	2960
1	7	431	289	146.88865803962798	0.9	2880
1	7	431	289	146.88865803962798	0.925	2896
1	7	431	289	146.88865803962798	0.9500000000000001	3104
1	7	431	289	146.88865803962798	0.9750000000000001	3104
1	8	443	281	157.61986494804043	0.0	2896
1	8	443	281	157.61986494804043	0.025	2880
1	8	443	281	157.61986494804043	0.05	2800
1	8	443	281	157.61986494804043	0.07500000000000001	2784
1	8	443	281	157.61986494804043	0.1	3056
1	8	443	281	157.61986494804043	0.125	2832
1	8	443	281	157.61986494804043	0.15000000000000002	2928
1	8	443	281	157.61986494804043	0.17500000000000002	3104
1	8	443	281	157.61986494804043	0.2	3376
1	8	443	281	157.61986494804043	0.225	3792
1	8	443	281	157.61986494804043	0.25	4528
1	8	443	281	157.61986494804043	0.275	7872
1	8	443	281	157.61986494804043	0.30000000000000004	12160
1	8	443	281	157.61986494804043	0.325	15584
1	8	443	281	157.61986494804043	0.35000000000000003	16704
1	8	443	281	157.61986494804043	0.375	11616
1	8	443	281	157.61986494804043	0.4	5872
1	8	443	281	157.61986494804043	0.42500000000000004	4432
1	8	443	281	157.61986494804043	0.45	3504
1	8	443	281	157.61986494804043	0.47500000000000003	3344
1	8	443	281	157.61986494804043	0.5	3344
1	8	443	281	157.61986494804043	0.525	3024
1	8	443	281	157.61986494804043	0.55	3360
1	8	443	281	157.61986494804043	0.5750000000000001	3520
1	8	443	281	157.61986494804043	0.6000000000000001	3328
1	8	443	281	157.61986494804043	0.625	3568
1	8	443	281	157.61986494804043	0.65	4272
1	8	443	281	157.61986494804043	0.675	4400
1	8	443	281	157.61986494804043	0.7000000000000001	4704
1	8	443	281	157.61986494804043	0.7250000000000001	4160
1	8	443	281	157.61986494804043	0.75	3728
1	8	443	281	157.61986494804043	0.775	3584
1	8	443	281	157.61986494804043	0.8	3216
1	8	443	281	157.61986494804043	0.8250000000000001	2976
1	8	443	281	157.61986494804043	0.8500000000000001	2800
1	8	443	281	157.61986494804043	0.875	3072
1	8	443	281	157.61986494804043	0.9	2784
1	8	443	281	157.61986494804043	0.925	2784
1	8	443	281	157.61986494804043	0.9500000000000001	2896
1	8	443	281	157.61986494804043	0.9750000000000001	2896
1	9	458	278	161.09542415738835	0.0	2944
1	9	458	278	161.09542415738835	0.025	2896
1	9	458	278	161.09542415738835	0.05	2992
1	9	458	278	161.09542415738835	0.07500000000000001	3056
1	9	458	278	161.09542415738835	0.1	2880
1	9	458	278	161.09542415738835	0.125	2896
1	9	458	278	161.09542415738835	0.15000000000000002	3024
1	9	458	278	161.09542415738835	0.17500000000000002	3216
1	9	458	278	161.09542415738835	0.2	3552
1	9	458	278	161.09542415738835	0.225	4480
1	9	458	278	161.09542415738835	0.25	6288
1	9	458	278	161.09542415738835	0.275	8304
1	9	458	278	161.09542415738835	0.30000000000000004	9872
1	9	458	278	161.09542415738835	0.325	11568
1	9	458	278	161.09542415738835	0.35000000000000003	12576
1	9	458	278	161.09542415738835	0.375	10432
1	9	458	278	161.09542415738835	0.4	6784
1	9	458	278	161.09542415738835	0.42500000000000004	4320
1	9	458	278	161.09542415738835	0.45	3776
1	9	458	278	161.09542415738835	0.47500000000000003	3744
1	9	458	278	161.09542415738835	0.5	3712
1	9	458	278	161.09542415738835	0.525	3520
1	9	458	278	161.09542415738835	0.55	3200
1	9	458	278	161.09542415738835	0.5750000000000001	3424
1	9	458	278	161.09542415738835	0.6000000000000001	4016
1	9	458	278	161.09542415738835	0.625	5184
1	9	458	278	161.09542415738835	0.65	6512
1	9	458	278	161.09542415738835	0.675	6976
1	9	458	278	161.09542415738835	0.7000000000000001	6000
1	9	458	278	161.09542415738835	0.7250000000000001	5008
1	9	458	278	161.09542415738835	0.75	4272
1	9	458	278	161.09542415738835	0.775	3616
1	9	458	278	161.09542415738835	0.8	3360
1	9	458	278	161.09542415738835	0.8250000000000001	3088
1	9	458	278	161.09542415738835	0.8500000000000001	2960
1	9	458	278	161.09542415738835	0.875	2944
1	9	458	278	161.09542415738835	0.9	2944
1	9	458	278	161.09542415738835	0.925	2608
1	9	458	278	161.09542415738835	0.9500000000000001	2992
1	9	458	278	161.09542415738835	0.9750000000000001	2880
1	10	473	280	179.5303729803113	0.0	2992
1	10	473	280	179.5303729803113	0.025	2992
1	10	473	280	179.5303729803113	0.05	3040
1	10	473	280	179.5303729803113	0.07500000000000001	2880
1	10	473	280	179.5303729803113	0.1	2976
1	10	473	280	179.5303729803113	0.125	2944
1	10	473	280	179.5303729803113	0.15000000000000002	3008
1	10	473	280	179.5303729803113	0.17500000000000002	3456
1	10	473	280	179.5303729803113	0.2	3888
1	10	473	280	179.5303729803113	0.225	4304
1	10	473	280	179.5303729803113	0.25	5504
1	10	473	280	179.5303729803113	0.275	6992
1	10	473	280	179.5303729803113	0.30000000000000004	8160
1	10	473	280	179.5303729803113	0.325	8272
1	10	473	280	179.5303729803113	0.35000000000000003	7744
1	10	473	280	179.5303729803113	0.375	6112
1	10	473	280	179.5303729803113	0.4	4160
1	10	473	280	179.5303729803113	0.42500000000000004	3888
1	10	473	280	179.5303729803113	0.45	3520
1	10	473	280	179.5303729803113	0.47500000000000003	3712
1	10	473	280	179.5303729803113	0.5	3552
1	10	473	280	179.5303729803113	0.525	3536
1	10	473	280	179.5303729803113	0.55	3792
1	10	473	280	179.5303729803113	0.5750000000000001	3744
1	10	473	280	179.5303729803113	0.6000000000000001	4480
1	10	473	280	179.5303729803113	0.625	5632
1	10	473	280	179.5303729803113	0.65	7328
1	10	473	280	179.5303729803113	0.675	8864
1	10	473	280	179.5303729803113	0.7000000000000001	8032
1	10	473	280	179.5303729803113	0.7250000000000001	7008
1	10	473	280	179.5303729803113	0.75	5600
1	10	473	280	179.5303729803113	0.775	4704
1	10	473	280	179.5303729803113	0.8	3568
1	10	473	280	179.5303729803113	0.8250000000000001	3232
1	10	473	280	179.5303729803113	0.8500000000000001	3168
1	10	473	280	179.5303729803113	0.875	2944
1	10	473	280	179.5303729803113	0.9	2992
1	10	473	280	179.5303729803113	0.925	2880
1	10	473	280	179.5303729803113	0.9500000000000001	3040
1	10	473	280	179.5303729803113	0.9750000000000001	2864
1	11	489	282	169.29864927610086	0.0	2944
1	11	489	282	169.29864927610086	0.025	2960
1	11	489	282	169.29864927610086	0.05	2976
1	11	489	282	169.29864927610086	0.07500000000000001	2880
1	11	489	282	169.29864927610086	0.1	2896
1	11	489	282	169.29864927610086	0.125	2784
1	11	489	282	169.29864927610086	0.15000000000000002	3024
1	11	489	282	169.29864927610086	0.17500000000000002	3088
1	11	489	282	169.29864927610086	0.2	3072
1	11	489	282	169.29864927610086	0.225	3328
1	11	489	282	169.29864927610086	0.25	3824
1	11	489	282	169.29864927610086	0.275	5424
1	11	489	282	169.29864927610086	0.30000000000000004	7632
1	11	489	282	169.29864927610086	0.325	9760
1	11	489	282	169.29864927610086	0.35000000000000003	11328
1	11	489	282	169.29864927610086	0.375	10912
1	11	489	282	169.29864927610086	0.4	10624
1	11	489	282	169.29864927610086	0.42500000000000004	7248
1	11	489	282	169.29864927610086	0.45	5168
1	11	489	282	169.29864927610086	0.47500000000000003	4544
1	11	489	282	169.29864927610086	0.5	3776
1	11	489	282	169.29864927610086	0.525	3376
1	11	489	282	169.29864927610086	0.55	3104
1	11	489	282	169.29864927610086	0.5750000000000001	3200
1	11	489	282	169.29864927610086	0.6000000000000001	3264
1	11	489	282	169.29864927610086	0.625	3488
1	11	489	282	169.29864927610086	0.65	3616
1	11	489	282	169.29864927610086	0.675	3808
1	11	489	282	169.29864927610086	0.7000000000000001	5024
1	11	489	282	169.29864927610086	0.7250000000000001	5728
1	11	489	282	169.29864927610086	0.75	6400
1	11	489	282	169.29864927610086	0.775	6016
1	11	489	282	169.29864927610086	0.8	5136
1	11	489	282	169.29864927610086	0.8250000000000001	4400
1	11	489	282	169.29864927610086	0.8500000000000001	3472
1	11	489	282	169.29864927610086	0.875	3264
1	11	489	282	169.29864927610086	0.9	2848
1	11	489	282	169.29864927610086	0.925	2816
1	11	489	282	169.29864927610086	0.9500000000000001	2896
1	11	489	282	169.29864927610086	0.9750000000000001	2976
1	12	505	281	162.53882334957552	0.0	3040
1	12	505	281	162.53882334957552	0.025	2880
1	12	505	281	162.53882334957552	0.05	3072
1	12	505	281	162.53882334957552	0.07500000000000001	3136
1	12	505	281	162.53882334957552	0.1	3824
1	12	505	281	162.53882334957552	0.125	4160
1	12	505	281	162.53882334957552	0.15000000000000002	4912
1	12	505	281	162.53882334957552	0.17500000000000002	5136
1	12	505	281	162.53882334957552	0.2	5152
1	12	505	281	162.53882334957552	0.225	4640
1	12	505	281	162.53882334957552	0.25	3856
1	12	505	281	162.53882334957552	0.275	3408
1	12	505	281	162.53882334957552	0.30000000000000004	3200
1	12	505	281	162.53882334957552	0.325	3056
1	12	505	281	162.53882334957552	0.35000000000000003	3216
1	12	505	281	162.53882334957552	0.375	3184
1	12	505	281	162.53882334957552	0.4	3536
1	12	505	281	162.53882334957552	0.42500000000000004	3728
1	12	505	281	162.53882334957552	0.45	4032
1	12	505	281	162.53882334957552	0.47500000000000003	5216
1	12	505	281	162.53882334957552	0.5	8608
1	12	505	281	162.53882334957552	0.525	12496
1	12	505	281	162.53882334957552	0.55	13712
1	12	505	281	162.53882334957552	0.5750000000000001	14848
1	12	505	281	162.53882334957552	0.6000000000000001	13264
1	12	505	281	162.53882334957552	0.625	10240
1	12	505	281	162.53882334957552	0.65	6720
1	12	505	281	162.53882334957552	0.675	4128
1	12	505	281	162.53882334957552	0.7000000000000001	3536
1	12	505	281	162.53882334957552	0.7250000000000001	2832
1	12	505	281	162.53882334957552	0.75	3008
1	12	505	281	162.53882334957552	0.775	3184
1	12	505	281	162.53882334957552	0.8	3200
1	12	505	281	162.53882334957552	0.8250000000000001	2800
1	12	505	281	162.53882334957552	0.8500000000000001	3136
1	12	505	281	162.53882334957552	0.875	2896
1	12	505	281	162.53882334957552	0.9	2960
1	12	505	281	162.53882334957552	0.925	3040
1	12	505	281	162.53882334957552	0.9500000000000001	2928
1	12	505	281	162.53882334957552	0.9750000000000001	3136
1	13	518	276	145.73266455665578	0.0	2880
1	13	518	276	145.73266455665578	0.025	2976
1	13	518	276	145.73266455665578	0.05	3024
1	13	518	276	145.73266455665578	0.07500000000000001	3072
1	13	518	276	145.73266455665578	0.1	3584
1	13	518	276	145.73266455665578	0.125	4064
1	13	518	276	145.73266455665578	0.15000000000000002	4576
1	13	518	276	145.73266455665578	0.17500000000000002	5520
1	13	518	276	145.73266455665578	0.2	5488
1	13	518	276	145.73266455665578	0.225	4752
1	13	518	276	145.73266455665578	0.25	4224
1	13	518	276	145.73266455665578	0.275	3360
1	13	518	276	145.73266455665578	0.30000000000000004	3424
1	13	518	276	145.73266455665578	0.325	3328
1	13	518	276	145.73266455665578	0.35000000000000003	3216
1	13	518	276	145.73266455665578	0.375	3376
1	13	518	276	145.73266455665578	0.4	3616
1	13	518	276	145.73266455665578	0.42500000000000004	3968
1	13	518	276	145.73266455665578	0.45	4784
1	13	518	276	145.73266455665578	0.47500000000000003	8544
1	13	518	276	145.73266455665578	0.5	8544
1	13	518	276	145.73266455665578	0.525	13728
1	13	518	276	145.73266455665578	0.55	17840
1	13	518	276	145.73266455665578	0.5750000000000001	19264
1	13	518	276	145.73266455665578	0.6000000000000001	14064
1	13	518	276	145.73266455665578	0.625	11264
1	13	518	276	145.73266455665578	0.65	7632
1	13	518	276	145.73266455665578	0.675	4192
1	13	518	276	145.73266455665578	0.7000000000000001	3360
1	13	518	276	145.73266455665578	0.7250000000000001	3152
1	13	518	276	145.73266455665578	0.75	3344
1	13	518	276	145.73266455665578	0.775	2880
1	13	518	276	145.73266455665578	0.8	2848
1	13	518	276	145.73266455665578	0.8250000000000001	3040
1	13	518	276	145.73266455665578	0.8500000000000001	2848
1	13	518	276	145.73266455665578	0.875	3216
1	13	518	276	145.73266455665578	0.9	2800
1	13	518	276	145.73266455665578	0.925	2960
1	13	518	276	145.73266455665578	0.9500000000000001	2944
1	13	518	276	145.73266455665578	0.9750000000000001	2944
1	14	527	263	156.61477894278624	0.0	3008
1	14	527	263	156.61477894278624	0.025	2880
1	14	527	263	156.61477894278624	0.05	2800
1	14	527	263	156.61477894278624	0.07500000000000001	3136
1	14	527	263	156.61477894278624	0.1	3232
1	14	527	263	156.61477894278624	0.125	3968
1	14	527	263	156.61477894278624	0.15000000000000002	5088
1	14	527	263	156.61477894278624	0.17500000000000002	5632
1	14	527	263	156.61477894278624	0.2	6064
1	14	527	263	156.61477894278624	0.225	5168
1	14	527	263	156.61477894278624	0.25	4480
1	14	527	263	156.61477894278624	0.275	3680
1	14	527	263	156.61477894278624	0.30000000000000004	3584
1	14	527	263	156.61477894278624	0.325	3520
1	14	527	263	156.61477894278624	0.35000000000000003	3568
1	14	527	263	156.61477894278624	0.375	4144
1	14	527	263	156.61477894278624	0.4	4288
1	14	527	263	156.61477894278624	0.42500000000000004	4864
1	14	527	263	156.61477894278624	0.45	6528
1	14	527	263	156.61477894278624	0.47500000000000003	13440
1	14	527	263	156.61477894278624	0.5	13440
1	14	527	263	156.61477894278624	0.525	15952
1	14	527	263	156.61477894278624	0.55	16704
1	14	527	263	156.61477894278624	0.5750000000000001	16512
1	14	527	263	156.61477894278624	0.6000000000000001	12624
1	14	527	263	156.61477894278624	0.625	7920
1	14	527	263	156.61477894278624	0.65	6096
1	14	527	263	156.61477894278624	0.675	4832
1	14	527	263	156.61477894278624	0.7000000000000001	4224
1	14	527	263	156.61477894278624	0.7250000000000001	3168
1	14	527	263	156.61477894278624	0.75	2864
1	14	527	263	156.61477894278624	0.775	2768
1	14	527	263	156.61477894278624	0.8	2960
1	14	527	263	156.61477894278624	0.8250000000000001	2784
1	14	527	263	156.61477894278624	0.8500000000000001	2912
1	14	527	263	156.61477894278624	0.875	2976
1	14	527	263	156.61477894278624	0.9	3232
1	14	527	263	156.61477894278624	0.925	2896
1	14	527	263	156.61477894278624	0.9500000000000001	2880
1	14	527	263	156.61477894278624	0.9750000000000001	2880
1	15	530	248	168.69006752597977	0.0	2720
1	15	530	248	168.69006752597977	0.025	2992
1	15	530	248	168.69006752597977	0.05	2880
1	15	530	248	168.69006752597977	0.07500000000000001	2944
1	15	530	248	168.69006752597977	0.1	3168
1	15	530	248	168.69006752597977	0.125	3456
1	15	530	248	168.69006752597977	0.15000000000000002	4448
1	15	530	248	168.69006752597977	0.17500000000000002	5824
1	15	530	248	168.69006752597977	0.2	5968
1	15	530	248	168.69006752597977	0.225	6944
1	15	530	248	168.69006752597977	0.25	6928
1	15	530	248	168.69006752597977	0.275	5328
1	15	530	248	168.69006752597977	0.30000000000000004	4384
1	15	530	248	168.69006752597977	0.325	4096
1	15	530	248	168.69006752597977	0.35000000000000003	4208
1	15	530	248	168.69006752597977	0.375	3568
1	15	530	248	168.69006752597977	0.4	3456
1	15	530	248	168.69006752597977	0.42500000000000004	3616
1	15	530	248	168.69006752597977	0.45	3632
1	15	530	248	168.69006752597977	0.47500000000000003	3728
1	15	530	248	168.69006752597977	0.5	4272
1	15	530	248	168.69006752597977	0.525	6080
1	15	530	248	168.69006752597977	0.55	9376
1	15	530	248	168.69006752597977	0.5750000000000001	10192
1	15	530	248	168.69006752597977	0.6000000000000001	10176
1	15	530	248	168.69006752597977	0.625	10160
1	15	530	248	168.69006752597977	0.65	7680
1	15	530	248	168.69006752597977	0.675	5184
1	15	530	248	168.69006752597977	0.7000000000000001	4512
1	15	530	248	168.69006752597977	0.7250000000000001	4272
1	15	530	248	168.69006752597977	0.75	3824
1	15	530	248	168.69006752597977	0.775	3328
1	15	530	248	168.69006752597977	0.8	3216
1	15	530	248	168.69006752597977	0.8250000000000001	2992
1	15	530	248	168.69006752597977	0.8500000000000001	3168
1	15	530	248	168.69006752597977	0.875	3024
1	15	530	248	168.69006752597977	0.9	2960
1	15	530	248	168.69006752597977	0.925	2912
1	15	530	248	168.69006752597977	0.9500000000000001	2992
1	15	530	248	168.69006752597977	0.9750000000000001	2848
1	16	530	232	180.0	0.0	2864
1	16	530	232	180.0	0.025	2960
1	16	530	232	180.0	0.05	2880
1	16	530	232	180.0	0.07500000000000001	2848
1	16	530	232	180.0	0.1	3040
1	16	530	232	180.0	0.125	3088
1	16	530	232	180.0	0.15000000000000002	3456
1	16	530	232	180.0	0.17500000000000002	4560
1	16	530	232	180.0	0.2	5984
1	16	530	232	180.0	0.225	7008
1	16	530	232	180.0	0.25	6672
1	16	530	232	180.0	0.275	5664
1	16	530	232	180.0	0.30000000000000004	5152
1	16	530	232	180.0	0.325	4160
1	16	530	232	180.0	0.35000000000000003	4112
1	16	530	232	180.0	0.375	3392
1	16	530	232	180.0	0.4	3632
1	16	530	232	180.0	0.42500000000000004	3344
1	16	530	232	180.0	0.45	3232
1	16	530	232	180.0	0.47500000000000003	3120
1	16	530	232	180.0	0.5	3296
1	16	530	232	180.0	0.525	3888
1	16	530	232	180.0	0.55	5040
1	16	530	232	180.0	0.5750000000000001	6528
1	16	530	232	180.0	0.6000000000000001	9760
1	16	530	232	180.0	0.625	9632
1	16	530	232	180.0	0.65	6496
1	16	530	232	180.0	0.675	4832
1	16	530	232	180.0	0.7000000000000001	4064
1	16	530	232	180.0	0.7250000000000001	3952
1	16	530	232	180.0	0.75	3616
1	16	530	232	180.0	0.775	3456
1	16	530	232	180.0	0.8	3184
1	16	530	232	180.0	0.8250000000000001	2848
1	16	530	232	180.0	0.8500000000000001	2864
1	16	530	232	180.0	0.875	3024
1	16	530	232	180.0	0.9	2928
1	16	530	232	180.0	0.925	2864
1	16	530	232	180.0	0.9500000000000001	3024
1	16	530	232	180.0	0.9750000000000001	2864
1	17	530	216	172.40535663140858	0.0	2768
1	17	530	216	172.40535663140858	0.025	3184
1	17	530	216	172.40535663140858	0.05	2752
1	17	530	216	172.40535663140858	0.07500000000000001	3232
1	17	530	216	172.40535663140858	0.1	2912
1	17	530	216	172.40535663140858	0.125	2944
1	17	530	216	172.40535663140858	0.15000000000000002	3328
1	17	530	216	172.40535663140858	0.17500000000000002	3712
1	17	530	216	172.40535663140858	0.2	4576
1	17	530	216	172.40535663140858	0.225	9296
1	17	530	216	172.40535663140858	0.25	10752
1	17	530	216	172.40535663140858	0.275	10656
1	17	530	216	172.40535663140858	0.30000000000000004	10560
1	17	530	216	172.40535663140858	0.325	9600
1	17	530	216	172.40535663140858	0.35000000000000003	7504
1	17	530	216	172.40535663140858	0.375	5536
1	17	530	216	172.40535663140858	0.4	5376
1	17	530	216	172.40535663140858	0.42500000000000004	4608
1	17	530	216	172.40535663140858	0.45	4320
1	17	530	216	172.40535663140858	0.47500000000000003	4432
1	17	530	216	172.40535663140858	0.5	4304
1	17	530	216	172.40535663140858	0.525	5488
1	17	530	216	172.40535663140858	0.55	7200
1	17	530	216	172.40535663140858	0.5750000000000001	10848
1	17	530	216	172.40535663140858	0.6000000000000001	10848
1	17	530	216	172.40535663140858	0.625	11456
1	17	530	216	172.40535663140858	0.65	9984
1	17	530	216	172.40535663140858	0.675	6240
1	17	530	216	172.40535663140858	0.7000000000000001	5072
1	17	530	216	172.40535663140858	0.7250000000000001	4432
1	17	530	216	172.40535663140858	0.75	3696
1	17	530	216	172.40535663140858	0.775	3600
1	17	530	216	172.40535663140858	0.8	3184
1	17	530	216	172.40535663140858	0.8250000000000001	3184
1	17	530	216	172.40535663140858	0.8500000000000001	3040
1	17	530	216	172.40535663140858	0.875	2976
1	17	530	216	172.40535663140858	0.9	2928
1	17	530	216	172.40535663140858	0.925	3104
1	17	530	216	172.40535663140858	0.9500000000000001	2912
1	17	530	216	172.40535663140858	0.9750000000000001	3232
1	18	532	201	167.94081931053813	0.0	3040
1	18	532	201	167.94081931053813	0.025	2848
1	18	532	201	167.94081931053813	0.05	3024
1	18	532	201	167.94081931053813	0.07500000000000001	2864
1	18	532	201	167.94081931053813	0.1	2816
1	18	532	201	167.94081931053813	0.125	2896
1	18	532	201	167.94081931053813	0.15000000000000002	3120
1	18	532	201	167.94081931053813	0.17500000000000002	3072
1	18	532	201	167.94081931053813	0.2	3152
1	18	532	201	167.94081931053813	0.225	3440
1	18	532	201	167.94081931053813	0.25	4208
1	18	532	201	167.94081931053813	0.275	6672
1	18	532	201	167.94081931053813	0.30000000000000004	9968
1	18	532	201	167.94081931053813	0.325	10432
1	18	532	201	167.94081931053813	0.35000000000000003	10480
1	18	532	201	167.94081931053813	0.375	9856
1	18	532	201	167.94081931053813	0.4	7728
1	18	532	201	167.94081931053813	0.42500000000000004	5600
1	18	532	201	167.94081931053813	0.45	4784
1	18	532	201	167.94081931053813	0.47500000000000003	4128
1	18	532	201	167.94081931053813	0.5	3936
1	18	532	201	167.94081931053813	0.525	3760
1	18	532	201	167.94081931053813	0.55	5088
1	18	532	201	167.94081931053813	0.5750000000000001	6608
1	18	532	201	167.94081931053813	0.6000000000000001	7392
1	18	532	201	167.94081931053813	0.625	8192
1	18	532	201	167.94081931053813	0.65	8448
1	18	532	201	167.94081931053813	0.675	6448
1	18	532	201	167.94081931053813	0.7000000000000001	4544
1	18	532	201	167.94081931053813	0.7250000000000001	4048
1	18	532	201	167.94081931053813	0.75	3648
1	18	532	201	167.94081931053813	0.775	3328
1	18	532	201	167.94081931053813	0.8	2992
1	18	532	201	167.94081931053813	0.8250000000000001	3088
1	18	532	201	167.94081931053813	0.8500000000000001	2944
1	18	532	201	167.94081931053813	0.875	3040
1	18	532	201	167.94081931053813	0.9	2960
1	18	532	201	167.94081931053813	0.925	2848
1	18	532	201	167.94081931053813	0.9500000000000001	3024
1	18	532	201	167.94081931053813	0.9750000000000001	2944
2	1	411	392	150.94539590092288	0.0	2816
2	1	411	392	150.94539590092288	0.025	2720
2	1	411	392	150.94539590092288	0.05	2816
2	1	411	392	150.94539590092288	0.07500000000000001	2912
2	1	411	392	150.94539590092288	0.1	2896
2	1	411	392	150.94539590092288	0.125	3168
2	1	411	392	150.94539590092288	0.15000000000000002	3232
2	1	411	392	150.94539590092288	0.17500000000000002	3600
2	1	411	392	150.94539590092288	0.2	4400
2	1	411	392	150.94539590092288	0.225	4864
2	1	411	392	150.94539590092288	0.25	5216
2	1	411	392	150.94539590092288	0.275	5248
2	1	411	392	150.94539590092288	0.30000000000000004	4368
2	1	411	392	150.94539590092288	0.325	4064
2	1	411	392	150.94539590092288	0.35000000000000003	3488
2	1	411	392	150.94539590092288	0.375	3824
2	1	411	392	150.94539590092288	0.4	4208
2	1	411	392	150.94539590092288	0.42500000000000004	4688
2	1	411	392	150.94539590092288	0.45	5360
2	1	411	392	150.94539590092288	0.47500000000000003	7040
2	1	411	392	150.94539590092288	0.5	7040
2	1	411	392	150.94539590092288	0.525	7968
2	1	411	392	150.94539590092288	0.55	7168
2	1	411	392	150.94539590092288	0.5750000000000001	5696
2	1	411	392	150.94539590092288	0.6000000000000001	4080
2	1	411	392	150.94539590092288	0.625	3248
2	1	411	392	150.94539590092288	0.65	2992
2	1	411	392	150.94539590092288	0.675	3072
2	1	411	392	150.94539590092288	0.7000000000000001	3168
2	1	411	392	150.94539590092288	0.7250000000000001	2704
2	1	411	392	150.94539590092288	0.75	2816
2	1	411	392	150.94539590092288	0.775	2928
2	1	411	392	150.94539590092288	0.8	2688
2	1	411	392	150.94539590092288	0.8250000000000001	2816
2	1	411	392	150.94539590092288	0.8500000000000001	3008
2	1	411	392	150.94539590092288	0.875	2720
2	1	411	392	150.94539590092288	0.9	2640
2	1	411	392	150.94539590092288	0.925	2768
2	1	411	392	150.94539590092288	0.9500000000000001	2800
2	1	411	392	150.94539590092288	0.9750000000000001	2800
2	2	415	378	152.74467162505692	0.0	2816
2	2	415	378	152.74467162505692	0.025	3008
2	2	415	378	152.74467162505692	0.05	2800
2	2	415	378	152.74467162505692	0.07500000000000001	2912
2	2	415	378	152.74467162505692	0.1	2880
2	2	415	378	152.74467162505692	0.125	2880
2	2	415	378	152.74467162505692	0.15000000000000002	2944
2	2	415	378	152.74467162505692	0.17500000000000002	3184
2	2	415	378	152.74467162505692	0.2	3600
2	2	415	378	152.74467162505692	0.225	3936
2	2	415	378	152.74467162505692	0.25	4240
2	2	415	378	152.74467162505692	0.275	4096
2	2	415	378	152.74467162505692	0.30000000000000004	3632
2	2	415	378	152.74467162505692	0.325	3392
2	2	415	378	152.74467162505692	0.35000000000000003	3232
2	2	415	378	152.74467162505692	0.375	3104
2	2	415	378	152.74467162505692	0.4	3312
2	2	415	378	152.74467162505692	0.42500000000000004	3696
2	2	415	378	152.74467162505692	0.45	3584
2	2	415	378	152.74467162505692	0.47500000000000003	4512
2	2	415	378	152.74467162505692	0.5	6112
2	2	415	378	152.74467162505692	0.525	8240
2	2	415	378	152.74467162505692	0.55	9344
2	2	415	378	152.74467162505692	0.5750000000000001	9296
2	2	415	378	152.74467162505692	0.6000000000000001	7056
2	2	415	378	152.74467162505692	0.625	4528
2	2	415	378	152.74467162505692	0.65	3632
2	2	415	378	152.74467162505692	0.675	3104
2	2	415	378	152.74467162505692	0.7000000000000001	3200
2	2	415	378	152.74467162505692	0.7250000000000001	2848
2	2	415	378	152.74467162505692	0.75	3232
2	2	415	378	152.74467162505692	0.775	2912
2	2	415	378	152.74467162505692	0.8	2816
2	2	415	378	152.74467162505692	0.8250000000000001	2912
2	2	415	378	152.74467162505692	0.8500000000000001	2800
2	2	415	378	152.74467162505692	0.875	2816
2	2	415	378	152.74467162505692	0.9	2944
2	2	415	378	152.74467162505692	0.925	2688
2	2	415	378	152.74467162505692	0.9500000000000001	2720
2	2	415	378	152.74467162505692	0.9750000000000001	2880
2	3	412	363	176.2847108945712	0.0	2992
2	3	412	363	176.2847108945712	0.025	2992
2	3	412	363	176.2847108945712	0.05	2624
2	3	412	363	176.2847108945712	0.07500000000000001	2800
2	3	412	363	176.2847108945712	0.1	2944
2	3	412	363	176.2847108945712	0.125	2928
2	3	412	363	176.2847108945712	0.15000000000000002	3168
2	3	412	363	176.2847108945712	0.17500000000000002	3936
2	3	412	363	176.2847108945712	0.2	4576
2	3	412	363	176.2847108945712	0.225	5200
2	3	412	363	176.2847108945712	0.25	5472
2	3	412	363	176.2847108945712	0.275	5136
2	3	412	363	176.2847108945712	0.30000000000000004	3696
2	3	412	363	176.2847108945712	0.325	3264
2	3	412	363	176.2847108945712	0.35000000000000003	3072
2	3	412	363	176.2847108945712	0.375	3200
2	3	412	363	176.2847108945712	0.4	2928
2	3	412	363	176.2847108945712	0.42500000000000004	2832
2	3	412	363	176.2847108945712	0.45	3232
2	3	412	363	176.2847108945712	0.47500000000000003	3264
2	3	412	363	176.2847108945712	0.5	3312
2	3	412	363	176.2847108945712	0.525	4192
2	3	412	363	176.2847108945712	0.55	5088
2	3	412	363	176.2847108945712	0.5750000000000001	6016
2	3	412	363	176.2847108945712	0.6000000000000001	6736
2	3	412	363	176.2847108945712	0.625	6496
2	3	412	363	176.2847108945712	0.65	5280
2	3	412	363	176.2847108945712	0.675	3984
2	3	412	363	176.2847108945712	0.7000000000000001	3376
2	3	412	363	176.2847108945712	0.7250000000000001	3072
2	3	412	363	176.2847108945712	0.75	3056
2	3	412	363	176.2847108945712	0.775	2880
2	3	412	363	176.2847108945712	0.8	2800
2	3	412	363	176.2847108945712	0.8250000000000001	2816
2	3	412	363	176.2847108945712	0.8500000000000001	2912
2	3	412	363	176.2847108945712	0.875	2944
2	3	412	363	176.2847108945712	0.9	2784
2	3	412	363	176.2847108945712	0.925	2816
2	3	412	363	176.2847108945712	0.9500000000000001	2912
2	3	412	363	176.2847108945712	0.9750000000000001	3008
2	4	410	348	179.5303729803113	0.0	2496
2	4	410	348	179.5303729803113	0.025	2848
2	4	410	348	179.5303729803113	0.05	2720
2	4	410	348	179.5303729803113	0.07500000000000001	2912
2	4	410	348	179.5303729803113	0.1	3072
2	4	410	348	179.5303729803113	0.125	2880
2	4	410	348	179.5303729803113	0.15000000000000002	3056
2	4	410	348	179.5303729803113	0.17500000000000002	3072
2	4	410	348	179.5303729803113	0.2	3600
2	4	410	348	179.5303729803113	0.225	4528
2	4	410	348	179.5303729803113	0.25	6720
2	4	410	348	179.5303729803113	0.275	9392
2	4	410	348	179.5303729803113	0.30000000000000004	11040
2	4	410	348	179.5303729803113	0.325	10288
2	4	410	348	179.5303729803113	0.35000000000000003	7712
2	4	410	348	179.5303729803113	0.375	5456
2	4	410	348	179.5303729803113	0.4	3792
2	4	410	348	179.5303729803113	0.42500000000000004	3264
2	4	410	348	179.5303729803113	0.45	3136
2	4	410	348	179.5303729803113	0.47500000000000003	3088
2	4	410	348	179.5303729803113	0.5	3248
2	4	410	348	179.5303729803113	0.525	3104
2	4	410	348	179.5303729803113	0.55	3456
2	4	410	348	179.5303729803113	0.5750000000000001	3328
2	4	410	348	179.5303729803113	0.6000000000000001	3840
2	4	410	348	179.5303729803113	0.625	4592
2	4	410	348	179.5303729803113	0.65	5312
2	4	410	348	179.5303729803113	0.675	6336
2	4	410	348	179.5303729803113	0.7000000000000001	5888
2	4	410	348	179.5303729803113	0.7250000000000001	4624
2	4	410	348	179.5303729803113	0.75	3824
2	4	410	348	179.5303729803113	0.775	3392
2	4	410	348	179.5303729803113	0.8	2928
2	4	410	348	179.5303729803113	0.8250000000000001	3056
2	4	410	348	179.5303729803113	0.8500000000000001	2992
2	4	410	348	179.5303729803113	0.875	3072
2	4	410	348	179.5303729803113	0.9	2672
2	4	410	348	179.5303729803113	0.925	3008
2	4	410	348	179.5303729803113	0.9500000000000001	3040
2	4	410	348	179.5303729803113	0.9750000000000001	2816
2	5	408	332	153.22115959304492	0.0	2464
2	5	408	332	153.22115959304492	0.025	2896
2	5	408	332	153.22115959304492	0.05	2896
2	5	408	332	153.22115959304492	0.07500000000000001	3056
2	5	408	332	153.22115959304492	0.1	2944
2	5	408	332	153.22115959304492	0.125	3040
2	5	408	332	153.22115959304492	0.15000000000000002	3120
2	5	408	332	153.22115959304492	0.17500000000000002	2848
2	5	408	332	153.22115959304492	0.2	3472
2	5	408	332	153.22115959304492	0.225	4064
2	5	408	332	153.22115959304492	0.25	5840
2	5	408	332	153.22115959304492	0.275	8448
2	5	408	332	153.22115959304492	0.30000000000000004	11312
2	5	408	332	153.22115959304492	0.325	11680
2	5	408	332	153.22115959304492	0.35000000000000003	9088
2	5	408	332	153.22115959304492	0.375	6464
2	5	408	332	153.22115959304492	0.4	4064
2	5	408	332	153.22115959304492	0.42500000000000004	3392
2	5	408	332	153.22115959304492	0.45	3280
2	5	408	332	153.22115959304492	0.47500000000000003	3296
2	5	408	332	153.22115959304492	0.5	3296
2	5	408	332	153.22115959304492	0.525	3136
2	5	408	332	153.22115959304492	0.55	3184
2	5	408	332	153.22115959304492	0.5750000000000001	3392
2	5	408	332	153.22115959304492	0.6000000000000001	3696
2	5	408	332	153.22115959304492	0.625	4336
2	5	408	332	153.22115959304492	0.65	5696
2	5	408	332	153.22115959304492	0.675	5264
2	5	408	332	153.22115959304492	0.7000000000000001	4864
2	5	408	332	153.22115959304492	0.7250000000000001	4832
2	5	408	332	153.22115959304492	0.75	3984
2	5	408	332	153.22115959304492	0.775	3344
2	5	408	332	153.22115959304492	0.8	3104
2	5	408	332	153.22115959304492	0.8250000000000001	2992
2	5	408	332	153.22115959304492	0.8500000000000001	2816
2	5	408	332	153.22115959304492	0.875	3008
2	5	408	332	153.22115959304492	0.9	2896
2	5	408	332	153.22115959304492	0.925	2816
2	5	408	332	153.22115959304492	0.9500000000000001	2896
2	5	408	332	153.22115959304492	0.9750000000000001	2896
2	6	413	318	154.65382405805332	0.0	3072
2	6	413	318	154.65382405805332	0.025	2960
2	6	413	318	154.65382405805332	0.05	3136
2	6	413	318	154.65382405805332	0.07500000000000001	2864
2	6	413	318	154.65382405805332	0.1	3008
2	6	413	318	154.65382405805332	0.125	3088
2	6	413	318	154.65382405805332	0.15000000000000002	3168
2	6	413	318	154.65382405805332	0.17500000000000002	3168
2	6	413	318	154.65382405805332	0.2	3440
2	6	413	318	154.65382405805332	0.225	3840
2	6	413	318	154.65382405805332	0.25	6032
2	6	413	318	154.65382405805332	0.275	8560
2	6	413	318	154.65382405805332	0.30000000000000004	16032
2	6	413	318	154.65382405805332	0.325	16032
2	6	413	318	154.65382405805332	0.35000000000000003	20032
2	6	413	318	154.65382405805332	0.375	13328
2	6	413	318	154.65382405805332	0.4	7344
2	6	413	318	154.65382405805332	0.42500000000000004	4272
2	6	413	318	154.65382405805332	0.45	3744
2	6	413	318	154.65382405805332	0.47500000000000003	3360
2	6	413	318	154.65382405805332	0.5	3360
2	6	413	318	154.65382405805332	0.525	3056
2	6	413	318	154.65382405805332	0.55	3104
2	6	413	318	154.65382405805332	0.5750000000000001	3248
2	6	413	318	154.65382405805332	0.6000000000000001	3408
2	6	413	318	154.65382405805332	0.625	4032
2	6	413	318	154.65382405805332	0.65	4032
2	6	413	318	154.65382405805332	0.675	5584
2	6	413	318	154.65382405805332	0.7000000000000001	5840
2	6	413	318	154.65382405805332	0.7250000000000001	5280
2	6	413	318	154.65382405805332	0.75	4320
2	6	413	318	154.65382405805332	0.775	4000
2	6	413	318	154.65382405805332	0.8	2976
2	6	413	318	154.65382405805332	0.8250000000000001	2976
2	6	413	318	154.65382405805332	0.8500000000000001	2816
2	6	413	318	154.65382405805332	0.875	2720
2	6	413	318	154.65382405805332	0.9	3152
2	6	413	318	154.65382405805332	0.925	2640
2	6	413	318	154.65382405805332	0.9500000000000001	2736
2	6	413	318	154.65382405805332	0.9750000000000001	2736
2	7	424	307	147.0947570770121	0.0	2912
2	7	424	307	147.0947570770121	0.025	2912
2	7	424	307	147.0947570770121	0.05	2816
2	7	424	307	147.0947570770121	0.07500000000000001	3216
2	7	424	307	147.0947570770121	0.1	3024
2	7	424	307	147.0947570770121	0.125	2800
2	7	424	307	147.0947570770121	0.15000000000000002	2960
2	7	424	307	147.0947570770121	0.17500000000000002	3408
2	7	424	307	147.0947570770121	0.2	3088
2	7	424	307	147.0947570770121	0.225	3744
2	7	424	307	147.0947570770121	0.25	3744
2	7	424	307	147.0947570770121	0.275	4880
2	7	424	307	147.0947570770121	0.30000000000000004	6352
2	7	424	307	147.0947570770121	0.325	8208
2	7	424	307	147.0947570770121	0.35000000000000003	9904
2	7	424	307	147.0947570770121	0.375	10016
2	7	424	307	147.0947570770121	0.4	7456
2	7	424	307	147.0947570770121	0.42500000000000004	5168
2	7	424	307	147.0947570770121	0.45	4368
2	7	424	307	147.0947570770121	0.47500000000000003	3472
2	7	424	307	147.0947570770121	0.5	3472
2	7	424	307	147.0947570770121	0.525	2976
2	7	424	307	147.0947570770121	0.55	3232
2	7	424	307	147.0947570770121	0.5750000000000001	3184
2	7	424	307	147.0947570770121	0.6000000000000001	3280
2	7	424	307	147.0947570770121	0.625	3888
2	7	424	307	147.0947570770121	0.65	4064
2	7	424	307	147.0947570770121	0.675	4304
2	7	424	307	147.0947570770121	0.7000000000000001	4208
2	7	424	307	147.0947570770121	0.7250000000000001	4208
2	7	424	307	147.0947570770121	0.75	4208
2	7	424	307	147.0947570770121	0.775	3488
2	7	424	307	147.0947570770121	0.8	3328
2	7	424	307	147.0947570770121	0.8250000000000001	3264
2	7	424	307	147.0947570770121	0.8500000000000001	3120
2	7	424	307	147.0947570770121	0.875	2976
2	7	424	307	147.0947570770121	0.9	3040
2	7	424	307	147.0947570770121	0.925	2960
2	7	424	307	147.0947570770121	0.9500000000000001	2720
2	7	424	307	147.0947570770121	0.9750000000000001	2720
2	8	438	304	167.9052429229879	0.0	3040
2	8	438	304	167.9052429229879	0.025	3104
2	8	438	304	167.9052429229879	0.05	2880
2	8	438	304	167.9052429229879	0.07500000000000001	2944
2	8	438	304	167.9052429229879	0.1	2976
2	8	438	304	167.9052429229879	0.125	2784
2	8	438	304	167.9052429229879	0.15000000000000002	3136
2	8	438	304	167.9052429229879	0.17500000000000002	3264
2	8	438	304	167.9052429229879	0.2	3168
2	8	438	304	167.9052429229879	0.225	3856
2	8	438	304	167.9052429229879	0.25	4240
2	8	438	304	167.9052429229879	0.275	5040
2	8	438	304	167.9052429229879	0.30000000000000004	6704
2	8	438	304	167.9052429229879	0.325	8048
2	8	438	304	167.9052429229879	0.35000000000000003	9504
2	8	438	304	167.9052429229879	0.375	9344
2	8	438	304	167.9052429229879	0.4	8208
2	8	438	304	167.9052429229879	0.42500000000000004	6464
2	8	438	304	167.9052429229879	0.45	5344
2	8	438	304	167.9052429229879	0.47500000000000003	4416
2	8	438	304	167.9052429229879	0.5	3616
2	8	438	304	167.9052429229879	0.525	3232
2	8	438	304	167.9052429229879	0.55	3424
2	8	438	304	167.9052429229879	0.5750000000000001	3376
2	8	438	304	167.9052429229879	0.6000000000000001	3680
2	8	438	304	167.9052429229879	0.625	3600
2	8	438	304	167.9052429229879	0.65	3776
2	8	438	304	167.9052429229879	0.675	4096
2	8	438	304	167.9052429229879	0.7000000000000001	4704
2	8	438	304	167.9052429229879	0.7250000000000001	4112
2	8	438	304	167.9052429229879	0.75	4576
2	8	438	304	167.9052429229879	0.775	4400
2	8	438	304	167.9052429229879	0.8	3936
2	8	438	304	167.9052429229879	0.8250000000000001	3568
2	8	438	304	167.9052429229879	0.8500000000000001	3488
2	8	438	304	167.9052429229879	0.875	3216
2	8	438	304	167.9052429229879	0.9	3024
2	8	438	304	167.9052429229879	0.925	2944
2	8	438	304	167.9052429229879	0.9500000000000001	2816
2	8	438	304	167.9052429229879	0.9750000000000001	2816
2	9	453	304	172.40535663140858	0.0	2992
2	9	453	304	172.40535663140858	0.025	2912
2	9	453	304	172.40535663140858	0.05	2800
2	9	453	304	172.40535663140858	0.07500000000000001	3216
2	9	453	304	172.40535663140858	0.1	3072
2	9	453	304	172.40535663140858	0.125	3392
2	9	453	304	172.40535663140858	0.15000000000000002	3456
2	9	453	304	172.40535663140858	0.17500000000000002	3936
2	9	453	304	172.40535663140858	0.2	4176
2	9	453	304	172.40535663140858	0.225	4944
2	9	453	304	172.40535663140858	0.25	5536
2	9	453	304	172.40535663140858	0.275	6064
2	9	453	304	172.40535663140858	0.30000000000000004	6176
2	9	453	304	172.40535663140858	0.325	6448
2	9	453	304	172.40535663140858	0.35000000000000003	5696
2	9	453	304	172.40535663140858	0.375	4352
2	9	453	304	172.40535663140858	0.4	3936
2	9	453	304	172.40535663140858	0.42500000000000004	3456
2	9	453	304	172.40535663140858	0.45	3360
2	9	453	304	172.40535663140858	0.47500000000000003	3584
2	9	453	304	172.40535663140858	0.5	3648
2	9	453	304	172.40535663140858	0.525	4032
2	9	453	304	172.40535663140858	0.55	4688
2	9	453	304	172.40535663140858	0.5750000000000001	5152
2	9	453	304	172.40535663140858	0.6000000000000001	6240
2	9	453	304	172.40535663140858	0.625	7824
2	9	453	304	172.40535663140858	0.65	8624
2	9	453	304	172.40535663140858	0.675	8160
2	9	453	304	172.40535663140858	0.7000000000000001	6624
2	9	453	304	172.40535663140858	0.7250000000000001	5904
2	9	453	304	172.40535663140858	0.75	4432
2	9	453	304	172.40535663140858	0.775	3856
2	9	453	304	172.40535663140858	0.8	3488
2	9	453	304	172.40535663140858	0.8250000000000001	3216
2	9	453	304	172.40535663140858	0.8500000000000001	3008
2	9	453	304	172.40535663140858	0.875	2848
2	9	453	304	172.40535663140858	0.9	2912
2	9	453	304	172.40535663140858	0.925	2928
2	9	453	304	172.40535663140858	0.9500000000000001	3056
2	9	453	304	172.40535663140858	0.9750000000000001	2624
2	10	468	306	172.40535663140858	0.0	3056
2	10	468	306	172.40535663140858	0.025	3040
2	10	468	306	172.40535663140858	0.05	3056
2	10	468	306	172.40535663140858	0.07500000000000001	3088
2	10	468	306	172.40535663140858	0.1	3024
2	10	468	306	172.40535663140858	0.125	3168
2	10	468	306	172.40535663140858	0.15000000000000002	3136
2	10	468	306	172.40535663140858	0.17500000000000002	3600
2	10	468	306	172.40535663140858	0.2	3968
2	10	468	306	172.40535663140858	0.225	4608
2	10	468	306	172.40535663140858	0.25	5456
2	10	468	306	172.40535663140858	0.275	6656
2	10	468	306	172.40535663140858	0.30000000000000004	7232
2	10	468	306	172.40535663140858	0.325	8320
2	10	468	306	172.40535663140858	0.35000000000000003	9168
2	10	468	306	172.40535663140858	0.375	8544
2	10	468	306	172.40535663140858	0.4	7008
2	10	468	306	172.40535663140858	0.42500000000000004	5232
2	10	468	306	172.40535663140858	0.45	4080
2	10	468	306	172.40535663140858	0.47500000000000003	3696
2	10	468	306	172.40535663140858	0.5	3712
2	10	468	306	172.40535663140858	0.525	3536
2	10	468	306	172.40535663140858	0.55	3488
2	10	468	306	172.40535663140858	0.5750000000000001	3872
2	10	468	306	172.40535663140858	0.6000000000000001	3904
2	10	468	306	172.40535663140858	0.625	4288
2	10	468	306	172.40535663140858	0.65	4944
2	10	468	306	172.40535663140858	0.675	6080
2	10	468	306	172.40535663140858	0.7000000000000001	6640
2	10	468	306	172.40535663140858	0.7250000000000001	6752
2	10	468	306	172.40535663140858	0.75	6528
2	10	468	306	172.40535663140858	0.775	5680
2	10	468	306	172.40535663140858	0.8	4320
2	10	468	306	172.40535663140858	0.8250000000000001	3712
2	10	468	306	172.40535663140858	0.8500000000000001	3424
2	10	468	306	172.40535663140858	0.875	2992
2	10	468	306	172.40535663140858	0.9	3056
2	10	468	306	172.40535663140858	0.925	2816
2	10	468	306	172.40535663140858	0.9500000000000001	2912
2	10	468	306	172.40535663140858	0.9750000000000001	2720
2	11	484	306	168.69006752597977	0.0	2896
2	11	484	306	168.69006752597977	0.025	3200
2	11	484	306	168.69006752597977	0.05	3168
2	11	484	306	168.69006752597977	0.07500000000000001	3440
2	11	484	306	168.69006752597977	0.1	3712
2	11	484	306	168.69006752597977	0.125	4288
2	11	484	306	168.69006752597977	0.15000000000000002	4992
2	11	484	306	168.69006752597977	0.17500000000000002	5104
2	11	484	306	168.69006752597977	0.2	4960
2	11	484	306	168.69006752597977	0.225	5072
2	11	484	306	168.69006752597977	0.25	4128
2	11	484	306	168.69006752597977	0.275	4000
2	11	484	306	168.69006752597977	0.30000000000000004	3552
2	11	484	306	168.69006752597977	0.325	3312
2	11	484	306	168.69006752597977	0.35000000000000003	3456
2	11	484	306	168.69006752597977	0.375	3264
2	11	484	306	168.69006752597977	0.4	3456
2	11	484	306	168.69006752597977	0.42500000000000004	3744
2	11	484	306	168.69006752597977	0.45	4064
2	11	484	306	168.69006752597977	0.47500000000000003	5536
2	11	484	306	168.69006752597977	0.5	7648
2	11	484	306	168.69006752597977	0.525	9872
2	11	484	306	168.69006752597977	0.55	11488
2	11	484	306	168.69006752597977	0.5750000000000001	12128
2	11	484	306	168.69006752597977	0.6000000000000001	11920
2	11	484	306	168.69006752597977	0.625	10464
2	11	484	306	168.69006752597977	0.65	7808
2	11	484	306	168.69006752597977	0.675	6624
2	11	484	306	168.69006752597977	0.7000000000000001	5168
2	11	484	306	168.69006752597977	0.7250000000000001	4128
2	11	484	306	168.69006752597977	0.75	3440
2	11	484	306	168.69006752597977	0.775	3232
2	11	484	306	168.69006752597977	0.8	2912
2	11	484	306	168.69006752597977	0.8250000000000001	3088
2	11	484	306	168.69006752597977	0.8500000000000001	2960
2	11	484	306	168.69006752597977	0.875	3120
2	11	484	306	168.69006752597977	0.9	2784
2	11	484	306	168.69006752597977	0.925	2976
2	11	484	306	168.69006752597977	0.9500000000000001	3136
2	11	484	306	168.69006752597977	0.9750000000000001	3024
2	12	499	303	149.03624346792648	0.0	2944
2	12	499	303	149.03624346792648	0.025	2928
2	12	499	303	149.03624346792648	0.05	3232
2	12	499	303	149.03624346792648	0.07500000000000001	3824
2	12	499	303	149.03624346792648	0.1	3856
2	12	499	303	149.03624346792648	0.125	4624
2	12	499	303	149.03624346792648	0.15000000000000002	5152
2	12	499	303	149.03624346792648	0.17500000000000002	5104
2	12	499	303	149.03624346792648	0.2	4832
2	12	499	303	149.03624346792648	0.225	4352
2	12	499	303	149.03624346792648	0.25	4048
2	12	499	303	149.03624346792648	0.275	3872
2	12	499	303	149.03624346792648	0.30000000000000004	3360
2	12	499	303	149.03624346792648	0.325	3600
2	12	499	303	149.03624346792648	0.35000000000000003	3312
2	12	499	303	149.03624346792648	0.375	3600
2	12	499	303	149.03624346792648	0.4	4096
2	12	499	303	149.03624346792648	0.42500000000000004	4544
2	12	499	303	149.03624346792648	0.45	5616
2	12	499	303	149.03624346792648	0.47500000000000003	9536
2	12	499	303	149.03624346792648	0.5	9536
2	12	499	303	149.03624346792648	0.525	13648
2	12	499	303	149.03624346792648	0.55	15904
2	12	499	303	149.03624346792648	0.5750000000000001	16992
2	12	499	303	149.03624346792648	0.6000000000000001	15744
2	12	499	303	149.03624346792648	0.625	12464
2	12	499	303	149.03624346792648	0.65	8304
2	12	499	303	149.03624346792648	0.675	6512
2	12	499	303	149.03624346792648	0.7000000000000001	4592
2	12	499	303	149.03624346792648	0.7250000000000001	3584
2	12	499	303	149.03624346792648	0.75	3296
2	12	499	303	149.03624346792648	0.775	3120
2	12	499	303	149.03624346792648	0.8	2944
2	12	499	303	149.03624346792648	0.8250000000000001	2992
2	12	499	303	149.03624346792648	0.8500000000000001	2720
2	12	499	303	149.03624346792648	0.875	2944
2	12	499	303	149.03624346792648	0.9	3008
2	12	499	303	149.03624346792648	0.925	3216
2	12	499	303	149.03624346792648	0.9500000000000001	3072
2	12	499	303	149.03624346792648	0.9750000000000001	3072
2	13	510	293	151.92751306414704	0.0	2944
2	13	510	293	151.92751306414704	0.025	3040
2	13	510	293	151.92751306414704	0.05	3024
2	13	510	293	151.92751306414704	0.07500000000000001	3008
2	13	510	293	151.92751306414704	0.1	3168
2	13	510	293	151.92751306414704	0.125	4000
2	13	510	293	151.92751306414704	0.15000000000000002	4720
2	13	510	293	151.92751306414704	0.17500000000000002	5040
2	13	510	293	151.92751306414704	0.2	5360
2	13	510	293	151.92751306414704	0.225	5056
2	13	510	293	151.92751306414704	0.25	4256
2	13	510	293	151.92751306414704	0.275	3648
2	13	510	293	151.92751306414704	0.30000000000000004	3264
2	13	510	293	151.92751306414704	0.325	3264
2	13	510	293	151.92751306414704	0.35000000000000003	3296
2	13	510	293	151.92751306414704	0.375	3296
2	13	510	293	151.92751306414704	0.4	3968
2	13	510	293	151.92751306414704	0.42500000000000004	4896
2	13	510	293	151.92751306414704	0.45	5424
2	13	510	293	151.92751306414704	0.47500000000000003	8768
2	13	510	293	151.92751306414704	0.5	8768
2	13	510	293	151.92751306414704	0.525	14624
2	13	510	293	151.92751306414704	0.55	15280
2	13	510	293	151.92751306414704	0.5750000000000001	17680
2	13	510	293	151.92751306414704	0.6000000000000001	16016
2	13	510	293	151.92751306414704	0.625	10912
2	13	510	293	151.92751306414704	0.65	8016
2	13	510	293	151.92751306414704	0.675	5328
2	13	510	293	151.92751306414704	0.7000000000000001	3360
2	13	510	293	151.92751306414704	0.7250000000000001	3152
2	13	510	293	151.92751306414704	0.75	3152
2	13	510	293	151.92751306414704	0.775	2912
2	13	510	293	151.92751306414704	0.8	3072
2	13	510	293	151.92751306414704	0.8250000000000001	3104
2	13	510	293	151.92751306414704	0.8500000000000001	2944
2	13	510	293	151.92751306414704	0.875	3040
2	13	510	293	151.92751306414704	0.9	2976
2	13	510	293	151.92751306414704	0.925	2992
2	13	510	293	151.92751306414704	0.9500000000000001	3056
2	13	510	293	151.92751306414704	0.9750000000000001	3056
2	14	515	279	163.92251031694403	0.0	2832
2	14	515	279	163.92251031694403	0.025	2816
2	14	515	279	163.92251031694403	0.05	2800
2	14	515	279	163.92251031694403	0.07500000000000001	2912
2	14	515	279	163.92251031694403	0.1	3040
2	14	515	279	163.92251031694403	0.125	2992
2	14	515	279	163.92251031694403	0.15000000000000002	3648
2	14	515	279	163.92251031694403	0.17500000000000002	4448
2	14	515	279	163.92251031694403	0.2	5824
2	14	515	279	163.92251031694403	0.225	6384
2	14	515	279	163.92251031694403	0.25	6448
2	14	515	279	163.92251031694403	0.275	6144
2	14	515	279	163.92251031694403	0.30000000000000004	5008
2	14	515	279	163.92251031694403	0.325	3712
2	14	515	279	163.92251031694403	0.35000000000000003	3616
2	14	515	279	163.92251031694403	0.375	3424
2	14	515	279	163.92251031694403	0.4	3392
2	14	515	279	163.92251031694403	0.42500000000000004	3360
2	14	515	279	163.92251031694403	0.45	3808
2	14	515	279	163.92251031694403	0.47500000000000003	3904
2	14	515	279	163.92251031694403	0.5	4416
2	14	515	279	163.92251031694403	0.525	5248
2	14	515	279	163.92251031694403	0.55	8928
2	14	515	279	163.92251031694403	0.5750000000000001	13680
2	14	515	279	163.92251031694403	0.6000000000000001	14320
2	14	515	279	163.92251031694403	0.625	13856
2	14	515	279	163.92251031694403	0.65	11680
2	14	515	279	163.92251031694403	0.675	7952
2	14	515	279	163.92251031694403	0.7000000000000001	4304
2	14	515	279	163.92251031694403	0.7250000000000001	3488
2	14	515	279	163.92251031694403	0.75	2960
2	14	515	279	163.92251031694403	0.775	3120
2	14	515	279	163.92251031694403	0.8	2928
2	14	515	279	163.92251031694403	0.8250000000000001	2880
2	14	515	279	163.92251031694403	0.8500000000000001	3024
2	14	515	279	163.92251031694403	0.875	2992
2	14	515	279	163.92251031694403	0.9	2864
2	14	515	279	163.92251031694403	0.925	3136
2	14	515	279	163.92251031694403	0.9500000000000001	2960
[truncated: 55,041 more rows]
