# Supplementary material for: An epifluorescence microscope design for naturalistic behavior and cellular activity in freely moving Caenorhabditis elegans
Source: Nat Commun. 2026 May 19;17:4411. doi: 10.1038/s41467-026-72709-w (PMC13187321; doi:10.1038/s41467-026-72709-w)
Supplement: Supplementary file 8 — Source data [file 41467_2026_72709_MOESM8_ESM.zip › fig5 RIA/BAR269_imaging/10_final.csv]

frame	nrD	nrV	nrD_ratio	nrV_ratio	head_angle	dhead_dt	theta_rad	theta_deg	bin_index	binned_theta_deg	binned_theta_rad	polar_x	polar_y
0	1.042716164250112	0.8951516700153315	0.5380739314687876	0.4619260685312124	-48.129778088	0.0	3.141592653589793	180.0	18	185.0	3.2288591161895095	-0.9961946980917455	-0.0871557427476579
1	1.0371113563920096	0.9010325379243782	0.5351054477602728	0.4648945522397272	-48.129778088	0.0	3.141592653589793	180.0	18	185.0	3.2288591161895095	-0.9961946980917455	-0.0871557427476579
2	1.0312538489520866	0.9071785519185334	0.5320040299000952	0.4679959700999048	-48.129778088	-2.4837505649999976	3.193152194286847	182.9541440755742	18	185.0	3.2288591161895095	-0.9961946980917455	-0.0871557427476579
3	1.0712115625216188	0.9129324952682388	0.5398859817239499	0.4601140182760502	-53.097279218	-3.5937770119999968	3.209172469994888	183.87203826028087	18	185.0	3.2288591161895095	-0.9961946980917455	-0.0871557427476579
4	1.0963353452052664	0.9213939890103602	0.543351046453144	0.4566489535468558	-55.317332111999995	-0.6886644070000045	3.154041352870958	180.7132579292383	18	185.0	3.2288591161895095	-0.9961946980917455	-0.0871557427476579
5	1.084912598640095	0.9344319900684578	0.5372597647308612	0.4627402352691386	-54.474608032000006	2.1084400649999964	3.102906957306903	177.78347287546546	17	175.0	3.0543261909900763	-0.9961946980917455	0.0871557427476586
6	1.0779571011851166	0.9437300737307828	0.5331967846261668	0.466803215373833	-51.100451982	4.1857962710000045	3.059862028337907	175.31718011610158	17	175.0	3.0543261909900763	-0.9961946980917455	0.0871557427476586
7	1.029688266588102	0.9179807662680984	0.5286772286347305	0.4713227713652695	-46.10301549	6.074990326999998	3.010577546728845	172.4933873244122	17	175.0	3.0543261909900763	-0.9961946980917455	0.0871557427476586
8	1.010031596171436	0.9463287648707324	0.5162809553314525	0.4837190446685475	-38.950471328000006	7.306967339	2.956151600522217	169.37501031076636	16	165.0	2.8797932657906435	-0.9659258262890682	0.258819045102521
9	0.9538783258090172	0.9338945049993912	0.5052929622896067	0.4947070377103933	-31.489080811999997	7.612137994200003	2.9044040613913715	166.41009471838083	16	165.0	2.8797932657906435	-0.9659258262890682	0.258819045102521
10	0.9523028963009268	0.9591476794704452	0.4982095317408989	0.5017904682591011	-23.7261953396	8.49256037	2.7978616988736675	160.3056670067636	16	165.0	2.8797932657906435	-0.9659258262890682	0.258819045102521
11	0.9145223132016566	0.9522272316565616	0.4899009166605237	0.5100990833394763	-14.503960071999998	9.5483057188	2.5593879683509293	146.64212872307056	14	145.0	2.5307274153917776	-0.8191520442889917	0.5735764363510464
12	0.9509963155283928	0.9991926429067584	0.4876431647379855	0.5123568352620145	-4.629583902	9.511023378	2.023795788154123	115.9549572575833	11	115.0	2.007128639793479	-0.4226182617406993	0.90630778703665
13	0.9497649113471868	1.018232327790534	0.4826047986547617	0.5173952013452383	4.518086684	9.406778202	1.1230315970422415	64.34497077035698	6	65.0	1.1344640137963142	0.4226182617406994	0.90630778703665
14	0.9456462503520686	1.0456930258042674	0.4748795253902418	0.5251204746097581	14.183972502	9.8510408098	0.6070380757938665	34.78071974673113	3	35.0	0.6108652381980153	0.8191520442889918	0.573576436351046
15	0.9356889030199028	1.0488212504587582	0.471496153032892	0.528503846967108	24.2201683036	9.366276514	0.3690006631644271	21.142180636850178	2	25.0	0.4363323129985824	0.90630778703665	0.4226182617406994
16	0.9500295696714832	1.0755172334267689	0.4690237560634636	0.5309762439365363	32.91652553	7.960526166199999	0.2372838582546901	13.595363624574205	1	15.0	0.2617993877991494	0.9659258262890684	0.2588190451025207
17	0.9419970818592528	1.058768142024564	0.4708184001872446	0.5291815998127555	40.141220636	6.402424922999998	0.158165280917566	9.062203062077588	0	5.0	0.0872664625997164	0.9961946980917455	0.0871557427476581
18	0.933863982757863	1.0674287229577202	0.4666303834970258	0.5333696165029742	45.721375376	5.018041836999998	0.1093151214802681	6.263295097779252	0	5.0	0.0872664625997164	0.9961946980917455	0.0871557427476581
19	0.9283525114092964	1.0736190886648114	0.4637191213776115	0.5362808786223884	50.17730431	3.359042374000005	0.0668437274891919	3.829863472053304	0	5.0	0.0872664625997164	0.9961946980917455	0.0871557427476581
20	0.9420013790896308	1.066130539666086	0.4690933749378954	0.5309066250621046	52.43946012400001	1.1458351230000012	0.0218471512269449	1.251749559688002	0	5.0	0.0872664625997164	0.9961946980917455	0.0871557427476581
21	0.9580265918418904	1.0705463828898345	0.4722662698237846	0.5277337301762153	52.468974556	-1.228452476000001	6.259776652919227	358.65878290680047	35	355.0	6.19591884457987	0.9961946980917455	-0.0871557427476583
22	0.956573020407956	1.0577041831302532	0.4748964138241117	0.5251035861758881	49.982555172000005	-3.240064611000001	6.218451969569982	356.29105296117416	35	355.0	6.19591884457987	0.9961946980917455	-0.0871557427476583
23	0.9644260792336592	1.0381379988970283	0.4815956152244137	0.5184043847755864	45.988845334	-4.959228078999999	6.175764947141693	353.8452667360529	35	355.0	6.19591884457987	0.9961946980917455	-0.0871557427476583
24	0.9843911486612738	1.0033149437461375	0.4952397904405615	0.5047602095594385	40.06409901400001	-7.001058003999999	6.1101856930250635	350.0878522515541	35	355.0	6.19591884457987	0.9961946980917455	-0.0871557427476583
25	0.9678614839265977	0.9918305575367304	0.4938844795245903	0.5061155204754096	31.986729326	-8.289017504900004	6.029623651754369	345.4719872977846	34	345.0	6.021385919380437	0.9659258262890684	-0.2588190451025207
26	0.9463990374417168	0.9691696829275656	0.4940564268867736	0.5059435731132264	23.4860640042	-8.089741152999999	5.951464617689058	340.99380451502304	34	345.0	6.021385919380437	0.9659258262890684	-0.2588190451025207
27	0.9310216786069692	0.9443588178201444	0.4964441511366401	0.5035558488633599	15.807247020000002	-8.1211337921	5.808590263615502	332.80770702595055	33	335.0	5.8468529941810035	0.9063077870366496	-0.4226182617407
28	0.9388081746357608	0.9377959774283284	0.5002696885239007	0.4997303114760992	7.24379642	-8.721606253000001	5.405486885276411	309.7115847396554	30	305.0	5.323254218582705	0.573576436351046	-0.8191520442889918
29	0.963248246326952	0.9354611979557592	0.5073173513869812	0.4926826486130188	-1.635965486	-8.329702468	4.518455965229021	258.88845672333355	25	255.0	4.4505895925855405	-0.2588190451025206	-0.9659258262890684
30	0.9890482214672536	0.928540546090094	0.5157770207045579	0.4842229792954421	-9.415608516	-7.5940873691	3.820310144461453	218.8876477086551	21	215.0	3.752457891787808	-0.819152044288992	-0.5735764363510458
31	1.0310145384447749	0.9176373487243789	0.529091186185415	0.4709088138145851	-16.8241402242	-7.627709545999999	3.567252888242686	204.388534952159	20	205.0	3.577924966588375	-0.90630778703665	-0.4226182617406993
32	1.0471525061000126	0.9065891682559618	0.535972856516557	0.4640271434834429	-24.671027608	-7.1465525659	3.423549238665182	196.1549223307411	19	195.0	3.4033920413889422	-0.9659258262890684	-0.2588190451025203
33	1.0364198526828998	0.8935619320342183	0.5370101733031695	0.4629898266968306	-31.117245356	-6.052666532000002	3.333705420821805	191.00725075297348	19	195.0	3.4033920413889422	-0.9659258262890684	-0.2588190451025203
34	1.022529527377508	0.8888581819469163	0.534967093483571	0.465032906516429	-36.776360672	-5.319489475999999	3.28524064315601	188.23042353768355	18	185.0	3.2288591161895095	-0.9961946980917455	-0.0871557427476579
35	1.0197452442674595	0.8756127897255949	0.5380224875608892	0.4619775124391108	-41.756224308	-4.4669268739999985	3.248163668234019	186.10606935754103	18	185.0	3.2288591161895095	-0.9961946980917455	-0.0871557427476579
36	1.015254170187871	0.8962274535201151	0.5311346745873659	0.4688653254126341	-45.71021442	-3.060627753999998	3.2084500548859087	183.83064692347992	18	185.0	3.2288591161895095	-0.9961946980917455	-0.0871557427476579
37	1.0132783774616718	0.917780166696802	0.5247269071809748	0.4752730928190252	-47.877479816	-1.287091052000001	3.1684691962267677	181.53991246100205	18	185.0	3.2288591161895095	-0.9961946980917455	-0.0871557427476579
38	1.0056663423528824	0.904926333185882	0.526363549503976	0.473636450496024	-48.284396524	0.0733683689999971	3.1400731500272503	179.9129388589112	17	175.0	3.0543261909900763	-0.9961946980917455	0.0871557427476586
39	0.9800872985045102	0.9033477265432324	0.5203722376776264	0.4796277623223736	-47.730743078	1.2048866169999997	3.116354605587569	178.55396636632398	17	175.0	3.0543261909900763	-0.9961946980917455	0.0871557427476586
40	0.9768565332624828	0.8922841706337925	0.5226233269791827	0.4773766730208173	-45.87462329	3.343544886	3.068836890403908	175.83140183419547	17	175.0	3.0543261909900763	-0.9961946980917455	0.0871557427476586
41	0.9421321563743992	0.8442587271382713	0.5273941806744094	0.4726058193255906	-41.043653306	6.236081210999998	2.990808115926532	171.36068237606372	17	175.0	3.0543261909900763	-0.9961946980917455	0.0871557427476586
42	0.970467830344814	0.87815849284132	0.5249670082984639	0.4750329917015361	-33.402460868000006	8.322036641600002	2.8974194069542065	166.00990349777396	16	165.0	2.8797932657906435	-0.9659258262890682	0.258819045102521
43	0.9707813457651496	0.8796788677026094	0.5246161677509981	0.4753838322490019	-24.3995800228	9.871929023200002	2.757132027874846	157.97202875757472	15	155.0	2.705260340591211	-0.90630778703665	0.4226182617406995
44	0.97553464102118	0.9181427342469176	0.5151535598206471	0.4848464401793528	-13.658602821600002	10.9580918936	2.4654599829412565	141.26045158092995	14	145.0	2.5307274153917776	-0.8191520442889917	0.5735764363510464
45	0.943925684779863	0.9589796349579366	0.4960444826072198	0.5039555173927802	-2.4833962356	10.571422876000002	1.8015286692157773	103.21998941788378	10	105.0	1.832595714594046	-0.2588190451025208	0.9659258262890684
46	0.970557827126321	1.0140099517588193	0.4890524966960544	0.5109475033039457	7.484242930400001	9.177903683	0.8866974516752766	50.80402168599861	5	55.0	0.9599310885968813	0.573576436351046	0.8191520442889918
47	0.9690292109173396	1.03299287310508	0.4840252356109814	0.5159747643890187	15.8724111304	8.3588695144	0.4847230436986454	27.77258463666775	2	25.0	0.4363323129985824	0.90630778703665	0.4226182617406994
48	0.9824729480178132	1.0959699830620584	0.4726966198236491	0.5273033801763507	24.2019819592	8.012368964800002	0.3197054256283707	18.317771575939265	1	15.0	0.2617993877991494	0.9659258262890684	0.2588190451025207
49	1.0008626410940544	1.111670729579337	0.4737736477862214	0.5262263522137787	31.897149060000004	7.780822899399999	0.2392620911150942	13.708708018369451	1	15.0	0.2617993877991494	0.9659258262890684	0.2588190451025207
50	1.0253389397213353	1.1233639256252337	0.4771897297935404	0.5228102702064596	39.763627758	7.917382913999997	0.1965407810314889	11.260957255309185	1	15.0	0.2617993877991494	0.9659258262890684	0.2588190451025207
51	1.008961326712769	1.1314287297706191	0.4713913352645963	0.5286086647354037	47.731914888	7.534550402000001	0.1565596106002269	8.970204929604629	0	5.0	0.0872664625997164	0.9961946980917455	0.0871557427476581
52	0.9747225757812914	1.0704541163503547	0.4765957775341933	0.5234042224658068	54.832728562	5.718345751000001	0.1039114706081694	5.953688708845809	0	5.0	0.0872664625997164	0.9961946980917455	0.0871557427476581
53	0.9573750234903636	1.0464654892609964	0.4777700707207712	0.5222299292792288	59.16860639	3.2875031709999973	0.0555045433928995	3.180176080213883	0	5.0	0.0872664625997164	0.9961946980917455	0.0871557427476581
54	0.9165094901806166	1.024237360643622	0.4722457696073928	0.5277542303926072	61.407734903999994	0.5715586090000002	0.0093073308399214	0.5332707756594486	0	5.0	0.0872664625997164	0.9961946980917455	0.0871557427476581
55	0.9169600938070068	0.994700001305003	0.4796669115768091	0.5203330884231909	60.311723608	-3.074757551999994	6.232248313903641	357.08152526420207	35	355.0	6.19591884457987	0.9961946980917455	-0.0871557427476583
56	0.9244618007163592	1.0374609501138166	0.471201937143131	0.5287980628568689	55.258219800000006	-6.7320020870000015	6.161954656524222	353.0539953698227	35	355.0	6.19591884457987	0.9961946980917455	-0.0871557427476583
57	0.9547029880420682	1.0940829503123537	0.465984742558748	0.534015257441252	46.847719434	-9.199283210000004	6.089286737660416	348.89043031292755	34	345.0	6.021385919380437	0.9659258262890684	-0.2588190451025207
58	0.9715680582271066	1.0943477086805558	0.4702844490515627	0.5297155509484374	36.85965338	-10.7665782584	5.99899504649064	343.71709748380067	34	345.0	6.021385919380437	0.9659258262890684	-0.2588190451025207
59	1.0218090553912418	1.0894556318496242	0.4839796078466155	0.5160203921533844	25.3145629172	-11.391807542	5.860323029471697	335.771776172049	33	335.0	5.8468529941810035	0.9063077870366496	-0.4226182617407
60	1.044174328214624	1.1196643202812524	0.4825564646146091	0.5174435353853908	14.076038296000002	-10.8454439426	5.6266991720035575	322.3861151455587	32	325.0	5.672320068981571	0.8191520442889916	-0.5735764363510465
61	1.065089390396372	1.107174514506693	0.4903130729154663	0.5096869270845337	3.623675032	-9.855433972	5.0647293219053715	290.1876145213331	29	295.0	5.148721293383272	0.4226182617406996	-0.9063077870366498
62	1.0904799887086305	1.0555599528919817	0.5081359240198027	0.4918640759801973	-5.634829648	-8.871937166	4.146538617903526	237.57916239388155	23	235.0	4.101523742186674	-0.5735764363510464	-0.8191520442889916
63	1.0720998520787597	1.015705859127012	0.5135055653524336	0.4864944346475662	-14.1201993	-7.6412534436	3.637621751250206	208.42037381162416	20	205.0	3.577924966588375	-0.90630778703665	-0.4226182617406993
64	1.0638280197270569	1.0105297616086726	0.5128469299264431	0.4871530700735568	-20.9173365352	-6.751266984000001	3.453796673517301	197.8879726888645	19	195.0	3.4033920413889422	-0.9659258262890684	-0.2588190451025203
65	1.0706486038860947	0.933024022087257	0.5343430808044258	0.4656569191955741	-27.622733268	-6.5217473304	3.373447476032147	193.284302785702	19	195.0	3.4033920413889422	-0.9659258262890684	-0.2588190451025203
66	1.037876060596122	0.8223753472960305	0.5579224701526432	0.4420775298473567	-33.960831196	-5.934586925999996	3.314593786219737	189.9122347506788	18	185.0	3.2288591161895095	-0.9961946980917455	-0.0871557427476579
67	1.0005603138548704	0.7808148859012269	0.5616785919057733	0.4383214080942267	-39.49190711999999	-5.155957634	3.271415678320902	187.43831140071504	18	185.0	3.2288591161895095	-0.9961946980917455	-0.0871557427476579
68	1.0383771823286232	0.8162819314826595	0.5598749520038653	0.4401250479961347	-44.272746464	-4.433167817000005	3.241393096988699	185.71814420029156	18	185.0	3.2288591161895095	-0.9961946980917455	-0.0871557427476579
69	1.0573350095602894	0.8144095636493843	0.5648927875597726	0.4351072124402275	-48.358242754	-2.6311171769999966	3.195947926004706	183.1143277036584	18	185.0	3.2288591161895095	-0.9961946980917455	-0.0871557427476579
70	1.0546619542421185	0.8883969490487024	0.5427843450632981	0.4572156549367018	-49.534980817999994	0.0427689360000016	3.1407292450517055	179.95053033477205	17	175.0	3.0543261909900763	-0.9961946980917455	0.0871557427476586
71	1.080736673988421	0.9669488286630122	0.5277845023510864	0.4722154976489135	-48.272704882	2.644864294999998	3.086857322840018	176.86389655778524	17	175.0	3.0543261909900763	-0.9961946980917455	0.0871557427476586
72	1.0863176535230792	1.013602085070335	0.5173138923160586	0.4826861076839415	-44.245252228	5.291023318999997	3.022573862944526	173.18072561327506	17	175.0	3.0543261909900763	-0.9961946980917455	0.0871557427476586
73	1.09185691924596	1.0136156466321942	0.518580454070446	0.4814195459295541	-37.690658244000005	7.235982049	2.9519170773703394	169.13239000591335	16	165.0	2.8797932657906435	-0.9659258262890682	0.258819045102521
74	1.0695331392213263	0.9773528543328812	0.5225172005619091	0.4774827994380909	-29.773288129999997	8.450265061500003	2.8650448662803303	164.15497895348625	16	165.0	2.8797932657906435	-0.9659258262890682	0.258819045102521
75	1.0577652532227382	0.9046166639488736	0.539021096743135	0.4609789032568649	-20.790128121	9.233726222399998	2.723622631011928	156.0520817433006	15	155.0	2.705260340591211	-0.90630778703665	0.4226182617406995
76	1.0555097484992282	0.8661516408462081	0.5492693740694661	0.450730625930534	-11.3058356852	9.5778176809	2.4387514229016904	139.73016381379105	13	135.0	2.356194490192345	-0.7071067811865475	0.7071067811865476
77	1.0465768857512152	0.8338432703751226	0.5565654475365557	0.4434345524634442	-1.6344927591999998	9.562623674	1.7400854975622089	99.69955500223648	9	95.0	1.6580627893946132	-0.0871557427476582	0.9961946980917455
78	1.0053329217875244	0.8031555211804355	0.5558967908789315	0.4441032091210685	7.8194116628	9.751424335	0.8949138689997014	51.27478772140633	5	55.0	0.9599310885968813	0.573576436351046	0.8191520442889918
79	1.027149301169242	0.840192866574715	0.550059501098398	0.449940498901602	17.8683559108	9.421718224499998	0.4852366908452552	27.80201445032743	2	25.0	0.4363323129985824	0.90630778703665	0.4226182617406994
80	0.9910375546391624	0.8893551922521794	0.5270375331310664	0.4729624668689337	26.662848111799995	8.966692129600002	0.3244173756434048	18.587746425077324	1	15.0	0.2617993877991494	0.9659258262890684	0.2588190451025207
81	1.0003250912406243	0.9606198096468704	0.5101240176549029	0.489875982345097	35.80174017	8.506769964100002	0.2332817694405076	13.366060826285027	1	15.0	0.2617993877991494	0.9659258262890684	0.2588190451025207
82	1.0217407889968706	1.0421352759745328	0.4950591783770832	0.5049408216229168	43.67638804	7.285261372999997	0.1652792919870789	9.469805871770028	0	5.0	0.0872664625997164	0.9961946980917455	0.0871557427476581
83	1.0142200270347823	1.0587045434049116	0.489270107314929	0.5107298926850709	50.372262916	5.5786422510000016	0.110298815741002	6.319656627250549	0	5.0	0.0872664625997164	0.9961946980917455	0.0871557427476581
84	1.0157249561840611	1.0782523903694066	0.4850696966019568	0.5149303033980432	54.833672542	3.6230605480000015	0.0659777417376661	3.780246143372408	0	5.0	0.0872664625997164	0.9961946980917455	0.0871557427476581
85	1.0390028185847258	1.048403805249139	0.4977481659401974	0.5022518340598026	57.618384012	1.421090196999998	0.0246588337135875	1.4128470995034743	0	5.0	0.0872664625997164	0.9961946980917455	0.0871557427476581
86	1.0209277912392778	0.9521024667948068	0.5174415278641109	0.482558472135889	57.675852936	-1.5559557959999992	6.256214254103745	358.45467248973097	35	355.0	6.19591884457987	0.9961946980917455	-0.0871557427476583
87	0.9863670675550998	0.9688551783583136	0.5044782349508828	0.4955217650491171	54.50647242	-4.463905213999997	6.201470878474308	355.3181081098649	35	355.0	6.19591884457987	0.9961946980917455	-0.0871557427476583
88	0.9776043945000672	0.9378601707521884	0.510374565123486	0.4896254348765139	48.748042508000005	-7.008513789000002	6.140393612018752	351.8186385177656	35	355.0	6.19591884457987	0.9961946980917455	-0.0871557427476583
89	0.9622791574069232	0.935661852961711	0.5070121527222919	0.4929878472777079	40.489444842	-9.147262059000004	6.060998031143909	347.26960682164747	34	345.0	6.021385919380437	0.9659258262890684	-0.2588190451025207
90	0.9699404426149064	0.9723244937434644	0.4993862703578874	0.5006137296421126	30.45351839	-10.277247632099998	5.957713472412887	341.35183751748883	34	345.0	6.021385919380437	0.9659258262890684	-0.2588190451025207
91	0.9986659274308192	1.0604865693279664	0.4849888140886952	0.5150111859113049	19.9349495778	-10.5126370001	5.79790015582654	332.1952089671031	33	335.0	5.8468529941810035	0.9063077870366496	-0.4226182617407
92	1.022424207730055	1.0024490494612173	0.5049324465612592	0.4950675534387407	9.4282443898	-10.087419548	5.464023257772352	313.06547183167845	31	315.0	5.497787143782138	0.7071067811865474	-0.7071067811865477
93	1.0353655115171698	1.0195193069825734	0.503855740329564	0.496144259670436	-0.2398895181999996	-8.849665897	4.685288433314218	268.44725303036637	26	265.0	4.625122517784973	-0.0871557427476582	-0.9961946980917455
94	1.050214261163128	1.051727793942705	0.4996399680058019	0.5003600319941981	-8.2710874042	-7.478568126	3.876713438953085	222.1193184336591	22	225.0	3.9269908169872414	-0.7071067811865477	-0.7071067811865475
95	1.03695380582563	1.03040391652231	0.5015841209367194	0.4984158790632805	-15.1970257702	-7.1734776859	3.582616327056006	205.26879515496975	20	205.0	3.577924966588375	-0.90630778703665	-0.4226182617406993
96	1.0389066858636191	0.983775755165404	0.5136281725642923	0.4863718274357076	-22.618042776	-6.8971285549	3.437574669395747	196.95852031745557	19	195.0	3.4033920413889422	-0.9659258262890684	-0.2588190451025203
97	1.033681133536359	0.9651932455264178	0.5171316138541066	0.4828683861458934	-28.99128288	-6.044446274	3.3471399631612044	191.7769933287109	19	195.0	3.4033920413889422	-0.9659258262890684	-0.2588190451025203
98	1.0338378500772385	0.9832238655307992	0.5125464640359757	0.4874535359640243	-34.706935324	-5.591829615000002	3.301335505024234	189.1525911945788	18	185.0	3.2288591161895095	-0.9961946980917455	-0.0871557427476579
99	1.0203883837776686	0.8982033074750277	0.531842386491016	0.468157613508984	-40.17494211	-5.165571615000001	3.26946800604068	187.3267179991837	18	185.0	3.2288591161895095	-0.9961946980917455	-0.0871557427476579
100	1.0395632817726457	0.8931598834634066	0.5378749013160812	0.4621250986839188	-45.038078554	-3.957803406	3.229244317430697	185.02207040538323	18	185.0	3.2288591161895095	-0.9961946980917455	-0.0871557427476579
101	1.0293803028368564	0.9088277479419912	0.5310989717658077	0.4689010282341922	-48.090548922	-2.374670480999999	3.1909317295507305	182.82692081763707	18	185.0	3.2288591161895095	-0.9961946980917455	-0.0871557427476579
102	1.0395107537216763	0.9107871258441624	0.5330010172359336	0.4669989827640664	-49.787419516	-0.6956927939999957	3.1555650090074243	180.800556995287	18	185.0	3.2288591161895095	-0.9961946980917455	-0.0871557427476579
103	1.082740730278738	0.8844524110167818	0.5503987928534996	0.4496012071465004	-49.481934509999995	1.6407065729999992	3.108447108581652	178.1009001613726	17	175.0	3.0543261909900763	-0.9961946980917455	0.0871557427476586
104	1.0977402649890524	0.909646953076068	0.5468502813558522	0.4531497186441479	-46.50600637	3.7141063889999977	3.061898857912194	175.43388185429566	17	175.0	3.0543261909900763	-0.9961946980917455	0.0871557427476586
105	1.1053284064535327	0.92345009409871	0.544824585903615	0.4551754140963849	-42.053721732	5.307092496999999	3.016058336304278	172.8074134354838	17	175.0	3.0543261909900763	-0.9961946980917455	0.0871557427476586
106	1.0964995877089536	0.927476976882274	0.5417550810082665	0.4582449189917334	-35.891821376	6.811545058	2.9540431795160274	169.25420668567494	16	165.0	2.8797932657906435	-0.9659258262890682	0.258819045102521
107	1.1060818447683645	0.9873100336171378	0.528368269786837	0.471631730213163	-28.430631616	7.353955692100001	2.8884772376215846	165.49755493532342	16	165.0	2.8797932657906435	-0.9659258262890682	0.258819045102521
108	1.0881663290085954	0.9939102119817996	0.5226351229580543	0.4773648770419457	-21.1839099918	7.0880851895	2.8187047017938873	161.49988310647103	16	165.0	2.8797932657906435	-0.9659258262890682	0.258819045102521
109	1.079948360406338	1.0315189321501237	0.5114681928597573	0.4885318071402426	-14.254461237	7.3332343052	2.666450501156474	152.7763599968092	15	155.0	2.705260340591211	-0.90630778703665	0.4226182617406995
110	1.0893200379268295	1.0329784297917886	0.5132737239818124	0.4867262760181874	-6.5174413814	7.7031836798	2.273005057388602	130.23359660025835	13	135.0	2.356194490192345	-0.7071067811865475	0.7071067811865476
111	1.0547098685287977	1.0122569934649446	0.5102693651853965	0.4897306348146036	1.1519061226000005	7.715794011	1.4225988964984753	81.50891270933086	8	85.0	1.4835298641951802	0.0871557427476581	0.9961946980917455
112	1.0345306782726194	1.0340713644068706	0.5001110203548754	0.4998889796451246	8.9141466406	8.0202331889	0.7326602088780607	41.97833778588621	4	45.0	0.7853981633974483	0.7071067811865476	0.7071067811865475
113	0.9970852280507906	1.0461072411411658	0.4880035743500556	0.5119964256499444	17.1923725004	7.7049566645	0.4213238417449627	24.140077940224177	2	25.0	0.4363323129985824	0.90630778703665	0.4226182617406994
114	0.9678808678028046	1.0099563887564789	0.4893632499807213	0.5106367500192788	24.3240599696	6.700112212799999	0.2687864307421481	15.400328071910492	1	15.0	0.2617993877991494	0.9659258262890684	0.2588190451025207
115	0.945310460277072	1.0408034919275813	0.4759598306168413	0.5240401693831587	30.592596926	6.0661653282	0.1957495091186274	11.215620714254976	1	15.0	0.2617993877991494	0.9659258262890684	0.2588190451025207
116	0.9367981577372292	1.0644552710779926	0.4681057102756999	0.5318942897243002	36.456390626	5.575402380000003	0.1517576265420288	8.695071509780774	0	5.0	0.0872664625997164	0.9961946980917455	0.0871557427476581
117	0.9348605319597056	1.0409365395708932	0.4731561481845366	0.5268438518154633	41.743401686000006	4.731736605999998	0.1128711457448616	6.467040279986575	0	5.0	0.0872664625997164	0.9961946980917455	0.0871557427476581
118	0.9681897757612622	1.0937438500475054	0.4695542880928099	0.53044571190719	45.919863838	4.2846060969999975	0.0930367885761516	5.330615324864439	0	5.0	0.0872664625997164	0.9961946980917455	0.0871557427476581
119	0.9637279683608758	1.1168917543765111	0.4631927486936142	0.5368072513063857	50.31261388	3.4955970170000015	0.069366077720927	3.974383494785569	0	5.0	0.0872664625997164	0.9961946980917455	0.0871557427476581
120	0.9558807212307178	1.119185583868677	0.4606506880679803	0.5393493119320197	52.911057872	0.8313928049999966	0.0157117325786044	0.9002159655922344	0	5.0	0.0872664625997164	0.9961946980917455	0.0871557427476581
121	0.9608926241228424	1.1397133172487273	0.4574359260811368	0.542564073918863	51.975399489999994	-2.408303413999999	6.236882976980296	357.34707189795955	35	355.0	6.19591884457987	0.9961946980917455	-0.0871557427476583
122	0.9674722734707562	1.1334485235584404	0.4604991653368411	0.5395008346631588	48.094451044	-5.487726628999997	6.169573549824032	353.49052580046236	35	355.0	6.19591884457987	0.9961946980917455	-0.0871557427476583
123	0.9324715638036934	1.1017279474622113	0.4583973000875445	0.5416026999124554	40.999946232	-8.078438813000002	6.088641989391842	348.8534889582899	34	345.0	6.021385919380437	0.9659258262890684	-0.2588190451025207
124	0.9216950615313216	1.1304878339322135	0.4491291022689937	0.5508708977310064	31.937573418	-9.5304514965	5.993189009812525	343.3844360864466	34	345.0	6.021385919380437	0.9659258262890684	-0.2588190451025207
125	0.9144038330166744	1.101672141848126	0.4535562371740455	0.5464437628259545	21.939043239	-9.6932903616	5.867147705766143	336.1628013202637	33	335.0	5.8468529941810035	0.9063077870366496	-0.4226182617407
126	0.9647702117259328	1.0705946084400164	0.4740035801774702	0.5259964198225298	12.5509926948	-9.5241984351	5.634050404194282	322.8073097243079	32	325.0	5.672320068981571	0.8191520442889916	-0.5735764363510465
127	0.974047089639703	1.0635012765415903	0.4780485733770483	0.5219514266229516	2.8906463687999997	-9.160044126	5.018069383756281	287.51419699304876	28	285.0	4.97418836818384	0.2588190451025211	-0.9659258262890682
128	1.021987067386464	1.0654062308052703	0.4895996687695559	0.5104003312304441	-5.769095557199999	-8.740967481	4.129011429467701	236.57492846977823	23	235.0	4.101523742186674	-0.5735764363510464	-0.8191520442889916
129	1.027827775055424	1.023756748262711	0.5009921664806988	0.4990078335193013	-14.5912885932	-8.7018602485	3.679341464345082	210.81073729445723	21	215.0	3.752457891787808	-0.819152044288992	-0.5735764363510458
130	1.0557310995456388	1.0215127342464247	0.5082364825791172	0.4917635174208827	-23.1728160542	-8.5243356424	3.4940883254516546	200.19651429431303	20	205.0	3.577924966588375	-0.90630778703665	-0.4226182617406993
131	1.033020280270326	1.0167022789445563	0.5039805390374442	0.4960194609625558	-31.639959878000003	-7.781221041900004	3.3827372455519265	193.8165673718346	19	195.0	3.4033920413889422	-0.9659258262890684	-0.2588190451025203
132	1.03006930339476	0.9977246736926284	0.5079753244332518	0.4920246755667481	-38.735258138000006	-6.572831578999997	3.309677628841392	189.6305596814775	18	185.0	3.2288591161895095	-0.9961946980917455	-0.0871557427476579
133	1.033044497068061	0.9696142441101148	0.5158365106479973	0.4841634893520026	-44.785623036	-5.209735966999997	3.2573982541303765	186.63517215495335	18	185.0	3.2288591161895095	-0.9961946980917455	-0.0871557427476579
134	1.05755277081187	0.9848396232515372	0.5178009739391135	0.4821990260608864	-49.154730072	-3.1075738630000025	3.204728869426393	183.6174387018642	18	185.0	3.2288591161895095	-0.9961946980917455	-0.0871557427476579
135	1.04945473950547	0.976577336075202	0.5179852541103973	0.4820147458896027	-51.000770762	-0.8990895170000037	3.1592197674823126	181.00995923103775	18	185.0	3.2288591161895095	-0.9961946980917455	-0.0871557427476579
136	1.0497671597636895	1.003193634354885	0.5113430138418207	0.4886569861581793	-50.95290910600001	0.9320873009999991	3.1233015811540277	178.95199874666255	17	175.0	3.0543261909900763	-0.9961946980917455	0.0871557427476586
137	1.0486459196873272	1.034088998192525	0.5034946649642817	0.4965053350357181	-49.13659616	2.495281214000002	3.0908536988654483	177.09287203738967	17	175.0	3.0543261909900763	-0.9961946980917455	0.0871557427476586
138	1.0427604744080354	1.0477274336510305	0.4988120095734956	0.5011879904265045	-45.962346678	3.5224809740000005	3.0651037651084057	175.6175095103697	17	175.0	3.0543261909900763	-0.9961946980917455	0.0871557427476586
139	1.031574958273362	1.0215368552978306	0.5024446069885671	0.4975553930114329	-42.091634212	4.112716707000001	3.0441931765033985	174.41942103616842	17	175.0	3.0543261909900763	-0.9961946980917455	0.0871557427476586
140	1.0150353452690066	1.0087868901801753	0.5015437262669081	0.4984562737330918	-37.736913264	5.255016814000001	3.003228428355337	172.07231385846814	17	175.0	3.0543261909900763	-0.9961946980917455	0.0871557427476586
141	1.028302074163794	0.9862940555705626	0.5104259156396698	0.4895740843603302	-31.581600584	6.905448655299999	2.9263264097461814	167.66615275612702	16	165.0	2.8797932657906435	-0.9659258262890682	0.258819045102521
142	1.0200743476285496	0.9674784546672064	0.5132313196662226	0.4867686803337774	-23.926015953400004	7.9027692956	2.8225743443260285	161.72159729178702	16	165.0	2.8797932657906435	-0.9659258262890682	0.258819045102521
143	0.989661227030305	0.9713548922915688	0.5046675635550274	0.4953324364449725	-15.7760619928	8.844593855300001	2.630621958095441	150.72353569330926	15	155.0	2.705260340591211	-0.90630778703665	0.4226182617406995
144	1.014274331442773	0.9995961692741976	0.5036442666406181	0.4963557333593819	-6.2368282428000015	9.356458674	2.1587389294139037	123.6866297260064	12	125.0	2.1816615649929116	-0.5735764363510458	0.819152044288992
145	0.9994002112465832	1.028198024520632	0.4928985405574808	0.5071014594425193	2.9368553551999987	9.279167821	1.264271614996873	72.43742769750934	7	75.0	1.3089969389957472	0.2588190451025207	0.9659258262890684
146	0.974684877446972	0.991013593606472	0.4958465867476742	0.5041534132523259	12.321507399199998	8.6954105247	0.6145478829096644	35.21099999942367	3	35.0	0.6108652381980153	0.8191520442889918	0.573576436351046
147	0.9544102917856624	0.9946191552514908	0.4896849009831656	0.5103150990168344	20.3276764046	8.6704934974	0.4031712546562449	23.100011312796973	2	25.0	0.4363323129985824	0.90630778703665	0.4226182617406994
148	0.963664649741368	0.9770510228009738	0.4965511761333721	0.5034488238666279	29.662494394	8.900943198699999	0.2915246785471082	16.70313370465731	1	15.0	0.2617993877991494	0.9659258262890684	0.2588190451025207
149	0.965512048554257	1.0284058669298657	0.4842285838631581	0.5157714161368419	38.129562801999995	8.308371547	0.214544865360259	12.292515301345338	1	15.0	0.2617993877991494	0.9659258262890684	0.2588190451025207
150	0.9702049454092568	1.085842611245267	0.4718786500191249	0.5281213499808752	46.279237488	6.685970363000003	0.143477485338086	8.220654365022478	0	5.0	0.0872664625997164	0.9961946980917455	0.0871557427476581
151	0.978066809137169	1.166622682442944	0.456041218543283	0.5439587814567168	51.501503528	4.624538116000004	0.0895540588510215	5.131069610429727	0	5.0	0.0872664625997164	0.9961946980917455	0.0871557427476581
152	1.0056156609552882	1.1853223191281177	0.4589886478288198	0.5410113521711802	55.52831372000001	2.555624496	0.0459913543405798	2.635110497805907	0	5.0	0.0872664625997164	0.9961946980917455	0.0871557427476581
153	0.9925293443198228	1.1945367836486482	0.4538177111461035	0.5461822888538964	56.61275252	-0.3278141110000021	6.27739490779658	359.66823455365864	35	355.0	6.19591884457987	0.9961946980917455	-0.0871557427476583
154	0.9748799940574046	1.1550796604233686	0.4576988075837775	0.5423011924162225	54.872685498	-3.479382259000001	6.219861809057129	356.3718308135786	35	355.0	6.19591884457987	0.9961946980917455	-0.0871557427476583
155	0.9637878920388716	1.0361063216878916	0.4819194362500164	0.5180805637499836	49.653988002	-6.199886966000001	6.15896637596469	352.88277950576054	35	355.0	6.19591884457987	0.9961946980917455	-0.0871557427476583
156	0.9658760336007268	0.9801723467840784	0.4963268351066059	0.503673164893394	42.472911566	-8.104863412	6.094627906190334	349.19645672736	34	345.0	6.021385919380437	0.9659258262890684	-0.2588190451025207
157	0.9481790967735396	0.9565879897803592	0.4977926715906161	0.5022073284093839	33.444261178	-9.343433586300002	6.0107578380241184	344.39105579396124	34	345.0	6.021385919380437	0.9659258262890684	-0.2588190451025207
158	0.952725831785572	0.9614325005773108	0.4977257187546782	0.5022742812453218	23.786044393399997	-9.9470380118	5.887098615435943	337.30590424179	33	335.0	5.8468529941810035	0.9063077870366496	-0.4226182617407
159	0.9757651353505988	0.9544341027279836	0.5055256038345164	0.4944743961654836	13.550185154399998	-9.9884672465	5.647961524002795	323.6043581776366	32	325.0	5.672320068981571	0.8191520442889916	-0.5735764363510465
160	0.99047775862833	1.0097919740697443	0.4951720972612624	0.5048279027387378	3.8091099003999984	-9.216108662	5.1043165797687235	292.45579731939927	29	295.0	5.148721293383272	0.4226182617406996	-0.9063077870366498
161	0.9821781884033176	1.0215871898148503	0.4901662635156974	0.5098337364843025	-4.882032169600001	-8.475916862999998	4.18981199841334	240.05854446235756	24	245.0	4.276056667386107	-0.4226182617406999	-0.9063077870366496
162	0.9956299257537042	0.9764428368853956	0.5048647010474988	0.4951352989525012	-13.1427238256	-8.2740450567	3.703459548174853	212.19260170784585	21	215.0	3.752457891787808	-0.819152044288992	-0.5735764363510458
163	1.0110713512587075	1.0079886100442628	0.5007634100208831	0.499236589979117	-21.430122283000003	-8.0419385422	3.500594147748717	200.5692704541968	20	205.0	3.577924966588375	-0.90630778703665	-0.4226182617406993
164	1.007444174528909	1.0025621254477666	0.501214436263508	0.4987855637364919	-29.22660091	-7.177820199500001	3.382418354047762	193.7982962345234	19	195.0	3.4033920413889422	-0.9659258262890684	-0.2588190451025203
165	1.0610725121312878	1.013547752050334	0.5114538455305461	0.4885461544694539	-35.785762682000005	-6.2025358250000036	3.3132117773484606	189.833051475105	18	185.0	3.2288591161895095	-0.9961946980917455	-0.0871557427476579
166	1.08261487654115	1.0020001585618998	0.5193356367055237	0.4806643632944763	-41.631672560000005	-4.979627853999997	3.260638601912052	186.8208304069979	18	185.0	3.2288591161895095	-0.9961946980917455	-0.0871557427476579
167	1.0807697623039796	0.9792021550769512	0.5246526679247556	0.4753473320752444	-45.74501839	-3.5035368769999984	3.2180318087908617	184.3796409825667	18	185.0	3.2288591161895095	-0.9961946980917455	-0.0871557427476579
168	1.0631909464081153	0.9003299690312287	0.541471668597033	0.458528331402967	-48.638746314	-2.149210412000002	3.185751136829584	182.5300947193392	18	185.0	3.2288591161895095	-0.9961946980917455	-0.0871557427476579
169	1.036408514949298	0.8721154881435202	0.5430419073953318	0.4569580926046682	-50.043439214	-0.6005839210000019	3.1535933293802754	180.68758807409944	18	185.0	3.2288591161895095	-0.9961946980917455	-0.0871557427476579
170	1.0113788812478974	0.859976229268903	0.5404526781496812	0.4595473218503188	-49.839914156000006	1.446374231	3.1125803965868357	178.3377201195817	17	175.0	3.0543261909900763	-0.9961946980917455	0.0871557427476586
171	1.0078873873788017	0.8755102310931878	0.5351431782081715	0.4648568217918284	-47.150690752	3.789718712000002	3.061390444249092	175.40475189715312	17	175.0	3.0543261909900763	-0.9961946980917455	0.0871557427476586
172	1.0162962350824043	0.9648154116568908	0.5129929132238068	0.4870070867761931	-42.260476732	5.849715796000005	3.0040461959866978	172.11916849236752	17	175.0	3.0543261909900763	-0.9961946980917455	0.0871557427476586
173	1.0044867455434672	0.99912248432583	0.5013386495574258	0.4986613504425743	-35.45125915999999	7.6012349946	2.9303769743180244	167.89823301073883	16	165.0	2.8797932657906435	-0.9659258262890682	0.258819045102521
174	0.9994857731028178	1.005313589517866	0.4985465337520284	0.5014534662479715	-27.0580067428	9.008614330999997	2.820198750433086	161.58548578788438	16	165.0	2.8797932657906435	-0.9659258262890682	0.258819045102521
175	0.9834160047928514	1.0292724149402777	0.4886081696258016	0.5113918303741983	-17.434030498000002	9.6451766424	2.6362664813945003	151.04694305570862	15	155.0	2.705260340591211	-0.90630778703665	0.4226182617406995
176	0.986230439142635	1.047770920747758	0.4848720647835655	0.5151279352164344	-7.767653458000001	9.510260093	2.2556769305014797	129.2407680627591	12	125.0	2.1816615649929116	-0.5735764363510458	0.819152044288992
177	0.9977332004170132	1.0481170375488462	0.4876863329981748	0.5123136670018253	1.586489687999999	9.300048992	1.401833390057709	80.31913683082321	8	85.0	1.4835298641951802	0.0871557427476581	0.9961946980917455
178	1.0004401281029487	1.0950525531602795	0.4774247779762477	0.5225752220237523	10.832444526	9.228990115399998	0.7056405096125911	40.430223054262065	4	45.0	0.7853981633974483	0.7071067811865476	0.7071067811865475
179	0.9834608468194528	1.1149308689093411	0.4686736224927795	0.5313263775072204	20.044469918799997	9.416918052	0.439198127120588	25.16419905405991	2	25.0	0.4363323129985824	0.90630778703665	0.4226182617406994
180	0.9682677627433756	1.1186833552206903	0.4639628376576319	0.5360371623423679	29.66628063	9.247806828600002	0.3021812896330393	17.313712543793493	1	15.0	0.2617993877991494	0.9659258262890684	0.2588190451025207
181	0.920685200513406	1.104107399132402	0.454705929226756	0.5452940707732441	38.540083576	7.871939439	0.2014819108700747	11.544063141086308	1	15.0	0.2617993877991494	0.9659258262890684	0.2588190451025207
182	0.902900270533722	1.1205901212806288	0.4462093193949598	0.5537906806050402	45.410159508	6.173571108000001	0.1351229019720365	7.741971998557644	0	5.0	0.0872664625997164	0.9961946980917455	0.0871557427476581
183	0.929277825434747	1.116470195146331	0.4542484294672778	0.5457515705327222	50.887225792	4.6279796950000005	0.0906962998681475	5.196515199897778	0	5.0	0.0872664625997164	0.9961946980917455	0.0871557427476581
184	0.930072022999671	1.133127901015494	0.4507910320148086	0.5492089679851914	54.666118898	2.5362790699999955	0.0463625665618527	2.65637939138852	0	5.0	0.0872664625997164	0.9961946980917455	0.0871557427476581
185	0.9245012367730396	1.0856119895262852	0.4599249558071276	0.5400750441928724	55.95978393199999	-0.0212547570000012	6.282805485198791	359.9782378035341	35	355.0	6.19591884457987	0.9961946980917455	-0.0871557427476583
186	0.9142599821154828	1.0654615172789463	0.4618124228055021	0.5381875771944978	54.623609384	-1.9848279119999963	6.246864839194575	357.9189904745188	35	355.0	6.19591884457987	0.9961946980917455	-0.0871557427476583
187	0.8856333743087941	1.0149710842242086	0.4659745852603006	0.5340254147396994	51.990128108	-4.157610722999998	6.203385891841382	355.4278302935094	35	355.0	6.19591884457987	0.9961946980917455	-0.0871557427476583
188	0.8746805604476094	1.012769386498148	0.463419208473848	0.5365807915261519	46.308387938	-6.712836103000001	6.139228650243401	351.75189112474385	35	355.0	6.19591884457987	0.9961946980917455	-0.0871557427476583
189	0.8957316031686794	1.0500929727667063	0.4603352297254692	0.5396647702745309	38.564455902	-8.4552867028	6.067349754536386	347.633533764671	34	345.0	6.021385919380437	0.9659258262890684	-0.2588190451025207
190	0.9106475674739236	1.083447278036636	0.4566721435162053	0.5433278564837947	29.3978145324	-9.2190870361	5.979300711282608	342.5886951960646	34	345.0	6.021385919380437	0.9659258262890684	-0.2588190451025207
191	0.950036674751992	1.0895265878985596	0.4658039748751674	0.5341960251248326	20.1262818298	-9.3038654802	5.8501709755253115	335.19010632753196	33	335.0	5.8468529941810035	0.9063077870366496	-0.4226182617407
192	0.9792227473237678	1.140634550840453	0.4619286157477518	0.5380713842522481	10.790083572	-8.9334152339	5.591645395036596	320.37768166935894	32	325.0	5.672320068981571	0.8191520442889916	-0.5735764363510465
193	0.9812929980095484	1.1416821330980684	0.4622253853240287	0.5377746146759714	2.259451362	-8.312195562	4.977799775315658	285.2069183867567	28	285.0	4.97418836818384	0.2588190451025211	-0.9659258262890682
194	0.9959425204011384	1.082319784084571	0.479218873503841	0.5207811264961589	-5.834307552	-7.9314211412	4.078171499778519	233.66201506784628	23	235.0	4.101523742186674	-0.5735764363510464	-0.8191520442889916
195	0.9780371233941436	1.0417394170010672	0.484230361049134	0.5157696389508661	-13.6033909204	-7.4765706649	3.64413701098645	208.7936706969425	20	205.0	3.577924966588375	-0.90630778703665	-0.4226182617406993
196	0.9798521967930278	0.9961704143302744	0.495870943620435	0.504129056379565	-20.7874488818	-7.527775445799999	3.4890332812543905	199.9068815965577	19	195.0	3.4033920413889422	-0.9659258262890684	-0.2588190451025203
197	1.0041962912015991	0.9619566413031364	0.5107416999970222	0.4892583000029777	-28.658941812	-7.121364916100001	3.3851464964443627	193.95460727975933	19	195.0	3.4033920413889422	-0.9659258262890684	-0.2588190451025203
198	1.051416038792919	0.9636212169605718	0.5217849128053759	0.4782150871946242	-35.030178714	-3.1856184510000016	3.232282460278011	185.19614316809216	18	185.0	3.2288591161895095	-0.9961946980917455	-0.0871557427476579
199	1.062578294006924	0.952337108073914	0.5273562815141424	0.4726437184858575	-35.030178714	0.0	3.141592653589793	180.0	18	185.0	3.2288591161895095	-0.9961946980917455	-0.0871557427476579
200	1.0736867181614085	0.9411074178979436	0.5329014507960528	0.4670985492039472	-35.030178714	0.0	3.141592653589793	180.0	18	185.0	3.2288591161895095	-0.9961946980917455	-0.0871557427476579
