# Supplementary material for: An epifluorescence microscope design for naturalistic behavior and cellular activity in freely moving Caenorhabditis elegans
Source: Nat Commun. 2026 May 19;17:4411. doi: 10.1038/s41467-026-72709-w (PMC13187321; doi:10.1038/s41467-026-72709-w)
Supplement: Supplementary file 8 — Source data [file 41467_2026_72709_MOESM8_ESM.zip › fig5 RIA/BAR269_imaging/1_final.csv]

frame	nrD	nrV	nrD_ratio	nrV_ratio	head_angle	dhead_dt	theta_rad	theta_deg	bin_index	binned_theta_deg	binned_theta_rad	polar_x	polar_y
0	1.0139846602582754	1.0485259510899172	0.4916263968191021	0.5083736031808979	-14.9110732908	0.0	3.141592653589793	180.0	18	185.0	3.2288591161895095	-0.9961946980917455	-0.0871557427476579
1	1.017855671615969	1.0506169857257426	0.492080795945382	0.5079192040546179	-14.9110732908	0.0	3.141592653589793	180.0	18	185.0	3.2288591161895095	-0.9961946980917455	-0.0871557427476579
2	1.0319517452743785	1.0524405845534075	0.4950851768676577	0.5049148231323424	-14.9110732908	3.9035326439999993	2.885551006108537	165.32989421974762	16	165.0	2.8797932657906435	-0.9659258262890682	0.258819045102521
3	1.0142151918655768	0.9851757458726592	0.5072620730255405	0.4927379269744596	-7.1040080028000006	7.597323035	2.322651268858966	133.07811498632418	13	135.0	2.356194490192345	-0.7071067811865475	0.7071067811865476
4	1.0084852814700294	0.9988328824251078	0.502404302222372	0.497595697777628	0.2835727792	6.8797789190000005	1.5296013473880858	87.6397015428614	8	85.0	1.4835298641951802	0.0871557427476581	0.9961946980917455
5	0.9859030906471752	0.9894103934456556	0.4991122161553787	0.5008877838446213	6.6555498352	5.602250027	0.6996797800755852	40.08869840897266	4	45.0	0.7853981633974483	0.7071067811865476	0.7071067811865475
6	0.9750888550873924	1.0084098185709267	0.4916004573317717	0.5083995426682282	11.4880728332	5.153787111399999	0.4217062953187547	24.16199091586215	2	25.0	0.4363323129985824	0.90630778703665	0.4226182617406994
7	0.961716635901716	1.0032202370964505	0.4894389479466058	0.5105610520533942	16.963124058	5.8963141714	0.3345315733573804	19.167247267248992	1	15.0	0.2617993877991494	0.9659258262890684	0.2588190451025207
8	0.9486284645747524	1.0048669116263262	0.4856056871859764	0.5143943128140236	23.280701176	5.618980645000002	0.2368285089248347	13.56927402976938	1	15.0	0.2617993877991494	0.9659258262890684	0.2588190451025207
9	0.9358028627766556	0.998846866058956	0.4837066104673521	0.5162933895326478	28.201085348000003	4.620981273000002	0.1624149526335001	9.305691315716734	0	5.0	0.0872664625997164	0.9961946980917455	0.0871557427476581
10	0.9232161396030828	1.0367315827872037	0.4710412063833822	0.5289587936166178	32.522663722000004	4.695183424999998	0.1433759198471706	8.214835091048855	0	5.0	0.0872664625997164	0.9961946980917455	0.0871557427476581
11	0.9108425086279256	1.2094656018630103	0.4295802596430332	0.5704197403569666	37.591452198	5.415561574999998	0.143079225182678	8.197835738969376	0	5.0	0.0872664625997164	0.9961946980917455	0.0871557427476581
12	0.9252448771255096	1.3083369107848182	0.4142426671517326	0.5857573328482675	43.353786872	5.268664786000002	0.1209341838559208	6.929018333803398	0	5.0	0.0872664625997164	0.9961946980917455	0.0871557427476581
13	0.8800665241090421	1.2874604572351118	0.4060233305899999	0.59397666941	48.12878177	4.977184155000003	0.1030475786337214	5.90419134475472	0	5.0	0.0872664625997164	0.9961946980917455	0.0871557427476581
14	0.8869647743520666	1.2393595247287814	0.4171352294358284	0.5828647705641716	53.30815518200001	5.452753729999998	0.1019329094225511	5.840325503401484	0	5.0	0.0872664625997164	0.9961946980917455	0.0871557427476581
15	0.9220825147593944	1.2148752836889951	0.4314930858386177	0.5685069141613823	59.03428923	4.931490156000002	0.0833425272651791	4.775175066248754	0	5.0	0.0872664625997164	0.9961946980917455	0.0871557427476581
16	0.9413411077244072	1.0595224539520205	0.4704674150473821	0.5295325849526178	63.17113549400001	3.132233314000004	0.0495427254926266	2.8385890763026973	0	5.0	0.0872664625997164	0.9961946980917455	0.0871557427476581
17	0.8978172916376587	0.9681011235020038	0.4811664241871249	0.5188335758128751	65.298755858	1.581850894999988	0.0242200873643474	1.387708785415242	0	5.0	0.0872664625997164	0.9961946980917455	0.0871557427476581
18	0.9292748938190516	0.9716366518789158	0.4888575146603389	0.5111424853396611	66.33483728399999	-0.7785933730000032	6.271448523709618	359.3275318421119	35	355.0	6.19591884457987	0.9961946980917455	-0.0871557427476583
19	0.9389047762511138	1.0086875886390732	0.4820848516234828	0.5179151483765172	63.741569112	-5.666498799999996	6.194520373350665	354.9198735007961	35	355.0	6.19591884457987	0.9961946980917455	-0.0871557427476583
20	0.9808266758280167	0.997882315457442	0.4956902102066193	0.5043097897933807	55.001839684	-10.841238546499998	6.088573178081772	348.8495463606401	34	345.0	6.021385919380437	0.9659258262890684	-0.2588190451025207
21	0.9660756894966388	0.9475604521215688	0.5048377110393131	0.4951622889606868	42.059092019000005	-14.573737033499995	5.949626370092435	340.8884806860365	34	345.0	6.021385919380437	0.9659258262890684	-0.2588190451025207
22	1.035318568331702	0.9404240187279144	0.5240149071608093	0.4759850928391907	25.854365617000003	-17.150943977	5.6974702724997455	326.44100051548645	32	325.0	5.672320068981571	0.8191520442889916	-0.5735764363510465
23	1.0117324050940106	1.0266946027142367	0.4963299648300103	0.5036700351699896	7.757204065000002	-17.729941958	5.12481620209449	293.6303391602778	29	295.0	5.148721293383272	0.4226182617406996	-0.9063077870366498
24	0.9759883089273872	1.0230628800457406	0.4882257714614765	0.5117742285385235	-9.605518298999998	-15.68686309	4.162953459827867	238.5196635575207	23	235.0	4.101523742186674	-0.5735764363510464	-0.8191520442889916
25	0.9562883072877002	1.0282623940059403	0.4818664026393169	0.5181335973606831	-23.616522115	-13.059486261499998	3.6467216019792303	208.9417568525963	20	205.0	3.577924966588375	-0.90630778703665	-0.4226182617406993
26	0.9814824143263962	1.0793565262847695	0.4762538182801059	0.5237461817198941	-35.72449082199999	-10.967518168500002	3.4394615746907533	197.0666320272003	19	195.0	3.4033920413889422	-0.9659258262890684	-0.2588190451025203
27	0.9644087815454688	1.1152100462692776	0.4637430516816704	0.5362569483183295	-45.551558452	-9.474362471000005	3.3466609430702814	191.74954749919897	19	195.0	3.4033920413889422	-0.9659258262890684	-0.2588190451025203
28	0.999834011914048	1.0496039836412978	0.4878576536994076	0.5121423463005923	-54.673215764	-8.491029536	3.295666887145443	188.8278033144517	18	185.0	3.2288591161895095	-0.9961946980917455	-0.0871557427476579
29	1.0161003140313127	1.0373201838682242	0.4948330432420887	0.5051669567579115	-62.533617524	-7.371408741999996	3.258930299886916	186.722951910824	18	185.0	3.2288591161895095	-0.9961946980917455	-0.0871557427476579
30	1.0389797241233472	1.0176700026346988	0.505180688089809	0.4948193119101911	-69.41603324799999	-5.250484339999996	3.2170868223850637	184.32549724981723	18	185.0	3.2288591161895095	-0.9961946980917455	-0.0871557427476579
31	1.0174160935998795	0.998959270728136	0.5045767328837344	0.4954232671162657	-73.034586204	4.492691643100002	3.0801554926296895	176.47990997172016	17	175.0	3.0543261909900763	-0.9961946980917455	0.0871557427476586
32	0.9988665511659764	0.9588789575902656	0.5102126638515736	0.4897873361484264	-60.430649961799986	8.462124985099997	3.002466946951424	172.02868418784624	17	175.0	3.0543261909900763	-0.9961946980917455	0.0871557427476586
33	1.016834753853959	0.917949368589898	0.5255546301308173	0.4744453698691828	-56.1103362338	2.8972895339999916	3.090002895082936	177.04412457145796	17	175.0	3.0543261909900763	-0.9961946980917455	0.0871557427476586
34	1.0420504515876834	0.9005703363070672	0.5364147537600328	0.4635852462399673	-54.6360708938	2.9042027069999996	3.088487223152093	176.9572829666942	17	175.0	3.0543261909900763	-0.9961946980917455	0.0871557427476586
35	1.0338752480558908	0.9169875633082916	0.529957945803955	0.4700420541960449	-50.3019308198	5.235949325	3.037875737633266	174.05745845157796	17	175.0	3.0543261909900763	-0.9961946980917455	0.0871557427476586
36	1.0635502176975862	0.9079714383426162	0.5394565230562696	0.4605434769437304	-44.1641722438	-0.3068908511000003	3.148541406301945	180.3981342032864	18	185.0	3.2288591161895095	-0.9961946980917455	-0.0871557427476579
37	1.121643324136144	0.8831410066893581	0.5594832855034784	0.4405167144965218	-50.915712522	-0.7308282311000021	3.1559453555488095	180.82234924686077	18	185.0	3.2288591161895095	-0.9961946980917455	-0.0871557427476579
38	1.0917344886293774	0.9200817531214238	0.5426611367245379	0.4573388632754622	-45.62582870600001	8.426934881999998	2.9589542747337596	169.5355917144379	16	165.0	2.8797932657906435	-0.9659258262890682	0.258819045102521
39	1.0573071058465124	0.9622596232996096	0.5235316519071121	0.4764683480928879	-34.061842758000004	11.251924262700005	2.822540231250368	161.7196427565255	16	165.0	2.8797932657906435	-0.9659258262890682	0.258819045102521
40	1.0000860577146782	1.0269874447248886	0.4933644766758988	0.5066355233241011	-23.1219801806	10.1473533117	2.728039783995122	156.30516596670122	15	155.0	2.705260340591211	-0.90630778703665	0.4226182617406995
41	0.9858640497715576	1.0377861660985752	0.4871711731800715	0.5128288268199285	-13.767136134600005	9.291453794	2.5479110095283364	145.98454742089055	14	145.0	2.5307274153917776	-0.8191520442889917	0.5735764363510464
42	0.9568214522590704	1.1126382055840278	0.4623532759543237	0.5376467240456763	-4.5390725926	9.197737938000005	2.029229459085066	116.26628366918924	11	115.0	2.007128639793479	-0.4226182617406993	0.90630778703665
43	0.9418725654978805	1.1257641203684166	0.4555309798555133	0.5444690201444867	4.6283397414	8.867560887	1.0897507253611085	62.4381172845116	6	65.0	1.1344640137963142	0.4226182617406994	0.90630778703665
44	0.953716611703916	1.0942589753241567	0.4656874904880607	0.5343125095119394	13.1960491814	8.457228513299999	0.5699449951043327	32.65544277408263	3	35.0	0.6108652381980153	0.8191520442889918	0.573576436351046
45	0.9853533919273728	1.0737700873550473	0.4785305018574003	0.5214694981425997	21.542796768	7.994202507300001	0.3553336772660662	20.35912002620929	2	25.0	0.4363323129985824	0.90630778703665	0.4226182617406994
46	0.975350521493212	1.049699850193328	0.4816425977003735	0.5183574022996265	29.184454196	6.959017109000003	0.2340783650864768	13.411702394777564	1	15.0	0.2617993877991494	0.9659258262890684	0.2588190451025207
47	0.9025554087327344	1.0166865923307626	0.4702665991222615	0.5297334008777386	35.460830986000005	5.67283907	0.1586306835504203	9.088868668714415	0	5.0	0.0872664625997164	0.9961946980917455	0.0871557427476581
48	0.8888607996883293	1.015463895432405	0.4667590574053736	0.5332409425946264	40.530132336	4.767551544999996	0.1170917258107966	6.708861704861694	0	5.0	0.0872664625997164	0.9961946980917455	0.0871557427476581
49	0.8715428025854878	1.043955708060167	0.4549952911692518	0.5450047088307483	44.995934076	4.2971916499999985	0.0952130111575169	5.4553036940577355	0	5.0	0.0872664625997164	0.9961946980917455	0.0871557427476581
50	0.9047454535603824	1.0168350801617814	0.4708340023656781	0.5291659976343218	49.124515636	3.842284715999998	0.0780563042281663	4.472296796663094	0	5.0	0.0872664625997164	0.9961946980917455	0.0871557427476581
51	0.9076662642159666	1.0333404110078113	0.4676265547161614	0.5323734452838385	52.680503507999994	3.2240679829999976	0.061124164597583	3.502156657704472	0	5.0	0.0872664625997164	0.9961946980917455	0.0871557427476581
52	0.9783163054216484	1.0364658553315844	0.4855692711989775	0.5144307288010225	55.57265160199999	2.351496786000002	0.0422886941237141	2.422963694408507	0	5.0	0.0872664625997164	0.9961946980917455	0.0871557427476581
53	0.9925224252077076	1.067573616284201	0.4817845407289502	0.5182154592710498	57.38349708	0.7082983500000033	0.0123426144841927	0.7071797181012821	0	5.0	0.0872664625997164	0.9961946980917455	0.0871557427476581
54	0.9818942028971064	1.077474000923812	0.4767939026519472	0.5232060973480527	56.989248302	-0.8298971279999989	6.268623990843638	359.16569802979524	35	355.0	6.19591884457987	0.9961946980917455	-0.0871557427476583
55	1.0200657596515692	1.0796789183050386	0.4858046649006196	0.5141953350993805	55.723702824	-1.5802074270000013	6.254835000834499	358.3756470985235	35	355.0	6.19591884457987	0.9961946980917455	-0.0871557427476583
56	1.027177069334237	1.1057056998378898	0.4815909642014377	0.5184090357985623	53.828833448	-1.6164162940000004	6.253165509309459	358.2799922802059	35	355.0	6.19591884457987	0.9961946980917455	-0.0871557427476583
57	1.007411189246516	1.1026237975353272	0.4774381446551209	0.522561855344879	52.490870236	-1.684711876999998	6.251100989525512	358.1617040098645	35	355.0	6.19591884457987	0.9961946980917455	-0.0871557427476583
58	1.0241620468407775	1.0699674267510244	0.4890633839769986	0.5109366160230013	50.459409694	-2.2928409179999996	6.237777228675139	357.39830874589643	35	355.0	6.19591884457987	0.9961946980917455	-0.0871557427476583
59	1.0717312030287884	1.051096475437551	0.5048601984514696	0.4951398015485305	47.9051884	-4.528952710000002	6.188925545184856	354.5993134597943	35	355.0	6.19591884457987	0.9961946980917455	-0.0871557427476583
60	1.0564390258886105	1.0490749683939056	0.5017487552955482	0.4982512447044517	41.401504274	-9.479930221	6.058090161749427	347.1029981779684	34	345.0	6.021385919380437	0.9659258262890684	-0.2588190451025207
61	1.0324472282472754	1.0003781996997596	0.5078877969811463	0.4921122030188538	28.945327958	-13.846168295999998	5.837002424039762	334.43560390510925	33	335.0	5.8468529941810035	0.9063077870366496	-0.4226182617407
62	1.0319638718837776	0.9787179275426195	0.5132407684687721	0.4867592315312279	13.709167682	-15.408850753	5.43948109661679	311.65930957733485	31	315.0	5.497787143782138	0.7071067811865474	-0.7071067811865477
63	1.069300353029235	0.9518590565293086	0.5290529524649364	0.4709470475350636	-1.8723735479999992	-15.860882324	4.594883038645619	263.2674054706411	26	265.0	4.625122517784973	-0.0871557427476582	-0.9961946980917455
64	1.0699193705044865	0.9493253390333264	0.5298611730667262	0.4701388269332737	-18.012596966	-14.936989693	3.833917685443266	219.6673023764643	21	215.0	3.752457891787808	-0.819152044288992	-0.5735764363510458
65	0.9984936514620362	0.9564933216277332	0.5107418439131396	0.4892581560868604	-31.746352933999997	-11.380446347	3.4858023574865147	199.72176330072992	19	195.0	3.4033920413889422	-0.9659258262890684	-0.2588190451025203
66	1.056981316668261	0.9785266101331946	0.519271530585083	0.480728469414917	-40.77348966	-8.399325457000002	3.3447504157196257	191.64008234536212	19	195.0	3.4033920413889422	-0.9659258262890684	-0.2588190451025203
67	1.0609757575482184	0.9985929643855967	0.5151446253038956	0.4848553746961044	-48.545003848	-7.599427558999999	3.2968763453336716	188.8971001641347	18	185.0	3.2288591161895095	-0.9961946980917455	-0.0871557427476579
68	1.014872595279482	0.9802566954125984	0.508675101916547	0.4913248980834531	-55.972344778	-6.550468021	3.258093151842829	186.67498686107015	18	185.0	3.2288591161895095	-0.9961946980917455	-0.0871557427476579
69	1.012703430605087	0.9782917945675296	0.5086418178211789	0.4913581821788211	-61.64593989	-5.170758190999994	3.2252750942795347	184.794650670876	18	185.0	3.2288591161895095	-0.9961946980917455	-0.0871557427476579
70	1.0232216924010833	0.9596181080166206	0.5160385080960812	0.4839614919039188	-66.31386115999999	-3.7574478790000008	3.19819370808029	183.24300153829543	18	185.0	3.2288591161895095	-0.9961946980917455	-0.0871557427476579
71	1.016108726416615	0.9530281261980358	0.5160173225479021	0.4839826774520979	-69.160835648	-2.393280149000006	3.1761834088099095	181.9819042842828	18	185.0	3.2288591161895095	-0.9961946980917455	-0.0871557427476579
72	1.0515466566905578	0.9663766837896512	0.5211033717665009	0.4788966282334991	-71.100421458	-1.0091133839999955	3.1557844911974584	180.81313239845423	18	185.0	3.2288591161895095	-0.9961946980917455	-0.0871557427476579
73	1.0540832101248192	0.9892772688205288	0.5158576868770944	0.4841423131229054	-71.179062416	0.7203975570000054	3.131472079693994	179.42013382952044	17	175.0	3.0543261909900763	-0.9961946980917455	0.0871557427476586
74	1.0691449297868376	0.9599870014086076	0.526897691249164	0.473102308750836	-69.65962634399999	2.7229632359999982	3.102522997899017	177.76147362188925	17	175.0	3.0543261909900763	-0.9961946980917455	0.0871557427476586
75	1.0682974287254785	0.9712261000145632	0.523797550590378	0.4762024494096218	-65.733135944	4.657834409999996	3.070851133064238	175.94680943754764	17	175.0	3.0543261909900763	-0.9961946980917455	0.0871557427476586
76	1.0689481725138603	0.984005211292605	0.5206879907481774	0.4793120092518226	-60.343957524	5.706919276999997	3.047299938144567	174.5974253661605	17	175.0	3.0543261909900763	-0.9961946980917455	0.0871557427476586
77	1.0669484231960953	0.9339446213437592	0.5332361097998927	0.4667638902001074	-54.31929739	5.967622803999998	3.032169548979752	173.73051792462616	17	175.0	3.0543261909900763	-0.9961946980917455	0.0871557427476586
78	1.0586475395759438	0.93861790244599	0.5300484939569279	0.4699515060430721	-48.408711916	6.255130713	3.013089701104331	172.63732316761286	17	175.0	3.0543261909900763	-0.9961946980917455	0.0871557427476586
79	1.065679086409289	1.0227773993725466	0.5102711469759643	0.4897288530240356	-41.809035964	6.421332804000002	2.9891963006767988	171.2683321648992	17	175.0	3.0543261909900763	-0.9961946980917455	0.0871557427476586
80	1.0594519529475983	1.0230332134215492	0.5087440573681362	0.4912559426318638	-35.566046308	6.3133205440000015	2.965912841294033	169.93428820980242	16	165.0	2.8797932657906435	-0.9659258262890682	0.258819045102521
81	1.053356072231212	0.99806757178946	0.5134756418068258	0.4865243581931741	-29.182394876	6.9204608135	2.9087488669476755	166.65903373956206	16	165.0	2.8797932657906435	-0.9659258262890682	0.258819045102521
82	0.9918334101552456	1.0121364718615669	0.494934289709512	0.505065710290488	-21.725124680999997	7.882067670700002	2.7935527070017336	160.0587799585456	16	165.0	2.8797932657906435	-0.9659258262890682	0.258819045102521
83	1.0241757810509045	1.0009821353100026	0.505726379546386	0.4942736204536139	-13.418259534599995	8.2760369572	2.5889303639893626	148.3347833098585	14	145.0	2.5307274153917776	-0.8191520442889917	0.5735764363510464
84	0.9998658603040468	0.9424685769790384	0.5147753348299007	0.4852246651700994	-5.173050766599997	8.437669639	2.120785260051857	121.51204465452616	12	125.0	2.1816615649929116	-0.5735764363510458	0.819152044288992
85	0.992373390668498	0.9386898069280194	0.5139000069514285	0.4860999930485715	3.4570797434000027	8.584896330000001	1.1879703469200695	68.06568706521222	6	65.0	1.1344640137963142	0.4226182617406994	0.90630778703665
86	0.9600735444979164	0.9548885670948756	0.5013538067859546	0.4986461932140453	11.996741893400005	8.202954827500001	0.5997468361892571	34.362962489968375	3	35.0	0.6108652381980153	0.8191520442889918	0.573576436351046
87	0.9885814374569558	0.9584458654048816	0.5077388673512127	0.4922611326487873	19.862989398400003	7.5481644613	0.3631570617245376	20.807366937187936	2	25.0	0.4363323129985824	0.90630778703665	0.4226182617406994
88	0.9852689822108348	0.9192145605904176	0.5173418200094446	0.4826581799905555	27.093070816000004	6.9003380218	0.2493880187175854	14.288880933647222	1	15.0	0.2617993877991494	0.9659258262890684	0.2588190451025207
89	0.9794896982910594	0.8986321671831468	0.5215261673361906	0.4784738326638093	33.663665442	6.2640495929999975	0.1839733760528599	10.54089799060204	1	15.0	0.2617993877991494	0.9659258262890684	0.2588190451025207
90	0.9936962925617888	0.9046077211399036	0.5234653066049633	0.4765346933950367	39.621170002	5.557721856999997	0.1393622349450165	7.984867885860044	0	5.0	0.0872664625997164	0.9961946980917455	0.0871557427476581
91	0.9879946638884682	0.9131244838526263	0.51969108041566	0.48030891958434	44.779109156	4.847294756000004	0.1078291543834817	6.178155454638083	0	5.0	0.0872664625997164	0.9961946980917455	0.0871557427476581
92	0.9670933357146646	0.935940952601587	0.5081849242823261	0.4918150757176739	49.31575951400001	4.518004333000004	0.0913587795698402	5.234472490817859	0	5.0	0.0872664625997164	0.9961946980917455	0.0871557427476581
93	0.9421195446955918	0.9977113275263232	0.4856709717257321	0.514329028274268	53.815117822000005	4.153773026999996	0.0770332503392952	4.413680126616332	0	5.0	0.0872664625997164	0.9961946980917455	0.0871557427476581
94	0.9068176408709828	1.020193641719552	0.4705824242253126	0.5294175757746874	57.623305568	3.452386242999996	0.0598414863995149	3.4286646104817216	0	5.0	0.0872664625997164	0.9961946980917455	0.0871557427476581
95	0.8778350270633773	1.0262962140912684	0.4610160308756171	0.5389839691243828	60.719890308	2.656853566999999	0.043728009279361	2.505430378216289	0	5.0	0.0872664625997164	0.9961946980917455	0.0871557427476581
96	0.8881846732654474	1.0341220957913249	0.4620410683468889	0.537958931653111	62.937012702	1.6447053360000048	0.0261266148977252	1.4969447666032794	0	5.0	0.0872664625997164	0.9961946980917455	0.0871557427476581
97	0.8758987604500997	1.031108246813778	0.4593054756032678	0.5406945243967323	64.00930098	0.1670093290000061	0.0026091356641293	0.1494924617316747	0	5.0	0.0872664625997164	0.9961946980917455	0.0871557427476581
98	0.8354295604663545	1.0510841934393125	0.4428430795888749	0.5571569204111251	63.27103136000001	-1.2731439530000015	6.263065954983238	358.84724603261196	35	355.0	6.19591884457987	0.9961946980917455	-0.0871557427476583
99	0.8712399158142069	1.0312257387228396	0.4579530325482894	0.5420469674517105	61.463013074	-3.037857714000001	6.233799710122032	357.1704137198684	35	355.0	6.19591884457987	0.9961946980917455	-0.0871557427476583
100	0.9024324538119736	1.001147076918146	0.474071316298429	0.5259286837015711	57.19531593200001	-5.572887266000002	6.186055830417517	354.4348909152194	35	355.0	6.19591884457987	0.9961946980917455	-0.0871557427476583
101	0.8858439742011139	0.9817672280604736	0.4743192657703056	0.5256807342296943	50.317238542	-8.420917508000002	6.1173655046161795	350.4992251534242	35	355.0	6.19591884457987	0.9961946980917455	-0.0871557427476583
102	0.9362260249124108	0.9592157382492612	0.4939355263285687	0.5060644736714313	40.353480916	-11.113573288899998	6.014442083046029	344.6021474844088	34	345.0	6.021385919380437	0.9659258262890684	-0.2588190451025207
103	0.9959961706749328	0.8914430562317135	0.5276970810378284	0.4723029189621715	28.090091964200003	-13.2830125129	5.841474817824565	334.69185319329904	33	335.0	5.8468529941810035	0.9063077870366496	-0.4226182617407
104	1.0064508947862725	0.8724108521493669	0.5356705443749442	0.4643294556250559	13.787455890200002	-14.790070854	5.46271749248281	312.990656991553	31	315.0	5.497787143782138	0.7071067811865474	-0.7071067811865477
105	0.9855385639590576	0.9046445300286	0.5213984650978435	0.4786015349021564	-1.490049743799997	-14.650613658	4.611031882071059	264.1926660429364	26	265.0	4.625122517784973	-0.0871557427476582	-0.9961946980917455
106	1.0484456645266864	0.9028432798434942	0.5373092834619089	0.4626907165380911	-15.513771425799996	-12.695252475	3.82740582072664	219.29420001144143	21	215.0	3.752457891787808	-0.819152044288992	-0.5735764363510458
107	1.022815847260219	0.914148791852046	0.5280508619553262	0.4719491380446737	-26.880554693799997	-10.2593727221	3.506193958273412	200.8901159633348	20	205.0	3.577924966588375	-0.90630778703665	-0.4226182617406993
108	1.0279194515766203	0.9369758171297792	0.5231421073416077	0.4768578926583923	-36.032516869999995	-8.526727575099999	3.3739580265605307	193.3135551762065	19	195.0	3.4033920413889422	-0.9659258262890684	-0.2588190451025203
109	1.0107710816906723	0.964583124522276	0.5116910569818629	0.4883089430181371	-43.934009843999995	-7.081231038000002	3.3013970810709043	189.15611924217208	18	185.0	3.2288591161895095	-0.9961946980917455	-0.0871557427476579
110	1.0308891743376285	0.9301110160762934	0.5256956013451644	0.4743043986548356	-50.194978946	-5.627203488000003	3.253233412128898	186.39654428592985	18	185.0	3.2288591161895095	-0.9961946980917455	-0.0871557427476579
111	1.0309449888771285	0.9862965505224288	0.5110667060643589	0.488933293935641	-55.18841682	-4.181359231000002	3.217213337794321	184.33274604881103	18	185.0	3.2288591161895095	-0.9961946980917455	-0.0871557427476579
112	1.0812430302483576	0.9931290267030406	0.5212387173385892	0.4787612826614109	-58.557697408	-1.899096381999996	3.1740124903258566	181.85751981747964	18	185.0	3.2288591161895095	-0.9961946980917455	-0.0871557427476579
113	1.027955429967487	0.968423083038707	0.5149100850717769	0.485089914928223	-58.98660958399999	2.0782209619999996	3.106375140355528	177.98218512673049	17	175.0	3.0543261909900763	-0.9961946980917455	0.0871557427476586
114	1.0154196570251697	0.9682079712612336	0.5119003398346293	0.4880996601653706	-54.401255484	5.976339301999996	3.032174772148421	173.73081719014658	17	175.0	3.0543261909900763	-0.9961946980917455	0.0871557427476586
115	1.0222425739594323	0.9917602535896696	0.5075675962200256	0.4924324037799745	-47.03393098	8.383611458000004	2.9651991585573683	169.8933972010802	16	165.0	2.8797932657906435	-0.9659258262890682	0.258819045102521
116	0.982571399810812	0.9232013878900498	0.5155763615431792	0.4844236384568208	-37.634032567999995	9.640856794000005	2.8908117575993764	165.63131307723984	16	165.0	2.8797932657906435	-0.9659258262890682	0.258819045102521
117	0.943591088540784	0.909771330665536	0.5091238922093098	0.4908761077906902	-27.752217391999995	8.938731979	2.829994335180203	162.1467314517569	16	165.0	2.8797932657906435	-0.9659258262890682	0.258819045102521
118	0.9698100855904792	0.8975165194883484	0.5193575044412434	0.4806424955587565	-19.756568609999995	6.5990486665	2.8192260653137016	161.52975503574848	16	165.0	2.8797932657906435	-0.9659258262890682	0.258819045102521
119	1.0000507158725744	0.9254350054539257	0.5193758150455784	0.4806241849544216	-14.554120058999995	5.3219427083	2.7910304730819746	159.91426659999863	15	155.0	2.705260340591211	-0.90630778703665	0.4226182617406995
120	0.9846181585921788	0.9539617865679584	0.5079069145692849	0.4920930854307151	-9.112683193399995	5.879286724799999	2.5686159512822897	147.17085319845626	14	145.0	2.5307274153917776	-0.8191520442889917	0.5735764363510464
121	0.966273729138902	0.9698721124531232	0.4990707354691673	0.5009292645308326	-2.795546609399997	6.884972708999999	1.9564952765279864	112.09892198233456	11	115.0	2.007128639793479	-0.4226182617406993	0.90630778703665
122	0.9650727023363456	0.9849415303050632	0.4949054659099067	0.5050945340900933	4.657262224600002	7.789059621000001	1.0319050225197195	59.1238026487321	5	55.0	0.9599310885968813	0.573576436351046	0.8191520442889918
123	0.9484329258758408	1.0427300356738114	0.47632109686176	0.52367890313824	12.782572632600004	8.4903545375	0.5863021835795559	33.592640638412945	3	35.0	0.6108652381980153	0.8191520442889918	0.573576436351046
124	0.9410840812695604	1.097043120271438	0.4617396208431056	0.5382603791568944	21.637971299600004	8.6468651837	0.3801747267331103	21.782407319346618	2	25.0	0.4363323129985824	0.90630778703665	0.4226182617406994
125	0.9245302471488837	1.0937962051107166	0.4580677452420214	0.5419322547579785	30.076303000000003	7.584303737199999	0.2470187958563672	14.153134462973508	1	15.0	0.2617993877991494	0.9659258262890684	0.2588190451025207
126	0.9102065243452808	1.10008668448869	0.4527730185554511	0.547226981444549	36.806578774	6.028883488000002	0.1623572956106498	9.30238781164812	0	5.0	0.0872664625997164	0.9961946980917455	0.0871557427476581
127	0.8938590861462459	1.0987072232666353	0.4485969083807432	0.5514030916192568	42.134069976000006	5.448444578	0.128598465472761	7.368149323448043	0	5.0	0.0872664625997164	0.9961946980917455	0.0871557427476581
128	0.8854183004987695	1.1075987623752108	0.4442602710194434	0.5557397289805567	47.70346793	-0.6950451883	6.268616219409078	359.16525275939426	35	355.0	6.19591884457987	0.9961946980917455	-0.0871557427476583
129	0.8968655150484314	1.0842177226115215	0.4527147057726888	0.5472852942273111	40.74397959940001	-1.442229762300002	6.247802709058942	357.9727264594796	35	355.0	6.19591884457987	0.9961946980917455	-0.0871557427476583
130	0.8767076770710734	1.0630096553483763	0.4519770290331621	0.5480229709668379	44.8190084054	3.586483365999996	0.0798513286627162	4.575144120885662	0	5.0	0.0872664625997164	0.9961946980917455	0.0871557427476581
131	0.887081525385394	1.0558034218607093	0.4565795450949202	0.5434204549050797	47.9169463314	2.5284004960000033	0.0527174206017946	3.0204857072988487	0	5.0	0.0872664625997164	0.9961946980917455	0.0871557427476581
132	0.9135052802281812	1.0408374005325187	0.4674232872367155	0.5325767127632846	49.875809397400005	1.092519412999998	0.0219012932101687	1.2548516668211962	0	5.0	0.0872664625997164	0.9961946980917455	0.0871557427476581
133	0.9583841195656688	1.0337925777920771	0.4810738529553067	0.5189261470446933	50.101985157399994	5.753164488299998	0.1143283270519841	6.550530618870049	0	5.0	0.0872664625997164	0.9961946980917455	0.0871557427476581
134	0.9375175520759226	1.0353685583385075	0.4752010504443082	0.5247989495556918	61.382138374	4.744969390300003	0.0771486931565155	4.420294512818156	0	5.0	0.0872664625997164	0.9961946980917455	0.0871557427476581
135	0.9532654824740942	1.0379004501413278	0.4787473845647649	0.5212526154352352	59.591923938	-1.795015779	6.253072616236882	358.2746698992013	35	355.0	6.19591884457987	0.9961946980917455	-0.0871557427476583
136	0.9693052987783792	1.056988600819684	0.4783636268019417	0.5216363731980581	57.792106816	-1.1910250869999963	6.262579439399761	358.8193707430114	35	355.0	6.19591884457987	0.9961946980917455	-0.0871557427476583
137	0.9331394996595576	1.078008278134363	0.4639835570328611	0.5360164429671388	57.20987376400001	-1.819227698999999	6.251396828075487	358.17865431019527	35	355.0	6.19591884457987	0.9961946980917455	-0.0871557427476583
138	0.8876231770137666	1.0875100138294336	0.4493991499554686	0.5506008500445313	54.153651418	-2.8071342130000048	6.231395189426045	357.03264483223654	35	355.0	6.19591884457987	0.9961946980917455	-0.0871557427476583
139	0.8749662551310369	1.0621246649830811	0.4516908556256568	0.5483091443743432	51.595605338	-1.236481737000002	6.25922502799445	358.62717712673657	35	355.0	6.19591884457987	0.9961946980917455	-0.0871557427476583
140	0.9140790450814535	1.0814595967664211	0.4580613103212141	0.5419386896787859	51.680687944	-1.0043203739999988	6.263754567848639	358.8867006435179	35	355.0	6.19591884457987	0.9961946980917455	-0.0871557427476583
141	0.9208017278397376	1.0587845540589935	0.4651485698095187	0.5348514301904812	49.58696459	-4.655846738000001	6.189567216143147	354.63607849754055	35	355.0	6.19591884457987	0.9961946980917455	-0.0871557427476583
142	0.8956558016790862	1.1208699616211473	0.4441578768690074	0.5558421231309927	42.368994468	-7.866494849099997	6.099609357896012	349.4818728859436	34	345.0	6.021385919380437	0.9659258262890684	-0.2588190451025207
143	0.9300244437318428	1.120368513201385	0.4535835146073073	0.5464164853926927	33.85397489180001	-10.415291190099996	5.984721899495481	342.89930640060834	34	345.0	6.021385919380437	0.9659258262890684	-0.2588190451025207
144	0.9673200254448476	1.1307176197980255	0.4610594226648725	0.5389405773351276	21.538412087800005	-15.006840867	5.674645375438852	325.1332302460767	32	325.0	5.672320068981571	0.8191520442889916	-0.5735764363510465
145	0.9353696474186738	1.093319236584659	0.4610710172438334	0.5389289827561666	3.840293157800004	-16.940088584	4.9353195175197095	282.77297890242113	28	285.0	4.97418836818384	0.2588190451025211	-0.9659258262890682
146	0.9366291035988288	1.08705798488354	0.4628329690541429	0.537167030945857	-12.341765080199997	-14.746369362999998	4.015528396002887	230.07282960590257	23	235.0	4.101523742186674	-0.5735764363510464	-0.8191520442889916
147	1.0028019959566692	1.0473602811540934	0.4891329857897349	0.5108670142102651	-25.65244556819999	-11.763947538900002	3.571566780366735	204.63570276414177	20	205.0	3.577924966588375	-0.90630778703665	-0.4226182617406993
148	1.000600621162292	1.0445472271594811	0.4892558853304295	0.5107441146695706	-35.869660158	-9.016816733900002	3.387867136739165	194.1104884862247	19	195.0	3.4033920413889422	-0.9659258262890684	-0.2588190451025203
149	0.9950697212853454	0.9869368843826504	0.5020516674564649	0.497948332543535	-43.686079035999995	-6.8374625639999955	3.2968466373937466	188.89539802455897	18	185.0	3.2288591161895095	-0.9961946980917455	-0.0871557427476579
150	1.0467761523945376	0.9743276207499216	0.517923011328582	0.482076988671418	-49.54458528599999	-6.0729037460000015	3.263558774349352	186.98814396310567	18	185.0	3.2288591161895095	-0.9961946980917455	-0.0871557427476579
151	1.0291220150008005	1.0381515606249403	0.497816073854326	0.5021839261456739	-55.831886528	-6.420185552000003	3.2560811706002855	186.55970882741295	18	185.0	3.2288591161895095	-0.9961946980917455	-0.0871557427476579
152	1.0440628278049129	1.0242885748265984	0.5047801966709227	0.4952198033290774	-62.38495639	-6.265711693	3.2416932278794217	185.73534043363148	18	185.0	3.2288591161895095	-0.9961946980917455	-0.0871557427476579
153	1.0728532320898627	1.062255034082533	0.5024818877279532	0.4975181122720467	-68.363309914	-4.6425381680000015	3.2093983395713854	183.88497963373464	18	185.0	3.2288591161895095	-0.9961946980917455	-0.0871557427476579
154	1.0533546947783703	1.0467067979621665	0.501582786227733	0.4984172137722671	-71.670032726	-1.264743068999998	3.1592375710235956	181.01097929881368	18	185.0	3.2288591161895095	-0.9961946980917455	-0.0871557427476579
155	1.037726415781808	1.0905972628744287	0.4875792278160429	0.5124207721839569	-70.892796052	2.683600296999998	3.1037563750901587	177.83214092948936	17	175.0	3.0543261909900763	-0.9961946980917455	0.0871557427476586
156	1.0314575866809836	1.030478560977843	0.5002374044667319	0.4997625955332681	-66.302832132	6.892813884999995	3.038005191643279	174.0648756199927	17	175.0	3.0543261909900763	-0.9961946980917455	0.0871557427476586
157	1.0053122306850428	0.997734179268934	0.5018916315114943	0.4981083684885057	-57.107168282	10.319798688000006	2.962812721803944	169.7566644470341	16	165.0	2.8797932657906435	-0.9659258262890682	0.258819045102521
158	0.9822714403853308	0.9112764538866518	0.5187465515695273	0.4812534484304727	-45.663234755999994	10.600297480000002	2.9134920264445583	166.9307967602908	16	165.0	2.8797932657906435	-0.9659258262890682	0.258819045102521
159	0.9770903874315398	0.9100157017366346	0.517771837545305	0.482228162454695	-35.906573322	8.399970149	2.911785814613758	166.83303802343067	16	165.0	2.8797932657906435	-0.9659258262890682	0.258819045102521
160	0.9795207075302984	0.864344920612077	0.5312321530268603	0.4687678469731396	-28.863294457999995	5.492510813999999	2.953546997469571	169.22577754854285	16	165.0	2.8797932657906435	-0.9659258262890682	0.258819045102521
161	1.0219388661920366	0.8682158023255121	0.5406641494547876	0.4593358505452123	-24.921551694	2.609130500000001	3.0372789240391587	174.02326355147954	17	175.0	3.0543261909900763	-0.9961946980917455	0.0871557427476586
162	1.0373474992257046	0.856296491248463	0.5478049223845678	0.4521950776154322	-23.645033457999993	0.110504017000002	3.1369192318882	179.73223266061387	17	175.0	3.0543261909900763	-0.9961946980917455	0.0871557427476586
163	1.042410671593211	0.8944852889308124	0.5381861973170665	0.4618138026829335	-24.700543659999997	-1.523401281	3.203189440132961	183.52923590049176	18	185.0	3.2288591161895095	-0.9961946980917455	-0.0871557427476579
164	1.0984034380201768	0.9131585942161424	0.5460450239255341	0.453954976074466	-26.691836019999993	-1.9112009320000016	3.2130731150809937	184.0955287610932	18	185.0	3.2288591161895095	-0.9961946980917455	-0.0871557427476579
165	1.0932095961062065	0.9776318727972452	0.5279059805022549	0.472094019497745	-28.522945524	-0.5640666510000028	3.161365966796406	181.13292739372923	18	185.0	3.2288591161895095	-0.9961946980917455	-0.0871557427476579
166	1.057785243631061	1.012366153628649	0.5109699923547945	0.4890300076452055	-27.819969322	2.348640962100001	3.057369521734321	175.17437000730763	17	175.0	3.0543261909900763	-0.9961946980917455	0.0871557427476586
167	1.04502763359328	1.0404757782271918	0.5010913085397724	0.4989086914602276	-23.8256635998	5.640249949400001	2.9091418412110297	166.6815495063095	16	165.0	2.8797932657906435	-0.9659258262890682	0.258819045102521
168	1.0559547733070769	1.0505163909800372	0.501290875094623	0.4987091249053769	-16.539469423199996	8.5218278613	2.6658259983414823	152.74057862121614	15	155.0	2.705260340591211	-0.90630778703665	0.4226182617406995
169	1.041979199150887	1.0621663185483563	0.4952030125227407	0.5047969874772593	-6.782007877199997	10.992731715	2.123588694163999	121.6726695972949	12	125.0	2.1816615649929116	-0.5735764363510458	0.819152044288992
170	1.0235505609201032	1.0194297210327672	0.501008536382788	0.4989914636172119	5.445994006800002	12.161336345	1.1497633189326866	65.87658561379696	6	65.0	1.1344640137963142	0.4226182617406994	0.90630778703665
171	1.0057859332426455	0.9879148563465298	0.5044818853935946	0.4955181146064053	17.540664812800003	11.192229176899998	0.5679451250273511	32.540858659097076	3	35.0	0.6108652381980153	0.8191520442889918	0.573576436351046
172	0.981972459874602	0.987178369414299	0.4986781333704191	0.5013218666295809	27.8304523606	9.2407803786	0.320584710722815	18.36815090083969	1	15.0	0.2617993877991494	0.9659258262890684	0.2588190451025207
173	0.9482902927854072	0.9887676659920522	0.4895518425189012	0.5104481574810987	36.02222557	7.611384931700002	0.2082340010387771	11.930929410644728	1	15.0	0.2617993877991494	0.9659258262890684	0.2588190451025207
174	0.9547538682959688	1.0067650456001025	0.4867421168015081	0.513257883198492	43.053222224	6.5396288659999975	0.1507440860031215	8.636999914535968	0	5.0	0.0872664625997164	0.9961946980917455	0.0871557427476581
175	0.9488217104796484	1.0606998433915835	0.4721629925550168	0.5278370074449832	49.101483302	5.694571187999998	0.1154597297152868	6.6153552164071545	0	5.0	0.0872664625997164	0.9961946980917455	0.0871557427476581
176	0.9779206778295334	1.1233686199626072	0.4653907859603391	0.5346092140396609	54.4423646	4.315502357000003	0.0791019596540261	4.532208439389814	0	5.0	0.0872664625997164	0.9961946980917455	0.0871557427476581
177	1.001614365045295	1.165337056468353	0.4622228053205052	0.5377771946794947	57.732488016000005	3.806786015000004	0.0658430523087227	3.7725290075489264	0	5.0	0.0872664625997164	0.9961946980917455	0.0871557427476581
178	1.0138571757522226	1.134952217132705	0.4718227587375947	0.5281772412624053	62.055936630000005	4.196434857999996	0.0675206259931808	3.8686468994905865	0	5.0	0.0872664625997164	0.9961946980917455	0.0871557427476581
179	0.9626952476482268	1.153456836609218	0.4549272497047562	0.5450727502952438	66.125357732	3.621990947000001	0.0547199330940388	3.1352212215266686	0	5.0	0.0872664625997164	0.9961946980917455	0.0871557427476581
180	0.9728587656358468	1.0867395936971147	0.4723536320697618	0.5276463679302382	69.299918524	1.5281589679999996	0.0220478086675663	1.263246384163509	0	5.0	0.0872664625997164	0.9961946980917455	0.0871557427476581
181	0.9678107707408514	1.0378197551938393	0.4825468889838618	0.5174531110161383	69.181675668	0.951996543	0.0137599508911181	0.7883871123683458	0	5.0	0.0872664625997164	0.9961946980917455	0.0871557427476581
182	0.9867906162903428	1.0143992055973374	0.4931019563948831	0.5068980436051169	71.20391161	1.9501172060000087	0.0273809372693838	1.568812144648155	0	5.0	0.0872664625997164	0.9961946980917455	0.0871557427476581
183	0.9833236177612328	1.027178189441449	0.4890936254016023	0.5109063745983977	73.08191008000001	1.115823884000001	0.0152669407456382	0.8747312708013836	0	5.0	0.0872664625997164	0.9961946980917455	0.0871557427476581
184	1.0154095916916366	0.9872293821628638	0.5070357687772684	0.4929642312227316	73.43555937800001	-1.9421508970000048	6.256744461700918	358.4850511473147	35	355.0	6.19591884457987	0.9961946980917455	-0.0871557427476583
185	1.0211479736893845	0.9844159158786288	0.5091575386857078	0.490842461314292	69.197608286	-4.633946777000006	6.2163182810057105	356.1688016116461	35	355.0	6.19591884457987	0.9961946980917455	-0.0871557427476583
186	1.0337246570069722	1.0024111616186668	0.5076894417115656	0.4923105582884344	64.167665824	-8.219528851000003	6.1557845317710855	352.7004732623988	35	355.0	6.19591884457987	0.9961946980917455	-0.0871557427476583
187	1.0158724341914982	0.961280522146548	0.5138056875847536	0.4861943124152463	52.758550584	-13.915628878699998	6.025297971866838	345.2241440967045	34	345.0	6.021385919380437	0.9659258262890684	-0.2588190451025207
188	1.058651636475747	0.9637512662930224	0.5234622809462944	0.4765377190537055	36.3364080666	-16.7932004037	5.850266032402136	335.1955526853877	33	335.0	5.8468529941810035	0.9063077870366496	-0.4226182617407
189	1.045428312490739	0.9507399897949196	0.5237175198572683	0.4762824801427316	19.1721497766	-16.185814194	5.582047222075034	319.8277468676248	31	315.0	5.497787143782138	0.7071067811865474	-0.7071067811865477
190	1.0562958540528318	0.9778230774921404	0.519289131855503	0.4807108681444971	3.964779678600002	-14.53985038	4.978600439614887	285.2527930719093	28	285.0	4.97418836818384	0.2588190451025211	-0.9659258262890682
191	1.063330592838711	0.91798868606343	0.5366780630267262	0.4633219369732738	-9.907550983399997	-12.196557565	4.030178717671095	230.91223120599992	23	235.0	4.101523742186674	-0.5735764363510464	-0.8191520442889916
192	1.062141881134504	0.9261623893606684	0.5341948397414977	0.4658051602585024	-20.4283354514	-8.952376325300001	3.554618398673088	203.664632023519	20	205.0	3.577924966588375	-0.90630778703665	-0.4226182617406993
193	1.053937773141094	0.8867309188364724	0.5430797010834022	0.4569202989165977	-27.812303634	-7.0969166013	3.3914329732205832	194.31479586704376	19	195.0	3.4033920413889422	-0.9659258262890684	-0.2588190451025203
194	1.067141668002675	0.879637579779507	0.5481575115506232	0.4518424884493767	-34.622168654	-6.452383612999997	3.325844571987419	190.5568572913728	19	195.0	3.4033920413889422	-0.9659258262890684	-0.2588190451025203
195	1.0968863539559828	0.8544577729195524	0.5621183567002617	0.4378816432997383	-40.71707085999999	-5.601182271999999	3.278298125098219	187.83264655377872	18	185.0	3.2288591161895095	-0.9961946980917455	-0.0871557427476579
196	1.09997227113416	0.8377646075360073	0.5676582219403546	0.4323417780596453	-45.824533198	-4.479760326000001	3.239042000776164	185.58343631008412	18	185.0	3.2288591161895095	-0.9961946980917455	-0.0871557427476579
197	1.1266642603832124	0.8635363525128752	0.5661058754995157	0.4338941245004843	-49.676591511999995	-2.7794828250000023	3.1974859368164936	183.20244923201932	18	185.0	3.2288591161895095	-0.9961946980917455	-0.0871557427476579
198	1.129079832837305	0.8544193280904354	0.5692363551639726	0.4307636448360273	-51.383498848	-0.8534536680000038	3.158200615638048	180.95156613167845	18	185.0	3.2288591161895095	-0.9961946980917455	-0.0871557427476579
199	1.16697049309538	0.8439890061886585	0.5803053186853621	0.419694681314638	-51.383498848	0.0	3.141592653589793	180.0	18	185.0	3.2288591161895095	-0.9961946980917455	-0.0871557427476579
200	1.1650314885000002	0.8333670267000001	0.5829825631067402	0.4170174368932597	-51.383498848	0.0	3.141592653589793	180.0	18	185.0	3.2288591161895095	-0.9961946980917455	-0.0871557427476579
