# Supplementary material for: An epifluorescence microscope design for naturalistic behavior and cellular activity in freely moving Caenorhabditis elegans
Source: Nat Commun. 2026 May 19;17:4411. doi: 10.1038/s41467-026-72709-w (PMC13187321; doi:10.1038/s41467-026-72709-w)
Supplement: Supplementary file 8 — Source data [file 41467_2026_72709_MOESM8_ESM.zip › fig5 RIA/BAR269_imaging/2_final.csv]

frame	nrD	nrV	nrD_ratio	nrV_ratio	head_angle	dhead_dt	theta_rad	theta_deg	bin_index	binned_theta_deg	binned_theta_rad	polar_x	polar_y
0	1.3060035476606244	0.8581900517341098	0.6034596664669362	0.3965403335330638	-66.135555964	0.0	3.141592653589793	180.0	18	185.0	3.2288591161895095	-0.9961946980917455	-0.0871557427476579
1	1.295066119547848	0.8689707176994763	0.5984492025538644	0.4015507974461356	-66.135555964	0.0	3.141592653589793	180.0	18	185.0	3.2288591161895095	-0.9961946980917455	-0.0871557427476579
2	1.2833642174016675	0.8805049007721868	0.5930877272673183	0.4069122727326816	-66.135555964	-3.6485415539999977	3.196704413673772	183.15767125434957	18	185.0	3.2288591161895095	-0.9961946980917455	-0.0871557427476579
3	1.204526014984662	0.7293164944925863	0.6228666549016272	0.3771333450983727	-73.432639072	-5.942658199	3.2223433380949436	184.62667341493756	18	185.0	3.2288591161895095	-0.9961946980917455	-0.0871557427476579
4	1.186052723065457	0.7461714186768302	0.6138277115179778	0.3861722884820222	-78.020872362	-3.985046654999998	3.1926249801566873	182.92393693101636	18	185.0	3.2288591161895095	-0.9961946980917455	-0.0871557427476579
5	1.1919872169989807	0.6432381919313682	0.6495045301785157	0.3504954698214842	-81.402732382	-2.1381724350000013	3.1678532082831414	181.50461895160132	18	185.0	3.2288591161895095	-0.9961946980917455	-0.0871557427476579
6	1.156999862206357	0.6557947395723158	0.6382410125621155	0.3617589874378845	-82.29721723200001	0.7353816310000028	3.13265721100559	179.4880368518437	17	175.0	3.0543261909900763	-0.9961946980917455	0.0871557427476586
7	1.1393087682786485	0.8303935451254133	0.5784167285206069	0.4215832714793932	-79.93196911999999	5.062561217999999	3.078341264378764	176.37596234986873	17	175.0	3.0543261909900763	-0.9961946980917455	0.0871557427476586
8	1.131269282874735	0.837507524712092	0.5746051449383724	0.4253948550616275	-72.17209479600001	10.628432101999998	2.9953784737336733	171.6225445892776	17	175.0	3.0543261909900763	-0.9961946980917455	0.0871557427476586
9	1.099481290228749	0.8433119993122928	0.5659280872276876	0.4340719127723123	-58.675104915999995	15.093159192800004	2.889818356516484	165.57439538782637	16	165.0	2.8797932657906435	-0.9659258262890682	0.258819045102521
10	1.101168584269104	0.8522202418969803	0.563722168120705	0.436277831879295	-41.9857764104	17.188416911299996	2.753020607618758	157.7364617290963	15	155.0	2.705260340591211	-0.90630778703665	0.4226182617406995
11	1.0963276991831314	0.741356988555821	0.5965809621736737	0.4034190378263262	-24.2982710934	17.9644425345	2.50495534441251	143.52336910357636	14	145.0	2.5307274153917776	-0.8191520442889917	0.5735764363510464
12	1.0626926334947602	0.5847186855064715	0.6450681874269468	0.3549318125730532	-6.056891341399999	16.867434726	1.9155441992299451	109.75259808664276	10	105.0	1.832595714594046	-0.2588190451025208	0.9659258262890684
13	1.0323667748402825	0.793596704013415	0.5653819404363889	0.4346180595636112	9.4365983586	14.444383365	0.9921007307611234	56.843184724457174	5	55.0	0.9599310885968813	0.573576436351046	0.8191520442889918
14	0.9537930002409024	0.8438720139900512	0.5305732673720291	0.4694267326279708	22.8318753886	12.6088141682	0.5045660291709213	28.90950395716857	2	25.0	0.4363323129985824	0.90630778703665	0.4226182617406994
15	0.9133536899978224	0.8675855178609703	0.512849448182984	0.487150551817016	34.654226695	11.8577903997	0.3296863295262859	18.889635245015484	1	15.0	0.2617993877991494	0.9659258262890684	0.2588190451025207
16	0.8857594658107207	0.9255226459448552	0.4890234713090623	0.5109765286909377	46.547456188	10.622832064500004	0.2243724994627047	12.855597258014315	1	15.0	0.2617993877991494	0.9659258262890684	0.2588190451025207
17	0.8641987908391278	1.1138651098221564	0.4368912402426527	0.5631087597573473	55.899890824	9.021260128999998	0.1600028923465135	9.167490441341288	0	5.0	0.0872664625997164	0.9961946980917455	0.0871557427476581
18	0.8271156608167537	0.9326111933111452	0.4700250262570796	0.5299749737429205	64.589976446	7.388991880000003	0.1139032679256137	6.526176524885509	0	5.0	0.0872664625997164	0.9961946980917455	0.0871557427476581
19	0.88426670698113	0.9024717359240436	0.4949055137266446	0.5050944862733554	70.67787458400001	5.424752462000001	0.0766030032509013	4.389028784303569	0	5.0	0.0872664625997164	0.9961946980917455	0.0871557427476581
20	0.8849792170041907	0.8972506490228126	0.4965572813438544	0.5034427186561455	75.43948137	3.1855956689999942	0.0422020961261688	2.4180019946348774	0	5.0	0.0872664625997164	0.9961946980917455	0.0871557427476581
21	0.8344205421350449	1.0126943484259994	0.4517426319277829	0.548257368072217	77.049065922	0.0779958070000006	0.0010122871630597	0.0579997820985972	0	5.0	0.0872664625997164	0.9961946980917455	0.0871557427476581
22	0.8790475262253891	0.8261119113345061	0.5155221892231481	0.4844778107768519	75.595472984	-4.201888864999994	6.227658575682788	356.8185526350773	35	355.0	6.19591884457987	0.9961946980917455	-0.0871557427476583
23	0.9147064715152254	0.8076086577233365	0.5310912364333805	0.4689087635666195	68.64528819200001	-5.588989261999998	6.201946105231506	355.34533659736405	35	355.0	6.19591884457987	0.9961946980917455	-0.0871557427476583
24	0.9283991893026664	0.8256743976259598	0.5292817794082908	0.4707182205917093	64.41749446	-4.283597256	6.2167856419767995	356.1955794227987	35	355.0	6.19591884457987	0.9961946980917455	-0.0871557427476583
25	0.9540490974800808	0.8085681632284785	0.5412684413952465	0.4587315586047534	60.07809368000001	-5.3679917859999975	6.194071714527852	354.8941672438076	35	355.0	6.19591884457987	0.9961946980917455	-0.0871557427476583
26	0.9768749258050944	0.7961502796934856	0.5509650527107957	0.4490349472892043	53.681510888000005	-7.815340526	6.13861383127015	351.71666459241203	35	355.0	6.19591884457987	0.9961946980917455	-0.0871557427476583
27	0.9581954366371194	0.7812811106534231	0.550852748276274	0.449147251723726	44.44741262800001	-8.691478248500001	6.090076854130125	348.9357006519656	34	345.0	6.021385919380437	0.9659258262890684	-0.2588190451025207
28	1.0000353093431729	0.7644429900389406	0.5667597667216231	0.4332402332783769	36.298554391	-11.390292319500004	5.979121402573936	342.57842156382776	34	345.0	6.021385919380437	0.9659258262890684	-0.2588190451025207
29	1.0043546542225503	0.7462209830711098	0.5737282256339714	0.4262717743660286	21.666827989	-16.731507053	5.625615870012349	322.32404651352437	32	325.0	5.672320068981571	0.8191520442889916	-0.5735764363510465
30	1.0000590313679802	0.7272979296243719	0.5789533107236009	0.421046689276399	2.835540284999999	-18.918385808000004	4.861164286831508	278.52419715516817	27	275.0	4.799655442984406	0.0871557427476578	-0.9961946980917455
31	1.0838274667107146	0.6842939115111167	0.6129825022537202	0.3870174977462797	-16.169943627000002	-17.602985957999998	3.9693970647455954	227.4296990215398	22	225.0	3.9269908169872414	-0.7071067811865477	-0.7071067811865475
32	1.1222222883331447	0.6707091111614848	0.6259147944251875	0.3740852055748125	-32.370431630999995	-15.783949691499998	3.595274319805787	205.9940447166394	20	205.0	3.577924966588375	-0.90630778703665	-0.4226182617406993
33	1.0756566397307583	0.7922230798970711	0.5758703991631112	0.4241296008368888	-47.73784301	-14.6312644435	3.4389946696854405	197.0398803409624	19	195.0	3.4033920413889422	-0.9659258262890684	-0.2588190451025203
34	1.020578484852603	0.7977299974155576	0.5612790650239567	0.4387209349760432	-61.632960518	-11.997655352	3.3338512298545933	191.0156049951671	19	195.0	3.4033920413889422	-0.9659258262890684	-0.2588190451025203
35	1.038340275404383	0.8727253205141579	0.5433305259756465	0.4566694740243536	-71.733153714	-8.626619836000007	3.261277754035618	186.8574511261451	18	185.0	3.2288591161895095	-0.9961946980917455	-0.0871557427476579
36	1.021881823642352	0.863540040512698	0.5419910753502943	0.4580089246497058	-78.88620019000001	-5.266604446999999	3.2082557781180836	183.81951568462608	18	185.0	3.2288591161895095	-0.9961946980917455	-0.0871557427476579
37	1.066822882991224	0.9244999879668104	0.5357357656812182	0.4642642343187819	-82.266362608	-1.0882718779999934	3.154820519375809	180.7579008815042	18	185.0	3.2288591161895095	-0.9961946980917455	-0.0871557427476579
38	1.1266606537917716	0.7987109056064875	0.5851653143478912	0.4148346856521089	-81.062743946	3.1132168379999996	3.1032064920726334	177.80063495335924	17	175.0	3.0543261909900763	-0.9961946980917455	0.0871557427476586
39	1.2277868208831957	0.8741497133619994	0.5841217376832425	0.4158782623167575	-76.039928932	6.902030040999996	3.051072209918551	174.81356061798613	17	175.0	3.0543261909900763	-0.9961946980917455	0.0871557427476586
40	1.2067620217032924	0.7580260975771899	0.6141944822758885	0.3858055177241115	-67.258683864	10.111817854999998	2.992368062261475	171.45006071732286	17	175.0	3.0543261909900763	-0.9961946980917455	0.0871557427476586
41	1.199052163995971	0.8847736126500597	0.5754090276807475	0.4245909723192525	-55.816293222	11.888905969	2.9317283033028527	167.9756584583032	16	165.0	2.8797932657906435	-0.9659258262890682	0.258819045102521
42	1.1447264974465643	0.957286178574822	0.544585915444269	0.455414084555731	-43.480871926000006	12.6788875817	2.8578628400294512	163.7434791609587	16	165.0	2.8797932657906435	-0.9659258262890682	0.258819045102521
43	1.086185292786077	0.9747965396528204	0.527023225382206	0.472976774617794	-30.4585180586	12.996469581100005	2.7382879739793147	156.89234400044373	15	155.0	2.705260340591211	-0.90630778703665	0.4226182617406995
44	1.019410077799525	0.9395517527099576	0.5203828180431668	0.4796171819568333	-17.4879327638	12.423661850399998	2.523911963807901	144.6095033887681	14	145.0	2.5307274153917776	-0.8191520442889917	0.5735764363510464
45	1.0010089796178443	1.0699561575622196	0.4833538535471781	0.5166461464528218	-5.6111943578000005	11.487738105	2.025161925556997	116.03323116500296	11	115.0	2.007128639793479	-0.4226182617406993	0.90630778703665
46	0.960974694040101	1.124576784807217	0.460777259054392	0.539222740945608	5.487543446199999	11.229527261	1.116252986544711	63.956584997885415	6	65.0	1.1344640137963142	0.4226182617406994	0.90630778703665
47	0.9321108347416278	1.1262473413793834	0.4528419035885175	0.5471580964114825	16.8478601642	11.7344178823	0.6083684416563067	34.85694409585723	3	35.0	0.6108652381980153	0.8191520442889918	0.573576436351046
48	0.9174009292065656	1.274964044542814	0.4184526482548331	0.5815473517451669	28.9563792108	12.022302527900004	0.3935293912715423	22.54757323421179	2	25.0	0.4363323129985824	0.90630778703665	0.4226182617406994
49	0.8948298220640124	1.2826870409664286	0.4109404786967672	0.5890595213032327	40.892465220000005	10.8845052316	0.2601422442647187	14.90505266942973	1	15.0	0.2617993877991494	0.9659258262890684	0.2588190451025207
50	0.9006700547642402	1.3144489550568712	0.4066012032631043	0.5933987967368956	50.725389674	8.634054111999998	0.1685958903007955	9.6598329574862	0	5.0	0.0872664625997164	0.9961946980917455	0.0871557427476581
51	0.8733435670810673	1.3334993589626176	0.3957434200569739	0.6042565799430262	58.160573444	5.989517788000001	0.1026206834864611	5.879732054522085	0	5.0	0.0872664625997164	0.9961946980917455	0.0871557427476581
52	0.881102589916358	1.2174310635357763	0.4198658374941592	0.5801341625058408	62.70442525	2.366756643999995	0.0377267418400215	2.1615830822128532	0	5.0	0.0872664625997164	0.9961946980917455	0.0871557427476581
53	0.8813937360486434	1.308695249588688	0.4024465406788717	0.5975534593211281	62.89408673199999	0.3128229120000014	0.0049737638095761	0.2849756745836234	0	5.0	0.0872664625997164	0.9961946980917455	0.0871557427476581
54	0.8549397710545252	1.2700520761013077	0.4023261417208766	0.5976738582791232	63.330071074	-0.6171748879999939	6.27344024704476	359.44164918317324	35	355.0	6.19591884457987	0.9961946980917455	-0.0871557427476583
55	0.8696812551249418	1.375816234680493	0.3873000344348178	0.6126999655651822	61.659736956	-2.3102811860000045	6.2457345962358515	357.85423232315964	35	355.0	6.19591884457987	0.9961946980917455	-0.0871557427476583
56	0.9117915155588776	1.3015349997920904	0.4119552669861249	0.588044733013875	58.709508701999994	-3.5326572379999988	6.223085962912885	356.55656122201424	35	355.0	6.19591884457987	0.9961946980917455	-0.0871557427476583
57	0.9457725702277991	1.4253022634770078	0.398879257956624	0.601120742043376	54.594422480000006	-5.392323873999995	6.184734029828978	354.35915732013825	35	355.0	6.19591884457987	0.9961946980917455	-0.0871557427476583
58	0.9519936379634	1.3652484106596563	0.4108304691471875	0.5891695308528127	47.924860954	-9.419340225800005	6.089115095271956	348.8805959284833	34	345.0	6.021385919380437	0.9659258262890684	-0.2588190451025207
59	1.023277952502857	1.3269980340536789	0.4353862943568998	0.5646137056431002	35.7557420284	-13.605166790800002	5.919598846803159	339.16803033233015	33	335.0	5.8468529941810035	0.9063077870366496	-0.4226182617407
60	0.9742411659997728	1.1740499373080846	0.4534958807489698	0.5465041192510303	20.7145273724	-15.589214362	5.63803888382409	323.0358327737698	32	325.0	5.672320068981571	0.8191520442889916	-0.5735764363510465
61	0.9894348579965908	1.1283747610817758	0.4671972631927016	0.5328027368072984	4.577313304399999	-17.625348666	4.966476559407223	284.55814590468793	28	285.0	4.97418836818384	0.2588190451025211	-0.9659258262890682
62	1.0026797368432954	1.0547976981242058	0.487334499908687	0.512665500091313	-14.5361699596	-18.583749081	4.048597613916009	231.96755622412283	23	235.0	4.101523742186674	-0.5735764363510464	-0.8191520442889916
63	0.9883690016170856	1.021814581692034	0.4916809637804595	0.5083190362195404	-32.5901848576	-17.0476052852	3.623541305318139	207.6136236860546	20	205.0	3.577924966588375	-0.90630778703665	-0.4226182617406993
64	0.9971372586360971	1.03746989689813	0.4900883474845927	0.5099116525154073	-48.63138053	-14.2757377372	3.4271214867767097	196.35959707090524	19	195.0	3.4033920413889422	-0.9659258262890684	-0.2588190451025203
65	1.057092447021018	1.074221440856733	0.4959815881806196	0.5040184118193805	-61.141660332	-10.943775368000004	3.3187075857038826	190.1479380988834	19	195.0	3.4033920413889422	-0.9659258262890684	-0.2588190451025203
66	1.0855727484769326	1.0992359429076028	0.4968731371116041	0.5031268628883958	-70.51893126600001	-6.161971890000004	3.2287516665559512	184.9938435894869	18	185.0	3.2288591161895095	-0.9961946980917455	-0.0871557427476579
67	1.105694655967303	1.015392392000589	0.5212867887843707	0.4787132112156292	-73.46560411200001	-1.5769697179999935	3.163054773180823	181.22968887197104	18	185.0	3.2288591161895095	-0.9961946980917455	-0.0871557427476579
68	1.183272602224171	1.0059519572856626	0.5404985053196669	0.4595014946803332	-73.672870702	0.5686433010000016	3.133874317061556	179.55777189207038	17	175.0	3.0543261909900763	-0.9961946980917455	0.0871557427476586
69	1.2053454566740665	1.0196134698819246	0.5417382956097163	0.4582617043902837	-72.32831751	1.6192738530000028	3.119208565926831	178.71748624866143	17	175.0	3.0543261909900763	-0.9961946980917455	0.0871557427476586
70	1.1978972460698658	0.987952273742024	0.5480236563461856	0.4519763436538144	-70.43432299599999	3.196472554000003	3.0962414570495724	177.40156784237706	17	175.0	3.0543261909900763	-0.9961946980917455	0.0871557427476586
71	1.2274045186924891	1.0011023983669074	0.550774381401561	0.4492256185984388	-65.935372402	0.4450529619999983	3.1348429199178938	179.61326874776285	17	175.0	3.0543261909900763	-0.9961946980917455	0.0871557427476586
72	1.177389140523552	1.1312323747470536	0.5099966073847944	0.4900033926152057	-69.544217072	5.104828004600002	3.068320004771259	175.80178646895376	17	175.0	3.0543261909900763	-0.9961946980917455	0.0871557427476586
73	1.161555774037728	1.1371790261283652	0.5053022096997882	0.4946977903002118	-55.725716392799995	9.153391678599998	2.9787885083906236	170.67200959285253	17	175.0	3.0543261909900763	-0.9961946980917455	0.0871557427476586
74	1.1286241930346042	1.029224218869332	0.5230321957781938	0.4769678042218061	-51.2374337148	6.922230139999996	3.007304703929256	172.30586724498596	17	175.0	3.0543261909900763	-0.9961946980917455	0.0871557427476586
75	1.1092797344093996	1.1049042366280095	0.500988061028041	0.499011938971959	-41.8812561128	9.432429845399998	2.9200703366659653	167.30770617230522	16	165.0	2.8797932657906435	-0.9659258262890682	0.258819045102521
76	0.9688834387879393	1.1111948461424377	0.4657918145712333	0.5342081854287667	-32.372574024	14.148181299900005	2.729566519856693	156.39264148800052	15	155.0	2.705260340591211	-0.90630778703665	0.4226182617406995
77	0.9600478074172908	1.0894441619946271	0.4684320903647001	0.5315679096352999	-13.584893512999995	11.414751067900005	2.4427843597564927	139.96123407461397	13	135.0	2.356194490192345	-0.7071067811865475	0.7071067811865476
78	0.9501002789238816	1.1066315538127245	0.4619466008165565	0.5380533991834435	-9.543071888199997	9.9604680334	2.3347967110586936	133.77399756468867	13	135.0	2.356194490192345	-0.7071067811865475	0.7071067811865476
79	0.9282442937893608	1.286537207128433	0.4191132594365183	0.5808867405634817	6.336042553800003	14.981203047000005	1.1706778957430597	67.07490259533353	6	65.0	1.1344640137963142	0.4226182617406994	0.90630778703665
80	0.9533069861172454	1.282329347918962	0.4264141585121537	0.5735858414878464	20.41933420580001	14.0806326076	0.6036940118476588	34.589118996191566	3	35.0	0.6108652381980153	0.8191520442889918	0.573576436351046
81	0.997272340606392	1.3637131697946268	0.4223966374266325	0.5776033625733675	34.497307769	13.3465915541	0.3691520055318049	21.15085191576244	2	25.0	0.4363323129985824	0.90630778703665	0.4226182617406994
82	1.011080063859203	1.4857806713403352	0.4049405117415977	0.5950594882584022	47.11251731400001	12.129627339499995	0.2519881912131687	14.437859843650145	1	15.0	0.2617993877991494	0.9659258262890684	0.2588190451025207
83	0.9841852963959392	1.470188641343527	0.4009924002462298	0.5990075997537703	58.756562448	10.345221422999996	0.174282914405202	9.985675436657855	0	5.0	0.0872664625997164	0.9961946980917455	0.0871557427476581
84	0.9348546265810924	1.4596987092819151	0.3904087716819081	0.6095912283180918	67.80296016	7.385865435	0.1085034934344042	6.216792236216801	0	5.0	0.0872664625997164	0.9961946980917455	0.0871557427476581
85	0.9252125075750124	1.4345967642276856	0.3920708841304903	0.6079291158695097	73.528293318	2.860515338000006	0.0388839914200263	2.2278885989904116	0	5.0	0.0872664625997164	0.9961946980917455	0.0871557427476581
86	0.9310208566640176	1.43278231728881	0.3938656428433229	0.606134357156677	73.52399083600001	-3.053330488999997	6.2416807995219985	357.6219668804518	35	355.0	6.19591884457987	0.9961946980917455	-0.0871557427476583
87	0.8842074024306311	1.425273097874865	0.3828598692708897	0.6171401307291103	67.42163234	-7.764925721000004	6.168520849116419	353.43021049282567	35	355.0	6.19591884457987	0.9961946980917455	-0.0871557427476583
88	0.8775576470527763	1.4119408872910526	0.3832968809059686	0.6167031190940314	57.994139394	-11.439298942999995	6.088436118809654	348.8416934428046	34	345.0	6.021385919380437	0.9659258262890684	-0.2588190451025207
89	0.9372797157039312	1.3929632111819292	0.4022240363396416	0.5977759636603583	44.54303445400001	-14.3242054923	5.972048635076407	342.173181836742	34	345.0	6.021385919380437	0.9659258262890684	-0.2588190451025207
90	0.9637491275598368	1.3690982573355392	0.4131213785350383	0.5868786214649617	29.345728409400003	-15.6178410663	5.794109569830459	331.97802438764626	33	335.0	5.8468529941810035	0.9063077870366496	-0.4226182617407
91	0.94606239676651	1.3417048848983524	0.4135308710587197	0.5864691289412802	13.307352321400009	-15.329612644	5.4272870462578275	310.9606419565963	31	315.0	5.497787143782138	0.7071067811865474	-0.7071067811865477
92	1.0093755180716166	1.3127144676662843	0.4346840666258085	0.5653159333741914	-1.3134968785999943	-15.306672666	4.6267866415467385	265.0953472681366	26	265.0	4.625122517784973	-0.0871557427476582	-0.9961946980917455
93	1.0596265888899936	1.2843040476439198	0.4520725026474828	0.5479274973525172	-17.305993010599995	-15.129399055	3.8599857512490714	221.16089252720624	22	225.0	3.9269908169872414	-0.7071067811865477	-0.7071067811865475
94	1.0430861101360385	1.2581579417754687	0.4532705295944637	0.5467294704055362	-31.572294988599992	-13.721064133700002	3.5515596060471357	203.48937611564625	20	205.0	3.577924966588375	-0.90630778703665	-0.4226182617406993
95	1.0640695659036497	1.2353277616311016	0.4627601994495091	0.5372398005504909	-44.748121278	-12.304394650699995	3.4099310512844627	195.3746576692076	19	195.0	3.4033920413889422	-0.9659258262890684	-0.2588190451025203
96	1.144536399644816	1.216681270279327	0.4847229521544219	0.5152770478455782	-56.18108428999999	-4.3118184199999945	3.21819107168454	184.3887660742075	18	185.0	3.2288591161895095	-0.9961946980917455	-0.0871557427476579
97	1.1304378849868717	0.7665886935245093	0.5958998665553434	0.4041001334446565	-53.37175811799999	3.5155755789999965	3.075818085995527	176.2313948775506	17	175.0	3.0543261909900763	-0.9961946980917455	0.0871557427476586
98	1.1167762954323186	0.7121703865500676	0.6106117288350091	0.3893882711649907	-49.149933131999994	-0.1305434320000031	3.1442486719546454	180.15217864261527	18	185.0	3.2288591161895095	-0.9961946980917455	-0.0871557427476579
99	1.1098906432465896	0.8381658294147812	0.5697425402305167	0.4302574597694832	-53.632844981999995	-1.4710922029999978	3.1690147201624095	181.57116868013767	18	185.0	3.2288591161895095	-0.9961946980917455	-0.0871557427476579
100	1.0477116432593554	0.917514156559772	0.5331253250164857	0.4668746749835142	-52.09211753799999	5.091012615	3.0441710771655845	174.41815483738165	17	175.0	3.0543261909900763	-0.9961946980917455	0.0871557427476586
101	0.9851249823230772	0.9248617793423538	0.5157758169297928	0.4842241830702071	-43.450819751999994	4.091644350999999	3.0477022704770995	174.6204773107763	17	175.0	3.0543261909900763	-0.9961946980917455	0.0871557427476586
102	0.9394392209654716	0.9363370132012564	0.500826913068763	0.4991730869312369	-43.90882883599999	1.050165910999997	3.117680247623273	178.62992006011496	17	175.0	3.0543261909900763	-0.9961946980917455	0.0871557427476586
103	1.050710830472577	0.951301068546146	0.5248274653050654	0.4751725346949346	-41.35048793	9.6303631296	2.912775515264123	166.88974369367793	16	165.0	2.8797932657906435	-0.9659258262890682	0.258819045102521
104	1.0459771076843154	0.9689651139929368	0.5191102238225157	0.4808897761774843	-24.648102576799992	15.602938255600002	2.5772412361032657	147.66504561579646	14	145.0	2.5307274153917776	-0.8191520442889917	0.5735764363510464
105	1.0618824728139598	0.9885751915835416	0.517875833893883	0.4821241661061169	-10.144611418799997	13.023000016	2.2325859793801186	127.91775401856223	12	125.0	2.1816615649929116	-0.5735764363510458	0.819152044288992
106	1.024286419444416	1.009508552272076	0.5036330769270877	0.4963669230729124	1.3978974552000054	12.067554966	1.4554710065702778	83.39234588013463	8	85.0	1.4835298641951802	0.0871557427476581	0.9961946980917455
107	1.0824845339841134	1.031116603692419	0.5121517559240536	0.4878482440759464	13.990498513200004	12.631170101	0.7343814927718251	42.07696008834275	4	45.0	0.7853981633974483	0.7071067811865476	0.7071067811865475
108	1.0090512606369888	1.0523402819823102	0.4895000487655255	0.5104999512344744	26.660237657200003	12.0172239364	0.4234812491739816	24.26368828059713	2	25.0	0.4363323129985824	0.90630778703665	0.4226182617406994
109	0.978502648843136	1.071728132498829	0.4772646366194266	0.5227353633805735	38.024946386	11.475025039400004	0.2930855673473029	16.79256604519771	1	15.0	0.2617993877991494	0.9659258262890684	0.2588190451025207
110	0.9565062574376636	0.7239760777687433	0.5691855471483904	0.4308144528516095	49.61028773600001	11.260275836000002	0.2231931103120796	12.788023237279978	1	15.0	0.2617993877991494	0.9659258262890684	0.2588190451025207
111	0.9767962662345244	0.7861355939372465	0.554074884175813	0.4459251158241871	60.54549805800001	9.313732850999994	0.1526338527096715	8.745275571085624	0	5.0	0.0872664625997164	0.9961946980917455	0.0871557427476581
112	0.9028449702515156	0.7911818176072076	0.5329579064052027	0.4670420935947973	68.237753438	6.283796796000004	0.0918278248215145	5.2613468041394444	0	5.0	0.0872664625997164	0.9961946980917455	0.0871557427476581
113	0.8247657659539025	0.7928318753514431	0.5098707768195958	0.4901292231804041	73.11309165000002	3.630505840000005	0.0496152771879723	2.842745982242525	0	5.0	0.0872664625997164	0.9961946980917455	0.0871557427476581
114	0.852679864168763	0.7912433573158585	0.5186859416698979	0.4813140583301021	75.49876511800001	-0.6343416830000024	6.274783490861543	359.5186113847319	35	355.0	6.19591884457987	0.9961946980917455	-0.0871557427476583
115	0.8545485394412737	0.7865434571494667	0.5207194607106375	0.4792805392893625	71.84440828400001	-6.306295491	6.195632583067459	354.9835984235018	35	355.0	6.19591884457987	0.9961946980917455	-0.0871557427476583
116	0.8598145203963437	0.7788116460847779	0.5247167035314454	0.4752832964685545	62.88617413600001	-10.722186263	6.1143077884007875	350.32403091933355	35	355.0	6.19591884457987	0.9961946980917455	-0.0871557427476583
117	0.9163127376144076	0.768125475538969	0.5439871468476194	0.4560128531523805	50.40003575800001	-14.160248988100005	6.009289286019226	344.3069139620855	34	345.0	6.021385919380437	0.9659258262890684	-0.2588190451025207
118	0.9181675645292952	1.0035314453134667	0.4777894768257292	0.5222105231742707	34.5656761598	-16.659004523100002	5.83407988226672	334.26815459606325	33	335.0	5.8468529941810035	0.9063077870366496	-0.4226182617407
119	0.9513010204138332	0.982420156198128	0.4919535618266284	0.5080464381733715	17.082026711800005	-17.088436966999996	5.497599547406946	314.9892515194495	31	315.0	5.497787143782138	0.7071067811865474	-0.7071067811865477
120	1.008095516268013	0.959265984174447	0.5124099033356565	0.4875900966643435	0.3888022258000063	-15.770523894999998	4.737037716529842	271.41226855144873	27	275.0	4.799655442984406	0.0871557427476578	-0.9961946980917455
121	0.9977528849199612	0.935753567359168	0.5160328706138299	0.4839671293861701	-14.459021078199992	-14.591911111	3.931565166100719	225.2620908982217	22	225.0	3.9269908169872414	-0.7071067811865477	-0.7071067811865475
122	0.9797267126416868	0.9136484697309836	0.5174498545047732	0.4825501454952267	-28.795019996199994	-13.289846841900005	3.573995780070282	204.7748741955936	20	205.0	3.577924966588375	-0.90630778703665	-0.4226182617406993
123	1.0464505458222888	0.8942665664714081	0.5392081819619289	0.4607918180380712	-41.038714762	-11.721055748900003	3.4197956340828863	195.93985663021465	19	195.0	3.4033920413889422	-0.9659258262890684	-0.2588190451025203
124	1.0541804031834976	0.5504499030824834	0.6569615437692963	0.3430384562307037	-52.237131494	-10.200396737999997	3.3344369874032087	191.0491664305207	19	195.0	3.4033920413889422	-0.9659258262890684	-0.2588190451025203
125	0.9964620395050988	0.4952479051862789	0.667999863546702	0.3320001364532979	-61.43950823799999	-8.208074664999994	3.274402289542444	187.6094316187558	18	185.0	3.2288591161895095	-0.9961946980917455	-0.0871557427476579
126	1.04813926145858	0.4939703292758077	0.6796788423833303	0.3203211576166696	-68.65328082399999	-4.510658911	3.2072003732268355	183.7590454386801	18	185.0	3.2288591161895095	-0.9961946980917455	-0.0871557427476579
127	1.059480613096118	0.4778424317842635	0.6891724004427161	0.3108275995572838	-70.46082605999999	0.832818005	3.129773614947844	179.3228189679143	17	175.0	3.0543261909900763	-0.9961946980917455	0.0871557427476586
128	1.0354454741673669	0.5743437069345451	0.643218060055912	0.3567819399440881	-66.98764481399999	5.602360214999997	3.058154088276879	175.21932235894334	17	175.0	3.0543261909900763	-0.9961946980917455	0.0871557427476586
129	1.0497114180141145	0.577811703324114	0.6449748112647339	0.3550251887352662	-59.25610562999999	8.422094323	3.0004078739202367	171.91070799345	17	175.0	3.0543261909900763	-0.9961946980917455	0.0871557427476586
130	1.0770395519229805	0.6701057200349175	0.6164567819343499	0.38354321806565	-50.14345616799999	8.650714201999996	2.9707549781079177	170.21172221306296	17	175.0	3.0543261909900763	-0.9961946980917455	0.0871557427476586
131	1.058525281494909	0.6709471640177476	0.6120509663171517	0.3879490336828482	-41.954677226	6.245945436999996	2.993804463944274	171.53236047143272	17	175.0	3.0543261909900763	-0.9961946980917455	0.0871557427476586
132	1.1159941933206328	0.7729246586041836	0.590811083378955	0.4091889166210449	-37.651565294	2.5055741470000044	3.07514427757671	176.192788498952	17	175.0	3.0543261909900763	-0.9961946980917455	0.0871557427476586
133	1.152238599301812	0.6851854277438183	0.6270945532123476	0.3729054467876524	-36.94352893199999	-0.4518693909999953	3.153823397970656	180.7007700333268	18	185.0	3.2288591161895095	-0.9961946980917455	-0.0871557427476579
134	1.1140949987969393	0.6927533203772126	0.6165957523795653	0.3834042476204345	-38.55530407599999	-0.9624938410000006	3.166551449704653	181.43003367910904	18	185.0	3.2288591161895095	-0.9961946980917455	-0.0871557427476579
135	1.0877469521591197	0.6253531030368865	0.634958214413614	0.365041785586386	-38.868516613999994	1.490941852999999	3.1032528511145614	177.803291130804	17	175.0	3.0543261909900763	-0.9961946980917455	0.0871557427476586
136	1.071392569447852	0.7398253060758763	0.5915315787936614	0.4084684212063387	-35.573420369999994	6.296054662400001	2.9664190916566415	169.96329421895686	16	165.0	2.8797932657906435	-0.9659258262890682	0.258819045102521
137	0.995998848918052	0.7437274663829156	0.5725031806199626	0.4274968193800373	-26.27640728919999	11.3436317804	2.7340573360958196	156.6499463050713	15	155.0	2.705260340591211	-0.90630778703665	0.4226182617406995
138	0.938393801864088	0.7416101149169291	0.5585664369533756	0.4414335630466244	-12.886156809199994	14.722020354999998	2.2897951508857552	131.1955980952753	13	135.0	2.356194490192345	-0.7071067811865475	0.7071067811865476
139	0.9306387961523114	0.7634757299294237	0.5493364125179642	0.4506635874820359	3.167633420800006	16.530169835000002	1.3814641550684934	79.15206563403098	7	75.0	1.3089969389957472	0.2588190451025207	0.9659258262890684
140	0.916947259410304	0.9164989062270916	0.5001222706157441	0.4998777293842558	20.17418286080001	16.695955191	0.6913392740597333	39.61082261526087	3	35.0	0.6108652381980153	0.8191520442889918	0.573576436351046
141	0.9339935784869514	0.9319685297198032	0.5005426285877516	0.4994573714122484	36.55954380280001	15.014861227599994	0.3896929909990465	22.327763690074946	2	25.0	0.4363323129985824	0.90630778703665	0.4226182617406994
142	0.9696947202702972	0.8892406615612035	0.5216398212373113	0.4783601787626886	50.203905316	12.634298495600005	0.2465400991579178	14.125707162485517	1	15.0	0.2617993877991494	0.9659258262890684	0.2588190451025207
143	0.9400809719982262	1.14604346439749	0.4506351373854012	0.5493648626145988	61.828140794000014	7.912083149000008	0.1272772064549858	7.292446758085928	0	5.0	0.0872664625997164	0.9961946980917455	0.0871557427476581
144	0.9582103314587476	1.1616667974515889	0.4520122031559861	0.5479877968440139	66.02807161400001	5.383375673999996	0.0813516796878479	4.661107902413835	0	5.0	0.0872664625997164	0.9961946980917455	0.0871557427476581
145	0.9526522193714944	1.0654870362439854	0.4720448386902619	0.5279551613097382	72.594892142	4.6938247809999964	0.0645679049140151	3.6994684435750735	0	5.0	0.0872664625997164	0.9961946980917455	0.0871557427476581
146	0.9287569367287234	1.1364342908741711	0.4497195825331627	0.5502804174668374	75.415721176	1.267937566999997	0.0168110587595977	0.9632027160713846	0	5.0	0.0872664625997164	0.9961946980917455	0.0871557427476581
147	0.9250895840766944	1.2286354425997532	0.4295300340657972	0.570469965934203	75.130767276	-2.2413042889999986	6.253362109020849	358.2912566139221	35	355.0	6.19591884457987	0.9961946980917455	-0.0871557427476583
148	0.940772968376089	1.1236288834276944	0.4557121316056189	0.5442878683943811	70.93311259800001	-1.8384932319999905	6.257272420463424	358.51530095616323	35	355.0	6.19591884457987	0.9961946980917455	-0.0871557427476583
149	0.9210375262131888	1.1209999530256056	0.4510385022690777	0.5489614977309222	71.45378081200002	-2.6386654360000037	6.246273796846348	357.8851262424519	35	355.0	6.19591884457987	0.9961946980917455	-0.0871557427476583
150	0.9413496248881388	1.1164041659668806	0.4574646534836403	0.5425353465163596	65.655781726	-6.213525086000011	6.188828437999444	354.5937496279098	35	355.0	6.19591884457987	0.9961946980917455	-0.0871557427476583
151	0.9376438137047414	1.0836539420761246	0.4638820831928899	0.5361179168071101	59.02673064	-6.978237146999994	6.165509859267974	353.2576934823531	35	355.0	6.19591884457987	0.9961946980917455	-0.0871557427476583
152	0.934972263173671	0.9899789556667294	0.4857121853388589	0.514287814661141	51.69930743200001	-7.532282119999991	6.138509182398043	351.71066865370955	35	355.0	6.19591884457987	0.9961946980917455	-0.0871557427476583
153	0.988766414467439	0.8544414913220595	0.5364378111453043	0.4635621888546956	43.962166400000015	-9.96640021	6.060249539381387	347.2267214026547	34	345.0	6.021385919380437	0.9659258262890684	-0.2588190451025207
154	0.9576248208059388	0.8519911379240853	0.529186768157147	0.4708132318428528	31.766507012000012	-12.799841736000005	5.900151206512135	338.0537626221659	33	335.0	5.8468529941810035	0.9063077870366496	-0.4226182617407
155	0.9579318558600526	0.7934879503930515	0.5469458849557045	0.4530541150442955	18.36248292800001	-13.789463325000003	5.639071016568786	323.09496962393814	32	325.0	5.672320068981571	0.8191520442889916	-0.5735764363510465
156	0.979287321092184	0.6586370865135637	0.5978830992107059	0.402116900789294	4.187580362000006	-15.405837439000004	4.977794296149722	285.20660445367326	28	285.0	4.97418836818384	0.2588190451025211	-0.9659258262890682
157	0.9697419322441632	0.5977400990857211	0.6186622320776551	0.3813377679223448	-12.449191949999996	-16.536322486	4.067073252444213	233.0261323355982	23	235.0	4.101523742186674	-0.5735764363510464	-0.8191520442889916
158	1.0073856769566638	0.5751017624606232	0.6365836795062395	0.3634163204937605	-28.885064609999993	-15.392097869	3.631192243907821	208.05199017655715	20	205.0	3.577924966588375	-0.90630778703665	-0.4226182617406993
159	1.1099104584635593	0.5470047004709128	0.6698655947944371	0.330134405205563	-43.23338768799999	-13.883519624999998	3.4523199170981966	197.80336077868097	19	195.0	3.4033920413889422	-0.9659258262890684	-0.2588190451025203
160	1.1607048531755686	0.5543754057625477	0.6767641614009443	0.3232358385990558	-56.65210385999999	-12.232960015000003	3.3542587549385123	192.18487005278303	19	195.0	3.4033920413889422	-0.9659258262890684	-0.2588190451025203
161	1.225994785419093	0.5752421984935555	0.6806404689492807	0.3193595310507193	-67.699307718	-8.640536042000004	3.2685374096711985	187.27339875478225	18	185.0	3.2288591161895095	-0.9961946980917455	-0.0871557427476579
162	1.2485854361061686	0.5727913021367237	0.6855173945565466	0.3144826054434534	-73.933175944	-4.091440942999995	3.1968759806072597	183.1675013155424	18	185.0	3.2288591161895095	-0.9961946980917455	-0.0871557427476579
163	1.237026367811757	0.6977824383084205	0.6393532859157977	0.3606467140842023	-75.88218960399999	0.0155977480000046	3.1413871014324073	179.98822272891198	17	175.0	3.0543261909900763	-0.9961946980917455	0.0871557427476586
164	1.1921925461684044	0.8053985115837052	0.5968151196621692	0.4031848803378308	-73.90198044799999	3.817007612999994	3.089988910008584	177.0433232857214	17	175.0	3.0543261909900763	-0.9961946980917455	0.0871557427476586
165	1.1863286703747546	0.8944296142151913	0.5701424712138268	0.4298575287861733	-68.248174378	7.147644174999993	3.0372428725851908	174.02119795532187	17	175.0	3.0543261909900763	-0.9961946980917455	0.0871557427476586
166	1.1358923552030324	0.8369342609316075	0.5757689732656724	0.4242310267343276	-59.606692098	10.172492953000004	2.9725608621534736	170.31519174716334	17	175.0	3.0543261909900763	-0.9961946980917455	0.0871557427476586
167	1.0993071233202885	0.990243827121938	0.5260973048240984	0.4739026951759017	-47.903188472	12.609598671500006	2.884200677405076	165.2525260840839	16	165.0	2.8797932657906435	-0.9659258262890682	0.258819045102521
168	1.0620043334966975	1.0143568333566466	0.5114737987062866	0.4885262012937135	-34.38749475499999	13.720928554200002	2.761940661416908	158.24754316475992	15	155.0	2.705260340591211	-0.90630778703665	0.4226182617406995
169	1.022748205975188	1.0366285722067163	0.4966299595152806	0.5033700404847196	-20.461331363599992	14.3371275147	2.530401220140863	144.9813103888254	14	145.0	2.5307274153917776	-0.8191520442889917	0.5735764363510464
170	0.9837652378759216	0.9639940737784002	0.5050753612058794	0.4949246387941206	-5.713239725599995	15.061338864999998	1.933359026981183	110.77331252954124	11	115.0	2.007128639793479	-0.4226182617406993	0.90630778703665
171	0.947184934738332	1.005828661907176	0.4849863494884084	0.5150136505115914	9.661346366400004	14.412696311	0.9802578512056268	56.16463770864546	5	55.0	0.9599310885968813	0.573576436351046	0.8191520442889918
172	0.9496419890946848	0.8673039627061031	0.5226583587439615	0.4773416412560384	23.112152896400005	6.7781760868	0.2852740919076906	16.345001470737824	1	15.0	0.2617993877991494	0.9659258262890684	0.2588190451025207
173	0.9461578913064136	0.7324930590065206	0.5636418286541527	0.4363581713458472	23.217698540000004	6.4130527871	0.2694944824576462	15.440896446885526	1	15.0	0.2617993877991494	0.9659258262890684	0.2588190451025207
174	0.9311637580051774	0.7912301090466027	0.5406218495186873	0.4593781504813127	35.938258470600005	12.2460674423	0.3284132763986633	18.816694673706778	1	15.0	0.2617993877991494	0.9659258262890684	0.2588190451025207
175	0.8811983132325492	0.9023148792493432	0.4940800645305548	0.5059199354694452	47.709833424600006	10.205871792000003	0.2107393237672683	12.074473829305475	1	15.0	0.2617993877991494	0.9659258262890684	0.2588190451025207
176	0.9014559363725938	1.0576971297408888	0.4601253225001346	0.5398746774998654	56.35000205460001	7.681477362999999	0.1354821749403534	7.762556823335337	0	5.0	0.0872664625997164	0.9961946980917455	0.0871557427476581
177	0.8978360363853423	1.2287589480165024	0.4221941850567657	0.5778058149432342	63.072788150600005	10.143803817699997	0.1594614614283127	9.136468734830489	0	5.0	0.0872664625997164	0.9961946980917455	0.0871557427476581
178	0.8411660316118581	1.3890815822638036	0.3771626192439248	0.6228373807560752	76.63760969	3.688540487699996	0.0480925270651608	2.7554988269524014	0	5.0	0.0872664625997164	0.9961946980917455	0.0871557427476581
179	0.849348244179015	1.3439446594642528	0.3872479789489889	0.612752021051011	70.449869126	-8.109518997999995	6.16857923334282	353.4335556625886	35	355.0	6.19591884457987	0.9961946980917455	-0.0871557427476583
180	0.8745075436908192	1.3594264985046705	0.3914652479315644	0.6085347520684357	60.418571694000015	-28.50801544399999	5.84231682472716	334.74009663513857	33	335.0	5.8468529941810035	0.9063077870366496	-0.4226182617407
181	0.8893509965125311	1.373855819746132	0.3929605505442622	0.6070394494557377	13.43383823800001	-25.882778917000003	5.191141371243564	297.43049142801107	29	295.0	5.148721293383272	0.4226182617406996	-0.9063077870366498
182	0.8991420239139478	1.6025149804213958	0.3594185863032961	0.640581413696704	8.653013860000007	-4.805597429000002	5.7762309804308085	330.95365667139896	33	335.0	5.8468529941810035	0.9063077870366496	-0.4226182617407
183	0.9120464589885716	1.8031439272287328	0.3359051592176556	0.6640948407823443	3.822643380000007	-4.170847589	5.454253697022086	312.5057172329915	31	315.0	5.497787143782138	0.7071067811865474	-0.7071067811865477
184	0.9276386198625974	1.7976505149467	0.3403817261127081	0.659618273887292	0.3113186820000067	-4.4731130884	4.781874699047093	273.98123841578916	27	275.0	4.799655442984406	0.0871557427476578	-0.9961946980917455
185	0.9449073976897856	1.6403156581013256	0.3655032379403841	0.6344967620596158	-5.123582796799994	11.2002386346	1.9998308593161571	114.58186797883648	11	115.0	2.007128639793479	-0.4226182617406993	0.90630778703665
186	0.9626569170564226	1.7976439035874905	0.348750726680528	0.6512492733194719	22.711795951200006	5.407550039999999	0.2337423298205481	13.392448992272293	1	15.0	0.2617993877991494	0.9659258262890684	0.2588190451025207
187	0.8987836729176669	1.5518935435209618	0.3667491038349786	0.6332508961650214	5.691517283200005	-16.934137156000002	5.036625012558535	288.5773562096293	28	285.0	4.97418836818384	0.2588190451025211	-0.9659258262890682
188	0.9602399286128832	1.304013972314799	0.4240866840151917	0.5759133159848082	-11.156478360799996	-16.364559514	4.114019139555641	235.71593353258064	23	235.0	4.101523742186674	-0.5735764363510464	-0.8191520442889916
189	0.9499935136947628	1.1526616659997977	0.4518066123579817	0.5481933876420182	-27.037601744799996	-15.260505516600002	3.6554378162264913	209.4411591422962	20	205.0	3.577924966588375	-0.90630778703665	-0.4226182617406993
190	0.973769934802958	1.2513794440853914	0.4376200285885699	0.5623799714114301	-41.677489394	-13.4351540156	3.4534348812197555	197.86724351715475	19	195.0	3.4033920413889422	-0.9659258262890684	-0.2588190451025203
191	0.9978127754980232	1.04470948679828	0.4885199020431891	0.5114800979568108	-53.907909776	-11.376498072	3.3495766773236206	191.91660676609703	19	195.0	3.4033920413889422	-0.9659258262890684	-0.2588190451025203
192	1.017215321583998	0.9909917903117614	0.5065290903305988	0.4934709096694012	-64.430485538	-8.711937929000001	3.27599206738425	187.70051917945472	18	185.0	3.2288591161895095	-0.9961946980917455	-0.0871557427476579
193	1.0145152996878175	0.989773945992796	0.5061721015937048	0.4938278984062951	-71.331785634	-4.882715671999996	3.209936814543507	183.9158319770106	18	185.0	3.2288591161895095	-0.9961946980917455	-0.0871557427476579
194	1.043660928276257	1.1182165015538466	0.4827567529387064	0.5172432470612935	-74.19591688199999	0.0211388230000011	3.141307748121724	179.98367611911945	17	175.0	3.0543261909900763	-0.9961946980917455	0.0871557427476586
195	1.0280629807329322	0.9722397564757344	0.5139536939131265	0.4860463060868734	-71.289507988	4.467230796999999	3.079011250923637	176.4143497512205	17	175.0	3.0543261909900763	-0.9961946980917455	0.0871557427476586
196	1.059140595885205	1.006815233959137	0.5126637174837398	0.4873362825162602	-65.261455288	7.900132759000005	3.021125234158714	173.09772529776683	17	175.0	3.0543261909900763	-0.9961946980917455	0.0871557427476586
197	1.0553883329628466	1.0093771183454705	0.5111419954717427	0.4888580045282572	-55.489242469999986	10.473105062000002	2.955045947633238	169.3116610666214	16	165.0	2.8797932657906435	-0.9659258262890682	0.258819045102521
198	1.0366124212556274	0.95171944346116	0.5213477888930175	0.4786522111069826	-44.31524516399999	5.586998652999998	3.016180357058209	172.81440470969704	17	175.0	3.0543261909900763	-0.9961946980917455	0.0871557427476586
199	1.040858670773687	0.9466173197819056	0.5237088023804093	0.4762911976195907	-44.31524516399999	0.0	3.141592653589793	180.0	18	185.0	3.2288591161895095	-0.9961946980917455	-0.0871557427476579
200	1.044518685899555	0.9422195919138898	0.5257454882527992	0.4742545117472008	-44.31524516399999	0.0	3.141592653589793	180.0	18	185.0	3.2288591161895095	-0.9961946980917455	-0.0871557427476579
