# Supplementary material for: An epifluorescence microscope design for naturalistic behavior and cellular activity in freely moving Caenorhabditis elegans
Source: Nat Commun. 2026 May 19;17:4411. doi: 10.1038/s41467-026-72709-w (PMC13187321; doi:10.1038/s41467-026-72709-w)
Supplement: Supplementary file 8 — Source data [file 41467_2026_72709_MOESM8_ESM.zip › fig5 RIA/BAR269_imaging/4_final.csv]

frame	nrD	nrV	nrD_ratio	nrV_ratio	head_angle	dhead_dt	theta_rad	theta_deg	bin_index	binned_theta_deg	binned_theta_rad	polar_x	polar_y
0	1.1090346618361042	0.7895701273550159	0.5841313938266196	0.4158686061733804	-82.759172088	0.0	3.141592653589793	180.0	18	185.0	3.2288591161895095	-0.9961946980917455	-0.0871557427476579
1	1.1022773939149186	0.7954499862432817	0.5808407495406582	0.4191592504593418	-82.759172088	0.0	3.141592653589793	180.0	18	185.0	3.2288591161895095	-0.9961946980917455	-0.0871557427476579
2	1.095133280342274	0.8016664601464688	0.5773584089905528	0.4226415910094471	-82.759172088	2.957913810000001	3.1058666405589133	177.9530502345012	17	175.0	3.0543261909900763	-0.9961946980917455	0.0871557427476586
3	1.100987874530918	0.7627470919049884	0.5907427259554938	0.4092572740445062	-76.843344468	7.509136934999994	3.044181864221949	174.4187728901847	17	175.0	3.0543261909900763	-0.9961946980917455	0.0871557427476586
4	1.092455545842167	0.8579673165889822	0.5601121515159285	0.4398878484840713	-67.74089821800001	10.012323758999996	2.9948518226966527	171.59236970758013	17	175.0	3.0543261909900763	-0.9961946980917455	0.0871557427476586
5	1.0919701217922833	0.9107504343060752	0.5452433782971836	0.4547566217028163	-56.81869695	10.499060520000008	2.958871884626637	169.53087110902615	16	165.0	2.8797932657906435	-0.9659258262890682	0.258819045102521
6	1.054774798545144	0.8799225077353451	0.5451885393756911	0.4548114606243088	-46.742777178	12.289509747	2.884493464317623	165.2693015384695	16	165.0	2.8797932657906435	-0.9659258262890682	0.258819045102521
7	1.0332450588333302	1.0266029989504095	0.5016122693753604	0.4983877306246396	-32.239677456	16.725897845	2.6630195541367456	152.57978121284577	15	155.0	2.705260340591211	-0.90630778703665	0.4226182617406995
8	0.978752702337143	1.0473988684096749	0.4830599627728665	0.5169400372271334	-13.290981488	19.226058908	2.175659714221009	124.65611928150264	12	125.0	2.1816615649929116	-0.5735764363510458	0.819152044288992
9	0.9463197111336142	0.9608646533474146	0.4961868022607876	0.5038131977392123	6.21244036	19.159036087	1.257237121678168	72.03438091933457	7	75.0	1.3089969389957472	0.2588190451025207	0.9659258262890684
10	0.9136000356463028	0.9860549176851964	0.4809294625026964	0.5190705374973036	25.027090686	18.434590274	0.6348603578474625	36.37481908482476	3	35.0	0.6108652381980153	0.8191520442889918	0.573576436351046
11	0.895250544361195	0.9631573311327756	0.481729848525978	0.518270151474022	43.081620908000005	15.039916566	0.335875351592426	19.244240088718644	1	15.0	0.2617993877991494	0.9659258262890684	0.2588190451025207
12	0.8407934328239589	0.834896021077293	0.5017596971004789	0.4982403028995212	55.106923818	9.32032505	0.1675460784097193	9.599683166844883	0	5.0	0.0872664625997164	0.9961946980917455	0.0871557427476581
13	0.8830617564354606	0.9230088213425304	0.4889408904063382	0.5110591095936619	61.72227100800001	4.8316984430000005	0.0781219649048345	4.4760588763161575	0	5.0	0.0872664625997164	0.9961946980917455	0.0871557427476581
14	0.9327295975256544	0.9625427124751572	0.492134872969919	0.507865127030081	64.770320704	1.7550645019999962	0.0270901105599064	1.5521490016254202	0	5.0	0.0872664625997164	0.9961946980917455	0.0871557427476581
15	0.94122684499513	0.9577587036061652	0.4956471868300388	0.5043528131699612	65.232400012	-1.2471443129999995	6.264069156377594	358.9047252385102	35	355.0	6.19591884457987	0.9961946980917455	-0.0871557427476583
16	0.962747585928652	0.9679614374456544	0.4986497573031771	0.5013502426968229	62.276032078	-4.032743058000001	6.218519653524936	356.2949309661338	35	355.0	6.19591884457987	0.9961946980917455	-0.0871557427476583
17	1.0177475130915834	1.0633127577136527	0.4890523966890112	0.5109476033109889	57.166913896	-6.791929719999999	6.164930883252603	353.224520600233	35	355.0	6.19591884457987	0.9961946980917455	-0.0871557427476583
18	1.014443793547834	1.0357670607171376	0.4947997380062286	0.5052002619937714	48.692172638	-9.536829286	6.08977405589824	348.9183515912346	34	345.0	6.021385919380437	0.9659258262890684	-0.2588190451025207
19	1.0268284715219824	0.9948266980327226	0.5079147457912688	0.4920852542087312	38.093255324	-12.1706054857	5.97394050033782	342.28157773162843	34	345.0	6.021385919380437	0.9659258262890684	-0.2588190451025207
20	1.041592309294578	0.889321527706764	0.5394297194079584	0.4605702805920417	24.3509616666	-14.586477486699998	5.743493826108041	329.0779558954359	32	325.0	5.672320068981571	0.8191520442889916	-0.5735764363510465
21	1.0581089588663266	0.924930202756048	0.5335794568981991	0.4664205431018009	8.9203003506	-16.097675204	5.21840202902554	298.99241206566876	29	295.0	5.148721293383272	0.4226182617406996	-0.9063077870366498
22	1.075214123722693	0.9372356239109844	0.5342812286304167	0.4657187713695834	-7.8443887414	-16.397913865	4.266188729842099	244.4346088262297	24	245.0	4.276056667386107	-0.4226182617406999	-0.9063077870366496
23	1.0912580214012533	0.8825857806838906	0.5528593601218404	0.4471406398781595	-23.8755273794	-15.695878096	3.72315551727366	213.3210976106276	21	215.0	3.752457891787808	-0.819152044288992	-0.5735764363510458
24	1.0356619816654429	0.9720000225068712	0.5158547502085187	0.4841452497914815	-39.2361449334	-13.822289528300002	3.4803012976190657	199.4065757874763	19	195.0	3.4033920413889422	-0.9659258262890684	-0.2588190451025203
25	1.0694753538357769	0.927896736294097	0.5354412225547004	0.4645587774452996	-51.520106436000006	-6.324075932300001	3.263731325879345	186.99803043752271	18	185.0	3.2288591161895095	-0.9961946980917455	-0.0871557427476579
26	1.0223435446495763	0.855631541139011	0.5443861062833432	0.4556138937166568	-51.884296798	-3.6747397689999985	3.212300245704543	184.05124660770764	18	185.0	3.2288591161895095	-0.9961946980917455	-0.0871557427476579
27	0.9786469127926032	0.85007643045449	0.5351530708056208	0.4648469291943792	-58.869585974	-5.580057776999997	3.2360970703603216	185.41470422629664	18	185.0	3.2288591161895095	-0.9961946980917455	-0.0871557427476579
28	0.9987975241834496	0.8021678833346707	0.5545900659801541	0.4454099340198458	-63.044412351999995	-2.058297697999997	3.1742294371543536	181.8699499551313	18	185.0	3.2288591161895095	-0.9961946980917455	-0.0871557427476579
29	0.9705247194363662	0.7645051690489183	0.5593706055886182	0.4406293944113819	-62.98618137	2.223882254999996	3.1062998514626443	177.97787139092404	17	175.0	3.0543261909900763	-0.9961946980917455	0.0871557427476586
30	0.9318038443873328	0.886943622898035	0.5123327241126706	0.4876672758873293	-58.596647842	1.5741447919999985	3.1147350373553824	178.46117194198624	17	175.0	3.0543261909900763	-0.9961946980917455	0.0871557427476586
31	0.9690979031398465	0.922824388177246	0.512229232451822	0.4877707675481781	-59.837891786	5.5524198280000014	3.049066568275366	174.69864581661594	17	175.0	3.0543261909900763	-0.9961946980917455	0.0871557427476586
32	0.948833887993651	0.8505803672713975	0.5273015289377545	0.4726984710622455	-47.491808186	13.9044995158	2.8567757532185443	163.68119367472937	16	165.0	2.8797932657906435	-0.9659258262890682	0.258819045102521
33	0.9520459811247696	0.9678579553922332	0.4958820923363101	0.5041179076636899	-32.0288927544	16.503435543800002	2.6658060739600344	152.73943703824975	15	155.0	2.705260340591211	-0.90630778703665	0.4226182617406995
34	0.9427812107197676	0.9846002420348348	0.4891513350262607	0.5108486649737393	-14.4849370984	17.877342551999998	2.251750026049667	129.01577301111908	12	125.0	2.1816615649929116	-0.5735764363510458	0.819152044288992
35	0.9469313314187324	0.9009683223491984	0.5124365543810276	0.4875634456189723	3.7257923496	18.267076871	1.369593922327789	78.47195139615062	7	75.0	1.3089969389957472	0.2588190451025207	0.9659258262890684
36	0.9770999063663608	0.98602690873504	0.497726330693461	0.5022736693065389	22.0492166436	17.224372762999998	0.6631585565383746	37.99618643763665	3	35.0	0.6108652381980153	0.8191520442889918	0.573576436351046
37	0.9784337197496678	1.028692983537649	0.4874797979356097	0.5125202020643902	38.174537875599995	14.5518611662	0.3641889397831921	20.866489194920987	2	25.0	0.4363323129985824	0.90630778703665	0.4226182617406994
38	1.0011013596079703	1.045485531772509	0.4891565385394899	0.5108434614605101	51.152938976	11.201153956200002	0.2155712794254753	12.351324495315096	1	15.0	0.2617993877991494	0.9659258262890684	0.2588190451025207
39	0.9992627114882462	1.0731220036179094	0.482180120420865	0.517819879579135	60.576845788	7.4809949320000015	0.1228738076388902	7.040150590410745	0	5.0	0.0872664625997164	0.9961946980917455	0.0871557427476581
40	0.9858774534560149	1.191354165689659	0.4528123901869771	0.5471876098130228	66.11492884	3.424601828	0.0517514587163852	2.965140168094389	0	5.0	0.0872664625997164	0.9961946980917455	0.0871557427476581
41	1.0018513621215108	1.1772648458380337	0.4597512323859097	0.5402487676140904	67.426049444	-0.6790937820000096	6.2731139649187595	359.42295459442283	35	355.0	6.19591884457987	0.9961946980917455	-0.0871557427476583
42	1.013658186891231	1.1783881820808342	0.4624255222149221	0.5375744777850779	64.75674127599999	-3.834580215999999	6.22403922222671	356.611178957478	35	355.0	6.19591884457987	0.9961946980917455	-0.0871557427476583
43	0.9465221243929408	1.1251142216406362	0.4568958862906528	0.5431041137093471	59.756889012	-6.521378423999991	6.174483655660382	353.77185414184777	35	355.0	6.19591884457987	0.9961946980917455	-0.0871557427476583
44	0.9036590481483456	1.0684777049430405	0.4582131775252562	0.5417868224747439	51.713984428	-9.849213770000002	6.094983749209929	349.21684503055195	34	345.0	6.021385919380437	0.9659258262890684	-0.2588190451025207
45	0.9317542249634828	1.071459567064466	0.4651296974249681	0.5348703025750319	40.058461472	-13.165640236000002	5.965646040687997	341.80634020035205	34	345.0	6.021385919380437	0.9659258262890684	-0.2588190451025207
46	0.8909736870992224	1.0455943017259304	0.4600787022405263	0.5399212977594736	25.382703956	-15.642628329	5.730887551216882	328.3556695487908	32	325.0	5.672320068981571	0.8191520442889916	-0.5735764363510465
47	0.8555456209876025	1.0058410573296408	0.4596280992840481	0.5403719007159519	8.773204814	-17.368146397	5.180133677224916	296.79979701857116	29	295.0	5.148721293383272	0.4226182617406996	-0.9063077870366498
48	0.8875604504516366	0.9827326264768808	0.4745568816996477	0.5254431183003523	-9.353588838	-18.251942285	4.238814517509532	242.86618199207857	24	245.0	4.276056667386107	-0.4226182617406999	-0.9063077870366496
49	0.9454255417068456	0.9649679504796764	0.4948852399118927	0.5051147600881073	-27.730679756	-9.9998568911	3.4876848393490096	199.8296215664608	19	195.0	3.4033920413889422	-0.9659258262890684	-0.2588190451025203
50	0.9564885313528304	0.9261631847387004	0.5080538918470504	0.4919461081529496	-29.353302620199997	-0.9840131671000004	3.17510318621433	181.9200120886214	18	185.0	3.2288591161895095	-0.9961946980917455	-0.0871557427476579
51	0.947356060368553	0.9071733376713146	0.5108336709948382	0.4891663290051618	-29.6987060902	-4.4702413560000025	3.290990860213185	188.55988670634375	18	185.0	3.2288591161895095	-0.9961946980917455	-0.0871557427476579
52	1.0181761174832404	0.9881939660139956	0.5074717400632748	0.492528259936725	-38.2937853322	-6.7510141699999995	3.316094848056244	189.9982392586988	18	185.0	3.2288591161895095	-0.9961946980917455	-0.0871557427476579
53	1.0537008252994846	1.0045186439146174	0.5119477495282966	0.4880522504717034	-43.2007344302	-2.4796342869999997	3.198927710878797	183.2850568008007	18	185.0	3.2288591161895095	-0.9961946980917455	-0.0871557427476579
54	1.0679622828813504	1.1095553114419396	0.4904494391528636	0.5095505608471363	-43.2530539062	-7.363738149900001	3.3102236603559883	189.661844982745	18	185.0	3.2288591161895095	-0.9961946980917455	-0.0871557427476579
55	1.073689135279872	1.0764441396045588	0.4993593410332122	0.5006406589667877	-57.92821073	-12.957504426899998	3.361652356153613	192.6084921978111	19	195.0	3.4033920413889422	-0.9659258262890684	-0.2588190451025203
56	1.1278887349002484	1.034798840325161	0.5215218082448605	0.4784781917551393	-69.16806276	-3.953370966000002	3.1986865529406767	183.2712394687503	18	185.0	3.2288591161895095	-0.9961946980917455	-0.0871557427476579
57	1.0732012144472542	0.978162506996364	0.5231647626545741	0.476835237345426	-65.834952662	3.2789734349999975	3.091827809543444	177.14868446801745	17	175.0	3.0543261909900763	-0.9961946980917455	0.0871557427476586
58	1.0714557300954586	0.988135455899669	0.5202273817159331	0.4797726182840669	-62.61011589	2.1436976240000014	3.1073671854193012	178.0390251219715	17	175.0	3.0543261909900763	-0.9961946980917455	0.0871557427476586
59	1.02275174211691	0.9079347496030008	0.529734758337597	0.4702652416624029	-61.547557414	3.1681863030000024	3.090162627625931	177.05327657202244	17	175.0	3.0543261909900763	-0.9961946980917455	0.0871557427476586
60	0.9650560678577764	0.9505965951619704	0.5037740329901489	0.4962259670098511	-56.273743284	8.26351996	2.9957896625158167	171.64610397107754	17	175.0	3.0543261909900763	-0.9961946980917455	0.0871557427476586
61	0.9385814205103504	1.018055047144497	0.4796912640779407	0.5203087359220593	-45.020517494	12.042530819699998	2.880221900817048	165.02455897796446	16	165.0	2.8797932657906435	-0.9659258262890682	0.258819045102521
62	0.942718582634802	1.007408909220066	0.4834138211846514	0.5165861788153485	-32.1886816446	14.783321649700005	2.711055926213211	155.33206259594732	15	155.0	2.705260340591211	-0.90630778703665	0.4226182617406995
63	0.9129509536585309	0.970804087135313	0.484644199425101	0.515355800574899	-15.4538741946	18.362925108	2.2703819085824826	130.0833012446329	13	135.0	2.356194490192345	-0.7071067811865475	0.7071067811865476
64	0.909250975143962	0.9447321008485096	0.4904311085241288	0.5095688914758711	4.5371685714	20.130014972	1.3491076587356376	77.2981749543278	7	75.0	1.3089969389957472	0.2588190451025207	0.9659258262890684
65	0.9283077666551012	0.9936277968841508	0.4830067065024899	0.51699329349751	24.8061557494	18.798504013999995	0.6484846694817117	37.15543464023822	3	35.0	0.6108652381980153	0.8191520442889918	0.573576436351046
66	0.8905025801874742	0.9492875915014723	0.4840239902847092	0.5159760097152908	42.13417659939999	15.975521022299995	0.3624112735839127	20.764636424319217	2	25.0	0.4363323129985824	0.90630778703665	0.4226182617406994
67	0.8983559585955304	1.091795134015921	0.4514008820389204	0.5485991179610796	56.75719779399999	12.548956526300003	0.2175982740288251	12.467462731182833	1	15.0	0.2617993877991494	0.9659258262890684	0.2588190451025207
68	0.9094846059855656	1.1953958158802247	0.4320837405002741	0.5679162594997259	67.232089652	8.180313615000003	0.1210776081727633	6.937235941838024	0	5.0	0.0872664625997164	0.9961946980917455	0.0871557427476581
69	0.928270261499371	1.1803701169319027	0.4402221787054837	0.5597778212945163	73.117825024	4.046467767999999	0.0552853465105638	3.1676170239736203	0	5.0	0.0872664625997164	0.9961946980917455	0.0871557427476581
70	0.9292753657174884	1.0597845566454058	0.4671932480614059	0.5328067519385941	75.325025188	-0.0965405529999969	6.281903654768601	359.9265667260478	35	355.0	6.19591884457987	0.9961946980917455	-0.0871557427476583
71	0.9912176512841648	1.1576123227262731	0.4612824947867886	0.5387175052132115	72.924743918	-3.779007013999994	6.231410977062772	357.0335493971895	35	355.0	6.19591884457987	0.9961946980917455	-0.0871557427476583
72	1.0041160999187524	1.055238949030484	0.4875876553832189	0.512412344616781	67.76701116000001	-6.533625054000005	6.187069325133181	354.4929598849858	35	355.0	6.19591884457987	0.9961946980917455	-0.0871557427476583
73	1.010770018293883	1.027033042662192	0.4960096673030124	0.5039903326969877	59.857493809999994	-9.70649467900001	6.122424616622476	350.789090919469	35	355.0	6.19591884457987	0.9961946980917455	-0.0871557427476583
74	1.062796562837638	1.1478036657014086	0.4807728458166425	0.5192271541833573	48.35402180199999	-12.420708608299996	6.031751072459118	345.59387952541545	34	345.0	6.021385919380437	0.9659258262890684	-0.2588190451025207
75	1.082203900385433	1.192404007389219	0.4757760213030298	0.5242239786969701	35.0160765934	-14.965774717299997	5.879285923926293	336.85826999164937	33	335.0	5.8468529941810035	0.9063077870366496	-0.4226182617407
76	1.0796824288914066	1.1354796345846736	0.4874056154596407	0.5125943845403592	18.422472367399997	-17.615427450000002	5.520177739497857	316.2828866352944	31	315.0	5.497787143782138	0.7071067811865474	-0.7071067811865477
77	1.0751043535487448	1.0403582508170692	0.5082124124198574	0.4917875875801425	-0.2147783066000002	-19.162570062	4.701181229399383	269.35784317070835	26	265.0	4.625122517784973	-0.0871557427476582	-0.9961946980917455
78	1.1264906483947432	0.9363150658802892	0.5460963388840744	0.4539036611159256	-19.9026677566	-18.327920785	3.8858233297995937	222.6412767309889	22	225.0	3.9269908169872414	-0.7071067811865477	-0.7071067811865475
79	1.125386808082602	0.9144496761477694	0.5517044217920287	0.4482955782079711	-36.8706198766	-15.9171876527	3.549127771208139	203.35004224289884	20	205.0	3.577924966588375	-0.90630778703665	-0.4226182617406993
80	1.1358433424239562	0.9844064093411022	0.5357120506574252	0.4642879493425748	-51.737043062	-12.743733802699996	3.383102345975357	193.8374860851956	19	195.0	3.4033920413889422	-0.9659258262890684	-0.2588190451025203
81	1.0917700552840692	0.949255874788944	0.5349123885187552	0.4650876114812449	-62.358087481999995	-7.064180247000003	3.2543958554714663	186.46314738338205	18	185.0	3.2288591161895095	-0.9961946980917455	-0.0871557427476579
82	1.1158351506451667	0.9806607113438188	0.5322381841414906	0.4677618158585094	-65.865403556	-2.163454672000004	3.174427450139238	181.8812952634539	18	185.0	3.2288591161895095	-0.9961946980917455	-0.0871557427476579
83	1.071609721318534	1.1159527372134777	0.4898647428963695	0.5101352571036304	-66.684996826	1.1104998630000011	3.1249412735429125	179.0459462002454	17	175.0	3.0543261909900763	-0.9961946980917455	0.0871557427476586
84	1.0416868173618874	1.1016182461086497	0.486018922418417	0.513981077581583	-63.64440383	4.408612953000002	3.0724336749565797	176.03748240888146	17	175.0	3.0543261909900763	-0.9961946980917455	0.0871557427476586
85	1.0424098874013443	1.0541014698948086	0.4972116577253979	0.502788342274602	-57.86777092	4.940502876	3.0564234614025807	175.12016474313413	17	175.0	3.0543261909900763	-0.9961946980917455	0.0871557427476586
86	1.062824869151476	1.0336379792103976	0.5069609842988356	0.4930390157011644	-53.763398078	2.090050182999999	3.102737254942822	177.7737496462302	17	175.0	3.0543261909900763	-0.9961946980917455	0.0871557427476586
87	1.0419230277890703	1.0638448491328454	0.4947948153298313	0.5052051846701686	-53.687670554	0.9210440329999976	3.1244387394680384	179.0171531186936	17	175.0	3.0543261909900763	-0.9961946980917455	0.0871557427476586
88	1.0179056438274414	0.9835353644879548	0.5085863833099972	0.4914136166900028	-51.921310012000006	-1.2820140140000014	3.166279118051934	181.4144302247804	18	185.0	3.2288591161895095	-0.9961946980917455	-0.0871557427476579
89	0.9829786176631063	0.8968918133025849	0.5228970047463054	0.4771029952536945	-56.251698582	-3.3506421959999955	3.2010875309172224	183.4088053735103	18	185.0	3.2288591161895095	-0.9961946980917455	-0.0871557427476579
90	0.969132852018213	0.8211738031921383	0.5413222640924301	0.4586777359075699	-58.622594404	2.852962535000003	3.092964417256848	177.2138072929575	17	175.0	3.0543261909900763	-0.9961946980917455	0.0871557427476586
91	0.958465450909076	0.8485117214936894	0.5304247699126103	0.4695752300873897	-50.545773512	8.435830160999998	2.9762219513821293	170.52495670838607	17	175.0	3.0543261909900763	-0.9961946980917455	0.0871557427476586
92	0.9894985734346436	0.9057563348227804	0.5220926056561066	0.4779073943438935	-41.750934082	5.145884632999998	3.0189591706503283	172.9736190005791	17	175.0	3.0543261909900763	-0.9961946980917455	0.0871557427476586
93	1.0107721260792135	0.9039383922743184	0.5278981425079238	0.4721018574920761	-40.254004246	1.5932783730000004	3.102032685317994	177.73338078035445	17	175.0	3.0543261909900763	-0.9961946980917455	0.0871557427476586
94	1.076871380231649	1.0173907929651245	0.514200845535908	0.485799154464092	-38.564377336	-0.4948537870000002	3.154423837792049	180.7351727009442	18	185.0	3.2288591161895095	-0.9961946980917455	-0.0871557427476579
95	1.0416818292408856	1.0943524679913017	0.4876709285944834	0.5123290714055165	-41.24371182	-6.292758754000001	3.292999968675351	188.6750001418099	18	185.0	3.2288591161895095	-0.9961946980917455	-0.0871557427476579
96	1.048201144658767	1.1639562759613276	0.4738365972006383	0.5261634027993616	-51.149894844	-9.768596845999998	3.330300094548356	190.81213992963984	19	195.0	3.4033920413889422	-0.9659258262890684	-0.2588190451025203
97	1.0318378520073557	1.095395139623672	0.4850610422397631	0.5149389577602369	-60.780905512	-5.813148992999999	3.23694366714816	185.4632106491891	18	185.0	3.2288591161895095	-0.9961946980917455	-0.0871557427476579
98	1.0532269895511763	1.1514026497451886	0.4777342056815161	0.5222657943184839	-62.77619283	-0.1808861210000003	3.144474090201862	180.16509415680608	18	185.0	3.2288591161895095	-0.9961946980917455	-0.0871557427476579
99	1.0317646460487673	1.1425665657576016	0.4745204596458919	0.5254795403541082	-61.142677754	1.719958751	3.113469820972723	178.38868038308905	17	175.0	3.0543261909900763	-0.9961946980917455	0.0871557427476586
100	1.0842306735186085	1.1540455270540468	0.4844043256329186	0.5155956743670813	-59.336275328	1.1701417839999984	3.121874696504145	178.8702442783723	17	175.0	3.0543261909900763	-0.9961946980917455	0.0871557427476586
101	1.084138576943853	1.106013735985434	0.4950060187795058	0.504993981220494	-58.802394186	0.945708880999998	3.1255112105033263	179.0786011826656	17	175.0	3.0543261909900763	-0.9961946980917455	0.0871557427476586
102	1.0696042292352488	1.100557826693862	0.4928683672783688	0.5071316327216313	-57.444857566	2.3008615	3.1015606581064397	177.7063356133171	17	175.0	3.0543261909900763	-0.9961946980917455	0.0871557427476586
103	1.0179785863348116	1.0202579206145272	0.4994408562814118	0.5005591437185881	-54.200671186	4.748968285	3.0541975843339273	174.99263138138537	17	175.0	3.0543261909900763	-0.9961946980917455	0.0871557427476586
104	0.9883296719556994	0.9723671571141256	0.5040706229042933	0.4959293770957066	-47.946920996	7.843621743	2.979439280965858	170.70929611483635	17	175.0	3.0543261909900763	-0.9961946980917455	0.0871557427476586
105	0.988323349727662	0.9144498820693396	0.5194120524778866	0.4805879475221134	-38.5134277	11.269323952	2.856931544581405	163.69011986230592	16	165.0	2.8797932657906435	-0.9659258262890682	0.258819045102521
106	1.012771137601613	0.9619391882172724	0.512870735702276	0.4871292642977239	-25.408273092	13.969024735	2.638916419363328	151.19877331729393	15	155.0	2.705260340591211	-0.90630778703665	0.4226182617406995
107	1.0161000206031623	0.9957509025633104	0.5050573125984464	0.4949426874015535	-10.575378230000002	15.814685935000002	2.160209572777372	123.77089138390208	12	125.0	2.1816615649929116	-0.5735764363510458	0.819152044288992
108	1.0360917355793855	1.0480947905030202	0.4971204460892958	0.502879553910704	6.221098778000001	15.107859987	1.180177100857959	67.61916695714633	6	65.0	1.1344640137963142	0.4226182617406994	0.90630778703665
109	1.049711602396344	1.1648009074985108	0.4740147539045441	0.5259852460954558	19.640341744	11.946507035	0.5464736078723167	31.31063134637086	3	35.0	0.6108652381980153	0.8191520442889918	0.573576436351046
110	0.9896361763191124	1.2748339138487774	0.4370277093153126	0.5629722906846873	30.114112848	8.826813146000001	0.2851257724257223	16.336503390401475	1	15.0	0.2617993877991494	0.9659258262890684	0.2588190451025207
111	0.9664344685721776	1.1933938059598357	0.4474589391981094	0.5525410608018907	37.293968036	4.937106711	0.131618192345055	7.541166928512731	0	5.0	0.0872664625997164	0.9961946980917455	0.0871557427476581
112	0.9601161323386984	1.2245653442908522	0.4394764832354105	0.5605235167645897	39.98832627	-2.0398040730000027	6.232219492474971	357.0798739179798	35	355.0	6.19591884457987	0.9961946980917455	-0.0871557427476583
113	0.946370535970331	1.237726366665718	0.4333006172153485	0.5666993827846515	33.21435989	-8.0131383064	6.046453790771484	346.4362832320838	34	345.0	6.021385919380437	0.9659258262890684	-0.2588190451025207
114	0.9345412818094672	1.1285565580317711	0.4529796230514123	0.5470203769485876	23.9620496572	-10.6876009824	5.863644420465709	335.9620778581187	33	335.0	5.8468529941810035	0.9063077870366496	-0.4226182617407
115	0.9610995104146256	1.0219523815569962	0.4846567627935675	0.5153432372064325	11.8391579252	-13.430076662	5.4349114089391035	311.3974857597105	31	315.0	5.497787143782138	0.7071067811865474	-0.7071067811865477
116	0.9744637994152366	1.0278146443234857	0.4866774660949177	0.5133225339050823	-2.8981036668	-15.793644711	4.530909809829362	259.6020094576449	25	255.0	4.4505895925855405	-0.2588190451025206	-0.9659258262890684
117	0.9973813144775944	1.0164772605910668	0.4952588661513082	0.5047411338486918	-19.7481314968	-16.095385004	3.825433265165152	219.18118090291316	21	215.0	3.752457891787808	-0.819152044288992	-0.5735764363510458
118	1.038550580504085	0.9527569061385538	0.5215420458520397	0.4784579541479603	-35.0888736748	-14.2371204966	3.5270414287016423	202.08458803239617	20	205.0	3.577924966588375	-0.90630778703665	-0.4226182617406993
119	1.059917161252497	1.0168891321879026	0.5103591820769463	0.4896408179230536	-48.22237249	-11.229260793599998	3.370379563423768	193.10852434132687	19	195.0	3.4033920413889422	-0.9659258262890684	-0.2588190451025203
120	1.104471939334868	1.0651789492641748	0.5090551411467088	0.4909448588532911	-57.547395261999995	-7.344298500000001	3.2685282115686634	187.27287174232745	18	185.0	3.2288591161895095	-0.9961946980917455	-0.0871557427476579
121	1.0992046813835534	1.063381114721438	0.5082825769795206	0.4917174230204792	-62.91096949	-3.5663183900000064	3.198220385857999	183.244530062365	18	185.0	3.2288591161895095	-0.9961946980917455	-0.0871557427476579
122	1.103110183308708	1.0500210639307008	0.5123283518935677	0.4876716481064324	-64.68003204200001	0.2282935479999963	3.138063085146861	179.79777062471743	17	175.0	3.0543261909900763	-0.9961946980917455	0.0871557427476586
123	1.1175048902290223	1.0812202388579524	0.5082512931905538	0.4917487068094462	-62.45438239400001	4.557766537000006	3.068744264251656	175.8260947465989	17	175.0	3.0543261909900763	-0.9961946980917455	0.0871557427476586
124	1.1158181023074838	1.0222194829327471	0.5218889087874056	0.4781110912125944	-55.564498967999995	8.167455722000003	2.995647234360579	171.6379434388986	17	175.0	3.0543261909900763	-0.9961946980917455	0.0871557427476586
125	1.016833935955942	0.922164965295075	0.5244118164790572	0.4755881835209427	-46.11947095	10.694367209499998	2.913735663841873	166.94475615488852	16	165.0	2.8797932657906435	-0.9659258262890682	0.258819045102521
126	1.0070964766362596	0.8361814857143862	0.5463616975878975	0.4536383024121024	-34.175764549	13.9460406515	2.7541503918805113	157.80119359905504	15	155.0	2.705260340591211	-0.90630778703665	0.4226182617406995
127	0.989589441239384	0.847702330407698	0.5386131133392297	0.4613868866607702	-18.227389647000003	16.556726142	2.404187103930221	137.7497742149819	13	135.0	2.356194490192345	-0.7071067811865475	0.7071067811865476
128	0.9659733455752268	0.8441229688124622	0.5336585340222583	0.4663414659777417	-1.0623122650000014	16.43836006	1.635330570195583	93.69753978092932	9	95.0	1.6580627893946132	-0.0871557427476582	0.9961946980917455
129	0.9568642951180092	0.9032062875806838	0.5144236482304546	0.4855763517695454	14.649330472999996	15.188393454000002	0.8034626895016954	46.03502110467726	4	45.0	0.7853981633974483	0.7071067811865476	0.7071067811865475
130	0.9948644766727124	0.9683267090915056	0.5067588342321526	0.4932411657678475	29.314474643	13.562483893500003	0.4333277249927896	24.827849788092447	2	25.0	0.4363323129985824	0.90630778703665	0.4226182617406994
131	0.999811777016198	1.114639725536214	0.4728468710723787	0.5271531289276211	41.77429826	10.6168377845	0.2488784641800583	14.25968560921518	1	15.0	0.2617993877991494	0.9659258262890684	0.2588190451025207
132	0.9862985178204896	1.0863095754430905	0.4758731383063546	0.5241268616936453	50.548150212	7.401066593	0.1453831508230978	8.329840954477406	0	5.0	0.0872664625997164	0.9961946980917455	0.0871557427476581
133	0.9688851601660452	1.101738477002015	0.4679194918740351	0.5320805081259649	56.576431446	4.289591641999994	0.0756746241599808	4.335836580605634	0	5.0	0.0872664625997164	0.9961946980917455	0.0871557427476581
134	0.972857327889798	0.9890050030212484	0.4958846054391717	0.5041153945608283	59.12733349599999	0.2787428359999992	0.0047142455879312	0.2701063757766277	0	5.0	0.0872664625997164	0.9961946980917455	0.0871557427476581
135	0.9516734882727744	1.028189231421421	0.4806765028737788	0.5193234971262212	57.133917118	-3.3196090569999974	6.225148308350405	356.6747249114822	35	355.0	6.19591884457987	0.9961946980917455	-0.0871557427476583
136	0.9610377329665932	1.0046078965977148	0.4889170858226416	0.5110829141773583	52.488115382	-5.798212982000003	6.173164230021421	353.69625662135394	35	355.0	6.19591884457987	0.9961946980917455	-0.0871557427476583
137	1.006038021765251	0.9702740239221558	0.5090481657289742	0.4909518342710258	45.537491153999994	-8.339837319	6.10205043569102	349.6217363410606	34	345.0	6.021385919380437	0.9659258262890684	-0.2588190451025207
138	1.0258106403541114	0.9215486808666952	0.5267700876646777	0.4732299123353224	35.808440743999995	-11.277326782999998	5.978083730633772	342.5189673411372	34	345.0	6.021385919380437	0.9659258262890684	-0.2588190451025207
139	1.020374691503937	0.9613502722873344	0.514892182390356	0.485107817609644	22.982837588	-14.146836070999996	5.731418252695595	328.3860765037023	32	325.0	5.672320068981571	0.8191520442889916	-0.5735764363510465
140	1.0483469157320893	0.9128955685332222	0.5345320245419851	0.4654679754580149	7.514768601999999	-16.34766257	5.143267366562531	294.6875130113983	29	295.0	5.148721293383272	0.4226182617406996	-0.9063077870366498
141	1.0475302064262495	0.7503540443125043	0.5826460774634504	0.4173539225365495	-9.712487552000002	-17.646502363	4.209245128220131	241.17198078301655	24	245.0	4.276056667386107	-0.4226182617406999	-0.9063077870366496
142	1.0374852981977267	0.7347023082105665	0.5854263366057539	0.4145736633942462	-27.778236124	-16.847397784	3.686775167398783	211.23665710558785	21	215.0	3.752457891787808	-0.819152044288992	-0.5735764363510458
143	1.0162641297163777	0.7248580513639501	0.5836834087575682	0.4163165912424317	-43.40728312	-5.926850971999999	3.27729397191625	187.7751128144673	18	185.0	3.2288591161895095	-0.9961946980917455	-0.0871557427476579
144	1.0421023884494414	0.740314770105143	0.5846568427867433	0.4153431572132567	-39.631938068	-2.207383372999999	3.1972322504328856	183.1879140729186	18	185.0	3.2288591161895095	-0.9961946980917455	-0.0871557427476579
145	1.0924495961465903	0.7005618683908148	0.6092819916399369	0.3907180083600631	-47.822049866	-6.851338626	3.2838916936220475	188.15313442261137	18	185.0	3.2288591161895095	-0.9961946980917455	-0.0871557427476579
146	1.0970555904281227	0.8404764948538948	0.566212863653528	0.433787136346472	-53.33461532	-3.882087424999998	3.2142519076423333	184.16306859977936	18	185.0	3.2288591161895095	-0.9961946980917455	-0.0871557427476579
147	1.0749767142405573	0.851191451441545	0.558090790509915	0.441909209490085	-55.586224716	-1.048018869	3.160444351484761	181.08012272603733	18	185.0	3.2288591161895095	-0.9961946980917455	-0.0871557427476579
148	1.1003718016157715	0.8734631275608766	0.5574791414167409	0.442520858583259	-55.430653058	-7.042919273000006	3.2679736723280413	187.2410989842654	18	185.0	3.2288591161895095	-0.9961946980917455	-0.0871557427476579
149	1.112359447556061	0.8760351743561492	0.5594258983090193	0.4405741016909807	-69.67206326200001	-5.237288725999999	3.2166221153017895	184.29887149523577	18	185.0	3.2288591161895095	-0.9961946980917455	-0.0871557427476579
150	1.088756892170076	0.8816585558035654	0.5525519469966318	0.4474480530033682	-65.90523051	5.040541198000007	3.065259600989073	175.6264382486286	17	175.0	3.0543261909900763	-0.9961946980917455	0.0871557427476586
151	1.0954851368418086	0.9045939547022886	0.5477209083747154	0.4522790916252845	-59.590980865999995	7.256085003999999	3.0204243260202404	173.05756621960597	17	175.0	3.0543261909900763	-0.9961946980917455	0.0871557427476586
152	1.0870217324768694	0.8776498574589683	0.5532841916405833	0.4467158083594167	-51.393060502	9.252384968999998	2.963468917673895	169.79426170091617	16	165.0	2.8797932657906435	-0.9659258262890682	0.258819045102521
153	1.066692913583684	0.89441781886905	0.543922837161564	0.4560771628384359	-41.086210928	11.6592071499	2.8650875649389675	164.15742540641702	16	165.0	2.8797932657906435	-0.9659258262890682	0.258819045102521
154	1.0297229132607864	0.9376716743196812	0.5233941984801105	0.4766058015198895	-28.0746462022	14.312364677899998	2.670138359343211	152.987658706352	15	155.0	2.705260340591211	-0.90630778703665	0.4226182617406995
155	1.0465402457021389	0.998600355378394	0.511720438755755	0.4882795612442449	-12.461481572200004	15.797923069999998	2.2386737085292516	128.26655520562633	12	125.0	2.1816615649929116	-0.5735764363510458	0.819152044288992
156	1.020626366857148	1.022423371345047	0.4995602151885248	0.500439784811475	3.521199937799996	15.962882766	1.3536864578372343	77.5605208180876	7	75.0	1.3089969389957472	0.2588190451025207	0.9659258262890684
157	0.9769264384021178	1.1112202532802116	0.4678437785494134	0.5321562214505867	19.464283959799996	15.206382177	0.6632001320048024	37.99856853639425	3	35.0	0.6108652381980153	0.8191520442889918	0.573576436351046
158	0.9627304167220948	1.075643590221695	0.4723031266305993	0.5276968733694007	33.933964291799995	13.7988453591	0.3862158117841971	22.12853599645346	2	25.0	0.4363323129985824	0.90630778703665	0.4226182617406994
159	0.9033716597896532	1.0556147831506966	0.4611423744381474	0.5388576255618527	47.061974678	12.0465810581	0.2505920866523219	14.357868944554657	1	15.0	0.2617993877991494	0.9659258262890684	0.2588190451025207
160	0.837337552826677	1.0772857161619735	0.437338021734677	0.5626619782653228	58.027126407999994	9.471037650999996	0.1617907845042436	9.26992911620376	0	5.0	0.0872664625997164	0.9961946980917455	0.0871557427476581
161	0.8311068576776691	1.0127746262465798	0.4507376775154021	0.5492623224845979	66.00404997999999	6.292604477000001	0.0950493662849281	5.445927533519441	0	5.0	0.0872664625997164	0.9961946980917455	0.0871557427476581
162	0.8667144042494868	1.0488346637489236	0.4524626482970396	0.5475373517029604	70.612335362	1.9391755700000033	0.02745537712154	1.573077234004281	0	5.0	0.0872664625997164	0.9961946980917455	0.0871557427476581
163	0.8646685528679573	1.1516663735390789	0.4288318084182247	0.5711681915817753	69.88240112	-2.9670901519999973	6.240752461481856	357.56877702879024	35	355.0	6.19591884457987	0.9961946980917455	-0.0871557427476583
164	0.9458857815883362	1.1306270445619817	0.4555164647559291	0.5444835352440708	64.678155058	-7.892249649	6.161762165240138	353.04296643165173	35	355.0	6.19591884457987	0.9961946980917455	-0.0871557427476583
165	0.9877307995296254	1.1684117653603692	0.4581008768221312	0.5418991231778689	54.097901822	-13.025027777799998	6.046914557556794	346.4626832242218	34	345.0	6.021385919380437	0.9659258262890684	-0.2588190451025207
166	1.0021679231694596	1.169022748061679	0.4615752713239121	0.538424728676088	38.628099502400005	-17.014209429799998	5.868291445741163	336.2283327936928	33	335.0	5.8468529941810035	0.9063077870366496	-0.4226182617407
167	0.9748614541857308	1.1238516578756312	0.4645043901346855	0.5354956098653145	20.0694829624	-18.749113089	5.5317878847603374	316.94809895836835	31	315.0	5.497787143782138	0.7071067811865474	-0.7071067811865477
168	1.0238724525311014	1.0744910703317168	0.4879385489575334	0.5120614510424667	1.1298733244000003	-18.921608921999997	4.772031544049867	273.417267177355	27	275.0	4.799655442984406	0.0871557427476578	-0.9961946980917455
169	1.008584798616346	1.023811873020442	0.4962539117937462	0.5037460882062537	-17.7737348816	-17.791359112000002	3.92748636548658	225.0283928375561	22	225.0	3.9269908169872414	-0.7071067811865477	-0.7071067811865475
170	0.9910381817487834	0.95801434892414	0.5084717657181979	0.4915282342818021	-34.4528448996	-15.1707906532	3.556380088841203	203.7655694349617	20	205.0	3.577924966588375	-0.90630778703665	-0.4226182617406993
171	0.9611019805693742	0.9518927319561526	0.5024070240636116	0.4975929759363883	-48.115316188	-12.381528535199998	3.393458430606656	194.43084602684937	19	195.0	3.4033920413889422	-0.9659258262890684	-0.2588190451025203
172	1.009845006619907	0.9055016001504156	0.5272387791589942	0.4727612208410058	-59.21590197	-9.492070633	3.3005364878209984	189.10681088107503	18	185.0	3.2288591161895095	-0.9961946980917455	-0.0871557427476579
173	0.9968601986330043	0.8858549833686354	0.5294800871437049	0.4705199128562952	-67.099457454	-6.308048518000003	3.235327584626167	185.37061594133405	18	185.0	3.2288591161895095	-0.9961946980917455	-0.0871557427476579
174	1.0269037348171892	0.9591812032067136	0.5170492536129541	0.4829507463870458	-71.831999006	-3.4251151670000013	3.1892388692976645	182.72992706983095	18	185.0	3.2288591161895095	-0.9961946980917455	-0.0871557427476579
175	1.042076177994391	0.9213506381349847	0.5307435802719146	0.4692564197280854	-73.949687788	-0.6091659509999943	3.149830040263541	180.47196749062303	18	185.0	3.2288591161895095	-0.9961946980917455	-0.0871557427476579
176	1.069172193811171	0.9594384478111356	0.5270465272508578	0.4729534727491423	-73.05033090799999	2.6751844730000087	3.1049878976744267	177.90270197594296	17	175.0	3.0543261909900763	-0.9961946980917455	0.0871557427476586
177	1.1003172195464654	0.939661753263734	0.539376745648858	0.460623254351142	-68.59931884199999	6.3344262389999955	3.0495142740009644	174.72429746515658	17	175.0	3.0543261909900763	-0.9961946980917455	0.0871557427476586
178	1.0948647190869754	0.8943513154740058	0.5504001074114665	0.4495998925885336	-60.38147843	9.748999068999996	2.9815172979421813	170.8283577173362	17	175.0	3.0543261909900763	-0.9961946980917455	0.0871557427476586
179	1.0808180707946382	0.9070972977560456	0.5436942074564387	0.4563057925435613	-49.101320703999995	12.9067127759	2.884548710385273	165.27246690498055	16	165.0	2.8797932657906435	-0.9659258262890682	0.258819045102521
180	1.041850491078547	0.9270022957019806	0.5291662729046306	0.4708337270953694	-34.5680528782	16.184626359899998	2.703710336614847	154.91119131392588	15	155.0	2.705260340591211	-0.90630778703665	0.4226182617406995
181	1.0649485990896217	0.9541415428498328	0.527439848756171	0.472560151243829	-16.7320679842	18.118239845	2.316440420823426	132.72225960669064	13	135.0	2.356194490192345	-0.7071067811865475	0.7071067811865476
182	1.0173865119588157	1.0463058599675576	0.4929932996792184	0.5070067003207815	1.6684268118000003	17.798331486000002	1.4773288337102155	84.64470712457955	8	85.0	1.4835298641951802	0.0871557427476581	0.9961946980917455
183	1.005304664707004	1.1363680247191366	0.469401636239931	0.5305983637600689	18.8645949878	16.04243082	0.704725600462135	40.377802621303026	4	45.0	0.7853981633974483	0.7071067811865476	0.7071067811865475
184	0.9826654559329454	1.1464859461495378	0.4615291589747064	0.5384708410252936	33.7532884518	13.3547230801	0.3767567685341184	21.58657273999224	2	25.0	0.4363323129985824	0.90630778703665	0.4226182617406994
185	1.0280337746256751	1.122162879183509	0.4781115126397673	0.5218884873602327	45.574041148	10.259878209099998	0.221433879493536	12.687226736188078	1	15.0	0.2617993877991494	0.9659258262890684	0.2588190451025207
186	1.0190666873411616	1.0600203628095055	0.490151043587767	0.5098489564122329	54.27304487	8.115944329999998	0.1484391960859037	8.504939450037133	0	5.0	0.0872664625997164	0.9961946980917455	0.0871557427476581
187	1.0038963552942155	0.9659678687590691	0.5096271829479453	0.4903728170520547	61.805929807999995	6.356507338000004	0.1024859080805749	5.872009992582641	0	5.0	0.0872664625997164	0.9961946980917455	0.0871557427476581
188	0.9445958308976264	0.909191104031091	0.5095492977643347	0.4904507022356653	66.986059546	3.0716070460000005	0.0458223242715147	2.6254257882376715	0	5.0	0.0872664625997164	0.9961946980917455	0.0871557427476581
189	0.9707270223449488	0.8766234975908206	0.5254698617665152	0.4745301382334848	67.9491439	-1.6129338950000012	6.259452395149612	358.6402043051272	35	355.0	6.19591884457987	0.9961946980917455	-0.0871557427476583
190	0.9524028774321932	0.8585938323464822	0.5258998386300701	0.4741001613699299	63.760191756000005	-6.9436216470000005	6.174710639208546	353.78485934117646	35	355.0	6.19591884457987	0.9961946980917455	-0.0871557427476583
191	0.9584988067351458	0.9193304284661428	0.5104291640407879	0.4895708359592121	54.061900605999995	-13.816297618000004	6.032976449772831	345.6640884738023	34	345.0	6.021385919380437	0.9659258262890684	-0.2588190451025207
192	0.98728633208233	0.9901097304332888	0.4992860817302916	0.5007139182697085	36.12759652	-19.48403284	5.788585158937012	331.66149895915567	33	335.0	5.8468529941810035	0.9063077870366496	-0.4226182617407
193	1.0641083526737902	1.0375463349431422	0.5063193106572533	0.4936806893427468	15.093834926	-20.823138248	5.339604611803288	305.9368085249187	30	305.0	5.323254218582705	0.573576436351046	-0.8191520442889918
194	1.037951201551331	1.0300140528584958	0.501919072062722	0.4980809279372781	-5.518679976	-20.185381291	4.4455110350626	254.7090200879211	25	255.0	4.4505895925855405	-0.2588190451025206	-0.9659258262890684
195	1.0569841249330336	1.0023323326489268	0.5132694011362097	0.4867305988637903	-25.276927656	-18.198594344	3.76559502991034	215.75270256930148	21	215.0	3.752457891787808	-0.819152044288992	-0.5735764363510458
196	1.072679854631459	0.914982151537935	0.5396691446040762	0.4603308553959237	-41.915868664	-13.996208469	3.463863851685096	198.46477950948537	19	195.0	3.4033920413889422	-0.9659258262890684	-0.2588190451025203
197	1.0881028064163747	0.8949361043302821	0.548704718056531	0.451295281943469	-53.269344594	-8.882049038999998	3.3068111933226576	189.46632502400763	18	185.0	3.2288591161895095	-0.9961946980917455	-0.0871557427476579
198	1.1031865014538642	0.881162795089977	0.5559437057655595	0.4440562942344405	-59.679966742	-3.2053110739999973	3.1952494261289845	183.07430660878913	18	185.0	3.2288591161895095	-0.9961946980917455	-0.0871557427476579
199	1.1177506826514552	0.8678638672763549	0.5629243010392389	0.4370756989607612	-59.679966742	0.0	3.141592653589793	180.0	18	185.0	3.2288591161895095	-0.9961946980917455	-0.0871557427476579
