# Supplementary material for: An epifluorescence microscope design for naturalistic behavior and cellular activity in freely moving Caenorhabditis elegans
Source: Nat Commun. 2026 May 19;17:4411. doi: 10.1038/s41467-026-72709-w (PMC13187321; doi:10.1038/s41467-026-72709-w)
Supplement: Supplementary file 8 — Source data [file 41467_2026_72709_MOESM8_ESM.zip › fig5 RIA/BAR269_imaging/7_final.csv]

frame	nrD	nrV	nrD_ratio	nrV_ratio	head_angle	dhead_dt	theta_rad	theta_deg	bin_index	binned_theta_deg	binned_theta_rad	polar_x	polar_y
0	0.9976422461444484	1.147410999249793	0.4650897353184773	0.5349102646815227	-16.8140091888	0.0	3.141592653589793	180.0	18	185.0	3.2288591161895095	-0.9961946980917455	-0.0871557427476579
1	0.9953869360659076	1.149715665071534	0.4640276579489033	0.5359723420510967	-16.8140091888	0.0	3.141592653589793	180.0	18	185.0	3.2288591161895095	-0.9961946980917455	-0.0871557427476579
2	0.9938010509235616	1.1513362561022529	0.4632808574391188	0.5367191425608812	-16.8140091888	6.666510887	2.7641196823370127	158.37239186695265	15	155.0	2.705260340591211	-0.90630778703665	0.4226182617406995
3	1.0165677418175425	1.1800172391561965	0.4627946337714196	0.5372053662285802	-3.4809874148	13.583157305	1.8216695944618184	104.37397942997045	10	105.0	1.832595714594046	-0.2588190451025208	0.9659258262890684
4	1.0198209386566437	1.1994261898314815	0.4595346437831836	0.5404653562168165	10.3523054212	13.946790252	0.932259811357148	53.41455260042686	5	55.0	0.9599310885968813	0.573576436351046	0.8191520442889918
5	1.0020097978740266	1.1759549816119184	0.4600670347435675	0.5399329652564325	24.4125930892	13.725727406399995	0.5121916529497321	29.34642001584903	2	25.0	0.4363323129985824	0.90630778703665	0.4226182617406994
6	0.9792641827918452	1.1545177621217375	0.4589335780660122	0.5410664219339877	37.803760233999995	12.6765000364	0.3235408915148738	18.5375275837023	1	15.0	0.2617993877991494	0.9659258262890684	0.2588190451025207
7	1.0067842608355615	1.1725987011157335	0.4619583975888957	0.5380416024111043	49.765593162	10.361981407000004	0.2052827155995897	11.761833210840882	1	15.0	0.2617993877991494	0.9659258262890684	0.2588190451025207
8	0.968053178604476	1.158817369688501	0.4551537842213453	0.5448462157786547	58.527723048000006	7.901484967000002	0.134192794700712	7.688680777416316	0	5.0	0.0872664625997164	0.9961946980917455	0.0871557427476581
9	1.0067118301128462	1.0781823126552197	0.4828599253371483	0.5171400746628516	65.568563096	5.812184414999994	0.0884117681489886	5.065621174226209	0	5.0	0.0872664625997164	0.9961946980917455	0.0871557427476581
10	0.9943374426979348	1.0881185051552706	0.4774830621137474	0.5225169378862526	70.152091878	2.1494408249999992	0.0306301425887234	1.7549778962177702	0	5.0	0.0872664625997164	0.9961946980917455	0.0871557427476581
11	1.0075212919629928	1.090107293095135	0.4803144365688901	0.5196855634311099	69.867444746	-2.05713261599999	6.253750446899303	358.31350673538253	35	355.0	6.19591884457987	0.9961946980917455	-0.0871557427476583
12	0.9718416114219888	1.0753629211515714	0.4747164223011354	0.5252835776988646	66.03782664600001	-6.002841987000004	6.1925343831400665	354.8060846435745	35	355.0	6.19591884457987	0.9961946980917455	-0.0871557427476583
13	0.9535464782539806	1.0286716634113433	0.4810502225818981	0.5189497774181018	57.861760772	-9.645710815000008	6.118001586189721	350.53566994301417	35	355.0	6.19591884457987	0.9961946980917455	-0.0871557427476583
14	0.9522472434195672	1.081101244513449	0.4683148260471408	0.5316851739528593	46.746405016	-12.905318684999996	6.0138238298822335	344.56672418745273	34	345.0	6.021385919380437	0.9659258262890684	-0.2588190451025207
15	0.963905981934416	1.019593527593769	0.4859622991102731	0.5140377008897268	32.051123402	-15.599384104999997	5.830231616111017	334.0476651868985	33	335.0	5.8468529941810035	0.9063077870366496	-0.4226182617407
16	0.998783140391814	1.0172924299265007	0.4954095744705234	0.5045904255294766	15.547636806000003	-16.920427583000002	5.455531049039676	312.578904112552	31	315.0	5.497787143782138	0.7071067811865474	-0.7071067811865477
17	1.020938170589144	1.008676661188598	0.5030206493391177	0.4969793506608821	-1.7897317640000012	-16.195891008000004	4.602330223969718	263.6940977589637	26	265.0	4.625122517784973	-0.0871557427476582	-0.9961946980917455
18	1.0542163094315706	0.993714867591317	0.5147713562152527	0.4852286437847473	-16.84414521	-14.769455526999998	3.861458297498863	221.2452632124571	22	225.0	3.9269908169872414	-0.7071067811865477	-0.7071067811865475
19	1.073473488443269	0.9782546653249606	0.5232045417282568	0.4767954582717431	-31.328642818	-12.885954636	3.5318155044839377	202.3581224257973	20	205.0	3.577924966588375	-0.90630778703665	-0.4226182617406993
20	1.0664452408215437	0.963124710216972	0.5254537988581529	0.4745462011418469	-42.616054482	-9.321964673	3.3569436968464115	192.33870589234348	19	195.0	3.4033920413889422	-0.9659258262890684	-0.2588190451025203
21	1.0312353696459786	0.949257530298898	0.520696322453204	0.479303677546796	-49.972572164	-4.58044336	3.2329963988754855	185.23704883655896	18	185.0	3.2288591161895095	-0.9961946980917455	-0.0871557427476579
22	1.0395254827797835	0.9375097983415576	0.5258001679111068	0.4741998320888931	-51.776941202	-0.6236160360000014	3.1536363523725934	180.6900531099813	18	185.0	3.2288591161895095	-0.9961946980917455	-0.0871557427476579
23	1.1038448643353729	0.987384240276828	0.5278450179852823	0.4721549820147177	-51.219804236	1.358989171000001	3.1150663825790126	178.48015662486205	17	175.0	3.0543261909900763	-0.9961946980917455	0.0871557427476586
24	1.0621729897672376	0.9724262728948444	0.5220551335389182	0.4779448664610818	-49.05896286	1.8560460820000024	3.1037777224667344	177.83336404407086	17	175.0	3.0543261909900763	-0.9961946980917455	0.0871557427476586
25	1.0838914041963672	0.9374322338586388	0.5362285305480959	0.4637714694519041	-47.507712072	1.197917181000001	3.1163827804099107	178.5555806647327	17	175.0	3.0543261909900763	-0.9961946980917455	0.0871557427476586
26	1.1419945030202054	0.9419714218593715	0.5479909673120956	0.4520090326879044	-46.663128498	-0.4274329340000058	3.1507523690602603	180.52481303799848	18	185.0	3.2288591161895095	-0.9961946980917455	-0.0871557427476579
27	1.1371329965601091	0.947885780639323	0.5453826166915821	0.4546173833084179	-48.36257794000001	-1.3515904970000037	3.1695324127760003	181.60083028198153	18	185.0	3.2288591161895095	-0.9961946980917455	-0.0871557427476579
28	1.0376167671423535	0.916865200299972	0.530890939096358	0.469109060903642	-49.366309492000006	-0.4816121499999966	3.1513482313574612	180.55895343279903	18	185.0	3.2288591161895095	-0.9961946980917455	-0.0871557427476579
29	1.0128478869157125	0.9186898399125925	0.5243738565639442	0.4756261434360557	-49.32580224	2.2029535900000035	3.096961029817079	177.44279632500772	17	175.0	3.0543261909900763	-0.9961946980917455	0.0871557427476586
30	0.9550051094714626	0.9489453193501768	0.501591372871256	0.498408627128744	-44.960402312	6.6393766343	2.994980598486382	171.5997480168351	17	175.0	3.0543261909900763	-0.9961946980917455	0.0871557427476586
31	0.9418351405559926	0.981542782684146	0.4896776287051113	0.5103223712948888	-36.0470489714	10.8203105833	2.849978175315462	163.29172114997138	16	165.0	2.8797932657906435	-0.9659258262890682	0.258819045102521
32	0.909743490136632	1.007934234710678	0.4743985281515787	0.5256014718484212	-23.319781145399997	13.794135125000002	2.607431203070849	149.39480330667834	14	145.0	2.5307274153917776	-0.8191520442889917	0.5735764363510464
33	0.9495139253999448	1.0247319702592883	0.4809501833017039	0.5190498166982961	-8.458778721399998	15.963297084	2.0580684006654977	117.91863330737232	11	115.0	2.007128639793479	-0.4226182617406993	0.90630778703665
34	0.9840596212835744	1.0409918182005502	0.4859430245062123	0.5140569754937877	8.6068130226	16.669348524	1.0941736228115682	62.69153064164212	6	65.0	1.1344640137963142	0.4226182617406994	0.90630778703665
35	1.0106742388540402	1.056002113913426	0.4890336300120995	0.5109663699879006	24.8799183266	15.0568793427	0.5442211028838031	31.18157231719687	3	35.0	0.6108652381980153	0.8191520442889918	0.573576436351046
36	0.9909247134801114	1.069232322188702	0.4809947476447667	0.5190052523552334	38.720571708	12.375695530699996	0.3093541362433569	17.72468638165941	1	15.0	0.2617993877991494	0.9659258262890684	0.2588190451025207
37	1.0125620732603478	1.0803207725272406	0.4838121136586137	0.5161878863413862	49.63130938799999	9.902847277	0.1969418929902673	11.28393927765941	1	15.0	0.2617993877991494	0.9659258262890684	0.2588190451025207
38	1.0318160682614073	1.0890086802752723	0.4865164219595875	0.5134835780404124	58.526266262	7.8664486640000035	0.1336081221261373	7.655181506496143	0	5.0	0.0872664625997164	0.9961946980917455	0.0871557427476581
39	1.0479184657500198	1.0950748548800295	0.4889975417384536	0.5110024582615464	65.364206716	5.5758511770000005	0.0850983337470872	4.875775367303801	0	5.0	0.0872664625997164	0.9961946980917455	0.0871557427476581
40	1.0290783141051076	1.0983108055861095	0.4837282961447479	0.5162717038552521	69.677968616	2.819777803000001	0.0404466438571509	2.317421988483484	0	5.0	0.0872664625997164	0.9961946980917455	0.0871557427476581
41	0.9835798116451052	1.085574852626043	0.475353451643291	0.524646548356709	71.003762322	0.0528517169999958	0.0007443507993185	0.0426481592781428	0	5.0	0.0872664625997164	0.9961946980917455	0.0871557427476581
42	0.9186110860558508	1.0827848297611486	0.458985190684203	0.5410148093157968	69.78367204999999	-2.927203786	6.241263054170256	357.5980318348858	35	355.0	6.19591884457987	0.9961946980917455	-0.0871557427476583
43	0.8626767527441073	1.0770465855581737	0.4447421628174843	0.5552578371825156	65.14935475	-6.5155681149999936	6.183507040231953	354.2888559947223	35	355.0	6.19591884457987	0.9961946980917455	-0.0871557427476583
44	0.8709817021459684	1.068574367850763	0.4490623991846939	0.5509376008153061	56.752535820000006	-9.911966486	6.110276933423359	350.09307994129756	35	355.0	6.19591884457987	0.9961946980917455	-0.0871557427476583
45	0.8783550125378461	1.0576664784740952	0.453690734640935	0.546309265359065	45.325421778	-12.691340661600004	6.010172050731045	344.3574926543758	34	345.0	6.021385919380437	0.9659258262890684	-0.2588190451025207
46	0.9001631778429844	1.0446606430418914	0.4628507570590219	0.5371492429409781	31.369854496799995	-15.0523112036	5.835800555748733	334.3667419245027	33	335.0	5.8468529941810035	0.9063077870366496	-0.4226182617407
47	0.936064209953016	1.019175106185494	0.4787466179852047	0.5212533820147954	15.2207993708	-16.632857043999998	5.453486615279257	312.4617666865859	31	315.0	5.497787143782138	0.7071067811865474	-0.7071067811865477
48	0.9703591211816972	0.9796265701675018	0.4976237135926386	0.5023762864073613	-1.8958595911999991	-16.679108437	4.5992080270097135	263.5152090503469	26	265.0	4.625122517784973	-0.0871557427476582	-0.9961946980917455
49	0.915654093888196	0.9797785029762196	0.4830844923754863	0.5169155076245137	-18.1374175032	-15.500325502000004	3.848754020291864	220.51736174673184	22	225.0	3.9269908169872414	-0.7071067811865477	-0.7071067811865475
50	0.910757109631856	0.9200591186892716	0.4974596005558828	0.5025403994441172	-32.896510595200006	-13.277576088400004	3.5252128522828805	201.97981832108397	20	205.0	3.577924966588375	-0.90630778703665	-0.4226182617406993
51	0.9202067603425212	0.89282735381234	0.5075507146601442	0.4924492853398559	-44.692569680000005	-10.177694955399993	3.365500963264428	192.82900114226484	19	195.0	3.4033920413889422	-0.9659258262890684	-0.2588190451025203
52	0.9628705654721186	0.9045793562520998	0.5156071679732644	0.4843928320267355	-53.25190050599999	-6.640237604999996	3.2656471788726265	187.10780072820532	18	185.0	3.2288591161895095	-0.9961946980917455	-0.0871557427476579
53	0.9780439849713884	0.912154239162603	0.517429321688992	0.482570678311008	-57.97304489	-3.2690977870000033	3.1979229590479092	183.2274887614328	18	185.0	3.2288591161895095	-0.9961946980917455	-0.0871557427476579
54	1.0161997024426677	0.869200117487144	0.5389836636774995	0.4610163363225005	-59.79009608	-0.3069143639999971	3.1467258058752474	180.2941079615545	18	185.0	3.2288591161895095	-0.9961946980917455	-0.0871557427476579
55	1.0128796045426771	0.8834602572676346	0.5341234580049101	0.4658765419950898	-58.58687361799999	2.118532782999999	3.1054478657014997	177.9290562026052	17	175.0	3.0543261909900763	-0.9961946980917455	0.0871557427476586
56	1.0832651312959058	0.8839527599180785	0.5506584380581325	0.4493415619418675	-55.553030514	3.432329977999995	3.079886344350829	176.46448891127824	17	175.0	3.0543261909900763	-0.9961946980917455	0.0871557427476586
57	1.0680827899800875	0.8913423987919783	0.5451000610283235	0.4548999389716764	-51.722213662	2.5838401689999984	3.091678046730838	177.14010369092713	17	175.0	3.0543261909900763	-0.9961946980917455	0.0871557427476586
58	1.0474218255065926	0.9041260273670888	0.5367133703456205	0.4632866296543795	-50.385350176	1.1468832800000044	3.11883434659428	178.69604506029404	17	175.0	3.0543261909900763	-0.9961946980917455	0.0871557427476586
59	1.0315445665156926	0.9600823682204476	0.5179406587270102	0.4820593412729897	-49.42844710199999	0.9467350680000024	3.1224413475059514	178.90271098923265	17	175.0	3.0543261909900763	-0.9961946980917455	0.0871557427476586
60	1.0125392987578412	0.9363962795885356	0.5195345141253749	0.4804654858746252	-48.49188004	1.422258591999995	3.1122712295947537	178.3200061557706	17	175.0	3.0543261909900763	-0.9961946980917455	0.0871557427476586
61	1.0057525320762166	0.9373158675746864	0.5176104620181733	0.4823895379818266	-46.583929918	4.279500999999996	3.049983321174203	174.7511718885757	17	175.0	3.0543261909900763	-0.9961946980917455	0.0871557427476586
62	0.9801011700312012	0.9492820397142055	0.5079867830717419	0.492013216928258	-39.932878040000006	9.141374418800002	2.916551673951915	167.10610164926007	16	165.0	2.8797932657906435	-0.9659258262890682	0.258819045102521
63	0.9790131442785026	0.9305086910097528	0.512700680445853	0.487299319554147	-28.3011810804	12.840248380800004	2.715665994536389	155.59620005413237	15	155.0	2.705260340591211	-0.90630778703665	0.4226182617406995
64	0.96273369737065	0.9188907193698544	0.5116503000308489	0.4883496999691512	-14.252381278399998	14.362986261	2.352329279247922	134.7785397259568	13	135.0	2.356194490192345	-0.7071067811865475	0.7071067811865476
65	0.995526718116186	0.9564429687890472	0.5100113617514994	0.4899886382485006	0.4247914416000007	14.726058026	1.541958081295267	88.34769024430906	8	85.0	1.4835298641951802	0.0871557427476581	0.9961946980917455
66	0.9246152070944677	0.9786096312407224	0.4858150169494726	0.5141849830505274	15.1997347736	13.758290355	0.7356621864171924	42.150338429071525	4	45.0	0.7853981633974483	0.7071067811865476	0.7071067811865475
67	0.9562135877044738	0.9987703026293504	0.4891158399986585	0.5108841600013414	27.9413721516	12.2399315362	0.4128783974660734	23.656189626930914	2	25.0	0.4363323129985824	0.90630778703665	0.4226182617406994
68	0.9509300028238664	1.0428355586144142	0.4769517646487363	0.5230482353512638	39.679597846	10.823281196200004	0.2662889396278514	15.257232371689865	1	15.0	0.2617993877991494	0.9659258262890684	0.2588190451025207
69	0.9493314577512336	1.0683236304087902	0.470512261150128	0.5294877388498721	49.58793454400001	9.419284193	0.1877147786733859	10.755264570217369	1	15.0	0.2617993877991494	0.9659258262890684	0.2588190451025207
70	0.9324929849010668	1.094487873307185	0.4600403507141864	0.5399596492858135	58.518166232	8.056224008999997	0.1368104748922967	7.8386628045091165	0	5.0	0.0872664625997164	0.9961946980917455	0.0871557427476581
71	0.9663868017799576	1.1238395822422411	0.4623359503865559	0.5376640496134439	65.700382562	6.0281291060000015	0.0914956363929206	5.242313809177935	0	5.0	0.0872664625997164	0.9961946980917455	0.0871557427476581
72	0.9417422647215375	1.138088303838123	0.452797587917808	0.547202412082192	70.574424444	2.994842257000002	0.0424097903335098	2.4299019961448325	0	5.0	0.0872664625997164	0.9961946980917455	0.0871557427476581
73	0.9624325388671492	1.1462823058658076	0.4564071530444551	0.5435928469555448	71.690067076	-0.8394861680000005	6.271475905381735	359.32910069636023	35	355.0	6.19591884457987	0.9961946980917455	-0.0871557427476583
74	0.971082487813384	1.1234089074236442	0.4636364179015828	0.5363635820984173	68.895452108	-4.915716528000004	6.211955639657353	355.91884067485597	35	355.0	6.19591884457987	0.9961946980917455	-0.0871557427476583
75	0.9392977539324852	1.060961437847292	0.4695880202888722	0.5304119797111277	61.85863402	-8.995628591	6.1387752468445775	351.7259130235744	35	355.0	6.19591884457987	0.9961946980917455	-0.0871557427476583
76	0.969002670084018	1.0366397930824502	0.483138290039081	0.516861709960919	50.904194926	-13.008420119199997	6.032992683181431	345.66501857960213	34	345.0	6.021385919380437	0.9659258262890684	-0.2588190451025207
77	0.972971942023363	0.9876256389038448	0.4962629514024107	0.5037370485975893	35.8417937816	-16.698636868199998	5.847189151852092	335.0192604158043	33	335.0	5.8468529941810035	0.9063077870366496	-0.4226182617407
78	0.9584051804292693	0.9420513554009722	0.5043026043269	0.4956973956731	17.506921189600003	-18.113248998	5.48076675184449	314.02480337631425	31	315.0	5.497787143782138	0.7071067811865474	-0.7071067811865477
79	0.9811001601662334	0.9238210891330528	0.5150344984219821	0.4849655015780179	-0.3847042143999957	-16.993190449	4.68975411885502	268.70311796448686	26	265.0	4.625122517784973	-0.0871557427476582	-0.9961946980917455
80	1.0396019338035067	0.9451867724570138	0.5237846882765617	0.4762153117234384	-16.479459708399997	-15.115691942	3.883853763100769	222.5284288716767	22	225.0	3.9269908169872414	-0.7071067811865477	-0.7071067811865475
81	0.9978751996237704	0.9518459189606474	0.5118040678290807	0.4881959321709194	-30.616088098399995	-12.662327799799998	3.5337543515663965	202.46921018074343	20	205.0	3.577924966588375	-0.90630778703665	-0.4226182617406993
82	1.0235139422179609	0.9748992149162724	0.5121633324741023	0.4878366675258976	-41.80411530799999	-9.3096659358	3.360714328120862	192.5547471504695	19	195.0	3.4033920413889422	-0.9659258262890684	-0.2588190451025203
83	1.054169173707937	0.972253638090327	0.520211856859457	0.4797881431405429	-49.235419969999995	-6.125368154	3.265366474038083	187.09171752589705	18	185.0	3.2288591161895095	-0.9961946980917455	-0.0871557427476579
84	1.061741875884862	0.9588884217000048	0.5254508344024613	0.4745491655975387	-54.05485161599999	-3.6658311019999985	3.2093058481251644	183.87968026422507	18	185.0	3.2288591161895095	-0.9961946980917455	-0.0871557427476579
85	1.065719446770804	0.9636675855415708	0.5251435186103832	0.4748564813896168	-56.56708217399999	-1.4086182070000035	3.166489238345028	181.42646923076472	18	185.0	3.2288591161895095	-0.9961946980917455	-0.0871557427476579
86	1.090993596066835	0.9248947624202708	0.5411974286540399	0.45880257134596	-56.87208803	-0.2150411760000068	3.145373772916392	180.21664217924948	18	185.0	3.2288591161895095	-0.9961946980917455	-0.0871557427476579
87	1.1232165982633264	0.8785192647233921	0.5611212842974272	0.4388787157025727	-56.997164526000006	0.021990278000004	3.1412068400657027	179.97789451339054	17	175.0	3.0543261909900763	-0.9961946980917455	0.0871557427476586
88	1.1339921226599246	0.882131370675375	0.5624616380933821	0.4375383619066178	-56.82810747399999	0.1436457470000043	3.1390649353980375	179.85517241581397	17	175.0	3.0543261909900763	-0.9961946980917455	0.0871557427476586
89	1.1545347895778957	0.900971630175084	0.5616789996290266	0.4383210003709734	-56.709873032	0.0397358279999977	3.1408919674592735	179.95985364195786	17	175.0	3.0543261909900763	-0.9961946980917455	0.0871557427476586
90	1.1611030159273577	0.8961306264371796	0.5644001692451482	0.4355998307548517	-56.748635818	-0.0967179009999981	3.1432969731026796	180.09765031503017	18	185.0	3.2288591161895095	-0.9961946980917455	-0.0871557427476579
91	1.1476355012481203	0.9140941981512152	0.5566372262971584	0.4433627737028416	-56.90330883399999	0.915724848	3.1255013958119804	179.07803884227425	17	175.0	3.0543261909900763	-0.9961946980917455	0.0871557427476586
92	1.1565991112878582	0.9348927904864316	0.5530019553538182	0.4469980446461817	-54.917186122	3.830705052999995	3.071951245471787	176.00984123549014	17	175.0	3.0543261909900763	-0.9961946980917455	0.0871557427476586
93	1.1187752778864417	0.911588852785962	0.5510219871328856	0.4489780128671144	-49.241898728	7.672805224799998	2.9870170283197144	171.14346905642873	17	175.0	3.0543261909900763	-0.9961946980917455	0.0871557427476586
94	1.0977163365735538	0.9034680947752672	0.5485333182577683	0.4514666817422317	-39.5715756724	10.818030409200004	2.874734270607993	164.7101409274571	16	165.0	2.8797932657906435	-0.9659258262890682	0.258819045102521
95	1.0442443043125296	0.9230265656273524	0.5308086040761844	0.4691913959238156	-27.605837909599995	13.395623536400002	2.6898177253246267	154.11520332058043	15	155.0	2.705260340591211	-0.90630778703665	0.4226182617406995
96	1.066452315898323	0.95390730036577	0.5278527185523197	0.4721472814476802	-12.780328599599995	15.125048560999998	2.2723674457327405	130.19706414340916	13	135.0	2.356194490192345	-0.7071067811865475	0.7071067811865476
97	1.0013231929538406	0.9734095264714082	0.5070677074947532	0.4929322925052468	2.6442592124000024	14.733023078	1.3932086779431545	79.8249772271439	7	75.0	1.3089969389957472	0.2588190451025207	0.9659258262890684
98	0.9892613301736825	0.9945426107484316	0.4986689005738404	0.5013310994261596	16.6857175564	13.0205562672	0.6626385219038191	37.96639064787599	3	35.0	0.6108652381980153	0.8191520442889918	0.573576436351046
99	0.9361451585455064	1.0162503447902536	0.4794854100749864	0.5205145899250136	28.6853717468	11.333347566800004	0.3762677933308627	21.558556524559133	2	25.0	0.4363323129985824	0.90630778703665	0.4226182617406994
100	0.9692466117664988	1.0075980501678137	0.4902998351009056	0.5097001648990944	39.35241269000001	9.503721335599998	0.2369655321055344	13.577124879718928	1	15.0	0.2617993877991494	0.9659258262890684	0.2588190451025207
101	0.9368174733191064	1.0141220190128324	0.480187866923201	0.519812133076799	47.692814418	7.728177691999996	0.1606444018492689	9.20424622836671	0	5.0	0.0872664625997164	0.9961946980917455	0.0871557427476581
102	0.9451971641625808	1.0250644814408962	0.4797317992114056	0.5202682007885944	54.808768074	6.988880578	0.1268294629893622	7.266792947201135	0	5.0	0.0872664625997164	0.9961946980917455	0.0871557427476581
103	0.98498730707308	1.0582428465513605	0.4820735957355724	0.5179264042644276	61.670575574	5.874958458999998	0.0949769402602704	5.441777827979649	0	5.0	0.0872664625997164	0.9961946980917455	0.0871557427476581
104	0.99864587568025	1.0304587386108093	0.4921608618139991	0.5078391381860009	66.558684992	3.689758502000004	0.055379485132641	3.1730107697078203	0	5.0	0.0872664625997164	0.9961946980917455	0.0871557427476581
105	1.020656327662214	1.023822503888412	0.4992256764468927	0.5007743235531072	69.050092578	0.1658408179999995	0.0024017418794306	0.1376096731711946	0	5.0	0.0872664625997164	0.9961946980917455	0.0871557427476581
106	1.0002334935283526	1.008053894913007	0.4980529675609018	0.5019470324390983	66.890366628	-4.434836845000003	6.2169821140960115	356.2068364460215	35	355.0	6.19591884457987	0.9961946980917455	-0.0871557427476583
107	0.9717233496298976	1.0015343553105898	0.4924462462236803	0.5075537537763196	60.180418888	-9.522973987	6.126246186062813	351.00805071951646	35	355.0	6.19591884457987	0.9961946980917455	-0.0871557427476583
108	0.9610317843011046	0.9737332865511172	0.496717559552484	0.5032824404475159	47.844418653999995	-13.8253187914	6.001883700207693	343.8826051502627	34	345.0	6.021385919380437	0.9659258262890684	-0.2588190451025207
109	0.9569257728820886	0.9784025408505288	0.4944513889927496	0.5055486110072503	32.5297813052	-16.6060570784	5.811182689337713	332.9562420785344	33	335.0	5.8468529941810035	0.9063077870366496	-0.4226182617407
110	0.9628948044489116	0.9964759340616304	0.491430634092697	0.5085693659073031	14.6323044972	-16.88370955	5.426471433465446	310.913910785876	31	315.0	5.497787143782138	0.7071067811865474	-0.7071067811865477
111	1.0401853893374944	1.0356524658644748	0.5010918298511756	0.4989081701488244	-1.2376377948000006	-15.030019200999998	4.630229949486842	265.2926342806684	26	265.0	4.625122517784973	-0.0871557427476582	-0.9961946980917455
112	1.081707497165741	0.9949009902713492	0.5209010286290235	0.4790989713709764	-15.427733904799998	-12.944107164	3.839674955056131	219.9971696268004	21	215.0	3.752457891787808	-0.819152044288992	-0.5735764363510458
113	1.0831279203190465	0.9755888907750228	0.5261179752757918	0.4738820247242082	-27.1258521228	-11.0003447016	3.526857096046769	202.07402654924547	20	205.0	3.577924966588375	-0.90630778703665	-0.4226182617406993
114	1.0930595819224331	0.9690424227259816	0.5300705685065265	0.4699294314934735	-37.428423308	-8.712008770599999	3.3702850699356808	193.103110263268	19	195.0	3.4033920413889422	-0.9659258262890684	-0.2588190451025203
115	1.009432098178375	0.9355998657157772	0.5189796964351111	0.4810203035648889	-44.549869664	-6.33446636	3.2828340956976976	188.09253852512427	18	185.0	3.2288591161895095	-0.9961946980917455	-0.0871557427476579
116	0.9517167290494798	0.8637224645230149	0.5242349798434467	0.4757650201565533	-50.097356028	-5.203940371999998	3.2450979802920052	185.93041837715953	18	185.0	3.2288591161895095	-0.9961946980917455	-0.0871557427476579
117	0.9101443462163508	0.8966391988777485	0.5037373451222955	0.4962626548777045	-54.957750407999995	-4.034517768999997	3.2148724632454235	184.19862381678965	18	185.0	3.2288591161895095	-0.9961946980917455	-0.0871557427476579
118	0.9225919613486856	0.9197365137316768	0.500774956164341	0.499225043835659	-58.166391565999994	-2.4602410750000026	3.183864065918012	182.4219735204642	18	185.0	3.2288591161895095	-0.9961946980917455	-0.0871557427476579
119	0.9016811906699006	0.9076087524371472	0.4983619093805752	0.5016380906194249	-59.878232558	-0.6004783360000019	3.1516206417596204	180.57456139913825	18	185.0	3.2288591161895095	-0.9961946980917455	-0.0871557427476579
120	1.0195405145313834	0.9130187184192762	0.5275597752182395	0.4724402247817604	-59.367348238	1.6971843709999987	3.1130125957244488	178.36248330607611	17	175.0	3.0543261909900763	-0.9961946980917455	0.0871557427476586
121	1.0629888767037183	0.9235794306312274	0.5350880071824748	0.4649119928175251	-56.483863816	4.9053005899999995	3.0549657135421295	175.0366419431361	17	175.0	3.0543261909900763	-0.9961946980917455	0.0871557427476586
122	1.0779393889352862	0.9254627625662948	0.5380544231358412	0.4619455768641588	-49.556747058	8.487839776000001	2.971963415255427	170.28096056142206	17	175.0	3.0543261909900763	-0.9961946980917455	0.0871557427476586
123	1.0297988416850898	0.9301065729772916	0.5254329285387916	0.4745670714612084	-39.508184264	11.6704268602	2.8543681363172517	163.543247387601	16	165.0	2.8797932657906435	-0.9659258262890682	0.258819045102521
124	1.1062329762462335	0.989271317064749	0.5279077593767847	0.4720922406232152	-26.2158933376	13.5645929272	2.664107403357077	152.64211038191735	15	155.0	2.705260340591211	-0.90630778703665	0.4226182617406995
125	1.0504266722272917	1.0100304861903528	0.5098027240876878	0.4901972759123121	-12.3789984096	13.931069727	2.2972712424113944	131.62394658694794	13	135.0	2.356194490192345	-0.7071067811865475	0.7071067811865476
126	0.9781300705560518	1.0102590099757691	0.4919208620349283	0.5080791379650716	1.646246116400001	13.57569313	1.4501212939348145	83.08582992451478	8	85.0	1.4835298641951802	0.0871557427476581	0.9961946980917455
127	0.9899350162635244	1.0284688166960885	0.4904543878179072	0.5095456121820927	14.772387850400005	12.358261891	0.6966503953675822	39.91512745068262	3	35.0	0.6108652381980153	0.8191520442889918	0.573576436351046
128	0.9422369239868232	1.0567029415360878	0.4713683188965464	0.5286316811034535	26.3627698984	10.673873020799997	0.3847099211722717	22.042254819981768	2	25.0	0.4363323129985824	0.90630778703665	0.4226182617406994
129	0.9002890759129863	1.0360315626282786	0.4649483448109207	0.5350516551890792	36.120133892	8.972888321800001	0.243489087788987	13.950897087799346	1	15.0	0.2617993877991494	0.9659258262890684	0.2588190451025207
130	0.8737932236834184	1.0467459306255047	0.4549728766127862	0.5450271233872138	44.308546542	7.702470997000003	0.1721171382096527	9.861585601282975	0	5.0	0.0872664625997164	0.9961946980917455	0.0871557427476581
131	0.8446534038112958	1.0868944567609573	0.4372935411297824	0.5627064588702175	51.525075886	7.001563871000002	0.1350592895112496	7.738327273030114	0	5.0	0.0872664625997164	0.9961946980917455	0.0871557427476581
132	0.814924825312336	1.0729566130889197	0.4316610189263006	0.5683389810736994	58.311674284000006	6.335998131	0.1082328396622651	6.201284917363936	0	5.0	0.0872664625997164	0.9961946980917455	0.0871557427476581
133	0.8721242722523723	1.058113031202673	0.4518223073874418	0.5481776926125581	64.197072148	5.424863753999993	0.0843030060911607	4.83020644928918	0	5.0	0.0872664625997164	0.9961946980917455	0.0871557427476581
134	0.8315715185908356	1.05658676577834	0.4404140931800426	0.5595859068199575	69.16140179199999	3.9287716260000063	0.0567448571749693	3.2512408251983915	0	5.0	0.0872664625997164	0.9961946980917455	0.0871557427476581
135	0.866497979291357	1.0954419233351962	0.4416536806919162	0.5583463193080838	72.05461540000002	1.9455507120000064	0.0269944971895004	1.5466707590361366	0	5.0	0.0872664625997164	0.9961946980917455	0.0871557427476581
136	0.9002270225892599	1.0915138205336976	0.4519799981496315	0.5480200018503685	73.052503216	-0.1325622080000101	6.281370693625458	359.89603030190125	35	355.0	6.19591884457987	0.9961946980917455	-0.0871557427476583
137	0.9605227716673762	1.0951541805215703	0.4672537533898907	0.5327462466101093	71.789490984	-1.705839546	6.2594280889268115	358.6388116611448	35	355.0	6.19591884457987	0.9961946980917455	-0.0871557427476583
138	0.987728589319747	1.108455252638592	0.4712032263338941	0.5287967736661059	69.640824124	-3.606826104999996	6.231439706028255	357.0351954456615	35	355.0	6.19591884457987	0.9961946980917455	-0.0871557427476583
139	0.9868911270600692	1.086350732019971	0.476013506450223	0.5239864935497769	64.575838774	-6.794632834000005	6.1783516190706305	353.99347212056597	35	355.0	6.19591884457987	0.9961946980917455	-0.0871557427476583
140	0.9895961923922896	1.0476162857595874	0.4857599307903482	0.5142400692096518	56.051558455999995	-11.013615199300002	6.089166250126606	348.8835268857563	34	345.0	6.021385919380437	0.9659258262890684	-0.2588190451025207
141	1.0056404438344255	1.0414206706065412	0.4912605865746497	0.5087394134253502	42.5486083754	-14.683711051299998	5.950878483105973	340.9602214771856	34	345.0	6.021385919380437	0.9659258262890684	-0.2588190451025207
142	0.985249315981637	1.0242011183962867	0.4903078469246473	0.5096921530753528	26.6841363534	-16.816168212	5.720860083085096	327.78113794563745	32	325.0	5.672320068981571	0.8191520442889916	-0.5735764363510465
143	0.9521193869363844	1.0038619330279177	0.4867732514714206	0.5132267485285794	8.9162719514	-18.067612265	5.170818866394284	296.2660976710132	29	295.0	5.148721293383272	0.4226182617406996	-0.9063077870366498
144	0.956124545335454	0.952429275732723	0.5009680810574844	0.4990319189425156	-9.4510881766	-16.647275966	4.196038633192176	240.41530435575424	24	245.0	4.276056667386107	-0.4226182617406999	-0.9063077870366496
145	0.9447164432985976	0.9464409929915504	0.4995440491468717	0.5004559508531283	-24.3782799806	-12.661995615699997	3.6206368558869246	207.44721099183684	20	205.0	3.577924966588375	-0.90630778703665	-0.4226182617406993
146	0.9568948462367548	0.9232567650389344	0.5089455767811716	0.4910544232188283	-34.775079407999996	-9.5767242247	3.4103218120100975	195.3970466095859	19	195.0	3.4033920413889422	-0.9659258262890684	-0.2588190451025203
147	0.9452110274893823	0.915101303362801	0.508092652945215	0.491907347054785	-43.53172843	-7.709234652000006	3.316869967448162	190.04265032847445	19	195.0	3.4033920413889422	-0.9659258262890684	-0.2588190451025203
148	1.0100209647532332	0.9005808020590085	0.5286402338245559	0.471359766175444	-50.19354871200001	-4.853777303000001	3.237994129945351	185.52339773400368	18	185.0	3.2288591161895095	-0.9961946980917455	-0.0871557427476579
149	1.093901096498815	0.968072826760106	0.5305116054862224	0.4694883945137775	-53.239283036	-1.7189626499999946	3.173868927729078	181.84929428658828	18	185.0	3.2288591161895095	-0.9961946980917455	-0.0871557427476579
150	1.089504355107639	0.9609330072304002	0.5313521764280168	0.4686478235719833	-53.631474012	0.3149862640000016	3.1357195604450716	179.66349655012024	17	175.0	3.0543261909900763	-0.9961946980917455	0.0871557427476586
151	1.082465242375435	0.9694556969090338	0.5275374999355017	0.4724625000644983	-52.609310508	1.8015145289999983	3.1073627643565427	178.03877181373443	17	175.0	3.0543261909900763	-0.9961946980917455	0.0871557427476586
152	1.1453198612704625	0.9836089449250932	0.5379794091457549	0.462020590854245	-50.028444954	2.7760939270000016	3.086159193225898	176.82389667734304	17	175.0	3.0543261909900763	-0.9961946980917455	0.0871557427476586
153	1.1343664563872968	0.9909029051726742	0.5337518513675177	0.4662481486324823	-47.057122654	2.3904943240000023	3.090836444004161	177.09188340666182	17	175.0	3.0543261909900763	-0.9961946980917455	0.0871557427476586
154	1.1231754858727854	0.9841904041323184	0.5329760205381634	0.4670239794618364	-45.247456306	0.9834162269999958	3.119861897780618	178.75491940650488	17	175.0	3.0543261909900763	-0.9961946980917455	0.0871557427476586
155	1.1134994363455974	1.0077311550813022	0.5249308777866407	0.4750691222133593	-45.090290200000005	1.0170445479999977	3.119040744552276	178.70787079218732	17	175.0	3.0543261909900763	-0.9961946980917455	0.0871557427476586
156	1.0813035517016123	1.0048045950990006	0.51833532856864	0.48166467143136	-43.21336721	3.316860936000001	3.064987417074759	175.6108432590871	17	175.0	3.0543261909900763	-0.9961946980917455	0.0871557427476586
157	1.0254797450536453	0.9577388951685109	0.517078512805211	0.482921487194789	-38.456568328	6.189860249700001	2.9820042568949283	170.85625841012472	17	175.0	3.0543261909900763	-0.9961946980917455	0.0871557427476586
158	0.9461856043972792	0.943007295244258	0.500841181743173	0.4991588182568269	-30.8336467106	9.601774148700002	2.839705013937504	162.7031123607576	16	165.0	2.8797932657906435	-0.9659258262890682	0.258819045102521
159	0.8889806086448733	0.9435792946214648	0.4851031647371321	0.5148968352628679	-19.2530200306	13.079633914	2.544857237210584	145.80957915548947	14	145.0	2.5307274153917776	-0.8191520442889917	0.5735764363510464
160	0.879958382749902	0.8934380094645655	0.4961994885142877	0.5038005114857123	-4.674378882600001	14.807806672999998	1.8765664656347385	107.51933845665214	10	105.0	1.832595714594046	-0.2588190451025208	0.9659258262890684
161	0.9020813903201652	0.9100799547561008	0.4977930871173066	0.5022069128826935	10.3625933154	14.562967687	0.9523463738045104	54.56542785358671	5	55.0	0.9599310885968813	0.573576436351046	0.8191520442889918
162	0.8479185183604722	0.94582131115941	0.472709868179394	0.527290131820606	24.4515564914	12.9952084883	0.4885035909197954	27.989194036689565	2	25.0	0.4363323129985824	0.90630778703665	0.4226182617406994
163	0.8319504231423254	0.9840279681256424	0.4581279310055193	0.5418720689944808	36.353010292	10.647747630299998	0.2849291284968434	16.32523652320984	1	15.0	0.2617993877991494	0.9659258262890684	0.2588190451025207
164	0.8618849096721726	1.0036255687813926	0.462010221666855	0.5379897783331449	45.747051752	8.339851420999995	0.180323327433685	10.33176560970577	1	15.0	0.2617993877991494	0.9659258262890684	0.2588190451025207
165	0.9016519066895832	1.0867687599874696	0.4534512851329281	0.5465487148670719	53.03271313399999	6.368141249000001	0.119507288780662	6.847263268183071	0	5.0	0.0872664625997164	0.9961946980917455	0.0871557427476581
166	0.8960237989703308	1.1033355993161185	0.4481554440578656	0.5518445559421343	58.48333425	4.987823698	0.0850803546928666	4.874745243377328	0	5.0	0.0872664625997164	0.9961946980917455	0.0871557427476581
167	0.9050223760864448	1.115810774451773	0.4478461647590283	0.5521538352409718	63.00836052999999	3.288958047999998	0.0521514246981862	2.988056530800394	0	5.0	0.0872664625997164	0.9961946980917455	0.0871557427476581
168	0.955300337794674	1.1243439886992594	0.4593575572632712	0.5406424427367289	65.061250346	-0.1533016770000017	6.28082904454283	359.86499609548946	35	355.0	6.19591884457987	0.9961946980917455	-0.0871557427476583
169	0.9764527154367776	1.0942495518880069	0.4715563076570599	0.5284436923429401	62.70175717599999	-4.386371354999998	6.213342976384252	355.99832921407074	35	355.0	6.19591884457987	0.9961946980917455	-0.0871557427476583
170	0.9225565477389176	1.050181607608488	0.467652813039677	0.5323471869603229	56.288507636	-8.157160225999995	6.139270202259172	351.7542718798778	35	355.0	6.19591884457987	0.9961946980917455	-0.0871557427476583
171	0.9561617187281564	1.0365589488761129	0.4798272704611898	0.5201727295388102	46.387436724	-12.523857439799997	6.019488551933621	344.891288853112	34	345.0	6.021385919380437	0.9659258262890684	-0.2588190451025207
172	1.009594488339863	0.99035611963127	0.5048097109578396	0.4951902890421605	31.240792756400005	-15.537411145799998	5.82166500334221	333.556834430523	33	335.0	5.8468529941810035	0.9063077870366496	-0.4226182617407
173	1.0311419991288326	0.997059461677242	0.5084021578009428	0.4915978421990571	15.3126144324	-15.209199559000002	5.501175359099041	315.19413043774017	31	315.0	5.497787143782138	0.7071067811865474	-0.7071067811865477
174	1.003001119422848	1.0240429080319593	0.4948097356731981	0.5051902643268019	0.8223936383999998	-13.673726175	4.772460694339026	273.44185567770063	27	275.0	4.799655442984406	0.0871557427476578	-0.9961946980917455
175	1.0445366128599174	1.0248389003221083	0.5047593373972808	0.4952406626027191	-12.0348379176	-12.69593434	3.9537161862156247	226.5312508627152	22	225.0	3.9269908169872414	-0.7071067811865477	-0.7071067811865475
176	1.0297374833330055	0.9841750687887496	0.5113119148337036	0.4886880851662964	-24.569475041599997	-11.8036989262	3.589454974374913	205.66062078392156	20	205.0	3.577924966588375	-0.90630778703665	-0.4226182617406993
177	1.0390439481068692	1.0037118141118186	0.5086481542846502	0.4913518457153499	-35.64223577	-10.3501090552	3.4242087538844923	196.19270976933225	19	195.0	3.4033920413889422	-0.9659258262890684	-0.2588190451025203
178	1.0366842802473268	0.9684651596144416	0.5170109816447367	0.4829890183552632	-45.269693151999995	-8.350100166	3.323994817135417	190.45087414521925	19	195.0	3.4033920413889422	-0.9659258262890684	-0.2588190451025203
179	1.031554596918692	0.9528774164426544	0.5198236019037935	0.4801763980962065	-52.342436102	-5.720516580000002	3.250450836248105	186.23711443178544	18	185.0	3.2288591161895095	-0.9961946980917455	-0.0871557427476579
180	1.059253943318986	0.9446427121059444	0.528597091297789	0.4714029087022109	-56.710726312	-2.708939033	3.189324037957374	182.7348068745791	18	185.0	3.2288591161895095	-0.9961946980917455	-0.0871557427476579
181	1.096098035838911	0.9057121229785832	0.5475534385770108	0.4524465614229892	-57.760314168	0.4263964259999966	3.1342106182476837	179.5770405306807	17	175.0	3.0543261909900763	-0.9961946980917455	0.0871557427476586
182	1.0963285932074478	0.8843988618454746	0.5534979536991147	0.4465020463008852	-55.857933460000005	1.979731365999999	3.1061652233459505	177.9701577680337	17	175.0	3.0543261909900763	-0.9961946980917455	0.0871557427476586
183	1.1414029492749775	0.838420855470765	0.5765174388442922	0.4234825611557077	-53.800851436	2.547277969000003	3.0942815598118596	177.28927400237674	17	175.0	3.0543261909900763	-0.9961946980917455	0.0871557427476586
184	1.1593063850158387	0.8055574231895422	0.5900186975679996	0.4099813024320003	-50.763377522	2.979498717000002	3.0829660513124466	176.64094312231595	17	175.0	3.0543261909900763	-0.9961946980917455	0.0871557427476586
185	1.128369989129573	0.8091671510051253	0.5823733469445279	0.4176266530554721	-47.841854002	2.709613441000002	3.0850162140061173	176.7584087919785	17	175.0	3.0543261909900763	-0.9961946980917455	0.0871557427476586
186	1.0765958783326657	0.8759567407079231	0.5513786762180394	0.4486213237819605	-45.344150639999995	3.3130034839999993	3.068658724899912	175.8211937027617	17	175.0	3.0543261909900763	-0.9961946980917455	0.0871557427476586
187	1.0721470333411514	0.937072737312548	0.5336136190777818	0.4663863809222181	-41.215847034	6.072422813999996	2.995312783772306	171.61878083173488	17	175.0	3.0543261909900763	-0.9961946980917455	0.0871557427476586
188	1.0232159486699957	0.9856457646158866	0.5093511125742587	0.4906488874257412	-33.199305012	9.042839246600002	2.875663511854091	164.763382529008	16	165.0	2.8797932657906435	-0.9659258262890682	0.258819045102521
189	1.016572718526067	1.047433662780683	0.4925240191759781	0.5074759808240219	-23.130168540799996	11.8213957576	2.669119383929752	152.9292757157332	15	155.0	2.705260340591211	-0.90630778703665	0.4226182617406995
190	0.9882019045591895	1.05232334816304	0.4842880053755014	0.5157119946244986	-9.5565134968	14.412881038999998	2.1562934439548336	123.54651373034108	12	125.0	2.1816615649929116	-0.5735764363510458	0.819152044288992
191	0.9757365322307424	1.0566732070183222	0.4800884946513088	0.5199115053486912	5.6955935372	15.072263143	1.2094980829481248	69.29913548209151	6	65.0	1.1344640137963142	0.4226182617406994	0.90630778703665
192	0.9462575596917366	1.08832244190547	0.4650874180169351	0.5349125819830648	20.5880127892	14.556915637	0.6154470734774193	35.26251982393399	3	35.0	0.6108652381980153	0.8191520442889918	0.573576436351046
193	0.932934972670079	1.1336582745801191	0.4514361855732564	0.5485638144267436	34.8094248112	12.970757633399998	0.3566842237410927	20.436500639264572	2	25.0	0.4363323129985824	0.90630778703665	0.4226182617406994
194	0.9243534686393216	1.1495238779939043	0.4457126985546834	0.5542873014453167	46.529528056	10.109653575400005	0.2139486063148865	12.258352174548993	1	15.0	0.2617993877991494	0.9659258262890684	0.2588190451025207
195	0.9074532172238768	1.1960315093552163	0.4314047094126859	0.5685952905873141	55.02873196200001	7.213093270000005	0.130335605704321	7.467680127138811	0	5.0	0.0872664625997164	0.9961946980917455	0.0871557427476581
196	0.9042288915461858	1.244831314576217	0.4207554953417085	0.5792445046582915	60.95571459600001	4.970489859999994	0.0813626259493567	4.661735076999733	0	5.0	0.0872664625997164	0.9961946980917455	0.0871557427476581
197	0.8828409727068786	1.2314226839485454	0.4175642758308838	0.5824357241691162	64.969711682	2.377045903999999	0.0365706734678425	2.095345243658439	0	5.0	0.0872664625997164	0.9961946980917455	0.0871557427476581
198	0.8795384946319175	1.160909311960988	0.4310516994308967	0.5689483005691034	65.709806404	0.3700473610000045	0.0056314798262571	0.3226600264575987	0	5.0	0.0872664625997164	0.9961946980917455	0.0871557427476581
199	0.8587006756814095	1.180823938616863	0.4210298172728146	0.5789701827271853	65.709806404	0.0	0.0	0.0	0	5.0	0.0872664625997164	0.9961946980917455	0.0871557427476581
200	0.8377058637624599	1.200888602873196	0.4109232500493082	0.5890767499506916	65.709806404	0.0	0.0	0.0	0	5.0	0.0872664625997164	0.9961946980917455	0.0871557427476581
