# Supplementary material for: An epifluorescence microscope design for naturalistic behavior and cellular activity in freely moving Caenorhabditis elegans
Source: Nat Commun. 2026 May 19;17:4411. doi: 10.1038/s41467-026-72709-w (PMC13187321; doi:10.1038/s41467-026-72709-w)
Supplement: Supplementary file 8 — Source data [file 41467_2026_72709_MOESM8_ESM.zip › fig5 RIA/BAR269_imaging/8_final.csv]

frame	nrD	nrV	nrD_ratio	nrV_ratio	head_angle	dhead_dt	theta_rad	theta_deg	bin_index	binned_theta_deg	binned_theta_rad	polar_x	polar_y
0	1.0114479222765704	0.8783174888462509	0.5352240634331483	0.4647759365668518	45.729376774	0.0	0.0	0.0	0	5.0	0.0872664625997164	0.9961946980917455	0.0871557427476581
1	1.011795642373542	0.877959558562017	0.5354109579233508	0.4645890420766492	45.729376774	0.0	0.0	0.0	0	5.0	0.0872664625997164	0.9961946980917455	0.0871557427476581
2	1.0119736545064313	0.8777763194168622	0.535506637634968	0.464493362365032	45.729376774	-6.5486417251999995	6.140948090804373	351.85040781201116	35	355.0	6.19591884457987	0.9961946980917455	-0.0871557427476583
3	1.012902846827344	0.8727748325983483	0.5371558765736871	0.4628441234263128	32.6320933236	-13.0216034796	5.903504332718142	338.24588260194486	33	335.0	5.8468529941810035	0.9063077870366496	-0.4226182617407
4	1.0350879171805594	0.8491916957635849	0.5493281942180853	0.4506718057819148	19.6861698148	-12.496225416400002	5.717589920772792	327.5937714468197	32	325.0	5.672320068981571	0.8191520442889916	-0.5735764363510465
5	1.0303661206343842	0.8497526291754723	0.5480324690866409	0.4519675309133591	7.6396424908	-11.698209464	5.290912924771848	303.14698036064533	30	305.0	5.323254218582705	0.573576436351046	-0.8191520442889918
6	1.023541520399722	0.8773119158343425	0.5384641976540513	0.4615358023459486	-3.7102491132000006	-10.701409793	4.378651179487294	250.87823254460184	25	255.0	4.4505895925855405	-0.2588190451025206	-0.9659258262890684
7	1.2542040525485332	0.8679290271962201	0.5910110277812487	0.4089889722187513	-13.7631770952	-9.2175187898	3.731708323728963	213.8111373235087	21	215.0	3.752457891787808	-0.819152044288992	-0.5735764363510458
8	1.5399050202405202	0.8562225790702761	0.6426640303644291	0.3573359696355709	-22.1452866928	-8.3890462564	3.503706917741036	200.74761903735163	20	205.0	3.577924966588375	-0.90630778703665	-0.4226182617406993
9	1.5429020573776209	0.92376290087514	0.6255012672943313	0.3744987327056686	-30.541269608	-7.675530828600003	3.387810171224699	194.107224602668	19	195.0	3.4033920413889422	-0.9659258262890684	-0.2588190451025203
10	1.523661542398045	0.9590054070176676	0.6137196705972316	0.3862803294027683	-37.496348350000005	-6.597190415999997	3.3157523863255944	189.9786176468878	18	185.0	3.2288591161895095	-0.9961946980917455	-0.0871557427476579
11	1.5389334533216683	0.9368128052749788	0.6216038691275243	0.3783961308724756	-43.73565043999999	-5.855025531999999	3.274674451435145	187.6250253465519	18	185.0	3.2288591161895095	-0.9961946980917455	-0.0871557427476579
12	1.2904501788981173	0.9336042637362943	0.5802241861352855	0.4197758138647146	-49.206399414	-5.329614258000003	3.2494834684400984	186.18168833914987	18	185.0	3.2288591161895095	-0.9961946980917455	-0.0871557427476579
13	1.020457597244566	0.9515089963038456	0.5174821929454323	0.4825178070545677	-54.394878956	-4.115059339000002	3.2171004197499027	184.326276321435	18	185.0	3.2288591161895095	-0.9961946980917455	-0.0871557427476579
14	1.0290232090886942	0.8754561513719226	0.5403173331528334	0.4596826668471666	-57.43651809200001	-2.7298574799999997	3.189085169301841	182.72112070875903	18	185.0	3.2288591161895095	-0.9961946980917455	-0.0871557427476579
15	1.033135308029055	0.8335059744927231	0.5534728700703111	0.4465271299296888	-59.854593916	-2.1790771070000012	3.1779827617819665	182.084999615436	18	185.0	3.2288591161895095	-0.9961946980917455	-0.0871557427476579
16	1.0218835488463909	0.8415952872158409	0.5483741103310629	0.4516258896689372	-61.79467230600001	-1.8108070030000007	3.1708878806384635	181.6784928697663	18	185.0	3.2288591161895095	-0.9961946980917455	-0.0871557427476579
17	1.0184436211072705	0.869783928061961	0.5393648776893218	0.4606351223106781	-63.476207922	-1.2399764519999934	3.161124676767201	181.11910249341716	18	185.0	3.2288591161895095	-0.9961946980917455	-0.0871557427476579
18	0.9985060200394348	0.9339527685983224	0.5167023617322825	0.4832976382677175	-64.27462521	-0.6736754379999965	3.152073473484294	180.60050674579165	18	185.0	3.2288591161895095	-0.9961946980917455	-0.0871557427476579
19	1.2834283157105522	0.9289528013448868	0.5801117654713699	0.4198882345286301	-64.823558798	-0.3326077230000024	3.1467235783704663	180.2939803349317	18	185.0	3.2288591161895095	-0.9961946980917455	-0.0871557427476579
20	1.3143386786364526	0.9323021757950926	0.5850239374236841	0.4149760625763158	-64.939840656	0.3716065759999978	3.1358703956315637	179.6721387697083	17	175.0	3.0543261909900763	-0.9961946980917455	0.0871557427476586
21	1.3084441650910956	0.9484502264451848	0.5797542720642902	0.4202457279357097	-64.080345646	0.9053113320000036	3.127465839842287	179.1905931943005	17	175.0	3.0543261909900763	-0.9961946980917455	0.0871557427476586
22	1.3104358993062517	0.963228573216003	0.5763541257486158	0.4236458742513842	-63.129217991999994	1.0140889790000005	3.125530332548541	179.07969679515207	17	175.0	3.0543261909900763	-0.9961946980917455	0.0871557427476586
23	1.3282621329948627	0.9095542305694824	0.5935527841432152	0.4064472158567846	-62.052167688	0.9581195529999996	3.126153331199532	179.1153919884962	17	175.0	3.0543261909900763	-0.9961946980917455	0.0871557427476586
24	1.0305157703720051	1.0510232495023772	0.4950739623580033	0.5049260376419966	-61.212978885999995	1.3290479059999996	3.1198841997739173	178.75619721659567	17	175.0	3.0543261909900763	-0.9961946980917455	0.0871557427476586
25	0.9819158321336228	1.0558273734768444	0.4818643631985319	0.5181356368014681	-59.394071876	2.3174949549999937	3.102593476696512	177.76551175953088	17	175.0	3.0543261909900763	-0.9961946980917455	0.0871557427476586
26	0.9794674031496944	1.036414634285728	0.4858753562761834	0.5141246437238166	-56.57798897600001	3.5479176499999987	3.078966213416095	176.41176929211855	17	175.0	3.0543261909900763	-0.9961946980917455	0.0871557427476586
27	0.9718613440564556	1.052411347631464	0.4801039642767095	0.5198960357232905	-52.298236576	4.824583212000004	3.049601665893515	174.7293046517634	17	175.0	3.0543261909900763	-0.9961946980917455	0.0871557427476586
28	0.9823195125429978	1.0648076999265796	0.479852696285525	0.5201473037144748	-46.928822552	6.490941109000001	3.004150098810962	172.12512168567736	17	175.0	3.0543261909900763	-0.9961946980917455	0.0871557427476586
29	0.9850283900178668	1.0049728897504813	0.4949888223853464	0.5050111776146536	-39.316354358	8.2704596715	2.934258822845841	168.1206465480918	16	165.0	2.8797932657906435	-0.9659258262890682	0.258819045102521
30	0.980867522515386	1.040391160591538	0.4852756011455553	0.5147243988544447	-30.387903209	9.2474095075	2.84618442781486	163.0743554296486	16	165.0	2.8797932657906435	-0.9659258262890682	0.258819045102521
31	1.007543042071958	1.0374806355943365	0.4926803797312161	0.507319620268784	-20.821535343	9.6718920612	2.7067347550784824	155.0844777273736	15	155.0	2.705260340591211	-0.90630778703665	0.4226182617406995
32	1.000700660994535	1.0522705021991552	0.4874401934792898	0.5125598065207102	-11.0441190866	9.4805177142	2.4322293069256915	139.35647409487146	13	135.0	2.356194490192345	-0.7071067811865475	0.7071067811865476
33	0.9752195908654951	1.0619239414364503	0.4787191355944908	0.5212808644055091	-1.8604999146	8.546463929	1.785144463862709	102.28124360047734	10	105.0	1.832595714594046	-0.2588190451025208	0.9659258262890684
34	0.9664448796032694	0.9966158108466028	0.4923153340622344	0.5076846659377655	6.0488087714	7.7418624665	0.9075549366823648	51.99906754816216	5	55.0	0.9599310885968813	0.573576436351046	0.8191520442889918
35	0.9721528083908828	0.981511589450316	0.4976048135314911	0.5023951864685088	13.6232250184	7.396202301499999	0.4973845169312891	28.498033615316107	2	25.0	0.4363323129985824	0.90630778703665	0.4226182617406994
36	0.9280269813370547	1.009137767059996	0.4790645618060988	0.5209354381939012	20.8412133744	6.581971833800001	0.3059022587370412	17.52690836915138	1	15.0	0.2617993877991494	0.9659258262890684	0.2588190451025207
37	0.9406810717933568	0.9658549589982086	0.4933980038146984	0.5066019961853016	26.787168686	6.1011699358000016	0.2239443070408429	12.831063639422142	1	15.0	0.2617993877991494	0.9659258262890684	0.2588190451025207
38	0.9227715684063198	0.9911485888271182	0.4821369193060705	0.5178630806939296	33.043553246	6.021977612999997	0.1802653180443592	10.328441916525264	1	15.0	0.2617993877991494	0.9659258262890684	0.2588190451025207
39	0.9184205929780674	1.0065901671157824	0.4770989399214016	0.5229010600785983	38.831123911999995	5.536385729999999	0.1416215088023316	8.114314742648439	0	5.0	0.0872664625997164	0.9961946980917455	0.0871557427476581
40	0.8964768916459313	0.98575538013875	0.4762838811577258	0.5237161188422743	44.116324706	4.7665465440000006	0.1076274519422249	6.166598756036581	0	5.0	0.0872664625997164	0.9961946980917455	0.0871557427476581
41	0.8961529661949389	0.9961321836086372	0.4735824124011975	0.5264175875988025	48.364217	4.292980738000001	0.0885315476441999	5.07248403377402	0	5.0	0.0872664625997164	0.9961946980917455	0.0871557427476581
42	0.8777597902238142	1.070412830523577	0.450555449181435	0.549444550818565	52.702286182	3.981202825	0.075398166329915	4.319996713729519	0	5.0	0.0872664625997164	0.9961946980917455	0.0871557427476581
43	0.8841316471466872	1.0508247063077525	0.456925886502951	0.543074113497049	56.32662265	3.661468621000001	0.0649128999004133	3.719235200248869	0	5.0	0.0872664625997164	0.9961946980917455	0.0871557427476581
44	0.8735258806253043	1.125125007085492	0.4370577603104155	0.5629422396895845	60.025223424	3.5587027040000017	0.0592174714272513	3.392911186218043	0	5.0	0.0872664625997164	0.9961946980917455	0.0871557427476581
45	0.8785270322288418	1.1248756467461642	0.438517449062372	0.561482550937628	63.444028058	3.250634384999998	0.0511914909030313	2.933056375726042	0	5.0	0.0872664625997164	0.9961946980917455	0.0871557427476581
46	0.8830022120966646	1.1117943289460193	0.4426527688057438	0.5573472311942561	66.526492194	3.0674426929999967	0.0460759550696359	2.639957762524547	0	5.0	0.0872664625997164	0.9961946980917455	0.0871557427476581
47	0.8938525353638033	1.0605886405190172	0.4573443019895701	0.5426556980104299	69.578913444	2.783427297999999	0.0399825723186788	2.290832647936893	0	5.0	0.0872664625997164	0.9961946980917455	0.0871557427476581
48	0.8994475884031665	1.109632093277872	0.4476913467416982	0.5523086532583018	72.09334679	2.3117080300000055	0.0320545005272574	1.8365875946117236	0	5.0	0.0872664625997164	0.9961946980917455	0.0871557427476581
49	0.8975921883876933	1.115742713482846	0.4458235872997397	0.5541764127002603	74.202329504	0.564461221000002	0.0076069085324412	0.4358437540509403	0	5.0	0.0872664625997164	0.9961946980917455	0.0871557427476581
50	0.9100858947938544	1.166960370684042	0.438163516104663	0.561836483895337	73.222269232	-7.411737177699997	6.182306459391503	354.2200677796002	35	355.0	6.19591884457987	0.9961946980917455	-0.0871557427476583
51	0.9070789682600016	1.1637266325333988	0.4380319272424542	0.5619680727575457	59.37885514860001	-6.383131322700002	6.1760981500730585	353.8643578577416	35	355.0	6.19591884457987	0.9961946980917455	-0.0871557427476583
52	0.8929505197467491	1.1294513336500898	0.4415297178683572	0.5584702821316427	60.4560065866	0.6221396709999958	0.0102904201905467	0.589597646334535	0	5.0	0.0872664625997164	0.9961946980917455	0.0871557427476581
53	0.8728556156298738	1.1079169793274943	0.4406642225624391	0.5593357774375608	60.6231344906	-1.4003634359999992	6.260089925262304	358.676732089897	35	355.0	6.19591884457987	0.9961946980917455	-0.0871557427476583
54	0.8787747361162616	1.0195561586857542	0.4629196830344545	0.5370803169655455	57.6552797146	-3.2102336250000008	6.22756295478473	356.81307396118535	35	355.0	6.19591884457987	0.9961946980917455	-0.0871557427476583
55	0.8614666543010522	1.0642894524212014	0.4473394378934711	0.552660562106529	54.2026672406	1.0893492287000015	0.0200949999422572	1.1513586860069749	0	5.0	0.0872664625997164	0.9961946980917455	0.0871557427476581
56	0.8650915634891424	1.0807586153830302	0.4445828218853699	0.55541717811463	59.833978172	-2.6812915043000025	6.238403078927124	357.4341673239424	35	355.0	6.19591884457987	0.9961946980917455	-0.0871557427476583
57	0.8838271995913828	1.0921944162538677	0.4472760786138072	0.5527239213861926	48.840084231999995	-11.509217048000004	6.05175646049268	346.7401038272601	34	345.0	6.021385919380437	0.9659258262890684	-0.2588190451025207
58	0.9051244651652623	1.0632464728981457	0.4598342963017803	0.5401657036982197	36.815544075999995	-11.263406273699998	5.986286461363289	342.9889491924208	34	345.0	6.021385919380437	0.9659258262890684	-0.2588190451025207
59	0.9372353698165926	1.0499247409753674	0.471645623685083	0.528354376314917	26.3132716846	-10.379191555599997	5.907475130486242	338.473392555357	33	335.0	5.8468529941810035	0.9063077870366496	-0.4226182617407
60	0.9697058230676951	0.9599816075194124	0.5025196348885695	0.4974803651114304	16.0571609648	-9.0133935515	5.771683777633635	330.69312114253086	33	335.0	5.8468529941810035	0.9063077870366496	-0.4226182617407
61	0.9840665596732158	0.9272504936792402	0.5148630667775187	0.4851369332224813	8.2864845816	-7.7147575366	5.533502117002267	317.04631723093615	31	315.0	5.497787143782138	0.7071067811865474	-0.7071067811865477
62	0.9909491273104049	0.9235235541704132	0.517609437259726	0.482390562740274	0.6276458916000003	-7.899954784	4.7916717460217	274.54256785912554	27	275.0	4.799655442984406	0.0871557427476578	-0.9961946980917455
63	0.9900235224809124	0.9411181656221204	0.5126622912135546	0.4873377087864454	-7.5134249864	-8.0189259493	3.9595243726758182	226.8640354335093	22	225.0	3.9269908169872414	-0.7071067811865477	-0.7071067811865475
64	0.9665851783600508	1.014041948011482	0.4880197617664736	0.5119802382335263	-15.410206007	-7.216833449399999	3.5795726667748355	205.09440626658707	20	205.0	3.577924966588375	-0.90630778703665	-0.4226182617406993
65	0.938417838857327	1.10799072478947	0.4585681742774873	0.5414318257225126	-21.9470918852	-6.9064631445	3.446468650233507	197.46810788252944	19	195.0	3.4033920413889422	-0.9659258262890684	-0.2588190451025203
66	0.9450967224620772	1.078583270250081	0.467018859634743	0.532981140365257	-29.223132296	-7.025183394400001	3.3775139511265437	193.5172946461059	19	195.0	3.4033920413889422	-0.9659258262890684	-0.2588190451025203
67	0.9690943516341128	1.0869329376761463	0.4713431366755922	0.5286568633244078	-35.997458674	-6.110184611999999	3.309729454159216	189.63352905346073	18	185.0	3.2288591161895095	-0.9961946980917455	-0.0871557427476579
68	1.0002596236190622	1.0375668225457058	0.4908463257514258	0.509153674248574	-41.44350152	-5.271874457999999	3.2681194112153333	187.24944920741817	18	185.0	3.2288591161895095	-0.9961946980917455	-0.0871557427476579
69	1.0375990638820798	0.9880446048771356	0.5122317808825917	0.4877682191174081	-46.54120759	-4.674472671	3.2416942457340956	185.73539875240849	18	185.0	3.2288591161895095	-0.9961946980917455	-0.0871557427476579
70	1.0860376007326058	0.9065297919926436	0.5450443506692259	0.4549556493307742	-50.792446862	-3.6546139800000006	3.213420789116886	184.11544901599612	18	185.0	3.2288591161895095	-0.9961946980917455	-0.0871557427476579
71	1.0943847678441667	0.9122059253345772	0.5453951179801872	0.4546048820198128	-53.85043555	-2.8409514020000017	3.1943001218123586	183.0199154779729	18	185.0	3.2288591161895095	-0.9961946980917455	-0.0871557427476579
72	1.0846268019998413	0.9081455400977346	0.5442803370394894	0.4557196629605106	-56.474349666	-2.0810107779999996	3.178424767087854	182.1103246539857	18	185.0	3.2288591161895095	-0.9961946980917455	-0.0871557427476579
73	1.0712190450573278	0.8773489027945987	0.5497468262465388	0.4502531737534611	-58.012457106	-1.6533004339999984	3.170084000671439	181.6324339404207	18	185.0	3.2288591161895095	-0.9961946980917455	-0.0871557427476579
74	1.0247245094398107	0.944454847164046	0.5203815010569179	0.4796184989430821	-59.780950534	-1.5289419220000011	3.1671628171528843	181.4650624536243	18	185.0	3.2288591161895095	-0.9961946980917455	-0.0871557427476579
75	1.008143274389434	0.930545565930088	0.5200129352492061	0.4799870647507939	-61.07034095	-0.6419234000000031	3.152103480129844	180.602225999939	18	185.0	3.2288591161895095	-0.9961946980917455	-0.0871557427476579
76	1.0235284407900602	0.917816863158838	0.5272263716857053	0.4727736283142948	-61.064797334000005	0.4039676750000005	3.134977356400793	179.6209713908455	17	175.0	3.0543261909900763	-0.9961946980917455	0.0871557427476586
77	1.0006147787005837	0.955246676267416	0.5115979846931208	0.4884020153068791	-60.2624056	1.0170337590000038	3.1247175022154217	179.03312504760413	17	175.0	3.0543261909900763	-0.9961946980917455	0.0871557427476586
78	1.0085283364730588	1.026661095010445	0.4955451914556747	0.5044548085443251	-59.030729816	2.235664355000001	3.1037378554496033	177.83107983224744	17	175.0	3.0543261909900763	-0.9961946980917455	0.0871557427476586
79	1.05924583755527	0.9396791400595386	0.5299077501243701	0.4700922498756299	-55.79107689	3.418875178000004	3.0803892241839144	176.49330180331629	17	175.0	3.0543261909900763	-0.9961946980917455	0.0871557427476586
80	1.075358450513913	0.9635592009569554	0.5274163229388656	0.4725836770611343	-52.19297945999999	3.249737495999998	3.079409046649648	176.43714176742924	17	175.0	3.0543261909900763	-0.9961946980917455	0.0871557427476586
81	1.0684102129723263	1.0176643985866731	0.5121629912239163	0.4878370087760837	-49.291601898	2.664640720999998	3.087586504591684	176.90567559465367	17	175.0	3.0543261909900763	-0.9961946980917455	0.0871557427476586
82	1.0896575586196031	0.949656257681576	0.5343255902595598	0.4656744097404401	-46.863698017999994	2.0655223030000016	3.0975460579849567	177.4763159699234	17	175.0	3.0543261909900763	-0.9961946980917455	0.0871557427476586
83	1.078335913226333	0.96151769371622	0.5286339713576815	0.4713660286423184	-45.160557292	1.4535217159999974	3.1094181144311293	178.15653469843016	17	175.0	3.0543261909900763	-0.9961946980917455	0.0871557427476586
84	1.0320322414355474	1.0424837758001195	0.4974809704341306	0.5025190295658692	-43.956654586	0.4584293009999989	3.1311639099602715	179.40247700440446	17	175.0	3.0543261909900763	-0.9961946980917455	0.0871557427476586
85	1.0069213248691076	0.992854948182164	0.5035169875941875	0.4964830124058125	-44.24369869	-0.0830720259999964	3.14347025267937	180.10757850345038	18	185.0	3.2288591161895095	-0.9961946980917455	-0.0871557427476579
86	0.977188496587354	0.9580813230071904	0.504936565792197	0.4950634342078029	-44.12279863799999	-0.0961561450000019	3.143771934953269	180.1248636244987	18	185.0	3.2288591161895095	-0.9961946980917455	-0.0871557427476579
87	0.9458079407235452	1.011431384331965	0.4832357129840116	0.5167642870159883	-44.436010980000006	-0.1334775640000032	3.144596459728252	180.17210541420917	18	185.0	3.2288591161895095	-0.9961946980917455	-0.0871557427476579
88	0.9471428365435028	0.9557773901143	0.497731236062911	0.5022687639370891	-44.389753766	0.1560852860000032	3.138076422264229	179.79853478525348	17	175.0	3.0543261909900763	-0.9961946980917455	0.0871557427476586
89	0.93272888214296	0.9747485822708726	0.4889855317004163	0.5110144682995836	-44.123840408	1.206158513000002	3.114263703863431	178.43416652215424	17	175.0	3.0543261909900763	-0.9961946980917455	0.0871557427476586
90	0.9340315646741052	1.0812065270844962	0.463484472873883	0.536515527126117	-41.977436739999995	2.6706411729999964	3.078057410307359	176.35969870957962	17	175.0	3.0543261909900763	-0.9961946980917455	0.0871557427476586
91	0.9398837588775004	1.0997255550052942	0.4608155848672058	0.5391844151327941	-38.78255806200001	4.051542252999997	3.037502071181468	174.03604894094426	17	175.0	3.0543261909900763	-0.9961946980917455	0.0871557427476586
92	0.9826549064980484	1.0677634158195597	0.4792460620364257	0.5207539379635743	-33.874352234	5.670827301000003	2.9757230602676294	170.4963723530887	17	175.0	3.0543261909900763	-0.9961946980917455	0.0871557427476586
93	0.99761270052824	1.0875390539625018	0.4784364967104698	0.5215635032895303	-27.44090346	7.0797934487	2.8890974876922613	165.53309264661587	16	165.0	2.8797932657906435	-0.9659258262890682	0.258819045102521
94	1.0386579023950646	1.0080152554451345	0.5074859649261895	0.4925140350738106	-19.7147653366	7.8450741312	2.7628730145988865	158.30096306710288	15	155.0	2.705260340591211	-0.90630778703665	0.4226182617406995
95	1.060253582638985	0.9653566476241778	0.5234242831115832	0.4765757168884168	-11.7507551976	8.1806994305	2.533431687861526	145.15494339917	14	145.0	2.5307274153917776	-0.8191520442889917	0.5735764363510464
96	1.0757876592458746	0.9659918187789291	0.526887291612207	0.4731127083877929	-3.3533664755999992	8.001688159	1.967644034572132	112.7376987650766	11	115.0	2.007128639793479	-0.4226182617406993	0.90630778703665
97	1.0513604222703683	0.9822997061399809	0.5169794143981103	0.4830205856018896	4.252621120400001	7.886169997	1.076243532537679	61.66421214265968	6	65.0	1.1344640137963142	0.4226182617406994	0.90630778703665
98	1.0185934696488272	0.9967997274024284	0.5054068214277704	0.4945931785722295	12.4189735184	7.354383402300002	0.5346565535290582	30.633564006225413	3	35.0	0.6108652381980153	0.8191520442889918	0.573576436351046
99	0.9851652396517236	1.093992340369193	0.4738290397603306	0.5261709602396694	18.961387925000004	6.0659937068	0.3096239861054348	17.740147639858662	1	15.0	0.2617993877991494	0.9659258262890684	0.2588190451025207
100	0.9249870143851744	1.1872434842842272	0.4379195428566482	0.5620804571433519	24.550960932	5.130400864499997	0.2060049700003725	11.803215339740484	1	15.0	0.2617993877991494	0.9659258262890684	0.2588190451025207
101	0.8882368865880359	1.1881295587982592	0.4277842615698718	0.5722157384301282	29.222189653999997	5.377061037999999	0.1819705824309867	10.426146368832988	1	15.0	0.2617993877991494	0.9659258262890684	0.2588190451025207
102	0.8588700291708777	1.218789869805209	0.4133833596124882	0.5866166403875117	35.305083008	5.1284051449999986	0.1442507473349543	8.264959013900892	0	5.0	0.0872664625997164	0.9961946980917455	0.0871557427476581
103	0.8451196001371418	1.198431962701534	0.4135543313441991	0.5864456686558008	39.478999943999995	4.055747693000001	0.1023726411015539	5.865520272726545	0	5.0	0.0872664625997164	0.9961946980917455	0.0871557427476581
104	0.839114818500697	1.1014956463676944	0.4323973479951342	0.5676026520048658	43.416578394	4.433449584000005	0.1017614881271864	5.830503786658419	0	5.0	0.0872664625997164	0.9961946980917455	0.0871557427476581
105	0.8555502064209334	1.032895527539773	0.4530446340263941	0.546955365973606	48.345899112000005	5.003112236000003	0.1031186981551268	5.908266193172238	0	5.0	0.0872664625997164	0.9961946980917455	0.0871557427476581
106	0.8448116326585555	1.180083372039502	0.4172125619839383	0.5827874380160616	53.422802866000005	4.365201922999997	0.0815293380413013	4.671286976261958	0	5.0	0.0872664625997164	0.9961946980917455	0.0871557427476581
107	0.8682387336568287	1.165224091494287	0.4269754641776183	0.5730245358223818	57.076302958	3.462670353	0.0605931248840239	3.471730323363696	0	5.0	0.0872664625997164	0.9961946980917455	0.0871557427476581
108	0.8866294239255053	1.1926216255542934	0.4264176873433962	0.5735823126566038	60.348143572000005	3.5067183340000057	0.0580428697019081	3.3256114647470985	0	5.0	0.0872664625997164	0.9961946980917455	0.0871557427476581
109	0.9054896733989808	1.2004489484600205	0.4299696410903308	0.5700303589096691	64.08973962600001	3.334029603000001	0.0519744184578403	2.977914820281097	0	5.0	0.0872664625997164	0.9961946980917455	0.0871557427476581
110	0.9256697390127284	1.178889593165127	0.43984017217268	0.56015982782732	67.01620277800001	2.1549649389999956	0.0321448032738178	1.8417615608680749	0	5.0	0.0872664625997164	0.9961946980917455	0.0871557427476581
111	0.9187574235932522	1.1627866978844963	0.4413826323032729	0.5586173676967272	68.399669504	1.0757592239999951	0.0157262534530273	0.9010479504115052	0	5.0	0.0872664625997164	0.9961946980917455	0.0871557427476581
112	0.8969559572244816	1.172286593272697	0.433470671192688	0.566529328807312	69.167721226	0.7275495210000003	0.0105182399750605	0.6026507584767559	0	5.0	0.0872664625997164	0.9961946980917455	0.0871557427476581
113	0.8828623856666887	1.1963322641347898	0.4246174766518297	0.5753825233481702	69.854768546	0.2231304140000034	0.0031941936074915	0.1830138126569307	0	5.0	0.0872664625997164	0.9961946980917455	0.0871557427476581
114	0.8682505161307735	1.1871398106595752	0.4224260982519141	0.577573901748086	69.613982054	-0.5672926220000036	6.275036368587848	359.53310021118216	35	355.0	6.19591884457987	0.9961946980917455	-0.0871557427476583
115	0.8392376930634697	1.1595754572207315	0.419868006643914	0.580131993356086	68.720183302	-0.5656829799999983	6.274953806966369	359.52836977872164	35	355.0	6.19591884457987	0.9961946980917455	-0.0871557427476583
116	0.8277313443269247	1.1429709959847525	0.4200184509833253	0.5799815490166746	68.48261609400001	-0.3094444819999964	6.2786667535139	359.7411059454528	35	355.0	6.19591884457987	0.9961946980917455	-0.0871557427476583
117	0.839821214590738	1.112547736413404	0.4301549736072177	0.5698450263927823	68.101294338	-0.5467986430000025	6.275156283672274	359.5399708394197	35	355.0	6.19591884457987	0.9961946980917455	-0.0871557427476583
118	0.8242484071920413	1.196339679637911	0.407925005875484	0.592074994124516	67.389018808	-1.1751559729999954	6.26574868479103	359.0009551281724	35	355.0	6.19591884457987	0.9961946980917455	-0.0871557427476583
119	0.8509654102601972	1.200010658340243	0.4149075278293642	0.5850924721706358	65.75098239200001	-2.580103751999996	6.243964894309331	357.75283587177375	35	355.0	6.19591884457987	0.9961946980917455	-0.0871557427476583
120	0.9025461772783888	1.199165382252154	0.4294338931456368	0.5705661068543633	62.22881130400001	-5.2220529750000075	6.199464496812127	355.20315090852944	35	355.0	6.19591884457987	0.9961946980917455	-0.0871557427476583
121	0.972971077322061	1.1023892452741653	0.4688203136238518	0.5311796863761483	55.306876442	-7.802055230000004	6.143041610693314	351.97035766597423	35	355.0	6.19591884457987	0.9961946980917455	-0.0871557427476583
122	1.0009574015371123	1.1046084081449603	0.4753864243683984	0.5246135756316015	46.624700844	-9.353387934	6.085203139639293	348.65645738108924	34	345.0	6.021385919380437	0.9659258262890684	-0.2588190451025207
123	0.9922246457457762	1.0283566759973857	0.4910590012233612	0.5089409987766388	36.600100573999995	-10.221189743200002	6.010856711296285	344.39672081516306	34	345.0	6.021385919380437	0.9659258262890684	-0.2588190451025207
124	0.9768374352103631	1.02279670058906	0.4885080814145226	0.5114919185854774	26.1823213576	-10.792044935499998	5.892216184071442	337.5991193259726	33	335.0	5.8468529941810035	0.9063077870366496	-0.4226182617407
125	0.911728710103354	1.092411527085516	0.4549226112950063	0.5450773887049937	15.016010703	-10.2492675053	5.684262945497501	325.6842764196087	32	325.0	5.672320068981571	0.8191520442889916	-0.5735764363510465
126	0.8721746478896067	1.0541817797986492	0.4527587082813479	0.547241291718652	5.683786347	-9.469348573	5.2529775231514675	300.9734419536638	30	305.0	5.323254218582705	0.573576436351046	-0.8191520442889918
127	0.8404059990793457	1.0826102889292877	0.4370248990192498	0.5629751009807501	-3.922686443	-9.129305927	4.306560438438435	246.74773734053173	24	245.0	4.276056667386107	-0.4226182617406999	-0.9063077870366496
128	0.8497476822036717	1.1230110081193905	0.4307408130411103	0.5692591869588898	-12.574825507	-8.6659344518	3.7449992083099	214.5726489159919	21	215.0	3.752457891787808	-0.819152044288992	-0.5735764363510458
129	0.8509780505357013	1.0945500428749089	0.4374020881106338	0.562597911889366	-21.2545553466	-7.8455233595	3.495200051009318	200.260211476744	20	205.0	3.577924966588375	-0.90630778703665	-0.4226182617406993
130	0.8939776537775573	1.0267649777476566	0.4654333376604818	0.5345666623395181	-28.265872226	-6.957354623700002	3.382934849962235	193.82788927055844	19	195.0	3.4033920413889422	-0.9659258262890684	-0.2588190451025203
131	0.8876433351391186	1.162552490494538	0.4329553909148038	0.5670446090851963	-35.169264594000005	-6.054267703000001	3.3120683290104633	189.7675367112465	18	185.0	3.2288591161895095	-0.9961946980917455	-0.0871557427476579
132	0.9042522257688436	1.1116802215254595	0.4485528406383317	0.5514471593616682	-40.374407632	-4.876995148999999	3.2618044532146815	186.88762876617844	18	185.0	3.2288591161895095	-0.9961946980917455	-0.0871557427476579
133	0.9842498268419444	1.0074108315061765	0.4941855043008577	0.5058144956991423	-44.923254892	-4.111784521000001	3.232867420842066	185.22965893959412	18	185.0	3.2288591161895095	-0.9961946980917455	-0.0871557427476579
134	1.0238958255640032	1.0397686547411882	0.4961542127296687	0.5038457872703312	-48.597976674	-3.5721514560000003	3.2149648225977794	184.20391561787815	18	185.0	3.2288591161895095	-0.9961946980917455	-0.0871557427476579
135	1.0510847430778911	1.0435017840072374	0.5018101326855201	0.4981898673144799	-52.067557804	-3.1027377149999964	3.201112880792864	183.41025781439572	18	185.0	3.2288591161895095	-0.9961946980917455	-0.0871557427476579
136	1.0997495210488215	0.9070343067486988	0.5480159376487579	0.4519840623512421	-54.803452103999994	-2.3761601239999983	3.184923369559183	182.48266714832616	18	185.0	3.2288591161895095	-0.9961946980917455	-0.0871557427476579
137	1.0927299503639794	0.8987811214069815	0.5486938866939183	0.4513061133060817	-56.819878052	-1.6889509860000054	3.171308553737718	181.7025956629083	18	185.0	3.2288591161895095	-0.9961946980917455	-0.0871557427476579
138	1.039105374910355	1.0162283489095658	0.5055652825951474	0.4944347174048526	-58.181354076000005	-0.4756278469999984	3.1497673903192243	180.46837791322696	18	185.0	3.2288591161895095	-0.9961946980917455	-0.0871557427476579
139	1.0121511216441048	0.996951194400625	0.5037827658457443	0.4962172341542556	-57.771133746	1.1040002430000015	3.122485085300406	178.90521698026012	17	175.0	3.0543261909900763	-0.9961946980917455	0.0871557427476586
140	0.9820136449153086	0.968003685067399	0.5035922654718237	0.4964077345281762	-55.97335359	2.655169865999998	3.0941918669282735	177.28413497869494	17	175.0	3.0543261909900763	-0.9961946980917455	0.0871557427476586
141	0.9303691025945332	1.0744303033648306	0.4640709189303258	0.5359290810696743	-52.460794014	4.1397224710000025	3.0628450488882386	175.48809460383637	17	175.0	3.0543261909900763	-0.9961946980917455	0.0871557427476586
142	0.9345883711748226	1.133189937026831	0.4519770651756348	0.5480229348243653	-47.693908648	5.258306053000002	3.0317850322370035	173.70848673811452	17	175.0	3.0543261909900763	-0.9961946980917455	0.0871557427476586
143	0.9696582912882268	1.0162300139408786	0.4882743348329253	0.5117256651670747	-41.944181908	5.563410112	3.009723956221219	172.44448019089276	17	175.0	3.0543261909900763	-0.9961946980917455	0.0871557427476586
144	0.974695601710116	1.0183286690476665	0.4890535534419356	0.5109464465580643	-36.567088424	5.596029221999997	2.989736225442517	171.29926757522944	17	175.0	3.0543261909900763	-0.9961946980917455	0.0871557427476586
145	0.9826219721707884	1.0392666897317109	0.4859921274033896	0.5140078725966104	-30.752123464000004	5.823284121999999	2.9544465334478307	169.2773171636173	16	165.0	2.8797932657906435	-0.9659258262890682	0.258819045102521
146	1.0053747530114991	0.9301579856021498	0.5194305076604451	0.480569492339555	-24.92052018	5.736838147800002	2.915329200515517	167.03605908078762	16	165.0	2.8797932657906435	-0.9659258262890682	0.258819045102521
147	1.0346188804438312	0.8924250800342188	0.5368942803915946	0.4631057196084053	-19.2784471684	6.2769678302	2.8268226059506087	161.96500475314286	16	165.0	2.8797932657906435	-0.9659258262890682	0.258819045102521
148	1.0178856414831463	0.9200075688546968	0.5252537322764514	0.4747462677235486	-12.3665845196	7.1510084564	2.6173174667308388	149.96124448954933	14	145.0	2.5307274153917776	-0.8191520442889917	0.5735764363510464
149	1.0143207601316129	0.933291369126756	0.5208022402889101	0.4791977597110899	-4.9764302555999995	7.529066597	2.1548394492384304	123.46320596965688	12	125.0	2.1816615649929116	-0.5735764363510458	0.819152044288992
150	1.023645265928865	0.9264085659689522	0.5249317988994388	0.4750682011005611	2.691548674400001	7.622053284	1.2313389644065147	70.55052581050279	7	75.0	1.3089969389957472	0.2588190451025207	0.9659258262890684
151	1.0127731373061477	0.936842857552238	0.5194731372624549	0.4805268627375451	10.2676763124	7.950870584199999	0.6589096594883364	37.75274256908387	3	35.0	0.6108652381980153	0.8191520442889918	0.573576436351046
152	0.9870111404805374	0.9247665849873292	0.5162792344172686	0.4837207655827313	18.593289842799997	7.4376071168	0.3805198774456624	21.802182998471785	2	25.0	0.4363323129985824	0.90630778703665	0.4226182617406994
153	0.9903345153788542	0.9147557220129356	0.5198360140329603	0.4801639859670397	25.142890546	6.8543381506	0.2661478810083899	15.24915030813078	1	15.0	0.2617993877991494	0.9659258262890684	0.2588190451025207
154	1.0053415066078706	0.908972600705061	0.525170609550091	0.474829390449909	32.301966144	6.978225714999999	0.2127613887874364	12.190329620862144	1	15.0	0.2617993877991494	0.9659258262890684	0.2588190451025207
155	1.0016958076614026	0.920275831232387	0.5211813678155724	0.4788186321844276	39.099341976	6.773150368	0.1715270361262835	9.827775242424046	0	5.0	0.0872664625997164	0.9961946980917455	0.0871557427476581
156	1.0250584980947488	0.9557954927682776	0.5174831172933383	0.4825168827066616	45.84826688	6.069563510000005	0.1316183770949823	7.541177513903834	0	5.0	0.0872664625997164	0.9961946980917455	0.0871557427476581
157	1.0018397313943372	0.9745412293635952	0.5069061842258066	0.4930938157741933	51.23846899600001	5.113504507999998	0.0994687988187656	5.699142365551142	0	5.0	0.0872664625997164	0.9961946980917455	0.0871557427476581
158	0.9875438866135796	0.9833135716337976	0.5010732168787955	0.4989267831212045	56.075275895999994	4.432503830999995	0.0788815834077203	4.519581810571557	0	5.0	0.0872664625997164	0.9961946980917455	0.0871557427476581
159	0.9473248053082856	0.9744026155492684	0.492954825448424	0.507045174551576	60.103476658	3.5940665940000045	0.0597268589951305	3.422096943993956	0	5.0	0.0872664625997164	0.9961946980917455	0.0871557427476581
160	0.9311153806278688	0.9917963539881162	0.4842215915926152	0.5157784084073848	63.263409084	3.014280791000008	0.047610505657758	2.727881034673263	0	5.0	0.0872664625997164	0.9961946980917455	0.0871557427476581
161	0.932066823527186	0.9919692928627002	0.484433122428099	0.5155668775719009	66.13203824000001	2.5090542570000025	0.0379218829057848	2.1727638416907715	0	5.0	0.0872664625997164	0.9961946980917455	0.0871557427476581
162	0.9451184562505094	0.9976313242699468	0.4864849121214751	0.5135150878785247	68.28151759800001	1.8368161529999936	0.0268941485601379	1.540921206093744	0	5.0	0.0872664625997164	0.9961946980917455	0.0871557427476581
163	0.9479971652323926	0.9978398130158442	0.4871924913698774	0.5128075086301225	69.805670546	-1.3090585830000023	6.264434607524179	358.92566404682776	35	355.0	6.19591884457987	0.9961946980917455	-0.0871557427476583
164	0.9904096618833524	1.0127739161728138	0.4944178220772049	0.5055821779227949	65.663400432	-4.217282479000001	6.219047628226042	356.3251816881969	35	355.0	6.19591884457987	0.9961946980917455	-0.0871557427476583
165	0.9916711692791148	1.0083852595620115	0.4958215953205427	0.5041784046794573	61.371105588	-4.940687947000004	6.2028534382894485	355.3973229521969	35	355.0	6.19591884457987	0.9961946980917455	-0.0871557427476583
166	0.9734291817126012	0.9767507706953524	0.4991483891066949	0.500851610893305	55.782024537999995	-5.640059111999999	6.18241885537838	354.22650759528244	35	355.0	6.19591884457987	0.9961946980917455	-0.0871557427476583
167	0.9742488636124914	0.9603958071052467	0.5035802586172337	0.4964197413827663	50.090987364	-3.4228340339999974	6.214959032002261	356.09092238044104	35	355.0	6.19591884457987	0.9961946980917455	-0.0871557427476583
168	0.9650045190796344	0.966406318711448	0.499637104751515	0.500362895248485	48.93635647	0.0020414630000011	4.171669380514942e-05	0.0023901904902746	0	5.0	0.0872664625997164	0.9961946980917455	0.0871557427476581
169	0.9632893353843855	0.959348708658034	0.5010247968250088	0.4989752031749912	50.09507029	0.1994073639999989	0.0039805575608946	0.2280691483481532	0	5.0	0.0872664625997164	0.9961946980917455	0.0871557427476581
170	0.972476398747646	0.9450367422939452	0.5071550113181481	0.4928449886818518	49.335171198	-1.4403256949999983	6.25399889395952	358.32774170336535	35	355.0	6.19591884457987	0.9961946980917455	-0.0871557427476583
171	1.2047281809332064	0.93708167860749	0.5624813872093931	0.4375186127906068	47.214418900000005	-3.096679212999998	6.217691537448304	356.2474834099958	35	355.0	6.19591884457987	0.9961946980917455	-0.0871557427476583
172	1.2057153494535269	0.9452077014556116	0.5605571751829536	0.4394428248170464	43.141812772	-6.964506785000001	6.123133251014824	350.8296926793683	35	355.0	6.19591884457987	0.9961946980917455	-0.0871557427476583
173	1.2223111007624448	0.9104556009940328	0.573110551545928	0.4268894484540719	33.28540533	-9.7883653362	5.9971742301144895	343.61277239017903	34	345.0	6.021385919380437	0.9659258262890684	-0.2588190451025207
174	1.2134695513439586	0.9114780829805512	0.571058567158387	0.428941432841613	23.5650820996	-9.937385668900005	5.884113447061076	337.13486669277427	33	335.0	5.8468529941810035	0.9063077870366496	-0.4226182617407
175	1.213473503440791	0.904491711700878	0.5729430751579283	0.4270569248420717	13.4106339922	-10.3526313817	5.625769894951871	322.33287149249867	32	325.0	5.672320068981571	0.8191520442889916	-0.5735764363510465
176	0.9696846336844398	0.8955939959246004	0.5198604746185744	0.4801395253814255	2.8598193362	-10.139552075	4.987293858851771	285.7508893037206	28	285.0	4.97418836818384	0.2588190451025211	-0.9659258262890682
177	0.9944066078071992	0.8749097563365733	0.5319627147557126	0.4680372852442875	-6.868470157799999	-9.800945838	4.101128541541832	234.97735667098968	23	235.0	4.101523742186674	-0.5735764363510464	-0.8191520442889916
178	1.0123219152751417	0.8729788103109016	0.5369551401198674	0.4630448598801325	-16.7420723398	-9.2913819298	3.6482451485221703	209.02904963939855	20	205.0	3.577924966588375	-0.90630778703665	-0.4226182617406993
179	1.0286223482787895	0.852035586948114	0.5469481339543467	0.4530518660456533	-25.451234017399997	-7.906615435099999	3.4427980196004095	197.2577962391015	19	195.0	3.4033920413889422	-0.9659258262890684	-0.2588190451025203
180	1.049930879905423	0.8403532252222959	0.5554354909176382	0.4445645090823618	-32.55530321	-6.8491803993	3.3489545266059992	191.88096015575633	19	195.0	3.4033920413889422	-0.9659258262890684	-0.2588190451025203
181	1.0708793333936135	0.8600827015193102	0.5545833185901579	0.4454166814098421	-39.149594816	-6.153191336000003	3.2974885779933243	188.93217851161288	18	185.0	3.2288591161895095	-0.9961946980917455	-0.0871557427476579
182	1.0643825839725047	0.8472547465738499	0.5567910643742762	0.4432089356257239	-44.861685882	-5.212423858000001	3.2572627698766263	186.627409479023	18	185.0	3.2288591161895095	-0.9961946980917455	-0.0871557427476579
183	1.0711035633958037	0.8595852188645198	0.5547779493191161	0.4452220506808839	-49.574442532	-4.3189443569999995	3.2284936202280576	184.9790586239797	18	185.0	3.2288591161895095	-0.9961946980917455	-0.0871557427476579
184	1.0474211103937436	0.8375660311358412	0.5556648569728742	0.4443351430271258	-53.499574596	-3.8436960119999983	3.213314775528112	184.1093748847883	18	185.0	3.2288591161895095	-0.9961946980917455	-0.0871557427476579
185	1.0218304302037726	0.8452749644109822	0.5472805301462963	0.4527194698537038	-57.261834556	-2.9552886749999985	3.1931569979607697	182.95441930581612	18	185.0	3.2288591161895095	-0.9961946980917455	-0.0871557427476579
186	1.2773718214948744	0.8236655092706193	0.6079719778370027	0.3920280221629971	-59.410151946	-1.9647588879999984	3.1746517017391933	181.89414393368045	18	185.0	3.2288591161895095	-0.9961946980917455	-0.0871557427476579
187	1.2844555573323824	0.8201808809205239	0.6102980704822494	0.3897019295177507	-61.191352331999994	-1.343005269999999	3.1635367623552115	181.25730481743452	18	185.0	3.2288591161895095	-0.9961946980917455	-0.0871557427476579
188	1.2724104158534193	0.804876059219273	0.6125348771689725	0.3874651228310276	-62.096162486	-0.8035470180000033	3.154532296527532	180.74138692873868	18	185.0	3.2288591161895095	-0.9961946980917455	-0.0871557427476579
189	1.292503918200713	0.8197813392810832	0.6118983757627499	0.3881016242372501	-62.798446368	-0.04627215	3.1423294893604536	180.04221757985314	18	185.0	3.2288591161895095	-0.9961946980917455	-0.0871557427476579
190	1.320919646679606	0.7995102816123718	0.6229489732507296	0.3770510267492702	-62.188706786	0.974865266000002	3.1259180162565556	179.1019094354073	17	175.0	3.0543261909900763	-0.9961946980917455	0.0871557427476586
191	1.089295286367751	0.7937384063045195	0.5784789144276536	0.4215210855723464	-60.848715836	1.431686427999999	3.1180683720323383	178.65215795068042	17	175.0	3.0543261909900763	-0.9961946980917455	0.0871557427476586
192	1.1094306077417897	0.7929290024658215	0.5831865866941496	0.4168134133058504	-59.32533393	2.2610540369999974	3.1034983008142643	177.8173543626797	17	175.0	3.0543261909900763	-0.9961946980917455	0.0871557427476586
193	1.1383228554545075	0.7927966540024014	0.5894626665413574	0.4105373334586426	-56.326607762	3.510439546999997	3.079350220989525	176.43377130537715	17	175.0	3.0543261909900763	-0.9961946980917455	0.0871557427476586
194	1.1472146076734966	0.7817468158812727	0.5947317523641102	0.4052682476358898	-52.304454836000005	4.060564830000001	3.064114804967218	175.560846268173	17	175.0	3.0543261909900763	-0.9961946980917455	0.0871557427476586
195	1.158879469534684	0.7817053060325436	0.5971805427546687	0.4028194572453312	-48.205478102	4.047023306000003	3.0578354669121435	175.2010666994813	17	175.0	3.0543261909900763	-0.9961946980917455	0.0871557427476586
196	1.151414556108451	0.7751952271909814	0.5976376566180339	0.402362343381966	-44.210408224	4.436429655000001	3.041579377675206	174.2696613948167	17	175.0	3.0543261909900763	-0.9961946980917455	0.0871557427476586
197	1.1528811874206353	0.7716262044193054	0.5990526159104091	0.4009473840895908	-39.332618792	4.606141978999997	3.02501620224794	173.32066134749962	17	175.0	3.0543261909900763	-0.9961946980917455	0.0871557427476586
198	1.162095958375105	0.7557850831330195	0.605927027393363	0.394072972606637	-34.998124266000005	2.1672472629999966	3.079746956354157	176.45650256735414	17	175.0	3.0543261909900763	-0.9961946980917455	0.0871557427476586
199	1.170268601718938	0.7480824135575053	0.6100388262626154	0.3899611737373846	-34.998124266000005	0.0	3.141592653589793	180.0	18	185.0	3.2288591161895095	-0.9961946980917455	-0.0871557427476579
200	1.178396889270418	0.7404215490624146	0.6141263111346112	0.3858736888653888	-34.998124266000005	0.0	3.141592653589793	180.0	18	185.0	3.2288591161895095	-0.9961946980917455	-0.0871557427476579
