# Supplementary material for: An epifluorescence microscope design for naturalistic behavior and cellular activity in freely moving Caenorhabditis elegans
Source: Nat Commun. 2026 May 19;17:4411. doi: 10.1038/s41467-026-72709-w (PMC13187321; doi:10.1038/s41467-026-72709-w)
Supplement: Supplementary file 8 — Source data [file 41467_2026_72709_MOESM8_ESM.zip › fig5 RIA/BAR269_imaging/9_final.csv]

frame	nrD	nrV	nrD_ratio	nrV_ratio	head_angle	dhead_dt	theta_rad	theta_deg	bin_index	binned_theta_deg	binned_theta_rad	polar_x	polar_y
0	0.9038313226776749	1.0874256539782472	0.4538998900059355	0.5461001099940644	-6.3233455446	0.0	3.141592653589793	180.0	18	185.0	3.2288591161895095	-0.9961946980917455	-0.0871557427476579
1	0.9012618902395004	1.090116846288753	0.4525818588435618	0.5474181411564382	-6.3233455446	0.0	3.141592653589793	180.0	18	185.0	3.2288591161895095	-0.9961946980917455	-0.0871557427476579
2	0.898926182326798	1.0925632383716362	0.4513838602323762	0.5486161397676237	-6.3233455446	5.757151559	2.4030286518663946	137.6833998009564	13	135.0	2.356194490192345	-0.7071067811865475	0.7071067811865476
3	0.8982371802145482	1.095622466946061	0.4505017098338384	0.5494982901661616	5.1909575734	10.835390791	1.1240289566077315	64.40211526411657	6	65.0	1.1344640137963142	0.4226182617406994	0.90630778703665
4	0.8895068368626201	1.09178733537786	0.44895243186263	0.55104756813737	15.3474360374	10.0428784964	0.5794400855541664	33.19947138295308	3	35.0	0.6108652381980153	0.8191520442889918	0.573576436351046
5	0.8866419499903642	1.1111181015323863	0.4438180397663573	0.5561819602336426	25.276714566200003	9.3868397293	0.3555783716017462	20.3731399789145	2	25.0	0.4363323129985824	0.90630778703665	0.4226182617406994
6	0.9009989641240504	1.165017908605224	0.4361043590770882	0.5638956409229117	34.121115496	8.228049764900002	0.2366249395934234	13.557610366241212	1	15.0	0.2617993877991494	0.9659258262890684	0.2588190451025207
7	0.8949329681900112	1.131801270897272	0.4415640447230191	0.558435955276981	41.732814096000006	7.342697238	0.1741628396428556	9.978795659549368	0	5.0	0.0872664625997164	0.9961946980917455	0.0871557427476581
8	0.910495054489572	1.1356449182260573	0.444981803117392	0.555018196882608	48.806509972	7.134254037999998	0.1451462801280669	8.316269263361807	0	5.0	0.0872664625997164	0.9961946980917455	0.0871557427476581
9	0.9065625135104656	1.1511064229768968	0.4405774405371811	0.5594225594628189	56.001322172	6.918023798000004	0.1229105231961593	7.042254236884737	0	5.0	0.0872664625997164	0.9961946980917455	0.0871557427476581
10	0.9340025967419172	1.181616776457082	0.4414795064622728	0.558520493537727	62.64255756800001	6.000686273999996	0.0955010843064156	5.471809069680679	0	5.0	0.0872664625997164	0.9961946980917455	0.0871557427476581
11	0.9171549447799742	1.1241773263967174	0.4492923360542846	0.5507076639457155	68.00269472	4.353384838	0.0639305883926599	3.662952896687466	0	5.0	0.0872664625997164	0.9961946980917455	0.0871557427476581
12	0.9091469780924556	1.1381179340362908	0.4440788159394205	0.5559211840605794	71.34932724400001	2.845887014000006	0.0398655368593328	2.284127010062989	0	5.0	0.0872664625997164	0.9961946980917455	0.0871557427476581
13	0.9023601870553262	1.1333366834933096	0.4432684453713059	0.5567315546286943	73.694468748	1.8791208639999937	0.0254932804789635	1.460657377387864	0	5.0	0.0872664625997164	0.9961946980917455	0.0871557427476581
14	0.9031647015270478	1.1203236956581646	0.4463404399962962	0.5536595600037039	75.107568972	0.4819352880000025	0.006416512750401	0.3676390997898573	0	5.0	0.0872664625997164	0.9961946980917455	0.0871557427476581
15	0.896927936209391	1.08736666454445	0.4520134943010199	0.54798650569898	74.65833932400001	-0.7374536409999948	6.273307915520139	359.43406714531596	35	355.0	6.19591884457987	0.9961946980917455	-0.0871557427476583
16	0.9147090638126943	1.1118070084044518	0.4513702488487745	0.5486297511512255	73.63266169	-1.71770556700001	6.259861498980979	358.6636442280472	35	355.0	6.19591884457987	0.9961946980917455	-0.0871557427476583
17	0.9202882478792848	1.140093513891044	0.4466590924822356	0.5533409075177644	71.22292818999999	-3.3895524360000095	6.235630439411618	357.2753067815927	35	355.0	6.19591884457987	0.9961946980917455	-0.0871557427476583
18	0.9432772315298218	1.1091265355357909	0.4595963263497881	0.5404036736502119	66.85355681799999	-5.262088104999997	6.2046365849875995	355.4994897322536	35	355.0	6.19591884457987	0.9961946980917455	-0.0871557427476583
19	0.9316643128132563	1.0883907773894403	0.4612073786164768	0.5387926213835232	60.69875198	-6.548774726999998	6.175711251687977	353.84219021317597	35	355.0	6.19591884457987	0.9961946980917455	-0.0871557427476583
20	0.9370633120685138	1.0888224268768312	0.4625449965190727	0.5374550034809272	53.75600736399999	-7.675116158999998	6.141366890160813	351.874403247598	35	355.0	6.19591884457987	0.9961946980917455	-0.0871557427476583
21	0.9325308337698108	1.0775902906092374	0.4639177323495276	0.5360822676504724	45.348519662	-8.137861803999996	6.10562366484801	349.8264672909892	34	345.0	6.021385919380437	0.9659258262890684	-0.2588190451025207
22	0.9005791894757211	1.1132170185332406	0.4472047299990314	0.5527952700009685	37.480283756	-7.007015379	6.098366763041659	349.4106774451444	34	345.0	6.021385919380437	0.9659258262890684	-0.2588190451025207
23	0.8847081409001705	1.1000103411288904	0.4457600152922928	0.5542399847077071	31.334488904	-6.298027942000001	6.084834661685534	348.6353451494952	34	345.0	6.021385919380437	0.9659258262890684	-0.2588190451025207
24	0.9238750965445222	1.1038845540782871	0.4556137095738943	0.5443862904261055	24.884227871999997	-6.1317695775	6.041586531058176	346.15740979271715	34	345.0	6.021385919380437	0.9659258262890684	-0.2588190451025207
25	0.9292136929105314	1.0956973162282977	0.4588911259392653	0.5411088740607346	19.070949749	-5.509030275499998	6.001970296232806	343.88756673702426	34	345.0	6.021385919380437	0.9659258262890684	-0.2588190451025207
26	0.9389255591676036	1.0337845199053362	0.4759571967153149	0.5240428032846851	13.866167321	-5.264634974700001	5.920322452037407	339.20948985828613	33	335.0	5.8468529941810035	0.9063077870366496	-0.4226182617407
27	0.9817908637483193	0.969774572153574	0.5030786289236548	0.4969213710763451	8.541679799599999	-6.291064166700001	5.6483714515449055	323.62784529570564	32	325.0	5.672320068981571	0.8191520442889916	-0.5735764363510465
28	1.0215933750106323	0.9655497906410684	0.5141015467174918	0.4858984532825082	1.2840389875999996	-6.946865453999999	4.895163305582519	280.4721974371872	28	285.0	4.97418836818384	0.2588190451025211	-0.9659258262890682
29	0.9992776328322625	0.9814302284952312	0.5045053096131678	0.4954946903868323	-5.3520511084	-7.041925518499999	4.0625016342083295	232.76419790513705	23	235.0	4.101523742186674	-0.5735764363510464	-0.8191520442889916
30	1.000270225072816	1.0095475564199785	0.497691996898278	0.502308003101722	-12.7998120494	-7.7961688395	3.688665268168577	211.34495190255143	21	215.0	3.752457891787808	-0.819152044288992	-0.5735764363510458
31	1.0262796975827368	1.0599914983450882	0.4919205612318875	0.5080794387681125	-20.9443887874	-8.2837867573	3.5182253122798355	201.57946176973064	20	205.0	3.577924966588375	-0.90630778703665	-0.4226182617406993
32	1.0147017778507237	1.086971507352969	0.4828066212738577	0.5171933787261423	-29.367385564	-7.807447658299996	3.4014365197141023	194.8879568612853	19	195.0	3.4033920413889422	-0.9659258262890684	-0.2588190451025203
33	0.974805916635326	1.1226685058381236	0.464752230678353	0.535247769321647	-36.55928410399999	-7.402773224999999	3.3413782401610828	191.4468709180804	19	195.0	3.4033920413889422	-0.9659258262890684	-0.2588190451025203
34	0.9838887589504174	1.07786405980411	0.4772098527042486	0.5227901472957514	-44.172932014	-7.313301477000007	3.305665061215153	189.4006564914832	18	185.0	3.2288591161895095	-0.9961946980917455	-0.0871557427476579
35	0.9978601603149316	1.0318834696752763	0.4916188160766617	0.5083811839233384	-51.185887058000006	-6.440445820000004	3.2667595189397085	187.1715331194324	18	185.0	3.2288591161895095	-0.9961946980917455	-0.0871557427476579
36	1.0233027997884687	1.000437355577949	0.5056493033826223	0.4943506966173779	-57.053823654000006	-5.471426468999997	3.2371996622422596	185.47787808765707	18	185.0	3.2288591161895095	-0.9961946980917455	-0.0871557427476579
37	1.0652412749689055	0.9696943676700336	0.5234766410536121	0.4765233589463878	-62.128739996	-4.8020373499999955	3.218731011889071	184.41970236911655	18	185.0	3.2288591161895095	-0.9961946980917455	-0.0871557427476579
38	1.109026092344772	0.932265725872863	0.5432962021633555	0.4567037978366444	-66.657898354	-4.119586156	3.203316070555812	183.53649128927907	18	185.0	3.2288591161895095	-0.9961946980917455	-0.0871557427476579
39	1.1270178772877604	0.9486065838400808	0.5429777391789687	0.4570222608210313	-70.367912308	-3.017620511000004	3.184449868715615	182.4555375483938	18	185.0	3.2288591161895095	-0.9961946980917455	-0.0871557427476579
40	1.109524113591617	0.9859092619447832	0.5294962495801591	0.4705037504198409	-72.693139376	-1.744479027000004	3.1655858980373828	181.37471164367255	18	185.0	3.2288591161895095	-0.9961946980917455	-0.0871557427476579
41	1.0689620429031772	1.0071023132814385	0.51489831696148	0.4851016830385199	-73.85687036200001	-0.7502691319999997	3.151750724494872	180.58201459085564	18	185.0	3.2288591161895095	-0.9961946980917455	-0.0871557427476579
42	1.0365364606647884	1.0039356899484897	0.5079885360617395	0.4920114639382604	-74.19367764	0.5509259860000029	3.134167278838646	179.5745573654563	17	175.0	3.0543261909900763	-0.9961946980917455	0.0871557427476586
43	1.036392169652509	0.9932498420520376	0.5106280633115786	0.4893719366884214	-72.75501839	2.2804729759999987	3.110258367291788	178.2046776410697	17	175.0	3.0543261909900763	-0.9961946980917455	0.0871557427476586
44	1.0224196391391691	1.0039446754710022	0.5045586481006801	0.49544135189932	-69.632731688	3.7812111439999967	3.087343724615872	176.89176532668935	17	175.0	3.0543261909900763	-0.9961946980917455	0.0871557427476586
45	1.0321324828014724	0.9968280679828582	0.5087001235201362	0.4912998764798638	-65.19259610200001	5.184442883999999	3.0622346394041813	175.45312071662514	17	175.0	3.0543261909900763	-0.9961946980917455	0.0871557427476586
46	1.0406969390357466	1.0203446221360322	0.5049373863397842	0.4950626136602157	-59.26384592000001	7.698241660000004	3.0124181780083923	172.59884772837	17	175.0	3.0543261909900763	-0.9961946980917455	0.0871557427476586
47	1.0552986384945406	1.0292550794260638	0.5062467949001708	0.4937532050998292	-49.796112782	10.121373266000004	2.941068012920349	168.51078440126346	16	165.0	2.8797932657906435	-0.9659258262890682	0.258819045102521
48	1.0146433618182864	1.056786065347339	0.4898276274884446	0.5101723725115552	-39.021099388	11.8009075843	2.847913712396938	163.1734361377787	16	165.0	2.8797932657906435	-0.9659258262890682	0.258819045102521
49	1.0124027107378144	1.081533265071967	0.4834926771561346	0.5165073228438652	-26.1942976134	13.417111512300002	2.6682208842921966	152.87779547860725	15	155.0	2.705260340591211	-0.90630778703665	0.4226182617406995
50	0.9847063120077628	1.1089828787960716	0.4703211519326336	0.5296788480673664	-12.1868763634	14.068311364	2.2846572207088087	130.90121638070335	13	135.0	2.356194490192345	-0.7071067811865475	0.7071067811865476
51	0.9633075625748392	1.1339565214978289	0.4593162920637998	0.5406837079362002	1.9423251146000011	12.754651797	1.4196737181864272	81.3413123377273	8	85.0	1.4835298641951802	0.0871557427476581	0.9961946980917455
52	0.9444839650767772	1.1402436447803403	0.4530490988899552	0.5469509011100447	13.322427230600002	11.062480888999998	0.6929840736482031	39.70506268982505	3	35.0	0.6108652381980153	0.8191520442889918	0.573576436351046
53	0.9209799978304684	1.19450992288293	0.4353506905482631	0.5646493094517369	24.0672868926	10.105437470699998	0.3975282787856118	22.776692611515536	2	25.0	0.4363323129985824	0.90630778703665	0.4226182617406994
54	0.9280631182083536	1.1548200672432698	0.4455665707470413	0.5544334292529586	33.533302172	8.419764106700002	0.2460011195593834	14.094825906245838	1	15.0	0.2617993877991494	0.9659258262890684	0.2588190451025207
55	0.941393341450524	1.1087196988062935	0.4591909436040637	0.5408090563959362	40.906815106	6.994012895999997	0.1693369099976989	9.702290258654822	0	5.0	0.0872664625997164	0.9961946980917455	0.0871557427476581
56	0.9488235609693596	1.0372877707568873	0.4777292923175061	0.5222707076824938	47.521327963999994	7.302787637999995	0.1524810495830255	8.736520596832404	0	5.0	0.0872664625997164	0.9961946980917455	0.0871557427476581
57	0.9226818638611258	1.0886269266094053	0.4587469951072361	0.5412530048927637	55.51239038199999	7.551945740000004	0.1352106821976066	7.747001435007517	0	5.0	0.0872664625997164	0.9961946980917455	0.0871557427476581
58	0.957474613306016	1.0386137172676857	0.4796754725933523	0.5203245274066477	62.625219444	6.236595456000003	0.0992587402941076	5.6871068986374915	0	5.0	0.0872664625997164	0.9961946980917455	0.0871557427476581
59	0.9491801918060708	1.0504379807139934	0.4746807189743854	0.5253192810256145	67.985581294	4.8720118160000006	0.0715401302719254	4.0989475303974245	0	5.0	0.0872664625997164	0.9961946980917455	0.0871557427476581
60	0.9313998333002966	1.1106464332700332	0.4561110335979835	0.5438889664020164	72.369243076	4.103675391000003	0.0566440290636558	3.245463799963852	0	5.0	0.0872664625997164	0.9961946980917455	0.0871557427476581
61	0.9145694374880272	1.1290310363761915	0.4475284915934078	0.5524715084065922	76.192932076	2.5564038379999943	0.0335391374584537	1.9216510248785243	0	5.0	0.0872664625997164	0.9961946980917455	0.0871557427476581
62	0.9477313329097976	1.0904924175181163	0.4649790449703211	0.5350209550296788	77.48205075199999	0.808665512999994	0.0104364319894552	0.5979635061711047	0	5.0	0.0872664625997164	0.9961946980917455	0.0871557427476581
63	0.9467348724755608	1.0973576795554651	0.4631565589018354	0.5368434410981647	77.810263102	-0.0861249330000006	6.282078449364242	359.93658171865974	35	355.0	6.19591884457987	0.9961946980917455	-0.0871557427476583
64	0.9304961754220248	1.1659781137267622	0.4438385818696713	0.5561614181303287	77.30980088599999	-1.6987305349999955	6.261215812957681	358.74124070304777	35	355.0	6.19591884457987	0.9961946980917455	-0.0871557427476583
65	0.9430748793124324	1.132089461494089	0.4544579244966701	0.5455420755033298	74.412802032	-4.407767409999998	6.2240204459270245	356.6101031547511	35	355.0	6.19591884457987	0.9961946980917455	-0.0871557427476583
66	0.9500804527960538	1.1286717937169684	0.4570436204649952	0.5429563795350049	68.494266066	-6.464459641000001	6.189084473940181	354.60841940671764	35	355.0	6.19591884457987	0.9961946980917455	-0.0871557427476583
67	0.940354736457526	1.107414355533279	0.4592093611215362	0.5407906388784637	61.48388275	-8.117450738999999	6.151918817571296	352.47898415394707	35	355.0	6.19591884457987	0.9961946980917455	-0.0871557427476583
68	0.9203960933745003	1.0860137467683315	0.4587278605596249	0.5412721394403751	52.259364588	-9.198157641999998	6.108960064701908	350.01762892138566	35	355.0	6.19591884457987	0.9961946980917455	-0.0871557427476583
69	0.9261547912611722	1.039729036327135	0.4711136936292689	0.5288863063707312	43.087567466	-8.603886773	6.086093858535653	348.70749181458325	34	345.0	6.021385919380437	0.9659258262890684	-0.2588190451025207
70	0.913866525127044	1.0795654599399147	0.458438778936492	0.5415612210635079	35.051591042	-7.707162211	6.0667489652269	347.59911107286075	34	345.0	6.021385919380437	0.9659258262890684	-0.2588190451025207
71	0.9016135225004978	1.1063513857499183	0.4490185654121283	0.5509814345878716	27.673243044000003	-7.4153560498	6.02137469476242	344.99935687676094	34	345.0	6.021385919380437	0.9659258262890684	-0.2588190451025207
72	0.888402189536899	1.1386740610200674	0.4382677707820801	0.5617322292179199	20.2208789424	-7.0004439415	5.9499008665793225	340.9042081762263	34	345.0	6.021385919380437	0.9659258262890684	-0.2588190451025207
73	0.914654572614354	1.114276851596604	0.4508060556901567	0.5491939443098434	13.672355161000002	-7.0130533294	5.809241946633761	332.84504571247714	33	335.0	5.8468529941810035	0.9063077870366496	-0.4226182617407
74	0.9458538478456416	1.056124402833953	0.4724596021582954	0.5275403978417045	6.1947722836	-7.696268801700001	5.3901141837235835	308.8307938209642	30	305.0	5.323254218582705	0.573576436351046	-0.8191520442889918
75	0.973775267652622	1.0188801525306048	0.4886822165987345	0.5113177834012654	-1.7201824424	-7.712302486	4.49293710868092	257.42633394512757	25	255.0	4.4505895925855405	-0.2588190451025206	-0.9659258262890684
76	1.020160899713884	0.960370243987384	0.515094601242867	0.4849053987571329	-9.2298326884	-7.122559476200002	3.798830776551089	217.65697058078248	21	215.0	3.752457891787808	-0.819152044288992	-0.5735764363510458
77	1.0665342124154251	0.905787047269246	0.5407507560841988	0.4592492439158013	-15.965301394800004	-7.060698006499998	3.5579852944336667	203.85754094066064	20	205.0	3.577924966588375	-0.90630778703665	-0.4226182617406993
78	1.0439045678488672	0.919992849615349	0.5315474008804169	0.4684525991195831	-23.351228701399997	-7.161609208599996	3.4391765230053735	197.050299768685	19	195.0	3.4033920413889422	-0.9659258262890684	-0.2588190451025203
79	1.0328868306760046	0.9792564128524632	0.513326689835833	0.4866733101641671	-30.288519811999997	-6.861676880300003	3.3643760361749684	192.7645475677789	19	195.0	3.4033920413889422	-0.9659258262890684	-0.2588190451025203
80	1.0197685039407498	0.9764852499462356	0.5108411202509289	0.4891588797490711	-37.074582462	-6.756441740000003	3.321853655496019	190.32819462002644	19	195.0	3.4033920413889422	-0.9659258262890684	-0.2588190451025203
81	1.0654596855480143	0.9727737097427168	0.5227368406433348	0.4772631593566651	-43.801403292	-6.529341796000001	3.2895699626959485	188.4784752754855	18	185.0	3.2288591161895095	-0.9961946980917455	-0.0871557427476579
82	1.0775198732179847	0.8858278104883802	0.5488176557622572	0.4511823442377428	-50.133266054	-5.334545705999997	3.2476010650606373	186.0738345701656	18	185.0	3.2288591161895095	-0.9961946980917455	-0.0871557427476579
83	1.0675662866296776	0.9078625246859056	0.5404225556063986	0.4595774443936014	-54.470494704	-3.5530347229999997	3.2067289893301765	183.7320371308711	18	185.0	3.2288591161895095	-0.9961946980917455	-0.0871557427476579
84	1.0702452692157292	0.8742086187950547	0.5504091795720659	0.4495908204279342	-57.2393355	-2.253048031999999	3.1809342270074787	182.25410611623747	18	185.0	3.2288591161895095	-0.9961946980917455	-0.0871557427476579
85	1.0796912414635345	0.8882321305715292	0.5486449608792476	0.4513550391207524	-58.976590767999994	-1.4215820739999965	3.1656921621071943	181.38080012638667	18	185.0	3.2288591161895095	-0.9961946980917455	-0.0871557427476579
86	1.0438758430876378	0.8898230731398645	0.5398337012693575	0.4601662987306425	-60.082499647999995	-1.4378802870000025	3.1655198517636074	181.3709274709327	18	185.0	3.2288591161895095	-0.9961946980917455	-0.0871557427476579
87	0.9993341543053564	1.0085096358943717	0.4977150907770313	0.5022849092229686	-61.852351342	2.7897519709999976	3.0965197910546305	177.41751520616185	17	175.0	3.0543261909900763	-0.9961946980917455	0.0871557427476586
88	1.041123973657758	0.9755373207328034	0.516261196936587	0.483738803063413	-54.502995706	6.036258389	3.0312912183269773	173.68019328520518	17	175.0	3.0543261909900763	-0.9961946980917455	0.0871557427476586
89	1.0703054205622464	0.9404157715613732	0.5322992689164654	0.4677007310835347	-49.779834564	4.839442690999999	3.0446802684900653	174.4473293512391	17	175.0	3.0543261909900763	-0.9961946980917455	0.0871557427476586
90	1.068768955289216	0.8883849167471168	0.5460832541374013	0.4539167458625985	-44.824110324	1.5970297299999956	3.105978907556338	177.95948265963227	17	175.0	3.0543261909900763	-0.9961946980917455	0.0871557427476586
91	1.0946900409269398	0.8774166733495998	0.555086615243599	0.444913384756401	-46.58577510400001	-0.463533942999998	3.151542442887185	180.570080933785	18	185.0	3.2288591161895095	-0.9961946980917455	-0.0871557427476579
92	1.10665289785817	0.8646130345294392	0.5613919865787896	0.4386080134212103	-45.75117821	-2.655426549999998	3.199568226594726	183.32175564803524	18	185.0	3.2288591161895095	-0.9961946980917455	-0.0871557427476579
93	1.1006863533413966	0.902738024988053	0.5494024956705386	0.4505975043294616	-51.896628204	-3.722006719000003	3.213189688624027	184.10220793311188	18	185.0	3.2288591161895095	-0.9961946980917455	-0.0871557427476579
94	1.0994813880662495	0.9215684771744728	0.5440149730968132	0.4559850269031867	-53.195191648000005	0.4523883610000005	3.13308854933922	179.51275071790292	17	175.0	3.0543261909900763	-0.9961946980917455	0.0871557427476586
95	1.131835289417847	0.9310317720815624	0.5486709786306658	0.4513290213693341	-50.991851482	7.2113159980000034	3.001103351662497	171.9505559328268	17	175.0	3.0543261909900763	-0.9961946980917455	0.0871557427476586
96	1.0934564511249227	0.9397162545019184	0.5378079531063755	0.4621920468936246	-38.772559652	12.9102249947	2.820166213917238	161.58362158284623	16	165.0	2.8797932657906435	-0.9659258262890682	0.258819045102521
97	1.0971889093030545	0.933205656075385	0.5403821148913254	0.4596178851086746	-25.1714014926	14.0733765527	2.6317883430142004	150.79036462644189	15	155.0	2.705260340591211	-0.90630778703665	0.4226182617406995
98	1.0600825570271422	0.9238784589169414	0.5343263040492222	0.4656736959507778	-10.6258065466	13.950101974	2.221744109552624	127.29656063541655	12	125.0	2.1816615649929116	-0.5735764363510458	0.819152044288992
99	1.0239476890688892	0.9468991841381712	0.5195470551208631	0.480452944879137	2.728802455399999	13.07803842	1.365092352564815	78.2140304475485	7	75.0	1.3089969389957472	0.2588190451025207	0.9659258262890684
100	0.9651125377029336	1.0153535433104912	0.4873158631472626	0.5126841368527374	15.5302702934	12.660918662	0.6839656066704052	39.18834259431912	3	35.0	0.6108652381980153	0.8191520442889918	0.573576436351046
101	0.9402219030608358	1.0498161624336528	0.4724642806403843	0.5275357193596155	28.0506397794	11.409934145299996	0.3863220552732915	22.134623299979314	2	25.0	0.4363323129985824	0.90630778703665	0.4226182617406994
102	0.8994823876909552	1.0692683622434846	0.4568797689199145	0.5431202310800856	38.35013858399999	9.4454548313	0.2414887590485523	13.83628669333372	1	15.0	0.2617993877991494	0.9659258262890684	0.2588190451025207
103	0.9035972808619868	1.0632064415295617	0.4594242275295531	0.5405757724704469	46.941549442	8.803811962000001	0.1853946949181928	10.62233356292794	1	15.0	0.2617993877991494	0.9659258262890684	0.2588190451025207
104	0.8641005113164113	1.1182307511955385	0.435901167306139	0.564098832693861	55.957762507999995	8.135193620999999	0.1443695235509752	8.271764389785421	0	5.0	0.0872664625997164	0.9961946980917455	0.0871557427476581
105	0.8833353969517452	1.099339086530672	0.4455271928452086	0.5544728071547914	63.211936684	6.463055264000001	0.1018901568314527	5.8378759603682955	0	5.0	0.0872664625997164	0.9961946980917455	0.0871557427476581
106	0.910371744292909	0.9857954457296548	0.4801115371488291	0.519888462851171	68.883873036	5.323481044000001	0.0771286581304533	4.419146590382359	0	5.0	0.0872664625997164	0.9961946980917455	0.0871557427476581
107	0.946905818655637	0.8709502006313968	0.5208915384987504	0.4791084615012496	73.858898772	4.401184188000002	0.0595187039524764	3.4101705385655143	0	5.0	0.0872664625997164	0.9961946980917455	0.0871557427476581
108	0.9547570463960212	0.9057506315547522	0.5131701726958865	0.4868298273041135	77.686241412	2.7403192700000005	0.0352595711113332	2.020224612120798	0	5.0	0.0872664625997164	0.9961946980917455	0.0871557427476581
109	0.960916719300296	0.932609843459599	0.5074746445065547	0.4925253554934454	79.339537312	1.6716951710000032	0.0210670229500955	1.2070515019457198	0	5.0	0.0872664625997164	0.9961946980917455	0.0871557427476581
110	0.955697317650692	0.9082043170319926	0.5127402111074345	0.4872597888925655	81.02963175400001	0.1751821089999978	0.0021619478241854	0.123870485853317	0	5.0	0.0872664625997164	0.9961946980917455	0.0871557427476581
111	0.9160535914909764	1.050975022922901	0.4657042529927487	0.5342957470072512	79.68990153	-1.9090440220000031	6.2592339793436915	358.627690001269	35	355.0	6.19591884457987	0.9961946980917455	-0.0871557427476583
112	0.886791148399946	1.1922937029365177	0.4265295607487616	0.5734704392512385	77.21154371	-3.2814675110000024	6.240711166621063	357.56641100755115	35	355.0	6.19591884457987	0.9961946980917455	-0.0871557427476583
113	0.859552854786371	1.2006286287286263	0.4172219106249984	0.5827780893750015	73.126966508	-4.895487633999998	6.216340007809036	356.17004646577897	35	355.0	6.19591884457987	0.9961946980917455	-0.0871557427476583
114	0.8881148927092157	1.125788321292256	0.440991844362073	0.5590081556379269	67.420568442	-6.549179111000001	6.186349939141077	354.45174210379736	35	355.0	6.19591884457987	0.9961946980917455	-0.0871557427476583
115	0.8706716129987887	1.186305331466697	0.4232772833654859	0.5767227166345141	60.028608285999994	-7.276601028000002	6.162554971712185	353.0883908964706	35	355.0	6.19591884457987	0.9961946980917455	-0.0871557427476583
116	0.9129832876714828	1.1696358560900375	0.4383822603409373	0.5616177396590627	52.867366386	-7.129603556999996	6.149135738137533	352.3195254483428	35	355.0	6.19591884457987	0.9961946980917455	-0.0871557427476583
117	0.9186346805498068	1.1669665190120249	0.4404651669469718	0.5595348330530282	45.769401172	-6.713132565999999	6.137550786795903	351.65575663060304	35	355.0	6.19591884457987	0.9961946980917455	-0.0871557427476583
118	0.945184959646168	1.1520954322392905	0.4506717191002035	0.5493282808997966	39.441101254	-6.193102410000002	6.127435502723175	351.07619354465976	35	355.0	6.19591884457987	0.9961946980917455	-0.0871557427476583
119	0.9350948601501572	1.1081515649491909	0.4576515336884489	0.5423484663115511	33.383196352	-6.268926733000001	6.097560221791243	349.36446603549234	34	345.0	6.021385919380437	0.9659258262890684	-0.2588190451025207
120	0.9928863364669716	1.0477259044732723	0.4865629621086089	0.513437037891391	26.903247788	-6.183183805499999	6.057278018019693	347.0564657698966	34	345.0	6.021385919380437	0.9659258262890684	-0.2588190451025207
121	0.9820809207170555	1.0254575260586545	0.4891965692086082	0.5108034307913918	21.016828741	-6.645864533900001	5.976918330911438	342.45219485560176	34	345.0	6.021385919380437	0.9659258262890684	-0.2588190451025207
122	1.0048438063544964	0.986199155745232	0.504682131667717	0.495317868332283	13.6115187202	-7.489070397600001	5.780187836624485	331.1803678314368	33	335.0	5.8468529941810035	0.9063077870366496	-0.4226182617407
123	1.0283531858799213	0.95532166846792	0.5184081371127758	0.4815918628872241	6.0386879458000005	-7.975550066199999	5.3604504234367205	307.1311855520391	30	305.0	5.323254218582705	0.573576436351046	-0.8191520442889918
124	1.0486186586929516	0.9821062255246792	0.516376524876706	0.4836234751232938	-2.3395814122	-8.474916929	4.443038018808936	254.56732669391891	25	255.0	4.4505895925855405	-0.2588190451025206	-0.9659258262890684
125	1.0587038229380443	0.976959154810719	0.5200781438334471	0.4799218561665531	-10.9111459122	-8.7152968425	3.815572001414088	218.61617210931183	21	215.0	3.752457891787808	-0.819152044288992	-0.5735764363510458
126	1.1037887546198792	0.951904467799186	0.5369423523812472	0.4630576476187528	-19.770175097200003	-8.136010433100001	3.5319985795868556	202.3686118565284	20	205.0	3.577924966588375	-0.90630778703665	-0.4226182617406993
127	1.0873852949078795	0.9564307249552596	0.5320367803852983	0.4679632196147016	-27.1831667784	-8.237544145399998	3.4358346608755412	196.85882517293095	19	195.0	3.4033920413889422	-0.9659258262890684	-0.2588190451025203
128	1.0833064781256982	0.9589687272758092	0.530440988198122	0.469559011801878	-36.245263388	-8.311603538800004	3.367010909733096	192.91551470221015	19	195.0	3.4033920413889422	-0.9659258262890684	-0.2588190451025203
129	1.1255616785168532	0.9532545981647998	0.5414435566732962	0.4585564433267038	-43.80637385600001	-7.511884060999996	3.3114201572832465	189.73039920687728	18	185.0	3.2288591161895095	-0.9961946980917455	-0.0871557427476579
130	1.0837674705256055	0.979755215025216	0.5252025955974954	0.4747974044025048	-51.26903150999999	-6.801313892999996	3.273481868847574	187.5566953975633	18	185.0	3.2288591161895095	-0.9961946980917455	-0.0871557427476579
131	1.058993355940584	1.0012010881862417	0.5140259255428767	0.4859740744571232	-57.409001642	-5.7594722040000015	3.2415815967689574	185.72894444213952	18	185.0	3.2288591161895095	-0.9961946980917455	-0.0871557427476579
132	1.0963135281314085	0.9853157952634533	0.5266612627955617	0.4733387372044384	-62.787975917999994	-3.5701677119999964	3.198392183935764	183.25437336714936	18	185.0	3.2288591161895095	-0.9961946980917455	-0.0871557427476579
133	1.1016091663018237	0.9485988667130169	0.537315798476266	0.462684201523734	-64.54933706599999	-1.1764531990000044	3.159816279362035	181.04413684417528	18	185.0	3.2288591161895095	-0.9961946980917455	-0.0871557427476579
134	1.0979056659479765	0.9379033400712647	0.5392969884217124	0.4607030115782877	-65.140882316	0.3281232259999989	3.13655556414224	179.7113960336253	17	175.0	3.0543261909900763	-0.9961946980917455	0.0871557427476586
135	1.1195427417135906	0.8982254378265314	0.5548421037984405	0.4451578962015595	-63.893090613999995	1.4702635010000016	3.118585407299653	178.68178188935696	17	175.0	3.0543261909900763	-0.9961946980917455	0.0871557427476586
136	1.0827575680374095	0.897807607799204	0.5466912077660055	0.4533087922339943	-62.200355314	2.1191666649999945	3.107535817852506	178.04868704868315	17	175.0	3.0543261909900763	-0.9961946980917455	0.0871557427476586
137	1.0502501749526916	0.9102421343767888	0.5357073679681477	0.4642926320318523	-59.654757284000006	2.258966989000001	3.103743397600933	177.83139737412804	17	175.0	3.0543261909900763	-0.9961946980917455	0.0871557427476586
138	1.043642889156429	0.9416471826523596	0.5256878599133732	0.4743121400866268	-57.682421336	2.342243124000003	3.1010091097937966	177.67473422280506	17	175.0	3.0543261909900763	-0.9961946980917455	0.0871557427476586
139	1.0368886839161215	0.9336427646738108	0.526197480714198	0.473802519285802	-54.970271036	3.391805256999998	3.079968241547647	176.46918127500984	17	175.0	3.0543261909900763	-0.9961946980917455	0.0871557427476586
140	1.0437785056720814	0.9405672950675714	0.5260063569983716	0.4739936430016284	-50.898810822	4.745988979	3.048617871890894	174.6729374075029	17	175.0	3.0543261909900763	-0.9961946980917455	0.0871557427476586
141	1.0905861668012415	0.9434837379871536	0.5361596296341131	0.463840370365887	-45.478293078	5.627794111	3.0184717498563014	172.9456918462344	17	175.0	3.0543261909900763	-0.9961946980917455	0.0871557427476586
142	1.1140356834394505	0.9501697488341873	0.5396922544731344	0.4603077455268656	-39.6432226	6.983655046000001	2.967219110888763	170.00913194448677	17	175.0	3.0543261909900763	-0.9961946980917455	0.0871557427476586
143	1.1188355655098192	0.9412953232772542	0.543089553969334	0.456910446030666	-31.510982986	8.794405037999999	2.869427851244158	164.40610549358286	16	165.0	2.8797932657906435	-0.9659258262890682	0.258819045102521
144	1.0651132889598005	0.9318950422586094	0.5333544544152984	0.4666455455847016	-22.054412524000004	9.837592535	2.722020012486192	155.96025846560644	15	155.0	2.705260340591211	-0.90630778703665	0.4226182617406995
145	1.020933373810791	0.9809785981398458	0.5099791539864796	0.4900208460135202	-11.835797916	10.580418491	2.4121392324908566	138.20539761965173	13	135.0	2.356194490192345	-0.7071067811865475	0.7071067811865476
146	0.9624520376253451	0.9783159656017124	0.4959129767313792	0.5040870232686208	-0.8935755419999992	11.565415087000002	1.6479058642960878	94.418051059024	9	95.0	1.6580627893946132	-0.0871557427476582	0.9961946980917455
147	0.9584594017071614	0.9559988872810902	0.5006426137462028	0.4993573862537973	11.295032258	11.058457711000004	0.7748152201859302	44.39364201915338	4	45.0	0.7853981633974483	0.7071067811865476	0.7071067811865475
148	0.9454281734593776	0.9974651846425364	0.4866083717446036	0.5133916282553963	21.223339880000005	10.132003933	0.4454039879577065	25.51976868827233	2	25.0	0.4363323129985824	0.90630778703665	0.4226182617406994
149	0.9336012847232064	1.0708828509130304	0.4657563849598017	0.5342436150401983	31.559040124	9.261996697999995	0.2854659085784377	16.355991756411882	1	15.0	0.2617993877991494	0.9659258262890684	0.2588190451025207
150	0.9444258993031908	1.0271150889233505	0.479029299894358	0.5209707001056421	39.747333276	7.369820170999997	0.1833346660613148	10.504302603753674	1	15.0	0.2617993877991494	0.9659258262890684	0.2588190451025207
151	0.9648408029403488	1.0554935524661735	0.4775649141234388	0.5224350858765613	46.29868046599999	6.182064676000003	0.1327405544045685	7.605473537608469	0	5.0	0.0872664625997164	0.9961946980917455	0.0871557427476581
152	0.908389940033519	1.1153503976337449	0.4488668447853378	0.5511331552146621	52.111462628000005	6.129464928000004	0.1170842259597728	6.708431995051055	0	5.0	0.0872664625997164	0.9961946980917455	0.0871557427476581
153	0.8999643750153347	1.1327951800866654	0.4427303626523483	0.5572696373476518	58.557610322	5.391913837999997	0.0918198746228009	5.260891291306866	0	5.0	0.0872664625997164	0.9961946980917455	0.0871557427476581
154	0.928659613307012	1.0687457580393316	0.4649329708576143	0.5350670291423856	62.895290304	4.437364655000003	0.0704349112623106	4.035623145708867	0	5.0	0.0872664625997164	0.9961946980917455	0.0871557427476581
155	0.8942958086306513	1.093576436278802	0.4498758966632616	0.5501241033367382	67.43233963200001	4.235692012000001	0.0627315382158073	3.5942523821293952	0	5.0	0.0872664625997164	0.9961946980917455	0.0871557427476581
156	0.8594023218354258	1.1372142485629797	0.4304293245767966	0.5695706754232034	71.366674328	2.812012127999992	0.0393819419579575	2.25641906322014	0	5.0	0.0872664625997164	0.9961946980917455	0.0871557427476581
157	0.8765388799354196	1.0901706362294066	0.4456880249629902	0.5543119750370097	73.05636388799999	-3.6728343900000056	6.232953615532341	357.12193607081025	35	355.0	6.19591884457987	0.9961946980917455	-0.0871557427476583
158	0.890152516466028	1.0627119928885955	0.4558188815465763	0.5441811184534237	64.02100554799999	-8.38425321	6.152965416557803	352.53894985871665	35	355.0	6.19591884457987	0.9961946980917455	-0.0871557427476583
159	0.8781278700046501	1.0771970159223094	0.4490956343494583	0.5509043656505417	56.28785746799999	-4.758905437999999	6.198840030150333	355.167371604362	35	355.0	6.19591884457987	0.9961946980917455	-0.0871557427476583
160	0.902815433551363	1.0235938189158074	0.4686519400771766	0.5313480599228233	54.50319467199999	-1.7993663009999956	6.250183333326832	358.10912618263603	35	355.0	6.19591884457987	0.9961946980917455	-0.0871557427476583
161	0.9311506088935216	0.9332175298262532	0.4994456778975661	0.5005543221024338	52.689124866	-2.147792659999997	6.2424443722175145	357.6657163732563	35	355.0	6.19591884457987	0.9961946980917455	-0.0871557427476583
162	0.9462427884043474	0.95563063851415	0.4975319466645545	0.5024680533354454	50.207609352	1.032121734999997	0.0205541828395583	1.1776679280469151	0	5.0	0.0872664625997164	0.9961946980917455	0.0871557427476581
163	0.9195822747810118	0.9895973563681733	0.4816635688845534	0.5183364311154466	54.753368335999994	3.271451682000002	0.0596779184679725	3.4192928583406585	0	5.0	0.0872664625997164	0.9961946980917455	0.0871557427476581
164	0.916252495651066	1.0316018823048931	0.4703906544659482	0.5296093455340518	56.750512716	-1.5697479979999969	6.255531850557285	358.41557364659405	35	355.0	6.19591884457987	0.9961946980917455	-0.0871557427476583
165	0.9160110701658196	1.0905818967231469	0.45650068812212	0.5434993118778799	51.61387234	-5.868724282999999	6.169967159078437	353.513077949517	35	355.0	6.19591884457987	0.9961946980917455	-0.0871557427476583
166	0.9020848525613636	1.1652309938700904	0.4363556029034067	0.5636443970965933	45.013064150000005	-6.528933834000004	6.139144508992915	351.74707018620813	35	355.0	6.19591884457987	0.9961946980917455	-0.0871557427476583
167	0.8995521852356472	1.1510556543129855	0.4386758735076577	0.5613241264923423	38.55600467199999	-6.012846068000002	6.128480488593932	351.1360668247049	35	355.0	6.19591884457987	0.9961946980917455	-0.0871557427476583
168	0.9382135512538284	1.0980800043498573	0.4607457253262694	0.5392542746737304	32.987372014	-6.2466742092999965	6.096035707002729	349.27711777230525	34	345.0	6.021385919380437	0.9659258262890684	-0.2588190451025207
169	0.9651973235425612	1.0476454231952743	0.4795194881005148	0.5204805118994851	26.0626562534	-7.365960599400001	6.007744020665836	344.2183767791084	34	345.0	6.021385919380437	0.9659258262890684	-0.2588190451025207
170	0.9808676157526002	1.0026833398143236	0.4945008410294435	0.5054991589705564	18.2554508152	-7.7536541993	5.881542605225823	336.9875683058185	33	335.0	5.8468529941810035	0.9063077870366496	-0.4226182617407
171	1.017501171067693	0.9195412607183616	0.5252859485011403	0.4747140514988597	10.5553478548	-8.4655285872	5.607217992963676	321.2699258066348	32	325.0	5.672320068981571	0.8191520442889916	-0.5735764363510465
172	1.0553165793139812	0.8974623664953757	0.5404178397041198	0.4595821602958801	1.3243936407999997	-9.299068026	4.85385975605578	278.1056783703955	27	275.0	4.799655442984406	0.0871557427476578	-0.9961946980917455
173	1.0699907665051531	0.8851692338335785	0.5472650659382235	0.4527349340617765	-8.0427881972	-9.0527948417	3.98600219866144	228.38110311316723	22	225.0	3.9269908169872414	-0.7071067811865477	-0.7071067811865475
174	1.0610626839760064	0.8903445519836245	0.5437423129438251	0.4562576870561748	-16.7811960426	-8.490257550599999	3.6099799773948575	206.8366168314577	20	205.0	3.577924966588375	-0.90630778703665	-0.4226182617406993
175	1.064725422105883	0.9124998094765868	0.538494757753891	0.461505242246109	-25.0233032984	-8.412535574700001	3.4659102501204	198.58202950303044	19	195.0	3.4033920413889422	-0.9659258262890684	-0.2588190451025203
176	1.0603694615171022	0.9385115354680582	0.530481535977589	0.469518464022411	-33.606267192000004	-7.7376966758	3.3678943326052067	192.96613110430744	19	195.0	3.4033920413889422	-0.9659258262890684	-0.2588190451025203
177	1.044949659243413	0.9513419752642448	0.5234453930380404	0.4765546069619596	-40.49869665	-6.712886009999998	3.3058547629598696	189.4115256008217	18	185.0	3.2288591161895095	-0.9961946980917455	-0.0871557427476579
178	1.0197916750124778	0.9659018535403512	0.5135695213529253	0.4864304786470746	-47.032039212	-6.324804188000002	3.275269307847544	187.65910810839864	18	185.0	3.2288591161895095	-0.9961946980917455	-0.0871557427476579
179	1.02751153432363	0.9559255086836792	0.5180459535865609	0.4819540464134391	-53.148305026	-5.816817226000001	3.2506038008190834	186.2458786561176	18	185.0	3.2288591161895095	-0.9961946980917455	-0.0871557427476579
180	1.066589540199474	0.931102403477172	0.5339109183353228	0.4660890816646772	-58.665673664	-4.554606482999997	3.2190738834814883	184.439347464277	18	185.0	3.2288591161895095	-0.9961946980917455	-0.0871557427476579
181	1.0575065240504289	0.8948908034747313	0.5416451401267353	0.4583548598732647	-62.257517992	-2.791438619000001	3.1863996161657893	182.56724984840525	18	185.0	3.2288591161895095	-0.9961946980917455	-0.0871557427476579
182	1.0649846389142903	0.8733317318127196	0.5494379839111834	0.4505620160888166	-64.248550902	-1.0522526480000032	3.157969031969562	180.93829736487004	18	185.0	3.2288591161895095	-0.9961946980917455	-0.0871557427476579
183	1.0958224868481177	0.8717164842117665	0.5569508421263006	0.4430491578736992	-64.362023288	1.2991389340000057	3.1214105263790284	178.84364928922705	17	175.0	3.0543261909900763	-0.9961946980917455	0.0871557427476586
184	1.125735309438989	0.8654528920681664	0.5653585676064702	0.4346414323935297	-61.650273033999994	3.625603194999997	3.082851111563542	176.6343575598055	17	175.0	3.0543261909900763	-0.9961946980917455	0.0871557427476586
185	1.1139722416044864	0.840420860482113	0.5699837153616428	0.4300162846383572	-57.11081689800001	4.6629259109999985	3.060126373968508	175.33232600506773	17	175.0	3.0543261909900763	-0.9961946980917455	0.0871557427476586
186	1.1573783659870251	0.8549185038001809	0.5751528928777861	0.4248471071222139	-52.324421212	4.366527153000003	3.058334532015845	175.22966102362568	17	175.0	3.0543261909900763	-0.9961946980917455	0.0871557427476586
187	1.1624320471915144	0.8724408953327926	0.571255346168931	0.4287446538310689	-48.377762592	3.529392662999999	3.0687668185632653	175.82738701346398	17	175.0	3.0543261909900763	-0.9961946980917455	0.0871557427476586
188	1.1237576730517018	0.8361140836621792	0.5733832681664373	0.4266167318335627	-45.265635886	2.166007637000003	3.0937780879226526	177.26042718802174	17	175.0	3.0543261909900763	-0.9961946980917455	0.0871557427476586
189	1.066600080825846	0.8527255749340997	0.555716054555386	0.444283945444614	-44.045747318	0.9328915339999996	3.120415760665182	178.78665341221935	17	175.0	3.0543261909900763	-0.9961946980917455	0.0871557427476586
190	1.0372194046648406	0.9087698722524968	0.5330036588423093	0.4669963411576907	-43.399852818	1.820259501999999	3.0996756153845393	177.59833062115032	17	175.0	3.0543261909900763	-0.9961946980917455	0.0871557427476586
191	0.9937946486643082	0.9396218341519836	0.5140096081195642	0.4859903918804358	-40.405228314	4.642849703	3.027187264107116	173.44505402909226	17	175.0	3.0543261909900763	-0.9961946980917455	0.0871557427476586
192	0.9741795441525252	0.9643619947527404	0.5025321999046068	0.4974678000953931	-34.114153412	7.278426792099998	2.9313892988991164	167.95623493673273	16	165.0	2.8797932657906435	-0.9659258262890682	0.258819045102521
193	0.959702821452518	0.9181280678009948	0.5110698875733294	0.4889301124266705	-25.848374729800003	9.555435685	2.7875007482713094	159.71202826550496	15	155.0	2.705260340591211	-0.90630778703665	0.4226182617406995
194	1.0043182565513022	0.931635604847133	0.5187717933658984	0.4812282066341015	-15.003282042	11.563567168900002	2.484952150759799	142.37727053049315	14	145.0	2.5307274153917776	-0.8191520442889917	0.5735764363510464
195	1.024705616501871	0.890732426085553	0.5349719456953417	0.4650280543046582	-2.721240392	11.803173731	1.7973885222036046	102.9827764675226	10	105.0	1.832595714594046	-0.2588190451025208	0.9659258262890684
196	1.0290150829028497	0.7582519677663184	0.5757478058567563	0.4242521941432436	8.60306542	11.046392955	0.9091089664603292	52.08810689567718	5	55.0	0.9599310885968813	0.573576436351046	0.8191520442889918
197	1.05434407108017	0.6235169195828748	0.6283858299032996	0.3716141700967003	19.371545518	10.5540327669	0.4988586348634429	28.582494351333068	2	25.0	0.4363323129985824	0.90630778703665	0.4226182617406994
198	1.0747293395316269	0.714535292131267	0.6006542131964028	0.3993457868035973	29.7111309538	5.1697927179	0.1722770441572416	9.870747537198865	0	5.0	0.0872664625997164	0.9961946980917455	0.0871557427476581
199	1.0694673125532397	0.7181656410460514	0.5982588933594739	0.4017411066405261	29.7111309538	0.0	0.0	0.0	0	5.0	0.0872664625997164	0.9961946980917455	0.0871557427476581
200	1.063956324483286	0.7219677518374475	0.5957455518910931	0.404254448108907	29.7111309538	0.0	0.0	0.0	0	5.0	0.0872664625997164	0.9961946980917455	0.0871557427476581
